# Supplementary material for: Characterizing Membrane Association and Periplasmic Transfer of Bacterial Lipoproteins through Molecular Dynamics Simulations
Source: Structure. 2020 Apr 7;28(4):475–487.e3. doi: 10.1016/j.str.2020.01.012 (PMC7139219; doi:10.1016/j.str.2020.01.012)
Supplement: Data S1. Final Coordinates from Simulations (Y–Z), Related to Figure 3 [file mmc3.zip › Y-Z/YBAY-5-atomistic.pdb]

TITLE     Protein
REMARK    THIS IS A SIMULATION BOX
CRYST1  129.120  129.120  187.686  90.00  90.00  90.00 P 1           1
MODEL        1
ATOM      1  N   CYSTA   1      61.270  61.410  97.913  1.00  0.00           N
ATOM      3  CA  CYSTA   1      62.180  61.780  98.973  1.00  0.00           C
ATOM      5  C   CYSTA   1      61.580  62.590 100.143  1.00  0.00           C
ATOM      6  O   CYSTA   1      62.320  63.340 100.803  1.00  0.00           O
ATOM      7  CB  CYSTA   1      63.560  62.380  98.483  1.00  0.00           C
ATOM     10  SG  CYSTA   1      64.540  61.370  97.273  1.00  0.00           S
ATOM     11  C1  CYSTA   1      64.900  59.760  98.083  1.00  0.00           C
ATOM     14  CA1 CYSTA   1      61.070  62.090  96.773  1.00  0.00           C
ATOM     15  OA1 CYSTA   1      61.440  63.240  96.653  1.00  0.00           O
ATOM     16  CA2 CYSTA   1      60.420  61.400  95.613  1.00  0.00           C
ATOM     19  C11 CYSTA   1      65.680  58.630  97.343  1.00  0.00           C
ATOM     21  O11 CYSTA   1      67.100  58.820  97.373  1.00  0.00           O
ATOM     22  CX1 CYSTA   1      67.810  59.320  96.383  1.00  0.00           C
ATOM     23  OX1 CYSTA   1      67.460  60.140  95.553  1.00  0.00           O
ATOM     24  CX2 CYSTA   1      69.210  58.700  96.453  1.00  0.00           C
ATOM     27  C12 CYSTA   1      65.110  58.170  95.973  1.00  0.00           C
ATOM     30  O12 CYSTA   1      64.890  59.280  95.083  1.00  0.00           O
ATOM     31  CD1 CYSTA   1      65.030  58.970  93.813  1.00  0.00           C
ATOM     32  OD1 CYSTA   1      65.280  57.850  93.383  1.00  0.00           O
ATOM     33  CD2 CYSTA   1      64.780  60.200  92.953  1.00  0.00           C
ATOM     36  CA3 CYSTA   1      59.070  60.840  96.103  1.00  0.00           C
ATOM     39  CA4 CYSTA   1      58.360  59.910  95.103  1.00  0.00           C
ATOM     42  CA5 CYSTA   1      57.000  59.450  95.653  1.00  0.00           C
ATOM     45  CA6 CYSTA   1      56.090  60.670  95.743  1.00  0.00           C
ATOM     48  CA7 CYSTA   1      54.670  60.420  96.203  1.00  0.00           C
ATOM     51  CA8 CYSTA   1      53.880  61.740  96.133  1.00  0.00           C
ATOM     54  CA9 CYSTA   1      53.590  62.230  94.693  1.00  0.00           C
ATOM     57 0CA1 CYSTA   1      52.360  61.630  94.003  1.00  0.00           C
ATOM     60 1CA1 CYSTA   1      52.530  60.260  93.333  1.00  0.00           C
ATOM     63 2CA1 CYSTA   1      51.200  59.730  92.783  1.00  0.00           C
ATOM     66 3CA1 CYSTA   1      51.370  58.510  91.863  1.00  0.00           C
ATOM     69 4CA1 CYSTA   1      50.040  57.880  91.403  1.00  0.00           C
ATOM     72 5CA1 CYSTA   1      49.220  58.740  90.433  1.00  0.00           C
ATOM     75 6CA1 CYSTA   1      47.870  58.110  90.083  1.00  0.00           C
ATOM     79  CD3 CYSTA   1      64.990  59.870  91.473  1.00  0.00           C
ATOM     82  CD4 CYSTA   1      66.490  59.810  91.153  1.00  0.00           C
ATOM     85  CD5 CYSTA   1      66.870  58.860  90.013  1.00  0.00           C
ATOM     88  CD6 CYSTA   1      66.080  59.050  88.713  1.00  0.00           C
ATOM     91  CD7 CYSTA   1      64.930  58.050  88.583  1.00  0.00           C
ATOM     94  CD8 CYSTA   1      64.320  57.990  87.183  1.00  0.00           C
ATOM     97  CD9 CYSTA   1      63.270  56.890  87.143  1.00  0.00           C
ATOM    100 0CD1 CYSTA   1      62.690  56.590  85.763  1.00  0.00           C
ATOM    103 1CD1 CYSTA   1      61.640  57.600  85.293  1.00  0.00           C
ATOM    106 2CD1 CYSTA   1      60.880  57.060  84.083  1.00  0.00           C
ATOM    109 3CD1 CYSTA   1      59.760  57.980  83.573  1.00  0.00           C
ATOM    112 4CD1 CYSTA   1      58.810  57.300  82.563  1.00  0.00           C
ATOM    115 5CD1 CYSTA   1      57.880  56.250  83.193  1.00  0.00           C
ATOM    118 6CD1 CYSTA   1      56.940  55.560  82.203  1.00  0.00           C
ATOM    122  CX3 CYSTA   1      70.170  58.910  95.253  1.00  0.00           C
ATOM    125  CX4 CYSTA   1      71.490  58.160  95.503  1.00  0.00           C
ATOM    128  CX5 CYSTA   1      72.620  58.390  94.483  1.00  0.00           C
ATOM    131  CX6 CYSTA   1      72.490  57.540  93.203  1.00  0.00           C
ATOM    134  CX7 CYSTA   1      73.790  57.480  92.373  1.00  0.00           C
ATOM    137  CX8 CYSTA   1      73.730  56.390  91.273  1.00  0.00           C
ATOM    140  CX9 CYSTA   1      75.060  55.950  90.693  1.00  0.00           C
ATOM    142 0CX1 CYSTA   1      75.560  56.180  89.463  1.00  0.00           C
ATOM    144 1CX1 CYSTA   1      74.920  56.980  88.353  1.00  0.00           C
ATOM    147 2CX1 CYSTA   1      74.610  56.180  87.073  1.00  0.00           C
ATOM    150 3CX1 CYSTA   1      75.850  55.890  86.213  1.00  0.00           C
ATOM    153 4CX1 CYSTA   1      75.460  55.280  84.853  1.00  0.00           C
ATOM    156 5CX1 CYSTA   1      76.560  54.440  84.183  1.00  0.00           C
ATOM    159 6CX1 CYSTA   1      77.830  55.200  83.793  1.00  0.00           C
ATOM    162 7CX1 CYSTA   1      78.790  54.310  82.983  1.00  0.00           C
ATOM    165 8CX1 CYSTA   1      80.050  55.040  82.503  1.00  0.00           C
ATOM    169  N   ALA A   2      60.280  62.390 100.523  1.00  0.00           N
ATOM    171  CA  ALA A   2      59.780  62.900 101.793  1.00  0.00           C
ATOM    173  CB  ALA A   2      59.740  64.450 101.773  1.00  0.00           C
ATOM    177  C   ALA A   2      58.350  62.500 102.183  1.00  0.00           C
ATOM    178  O   ALA A   2      57.380  63.020 101.643  1.00  0.00           O
ATOM    179  N   ASP A   3      58.170  61.740 103.283  1.00  0.00           N
ATOM    181  CA  ASP A   3      57.360  62.230 104.393  1.00  0.00           C
ATOM    183  CB  ASP A   3      55.970  61.560 104.603  1.00  0.00           C
ATOM    186  CG  ASP A   3      55.940  60.070 104.953  1.00  0.00           C
ATOM    187  OD1 ASP A   3      54.860  59.630 105.433  1.00  0.00           O
ATOM    188  OD2 ASP A   3      56.940  59.360 104.693  1.00  0.00           O
ATOM    189  C   ASP A   3      58.300  62.210 105.593  1.00  0.00           C
ATOM    190  O   ASP A   3      59.120  61.320 105.793  1.00  0.00           O
ATOM    191  N   LYS A   4      58.420  63.310 106.333  1.00  0.00           N
ATOM    193  CA  LYS A   4      57.360  63.950 107.073  1.00  0.00           C
ATOM    195  CB  LYS A   4      56.950  63.030 108.243  1.00  0.00           C
ATOM    198  CG  LYS A   4      55.890  63.580 109.233  1.00  0.00           C
ATOM    201  CD  LYS A   4      54.780  62.550 109.453  1.00  0.00           C
ATOM    204  CE  LYS A   4      53.790  62.540 108.283  1.00  0.00           C
ATOM    207  NZ  LYS A   4      52.750  61.500 108.433  1.00  0.00           N
ATOM    211  C   LYS A   4      57.950  65.240 107.613  1.00  0.00           C
ATOM    212  O   LYS A   4      58.270  65.360 108.783  1.00  0.00           O
ATOM    213  N   SER A   5      58.140  66.240 106.743  1.00  0.00           N
ATOM    215  CA  SER A   5      58.310  67.610 107.163  1.00  0.00           C
ATOM    217  CB  SER A   5      59.700  68.240 106.833  1.00  0.00           C
ATOM    220  OG  SER A   5      60.470  68.560 107.993  1.00  0.00           O
ATOM    222  C   SER A   5      57.240  68.300 106.363  1.00  0.00           C
ATOM    223  O   SER A   5      56.960  67.870 105.253  1.00  0.00           O
ATOM    224  N   ALA A   6      56.600  69.330 106.933  1.00  0.00           N
ATOM    226  CA  ALA A   6      55.440  70.030 106.443  1.00  0.00           C
ATOM    228  CB  ALA A   6      55.350  70.260 104.923  1.00  0.00           C
ATOM    232  C   ALA A   6      54.150  69.390 106.863  1.00  0.00           C
ATOM    233  O   ALA A   6      53.320  70.050 107.483  1.00  0.00           O
ATOM    234  N   ASP A   7      53.930  68.130 106.443  1.00  0.00           N
ATOM    236  CA  ASP A   7      52.610  67.580 106.243  1.00  0.00           C
ATOM    238  CB  ASP A   7      52.550  66.840 104.873  1.00  0.00           C
ATOM    241  CG  ASP A   7      52.940  65.370 104.743  1.00  0.00           C
ATOM    242  OD1 ASP A   7      52.640  64.840 103.633  1.00  0.00           O
ATOM    243  OD2 ASP A   7      53.580  64.740 105.603  1.00  0.00           O
ATOM    244  C   ASP A   7      52.160  66.800 107.473  1.00  0.00           C
ATOM    245  O   ASP A   7      52.930  66.100 108.113  1.00  0.00           O
ATOM    246  N   ILE A   8      50.900  66.910 107.903  1.00  0.00           N
ATOM    248  CA  ILE A   8      49.740  67.620 107.363  1.00  0.00           C
ATOM    250  CB  ILE A   8      48.580  66.690 107.053  1.00  0.00           C
ATOM    252  CG2 ILE A   8      48.800  66.160 105.623  1.00  0.00           C
ATOM    256  CG1 ILE A   8      48.450  65.570 108.113  1.00  0.00           C
ATOM    259  CD  ILE A   8      47.010  65.270 108.523  1.00  0.00           C
ATOM    263  C   ILE A   8      49.290  68.620 108.413  1.00  0.00           C
ATOM    264  O   ILE A   8      49.530  68.420 109.593  1.00  0.00           O
ATOM    265  N   GLN A   9      48.650  69.760 108.083  1.00  0.00           N
ATOM    267  CA  GLN A   9      47.990  70.140 106.863  1.00  0.00           C
ATOM    269  CB  GLN A   9      46.530  70.620 107.183  1.00  0.00           C
ATOM    272  CG  GLN A   9      46.240  71.860 108.103  1.00  0.00           C
ATOM    275  CD  GLN A   9      46.150  71.690 109.643  1.00  0.00           C
ATOM    276  OE1 GLN A   9      45.640  72.570 110.333  1.00  0.00           O
ATOM    277  NE2 GLN A   9      46.680  70.570 110.173  1.00  0.00           N
ATOM    280  C   GLN A   9      48.950  71.070 106.103  1.00  0.00           C
ATOM    281  O   GLN A   9      50.080  70.660 105.833  1.00  0.00           O
ATOM    282  N   THR A  10      48.660  72.340 105.793  1.00  0.00           N
ATOM    284  CA  THR A  10      47.500  72.980 105.153  1.00  0.00           C
ATOM    286  CB  THR A  10      47.850  74.400 104.723  1.00  0.00           C
ATOM    288  OG1 THR A  10      47.740  75.270 105.853  1.00  0.00           O
ATOM    290  CG2 THR A  10      46.980  75.040 103.623  1.00  0.00           C
ATOM    294  C   THR A  10      46.810  72.140 104.083  1.00  0.00           C
ATOM    295  O   THR A  10      47.460  71.270 103.513  1.00  0.00           O
ATOM    296  N   PRO A  11      45.500  72.240 103.813  1.00  0.00           N
ATOM    297  CD  PRO A  11      44.480  72.850 104.683  1.00  0.00           C
ATOM    300  CA  PRO A  11      44.870  71.490 102.743  1.00  0.00           C
ATOM    302  CB  PRO A  11      43.400  71.920 102.783  1.00  0.00           C
ATOM    305  CG  PRO A  11      43.180  72.140 104.283  1.00  0.00           C
ATOM    308  C   PRO A  11      45.530  71.530 101.373  1.00  0.00           C
ATOM    309  O   PRO A  11      46.210  72.490 101.023  1.00  0.00           O
ATOM    310  N   ALA A  12      45.360  70.390 100.693  1.00  0.00           N
ATOM    312  CA  ALA A  12      46.100  69.830  99.593  1.00  0.00           C
ATOM    314  CB  ALA A  12      45.130  69.020  98.743  1.00  0.00           C
ATOM    318  C   ALA A  12      46.940  70.700  98.663  1.00  0.00           C
ATOM    319  O   ALA A  12      46.400  71.620  98.033  1.00  0.00           O
ATOM    320  N   PRO A  13      48.230  70.410  98.453  1.00  0.00           N
ATOM    321  CD  PRO A  13      48.880  70.930  97.243  1.00  0.00           C
ATOM    324  CA  PRO A  13      48.830  69.110  98.773  1.00  0.00           C
ATOM    326  CB  PRO A  13      49.190  68.530  97.373  1.00  0.00           C
ATOM    329  CG  PRO A  13      48.940  69.680  96.363  1.00  0.00           C
ATOM    332  C   PRO A  13      50.050  69.320  99.653  1.00  0.00           C
ATOM    333  O   PRO A  13      51.110  69.560  99.103  1.00  0.00           O
ATOM    334  N   ALA A  14      49.920  69.160 100.993  1.00  0.00           N
ATOM    336  CA  ALA A  14      50.990  69.320 101.973  1.00  0.00           C
ATOM    338  CB  ALA A  14      52.230  68.490 101.613  1.00  0.00           C
ATOM    342  C   ALA A  14      51.370  70.780 102.253  1.00  0.00           C
ATOM    343  O   ALA A  14      50.600  71.700 102.033  1.00  0.00           O
ATOM    344  N   ALA A  15      52.610  71.010 102.753  1.00  0.00           N
ATOM    346  CA  ALA A  15      53.350  72.260 102.713  1.00  0.00           C
ATOM    348  CB  ALA A  15      54.210  72.240 101.433  1.00  0.00           C
ATOM    352  C   ALA A  15      52.570  73.570 102.843  1.00  0.00           C
ATOM    353  O   ALA A  15      52.390  74.310 101.873  1.00  0.00           O
ATOM    354  N   ASN A  16      52.020  73.900 104.033  1.00  0.00           N
ATOM    356  CA  ASN A  16      52.750  73.880 105.293  1.00  0.00           C
ATOM    358  CB  ASN A  16      53.640  75.180 105.353  1.00  0.00           C
ATOM    361  CG  ASN A  16      53.020  76.570 105.563  1.00  0.00           C
ATOM    362  OD1 ASN A  16      53.740  77.530 105.863  1.00  0.00           O
ATOM    363  ND2 ASN A  16      51.680  76.700 105.403  1.00  0.00           N
ATOM    366  C   ASN A  16      51.830  73.750 106.513  1.00  0.00           C
ATOM    367  O   ASN A  16      50.710  74.240 106.443  1.00  0.00           O
ATOM    368  N   THR A  17      52.240  73.110 107.633  1.00  0.00           N
ATOM    370  CA  THR A  17      51.710  73.280 109.013  1.00  0.00           C
ATOM    372  CB  THR A  17      50.580  74.290 109.283  1.00  0.00           C
ATOM    374  OG1 THR A  17      50.580  74.710 110.633  1.00  0.00           O
ATOM    376  CG2 THR A  17      49.180  73.710 109.053  1.00  0.00           C
ATOM    380  C   THR A  17      51.340  71.930 109.613  1.00  0.00           C
ATOM    381  O   THR A  17      50.980  71.020 108.913  1.00  0.00           O
ATOM    382  N   SER A  18      51.410  71.780 110.953  1.00  0.00           N
ATOM    384  CA  SER A  18      51.220  70.530 111.713  1.00  0.00           C
ATOM    386  CB  SER A  18      49.730  70.140 111.943  1.00  0.00           C
ATOM    389  OG  SER A  18      49.280  70.720 113.163  1.00  0.00           O
ATOM    391  C   SER A  18      52.110  69.340 111.413  1.00  0.00           C
ATOM    392  O   SER A  18      53.130  69.480 110.753  1.00  0.00           O
ATOM    393  N   ILE A  19      51.860  68.190 112.073  1.00  0.00           N
ATOM    395  CA  ILE A  19      52.780  67.080 112.343  1.00  0.00           C
ATOM    397  CB  ILE A  19      52.080  65.720 112.333  1.00  0.00           C
ATOM    399  CG2 ILE A  19      52.750  64.700 111.383  1.00  0.00           C
ATOM    403  CG1 ILE A  19      51.970  65.190 113.783  1.00  0.00           C
ATOM    406  CD  ILE A  19      51.220  63.870 113.883  1.00  0.00           C
ATOM    410  C   ILE A  19      54.190  67.110 111.723  1.00  0.00           C
ATOM    411  O   ILE A  19      54.430  67.040 110.523  1.00  0.00           O
ATOM    412  N   SER A  20      55.200  67.280 112.583  1.00  0.00           N
ATOM    414  CA  SER A  20      56.600  67.420 112.183  1.00  0.00           C
ATOM    416  CB  SER A  20      57.160  66.180 111.463  1.00  0.00           C
ATOM    419  OG  SER A  20      58.570  66.030 111.673  1.00  0.00           O
ATOM    421  C   SER A  20      56.990  68.750 111.553  1.00  0.00           C
ATOM    422  O   SER A  20      58.160  69.120 111.503  1.00  0.00           O
ATOM    423  N   ALA A  21      56.020  69.620 111.223  1.00  0.00           N
ATOM    425  CA  ALA A  21      56.190  71.060 111.163  1.00  0.00           C
ATOM    427  CB  ALA A  21      55.140  71.540 110.143  1.00  0.00           C
ATOM    431  C   ALA A  21      56.200  71.720 112.583  1.00  0.00           C
ATOM    432  O   ALA A  21      56.720  71.150 113.533  1.00  0.00           O
ATOM    433  N   THR A  22      55.700  72.930 112.923  1.00  0.00           N
ATOM    435  CA  THR A  22      54.580  73.660 112.383  1.00  0.00           C
ATOM    437  CB  THR A  22      53.430  73.900 113.373  1.00  0.00           C
ATOM    439  OG1 THR A  22      52.220  73.870 112.653  1.00  0.00           O
ATOM    441  CG2 THR A  22      53.440  75.190 114.193  1.00  0.00           C
ATOM    445  C   THR A  22      55.190  74.890 111.783  1.00  0.00           C
ATOM    446  O   THR A  22      55.660  75.800 112.453  1.00  0.00           O
ATOM    447  N   GLN A  23      55.240  74.990 110.453  1.00  0.00           N
ATOM    449  CA  GLN A  23      55.640  76.230 109.853  1.00  0.00           C
ATOM    451  CB  GLN A  23      56.940  76.180 108.973  1.00  0.00           C
ATOM    454  CG  GLN A  23      56.910  75.700 107.493  1.00  0.00           C
ATOM    457  CD  GLN A  23      57.250  74.220 107.253  1.00  0.00           C
ATOM    458  OE1 GLN A  23      57.900  73.860 106.283  1.00  0.00           O
ATOM    459  NE2 GLN A  23      56.880  73.350 108.193  1.00  0.00           N
ATOM    462  C   GLN A  23      54.320  76.590 109.233  1.00  0.00           C
ATOM    463  O   GLN A  23      53.730  75.830 108.483  1.00  0.00           O
ATOM    464  N   GLN A  24      53.710  77.670 109.723  1.00  0.00           N
ATOM    466  CA  GLN A  24      54.380  78.940 109.903  1.00  0.00           C
ATOM    468  CB  GLN A  24      54.490  79.550 108.493  1.00  0.00           C
ATOM    471  CG  GLN A  24      55.200  80.910 108.383  1.00  0.00           C
ATOM    474  CD  GLN A  24      55.330  81.390 106.933  1.00  0.00           C
ATOM    475  OE1 GLN A  24      55.700  82.530 106.693  1.00  0.00           O
ATOM    476  NE2 GLN A  24      55.000  80.520 105.943  1.00  0.00           N
ATOM    479  C   GLN A  24      53.590  79.790 110.893  1.00  0.00           C
ATOM    480  O   GLN A  24      52.780  80.610 110.443  1.00  0.00           O
ATOM    481  N   PRO A  25      53.710  79.570 112.223  1.00  0.00           N
ATOM    482  CD  PRO A  25      54.910  79.070 112.873  1.00  0.00           C
ATOM    485  CA  PRO A  25      53.060  80.380 113.223  1.00  0.00           C
ATOM    487  CB  PRO A  25      54.190  81.280 113.673  1.00  0.00           C
ATOM    490  CG  PRO A  25      55.240  80.160 113.933  1.00  0.00           C
ATOM    493  C   PRO A  25      51.590  80.720 113.073  1.00  0.00           C
ATOM    494  O   PRO A  25      51.240  81.850 112.753  1.00  0.00           O
ATOM    495  N   ALA A  26      50.710  79.720 113.323  1.00  0.00           N
ATOM    497  CA  ALA A  26      51.120  78.340 113.563  1.00  0.00           C
ATOM    499  CB  ALA A  26      51.360  78.030 115.043  1.00  0.00           C
ATOM    503  C   ALA A  26      50.220  77.320 112.953  1.00  0.00           C
ATOM    504  O   ALA A  26      50.310  77.050 111.753  1.00  0.00           O
ATOM    505  N   ILE A  27      49.370  76.640 113.723  1.00  0.00           N
ATOM    507  CA  ILE A  27      48.270  77.290 114.413  1.00  0.00           C
ATOM    509  CB  ILE A  27      46.990  76.960 113.643  1.00  0.00           C
ATOM    511  CG2 ILE A  27      46.950  77.820 112.353  1.00  0.00           C
ATOM    515  CG1 ILE A  27      46.970  75.440 113.333  1.00  0.00           C
ATOM    518  CD  ILE A  27      45.660  74.890 112.803  1.00  0.00           C
ATOM    522  C   ILE A  27      48.160  76.890 115.893  1.00  0.00           C
ATOM    523  O   ILE A  27      47.170  77.210 116.543  1.00  0.00           O
ATOM    524  N   GLN A  28      49.180  76.230 116.493  1.00  0.00           N
ATOM    526  CA  GLN A  28      49.270  76.140 117.943  1.00  0.00           C
ATOM    528  CB  GLN A  28      48.370  75.000 118.523  1.00  0.00           C
ATOM    531  CG  GLN A  28      48.980  73.710 119.153  1.00  0.00           C
ATOM    534  CD  GLN A  28      49.480  72.620 118.203  1.00  0.00           C
ATOM    535  OE1 GLN A  28      49.790  71.510 118.643  1.00  0.00           O
ATOM    536  NE2 GLN A  28      49.520  72.900 116.883  1.00  0.00           N
ATOM    539  C   GLN A  28      50.740  76.130 118.373  1.00  0.00           C
ATOM    540  O   GLN A  28      51.600  75.660 117.633  1.00  0.00           O
ATOM    541  N   GLN A  29      51.010  76.780 119.523  1.00  0.00           N
ATOM    543  CA  GLN A  29      52.210  77.440 120.053  1.00  0.00           C
ATOM    545  CB  GLN A  29      52.330  77.190 121.583  1.00  0.00           C
ATOM    548  CG  GLN A  29      53.700  77.130 122.313  1.00  0.00           C
ATOM    551  CD  GLN A  29      53.910  78.310 123.263  1.00  0.00           C
ATOM    552  OE1 GLN A  29      53.210  79.320 123.263  1.00  0.00           O
ATOM    553  NE2 GLN A  29      54.920  78.190 124.143  1.00  0.00           N
ATOM    556  C   GLN A  29      53.580  77.480 119.353  1.00  0.00           C
ATOM    557  O   GLN A  29      54.110  76.430 118.983  1.00  0.00           O
ATOM    558  N   PRO A  30      54.150  78.710 119.143  1.00  0.00           N
ATOM    559  CD  PRO A  30      53.980  79.820 120.083  1.00  0.00           C
ATOM    562  CA  PRO A  30      55.400  78.990 118.433  1.00  0.00           C
ATOM    564  CB  PRO A  30      56.320  79.620 119.503  1.00  0.00           C
ATOM    567  CG  PRO A  30      55.390  80.030 120.653  1.00  0.00           C
ATOM    570  C   PRO A  30      56.020  77.920 117.573  1.00  0.00           C
ATOM    571  O   PRO A  30      55.350  77.420 116.683  1.00  0.00           O
ATOM    572  N   ASN A  31      57.300  77.610 117.823  1.00  0.00           N
ATOM    574  CA  ASN A  31      58.020  76.410 117.493  1.00  0.00           C
ATOM    576  CB  ASN A  31      58.540  76.320 116.053  1.00  0.00           C
ATOM    579  CG  ASN A  31      57.370  75.990 115.173  1.00  0.00           C
ATOM    580  OD1 ASN A  31      56.860  74.860 115.093  1.00  0.00           O
ATOM    581  ND2 ASN A  31      56.940  77.010 114.413  1.00  0.00           N
ATOM    584  C   ASN A  31      59.250  76.470 118.363  1.00  0.00           C
ATOM    585  O   ASN A  31      59.530  77.490 118.983  1.00  0.00           O
ATOM    586  N   VAL A  32      60.030  75.380 118.363  1.00  0.00           N
ATOM    588  CA  VAL A  32      61.470  75.500 118.413  1.00  0.00           C
ATOM    590  CB  VAL A  32      62.080  74.610 119.483  1.00  0.00           C
ATOM    592  CG1 VAL A  32      63.560  74.970 119.633  1.00  0.00           C
ATOM    596  CG2 VAL A  32      61.350  74.840 120.823  1.00  0.00           C
ATOM    600  C   VAL A  32      61.920  75.080 117.033  1.00  0.00           C
ATOM    601  O   VAL A  32      61.400  74.110 116.463  1.00  0.00           O
ATOM    602  N   SER A  33      62.840  75.820 116.393  1.00  0.00           N
ATOM    604  CA  SER A  33      63.350  75.420 115.093  1.00  0.00           C
ATOM    606  CB  SER A  33      63.130  76.430 113.933  1.00  0.00           C
ATOM    609  OG  SER A  33      63.700  77.710 114.203  1.00  0.00           O
ATOM    611  C   SER A  33      64.800  75.090 115.243  1.00  0.00           C
ATOM    612  O   SER A  33      65.440  75.400 116.253  1.00  0.00           O
ATOM    613  N   GLY A  34      65.390  74.380 114.273  1.00  0.00           N
ATOM    615  CA  GLY A  34      66.780  74.020 114.423  1.00  0.00           C
ATOM    618  C   GLY A  34      67.270  73.090 113.373  1.00  0.00           C
ATOM    619  O   GLY A  34      66.610  72.840 112.353  1.00  0.00           O
ATOM    620  N   THR A  35      68.490  72.590 113.583  1.00  0.00           N
ATOM    622  CA  THR A  35      69.160  71.680 112.693  1.00  0.00           C
ATOM    624  CB  THR A  35      70.270  72.310 111.843  1.00  0.00           C
ATOM    626  OG1 THR A  35      70.990  73.320 112.543  1.00  0.00           O
ATOM    628  CG2 THR A  35      69.600  73.050 110.673  1.00  0.00           C
ATOM    632  C   THR A  35      69.640  70.460 113.433  1.00  0.00           C
ATOM    633  O   THR A  35      69.870  70.500 114.643  1.00  0.00           O
ATOM    634  N   VAL A  36      69.760  69.330 112.723  1.00  0.00           N
ATOM    636  CA  VAL A  36      70.330  68.090 113.223  1.00  0.00           C
ATOM    638  CB  VAL A  36      69.310  66.940 113.243  1.00  0.00           C
ATOM    640  CG1 VAL A  36      69.980  65.560 113.423  1.00  0.00           C
ATOM    644  CG2 VAL A  36      68.320  67.210 114.393  1.00  0.00           C
ATOM    648  C   VAL A  36      71.540  67.700 112.393  1.00  0.00           C
ATOM    649  O   VAL A  36      71.450  67.510 111.173  1.00  0.00           O
ATOM    650  N   TRP A  37      72.720  67.600 113.033  1.00  0.00           N
ATOM    652  CA  TRP A  37      73.950  67.330 112.333  1.00  0.00           C
ATOM    654  CB  TRP A  37      74.600  68.680 111.903  1.00  0.00           C
ATOM    657  CG  TRP A  37      75.830  68.600 111.063  1.00  0.00           C
ATOM    658  CD1 TRP A  37      75.930  68.460 109.703  1.00  0.00           C
ATOM    660  NE1 TRP A  37      77.240  68.300 109.343  1.00  0.00           N
ATOM    662  CE2 TRP A  37      78.020  68.410 110.453  1.00  0.00           C
ATOM    663  CD2 TRP A  37      77.170  68.610 111.563  1.00  0.00           C
ATOM    664  CE3 TRP A  37      77.720  68.770 112.843  1.00  0.00           C
ATOM    666  CZ3 TRP A  37      79.110  68.800 112.953  1.00  0.00           C
ATOM    668  CZ2 TRP A  37      79.380  68.360 110.583  1.00  0.00           C
ATOM    670  CH2 TRP A  37      79.930  68.620 111.843  1.00  0.00           C
ATOM    672  C   TRP A  37      74.860  66.400 113.143  1.00  0.00           C
ATOM    673  O   TRP A  37      74.620  66.130 114.323  1.00  0.00           O
ATOM    674  N   ILE A  38      75.910  65.810 112.513  1.00  0.00           N
ATOM    676  CA  ILE A  38      76.730  64.760 113.113  1.00  0.00           C
ATOM    678  CB  ILE A  38      76.260  63.320 112.853  1.00  0.00           C
ATOM    680  CG2 ILE A  38      74.980  63.120 113.653  1.00  0.00           C
ATOM    684  CG1 ILE A  38      76.020  62.940 111.373  1.00  0.00           C
ATOM    687  CD  ILE A  38      77.260  62.300 110.723  1.00  0.00           C
ATOM    691  C   ILE A  38      78.150  64.890 112.593  1.00  0.00           C
ATOM    692  O   ILE A  38      78.360  65.320 111.473  1.00  0.00           O
ATOM    693  N   ARG A  39      79.180  64.530 113.383  1.00  0.00           N
ATOM    695  CA  ARG A  39      80.560  64.760 112.963  1.00  0.00           C
ATOM    697  CB  ARG A  39      81.540  64.770 114.173  1.00  0.00           C
ATOM    700  CG  ARG A  39      81.420  65.960 115.163  1.00  0.00           C
ATOM    703  CD  ARG A  39      82.040  67.270 114.643  1.00  0.00           C
ATOM    706  NE  ARG A  39      82.020  68.350 115.683  1.00  0.00           N
ATOM    708  CZ  ARG A  39      82.030  69.650 115.433  1.00  0.00           C
ATOM    709  NH1 ARG A  39      82.090  70.150 114.213  1.00  0.00           N
ATOM    712  NH2 ARG A  39      82.010  70.520 116.413  1.00  0.00           N
ATOM    715  C   ARG A  39      81.090  63.780 111.903  1.00  0.00           C
ATOM    716  O   ARG A  39      82.020  64.120 111.193  1.00  0.00           O
ATOM    717  N   GLN A  40      80.520  62.560 111.753  1.00  0.00           N
ATOM    719  CA  GLN A  40      81.020  61.590 110.783  1.00  0.00           C
ATOM    721  CB  GLN A  40      80.420  60.180 111.023  1.00  0.00           C
ATOM    724  CG  GLN A  40      80.790  59.570 112.393  1.00  0.00           C
ATOM    727  CD  GLN A  40      82.300  59.360 112.513  1.00  0.00           C
ATOM    728  OE1 GLN A  40      82.960  58.890 111.583  1.00  0.00           O
ATOM    729  NE2 GLN A  40      82.890  59.700 113.683  1.00  0.00           N
ATOM    732  C   GLN A  40      80.830  62.000 109.313  1.00  0.00           C
ATOM    733  O   GLN A  40      79.820  62.600 108.943  1.00  0.00           O
ATOM    734  N   LYS A  41      81.780  61.650 108.423  1.00  0.00           N
ATOM    736  CA  LYS A  41      81.690  61.960 107.013  1.00  0.00           C
ATOM    738  CB  LYS A  41      83.090  62.200 106.383  1.00  0.00           C
ATOM    741  CG  LYS A  41      83.660  63.600 106.703  1.00  0.00           C
ATOM    744  CD  LYS A  41      85.060  63.830 106.113  1.00  0.00           C
ATOM    747  CE  LYS A  41      85.650  65.210 106.423  1.00  0.00           C
ATOM    750  NZ  LYS A  41      86.940  65.390 105.713  1.00  0.00           N
ATOM    754  C   LYS A  41      80.850  60.960 106.233  1.00  0.00           C
ATOM    755  O   LYS A  41      81.150  60.580 105.103  1.00  0.00           O
ATOM    756  N   VAL A  42      79.740  60.480 106.823  1.00  0.00           N
ATOM    758  CA  VAL A  42      78.890  59.470 106.233  1.00  0.00           C
ATOM    760  CB  VAL A  42      78.820  58.180 107.043  1.00  0.00           C
ATOM    762  CG1 VAL A  42      80.250  57.630 107.183  1.00  0.00           C
ATOM    766  CG2 VAL A  42      78.160  58.380 108.423  1.00  0.00           C
ATOM    770  C   VAL A  42      77.500  60.030 105.993  1.00  0.00           C
ATOM    771  O   VAL A  42      76.950  60.820 106.763  1.00  0.00           O
ATOM    772  N   ALA A  43      76.930  59.630 104.853  1.00  0.00           N
ATOM    774  CA  ALA A  43      75.630  60.050 104.383  1.00  0.00           C
ATOM    776  CB  ALA A  43      75.630  60.040 102.843  1.00  0.00           C
ATOM    780  C   ALA A  43      74.540  59.130 104.893  1.00  0.00           C
ATOM    781  O   ALA A  43      74.780  57.960 105.183  1.00  0.00           O
ATOM    782  N   LEU A  44      73.310  59.650 104.983  1.00  0.00           N
ATOM    784  CA  LEU A  44      72.150  58.910 105.413  1.00  0.00           C
ATOM    786  CB  LEU A  44      71.180  59.840 106.193  1.00  0.00           C
ATOM    789  CG  LEU A  44      71.790  60.390 107.503  1.00  0.00           C
ATOM    791  CD1 LEU A  44      70.960  61.530 108.093  1.00  0.00           C
ATOM    795  CD2 LEU A  44      71.940  59.300 108.573  1.00  0.00           C
ATOM    799  C   LEU A  44      71.460  58.230 104.223  1.00  0.00           C
ATOM    800  O   LEU A  44      71.240  58.880 103.193  1.00  0.00           O
ATOM    801  N   PRO A  45      71.170  56.930 104.283  1.00  0.00           N
ATOM    802  CD  PRO A  45      71.390  56.120 105.493  1.00  0.00           C
ATOM    805  CA  PRO A  45      70.300  56.220 103.333  1.00  0.00           C
ATOM    807  CB  PRO A  45      70.400  54.780 103.813  1.00  0.00           C
ATOM    810  CG  PRO A  45      70.490  54.920 105.323  1.00  0.00           C
ATOM    813  C   PRO A  45      68.870  56.750 103.303  1.00  0.00           C
ATOM    814  O   PRO A  45      68.500  57.470 104.233  1.00  0.00           O
ATOM    815  N   PRO A  46      68.040  56.460 102.293  1.00  0.00           N
ATOM    816  CD  PRO A  46      68.260  55.410 101.303  1.00  0.00           C
ATOM    819  CA  PRO A  46      66.740  57.090 102.153  1.00  0.00           C
ATOM    821  CB  PRO A  46      66.380  56.820 100.683  1.00  0.00           C
ATOM    824  CG  PRO A  46      67.010  55.450 100.413  1.00  0.00           C
ATOM    827  C   PRO A  46      65.680  56.520 103.063  1.00  0.00           C
ATOM    828  O   PRO A  46      64.550  56.980 103.023  1.00  0.00           O
ATOM    829  N   ASP A  47      66.010  55.510 103.873  1.00  0.00           N
ATOM    831  CA  ASP A  47      65.110  54.870 104.803  1.00  0.00           C
ATOM    833  CB  ASP A  47      65.330  53.320 104.703  1.00  0.00           C
ATOM    836  CG  ASP A  47      66.780  52.890 104.853  1.00  0.00           C
ATOM    837  OD1 ASP A  47      67.630  53.730 105.233  1.00  0.00           O
ATOM    838  OD2 ASP A  47      67.110  51.710 104.593  1.00  0.00           O
ATOM    839  C   ASP A  47      65.340  55.440 106.213  1.00  0.00           C
ATOM    840  O   ASP A  47      64.680  55.050 107.183  1.00  0.00           O
ATOM    841  N   ALA A  48      66.270  56.400 106.353  1.00  0.00           N
ATOM    843  CA  ALA A  48      66.690  56.930 107.623  1.00  0.00           C
ATOM    845  CB  ALA A  48      68.020  57.690 107.463  1.00  0.00           C
ATOM    849  C   ALA A  48      65.660  57.810 108.303  1.00  0.00           C
ATOM    850  O   ALA A  48      65.310  58.900 107.863  1.00  0.00           O
ATOM    851  N   VAL A  49      65.200  57.410 109.493  1.00  0.00           N
ATOM    853  CA  VAL A  49      64.190  58.130 110.243  1.00  0.00           C
ATOM    855  CB  VAL A  49      63.240  57.160 110.943  1.00  0.00           C
ATOM    857  CG1 VAL A  49      62.100  57.940 111.613  1.00  0.00           C
ATOM    861  CG2 VAL A  49      62.660  56.200 109.873  1.00  0.00           C
ATOM    865  C   VAL A  49      64.880  59.020 111.263  1.00  0.00           C
ATOM    866  O   VAL A  49      65.820  58.590 111.933  1.00  0.00           O
ATOM    867  N   LEU A  50      64.470  60.290 111.403  1.00  0.00           N
ATOM    869  CA  LEU A  50      64.920  61.160 112.483  1.00  0.00           C
ATOM    871  CB  LEU A  50      65.410  62.530 111.963  1.00  0.00           C
ATOM    874  CG  LEU A  50      65.720  63.650 113.003  1.00  0.00           C
ATOM    876  CD1 LEU A  50      66.970  63.350 113.813  1.00  0.00           C
ATOM    880  CD2 LEU A  50      65.920  65.000 112.323  1.00  0.00           C
ATOM    884  C   LEU A  50      63.760  61.420 113.393  1.00  0.00           C
ATOM    885  O   LEU A  50      62.610  61.480 112.963  1.00  0.00           O
ATOM    886  N   THR A  51      64.060  61.570 114.693  1.00  0.00           N
ATOM    888  CA  THR A  51      63.090  61.940 115.703  1.00  0.00           C
ATOM    890  CB  THR A  51      62.860  60.820 116.683  1.00  0.00           C
ATOM    892  OG1 THR A  51      62.560  59.640 115.953  1.00  0.00           O
ATOM    894  CG2 THR A  51      61.670  61.140 117.603  1.00  0.00           C
ATOM    898  C   THR A  51      63.610  63.110 116.483  1.00  0.00           C
ATOM    899  O   THR A  51      64.740  63.060 116.973  1.00  0.00           O
ATOM    900  N   VAL A  52      62.810  64.180 116.653  1.00  0.00           N
ATOM    902  CA  VAL A  52      63.160  65.360 117.433  1.00  0.00           C
ATOM    904  CB  VAL A  52      63.200  66.640 116.603  1.00  0.00           C
ATOM    906  CG1 VAL A  52      63.740  67.820 117.443  1.00  0.00           C
ATOM    910  CG2 VAL A  52      64.100  66.430 115.373  1.00  0.00           C
ATOM    914  C   VAL A  52      62.160  65.500 118.563  1.00  0.00           C
ATOM    915  O   VAL A  52      60.950  65.350 118.373  1.00  0.00           O
ATOM    916  N   THR A  53      62.660  65.770 119.783  1.00  0.00           N
ATOM    918  CA  THR A  53      61.870  65.740 121.013  1.00  0.00           C
ATOM    920  CB  THR A  53      62.290  64.590 121.913  1.00  0.00           C
ATOM    922  OG1 THR A  53      62.000  63.340 121.313  1.00  0.00           O
ATOM    924  CG2 THR A  53      61.560  64.590 123.263  1.00  0.00           C
ATOM    928  C   THR A  53      62.050  67.040 121.773  1.00  0.00           C
ATOM    929  O   THR A  53      63.170  67.520 121.963  1.00  0.00           O
ATOM    930  N   LEU A  54      60.940  67.640 122.283  1.00  0.00           N
ATOM    932  CA  LEU A  54      60.980  68.740 123.213  1.00  0.00           C
ATOM    934  CB  LEU A  54      60.040  69.880 122.733  1.00  0.00           C
ATOM    937  CG  LEU A  54      59.990  71.150 123.603  1.00  0.00           C
ATOM    939  CD1 LEU A  54      61.270  71.970 123.493  1.00  0.00           C
ATOM    943  CD2 LEU A  54      58.810  72.020 123.153  1.00  0.00           C
ATOM    947  C   LEU A  54      60.490  68.260 124.563  1.00  0.00           C
ATOM    948  O   LEU A  54      59.410  67.680 124.673  1.00  0.00           O
ATOM    949  N   SER A  55      61.280  68.460 125.643  1.00  0.00           N
ATOM    951  CA  SER A  55      61.010  67.750 126.883  1.00  0.00           C
ATOM    953  CB  SER A  55      61.750  66.380 126.963  1.00  0.00           C
ATOM    956  OG  SER A  55      63.180  66.510 127.023  1.00  0.00           O
ATOM    958  C   SER A  55      61.310  68.550 128.133  1.00  0.00           C
ATOM    959  O   SER A  55      62.170  69.440 128.143  1.00  0.00           O
ATOM    960  N   ASP A  56      60.580  68.260 129.243  1.00  0.00           N
ATOM    962  CA  ASP A  56      60.750  68.940 130.513  1.00  0.00           C
ATOM    964  CB  ASP A  56      59.380  69.130 131.223  1.00  0.00           C
ATOM    967  CG  ASP A  56      59.440  70.000 132.473  1.00  0.00           C
ATOM    968  OD1 ASP A  56      60.520  70.180 133.093  1.00  0.00           O
ATOM    969  OD2 ASP A  56      58.340  70.480 132.873  1.00  0.00           O
ATOM    970  C   ASP A  56      61.770  68.200 131.383  1.00  0.00           C
ATOM    971  O   ASP A  56      61.560  67.070 131.833  1.00  0.00           O
ATOM    972  N   ALA A  57      62.910  68.870 131.603  1.00  0.00           N
ATOM    974  CA  ALA A  57      64.090  68.310 132.213  1.00  0.00           C
ATOM    976  CB  ALA A  57      65.310  68.540 131.303  1.00  0.00           C
ATOM    980  C   ALA A  57      64.290  68.970 133.553  1.00  0.00           C
ATOM    981  O   ALA A  57      65.390  69.020 134.093  1.00  0.00           O
ATOM    982  N   SER A  58      63.200  69.520 134.143  1.00  0.00           N
ATOM    984  CA  SER A  58      63.220  70.130 135.453  1.00  0.00           C
ATOM    986  CB  SER A  58      61.840  70.690 135.873  1.00  0.00           C
ATOM    989  OG  SER A  58      61.450  71.720 134.973  1.00  0.00           O
ATOM    991  C   SER A  58      63.710  69.190 136.533  1.00  0.00           C
ATOM    992  O   SER A  58      64.490  69.590 137.403  1.00  0.00           O
ATOM    993  N   LEU A  59      63.290  67.920 136.453  1.00  0.00           N
ATOM    995  CA  LEU A  59      63.740  66.870 137.323  1.00  0.00           C
ATOM    997  CB  LEU A  59      62.540  66.160 137.953  1.00  0.00           C
ATOM   1000  CG  LEU A  59      61.670  67.070 138.823  1.00  0.00           C
ATOM   1002  CD1 LEU A  59      60.450  66.300 139.313  1.00  0.00           C
ATOM   1006  CD2 LEU A  59      62.460  67.630 140.003  1.00  0.00           C
ATOM   1010  C   LEU A  59      64.530  65.840 136.533  1.00  0.00           C
ATOM   1011  O   LEU A  59      64.070  65.340 135.513  1.00  0.00           O
ATOM   1012  N   ALA A  60      65.740  65.510 137.023  1.00  0.00           N
ATOM   1014  CA  ALA A  60      66.550  64.430 136.503  1.00  0.00           C
ATOM   1016  CB  ALA A  60      67.900  64.460 137.233  1.00  0.00           C
ATOM   1020  C   ALA A  60      65.900  63.040 136.613  1.00  0.00           C
ATOM   1021  O   ALA A  60      65.950  62.260 135.663  1.00  0.00           O
ATOM   1022  N   ASP A  61      65.280  62.740 137.773  1.00  0.00           N
ATOM   1024  CA  ASP A  61      64.780  61.410 138.113  1.00  0.00           C
ATOM   1026  CB  ASP A  61      64.660  61.260 139.653  1.00  0.00           C
ATOM   1029  CG  ASP A  61      65.980  61.500 140.353  1.00  0.00           C
ATOM   1030  OD1 ASP A  61      67.040  61.520 139.683  1.00  0.00           O
ATOM   1031  OD2 ASP A  61      65.950  61.630 141.593  1.00  0.00           O
ATOM   1032  C   ASP A  61      63.400  61.110 137.583  1.00  0.00           C
ATOM   1033  O   ASP A  61      63.030  59.950 137.383  1.00  0.00           O
ATOM   1034  N   ALA A  62      62.580  62.150 137.353  1.00  0.00           N
ATOM   1036  CA  ALA A  62      61.250  62.000 136.833  1.00  0.00           C
ATOM   1038  CB  ALA A  62      60.480  63.330 136.893  1.00  0.00           C
ATOM   1042  C   ALA A  62      61.280  61.480 135.403  1.00  0.00           C
ATOM   1043  O   ALA A  62      62.250  61.740 134.683  1.00  0.00           O
ATOM   1044  N   PRO A  63      60.290  60.740 134.923  1.00  0.00           N
ATOM   1045  CD  PRO A  63      59.110  60.310 135.693  1.00  0.00           C
ATOM   1048  CA  PRO A  63      60.080  60.580 133.493  1.00  0.00           C
ATOM   1050  CB  PRO A  63      58.810  59.750 133.383  1.00  0.00           C
ATOM   1053  CG  PRO A  63      58.020  60.130 134.643  1.00  0.00           C
ATOM   1056  C   PRO A  63      59.990  61.930 132.793  1.00  0.00           C
ATOM   1057  O   PRO A  63      59.200  62.790 133.173  1.00  0.00           O
ATOM   1058  N   SER A  64      60.840  62.100 131.763  1.00  0.00           N
ATOM   1060  CA  SER A  64      60.980  63.310 130.983  1.00  0.00           C
ATOM   1062  CB  SER A  64      62.090  63.160 129.913  1.00  0.00           C
ATOM   1065  OG  SER A  64      62.480  64.430 129.403  1.00  0.00           O
ATOM   1067  C   SER A  64      59.670  63.590 130.303  1.00  0.00           C
ATOM   1068  O   SER A  64      59.140  62.780 129.533  1.00  0.00           O
ATOM   1069  N   LYS A  65      59.020  64.710 130.633  1.00  0.00           N
ATOM   1071  CA  LYS A  65      57.670  64.900 130.153  1.00  0.00           C
ATOM   1073  CB  LYS A  65      56.820  65.770 131.103  1.00  0.00           C
ATOM   1076  CG  LYS A  65      55.320  65.760 130.753  1.00  0.00           C
ATOM   1079  CD  LYS A  65      54.530  66.870 131.463  1.00  0.00           C
ATOM   1082  CE  LYS A  65      53.210  67.200 130.743  1.00  0.00           C
ATOM   1085  NZ  LYS A  65      52.250  67.870 131.633  1.00  0.00           N
ATOM   1089  C   LYS A  65      57.810  65.470 128.763  1.00  0.00           C
ATOM   1090  O   LYS A  65      58.490  66.470 128.533  1.00  0.00           O
ATOM   1091  N   VAL A  66      57.200  64.820 127.773  1.00  0.00           N
ATOM   1093  CA  VAL A  66      57.290  65.250 126.393  1.00  0.00           C
ATOM   1095  CB  VAL A  66      57.040  64.050 125.473  1.00  0.00           C
ATOM   1097  CG1 VAL A  66      57.220  64.450 124.003  1.00  0.00           C
ATOM   1101  CG2 VAL A  66      58.050  62.930 125.843  1.00  0.00           C
ATOM   1105  C   VAL A  66      56.320  66.400 126.133  1.00  0.00           C
ATOM   1106  O   VAL A  66      55.140  66.310 126.453  1.00  0.00           O
ATOM   1107  N   LEU A  67      56.810  67.550 125.613  1.00  0.00           N
ATOM   1109  CA  LEU A  67      55.990  68.690 125.213  1.00  0.00           C
ATOM   1111  CB  LEU A  67      56.800  69.990 125.483  1.00  0.00           C
ATOM   1114  CG  LEU A  67      57.110  70.230 126.983  1.00  0.00           C
ATOM   1116  CD1 LEU A  67      58.060  71.400 127.263  1.00  0.00           C
ATOM   1120  CD2 LEU A  67      55.810  70.550 127.733  1.00  0.00           C
ATOM   1124  C   LEU A  67      55.660  68.610 123.733  1.00  0.00           C
ATOM   1125  O   LEU A  67      54.640  69.100 123.233  1.00  0.00           O
ATOM   1126  N   ALA A  68      56.540  67.940 122.983  1.00  0.00           N
ATOM   1128  CA  ALA A  68      56.310  67.640 121.603  1.00  0.00           C
ATOM   1130  CB  ALA A  68      56.550  68.880 120.733  1.00  0.00           C
ATOM   1134  C   ALA A  68      57.250  66.550 121.153  1.00  0.00           C
ATOM   1135  O   ALA A  68      58.360  66.390 121.673  1.00  0.00           O
ATOM   1136  N   GLN A  69      56.820  65.810 120.143  1.00  0.00           N
ATOM   1138  CA  GLN A  69      57.680  64.920 119.443  1.00  0.00           C
ATOM   1140  CB  GLN A  69      57.630  63.510 120.053  1.00  0.00           C
ATOM   1143  CG  GLN A  69      58.560  62.470 119.383  1.00  0.00           C
ATOM   1146  CD  GLN A  69      58.490  61.220 120.253  1.00  0.00           C
ATOM   1147  OE1 GLN A  69      57.720  61.210 121.203  1.00  0.00           O
ATOM   1148  NE2 GLN A  69      59.300  60.180 119.943  1.00  0.00           N
ATOM   1151  C   GLN A  69      57.230  64.860 118.013  1.00  0.00           C
ATOM   1152  O   GLN A  69      56.040  64.950 117.713  1.00  0.00           O
ATOM   1153  N   LYS A  70      58.220  64.780 117.123  1.00  0.00           N
ATOM   1155  CA  LYS A  70      58.030  64.860 115.713  1.00  0.00           C
ATOM   1157  CB  LYS A  70      58.120  66.350 115.263  1.00  0.00           C
ATOM   1160  CG  LYS A  70      56.820  67.080 115.673  1.00  0.00           C
ATOM   1163  CD  LYS A  70      56.610  68.560 115.343  1.00  0.00           C
ATOM   1166  CE  LYS A  70      55.140  68.940 115.623  1.00  0.00           C
ATOM   1169  NZ  LYS A  70      54.630  69.880 114.613  1.00  0.00           N
ATOM   1173  C   LYS A  70      59.070  63.960 115.093  1.00  0.00           C
ATOM   1174  O   LYS A  70      60.170  63.830 115.633  1.00  0.00           O
ATOM   1175  N   ALA A  71      58.760  63.290 113.973  1.00  0.00           N
ATOM   1177  CA  ALA A  71      59.720  62.400 113.353  1.00  0.00           C
ATOM   1179  CB  ALA A  71      59.520  60.940 113.793  1.00  0.00           C
ATOM   1183  C   ALA A  71      59.580  62.500 111.853  1.00  0.00           C
ATOM   1184  O   ALA A  71      58.490  62.690 111.323  1.00  0.00           O
ATOM   1185  N   VAL A  72      60.710  62.420 111.123  1.00  0.00           N
ATOM   1187  CA  VAL A  72      60.780  62.720 109.713  1.00  0.00           C
ATOM   1189  CB  VAL A  72      61.130  64.190 109.483  1.00  0.00           C
ATOM   1191  CG1 VAL A  72      62.310  64.670 110.353  1.00  0.00           C
ATOM   1195  CG2 VAL A  72      61.410  64.490 108.003  1.00  0.00           C
ATOM   1199  C   VAL A  72      61.750  61.800 109.033  1.00  0.00           C
ATOM   1200  O   VAL A  72      62.860  61.580 109.523  1.00  0.00           O
ATOM   1201  N   ARG A  73      61.390  61.200 107.873  1.00  0.00           N
ATOM   1203  CA  ARG A  73      62.360  60.490 107.063  1.00  0.00           C
ATOM   1205  CB  ARG A  73      61.700  59.550 106.023  1.00  0.00           C
ATOM   1208  CG  ARG A  73      60.730  58.540 106.683  1.00  0.00           C
ATOM   1211  CD  ARG A  73      60.000  57.610 105.703  1.00  0.00           C
ATOM   1214  NE  ARG A  73      59.270  56.570 106.503  1.00  0.00           N
ATOM   1216  CZ  ARG A  73      59.870  55.510 107.033  1.00  0.00           C
ATOM   1217  NH1 ARG A  73      61.140  55.260 106.803  1.00  0.00           N
ATOM   1220  NH2 ARG A  73      59.250  54.680 107.853  1.00  0.00           N
ATOM   1223  C   ARG A  73      63.310  61.480 106.403  1.00  0.00           C
ATOM   1224  O   ARG A  73      62.920  62.430 105.723  1.00  0.00           O
ATOM   1225  N   THR A  74      64.630  61.260 106.563  1.00  0.00           N
ATOM   1227  CA  THR A  74      65.590  61.670 105.543  1.00  0.00           C
ATOM   1229  CB  THR A  74      67.100  61.790 105.833  1.00  0.00           C
ATOM   1231  OG1 THR A  74      67.910  60.640 105.573  1.00  0.00           O
ATOM   1233  CG2 THR A  74      67.350  62.190 107.273  1.00  0.00           C
ATOM   1237  C   THR A  74      65.350  60.690 104.453  1.00  0.00           C
ATOM   1238  O   THR A  74      65.250  59.500 104.673  1.00  0.00           O
ATOM   1239  N   GLU A  75      65.200  61.220 103.253  1.00  0.00           N
ATOM   1241  CA  GLU A  75      65.250  60.380 102.103  1.00  0.00           C
ATOM   1243  CB  GLU A  75      63.910  60.390 101.363  1.00  0.00           C
ATOM   1246  CG  GLU A  75      62.710  59.710 102.113  1.00  0.00           C
ATOM   1249  CD  GLU A  75      61.970  58.560 101.383  1.00  0.00           C
ATOM   1250  OE1 GLU A  75      62.290  58.270 100.193  1.00  0.00           O
ATOM   1251  OE2 GLU A  75      60.990  58.040 101.983  1.00  0.00           O
ATOM   1252  C   GLU A  75      66.510  60.850 101.393  1.00  0.00           C
ATOM   1253  O   GLU A  75      67.600  60.430 101.743  1.00  0.00           O
ATOM   1254  N   GLY A  76      66.450  61.830 100.453  1.00  0.00           N
ATOM   1256  CA  GLY A  76      67.630  62.390  99.783  1.00  0.00           C
ATOM   1259  C   GLY A  76      68.420  63.340 100.633  1.00  0.00           C
ATOM   1260  O   GLY A  76      69.610  63.580 100.423  1.00  0.00           O
ATOM   1261  N   LYS A  77      67.720  63.920 101.613  1.00  0.00           N
ATOM   1263  CA  LYS A  77      68.220  64.900 102.533  1.00  0.00           C
ATOM   1265  CB  LYS A  77      67.040  65.440 103.383  1.00  0.00           C
ATOM   1268  CG  LYS A  77      65.900  66.030 102.523  1.00  0.00           C
ATOM   1271  CD  LYS A  77      64.690  66.490 103.353  1.00  0.00           C
ATOM   1274  CE  LYS A  77      64.010  65.380 104.153  1.00  0.00           C
ATOM   1277  NZ  LYS A  77      63.050  64.590 103.343  1.00  0.00           N
ATOM   1281  C   LYS A  77      69.350  64.390 103.413  1.00  0.00           C
ATOM   1282  O   LYS A  77      69.350  63.250 103.883  1.00  0.00           O
ATOM   1283  N   GLN A  78      70.340  65.240 103.653  1.00  0.00           N
ATOM   1285  CA  GLN A  78      71.490  64.960 104.453  1.00  0.00           C
ATOM   1287  CB  GLN A  78      72.780  64.910 103.603  1.00  0.00           C
ATOM   1290  CG  GLN A  78      72.700  63.870 102.473  1.00  0.00           C
ATOM   1293  CD  GLN A  78      72.600  62.460 103.033  1.00  0.00           C
ATOM   1294  OE1 GLN A  78      73.120  62.180 104.113  1.00  0.00           O
ATOM   1295  NE2 GLN A  78      71.950  61.540 102.283  1.00  0.00           N
ATOM   1298  C   GLN A  78      71.630  66.070 105.463  1.00  0.00           C
ATOM   1299  O   GLN A  78      70.930  67.090 105.433  1.00  0.00           O
ATOM   1300  N   SER A  79      72.510  65.840 106.433  1.00  0.00           N
ATOM   1302  CA  SER A  79      72.860  66.790 107.453  1.00  0.00           C
ATOM   1304  CB  SER A  79      73.760  66.130 108.523  1.00  0.00           C
ATOM   1307  OG  SER A  79      73.090  64.990 109.053  1.00  0.00           O
ATOM   1309  C   SER A  79      73.530  68.050 106.903  1.00  0.00           C
ATOM   1310  O   SER A  79      74.360  67.930 105.993  1.00  0.00           O
ATOM   1311  N   PRO A  80      73.250  69.270 107.393  1.00  0.00           N
ATOM   1312  CD  PRO A  80      74.050  70.400 106.943  1.00  0.00           C
ATOM   1315  CA  PRO A  80      72.530  69.590 108.623  1.00  0.00           C
ATOM   1317  CB  PRO A  80      73.120  70.950 109.053  1.00  0.00           C
ATOM   1320  CG  PRO A  80      73.540  71.590 107.733  1.00  0.00           C
ATOM   1323  C   PRO A  80      71.040  69.690 108.363  1.00  0.00           C
ATOM   1324  O   PRO A  80      70.540  70.700 107.853  1.00  0.00           O
ATOM   1325  N   PHE A  81      70.290  68.630 108.713  1.00  0.00           N
ATOM   1327  CA  PHE A  81      68.880  68.530 108.473  1.00  0.00           C
ATOM   1329  CB  PHE A  81      68.400  67.090 108.833  1.00  0.00           C
ATOM   1332  CG  PHE A  81      66.900  67.000 108.723  1.00  0.00           C
ATOM   1333  CD1 PHE A  81      66.340  67.000 107.453  1.00  0.00           C
ATOM   1335  CE1 PHE A  81      64.960  67.150 107.293  1.00  0.00           C
ATOM   1337  CZ  PHE A  81      64.120  67.200 108.413  1.00  0.00           C
ATOM   1339  CD2 PHE A  81      66.070  67.120 109.843  1.00  0.00           C
ATOM   1341  CE2 PHE A  81      64.690  67.200 109.703  1.00  0.00           C
ATOM   1343  C   PHE A  81      68.080  69.600 109.213  1.00  0.00           C
ATOM   1344  O   PHE A  81      68.260  69.780 110.403  1.00  0.00           O
ATOM   1345  N   SER A  82      67.150  70.300 108.533  1.00  0.00           N
ATOM   1347  CA  SER A  82      66.260  71.270 109.153  1.00  0.00           C
ATOM   1349  CB  SER A  82      65.880  72.430 108.203  1.00  0.00           C
ATOM   1352  OG  SER A  82      65.560  72.000 106.873  1.00  0.00           O
ATOM   1354  C   SER A  82      64.970  70.710 109.723  1.00  0.00           C
ATOM   1355  O   SER A  82      64.160  70.120 109.013  1.00  0.00           O
ATOM   1356  N   PHE A  83      64.720  70.970 111.023  1.00  0.00           N
ATOM   1358  CA  PHE A  83      63.470  70.640 111.693  1.00  0.00           C
ATOM   1360  CB  PHE A  83      63.660  69.630 112.863  1.00  0.00           C
ATOM   1363  CG  PHE A  83      64.330  70.210 114.093  1.00  0.00           C
ATOM   1364  CD1 PHE A  83      63.570  70.870 115.083  1.00  0.00           C
ATOM   1366  CE1 PHE A  83      64.190  71.430 116.203  1.00  0.00           C
ATOM   1368  CZ  PHE A  83      65.580  71.310 116.353  1.00  0.00           C
ATOM   1370  CD2 PHE A  83      65.710  70.080 114.273  1.00  0.00           C
ATOM   1372  CE2 PHE A  83      66.330  70.620 115.403  1.00  0.00           C
ATOM   1374  C   PHE A  83      62.790  71.920 112.163  1.00  0.00           C
ATOM   1375  O   PHE A  83      63.400  72.960 112.433  1.00  0.00           O
ATOM   1376  N   VAL A  84      61.460  71.840 112.283  1.00  0.00           N
ATOM   1378  CA  VAL A  84      60.630  72.800 112.943  1.00  0.00           C
ATOM   1380  CB  VAL A  84      59.720  73.490 111.923  1.00  0.00           C
ATOM   1382  CG1 VAL A  84      58.840  74.540 112.613  1.00  0.00           C
ATOM   1386  CG2 VAL A  84      60.580  74.200 110.853  1.00  0.00           C
ATOM   1390  C   VAL A  84      59.880  71.940 113.953  1.00  0.00           C
ATOM   1391  O   VAL A  84      59.680  70.750 113.693  1.00  0.00           O
ATOM   1392  N   LEU A  85      59.510  72.440 115.153  1.00  0.00           N
ATOM   1394  CA  LEU A  85      58.890  71.600 116.163  1.00  0.00           C
ATOM   1396  CB  LEU A  85      59.990  71.010 117.073  1.00  0.00           C
ATOM   1399  CG  LEU A  85      59.590  70.200 118.333  1.00  0.00           C
ATOM   1401  CD1 LEU A  85      58.950  68.840 118.043  1.00  0.00           C
ATOM   1405  CD2 LEU A  85      60.870  69.970 119.123  1.00  0.00           C
ATOM   1409  C   LEU A  85      57.880  72.380 116.983  1.00  0.00           C
ATOM   1410  O   LEU A  85      58.180  73.430 117.523  1.00  0.00           O
ATOM   1411  N   SER A  86      56.630  71.870 117.123  1.00  0.00           N
ATOM   1413  CA  SER A  86      55.470  72.600 117.643  1.00  0.00           C
ATOM   1415  CB  SER A  86      54.330  72.670 116.593  1.00  0.00           C
ATOM   1418  OG  SER A  86      53.070  73.180 117.043  1.00  0.00           O
ATOM   1420  C   SER A  86      54.940  71.910 118.863  1.00  0.00           C
ATOM   1421  O   SER A  86      55.010  70.690 118.983  1.00  0.00           O
ATOM   1422  N   PHE A  87      54.430  72.710 119.813  1.00  0.00           N
ATOM   1424  CA  PHE A  87      54.110  72.350 121.163  1.00  0.00           C
ATOM   1426  CB  PHE A  87      55.430  72.300 121.993  1.00  0.00           C
ATOM   1429  CG  PHE A  87      56.070  73.650 122.163  1.00  0.00           C
ATOM   1430  CD1 PHE A  87      56.910  74.190 121.173  1.00  0.00           C
ATOM   1432  CE1 PHE A  87      57.510  75.440 121.363  1.00  0.00           C
ATOM   1434  CZ  PHE A  87      57.310  76.140 122.553  1.00  0.00           C
ATOM   1436  CD2 PHE A  87      55.890  74.340 123.363  1.00  0.00           C
ATOM   1438  CE2 PHE A  87      56.520  75.570 123.553  1.00  0.00           C
ATOM   1440  C   PHE A  87      53.110  73.430 121.583  1.00  0.00           C
ATOM   1441  O   PHE A  87      53.080  74.460 120.923  1.00  0.00           O
ATOM   1442  N   ASN A  88      52.240  73.210 122.593  1.00  0.00           N
ATOM   1444  CA  ASN A  88      51.110  74.040 123.033  1.00  0.00           C
ATOM   1446  CB  ASN A  88      50.040  73.020 123.493  1.00  0.00           C
ATOM   1449  CG  ASN A  88      48.660  73.540 123.873  1.00  0.00           C
ATOM   1450  OD1 ASN A  88      48.150  74.550 123.393  1.00  0.00           O
ATOM   1451  ND2 ASN A  88      47.990  72.800 124.783  1.00  0.00           N
ATOM   1454  C   ASN A  88      51.460  75.030 124.193  1.00  0.00           C
ATOM   1455  O   ASN A  88      52.300  74.650 125.013  1.00  0.00           O
ATOM   1456  N   PRO A  89      50.930  76.270 124.423  1.00  0.00           N
ATOM   1457  CD  PRO A  89      49.770  76.870 123.773  1.00  0.00           C
ATOM   1460  CA  PRO A  89      51.510  77.200 125.393  1.00  0.00           C
ATOM   1462  CB  PRO A  89      50.770  78.550 125.183  1.00  0.00           C
ATOM   1465  CG  PRO A  89      49.860  78.380 123.973  1.00  0.00           C
ATOM   1468  C   PRO A  89      51.320  76.770 126.823  1.00  0.00           C
ATOM   1469  O   PRO A  89      52.200  77.000 127.643  1.00  0.00           O
ATOM   1470  N   ALA A  90      50.170  76.180 127.123  1.00  0.00           N
ATOM   1472  CA  ALA A  90      49.710  75.850 128.453  1.00  0.00           C
ATOM   1474  CB  ALA A  90      48.250  75.450 128.243  1.00  0.00           C
ATOM   1478  C   ALA A  90      50.500  74.730 129.103  1.00  0.00           C
ATOM   1479  O   ALA A  90      50.530  74.570 130.323  1.00  0.00           O
ATOM   1480  N   ASP A  91      51.230  73.960 128.273  1.00  0.00           N
ATOM   1482  CA  ASP A  91      52.200  73.000 128.713  1.00  0.00           C
ATOM   1484  CB  ASP A  91      52.590  72.080 127.523  1.00  0.00           C
ATOM   1487  CG  ASP A  91      51.470  71.250 126.923  1.00  0.00           C
ATOM   1488  OD1 ASP A  91      50.310  71.690 126.773  1.00  0.00           O
ATOM   1489  OD2 ASP A  91      51.810  70.120 126.473  1.00  0.00           O
ATOM   1490  C   ASP A  91      53.460  73.680 129.273  1.00  0.00           C
ATOM   1491  O   ASP A  91      54.100  73.120 130.163  1.00  0.00           O
ATOM   1492  N   VAL A  92      53.810  74.910 128.823  1.00  0.00           N
ATOM   1494  CA  VAL A  92      55.000  75.630 129.283  1.00  0.00           C
ATOM   1496  CB  VAL A  92      55.430  76.790 128.383  1.00  0.00           C
ATOM   1498  CG1 VAL A  92      56.760  77.420 128.883  1.00  0.00           C
ATOM   1502  CG2 VAL A  92      55.630  76.270 126.963  1.00  0.00           C
ATOM   1506  C   VAL A  92      54.770  76.230 130.633  1.00  0.00           C
ATOM   1507  O   VAL A  92      53.820  76.970 130.863  1.00  0.00           O
ATOM   1508  N   GLN A  93      55.680  75.930 131.583  1.00  0.00           N
ATOM   1510  CA  GLN A  93      55.570  76.410 132.933  1.00  0.00           C
ATOM   1512  CB  GLN A  93      55.650  75.190 133.873  1.00  0.00           C
ATOM   1515  CG  GLN A  93      54.480  74.210 133.643  1.00  0.00           C
ATOM   1518  CD  GLN A  93      53.160  74.940 133.863  1.00  0.00           C
ATOM   1519  OE1 GLN A  93      52.870  75.320 135.003  1.00  0.00           O
ATOM   1520  NE2 GLN A  93      52.330  75.110 132.823  1.00  0.00           N
ATOM   1523  C   GLN A  93      56.700  77.380 133.203  1.00  0.00           C
ATOM   1524  O   GLN A  93      57.830  77.090 132.803  1.00  0.00           O
ATOM   1525  N   PRO A  94      56.520  78.510 133.873  1.00  0.00           N
ATOM   1526  CD  PRO A  94      55.210  78.980 134.333  1.00  0.00           C
ATOM   1529  CA  PRO A  94      57.610  79.330 134.393  1.00  0.00           C
ATOM   1531  CB  PRO A  94      56.910  80.330 135.313  1.00  0.00           C
ATOM   1534  CG  PRO A  94      55.480  80.410 134.783  1.00  0.00           C
ATOM   1537  C   PRO A  94      58.680  78.560 135.163  1.00  0.00           C
ATOM   1538  O   PRO A  94      58.350  77.620 135.873  1.00  0.00           O
ATOM   1539  N   ASN A  95      59.950  78.970 135.043  1.00  0.00           N
ATOM   1541  CA  ASN A  95      61.080  78.380 135.773  1.00  0.00           C
ATOM   1543  CB  ASN A  95      60.930  78.410 137.323  1.00  0.00           C
ATOM   1546  CG  ASN A  95      60.680  79.830 137.793  1.00  0.00           C
ATOM   1547  OD1 ASN A  95      60.720  80.800 137.043  1.00  0.00           O
ATOM   1548  ND2 ASN A  95      60.330  80.000 139.093  1.00  0.00           N
ATOM   1551  C   ASN A  95      61.480  76.970 135.393  1.00  0.00           C
ATOM   1552  O   ASN A  95      62.640  76.590 135.563  1.00  0.00           O
ATOM   1553  N   ALA A  96      60.580  76.150 134.843  1.00  0.00           N
ATOM   1555  CA  ALA A  96      60.890  74.830 134.353  1.00  0.00           C
ATOM   1557  CB  ALA A  96      59.600  74.100 133.953  1.00  0.00           C
ATOM   1561  C   ALA A  96      61.980  74.820 133.283  1.00  0.00           C
ATOM   1562  O   ALA A  96      62.240  75.810 132.573  1.00  0.00           O
ATOM   1563  N   ARG A  97      62.720  73.700 133.203  1.00  0.00           N
ATOM   1565  CA  ARG A  97      63.840  73.560 132.313  1.00  0.00           C
ATOM   1567  CB  ARG A  97      65.060  72.900 132.973  1.00  0.00           C
ATOM   1570  CG  ARG A  97      65.610  73.700 134.163  1.00  0.00           C
ATOM   1573  CD  ARG A  97      66.810  73.020 134.813  1.00  0.00           C
ATOM   1576  NE  ARG A  97      67.930  73.060 133.823  1.00  0.00           N
ATOM   1578  CZ  ARG A  97      68.420  72.000 133.193  1.00  0.00           C
ATOM   1579  NH1 ARG A  97      68.150  70.750 133.463  1.00  0.00           N
ATOM   1582  NH2 ARG A  97      69.360  72.230 132.303  1.00  0.00           N
ATOM   1585  C   ARG A  97      63.440  72.710 131.133  1.00  0.00           C
ATOM   1586  O   ARG A  97      62.950  71.600 131.283  1.00  0.00           O
ATOM   1587  N   ILE A  98      63.640  73.220 129.913  1.00  0.00           N
ATOM   1589  CA  ILE A  98      63.160  72.540 128.733  1.00  0.00           C
ATOM   1591  CB  ILE A  98      62.070  73.330 128.013  1.00  0.00           C
ATOM   1593  CG2 ILE A  98      61.620  72.540 126.763  1.00  0.00           C
ATOM   1597  CG1 ILE A  98      60.880  73.590 128.963  1.00  0.00           C
ATOM   1600  CD  ILE A  98      59.820  74.510 128.343  1.00  0.00           C
ATOM   1604  C   ILE A  98      64.330  72.300 127.823  1.00  0.00           C
ATOM   1605  O   ILE A  98      65.100  73.240 127.563  1.00  0.00           O
ATOM   1606  N   LEU A  99      64.500  71.060 127.323  1.00  0.00           N
ATOM   1608  CA  LEU A  99      65.540  70.760 126.373  1.00  0.00           C
ATOM   1610  CB  LEU A  99      66.630  69.800 126.933  1.00  0.00           C
ATOM   1613  CG  LEU A  99      66.240  68.330 127.223  1.00  0.00           C
ATOM   1615  CD1 LEU A  99      66.290  67.420 125.993  1.00  0.00           C
ATOM   1619  CD2 LEU A  99      67.230  67.780 128.253  1.00  0.00           C
ATOM   1623  C   LEU A  99      65.030  70.240 125.053  1.00  0.00           C
ATOM   1624  O   LEU A  99      63.880  69.820 124.913  1.00  0.00           O
ATOM   1625  N   LEU A 100      65.930  70.270 124.043  1.00  0.00           N
ATOM   1627  CA  LEU A 100      65.800  69.500 122.813  1.00  0.00           C
ATOM   1629  CB  LEU A 100      65.990  70.310 121.503  1.00  0.00           C
ATOM   1632  CG  LEU A 100      64.850  71.280 121.163  1.00  0.00           C
ATOM   1634  CD1 LEU A 100      65.030  71.790 119.733  1.00  0.00           C
ATOM   1638  CD2 LEU A 100      63.480  70.610 121.253  1.00  0.00           C
ATOM   1642  C   LEU A 100      66.790  68.360 122.763  1.00  0.00           C
ATOM   1643  O   LEU A 100      67.950  68.440 123.183  1.00  0.00           O
ATOM   1644  N   SER A 101      66.300  67.260 122.213  1.00  0.00           N
ATOM   1646  CA  SER A 101      67.050  66.060 121.943  1.00  0.00           C
ATOM   1648  CB  SER A 101      66.890  65.010 123.073  1.00  0.00           C
ATOM   1651  OG  SER A 101      65.520  64.800 123.373  1.00  0.00           O
ATOM   1653  C   SER A 101      66.600  65.540 120.603  1.00  0.00           C
ATOM   1654  O   SER A 101      65.570  65.950 120.053  1.00  0.00           O
ATOM   1655  N   ALA A 102      67.390  64.650 119.993  1.00  0.00           N
ATOM   1657  CA  ALA A 102      67.050  64.040 118.733  1.00  0.00           C
ATOM   1659  CB  ALA A 102      67.350  64.990 117.543  1.00  0.00           C
ATOM   1663  C   ALA A 102      67.800  62.730 118.573  1.00  0.00           C
ATOM   1664  O   ALA A 102      68.830  62.490 119.203  1.00  0.00           O
ATOM   1665  N   ALA A 103      67.280  61.820 117.743  1.00  0.00           N
ATOM   1667  CA  ALA A 103      67.880  60.530 117.493  1.00  0.00           C
ATOM   1669  CB  ALA A 103      67.340  59.440 118.443  1.00  0.00           C
ATOM   1673  C   ALA A 103      67.580  60.100 116.073  1.00  0.00           C
ATOM   1674  O   ALA A 103      66.520  60.400 115.533  1.00  0.00           O
ATOM   1675  N   ILE A 104      68.520  59.380 115.433  1.00  0.00           N
ATOM   1677  CA  ILE A 104      68.400  58.910 114.063  1.00  0.00           C
ATOM   1679  CB  ILE A 104      69.550  59.440 113.183  1.00  0.00           C
ATOM   1681  CG2 ILE A 104      69.440  58.860 111.753  1.00  0.00           C
ATOM   1685  CG1 ILE A 104      69.520  60.990 113.133  1.00  0.00           C
ATOM   1688  CD  ILE A 104      70.610  61.650 112.283  1.00  0.00           C
ATOM   1692  C   ILE A 104      68.380  57.390 114.093  1.00  0.00           C
ATOM   1693  O   ILE A 104      69.280  56.750 114.643  1.00  0.00           O
ATOM   1694  N   THR A 105      67.350  56.780 113.493  1.00  0.00           N
ATOM   1696  CA  THR A 105      67.260  55.330 113.373  1.00  0.00           C
ATOM   1698  CB  THR A 105      66.130  54.660 114.153  1.00  0.00           C
ATOM   1700  OG1 THR A 105      64.860  55.280 113.903  1.00  0.00           O
ATOM   1702  CG2 THR A 105      66.430  54.850 115.643  1.00  0.00           C
ATOM   1706  C   THR A 105      67.190  54.930 111.913  1.00  0.00           C
ATOM   1707  O   THR A 105      66.380  55.430 111.133  1.00  0.00           O
ATOM   1708  N   VAL A 106      68.050  53.970 111.503  1.00  0.00           N
ATOM   1710  CA  VAL A 106      68.080  53.400 110.163  1.00  0.00           C
ATOM   1712  CB  VAL A 106      69.420  53.590 109.453  1.00  0.00           C
ATOM   1714  CG1 VAL A 106      69.330  52.990 108.043  1.00  0.00           C
ATOM   1718  CG2 VAL A 106      69.740  55.090 109.333  1.00  0.00           C
ATOM   1722  C   VAL A 106      67.850  51.910 110.283  1.00  0.00           C
ATOM   1723  O   VAL A 106      68.570  51.230 111.013  1.00  0.00           O
ATOM   1724  N   ASN A 107      66.830  51.350 109.603  1.00  0.00           N
ATOM   1726  CA  ASN A 107      66.390  49.960 109.733  1.00  0.00           C
ATOM   1728  CB  ASN A 107      67.280  48.980 108.913  1.00  0.00           C
ATOM   1731  CG  ASN A 107      66.970  49.190 107.433  1.00  0.00           C
ATOM   1732  OD1 ASN A 107      65.790  49.370 107.133  1.00  0.00           O
ATOM   1733  ND2 ASN A 107      67.970  49.190 106.533  1.00  0.00           N
ATOM   1736  C   ASN A 107      66.230  49.470 111.173  1.00  0.00           C
ATOM   1737  O   ASN A 107      66.740  48.420 111.533  1.00  0.00           O
ATOM   1738  N   ASP A 108      65.550  50.260 112.043  1.00  0.00           N
ATOM   1740  CA  ASP A 108      65.300  49.910 113.423  1.00  0.00           C
ATOM   1742  CB  ASP A 108      64.310  48.710 113.523  1.00  0.00           C
ATOM   1745  CG  ASP A 108      62.940  49.030 112.943  1.00  0.00           C
ATOM   1746  OD1 ASP A 108      62.500  50.200 113.033  1.00  0.00           O
ATOM   1747  OD2 ASP A 108      62.200  48.060 112.603  1.00  0.00           O
ATOM   1748  C   ASP A 108      66.570  49.720 114.273  1.00  0.00           C
ATOM   1749  O   ASP A 108      66.550  49.160 115.363  1.00  0.00           O
ATOM   1750  N   LYS A 109      67.710  50.280 113.793  1.00  0.00           N
ATOM   1752  CA  LYS A 109      68.970  50.390 114.493  1.00  0.00           C
ATOM   1754  CB  LYS A 109      70.140  49.670 113.763  1.00  0.00           C
ATOM   1757  CG  LYS A 109      71.540  49.840 114.413  1.00  0.00           C
ATOM   1760  CD  LYS A 109      72.680  49.050 113.723  1.00  0.00           C
ATOM   1763  CE  LYS A 109      72.590  47.530 113.843  1.00  0.00           C
ATOM   1766  NZ  LYS A 109      73.580  46.880 112.953  1.00  0.00           N
ATOM   1770  C   LYS A 109      69.300  51.860 114.683  1.00  0.00           C
ATOM   1771  O   LYS A 109      69.160  52.690 113.803  1.00  0.00           O
ATOM   1772  N   LEU A 110      69.720  52.200 115.913  1.00  0.00           N
ATOM   1774  CA  LEU A 110      70.150  53.510 116.333  1.00  0.00           C
ATOM   1776  CB  LEU A 110      70.150  53.580 117.883  1.00  0.00           C
ATOM   1779  CG  LEU A 110      70.590  54.940 118.463  1.00  0.00           C
ATOM   1781  CD1 LEU A 110      69.580  56.050 118.123  1.00  0.00           C
ATOM   1785  CD2 LEU A 110      70.840  54.880 119.983  1.00  0.00           C
ATOM   1789  C   LEU A 110      71.520  53.880 115.793  1.00  0.00           C
ATOM   1790  O   LEU A 110      72.520  53.240 116.113  1.00  0.00           O
ATOM   1791  N   VAL A 111      71.600  54.960 114.993  1.00  0.00           N
ATOM   1793  CA  VAL A 111      72.830  55.360 114.343  1.00  0.00           C
ATOM   1795  CB  VAL A 111      72.650  55.410 112.833  1.00  0.00           C
ATOM   1797  CG1 VAL A 111      72.330  54.000 112.313  1.00  0.00           C
ATOM   1801  CG2 VAL A 111      71.520  56.340 112.393  1.00  0.00           C
ATOM   1805  C   VAL A 111      73.390  56.670 114.903  1.00  0.00           C
ATOM   1806  O   VAL A 111      74.600  56.800 115.083  1.00  0.00           O
ATOM   1807  N   PHE A 112      72.550  57.650 115.253  1.00  0.00           N
ATOM   1809  CA  PHE A 112      73.030  58.920 115.793  1.00  0.00           C
ATOM   1811  CB  PHE A 112      73.170  60.040 114.743  1.00  0.00           C
ATOM   1814  CG  PHE A 112      74.080  59.630 113.613  1.00  0.00           C
ATOM   1815  CD1 PHE A 112      75.470  59.730 113.773  1.00  0.00           C
ATOM   1817  CE1 PHE A 112      76.330  59.440 112.703  1.00  0.00           C
ATOM   1819  CZ  PHE A 112      75.800  59.050 111.473  1.00  0.00           C
ATOM   1821  CD2 PHE A 112      73.560  59.260 112.373  1.00  0.00           C
ATOM   1823  CE2 PHE A 112      74.410  58.950 111.313  1.00  0.00           C
ATOM   1825  C   PHE A 112      72.080  59.430 116.863  1.00  0.00           C
ATOM   1826  O   PHE A 112      70.870  59.250 116.783  1.00  0.00           O
ATOM   1827  N   ILE A 113      72.620  60.080 117.913  1.00  0.00           N
ATOM   1829  CA  ILE A 113      71.820  60.490 119.053  1.00  0.00           C
ATOM   1831  CB  ILE A 113      71.610  59.360 120.063  1.00  0.00           C
ATOM   1833  CG2 ILE A 113      72.960  58.930 120.693  1.00  0.00           C
ATOM   1837  CG1 ILE A 113      70.540  59.690 121.133  1.00  0.00           C
ATOM   1840  CD  ILE A 113      69.990  58.470 121.873  1.00  0.00           C
ATOM   1844  C   ILE A 113      72.420  61.690 119.743  1.00  0.00           C
ATOM   1845  O   ILE A 113      73.620  61.910 119.753  1.00  0.00           O
ATOM   1846  N   THR A 114      71.570  62.550 120.343  1.00  0.00           N
ATOM   1848  CA  THR A 114      71.980  63.670 121.173  1.00  0.00           C
ATOM   1850  CB  THR A 114      70.850  64.660 121.443  1.00  0.00           C
ATOM   1852  OG1 THR A 114      69.600  64.030 121.663  1.00  0.00           O
ATOM   1854  CG2 THR A 114      70.670  65.540 120.193  1.00  0.00           C
ATOM   1858  C   THR A 114      72.630  63.280 122.493  1.00  0.00           C
ATOM   1859  O   THR A 114      72.040  62.540 123.293  1.00  0.00           O
ATOM   1860  N   ASP A 115      73.850  63.770 122.783  1.00  0.00           N
ATOM   1862  CA  ASP A 115      74.550  63.530 124.043  1.00  0.00           C
ATOM   1864  CB  ASP A 115      75.890  62.830 123.723  1.00  0.00           C
ATOM   1867  CG  ASP A 115      76.390  61.880 124.803  1.00  0.00           C
ATOM   1868  OD1 ASP A 115      75.630  60.950 125.203  1.00  0.00           O
ATOM   1869  OD2 ASP A 115      77.590  61.990 125.153  1.00  0.00           O
ATOM   1870  C   ASP A 115      74.760  64.860 124.803  1.00  0.00           C
ATOM   1871  O   ASP A 115      75.410  64.950 125.843  1.00  0.00           O
ATOM   1872  N   THR A 116      74.160  65.950 124.313  1.00  0.00           N
ATOM   1874  CA  THR A 116      74.280  67.280 124.903  1.00  0.00           C
ATOM   1876  CB  THR A 116      74.820  68.370 123.963  1.00  0.00           C
ATOM   1878  OG1 THR A 116      75.840  67.880 123.113  1.00  0.00           O
ATOM   1880  CG2 THR A 116      75.440  69.510 124.773  1.00  0.00           C
ATOM   1884  C   THR A 116      72.910  67.730 125.323  1.00  0.00           C
ATOM   1885  O   THR A 116      71.950  67.620 124.563  1.00  0.00           O
ATOM   1886  N   VAL A 117      72.770  68.320 126.533  1.00  0.00           N
ATOM   1888  CA  VAL A 117      71.660  69.180 126.873  1.00  0.00           C
ATOM   1890  CB  VAL A 117      71.740  69.690 128.323  1.00  0.00           C
ATOM   1892  CG1 VAL A 117      70.460  70.450 128.713  1.00  0.00           C
ATOM   1896  CG2 VAL A 117      71.920  68.530 129.303  1.00  0.00           C
ATOM   1900  C   VAL A 117      71.580  70.370 125.913  1.00  0.00           C
ATOM   1901  O   VAL A 117      72.510  71.160 125.753  1.00  0.00           O
ATOM   1902  N   GLN A 118      70.460  70.530 125.193  1.00  0.00           N
ATOM   1904  CA  GLN A 118      70.220  71.740 124.443  1.00  0.00           C
ATOM   1906  CB  GLN A 118      69.730  71.360 123.033  1.00  0.00           C
ATOM   1909  CG  GLN A 118      69.250  72.530 122.143  1.00  0.00           C
ATOM   1912  CD  GLN A 118      70.390  73.500 121.893  1.00  0.00           C
ATOM   1913  OE1 GLN A 118      71.490  73.070 121.523  1.00  0.00           O
ATOM   1914  NE2 GLN A 118      70.150  74.810 122.073  1.00  0.00           N
ATOM   1917  C   GLN A 118      69.130  72.490 125.143  1.00  0.00           C
ATOM   1918  O   GLN A 118      67.980  72.080 124.983  1.00  0.00           O
ATOM   1919  N   PRO A 119      69.320  73.570 125.883  1.00  0.00           N
ATOM   1920  CD  PRO A 119      70.590  73.990 126.483  1.00  0.00           C
ATOM   1923  CA  PRO A 119      68.190  74.200 126.533  1.00  0.00           C
ATOM   1925  CB  PRO A 119      68.770  74.880 127.783  1.00  0.00           C
ATOM   1928  CG  PRO A 119      70.220  74.370 127.913  1.00  0.00           C
ATOM   1931  C   PRO A 119      67.600  75.200 125.563  1.00  0.00           C
ATOM   1932  O   PRO A 119      68.320  75.680 124.683  1.00  0.00           O
ATOM   1933  N   VAL A 120      66.300  75.490 125.693  1.00  0.00           N
ATOM   1935  CA  VAL A 120      65.610  76.410 124.813  1.00  0.00           C
ATOM   1937  CB  VAL A 120      64.710  75.630 123.843  1.00  0.00           C
ATOM   1939  CG1 VAL A 120      65.610  75.010 122.763  1.00  0.00           C
ATOM   1943  CG2 VAL A 120      63.910  74.500 124.543  1.00  0.00           C
ATOM   1947  C   VAL A 120      64.870  77.480 125.623  1.00  0.00           C
ATOM   1948  O   VAL A 120      65.450  78.440 126.133  1.00  0.00           O
ATOM   1949  N   ILE A 121      63.560  77.340 125.753  1.00  0.00           N
ATOM   1951  CA  ILE A 121      62.600  78.400 125.983  1.00  0.00           C
ATOM   1953  CB  ILE A 121      61.250  77.700 126.023  1.00  0.00           C
ATOM   1955  CG2 ILE A 121      60.130  78.610 126.563  1.00  0.00           C
ATOM   1959  CG1 ILE A 121      60.890  77.180 124.613  1.00  0.00           C
ATOM   1962  CD  ILE A 121      59.910  76.010 124.663  1.00  0.00           C
ATOM   1966  C   ILE A 121      62.820  79.280 127.223  1.00  0.00           C
ATOM   1967  O   ILE A 121      62.770  80.510 127.153  1.00  0.00           O
ATOM   1968  N   ASN A 122      63.120  78.680 128.383  1.00  0.00           N
ATOM   1970  CA  ASN A 122      63.270  79.420 129.623  1.00  0.00           C
ATOM   1972  CB  ASN A 122      62.530  78.690 130.773  1.00  0.00           C
ATOM   1975  CG  ASN A 122      61.030  79.000 130.723  1.00  0.00           C
ATOM   1976  OD1 ASN A 122      60.530  79.770 129.913  1.00  0.00           O
ATOM   1977  ND2 ASN A 122      60.290  78.360 131.653  1.00  0.00           N
ATOM   1980  C   ASN A 122      64.730  79.580 129.983  1.00  0.00           C
ATOM   1981  O   ASN A 122      65.070  80.190 130.993  1.00  0.00           O
ATOM   1982  N   GLN A 123      65.640  79.070 129.143  1.00  0.00           N
ATOM   1984  CA  GLN A 123      67.040  79.430 129.223  1.00  0.00           C
ATOM   1986  CB  GLN A 123      67.840  78.210 128.713  1.00  0.00           C
ATOM   1989  CG  GLN A 123      69.370  78.400 128.603  1.00  0.00           C
ATOM   1992  CD  GLN A 123      70.050  78.010 129.913  1.00  0.00           C
ATOM   1993  OE1 GLN A 123      69.470  77.380 130.793  1.00  0.00           O
ATOM   1994  NE2 GLN A 123      71.360  78.320 130.013  1.00  0.00           N
ATOM   1997  C   GLN A 123      67.300  80.680 128.403  1.00  0.00           C
ATOM   1998  O   GLN A 123      68.200  81.470 128.673  1.00  0.00           O
ATOM   1999  N   GLY A 124      66.450  80.910 127.373  1.00  0.00           N
ATOM   2001  CA  GLY A 124      66.560  82.000 126.403  1.00  0.00           C
ATOM   2004  C   GLY A 124      66.990  81.440 125.073  1.00  0.00           C
ATOM   2005  O   GLY A 124      68.150  81.580 124.663  1.00  0.00           O
ATOM   2006  N   GLY A 125      66.060  80.780 124.353  1.00  0.00           N
ATOM   2008  CA  GLY A 125      66.410  79.990 123.183  1.00  0.00           C
ATOM   2011  C   GLY A 125      65.220  79.510 122.413  1.00  0.00           C
ATOM   2012  O   GLY A 125      64.250  79.000 122.973  1.00  0.00           O
ATOM   2013  N   THR A 126      65.290  79.640 121.083  1.00  0.00           N
ATOM   2015  CA  THR A 126      64.230  79.230 120.163  1.00  0.00           C
ATOM   2017  CB  THR A 126      63.380  80.430 119.723  1.00  0.00           C
ATOM   2019  OG1 THR A 126      62.110  80.050 119.223  1.00  0.00           O
ATOM   2021  CG2 THR A 126      64.040  81.320 118.643  1.00  0.00           C
ATOM   2025  C   THR A 126      64.830  78.550 118.953  1.00  0.00           C
ATOM   2026  O   THR A 126      64.120  77.850 118.223  1.00  0.00           O
ATOM   2027  N   LYS A 127      66.150  78.700 118.703  1.00  0.00           N
ATOM   2029  CA  LYS A 127      66.760  78.120 117.523  1.00  0.00           C
ATOM   2031  CB  LYS A 127      67.050  79.190 116.433  1.00  0.00           C
ATOM   2034  CG  LYS A 127      67.410  78.600 115.053  1.00  0.00           C
ATOM   2037  CD  LYS A 127      67.800  79.650 114.003  1.00  0.00           C
ATOM   2040  CE  LYS A 127      68.410  79.010 112.743  1.00  0.00           C
ATOM   2043  NZ  LYS A 127      68.830  80.020 111.733  1.00  0.00           N
ATOM   2047  C   LYS A 127      68.020  77.360 117.923  1.00  0.00           C
ATOM   2048  O   LYS A 127      68.920  77.900 118.573  1.00  0.00           O
ATOM   2049  N   ALA A 128      68.080  76.060 117.573  1.00  0.00           N
ATOM   2051  CA  ALA A 128      69.080  75.130 118.053  1.00  0.00           C
ATOM   2053  CB  ALA A 128      68.410  74.100 118.983  1.00  0.00           C
ATOM   2057  C   ALA A 128      69.750  74.390 116.913  1.00  0.00           C
ATOM   2058  O   ALA A 128      69.100  73.770 116.093  1.00  0.00           O
ATOM   2059  N   ASP A 129      71.100  74.420 116.823  1.00  0.00           N
ATOM   2061  CA  ASP A 129      71.840  73.510 115.963  1.00  0.00           C
ATOM   2063  CB  ASP A 129      73.030  74.250 115.263  1.00  0.00           C
ATOM   2066  CG  ASP A 129      73.720  73.410 114.193  1.00  0.00           C
ATOM   2067  OD1 ASP A 129      73.110  72.420 113.733  1.00  0.00           O
ATOM   2068  OD2 ASP A 129      74.810  73.830 113.713  1.00  0.00           O
ATOM   2069  C   ASP A 129      72.310  72.320 116.823  1.00  0.00           C
ATOM   2070  O   ASP A 129      73.050  72.490 117.793  1.00  0.00           O
ATOM   2071  N   LEU A 130      71.840  71.090 116.523  1.00  0.00           N
ATOM   2073  CA  LEU A 130      72.110  69.920 117.333  1.00  0.00           C
ATOM   2075  CB  LEU A 130      70.840  69.030 117.523  1.00  0.00           C
ATOM   2078  CG  LEU A 130      69.710  69.660 118.353  1.00  0.00           C
ATOM   2080  CD1 LEU A 130      68.430  68.830 118.223  1.00  0.00           C
ATOM   2084  CD2 LEU A 130      70.110  69.780 119.833  1.00  0.00           C
ATOM   2088  C   LEU A 130      73.190  69.030 116.733  1.00  0.00           C
ATOM   2089  O   LEU A 130      73.000  68.360 115.723  1.00  0.00           O
ATOM   2090  N   THR A 131      74.350  68.950 117.403  1.00  0.00           N
ATOM   2092  CA  THR A 131      75.380  67.980 117.053  1.00  0.00           C
ATOM   2094  CB  THR A 131      76.810  68.430 117.343  1.00  0.00           C
ATOM   2096  OG1 THR A 131      77.090  69.680 116.733  1.00  0.00           O
ATOM   2098  CG2 THR A 131      77.820  67.400 116.793  1.00  0.00           C
ATOM   2102  C   THR A 131      75.150  66.670 117.793  1.00  0.00           C
ATOM   2103  O   THR A 131      75.270  66.600 119.013  1.00  0.00           O
ATOM   2104  N   LEU A 132      74.800  65.610 117.053  1.00  0.00           N
ATOM   2106  CA  LEU A 132      74.570  64.270 117.563  1.00  0.00           C
ATOM   2108  CB  LEU A 132      73.420  63.530 116.803  1.00  0.00           C
ATOM   2111  CG  LEU A 132      71.960  63.980 117.053  1.00  0.00           C
ATOM   2113  CD1 LEU A 132      71.720  65.460 116.723  1.00  0.00           C
ATOM   2117  CD2 LEU A 132      70.990  63.100 116.233  1.00  0.00           C
ATOM   2121  C   LEU A 132      75.880  63.450 117.533  1.00  0.00           C
ATOM   2122  O   LEU A 132      76.830  63.730 116.793  1.00  0.00           O
ATOM   2123  N   VAL A 133      75.980  62.390 118.343  1.00  0.00           N
ATOM   2125  CA  VAL A 133      77.150  61.520 118.433  1.00  0.00           C
ATOM   2127  CB  VAL A 133      77.600  61.280 119.873  1.00  0.00           C
ATOM   2129  CG1 VAL A 133      78.190  62.590 120.443  1.00  0.00           C
ATOM   2133  CG2 VAL A 133      76.430  60.820 120.753  1.00  0.00           C
ATOM   2137  C   VAL A 133      76.900  60.200 117.703  1.00  0.00           C
ATOM   2138  O   VAL A 133      75.740  59.780 117.603  1.00  0.00           O
ATOM   2139  N   PRO A 134      77.900  59.510 117.163  1.00  0.00           N
ATOM   2140  CD  PRO A 134      79.260  60.030 116.983  1.00  0.00           C
ATOM   2143  CA  PRO A 134      77.660  58.340 116.313  1.00  0.00           C
ATOM   2145  CB  PRO A 134      78.870  58.350 115.353  1.00  0.00           C
ATOM   2148  CG  PRO A 134      80.000  58.970 116.173  1.00  0.00           C
ATOM   2151  C   PRO A 134      77.600  57.030 117.083  1.00  0.00           C
ATOM   2152  O   PRO A 134      78.610  56.570 117.633  1.00  0.00           O
ATOM   2153  N   VAL A 135      76.450  56.350 117.053  1.00  0.00           N
ATOM   2155  CA  VAL A 135      76.360  54.990 117.563  1.00  0.00           C
ATOM   2157  CB  VAL A 135      75.020  54.650 118.213  1.00  0.00           C
ATOM   2159  CG1 VAL A 135      74.870  53.150 118.533  1.00  0.00           C
ATOM   2163  CG2 VAL A 135      74.960  55.420 119.543  1.00  0.00           C
ATOM   2167  C   VAL A 135      76.690  54.050 116.443  1.00  0.00           C
ATOM   2168  O   VAL A 135      75.930  53.820 115.503  1.00  0.00           O
ATOM   2169  N   GLN A 136      77.900  53.500 116.513  1.00  0.00           N
ATOM   2171  CA  GLN A 136      78.390  52.500 115.623  1.00  0.00           C
ATOM   2173  CB  GLN A 136      79.890  52.780 115.333  1.00  0.00           C
ATOM   2176  CG  GLN A 136      80.190  54.180 114.753  1.00  0.00           C
ATOM   2179  CD  GLN A 136      79.560  54.350 113.373  1.00  0.00           C
ATOM   2180  OE1 GLN A 136      79.970  53.690 112.413  1.00  0.00           O
ATOM   2181  NE2 GLN A 136      78.580  55.270 113.243  1.00  0.00           N
ATOM   2184  C   GLN A 136      78.200  51.160 116.323  1.00  0.00           C
ATOM   2185  O   GLN A 136      78.640  50.990 117.453  1.00  0.00           O
ATOM   2186  N   GLN A 137      77.480  50.230 115.673  1.00  0.00           N
ATOM   2188  CA  GLN A 137      77.200  48.880 116.133  1.00  0.00           C
ATOM   2190  CB  GLN A 137      75.770  48.730 116.703  1.00  0.00           C
ATOM   2193  CG  GLN A 137      75.530  49.490 118.023  1.00  0.00           C
ATOM   2196  CD  GLN A 137      74.070  49.430 118.473  1.00  0.00           C
ATOM   2197  OE1 GLN A 137      73.090  49.600 117.733  1.00  0.00           O
ATOM   2198  NE2 GLN A 137      73.860  49.250 119.793  1.00  0.00           N
ATOM   2201  C   GLN A 137      77.320  47.910 114.933  1.00  0.00           C
ATOM   2202  OT1 GLN A 137      77.600  48.370 113.803  1.00  0.00           O
ATOM   2203  OT2 GLN A 137      77.100  46.680 115.143  1.00  0.00           O
ATOM   2204  NH3 POPEB 138      66.540  10.150 100.183  1.00  0.00           N
ATOM   2208  C12 POPEB 138      67.180  11.250 100.993  1.00  0.00           C
ATOM   2211  C11 POPEB 138      68.160  12.090 100.133  1.00  0.00           C
ATOM   2214  P   POPEB 138      68.820  11.130  97.783  1.00  0.00           P
ATOM   2215  O13 POPEB 138      69.820  10.200  97.233  1.00  0.00           O
ATOM   2216  O14 POPEB 138      67.390  10.760  97.623  1.00  0.00           O
ATOM   2217  O11 POPEB 138      69.060  12.590  97.263  1.00  0.00           O
ATOM   2218  O12 POPEB 138      69.000  11.250  99.353  1.00  0.00           O
ATOM   2219  C1  POPEB 138      68.510  13.150  96.073  1.00  0.00           C
ATOM   2222  C2  POPEB 138      69.280  12.750  94.773  1.00  0.00           C
ATOM   2224  O21 POPEB 138      68.750  11.540  94.163  1.00  0.00           O
ATOM   2225  C21 POPEB 138      68.020  11.740  93.063  1.00  0.00           C
ATOM   2226  O22 POPEB 138      67.610  12.830  92.693  1.00  0.00           O
ATOM   2227  C22 POPEB 138      67.800  10.440  92.293  1.00  0.00           C
ATOM   2230  C3  POPEB 138      70.800  12.610  95.043  1.00  0.00           C
ATOM   2233  O31 POPEB 138      71.510  12.320  93.813  1.00  0.00           O
ATOM   2234  C31 POPEB 138      71.720  11.030  93.583  1.00  0.00           C
ATOM   2235  O32 POPEB 138      71.550  10.120  94.373  1.00  0.00           O
ATOM   2236  C32 POPEB 138      72.090  10.840  92.123  1.00  0.00           C
ATOM   2239  C23 POPEB 138      68.030  10.590  90.753  1.00  0.00           C
ATOM   2242  C24 POPEB 138      66.930  11.330  89.973  1.00  0.00           C
ATOM   2245  C25 POPEB 138      67.100  11.210  88.443  1.00  0.00           C
ATOM   2248  C26 POPEB 138      66.020  11.940  87.623  1.00  0.00           C
ATOM   2251  C27 POPEB 138      65.760  11.320  86.243  1.00  0.00           C
ATOM   2254  C28 POPEB 138      64.930  12.240  85.313  1.00  0.00           C
ATOM   2257  C29 POPEB 138      64.380  11.500  84.113  1.00  0.00           C
ATOM   2259 0C21 POPEB 138      64.850  11.520  82.853  1.00  0.00           C
ATOM   2261 1C21 POPEB 138      66.050  12.290  82.343  1.00  0.00           C
ATOM   2264 2C21 POPEB 138      65.860  12.830  80.913  1.00  0.00           C
ATOM   2267 3C21 POPEB 138      67.070  13.670  80.483  1.00  0.00           C
ATOM   2270 4C21 POPEB 138      67.300  13.760  78.963  1.00  0.00           C
ATOM   2273 5C21 POPEB 138      66.220  14.530  78.183  1.00  0.00           C
ATOM   2276 6C21 POPEB 138      66.640  14.770  76.733  1.00  0.00           C
ATOM   2279 7C21 POPEB 138      65.530  15.380  75.863  1.00  0.00           C
ATOM   2282 8C21 POPEB 138      65.960  15.610  74.413  1.00  0.00           C
ATOM   2286  C33 POPEB 138      71.890   9.370  91.703  1.00  0.00           C
ATOM   2289  C34 POPEB 138      72.300   9.070  90.263  1.00  0.00           C
ATOM   2292  C35 POPEB 138      71.470   9.820  89.213  1.00  0.00           C
ATOM   2295  C36 POPEB 138      71.610   9.200  87.813  1.00  0.00           C
ATOM   2298  C37 POPEB 138      70.800   9.930  86.733  1.00  0.00           C
ATOM   2301  C38 POPEB 138      70.770   9.110  85.443  1.00  0.00           C
ATOM   2304  C39 POPEB 138      70.030   9.770  84.273  1.00  0.00           C
ATOM   2307 0C31 POPEB 138      70.750  11.010  83.713  1.00  0.00           C
ATOM   2310 1C31 POPEB 138      70.580  11.140  82.193  1.00  0.00           C
ATOM   2313 2C31 POPEB 138      71.310  12.360  81.613  1.00  0.00           C
ATOM   2316 3C31 POPEB 138      71.320  12.350  80.073  1.00  0.00           C
ATOM   2319 4C31 POPEB 138      72.070  13.550  79.463  1.00  0.00           C
ATOM   2322 5C31 POPEB 138      72.400  13.340  77.983  1.00  0.00           C
ATOM   2325 6C31 POPEB 138      72.970  14.590  77.303  1.00  0.00           C
ATOM   2329  NH3 POPEC 139       0.820  89.750  52.053  1.00  0.00           N
ATOM   2333  C12 POPEC 139       2.240  89.650  51.573  1.00  0.00           C
ATOM   2336  C11 POPEC 139       2.960  91.010  51.613  1.00  0.00           C
ATOM   2339  P   POPEC 139       5.370  90.450  52.503  1.00  0.00           P
ATOM   2340  O13 POPEC 139       5.640  89.000  52.413  1.00  0.00           O
ATOM   2341  O14 POPEC 139       6.560  91.320  52.413  1.00  0.00           O
ATOM   2342  O11 POPEC 139       4.590  90.800  53.823  1.00  0.00           O
ATOM   2343  O12 POPEC 139       4.370  90.860  51.323  1.00  0.00           O
ATOM   2344  C1  POPEC 139       5.170  90.940  55.123  1.00  0.00           C
ATOM   2347  C2  POPEC 139       4.370  91.940  56.013  1.00  0.00           C
ATOM   2349  O21 POPEC 139       4.730  91.880  57.403  1.00  0.00           O
ATOM   2350  C21 POPEC 139       5.830  92.450  57.823  1.00  0.00           C
ATOM   2351  O22 POPEC 139       6.650  93.050  57.133  1.00  0.00           O
ATOM   2352  C22 POPEC 139       5.790  92.390  59.353  1.00  0.00           C
ATOM   2355  C3  POPEC 139       2.820  91.710  55.903  1.00  0.00           C
ATOM   2358  O31 POPEC 139       2.260  91.130  57.093  1.00  0.00           O
ATOM   2359  C31 POPEC 139       1.950  92.000  58.043  1.00  0.00           C
ATOM   2360  O32 POPEC 139       1.890  93.210  57.903  1.00  0.00           O
ATOM   2361  C32 POPEC 139       1.680  91.250  59.333  1.00  0.00           C
ATOM   2364  C23 POPEC 139       7.160  92.430  60.053  1.00  0.00           C
ATOM   2367  C24 POPEC 139       7.020  92.170  61.563  1.00  0.00           C
ATOM   2370  C25 POPEC 139       7.160  93.440  62.423  1.00  0.00           C
ATOM   2373  C26 POPEC 139       8.590  93.650  62.933  1.00  0.00           C
ATOM   2376  C27 POPEC 139       8.720  94.800  63.943  1.00  0.00           C
ATOM   2379  C28 POPEC 139      10.130  94.890  64.553  1.00  0.00           C
ATOM   2382  C29 POPEC 139      10.250  96.050  65.503  1.00  0.00           C
ATOM   2384 0C21 POPEC 139      10.210  96.000  66.843  1.00  0.00           C
ATOM   2386 1C21 POPEC 139      10.010  94.780  67.703  1.00  0.00           C
ATOM   2389 2C21 POPEC 139      11.340  94.370  68.363  1.00  0.00           C
ATOM   2392 3C21 POPEC 139      11.170  93.360  69.513  1.00  0.00           C
ATOM   2395 4C21 POPEC 139      12.470  93.140  70.293  1.00  0.00           C
ATOM   2398 5C21 POPEC 139      13.460  92.210  69.593  1.00  0.00           C
ATOM   2401 6C21 POPEC 139      14.790  92.110  70.353  1.00  0.00           C
ATOM   2404 7C21 POPEC 139      15.770  91.130  69.703  1.00  0.00           C
ATOM   2407 8C21 POPEC 139      17.040  90.920  70.533  1.00  0.00           C
ATOM   2411  C33 POPEC 139       1.340  92.190  60.513  1.00  0.00           C
ATOM   2414  C34 POPEC 139       2.560  92.850  61.163  1.00  0.00           C
ATOM   2417  C35 POPEC 139       2.500  92.810  62.703  1.00  0.00           C
ATOM   2420  C36 POPEC 139       1.310  93.550  63.333  1.00  0.00           C
ATOM   2423  C37 POPEC 139       0.390  92.600  64.113  1.00  0.00           C
ATOM   2426  C38 POPEC 139      -0.630  93.300  65.023  1.00  0.00           C
ATOM   2429  C39 POPEC 139      -0.050  93.740  66.373  1.00  0.00           C
ATOM   2432 0C31 POPEC 139      -1.150  93.900  67.443  1.00  0.00           C
ATOM   2435 1C31 POPEC 139      -0.600  94.310  68.813  1.00  0.00           C
ATOM   2438 2C31 POPEC 139      -1.660  94.350  69.923  1.00  0.00           C
ATOM   2441 3C31 POPEC 139      -2.820  95.320  69.633  1.00  0.00           C
ATOM   2444 4C31 POPEC 139      -3.710  95.550  70.863  1.00  0.00           C
ATOM   2447 5C31 POPEC 139      -4.800  96.610  70.623  1.00  0.00           C
ATOM   2450 6C31 POPEC 139      -5.620  96.930  71.873  1.00  0.00           C
ATOM   2454  NH3 POPED 140      17.070  70.930  50.413  1.00  0.00           N
ATOM   2458  C12 POPED 140      16.120  70.620  49.283  1.00  0.00           C
ATOM   2461  C11 POPED 140      15.230  69.420  49.613  1.00  0.00           C
ATOM   2464  P   POPED 140      13.060  68.190  48.753  1.00  0.00           P
ATOM   2465  O13 POPED 140      11.740  68.650  48.283  1.00  0.00           O
ATOM   2466  O14 POPED 140      13.650  67.060  48.003  1.00  0.00           O
ATOM   2467  O11 POPED 140      12.920  67.720  50.253  1.00  0.00           O
ATOM   2468  O12 POPED 140      14.060  69.430  48.793  1.00  0.00           O
ATOM   2469  C1  POPED 140      12.570  68.570  51.353  1.00  0.00           C
ATOM   2472  C2  POPED 140      11.690  67.840  52.393  1.00  0.00           C
ATOM   2474  O21 POPED 140      11.040  68.860  53.163  1.00  0.00           O
ATOM   2475  C21 POPED 140      10.350  68.530  54.253  1.00  0.00           C
ATOM   2476  O22 POPED 140      10.810  68.170  55.313  1.00  0.00           O
ATOM   2477  C22 POPED 140       8.890  68.800  53.943  1.00  0.00           C
ATOM   2480  C3  POPED 140      12.430  66.750  53.233  1.00  0.00           C
ATOM   2483  O31 POPED 140      11.470  65.960  53.963  1.00  0.00           O
ATOM   2484  C31 POPED 140      12.020  65.210  54.933  1.00  0.00           C
ATOM   2485  O32 POPED 140      13.210  65.000  55.043  1.00  0.00           O
ATOM   2486  C32 POPED 140      10.950  64.660  55.883  1.00  0.00           C
ATOM   2489  C23 POPED 140       8.060  68.810  55.233  1.00  0.00           C
ATOM   2492  C24 POPED 140       6.590  69.100  54.913  1.00  0.00           C
ATOM   2495  C25 POPED 140       5.660  68.830  56.103  1.00  0.00           C
ATOM   2498  C26 POPED 140       6.020  69.680  57.333  1.00  0.00           C
ATOM   2501  C27 POPED 140       4.850  69.760  58.323  1.00  0.00           C
ATOM   2504  C28 POPED 140       5.170  70.580  59.593  1.00  0.00           C
ATOM   2507  C29 POPED 140       5.880  69.780  60.673  1.00  0.00           C
ATOM   2509 0C21 POPED 140       5.500  69.660  61.953  1.00  0.00           C
ATOM   2511 1C21 POPED 140       4.310  70.330  62.613  1.00  0.00           C
ATOM   2514 2C21 POPED 140       4.640  70.800  64.033  1.00  0.00           C
ATOM   2517 3C21 POPED 140       3.380  71.280  64.763  1.00  0.00           C
ATOM   2520 4C21 POPED 140       3.600  71.540  66.263  1.00  0.00           C
ATOM   2523 5C21 POPED 140       4.400  72.820  66.543  1.00  0.00           C
ATOM   2526 6C21 POPED 140       4.450  73.160  68.033  1.00  0.00           C
ATOM   2529 7C21 POPED 140       5.110  74.510  68.303  1.00  0.00           C
ATOM   2532 8C21 POPED 140       5.200  74.860  69.783  1.00  0.00           C
ATOM   2536  C33 POPED 140      11.380  64.770  57.373  1.00  0.00           C
ATOM   2539  C34 POPED 140      10.360  64.120  58.333  1.00  0.00           C
ATOM   2542  C35 POPED 140       9.740  65.130  59.313  1.00  0.00           C
ATOM   2545  C36 POPED 140       8.730  64.490  60.283  1.00  0.00           C
ATOM   2548  C37 POPED 140       8.380  65.390  61.483  1.00  0.00           C
ATOM   2551  C38 POPED 140       7.140  64.910  62.253  1.00  0.00           C
ATOM   2554  C39 POPED 140       6.580  65.930  63.253  1.00  0.00           C
ATOM   2557 0C31 POPED 140       7.140  65.770  64.673  1.00  0.00           C
ATOM   2560 1C31 POPED 140       6.610  66.850  65.643  1.00  0.00           C
ATOM   2563 2C31 POPED 140       7.100  66.630  67.073  1.00  0.00           C
ATOM   2566 3C31 POPED 140       6.950  67.850  67.993  1.00  0.00           C
ATOM   2569 4C31 POPED 140       5.490  68.200  68.333  1.00  0.00           C
ATOM   2572 5C31 POPED 140       5.420  69.200  69.493  1.00  0.00           C
ATOM   2575 6C31 POPED 140       4.000  69.570  69.933  1.00  0.00           C
ATOM   2579  NH3 POPEE 141      19.710  11.460  53.053  1.00  0.00           N
ATOM   2583  C12 POPEE 141      19.960  12.870  52.593  1.00  0.00           C
ATOM   2586  C11 POPEE 141      18.940  13.250  51.503  1.00  0.00           C
ATOM   2589  P   POPEE 141      16.530  14.210  52.063  1.00  0.00           P
ATOM   2590  O13 POPEE 141      16.910  15.340  51.183  1.00  0.00           O
ATOM   2591  O14 POPEE 141      15.220  13.570  51.793  1.00  0.00           O
ATOM   2592  O11 POPEE 141      16.560  14.660  53.583  1.00  0.00           O
ATOM   2593  O12 POPEE 141      17.610  13.070  51.993  1.00  0.00           O
ATOM   2594  C1  POPEE 141      16.910  13.760  54.643  1.00  0.00           C
ATOM   2597  C2  POPEE 141      17.810  14.420  55.723  1.00  0.00           C
ATOM   2599  O21 POPEE 141      18.030  13.460  56.783  1.00  0.00           O
ATOM   2600  C21 POPEE 141      19.300  13.170  57.033  1.00  0.00           C
ATOM   2601  O22 POPEE 141      20.260  13.740  56.543  1.00  0.00           O
ATOM   2602  C22 POPEE 141      19.410  11.980  58.003  1.00  0.00           C
ATOM   2605  C3  POPEE 141      17.110  15.670  56.303  1.00  0.00           C
ATOM   2608  O31 POPEE 141      17.870  16.220  57.403  1.00  0.00           O
ATOM   2609  C31 POPEE 141      17.280  16.170  58.593  1.00  0.00           C
ATOM   2610  O32 POPEE 141      16.130  15.830  58.803  1.00  0.00           O
ATOM   2611  C32 POPEE 141      18.300  16.630  59.623  1.00  0.00           C
ATOM   2614  C23 POPEE 141      20.580  12.090  59.023  1.00  0.00           C
ATOM   2617  C24 POPEE 141      20.150  12.340  60.483  1.00  0.00           C
ATOM   2620  C25 POPEE 141      20.370  11.130  61.433  1.00  0.00           C
ATOM   2623  C26 POPEE 141      21.830  10.700  61.613  1.00  0.00           C
ATOM   2626  C27 POPEE 141      22.000   9.470  62.533  1.00  0.00           C
ATOM   2629  C28 POPEE 141      23.480   9.150  62.813  1.00  0.00           C
ATOM   2632  C29 POPEE 141      23.690   8.140  63.913  1.00  0.00           C
ATOM   2634 0C21 POPEE 141      23.600   8.380  65.233  1.00  0.00           C
ATOM   2636 1C21 POPEE 141      23.260   9.710  65.883  1.00  0.00           C
ATOM   2639 2C21 POPEE 141      24.450  10.310  66.653  1.00  0.00           C
ATOM   2642 3C21 POPEE 141      24.730   9.670  68.023  1.00  0.00           C
ATOM   2645 4C21 POPEE 141      23.760  10.150  69.113  1.00  0.00           C
ATOM   2648 5C21 POPEE 141      24.170   9.730  70.533  1.00  0.00           C
ATOM   2651 6C21 POPEE 141      23.920   8.250  70.833  1.00  0.00           C
ATOM   2654 7C21 POPEE 141      24.140   7.860  72.293  1.00  0.00           C
ATOM   2657 8C21 POPEE 141      23.590   6.470  72.623  1.00  0.00           C
ATOM   2661  C33 POPEE 141      17.710  16.910  61.023  1.00  0.00           C
ATOM   2664  C34 POPEE 141      17.150  15.650  61.693  1.00  0.00           C
ATOM   2667  C35 POPEE 141      16.860  15.840  63.183  1.00  0.00           C
ATOM   2670  C36 POPEE 141      18.120  15.880  64.053  1.00  0.00           C
ATOM   2673  C37 POPEE 141      17.750  15.820  65.533  1.00  0.00           C
ATOM   2676  C38 POPEE 141      18.960  15.850  66.473  1.00  0.00           C
ATOM   2679  C39 POPEE 141      18.590  15.500  67.923  1.00  0.00           C
ATOM   2682 0C31 POPEE 141      17.570  16.460  68.543  1.00  0.00           C
ATOM   2685 1C31 POPEE 141      16.990  15.950  69.873  1.00  0.00           C
ATOM   2688 2C31 POPEE 141      15.730  16.740  70.253  1.00  0.00           C
ATOM   2691 3C31 POPEE 141      15.020  16.240  71.523  1.00  0.00           C
ATOM   2694 4C31 POPEE 141      14.580  14.770  71.443  1.00  0.00           C
ATOM   2697 5C31 POPEE 141      13.660  14.370  72.593  1.00  0.00           C
ATOM   2700 6C31 POPEE 141      13.470  12.850  72.703  1.00  0.00           C
ATOM   2704  NH3 POPEF 142      57.790  76.320  57.273  1.00  0.00           N
ATOM   2708  C12 POPEF 142      58.280  75.770  55.953  1.00  0.00           C
ATOM   2711  C11 POPEF 142      57.620  76.470  54.753  1.00  0.00           C
ATOM   2714  P   POPEF 142      55.570  78.010  55.193  1.00  0.00           P
ATOM   2715  O13 POPEF 142      55.920  78.880  54.053  1.00  0.00           O
ATOM   2716  O14 POPEF 142      54.170  77.850  55.613  1.00  0.00           O
ATOM   2717  O11 POPEF 142      56.420  78.490  56.463  1.00  0.00           O
ATOM   2718  O12 POPEF 142      56.200  76.580  54.923  1.00  0.00           O
ATOM   2719  C1  POPEF 142      56.470  79.890  56.773  1.00  0.00           C
ATOM   2722  C2  POPEF 142      55.710  80.270  58.083  1.00  0.00           C
ATOM   2724  O21 POPEF 142      56.590  80.190  59.213  1.00  0.00           O
ATOM   2725  C21 POPEF 142      56.800  79.020  59.753  1.00  0.00           C
ATOM   2726  O22 POPEF 142      56.610  77.920  59.263  1.00  0.00           O
ATOM   2727  C22 POPEF 142      57.280  79.260  61.183  1.00  0.00           C
ATOM   2730  C3  POPEF 142      54.350  79.530  58.283  1.00  0.00           C
ATOM   2733  O31 POPEF 142      53.700  79.880  59.543  1.00  0.00           O
ATOM   2734  C31 POPEF 142      52.830  78.970  59.993  1.00  0.00           C
ATOM   2735  O32 POPEF 142      52.660  77.870  59.513  1.00  0.00           O
ATOM   2736  C32 POPEF 142      51.960  79.590  61.093  1.00  0.00           C
ATOM   2739  C23 POPEF 142      56.480  78.490  62.263  1.00  0.00           C
ATOM   2742  C24 POPEF 142      56.200  79.380  63.493  1.00  0.00           C
ATOM   2745  C25 POPEF 142      56.150  78.620  64.823  1.00  0.00           C
ATOM   2748  C26 POPEF 142      54.740  78.310  65.323  1.00  0.00           C
ATOM   2751  C27 POPEF 142      54.760  77.360  66.533  1.00  0.00           C
ATOM   2754  C28 POPEF 142      53.360  76.920  67.003  1.00  0.00           C
ATOM   2757  C29 POPEF 142      52.510  78.070  67.453  1.00  0.00           C
ATOM   2759 0C21 POPEF 142      52.580  78.650  68.663  1.00  0.00           C
ATOM   2761 1C21 POPEF 142      53.510  78.260  69.783  1.00  0.00           C
ATOM   2764 2C21 POPEF 142      53.130  78.950  71.103  1.00  0.00           C
ATOM   2767 3C21 POPEF 142      53.260  80.480  71.073  1.00  0.00           C
ATOM   2770 4C21 POPEF 142      52.800  81.140  72.383  1.00  0.00           C
ATOM   2773 5C21 POPEF 142      53.890  81.130  73.463  1.00  0.00           C
ATOM   2776 6C21 POPEF 142      53.440  81.750  74.793  1.00  0.00           C
ATOM   2779 7C21 POPEF 142      52.390  80.920  75.543  1.00  0.00           C
ATOM   2782 8C21 POPEF 142      52.190  81.400  76.983  1.00  0.00           C
ATOM   2786  C33 POPEF 142      50.570  78.900  61.183  1.00  0.00           C
ATOM   2789  C34 POPEF 142      49.490  79.740  61.873  1.00  0.00           C
ATOM   2792  C35 POPEF 142      49.700  79.920  63.393  1.00  0.00           C
ATOM   2795  C36 POPEF 142      50.020  81.370  63.773  1.00  0.00           C
ATOM   2798  C37 POPEF 142      50.560  81.530  65.203  1.00  0.00           C
ATOM   2801  C38 POPEF 142      49.620  81.080  66.323  1.00  0.00           C
ATOM   2804  C39 POPEF 142      50.210  81.360  67.713  1.00  0.00           C
ATOM   2807 0C31 POPEF 142      49.920  82.760  68.263  1.00  0.00           C
ATOM   2810 1C31 POPEF 142      50.740  83.040  69.533  1.00  0.00           C
ATOM   2813 2C31 POPEF 142      50.400  84.360  70.253  1.00  0.00           C
ATOM   2816 3C31 POPEF 142      49.100  84.300  71.073  1.00  0.00           C
ATOM   2819 4C31 POPEF 142      49.120  85.270  72.263  1.00  0.00           C
ATOM   2822 5C31 POPEF 142      47.870  85.170  73.143  1.00  0.00           C
ATOM   2825 6C31 POPEF 142      47.930  86.050  74.393  1.00  0.00           C
ATOM   2829  NH3 POPEG 143      59.080  60.050  55.813  1.00  0.00           N
ATOM   2833  C12 POPEG 143      60.560  60.000  56.043  1.00  0.00           C
ATOM   2836  C11 POPEG 143      61.010  58.720  56.783  1.00  0.00           C
ATOM   2839  P   POPEG 143      63.170  59.520  58.083  1.00  0.00           P
ATOM   2840  O13 POPEG 143      64.550  59.770  57.653  1.00  0.00           O
ATOM   2841  O14 POPEG 143      62.310  60.650  58.543  1.00  0.00           O
ATOM   2842  O11 POPEG 143      63.240  58.440  59.253  1.00  0.00           O
ATOM   2843  O12 POPEG 143      62.430  58.720  56.923  1.00  0.00           O
ATOM   2844  C1  POPEG 143      62.610  58.820  60.493  1.00  0.00           C
ATOM   2847  C2  POPEG 143      62.520  57.640  61.503  1.00  0.00           C
ATOM   2849  O21 POPEG 143      61.930  58.100  62.733  1.00  0.00           O
ATOM   2850  C21 POPEG 143      62.610  58.900  63.533  1.00  0.00           C
ATOM   2851  O22 POPEG 143      63.720  59.350  63.343  1.00  0.00           O
ATOM   2852  C22 POPEG 143      61.730  59.270  64.723  1.00  0.00           C
ATOM   2855  C3  POPEG 143      63.870  56.890  61.693  1.00  0.00           C
ATOM   2858  O31 POPEG 143      63.830  56.040  62.863  1.00  0.00           O
ATOM   2859  C31 POPEG 143      64.830  56.200  63.723  1.00  0.00           C
ATOM   2860  O32 POPEG 143      65.820  56.880  63.523  1.00  0.00           O
ATOM   2861  C32 POPEG 143      64.510  55.390  64.983  1.00  0.00           C
ATOM   2864  C23 POPEG 143      62.450  59.220  66.103  1.00  0.00           C
ATOM   2867  C24 POPEG 143      61.810  58.210  67.063  1.00  0.00           C
ATOM   2870  C25 POPEG 143      62.270  58.320  68.523  1.00  0.00           C
ATOM   2873  C26 POPEG 143      61.910  59.660  69.193  1.00  0.00           C
ATOM   2876  C27 POPEG 143      61.970  59.590  70.723  1.00  0.00           C
ATOM   2879  C28 POPEG 143      61.630  60.930  71.413  1.00  0.00           C
ATOM   2882  C29 POPEG 143      62.760  61.930  71.323  1.00  0.00           C
ATOM   2884 0C21 POPEG 143      63.210  62.700  72.323  1.00  0.00           C
ATOM   2886 1C21 POPEG 143      62.650  62.740  73.723  1.00  0.00           C
ATOM   2889 2C21 POPEG 143      63.490  63.580  74.703  1.00  0.00           C
ATOM   2892 3C21 POPEG 143      62.870  63.620  76.103  1.00  0.00           C
ATOM   2895 4C21 POPEG 143      63.190  64.900  76.893  1.00  0.00           C
ATOM   2898 5C21 POPEG 143      64.650  65.060  77.343  1.00  0.00           C
ATOM   2901 6C21 POPEG 143      65.040  64.110  78.483  1.00  0.00           C
ATOM   2904 7C21 POPEG 143      66.380  64.470  79.143  1.00  0.00           C
ATOM   2907 8C21 POPEG 143      66.710  63.610  80.363  1.00  0.00           C
ATOM   2911  C33 POPEG 143      65.250  55.860  66.253  1.00  0.00           C
ATOM   2914  C34 POPEG 143      64.600  55.270  67.513  1.00  0.00           C
ATOM   2917  C35 POPEG 143      65.220  55.760  68.833  1.00  0.00           C
ATOM   2920  C36 POPEG 143      64.410  55.290  70.043  1.00  0.00           C
ATOM   2923  C37 POPEG 143      64.910  55.840  71.393  1.00  0.00           C
ATOM   2926  C38 POPEG 143      64.030  55.370  72.573  1.00  0.00           C
ATOM   2929  C39 POPEG 143      62.770  56.230  72.773  1.00  0.00           C
ATOM   2932 0C31 POPEG 143      61.690  55.540  73.623  1.00  0.00           C
ATOM   2935 1C31 POPEG 143      60.430  56.410  73.783  1.00  0.00           C
ATOM   2938 2C31 POPEG 143      59.200  55.660  74.313  1.00  0.00           C
ATOM   2941 3C31 POPEG 143      58.870  55.930  75.793  1.00  0.00           C
ATOM   2944 4C31 POPEG 143      57.480  55.400  76.183  1.00  0.00           C
ATOM   2947 5C31 POPEG 143      57.200  55.540  77.683  1.00  0.00           C
ATOM   2950 6C31 POPEG 143      55.810  55.030  78.093  1.00  0.00           C
ATOM   2954  NH3 POPEH 144       8.410  89.260  52.593  1.00  0.00           N
ATOM   2958  C12 POPEH 144       9.440  88.670  51.673  1.00  0.00           C
ATOM   2961  C11 POPEH 144      10.210  87.550  52.373  1.00  0.00           C
ATOM   2964  P   POPEH 144      12.380  86.630  51.243  1.00  0.00           P
ATOM   2965  O13 POPEH 144      12.760  85.530  50.323  1.00  0.00           O
ATOM   2966  O14 POPEH 144      12.930  87.960  50.913  1.00  0.00           O
ATOM   2967  O11 POPEH 144      12.850  86.210  52.693  1.00  0.00           O
ATOM   2968  O12 POPEH 144      10.820  86.720  51.393  1.00  0.00           O
ATOM   2969  C1  POPEH 144      12.440  84.930  53.203  1.00  0.00           C
ATOM   2972  C2  POPEH 144      12.640  84.890  54.743  1.00  0.00           C
ATOM   2974  O21 POPEH 144      12.570  83.550  55.263  1.00  0.00           O
ATOM   2975  C21 POPEH 144      13.630  82.790  55.013  1.00  0.00           C
ATOM   2976  O22 POPEH 144      14.600  83.120  54.353  1.00  0.00           O
ATOM   2977  C22 POPEH 144      13.430  81.430  55.713  1.00  0.00           C
ATOM   2980  C3  POPEH 144      11.580  85.790  55.443  1.00  0.00           C
ATOM   2983  O31 POPEH 144      12.020  86.240  56.743  1.00  0.00           O
ATOM   2984  C31 POPEH 144      11.620  85.510  57.783  1.00  0.00           C
ATOM   2985  O32 POPEH 144      11.110  84.410  57.753  1.00  0.00           O
ATOM   2986  C32 POPEH 144      11.870  86.320  59.063  1.00  0.00           C
ATOM   2989  C23 POPEH 144      14.170  81.310  57.073  1.00  0.00           C
ATOM   2992  C24 POPEH 144      14.010  79.910  57.703  1.00  0.00           C
ATOM   2995  C25 POPEH 144      14.970  79.610  58.873  1.00  0.00           C
ATOM   2998  C26 POPEH 144      14.340  79.700  60.273  1.00  0.00           C
ATOM   3001  C27 POPEH 144      15.390  79.460  61.383  1.00  0.00           C
ATOM   3004  C28 POPEH 144      14.800  79.530  62.803  1.00  0.00           C
ATOM   3007  C29 POPEH 144      15.890  79.500  63.843  1.00  0.00           C
ATOM   3009 0C21 POPEH 144      15.740  79.550  65.183  1.00  0.00           C
ATOM   3011 1C21 POPEH 144      14.440  79.690  65.933  1.00  0.00           C
ATOM   3014 2C21 POPEH 144      14.540  80.680  67.113  1.00  0.00           C
ATOM   3017 3C21 POPEH 144      15.410  80.190  68.283  1.00  0.00           C
ATOM   3020 4C21 POPEH 144      15.280  81.050  69.553  1.00  0.00           C
ATOM   3023 5C21 POPEH 144      16.550  81.840  69.913  1.00  0.00           C
ATOM   3026 6C21 POPEH 144      17.700  80.950  70.413  1.00  0.00           C
ATOM   3029 7C21 POPEH 144      18.980  81.750  70.713  1.00  0.00           C
ATOM   3032 8C21 POPEH 144      20.170  80.860  71.093  1.00  0.00           C
ATOM   3036  C33 POPEH 144      11.080  85.860  60.323  1.00  0.00           C
ATOM   3039  C34 POPEH 144      11.900  86.120  61.603  1.00  0.00           C
ATOM   3042  C35 POPEH 144      11.190  85.770  62.923  1.00  0.00           C
ATOM   3045  C36 POPEH 144      11.130  84.260  63.243  1.00  0.00           C
ATOM   3048  C37 POPEH 144      10.720  84.020  64.703  1.00  0.00           C
ATOM   3051  C38 POPEH 144      10.740  82.550  65.123  1.00  0.00           C
ATOM   3054  C39 POPEH 144      10.250  82.320  66.573  1.00  0.00           C
ATOM   3057 0C31 POPEH 144      11.100  83.040  67.633  1.00  0.00           C
ATOM   3060 1C31 POPEH 144      10.590  82.870  69.073  1.00  0.00           C
ATOM   3063 2C31 POPEH 144       9.230  83.550  69.303  1.00  0.00           C
ATOM   3066 3C31 POPEH 144       8.770  83.500  70.773  1.00  0.00           C
ATOM   3069 4C31 POPEH 144       7.290  83.900  70.913  1.00  0.00           C
ATOM   3072 5C31 POPEH 144       6.780  83.890  72.363  1.00  0.00           C
ATOM   3075 6C31 POPEH 144       5.280  84.150  72.453  1.00  0.00           C
ATOM   3079  NH3 POPEI 145      99.940  98.120  53.103  1.00  0.00           N
ATOM   3083  C12 POPEI 145     100.760  99.050  53.943  1.00  0.00           C
ATOM   3086  C11 POPEI 145     102.220  99.080  53.443  1.00  0.00           C
ATOM   3089  P   POPEI 145     104.280 100.610  54.073  1.00  0.00           P
ATOM   3090  O13 POPEI 145     105.120 100.280  52.903  1.00  0.00           O
ATOM   3091  O14 POPEI 145     104.440 101.980  54.583  1.00  0.00           O
ATOM   3092  O11 POPEI 145     104.670  99.550  55.163  1.00  0.00           O
ATOM   3093  O12 POPEI 145     102.770 100.360  53.713  1.00  0.00           O
ATOM   3094  C1  POPEI 145     104.210  99.680  56.513  1.00  0.00           C
ATOM   3097  C2  POPEI 145     105.380 100.090  57.443  1.00  0.00           C
ATOM   3099  O21 POPEI 145     104.960 100.020  58.803  1.00  0.00           O
ATOM   3100  C21 POPEI 145     104.330 101.060  59.323  1.00  0.00           C
ATOM   3101  O22 POPEI 145     103.780 101.970  58.723  1.00  0.00           O
ATOM   3102  C22 POPEI 145     104.500 100.980  60.833  1.00  0.00           C
ATOM   3105  C3  POPEI 145     106.050 101.460  57.063  1.00  0.00           C
ATOM   3108  O31 POPEI 145     106.950 101.970  58.063  1.00  0.00           O
ATOM   3109  C31 POPEI 145     108.220 101.590  57.943  1.00  0.00           C
ATOM   3110  O32 POPEI 145     108.610 100.630  57.293  1.00  0.00           O
ATOM   3111  C32 POPEI 145     109.090 102.710  58.523  1.00  0.00           C
ATOM   3114  C23 POPEI 145     105.980 100.940  61.283  1.00  0.00           C
ATOM   3117  C24 POPEI 145     106.140 100.530  62.763  1.00  0.00           C
ATOM   3120  C25 POPEI 145     105.610 101.560  63.753  1.00  0.00           C
ATOM   3123  C26 POPEI 145     106.540 102.770  63.913  1.00  0.00           C
ATOM   3126  C27 POPEI 145     105.800 103.970  64.513  1.00  0.00           C
ATOM   3129  C28 POPEI 145     106.700 105.220  64.623  1.00  0.00           C
ATOM   3132  C29 POPEI 145     105.880 106.370  65.143  1.00  0.00           C
ATOM   3134 0C21 POPEI 145     106.110 107.100  66.253  1.00  0.00           C
ATOM   3136 1C21 POPEI 145     107.260 106.950  67.223  1.00  0.00           C
ATOM   3139 2C21 POPEI 145     106.780 106.730  68.673  1.00  0.00           C
ATOM   3142 3C21 POPEI 145     106.070 107.940  69.293  1.00  0.00           C
ATOM   3145 4C21 POPEI 145     105.920 107.800  70.813  1.00  0.00           C
ATOM   3148 5C21 POPEI 145     105.220 109.000  71.463  1.00  0.00           C
ATOM   3151 6C21 POPEI 145     105.090 108.830  72.993  1.00  0.00           C
ATOM   3154 7C21 POPEI 145     105.230 110.150  73.763  1.00  0.00           C
ATOM   3157 8C21 POPEI 145     104.970 110.000  75.263  1.00  0.00           C
ATOM   3161  C33 POPEI 145     109.350 102.600  60.053  1.00  0.00           C
ATOM   3164  C34 POPEI 145     109.800 103.950  60.633  1.00  0.00           C
ATOM   3167  C35 POPEI 145     110.120 103.960  62.143  1.00  0.00           C
ATOM   3170  C36 POPEI 145     110.330 105.400  62.663  1.00  0.00           C
ATOM   3173  C37 POPEI 145     110.770 105.490  64.133  1.00  0.00           C
ATOM   3176  C38 POPEI 145     110.670 106.920  64.693  1.00  0.00           C
ATOM   3179  C39 POPEI 145     111.630 107.200  65.853  1.00  0.00           C
ATOM   3182 0C31 POPEI 145     111.300 108.510  66.583  1.00  0.00           C
ATOM   3185 1C31 POPEI 145     112.470 109.030  67.433  1.00  0.00           C
ATOM   3188 2C31 POPEI 145     112.160 110.370  68.143  1.00  0.00           C
ATOM   3191 3C31 POPEI 145     111.280 110.220  69.383  1.00  0.00           C
ATOM   3194 4C31 POPEI 145     112.020 109.590  70.573  1.00  0.00           C
ATOM   3197 5C31 POPEI 145     111.120 109.380  71.783  1.00  0.00           C
ATOM   3200 6C31 POPEI 145     111.850 108.670  72.923  1.00  0.00           C
ATOM   3204  NH3 POPEJ 146      60.330   5.630 100.003  1.00  0.00           N
ATOM   3208  C12 POPEJ 146      60.580   5.900 101.463  1.00  0.00           C
ATOM   3211  C11 POPEJ 146      61.900   6.670 101.713  1.00  0.00           C
ATOM   3214  P   POPEJ 146      62.880   9.110 101.323  1.00  0.00           P
ATOM   3215  O13 POPEJ 146      64.300   8.750 101.123  1.00  0.00           O
ATOM   3216  O14 POPEJ 146      62.490   9.620 102.663  1.00  0.00           O
ATOM   3217  O11 POPEJ 146      62.460  10.100 100.173  1.00  0.00           O
ATOM   3218  O12 POPEJ 146      61.940   7.870 100.953  1.00  0.00           O
ATOM   3219  C1  POPEJ 146      62.950   9.910  98.833  1.00  0.00           C
ATOM   3222  C2  POPEJ 146      62.340   8.660  98.133  1.00  0.00           C
ATOM   3224  O21 POPEJ 146      62.920   8.560  96.823  1.00  0.00           O
ATOM   3225  C21 POPEJ 146      63.440   7.370  96.543  1.00  0.00           C
ATOM   3226  O22 POPEJ 146      63.210   6.350  97.163  1.00  0.00           O
ATOM   3227  C22 POPEJ 146      64.430   7.470  95.373  1.00  0.00           C
ATOM   3230  C3  POPEJ 146      60.790   8.750  98.053  1.00  0.00           C
ATOM   3233  O31 POPEJ 146      60.220   7.440  97.823  1.00  0.00           O
ATOM   3234  C31 POPEJ 146      60.080   6.920  96.583  1.00  0.00           C
ATOM   3235  O32 POPEJ 146      60.010   5.720  96.383  1.00  0.00           O
ATOM   3236  C32 POPEJ 146      59.870   7.990  95.503  1.00  0.00           C
ATOM   3239  C23 POPEJ 146      64.480   8.810  94.603  1.00  0.00           C
ATOM   3242  C24 POPEJ 146      63.640   8.950  93.323  1.00  0.00           C
ATOM   3245  C25 POPEJ 146      63.630  10.430  92.893  1.00  0.00           C
ATOM   3248  C26 POPEJ 146      62.950  10.730  91.553  1.00  0.00           C
ATOM   3251  C27 POPEJ 146      62.760  12.250  91.343  1.00  0.00           C
ATOM   3254  C28 POPEJ 146      62.470  12.680  89.893  1.00  0.00           C
ATOM   3257  C29 POPEJ 146      61.270  11.990  89.283  1.00  0.00           C
ATOM   3259 0C21 POPEJ 146      60.280  12.560  88.573  1.00  0.00           C
ATOM   3261 1C21 POPEJ 146      60.100  14.010  88.203  1.00  0.00           C
ATOM   3264 2C21 POPEJ 146      58.760  14.560  88.733  1.00  0.00           C
ATOM   3267 3C21 POPEJ 146      58.360  15.900  88.083  1.00  0.00           C
ATOM   3270 4C21 POPEJ 146      57.010  16.430  88.593  1.00  0.00           C
ATOM   3273 5C21 POPEJ 146      57.100  17.080  89.983  1.00  0.00           C
ATOM   3276 6C21 POPEJ 146      55.740  17.610  90.473  1.00  0.00           C
ATOM   3279 7C21 POPEJ 146      55.830  18.310  91.833  1.00  0.00           C
ATOM   3282 8C21 POPEJ 146      54.500  18.940  92.263  1.00  0.00           C
ATOM   3286  C33 POPEJ 146      59.650   7.390  94.083  1.00  0.00           C
ATOM   3289  C34 POPEJ 146      59.260   8.480  93.093  1.00  0.00           C
ATOM   3292  C35 POPEJ 146      59.200   8.010  91.633  1.00  0.00           C
ATOM   3295  C36 POPEJ 146      58.780   9.180  90.733  1.00  0.00           C
ATOM   3298  C37 POPEJ 146      58.570   8.830  89.253  1.00  0.00           C
ATOM   3301  C38 POPEJ 146      57.280   9.490  88.733  1.00  0.00           C
ATOM   3304  C39 POPEJ 146      57.250   9.660  87.213  1.00  0.00           C
ATOM   3307 0C31 POPEJ 146      56.270  10.760  86.793  1.00  0.00           C
ATOM   3310 1C31 POPEJ 146      56.490  11.200  85.343  1.00  0.00           C
ATOM   3313 2C31 POPEJ 146      55.610  12.390  84.943  1.00  0.00           C
ATOM   3316 3C31 POPEJ 146      55.810  12.820  83.473  1.00  0.00           C
ATOM   3319 4C31 POPEJ 146      57.230  13.320  83.173  1.00  0.00           C
ATOM   3322 5C31 POPEJ 146      57.420  13.740  81.713  1.00  0.00           C
ATOM   3325 6C31 POPEJ 146      58.750  14.450  81.453  1.00  0.00           C
ATOM   3329  NH3 POPEK 147      76.270 122.990  52.643  1.00  0.00           N
ATOM   3333  C12 POPEK 147      74.780 122.830  52.813  1.00  0.00           C
ATOM   3336  C11 POPEK 147      74.260 123.580  54.063  1.00  0.00           C
ATOM   3339  P   POPEK 147      72.050 124.330  55.223  1.00  0.00           P
ATOM   3340  O13 POPEK 147      70.630 124.420  54.813  1.00  0.00           O
ATOM   3341  O14 POPEK 147      72.380 123.560  56.433  1.00  0.00           O
ATOM   3342  O11 POPEK 147      72.610 125.810  55.363  1.00  0.00           O
ATOM   3343  O12 POPEK 147      72.840 123.710  53.983  1.00  0.00           O
ATOM   3344  C1  POPEK 147      73.630 126.130  56.313  1.00  0.00           C
ATOM   3347  C2  POPEK 147      73.560 127.620  56.763  1.00  0.00           C
ATOM   3349  O21 POPEK 147      74.340 127.840  57.973  1.00  0.00           O
ATOM   3350  C21 POPEK 147      73.900 127.310  59.103  1.00  0.00           C
ATOM   3351  O22 POPEK 147      72.770 126.900  59.303  1.00  0.00           O
ATOM   3352  C22 POPEK 147      74.990 127.250  60.173  1.00  0.00           C
ATOM   3355  C3  POPEK 147      72.060 128.070  56.823  1.00  0.00           C
ATOM   3358  O31 POPEK 147      71.810 129.180  57.713  1.00  0.00           O
ATOM   3359  C31 POPEK 147      71.870 130.400  57.213  1.00  0.00           C
ATOM   3360  O32 POPEK 147      72.160 130.690  56.063  1.00  0.00           O
ATOM   3361  C32 POPEK 147      71.550 131.400  58.323  1.00  0.00           C
ATOM   3364  C23 POPEK 147      74.420 127.280  61.603  1.00  0.00           C
ATOM   3367  C24 POPEK 147      75.200 126.390  62.583  1.00  0.00           C
ATOM   3370  C25 POPEK 147      76.540 126.950  63.053  1.00  0.00           C
ATOM   3373  C26 POPEK 147      77.120 126.040  64.143  1.00  0.00           C
ATOM   3376  C27 POPEK 147      78.060 126.730  65.153  1.00  0.00           C
ATOM   3379  C28 POPEK 147      78.120 125.960  66.493  1.00  0.00           C
ATOM   3382  C29 POPEK 147      78.570 124.530  66.303  1.00  0.00           C
ATOM   3384 0C21 POPEK 147      78.080 123.450  66.933  1.00  0.00           C
ATOM   3386 1C21 POPEK 147      76.990 123.500  67.973  1.00  0.00           C
ATOM   3389 2C21 POPEK 147      76.500 122.130  68.473  1.00  0.00           C
ATOM   3392 3C21 POPEK 147      77.540 121.350  69.293  1.00  0.00           C
ATOM   3395 4C21 POPEK 147      76.900 120.210  70.103  1.00  0.00           C
ATOM   3398 5C21 POPEK 147      77.870 119.500  71.063  1.00  0.00           C
ATOM   3401 6C21 POPEK 147      78.220 120.340  72.293  1.00  0.00           C
ATOM   3404 7C21 POPEK 147      78.830 119.490  73.423  1.00  0.00           C
ATOM   3407 8C21 POPEK 147      79.080 120.260  74.723  1.00  0.00           C
ATOM   3411  C33 POPEK 147      72.170 132.800  58.173  1.00  0.00           C
ATOM   3414  C34 POPEK 147      72.020 133.640  59.453  1.00  0.00           C
ATOM   3417  C35 POPEK 147      72.940 133.170  60.583  1.00  0.00           C
ATOM   3420  C36 POPEK 147      72.890 134.050  61.843  1.00  0.00           C
ATOM   3423  C37 POPEK 147      74.260 134.220  62.493  1.00  0.00           C
ATOM   3426  C38 POPEK 147      74.230 134.900  63.873  1.00  0.00           C
ATOM   3429  C39 POPEK 147      73.700 133.960  64.963  1.00  0.00           C
ATOM   3432 0C31 POPEK 147      73.990 134.460  66.383  1.00  0.00           C
ATOM   3435 1C31 POPEK 147      73.720 133.370  67.433  1.00  0.00           C
ATOM   3438 2C31 POPEK 147      74.080 133.810  68.863  1.00  0.00           C
ATOM   3441 3C31 POPEK 147      73.790 132.700  69.883  1.00  0.00           C
ATOM   3444 4C31 POPEK 147      74.100 133.110  71.333  1.00  0.00           C
ATOM   3447 5C31 POPEK 147      73.550 132.080  72.333  1.00  0.00           C
ATOM   3450 6C31 POPEK 147      73.750 132.480  73.803  1.00  0.00           C
ATOM   3454  NH3 POPEL 148      95.680 101.480  52.063  1.00  0.00           N
ATOM   3458  C12 POPEL 148      95.400 100.140  51.433  1.00  0.00           C
ATOM   3461  C11 POPEL 148      96.430  99.750  50.343  1.00  0.00           C
ATOM   3464  P   POPEL 148      98.810 100.640  51.003  1.00  0.00           P
ATOM   3465  O13 POPEL 148     100.140 100.000  51.123  1.00  0.00           O
ATOM   3466  O14 POPEL 148      98.560 101.630  49.953  1.00  0.00           O
ATOM   3467  O11 POPEL 148      98.360 101.230  52.403  1.00  0.00           O
ATOM   3468  O12 POPEL 148      97.730  99.500  50.873  1.00  0.00           O
ATOM   3469  C1  POPEL 148      98.630 102.580  52.783  1.00  0.00           C
ATOM   3472  C2  POPEL 148      98.950 102.630  54.313  1.00  0.00           C
ATOM   3474  O21 POPEL 148      98.380 103.770  54.983  1.00  0.00           O
ATOM   3475  C21 POPEL 148      97.050 103.760  55.033  1.00  0.00           C
ATOM   3476  O22 POPEL 148      96.340 102.870  54.583  1.00  0.00           O
ATOM   3477  C22 POPEL 148      96.580 105.030  55.733  1.00  0.00           C
ATOM   3480  C3  POPEL 148     100.470 102.540  54.623  1.00  0.00           C
ATOM   3483  O31 POPEL 148     100.690 101.610  55.703  1.00  0.00           O
ATOM   3484  C31 POPEL 148     100.780 101.910  57.003  1.00  0.00           C
ATOM   3485  O32 POPEL 148     100.820 101.050  57.873  1.00  0.00           O
ATOM   3486  C32 POPEL 148     100.840 103.400  57.333  1.00  0.00           C
ATOM   3489  C23 POPEL 148      95.130 105.410  55.343  1.00  0.00           C
ATOM   3492  C24 POPEL 148      94.780 106.870  55.683  1.00  0.00           C
ATOM   3495  C25 POPEL 148      93.390 107.270  55.143  1.00  0.00           C
ATOM   3498  C26 POPEL 148      92.210 106.640  55.893  1.00  0.00           C
ATOM   3501  C27 POPEL 148      91.800 107.420  57.153  1.00  0.00           C
ATOM   3504  C28 POPEL 148      90.790 106.670  58.053  1.00  0.00           C
ATOM   3507  C29 POPEL 148      89.550 106.200  57.343  1.00  0.00           C
ATOM   3509 0C21 POPEL 148      88.330 106.780  57.343  1.00  0.00           C
ATOM   3511 1C21 POPEL 148      87.940 108.080  58.023  1.00  0.00           C
ATOM   3514 2C21 POPEL 148      86.990 107.890  59.233  1.00  0.00           C
ATOM   3517 3C21 POPEL 148      85.530 107.560  58.873  1.00  0.00           C
ATOM   3520 4C21 POPEL 148      84.610 107.430  60.103  1.00  0.00           C
ATOM   3523 5C21 POPEL 148      83.110 107.600  59.793  1.00  0.00           C
ATOM   3526 6C21 POPEL 148      82.490 106.400  59.083  1.00  0.00           C
ATOM   3529 7C21 POPEL 148      81.340 106.720  58.113  1.00  0.00           C
ATOM   3532 8C21 POPEL 148      81.720 107.620  56.933  1.00  0.00           C
ATOM   3536  C33 POPEL 148     100.340 103.680  58.773  1.00  0.00           C
ATOM   3539  C34 POPEL 148     100.450 105.170  59.123  1.00  0.00           C
ATOM   3542  C35 POPEL 148     100.040 105.520  60.563  1.00  0.00           C
ATOM   3545  C36 POPEL 148      98.660 104.970  60.963  1.00  0.00           C
ATOM   3548  C37 POPEL 148      97.990 105.750  62.103  1.00  0.00           C
ATOM   3551  C38 POPEL 148      96.620 105.190  62.473  1.00  0.00           C
ATOM   3554  C39 POPEL 148      96.640 104.360  63.773  1.00  0.00           C
ATOM   3557 0C31 POPEL 148      96.540 105.250  65.023  1.00  0.00           C
ATOM   3560 1C31 POPEL 148      97.690 105.040  66.023  1.00  0.00           C
ATOM   3563 2C31 POPEL 148      97.610 105.960  67.253  1.00  0.00           C
ATOM   3566 3C31 POPEL 148      97.630 107.450  66.883  1.00  0.00           C
ATOM   3569 4C31 POPEL 148      97.410 108.390  68.073  1.00  0.00           C
ATOM   3572 5C31 POPEL 148      97.110 109.810  67.573  1.00  0.00           C
ATOM   3575 6C31 POPEL 148      96.640 110.770  68.663  1.00  0.00           C
ATOM   3579  NH3 POPEM 149     113.020  42.680  56.883  1.00  0.00           N
ATOM   3583  C12 POPEM 149     113.430  44.000  56.283  1.00  0.00           C
ATOM   3586  C11 POPEM 149     114.600  43.820  55.313  1.00  0.00           C
ATOM   3589  P   POPEM 149     116.780  44.910  54.503  1.00  0.00           P
ATOM   3590  O13 POPEM 149     117.850  44.840  55.523  1.00  0.00           O
ATOM   3591  O14 POPEM 149     116.750  43.800  53.533  1.00  0.00           O
ATOM   3592  O11 POPEM 149     116.920  46.250  53.703  1.00  0.00           O
ATOM   3593  O12 POPEM 149     115.370  45.020  55.213  1.00  0.00           O
ATOM   3594  C1  POPEM 149     116.140  47.400  54.023  1.00  0.00           C
ATOM   3597  C2  POPEM 149     116.740  48.290  55.153  1.00  0.00           C
ATOM   3599  O21 POPEM 149     116.900  47.600  56.403  1.00  0.00           O
ATOM   3600  C21 POPEM 149     115.850  47.200  57.083  1.00  0.00           C
ATOM   3601  O22 POPEM 149     114.680  47.380  56.803  1.00  0.00           O
ATOM   3602  C22 POPEM 149     116.360  46.390  58.273  1.00  0.00           C
ATOM   3605  C3  POPEM 149     115.920  49.600  55.263  1.00  0.00           C
ATOM   3608  O31 POPEM 149     116.410  50.410  56.343  1.00  0.00           O
ATOM   3609  C31 POPEM 149     115.580  51.400  56.633  1.00  0.00           C
ATOM   3610  O32 POPEM 149     114.500  51.610  56.113  1.00  0.00           O
ATOM   3611  C32 POPEM 149     116.280  52.340  57.593  1.00  0.00           C
ATOM   3614  C23 POPEM 149     115.330  46.170  59.403  1.00  0.00           C
ATOM   3617  C24 POPEM 149     115.950  45.350  60.543  1.00  0.00           C
ATOM   3620  C25 POPEM 149     115.050  45.190  61.773  1.00  0.00           C
ATOM   3623  C26 POPEM 149     114.950  46.480  62.613  1.00  0.00           C
ATOM   3626  C27 POPEM 149     114.220  46.250  63.943  1.00  0.00           C
ATOM   3629  C28 POPEM 149     114.210  47.490  64.863  1.00  0.00           C
ATOM   3632  C29 POPEM 149     115.570  47.800  65.443  1.00  0.00           C
ATOM   3634 0C21 POPEM 149     115.820  48.440  66.603  1.00  0.00           C
ATOM   3636 1C21 POPEM 149     114.830  49.010  67.583  1.00  0.00           C
ATOM   3639 2C21 POPEM 149     115.050  48.490  69.023  1.00  0.00           C
ATOM   3642 3C21 POPEM 149     114.700  47.000  69.163  1.00  0.00           C
ATOM   3645 4C21 POPEM 149     114.790  46.450  70.603  1.00  0.00           C
ATOM   3648 5C21 POPEM 149     114.400  44.970  70.633  1.00  0.00           C
ATOM   3651 6C21 POPEM 149     114.300  44.370  72.043  1.00  0.00           C
ATOM   3654 7C21 POPEM 149     113.630  42.980  72.023  1.00  0.00           C
ATOM   3657 8C21 POPEM 149     113.510  42.330  73.403  1.00  0.00           C
ATOM   3661  C33 POPEM 149     115.400  52.620  58.813  1.00  0.00           C
ATOM   3664  C34 POPEM 149     115.710  51.730  60.013  1.00  0.00           C
ATOM   3667  C35 POPEM 149     114.840  52.190  61.183  1.00  0.00           C
ATOM   3670  C36 POPEM 149     115.230  51.660  62.553  1.00  0.00           C
ATOM   3673  C37 POPEM 149     114.650  52.620  63.593  1.00  0.00           C
ATOM   3676  C38 POPEM 149     114.840  52.250  65.063  1.00  0.00           C
ATOM   3679  C39 POPEM 149     114.420  53.450  65.903  1.00  0.00           C
ATOM   3682 0C31 POPEM 149     114.160  53.140  67.373  1.00  0.00           C
ATOM   3685 1C31 POPEM 149     113.700  54.400  68.113  1.00  0.00           C
ATOM   3688 2C31 POPEM 149     112.930  54.120  69.403  1.00  0.00           C
ATOM   3691 3C31 POPEM 149     112.150  55.360  69.863  1.00  0.00           C
ATOM   3694 4C31 POPEM 149     111.210  55.060  71.033  1.00  0.00           C
ATOM   3697 5C31 POPEM 149     110.220  56.220  71.253  1.00  0.00           C
ATOM   3700 6C31 POPEM 149     109.250  56.020  72.423  1.00  0.00           C
ATOM   3704  NH3 POPEN 150      80.590 110.910  93.473  1.00  0.00           N
ATOM   3708  C12 POPEN 150      80.690 109.590  92.763  1.00  0.00           C
ATOM   3711  C11 POPEN 150      79.290 109.030  92.473  1.00  0.00           C
ATOM   3714  P   POPEN 150      76.990 108.850  93.633  1.00  0.00           P
ATOM   3715  O13 POPEN 150      77.350 108.020  94.803  1.00  0.00           O
ATOM   3716  O14 POPEN 150      75.810 109.720  93.773  1.00  0.00           O
ATOM   3717  O11 POPEN 150      76.860 107.900  92.373  1.00  0.00           O
ATOM   3718  O12 POPEN 150      78.270 109.700  93.243  1.00  0.00           O
ATOM   3719  C1  POPEN 150      76.890 106.480  92.523  1.00  0.00           C
ATOM   3722  C2  POPEN 150      77.110 105.780  91.153  1.00  0.00           C
ATOM   3724  O21 POPEN 150      76.340 104.560  91.163  1.00  0.00           O
ATOM   3725  C21 POPEN 150      75.330 104.510  90.303  1.00  0.00           C
ATOM   3726  O22 POPEN 150      75.170 105.280  89.373  1.00  0.00           O
ATOM   3727  C22 POPEN 150      74.370 103.400  90.723  1.00  0.00           C
ATOM   3730  C3  POPEN 150      78.600 105.450  90.863  1.00  0.00           C
ATOM   3733  O31 POPEN 150      78.980 105.890  89.543  1.00  0.00           O
ATOM   3734  C31 POPEN 150      79.150 104.950  88.613  1.00  0.00           C
ATOM   3735  O32 POPEN 150      79.140 103.750  88.803  1.00  0.00           O
ATOM   3736  C32 POPEN 150      79.400 105.620  87.263  1.00  0.00           C
ATOM   3739  C23 POPEN 150      73.230 103.180  89.693  1.00  0.00           C
ATOM   3742  C24 POPEN 150      72.220 102.120  90.163  1.00  0.00           C
ATOM   3745  C25 POPEN 150      71.340 101.550  89.033  1.00  0.00           C
ATOM   3748  C26 POPEN 150      72.090 100.570  88.123  1.00  0.00           C
ATOM   3751  C27 POPEN 150      71.200  99.920  87.043  1.00  0.00           C
ATOM   3754  C28 POPEN 150      72.020  98.970  86.143  1.00  0.00           C
ATOM   3757  C29 POPEN 150      71.160  98.000  85.373  1.00  0.00           C
ATOM   3759 0C21 POPEN 150      70.970  97.950  84.033  1.00  0.00           C
ATOM   3761 1C21 POPEN 150      71.540  98.910  83.013  1.00  0.00           C
ATOM   3764 2C21 POPEN 150      73.000  98.610  82.623  1.00  0.00           C
ATOM   3767 3C21 POPEN 150      73.480  99.570  81.533  1.00  0.00           C
ATOM   3770 4C21 POPEN 150      74.980  99.470  81.243  1.00  0.00           C
ATOM   3773 5C21 POPEN 150      75.440 100.510  80.203  1.00  0.00           C
ATOM   3776 6C21 POPEN 150      75.510 101.940  80.753  1.00  0.00           C
ATOM   3779 7C21 POPEN 150      75.710 102.980  79.643  1.00  0.00           C
ATOM   3782 8C21 POPEN 150      75.770 104.410  80.173  1.00  0.00           C
ATOM   3786  C33 POPEN 150      78.160 105.620  86.333  1.00  0.00           C
ATOM   3789  C34 POPEN 150      78.560 105.660  84.853  1.00  0.00           C
ATOM   3792  C35 POPEN 150      77.380 105.750  83.873  1.00  0.00           C
ATOM   3795  C36 POPEN 150      77.010 107.190  83.453  1.00  0.00           C
ATOM   3798  C37 POPEN 150      76.590 107.280  81.973  1.00  0.00           C
ATOM   3801  C38 POPEN 150      76.430 108.720  81.463  1.00  0.00           C
ATOM   3804  C39 POPEN 150      76.430 108.800  79.923  1.00  0.00           C
ATOM   3807 0C31 POPEN 150      75.180 108.220  79.253  1.00  0.00           C
ATOM   3810 1C31 POPEN 150      75.410 107.920  77.753  1.00  0.00           C
ATOM   3813 2C31 POPEN 150      74.160 107.430  77.013  1.00  0.00           C
ATOM   3816 3C31 POPEN 150      73.220 108.580  76.613  1.00  0.00           C
ATOM   3819 4C31 POPEN 150      72.000 108.110  75.783  1.00  0.00           C
ATOM   3822 5C31 POPEN 150      71.200 109.290  75.203  1.00  0.00           C
ATOM   3825 6C31 POPEN 150      69.900 108.860  74.513  1.00  0.00           C
ATOM   3829  NH3 POPEO 151      94.870 128.030  94.753  1.00  0.00           N
ATOM   3833  C12 POPEO 151      94.810 127.480  93.353  1.00  0.00           C
ATOM   3836  C11 POPEO 151      95.820 126.340  93.223  1.00  0.00           C
ATOM   3839  P   POPEO 151      98.500 126.270  93.343  1.00  0.00           P
ATOM   3840  O13 POPEO 151      99.410 126.810  94.383  1.00  0.00           O
ATOM   3841  O14 POPEO 151      98.490 124.800  93.113  1.00  0.00           O
ATOM   3842  O11 POPEO 151      98.810 127.050  91.993  1.00  0.00           O
ATOM   3843  O12 POPEO 151      97.080 126.790  93.713  1.00  0.00           O
ATOM   3844  C1  POPEO 151      98.440 126.550  90.703  1.00  0.00           C
ATOM   3847  C2  POPEO 151      99.560 125.670  90.043  1.00  0.00           C
ATOM   3849  O21 POPEO 151     100.770 126.410  89.763  1.00  0.00           O
ATOM   3850  C21 POPEO 151     100.850 127.020  88.593  1.00  0.00           C
ATOM   3851  O22 POPEO 151      99.920 127.430  87.913  1.00  0.00           O
ATOM   3852  C22 POPEO 151     102.320 127.000  88.153  1.00  0.00           C
ATOM   3855  C3  POPEO 151      99.040 124.820  88.823  1.00  0.00           C
ATOM   3858  O31 POPEO 151     100.070 124.110  88.083  1.00  0.00           O
ATOM   3859  C31 POPEO 151     100.670 123.120  88.733  1.00  0.00           C
ATOM   3860  O32 POPEO 151     100.500 122.830  89.903  1.00  0.00           O
ATOM   3861  C32 POPEO 151     101.560 122.300  87.793  1.00  0.00           C
ATOM   3864  C23 POPEO 151     103.040 128.370  88.163  1.00  0.00           C
ATOM   3867  C24 POPEO 151     104.530 128.180  87.813  1.00  0.00           C
ATOM   3870  C25 POPEO 151     105.330 129.490  87.673  1.00  0.00           C
ATOM   3873  C26 POPEO 151     105.000 130.260  86.393  1.00  0.00           C
ATOM   3876  C27 POPEO 151     105.840 131.530  86.213  1.00  0.00           C
ATOM   3879  C28 POPEO 151     105.290 132.500  85.153  1.00  0.00           C
ATOM   3882  C29 POPEO 151     105.140 131.880  83.783  1.00  0.00           C
ATOM   3884 0C21 POPEO 151     105.380 132.470  82.593  1.00  0.00           C
ATOM   3886 1C21 POPEO 151     105.860 133.880  82.353  1.00  0.00           C
ATOM   3889 2C21 POPEO 151     107.220 133.910  81.613  1.00  0.00           C
ATOM   3892 3C21 POPEO 151     107.670 135.340  81.283  1.00  0.00           C
ATOM   3895 4C21 POPEO 151     108.870 135.380  80.333  1.00  0.00           C
ATOM   3898 5C21 POPEO 151     109.310 136.810  79.973  1.00  0.00           C
ATOM   3901 6C21 POPEO 151     110.170 137.460  81.073  1.00  0.00           C
ATOM   3904 7C21 POPEO 151     110.480 138.930  80.793  1.00  0.00           C
ATOM   3907 8C21 POPEO 151     111.120 139.640  81.993  1.00  0.00           C
ATOM   3911  C33 POPEO 151     102.780 123.060  87.253  1.00  0.00           C
ATOM   3914  C34 POPEO 151     102.510 123.730  85.893  1.00  0.00           C
ATOM   3917  C35 POPEO 151     102.530 122.720  84.743  1.00  0.00           C
ATOM   3920  C36 POPEO 151     102.400 123.390  83.373  1.00  0.00           C
ATOM   3923  C37 POPEO 151     102.500 122.360  82.243  1.00  0.00           C
ATOM   3926  C38 POPEO 151     102.470 123.030  80.863  1.00  0.00           C
ATOM   3929  C39 POPEO 151     101.060 123.390  80.383  1.00  0.00           C
ATOM   3932 0C31 POPEO 151     101.180 124.280  79.153  1.00  0.00           C
ATOM   3935 1C31 POPEO 151      99.890 124.430  78.343  1.00  0.00           C
ATOM   3938 2C31 POPEO 151      99.990 125.590  77.343  1.00  0.00           C
ATOM   3941 3C31 POPEO 151     100.620 125.250  75.973  1.00  0.00           C
ATOM   3944 4C31 POPEO 151     102.070 124.730  75.933  1.00  0.00           C
ATOM   3947 5C31 POPEO 151     103.090 125.710  76.523  1.00  0.00           C
ATOM   3950 6C31 POPEO 151     104.540 125.340  76.183  1.00  0.00           C
ATOM   3954  NH3 POPEP 152      90.490  44.340  56.053  1.00  0.00           N
ATOM   3958  C12 POPEP 152      90.840  44.180  54.603  1.00  0.00           C
ATOM   3961  C11 POPEP 152      90.770  42.700  54.163  1.00  0.00           C
ATOM   3964  P   POPEP 152      92.020  41.040  55.833  1.00  0.00           P
ATOM   3965  O13 POPEP 152      90.880  40.120  55.963  1.00  0.00           O
ATOM   3966  O14 POPEP 152      93.370  40.410  55.923  1.00  0.00           O
ATOM   3967  O11 POPEP 152      91.930  42.100  57.003  1.00  0.00           O
ATOM   3968  O12 POPEP 152      91.920  41.940  54.553  1.00  0.00           O
ATOM   3969  C1  POPEP 152      92.050  41.620  58.353  1.00  0.00           C
ATOM   3972  C2  POPEP 152      92.790  42.680  59.193  1.00  0.00           C
ATOM   3974  O21 POPEP 152      92.630  42.490  60.613  1.00  0.00           O
ATOM   3975  C21 POPEP 152      91.450  42.690  61.183  1.00  0.00           C
ATOM   3976  O22 POPEP 152      90.390  42.850  60.623  1.00  0.00           O
ATOM   3977  C22 POPEP 152      91.670  42.710  62.693  1.00  0.00           C
ATOM   3980  C3  POPEP 152      92.360  44.090  58.713  1.00  0.00           C
ATOM   3983  O31 POPEP 152      92.790  45.120  59.603  1.00  0.00           O
ATOM   3984  C31 POPEP 152      92.120  46.240  59.373  1.00  0.00           C
ATOM   3985  O32 POPEP 152      91.340  46.390  58.443  1.00  0.00           O
ATOM   3986  C32 POPEP 152      92.390  47.180  60.523  1.00  0.00           C
ATOM   3989  C23 POPEP 152      90.550  43.390  63.513  1.00  0.00           C
ATOM   3992  C24 POPEP 152      90.910  43.460  65.003  1.00  0.00           C
ATOM   3995  C25 POPEP 152      92.060  44.430  65.333  1.00  0.00           C
ATOM   3998  C26 POPEP 152      92.350  44.490  66.843  1.00  0.00           C
ATOM   4001  C27 POPEP 152      93.300  45.630  67.223  1.00  0.00           C
ATOM   4004  C28 POPEP 152      93.630  45.700  68.733  1.00  0.00           C
ATOM   4007  C29 POPEP 152      92.410  46.000  69.583  1.00  0.00           C
ATOM   4009 0C21 POPEP 152      92.340  46.810  70.653  1.00  0.00           C
ATOM   4011 1C21 POPEP 152      93.450  47.620  71.263  1.00  0.00           C
ATOM   4014 2C21 POPEP 152      92.960  48.990  71.763  1.00  0.00           C
ATOM   4017 3C21 POPEP 152      94.010  49.700  72.633  1.00  0.00           C
ATOM   4020 4C21 POPEP 152      93.560  51.090  73.113  1.00  0.00           C
ATOM   4023 5C21 POPEP 152      94.400  51.590  74.293  1.00  0.00           C
ATOM   4026 6C21 POPEP 152      94.220  53.080  74.613  1.00  0.00           C
ATOM   4029 7C21 POPEP 152      95.210  53.540  75.703  1.00  0.00           C
ATOM   4032 8C21 POPEP 152      95.110  55.020  76.103  1.00  0.00           C
ATOM   4036  C33 POPEP 152      91.600  46.720  61.763  1.00  0.00           C
ATOM   4039  C34 POPEP 152      91.740  47.710  62.923  1.00  0.00           C
ATOM   4042  C35 POPEP 152      90.490  47.770  63.793  1.00  0.00           C
ATOM   4045  C36 POPEP 152      90.650  48.740  64.963  1.00  0.00           C
ATOM   4048  C37 POPEP 152      89.310  49.000  65.663  1.00  0.00           C
ATOM   4051  C38 POPEP 152      89.440  49.260  67.163  1.00  0.00           C
ATOM   4054  C39 POPEP 152      88.060  49.480  67.793  1.00  0.00           C
ATOM   4057 0C31 POPEP 152      88.040  49.400  69.313  1.00  0.00           C
ATOM   4060 1C31 POPEP 152      86.610  49.470  69.863  1.00  0.00           C
ATOM   4063 2C31 POPEP 152      86.570  49.740  71.373  1.00  0.00           C
ATOM   4066 3C31 POPEP 152      85.160  49.980  71.923  1.00  0.00           C
ATOM   4069 4C31 POPEP 152      84.470  48.700  72.423  1.00  0.00           C
ATOM   4072 5C31 POPEP 152      83.590  48.930  73.663  1.00  0.00           C
ATOM   4075 6C31 POPEP 152      83.180  47.630  74.353  1.00  0.00           C
ATOM   4079  NH3 POPEQ 153       7.420 121.930  96.553  1.00  0.00           N
ATOM   4083  C12 POPEQ 153       6.280 122.660  95.903  1.00  0.00           C
ATOM   4086  C11 POPEQ 153       6.340 124.150  96.263  1.00  0.00           C
ATOM   4089  P   POPEQ 153       8.790 125.020  95.713  1.00  0.00           P
ATOM   4090  O13 POPEQ 153       9.110 126.070  96.713  1.00  0.00           O
ATOM   4091  O14 POPEQ 153       9.350 123.680  95.963  1.00  0.00           O
ATOM   4092  O11 POPEQ 153       9.320 125.540  94.323  1.00  0.00           O
ATOM   4093  O12 POPEQ 153       7.250 124.890  95.443  1.00  0.00           O
ATOM   4094  C1  POPEQ 153       9.940 124.650  93.393  1.00  0.00           C
ATOM   4097  C2  POPEQ 153       9.980 125.230  91.953  1.00  0.00           C
ATOM   4099  O21 POPEQ 153      10.600 126.530  92.003  1.00  0.00           O
ATOM   4100  C21 POPEQ 153      11.780 126.650  91.393  1.00  0.00           C
ATOM   4101  O22 POPEQ 153      12.350 125.790  90.753  1.00  0.00           O
ATOM   4102  C22 POPEQ 153      12.270 128.080  91.663  1.00  0.00           C
ATOM   4105  C3  POPEQ 153       8.550 125.380  91.373  1.00  0.00           C
ATOM   4108  O31 POPEQ 153       8.590 125.720  89.973  1.00  0.00           O
ATOM   4109  C31 POPEQ 153       8.130 124.800  89.113  1.00  0.00           C
ATOM   4110  O32 POPEQ 153       7.540 123.780  89.423  1.00  0.00           O
ATOM   4111  C32 POPEQ 153       8.470 125.200  87.683  1.00  0.00           C
ATOM   4114  C23 POPEQ 153      13.620 128.490  91.033  1.00  0.00           C
ATOM   4117  C24 POPEQ 153      14.860 128.160  91.883  1.00  0.00           C
ATOM   4120  C25 POPEQ 153      16.040 129.090  91.523  1.00  0.00           C
ATOM   4123  C26 POPEQ 153      17.350 128.740  92.233  1.00  0.00           C
ATOM   4126  C27 POPEQ 153      18.540 129.690  91.963  1.00  0.00           C
ATOM   4129  C28 POPEQ 153      18.810 130.010  90.473  1.00  0.00           C
ATOM   4132  C29 POPEQ 153      18.020 131.200  89.983  1.00  0.00           C
ATOM   4134 0C21 POPEQ 153      18.390 132.100  89.063  1.00  0.00           C
ATOM   4136 1C21 POPEQ 153      19.670 132.120  88.263  1.00  0.00           C
ATOM   4139 2C21 POPEQ 153      19.430 131.590  86.833  1.00  0.00           C
ATOM   4142 3C21 POPEQ 153      18.500 132.480  85.983  1.00  0.00           C
ATOM   4145 4C21 POPEQ 153      18.040 131.820  84.683  1.00  0.00           C
ATOM   4148 5C21 POPEQ 153      19.130 131.650  83.623  1.00  0.00           C
ATOM   4151 6C21 POPEQ 153      18.550 131.230  82.273  1.00  0.00           C
ATOM   4154 7C21 POPEQ 153      19.580 131.260  81.133  1.00  0.00           C
ATOM   4157 8C21 POPEQ 153      18.970 130.880  79.783  1.00  0.00           C
ATOM   4161  C33 POPEQ 153       9.850 125.890  87.573  1.00  0.00           C
ATOM   4164  C34 POPEQ 153      10.180 126.280  86.133  1.00  0.00           C
ATOM   4167  C35 POPEQ 153      10.430 125.110  85.183  1.00  0.00           C
ATOM   4170  C36 POPEQ 153      11.050 125.600  83.863  1.00  0.00           C
ATOM   4173  C37 POPEQ 153      11.260 124.460  82.853  1.00  0.00           C
ATOM   4176  C38 POPEQ 153      12.220 124.850  81.733  1.00  0.00           C
ATOM   4179  C39 POPEQ 153      12.930 123.630  81.123  1.00  0.00           C
ATOM   4182 0C31 POPEQ 153      11.980 122.670  80.393  1.00  0.00           C
ATOM   4185 1C31 POPEQ 153      12.730 121.500  79.733  1.00  0.00           C
ATOM   4188 2C31 POPEQ 153      11.930 120.850  78.603  1.00  0.00           C
ATOM   4191 3C31 POPEQ 153      12.700 119.730  77.883  1.00  0.00           C
ATOM   4194 4C31 POPEQ 153      12.920 118.490  78.753  1.00  0.00           C
ATOM   4197 5C31 POPEQ 153      13.480 117.300  77.953  1.00  0.00           C
ATOM   4200 6C31 POPEQ 153      13.650 116.040  78.793  1.00  0.00           C
ATOM   4204  NH3 POPER 154     114.720  30.510  95.123  1.00  0.00           N
ATOM   4208  C12 POPER 154     115.020  30.940  96.533  1.00  0.00           C
ATOM   4211  C11 POPER 154     113.730  31.330  97.253  1.00  0.00           C
ATOM   4214  P   POPER 154     113.780  33.950  97.583  1.00  0.00           P
ATOM   4215  O13 POPER 154     112.450  34.490  97.883  1.00  0.00           O
ATOM   4216  O14 POPER 154     114.970  34.720  98.023  1.00  0.00           O
ATOM   4217  O11 POPER 154     113.920  33.790  96.003  1.00  0.00           O
ATOM   4218  O12 POPER 154     113.940  32.450  98.113  1.00  0.00           O
ATOM   4219  C1  POPER 154     113.410  34.790  95.113  1.00  0.00           C
ATOM   4222  C2  POPER 154     114.350  34.990  93.893  1.00  0.00           C
ATOM   4224  O21 POPER 154     113.580  35.290  92.703  1.00  0.00           O
ATOM   4225  C21 POPER 154     113.470  36.570  92.403  1.00  0.00           C
ATOM   4226  O22 POPER 154     113.920  37.480  93.083  1.00  0.00           O
ATOM   4227  C22 POPER 154     112.830  36.780  91.033  1.00  0.00           C
ATOM   4230  C3  POPER 154     115.120  33.680  93.673  1.00  0.00           C
ATOM   4233  O31 POPER 154     115.910  33.680  92.463  1.00  0.00           O
ATOM   4234  C31 POPER 154     115.990  32.460  91.923  1.00  0.00           C
ATOM   4235  O32 POPER 154     115.430  31.470  92.353  1.00  0.00           O
ATOM   4236  C32 POPER 154     116.950  32.400  90.743  1.00  0.00           C
ATOM   4239  C23 POPER 154     113.570  37.890  90.233  1.00  0.00           C
ATOM   4242  C24 POPER 154     113.410  37.810  88.693  1.00  0.00           C
ATOM   4245  C25 POPER 154     114.100  36.580  88.113  1.00  0.00           C
ATOM   4248  C26 POPER 154     114.340  36.580  86.603  1.00  0.00           C
ATOM   4251  C27 POPER 154     115.160  35.340  86.183  1.00  0.00           C
ATOM   4254  C28 POPER 154     115.490  35.270  84.673  1.00  0.00           C
ATOM   4257  C29 POPER 154     116.440  36.350  84.223  1.00  0.00           C
ATOM   4259 0C21 POPER 154     116.910  36.510  82.973  1.00  0.00           C
ATOM   4261 1C21 POPER 154     116.600  35.620  81.793  1.00  0.00           C
ATOM   4264 2C21 POPER 154     115.470  36.180  80.913  1.00  0.00           C
ATOM   4267 3C21 POPER 154     115.780  37.550  80.283  1.00  0.00           C
ATOM   4270 4C21 POPER 154     114.710  37.960  79.273  1.00  0.00           C
ATOM   4273 5C21 POPER 154     114.730  39.460  78.943  1.00  0.00           C
ATOM   4276 6C21 POPER 154     113.550  39.870  78.063  1.00  0.00           C
ATOM   4279 7C21 POPER 154     113.680  41.290  77.513  1.00  0.00           C
ATOM   4282 8C21 POPER 154     112.330  41.960  77.293  1.00  0.00           C
ATOM   4286  C33 POPER 154     117.760  33.690  90.523  1.00  0.00           C
ATOM   4289  C34 POPER 154     118.830  33.490  89.443  1.00  0.00           C
ATOM   4292  C35 POPER 154     118.360  33.680  87.993  1.00  0.00           C
ATOM   4295  C36 POPER 154     119.510  33.260  87.083  1.00  0.00           C
ATOM   4298  C37 POPER 154     119.450  33.760  85.633  1.00  0.00           C
ATOM   4301  C38 POPER 154     120.830  33.590  84.983  1.00  0.00           C
ATOM   4304  C39 POPER 154     120.920  34.190  83.573  1.00  0.00           C
ATOM   4307 0C31 POPER 154     120.320  33.250  82.533  1.00  0.00           C
ATOM   4310 1C31 POPER 154     120.240  33.870  81.133  1.00  0.00           C
ATOM   4313 2C31 POPER 154     119.200  33.160  80.253  1.00  0.00           C
ATOM   4316 3C31 POPER 154     119.510  31.680  79.993  1.00  0.00           C
ATOM   4319 4C31 POPER 154     120.610  31.500  78.953  1.00  0.00           C
ATOM   4322 5C31 POPER 154     121.040  30.040  78.783  1.00  0.00           C
ATOM   4325 6C31 POPER 154     122.050  29.850  77.663  1.00  0.00           C
ATOM   4329  NH3 POPES 155      37.850 111.740  57.843  1.00  0.00           N
ATOM   4333  C12 POPES 155      36.520 111.110  58.143  1.00  0.00           C
ATOM   4336  C11 POPES 155      35.450 112.170  58.443  1.00  0.00           C
ATOM   4339  P   POPES 155      33.700 113.710  57.263  1.00  0.00           P
ATOM   4340  O13 POPES 155      34.050 115.140  57.103  1.00  0.00           O
ATOM   4341  O14 POPES 155      32.790 113.110  56.273  1.00  0.00           O
ATOM   4342  O11 POPES 155      33.120 113.480  58.733  1.00  0.00           O
ATOM   4343  O12 POPES 155      35.060 112.870  57.263  1.00  0.00           O
ATOM   4344  C1  POPES 155      33.010 114.610  59.603  1.00  0.00           C
ATOM   4347  C2  POPES 155      32.550 114.190  61.023  1.00  0.00           C
ATOM   4349  O21 POPES 155      32.220 115.390  61.763  1.00  0.00           O
ATOM   4350  C21 POPES 155      31.500 115.210  62.863  1.00  0.00           C
ATOM   4351  O22 POPES 155      31.070 114.150  63.263  1.00  0.00           O
ATOM   4352  C22 POPES 155      31.300 116.530  63.603  1.00  0.00           C
ATOM   4355  C3  POPES 155      33.620 113.340  61.763  1.00  0.00           C
ATOM   4358  O31 POPES 155      33.040 112.120  62.223  1.00  0.00           O
ATOM   4359  C31 POPES 155      32.710 111.800  63.473  1.00  0.00           C
ATOM   4360  O32 POPES 155      32.000 110.840  63.743  1.00  0.00           O
ATOM   4361  C32 POPES 155      33.370 112.650  64.573  1.00  0.00           C
ATOM   4364  C23 POPES 155      30.940 116.350  65.103  1.00  0.00           C
ATOM   4367  C24 POPES 155      30.060 117.480  65.653  1.00  0.00           C
ATOM   4370  C25 POPES 155      29.690 117.280  67.133  1.00  0.00           C
ATOM   4373  C26 POPES 155      28.780 118.360  67.723  1.00  0.00           C
ATOM   4376  C27 POPES 155      28.870 118.420  69.263  1.00  0.00           C
ATOM   4379  C28 POPES 155      27.720 119.190  69.943  1.00  0.00           C
ATOM   4382  C29 POPES 155      28.020 119.450  71.403  1.00  0.00           C
ATOM   4384 0C21 POPES 155      27.320 119.020  72.483  1.00  0.00           C
ATOM   4386 1C21 POPES 155      26.050 118.200  72.473  1.00  0.00           C
ATOM   4389 2C21 POPES 155      26.300 116.690  72.653  1.00  0.00           C
ATOM   4392 3C21 POPES 155      26.570 116.270  74.113  1.00  0.00           C
ATOM   4395 4C21 POPES 155      26.800 114.760  74.253  1.00  0.00           C
ATOM   4398 5C21 POPES 155      27.060 114.330  75.703  1.00  0.00           C
ATOM   4401 6C21 POPES 155      27.370 112.830  75.833  1.00  0.00           C
ATOM   4404 7C21 POPES 155      27.790 112.430  77.253  1.00  0.00           C
ATOM   4407 8C21 POPES 155      28.300 110.990  77.363  1.00  0.00           C
ATOM   4411  C33 POPES 155      32.690 112.390  65.943  1.00  0.00           C
ATOM   4414  C34 POPES 155      33.260 113.210  67.103  1.00  0.00           C
ATOM   4417  C35 POPES 155      34.610 112.690  67.603  1.00  0.00           C
ATOM   4420  C36 POPES 155      34.530 111.400  68.433  1.00  0.00           C
ATOM   4423  C37 POPES 155      35.850 111.140  69.163  1.00  0.00           C
ATOM   4426  C38 POPES 155      35.770 110.080  70.273  1.00  0.00           C
ATOM   4429  C39 POPES 155      36.790 110.390  71.383  1.00  0.00           C
ATOM   4432 0C31 POPES 155      36.680 109.500  72.613  1.00  0.00           C
ATOM   4435 1C31 POPES 155      37.650 109.950  73.703  1.00  0.00           C
ATOM   4438 2C31 POPES 155      37.520 109.160  75.013  1.00  0.00           C
ATOM   4441 3C31 POPES 155      38.590 109.550  76.043  1.00  0.00           C
ATOM   4444 4C31 POPES 155      38.410 110.970  76.603  1.00  0.00           C
ATOM   4447 5C31 POPES 155      39.510 111.340  77.603  1.00  0.00           C
ATOM   4450 6C31 POPES 155      39.170 112.560  78.453  1.00  0.00           C
ATOM   4454  NH3 POPET 156      38.410  79.480  95.403  1.00  0.00           N
ATOM   4458  C12 POPET 156      38.510  80.960  95.553  1.00  0.00           C
ATOM   4461  C11 POPET 156      39.260  81.330  96.833  1.00  0.00           C
ATOM   4464  P   POPET 156      39.800  83.850  96.383  1.00  0.00           P
ATOM   4465  O13 POPET 156      39.820  85.030  97.283  1.00  0.00           O
ATOM   4466  O14 POPET 156      41.090  83.360  95.873  1.00  0.00           O
ATOM   4467  O11 POPET 156      38.850  84.180  95.193  1.00  0.00           O
ATOM   4468  O12 POPET 156      39.040  82.700  97.133  1.00  0.00           O
ATOM   4469  C1  POPET 156      39.230  84.330  93.833  1.00  0.00           C
ATOM   4472  C2  POPET 156      38.910  85.780  93.343  1.00  0.00           C
ATOM   4474  O21 POPET 156      38.540  85.950  91.953  1.00  0.00           O
ATOM   4475  C21 POPET 156      39.050  85.150  91.023  1.00  0.00           C
ATOM   4476  O22 POPET 156      39.680  84.120  91.173  1.00  0.00           O
ATOM   4477  C22 POPET 156      38.880  85.790  89.643  1.00  0.00           C
ATOM   4480  C3  POPET 156      40.020  86.810  93.723  1.00  0.00           C
ATOM   4483  O31 POPET 156      41.080  86.860  92.733  1.00  0.00           O
ATOM   4484  C31 POPET 156      42.220  87.410  93.153  1.00  0.00           C
ATOM   4485  O32 POPET 156      42.510  87.690  94.303  1.00  0.00           O
ATOM   4486  C32 POPET 156      43.090  87.710  91.933  1.00  0.00           C
ATOM   4489  C23 POPET 156      40.190  85.620  88.823  1.00  0.00           C
ATOM   4492  C24 POPET 156      40.360  86.620  87.673  1.00  0.00           C
ATOM   4495  C25 POPET 156      39.840  86.150  86.313  1.00  0.00           C
ATOM   4498  C26 POPET 156      40.840  85.380  85.433  1.00  0.00           C
ATOM   4501  C27 POPET 156      40.270  85.230  84.013  1.00  0.00           C
ATOM   4504  C28 POPET 156      41.070  84.270  83.133  1.00  0.00           C
ATOM   4507  C29 POPET 156      40.420  84.080  81.783  1.00  0.00           C
ATOM   4509 0C21 POPET 156      40.450  82.960  81.023  1.00  0.00           C
ATOM   4511 1C21 POPET 156      41.160  81.680  81.373  1.00  0.00           C
ATOM   4514 2C21 POPET 156      42.380  81.360  80.493  1.00  0.00           C
ATOM   4517 3C21 POPET 156      42.060  81.150  79.003  1.00  0.00           C
ATOM   4520 4C21 POPET 156      43.240  80.520  78.263  1.00  0.00           C
ATOM   4523 5C21 POPET 156      43.170  80.690  76.733  1.00  0.00           C
ATOM   4526 6C21 POPET 156      43.280  82.170  76.333  1.00  0.00           C
ATOM   4529 7C21 POPET 156      43.890  82.350  74.943  1.00  0.00           C
ATOM   4532 8C21 POPET 156      44.230  83.810  74.653  1.00  0.00           C
ATOM   4536  C33 POPET 156      44.550  87.250  92.103  1.00  0.00           C
ATOM   4539  C34 POPET 156      45.150  86.760  90.793  1.00  0.00           C
ATOM   4542  C35 POPET 156      46.590  86.280  90.953  1.00  0.00           C
ATOM   4545  C36 POPET 156      47.140  85.620  89.673  1.00  0.00           C
ATOM   4548  C37 POPET 156      48.650  85.360  89.763  1.00  0.00           C
ATOM   4551  C38 POPET 156      49.450  86.110  88.693  1.00  0.00           C
ATOM   4554  C39 POPET 156      49.300  85.500  87.293  1.00  0.00           C
ATOM   4557 0C31 POPET 156      50.480  85.810  86.373  1.00  0.00           C
ATOM   4560 1C31 POPET 156      50.340  85.140  85.003  1.00  0.00           C
ATOM   4563 2C31 POPET 156      51.650  85.100  84.213  1.00  0.00           C
ATOM   4566 3C31 POPET 156      51.500  84.440  82.833  1.00  0.00           C
ATOM   4569 4C31 POPET 156      51.140  82.940  82.893  1.00  0.00           C
ATOM   4572 5C31 POPET 156      50.740  82.370  81.523  1.00  0.00           C
ATOM   4575 6C31 POPET 156      50.320  80.900  81.583  1.00  0.00           C
ATOM   4579  NH3 POPEU 157      96.520  32.360  59.833  1.00  0.00           N
ATOM   4583  C12 POPEU 157      95.900  32.110  58.493  1.00  0.00           C
ATOM   4586  C11 POPEU 157      96.350  30.750  57.913  1.00  0.00           C
ATOM   4589  P   POPEU 157      98.770  31.680  57.183  1.00  0.00           P
ATOM   4590  O13 POPEU 157      99.980  31.010  56.633  1.00  0.00           O
ATOM   4591  O14 POPEU 157      98.310  32.940  56.563  1.00  0.00           O
ATOM   4592  O11 POPEU 157      98.910  31.920  58.743  1.00  0.00           O
ATOM   4593  O12 POPEU 157      97.560  30.680  57.163  1.00  0.00           O
ATOM   4594  C1  POPEU 157      99.610  31.020  59.603  1.00  0.00           C
ATOM   4597  C2  POPEU 157      99.820  31.700  60.983  1.00  0.00           C
ATOM   4599  O21 POPEU 157     100.760  32.760  60.753  1.00  0.00           O
ATOM   4600  C21 POPEU 157     100.610  33.800  61.553  1.00  0.00           C
ATOM   4601  O22 POPEU 157      99.700  33.940  62.363  1.00  0.00           O
ATOM   4602  C22 POPEU 157     101.760  34.770  61.283  1.00  0.00           C
ATOM   4605  C3  POPEU 157     100.340  30.710  62.083  1.00  0.00           C
ATOM   4608  O31 POPEU 157     100.070  31.100  63.453  1.00  0.00           O
ATOM   4609  C31 POPEU 157     101.120  31.610  64.113  1.00  0.00           C
ATOM   4610  O32 POPEU 157     102.140  32.030  63.593  1.00  0.00           O
ATOM   4611  C32 POPEU 157     100.930  31.400  65.613  1.00  0.00           C
ATOM   4614  C23 POPEU 157     101.960  35.860  62.353  1.00  0.00           C
ATOM   4617  C24 POPEU 157     102.630  35.350  63.623  1.00  0.00           C
ATOM   4620  C25 POPEU 157     103.410  36.460  64.333  1.00  0.00           C
ATOM   4623  C26 POPEU 157     104.070  36.010  65.633  1.00  0.00           C
ATOM   4626  C27 POPEU 157     104.800  37.150  66.343  1.00  0.00           C
ATOM   4629  C28 POPEU 157     105.560  36.670  67.593  1.00  0.00           C
ATOM   4632  C29 POPEU 157     106.040  37.820  68.423  1.00  0.00           C
ATOM   4634 0C21 POPEU 157     106.260  37.790  69.753  1.00  0.00           C
ATOM   4636 1C21 POPEU 157     106.120  36.610  70.673  1.00  0.00           C
ATOM   4639 2C21 POPEU 157     105.070  36.870  71.773  1.00  0.00           C
ATOM   4642 3C21 POPEU 157     105.170  35.830  72.893  1.00  0.00           C
ATOM   4645 4C21 POPEU 157     104.150  36.020  74.013  1.00  0.00           C
ATOM   4648 5C21 POPEU 157     104.450  35.070  75.183  1.00  0.00           C
ATOM   4651 6C21 POPEU 157     103.530  35.260  76.393  1.00  0.00           C
ATOM   4654 7C21 POPEU 157     104.060  34.520  77.623  1.00  0.00           C
ATOM   4657 8C21 POPEU 157     103.240  34.760  78.883  1.00  0.00           C
ATOM   4661  C33 POPEU 157     102.050  32.010  66.493  1.00  0.00           C
ATOM   4664  C34 POPEU 157     101.630  33.320  67.163  1.00  0.00           C
ATOM   4667  C35 POPEU 157     102.580  33.760  68.283  1.00  0.00           C
ATOM   4670  C36 POPEU 157     102.160  33.190  69.643  1.00  0.00           C
ATOM   4673  C37 POPEU 157     103.180  33.480  70.753  1.00  0.00           C
ATOM   4676  C38 POPEU 157     102.630  33.200  72.163  1.00  0.00           C
ATOM   4679  C39 POPEU 157     102.270  31.730  72.413  1.00  0.00           C
ATOM   4682 0C31 POPEU 157     101.660  31.490  73.803  1.00  0.00           C
ATOM   4685 1C31 POPEU 157     101.510  30.000  74.163  1.00  0.00           C
ATOM   4688 2C31 POPEU 157     101.060  29.770  75.623  1.00  0.00           C
ATOM   4691 3C31 POPEU 157      99.650  30.310  75.953  1.00  0.00           C
ATOM   4694 4C31 POPEU 157      98.540  29.620  75.153  1.00  0.00           C
ATOM   4697 5C31 POPEU 157      97.130  29.990  75.633  1.00  0.00           C
ATOM   4700 6C31 POPEU 157      96.030  29.230  74.883  1.00  0.00           C
ATOM   4704  NH3 POPEV 158      98.810  52.400  99.513  1.00  0.00           N
ATOM   4708  C12 POPEV 158      97.640  52.110  98.613  1.00  0.00           C
ATOM   4711  C11 POPEV 158      97.440  50.590  98.503  1.00  0.00           C
ATOM   4714  P   POPEV 158      95.290  50.490  97.023  1.00  0.00           P
ATOM   4715  O13 POPEV 158      94.130  49.580  97.003  1.00  0.00           O
ATOM   4716  O14 POPEV 158      95.040  51.930  96.873  1.00  0.00           O
ATOM   4717  O11 POPEV 158      96.330  50.000  95.933  1.00  0.00           O
ATOM   4718  O12 POPEV 158      96.070  50.210  98.353  1.00  0.00           O
ATOM   4719  C1  POPEV 158      95.860  49.390  94.733  1.00  0.00           C
ATOM   4722  C2  POPEV 158      95.700  50.380  93.543  1.00  0.00           C
ATOM   4724  O21 POPEV 158      96.150  49.630  92.413  1.00  0.00           O
ATOM   4725  C21 POPEV 158      95.840  50.010  91.213  1.00  0.00           C
ATOM   4726  O22 POPEV 158      95.140  50.960  90.893  1.00  0.00           O
ATOM   4727  C22 POPEV 158      96.420  49.010  90.213  1.00  0.00           C
ATOM   4730  C3  POPEV 158      96.520  51.700  93.723  1.00  0.00           C
ATOM   4733  O31 POPEV 158      96.290  52.650  92.653  1.00  0.00           O
ATOM   4734  C31 POPEV 158      97.350  53.070  91.993  1.00  0.00           C
ATOM   4735  O32 POPEV 158      98.510  52.880  92.313  1.00  0.00           O
ATOM   4736  C32 POPEV 158      96.930  53.850  90.753  1.00  0.00           C
ATOM   4739  C23 POPEV 158      97.850  48.500  90.553  1.00  0.00           C
ATOM   4742  C24 POPEV 158      98.110  47.070  90.073  1.00  0.00           C
ATOM   4745  C25 POPEV 158      98.380  46.980  88.563  1.00  0.00           C
ATOM   4748  C26 POPEV 158      98.710  45.540  88.133  1.00  0.00           C
ATOM   4751  C27 POPEV 158      98.090  45.190  86.773  1.00  0.00           C
ATOM   4754  C28 POPEV 158      98.480  43.780  86.293  1.00  0.00           C
ATOM   4757  C29 POPEV 158      97.630  43.240  85.173  1.00  0.00           C
ATOM   4759 0C21 POPEV 158      97.390  43.800  83.963  1.00  0.00           C
ATOM   4761 1C21 POPEV 158      97.970  45.060  83.383  1.00  0.00           C
ATOM   4764 2C21 POPEV 158      99.510  45.130  83.333  1.00  0.00           C
ATOM   4767 3C21 POPEV 158     100.030  46.110  82.263  1.00  0.00           C
ATOM   4770 4C21 POPEV 158     101.560  46.140  82.163  1.00  0.00           C
ATOM   4773 5C21 POPEV 158     102.100  47.140  81.123  1.00  0.00           C
ATOM   4776 6C21 POPEV 158     101.800  46.750  79.673  1.00  0.00           C
ATOM   4779 7C21 POPEV 158     102.290  47.800  78.663  1.00  0.00           C
ATOM   4782 8C21 POPEV 158     102.180  47.350  77.203  1.00  0.00           C
ATOM   4786  C33 POPEV 158      97.820  53.460  89.553  1.00  0.00           C
ATOM   4789  C34 POPEV 158      97.590  54.380  88.353  1.00  0.00           C
ATOM   4792  C35 POPEV 158      98.390  54.010  87.103  1.00  0.00           C
ATOM   4795  C36 POPEV 158      97.820  54.730  85.873  1.00  0.00           C
ATOM   4798  C37 POPEV 158      98.290  54.160  84.533  1.00  0.00           C
ATOM   4801  C38 POPEV 158      97.480  54.730  83.353  1.00  0.00           C
ATOM   4804  C39 POPEV 158      97.560  56.260  83.253  1.00  0.00           C
ATOM   4807 0C31 POPEV 158      96.700  56.860  82.143  1.00  0.00           C
ATOM   4810 1C31 POPEV 158      96.770  58.390  82.153  1.00  0.00           C
ATOM   4813 2C31 POPEV 158      95.880  59.050  81.093  1.00  0.00           C
ATOM   4816 3C31 POPEV 158      95.840  60.580  81.193  1.00  0.00           C
ATOM   4819 4C31 POPEV 158      97.240  61.240  81.193  1.00  0.00           C
ATOM   4822 5C31 POPEV 158      97.200  62.720  80.783  1.00  0.00           C
ATOM   4825 6C31 POPEV 158      98.590  63.360  80.713  1.00  0.00           C
ATOM   4829  NH3 POPEW 159      47.120  34.560  96.783  1.00  0.00           N
ATOM   4833  C12 POPEW 159      47.310  35.970  97.283  1.00  0.00           C
ATOM   4836  C11 POPEW 159      48.700  36.510  96.923  1.00  0.00           C
ATOM   4839  P   POPEW 159      50.500  38.050  98.023  1.00  0.00           P
ATOM   4840  O13 POPEW 159      50.640  39.520  98.023  1.00  0.00           O
ATOM   4841  O14 POPEW 159      51.010  37.330  99.203  1.00  0.00           O
ATOM   4842  O11 POPEW 159      51.170  37.420  96.733  1.00  0.00           O
ATOM   4843  O12 POPEW 159      48.990  37.640  97.763  1.00  0.00           O
ATOM   4844  C1  POPEW 159      52.490  37.730  96.283  1.00  0.00           C
ATOM   4847  C2  POPEW 159      52.420  38.040  94.753  1.00  0.00           C
ATOM   4849  O21 POPEW 159      53.640  37.630  94.083  1.00  0.00           O
ATOM   4850  C21 POPEW 159      53.680  37.360  92.783  1.00  0.00           C
ATOM   4851  O22 POPEW 159      54.670  37.460  92.063  1.00  0.00           O
ATOM   4852  C22 POPEW 159      52.400  36.760  92.173  1.00  0.00           C
ATOM   4855  C3  POPEW 159      52.130  39.540  94.563  1.00  0.00           C
ATOM   4858  O31 POPEW 159      51.280  39.780  93.433  1.00  0.00           O
ATOM   4859  C31 POPEW 159      51.850  40.230  92.343  1.00  0.00           C
ATOM   4860  O32 POPEW 159      53.060  40.350  92.173  1.00  0.00           O
ATOM   4861  C32 POPEW 159      50.800  40.440  91.253  1.00  0.00           C
ATOM   4864  C23 POPEW 159      52.570  36.750  90.643  1.00  0.00           C
ATOM   4867  C24 POPEW 159      51.340  36.260  89.873  1.00  0.00           C
ATOM   4870  C25 POPEW 159      51.410  36.600  88.373  1.00  0.00           C
ATOM   4873  C26 POPEW 159      50.050  36.450  87.693  1.00  0.00           C
ATOM   4876  C27 POPEW 159      50.030  36.890  86.223  1.00  0.00           C
ATOM   4879  C28 POPEW 159      48.610  36.930  85.613  1.00  0.00           C
ATOM   4882  C29 POPEW 159      47.760  38.050  86.173  1.00  0.00           C
ATOM   4884 0C21 POPEW 159      47.000  38.920  85.483  1.00  0.00           C
ATOM   4886 1C21 POPEW 159      46.810  38.980  83.993  1.00  0.00           C
ATOM   4889 2C21 POPEW 159      45.330  39.160  83.563  1.00  0.00           C
ATOM   4892 3C21 POPEW 159      45.230  39.490  82.063  1.00  0.00           C
ATOM   4895 4C21 POPEW 159      43.800  39.640  81.523  1.00  0.00           C
ATOM   4898 5C21 POPEW 159      43.050  38.310  81.413  1.00  0.00           C
ATOM   4901 6C21 POPEW 159      41.640  38.460  80.843  1.00  0.00           C
ATOM   4904 7C21 POPEW 159      40.870  37.130  80.803  1.00  0.00           C
ATOM   4907 8C21 POPEW 159      39.420  37.270  80.343  1.00  0.00           C
ATOM   4911  C33 POPEW 159      50.650  41.940  90.873  1.00  0.00           C
ATOM   4914  C34 POPEW 159      49.310  42.300  90.213  1.00  0.00           C
ATOM   4917  C35 POPEW 159      49.110  43.800  90.023  1.00  0.00           C
ATOM   4920  C36 POPEW 159      49.820  44.390  88.803  1.00  0.00           C
ATOM   4923  C37 POPEW 159      49.700  45.920  88.793  1.00  0.00           C
ATOM   4926  C38 POPEW 159      50.180  46.530  87.483  1.00  0.00           C
ATOM   4929  C39 POPEW 159      49.140  46.450  86.363  1.00  0.00           C
ATOM   4932 0C31 POPEW 159      49.750  46.770  84.993  1.00  0.00           C
ATOM   4935 1C31 POPEW 159      48.700  46.870  83.883  1.00  0.00           C
ATOM   4938 2C31 POPEW 159      49.300  47.010  82.473  1.00  0.00           C
ATOM   4941 3C31 POPEW 159      50.090  45.780  81.993  1.00  0.00           C
ATOM   4944 4C31 POPEW 159      49.240  44.520  81.793  1.00  0.00           C
ATOM   4947 5C31 POPEW 159      50.050  43.330  81.263  1.00  0.00           C
ATOM   4950 6C31 POPEW 159      49.190  42.120  80.893  1.00  0.00           C
ATOM   4954  NH3 POPEX 160      72.210  72.200  99.713  1.00  0.00           N
ATOM   4958  C12 POPEX 160      73.470  71.810 100.473  1.00  0.00           C
ATOM   4961  C11 POPEX 160      73.470  70.410 101.133  1.00  0.00           C
ATOM   4964  P   POPEX 160      75.960  69.530 100.783  1.00  0.00           P
ATOM   4965  O13 POPEX 160      77.160  70.360 100.983  1.00  0.00           O
ATOM   4966  O14 POPEX 160      76.160  68.070 100.973  1.00  0.00           O
ATOM   4967  O11 POPEX 160      75.420  69.780  99.313  1.00  0.00           O
ATOM   4968  O12 POPEX 160      74.760  70.090 101.693  1.00  0.00           O
ATOM   4969  C1  POPEX 160      75.210  68.730  98.373  1.00  0.00           C
ATOM   4972  C2  POPEX 160      75.040  69.300  96.933  1.00  0.00           C
ATOM   4974  O21 POPEX 160      75.850  68.530  95.993  1.00  0.00           O
ATOM   4975  C21 POPEX 160      75.140  67.920  95.043  1.00  0.00           C
ATOM   4976  O22 POPEX 160      73.930  67.920  94.973  1.00  0.00           O
ATOM   4977  C22 POPEX 160      76.020  67.250  94.003  1.00  0.00           C
ATOM   4980  C3  POPEX 160      75.480  70.800  96.843  1.00  0.00           C
ATOM   4983  O31 POPEX 160      75.800  71.180  95.473  1.00  0.00           O
ATOM   4984  C31 POPEX 160      74.800  71.760  94.803  1.00  0.00           C
ATOM   4985  O32 POPEX 160      73.740  72.130  95.273  1.00  0.00           O
ATOM   4986  C32 POPEX 160      75.200  71.890  93.333  1.00  0.00           C
ATOM   4989  C23 POPEX 160      75.230  66.280  93.083  1.00  0.00           C
ATOM   4992  C24 POPEX 160      76.150  65.580  92.083  1.00  0.00           C
ATOM   4995  C25 POPEX 160      75.490  64.430  91.303  1.00  0.00           C
ATOM   4998  C26 POPEX 160      74.630  64.850  90.103  1.00  0.00           C
ATOM   5001  C27 POPEX 160      74.210  63.620  89.273  1.00  0.00           C
ATOM   5004  C28 POPEX 160      73.450  63.980  87.983  1.00  0.00           C
ATOM   5007  C29 POPEX 160      73.140  62.730  87.183  1.00  0.00           C
ATOM   5009 0C21 POPEX 160      71.950  62.350  86.693  1.00  0.00           C
ATOM   5011 1C21 POPEX 160      70.660  63.110  86.803  1.00  0.00           C
ATOM   5014 2C21 POPEX 160      69.670  62.830  85.653  1.00  0.00           C
ATOM   5017 3C21 POPEX 160      69.180  61.370  85.593  1.00  0.00           C
ATOM   5020 4C21 POPEX 160      67.880  61.230  84.793  1.00  0.00           C
ATOM   5023 5C21 POPEX 160      67.450  59.770  84.583  1.00  0.00           C
ATOM   5026 6C21 POPEX 160      66.150  59.660  83.773  1.00  0.00           C
ATOM   5029 7C21 POPEX 160      66.060  58.370  82.953  1.00  0.00           C
ATOM   5032 8C21 POPEX 160      64.780  58.300  82.113  1.00  0.00           C
ATOM   5036  C33 POPEX 160      74.140  72.580  92.433  1.00  0.00           C
ATOM   5039  C34 POPEX 160      73.580  71.680  91.313  1.00  0.00           C
ATOM   5042  C35 POPEX 160      72.690  70.520  91.793  1.00  0.00           C
ATOM   5045  C36 POPEX 160      72.250  69.630  90.613  1.00  0.00           C
ATOM   5048  C37 POPEX 160      71.220  68.570  91.013  1.00  0.00           C
ATOM   5051  C38 POPEX 160      71.050  67.450  89.973  1.00  0.00           C
ATOM   5054  C39 POPEX 160      69.900  67.680  88.963  1.00  0.00           C
ATOM   5057 0C31 POPEX 160      69.670  66.430  88.103  1.00  0.00           C
ATOM   5060 1C31 POPEX 160      68.210  66.210  87.653  1.00  0.00           C
ATOM   5063 2C31 POPEX 160      67.790  66.930  86.363  1.00  0.00           C
ATOM   5066 3C31 POPEX 160      66.700  66.140  85.623  1.00  0.00           C
ATOM   5069 4C31 POPEX 160      66.160  66.800  84.353  1.00  0.00           C
ATOM   5072 5C31 POPEX 160      65.400  65.790  83.473  1.00  0.00           C
ATOM   5075 6C31 POPEX 160      64.940  66.340  82.123  1.00  0.00           C
ATOM   5079  NH3 POPEY 161      26.610  53.860  54.483  1.00  0.00           N
ATOM   5083  C12 POPEY 161      26.480  55.090  53.623  1.00  0.00           C
ATOM   5086  C11 POPEY 161      27.440  56.200  54.083  1.00  0.00           C
ATOM   5089  P   POPEY 161      26.530  58.500  53.173  1.00  0.00           P
ATOM   5090  O13 POPEY 161      26.020  58.820  51.823  1.00  0.00           O
ATOM   5091  O14 POPEY 161      25.500  58.290  54.213  1.00  0.00           O
ATOM   5092  O11 POPEY 161      27.500  59.670  53.643  1.00  0.00           O
ATOM   5093  O12 POPEY 161      27.480  57.250  53.123  1.00  0.00           O
ATOM   5094  C1  POPEY 161      28.800  59.510  54.233  1.00  0.00           C
ATOM   5097  C2  POPEY 161      28.780  59.440  55.803  1.00  0.00           C
ATOM   5099  O21 POPEY 161      29.340  60.660  56.373  1.00  0.00           O
ATOM   5100  C21 POPEY 161      28.820  60.920  57.583  1.00  0.00           C
ATOM   5101  O22 POPEY 161      27.930  60.270  58.103  1.00  0.00           O
ATOM   5102  C22 POPEY 161      29.570  62.030  58.313  1.00  0.00           C
ATOM   5105  C3  POPEY 161      29.580  58.190  56.323  1.00  0.00           C
ATOM   5108  O31 POPEY 161      29.320  57.870  57.713  1.00  0.00           O
ATOM   5109  C31 POPEY 161      30.250  58.200  58.603  1.00  0.00           C
ATOM   5110  O32 POPEY 161      31.340  58.700  58.343  1.00  0.00           O
ATOM   5111  C32 POPEY 161      29.720  57.920  60.013  1.00  0.00           C
ATOM   5114  C23 POPEY 161      29.020  62.200  59.763  1.00  0.00           C
ATOM   5117  C24 POPEY 161      29.880  63.070  60.693  1.00  0.00           C
ATOM   5120  C25 POPEY 161      30.440  62.320  61.923  1.00  0.00           C
ATOM   5123  C26 POPEY 161      29.880  62.810  63.273  1.00  0.00           C
ATOM   5126  C27 POPEY 161      30.700  62.290  64.473  1.00  0.00           C
ATOM   5129  C28 POPEY 161      30.300  62.930  65.813  1.00  0.00           C
ATOM   5132  C29 POPEY 161      31.350  62.710  66.873  1.00  0.00           C
ATOM   5134 0C21 POPEY 161      31.190  62.370  68.173  1.00  0.00           C
ATOM   5136 1C21 POPEY 161      29.900  62.170  68.913  1.00  0.00           C
ATOM   5139 2C21 POPEY 161      29.920  61.010  69.933  1.00  0.00           C
ATOM   5142 3C21 POPEY 161      28.610  60.980  70.733  1.00  0.00           C
ATOM   5145 4C21 POPEY 161      28.530  59.880  71.803  1.00  0.00           C
ATOM   5148 5C21 POPEY 161      27.070  59.440  72.043  1.00  0.00           C
ATOM   5151 6C21 POPEY 161      26.710  59.180  73.513  1.00  0.00           C
ATOM   5154 7C21 POPEY 161      25.250  58.730  73.643  1.00  0.00           C
ATOM   5157 8C21 POPEY 161      24.690  58.850  75.063  1.00  0.00           C
ATOM   5161  C33 POPEY 161      30.790  57.800  61.143  1.00  0.00           C
ATOM   5164  C34 POPEY 161      30.150  57.870  62.543  1.00  0.00           C
ATOM   5167  C35 POPEY 161      30.970  57.250  63.683  1.00  0.00           C
ATOM   5170  C36 POPEY 161      30.410  57.620  65.073  1.00  0.00           C
ATOM   5173  C37 POPEY 161      30.820  56.660  66.213  1.00  0.00           C
ATOM   5176  C38 POPEY 161      30.380  57.160  67.593  1.00  0.00           C
ATOM   5179  C39 POPEY 161      30.340  56.080  68.693  1.00  0.00           C
ATOM   5182 0C31 POPEY 161      31.400  56.240  69.793  1.00  0.00           C
ATOM   5185 1C31 POPEY 161      31.020  55.520  71.103  1.00  0.00           C
ATOM   5188 2C31 POPEY 161      32.020  55.770  72.243  1.00  0.00           C
ATOM   5191 3C31 POPEY 161      31.440  55.400  73.623  1.00  0.00           C
ATOM   5194 4C31 POPEY 161      32.500  55.440  74.733  1.00  0.00           C
ATOM   5197 5C31 POPEY 161      31.890  55.540  76.143  1.00  0.00           C
ATOM   5200 6C31 POPEY 161      32.940  55.470  77.263  1.00  0.00           C
ATOM   5204  NH3 POPEZ 162      84.710  16.880  56.613  1.00  0.00           N
ATOM   5208  C12 POPEZ 162      85.530  16.820  57.883  1.00  0.00           C
ATOM   5211  C11 POPEZ 162      86.960  16.280  57.643  1.00  0.00           C
ATOM   5214  P   POPEZ 162      88.710  18.240  57.863  1.00  0.00           P
ATOM   5215  O13 POPEZ 162      90.050  17.760  57.433  1.00  0.00           O
ATOM   5216  O14 POPEZ 162      87.910  19.040  56.903  1.00  0.00           O
ATOM   5217  O11 POPEZ 162      89.020  19.090  59.133  1.00  0.00           O
ATOM   5218  O12 POPEZ 162      87.910  17.000  58.433  1.00  0.00           O
ATOM   5219  C1  POPEZ 162      88.260  20.260  59.413  1.00  0.00           C
ATOM   5222  C2  POPEZ 162      88.810  20.960  60.673  1.00  0.00           C
ATOM   5224  O21 POPEZ 162      89.250  20.040  61.693  1.00  0.00           O
ATOM   5225  C21 POPEZ 162      88.390  19.140  62.123  1.00  0.00           C
ATOM   5226  O22 POPEZ 162      87.240  18.990  61.763  1.00  0.00           O
ATOM   5227  C22 POPEZ 162      89.060  18.290  63.193  1.00  0.00           C
ATOM   5230  C3  POPEZ 162      87.790  22.000  61.203  1.00  0.00           C
ATOM   5233  O31 POPEZ 162      88.210  22.540  62.473  1.00  0.00           O
ATOM   5234  C31 POPEZ 162      87.200  22.880  63.283  1.00  0.00           C
ATOM   5235  O32 POPEZ 162      86.020  22.760  63.013  1.00  0.00           O
ATOM   5236  C32 POPEZ 162      87.790  23.390  64.593  1.00  0.00           C
ATOM   5239  C23 POPEZ 162      88.110  18.110  64.383  1.00  0.00           C
ATOM   5242  C24 POPEZ 162      88.770  17.390  65.563  1.00  0.00           C
ATOM   5245  C25 POPEZ 162      87.910  17.430  66.833  1.00  0.00           C
ATOM   5248  C26 POPEZ 162      88.680  16.920  68.063  1.00  0.00           C
ATOM   5251  C27 POPEZ 162      87.890  17.080  69.373  1.00  0.00           C
ATOM   5254  C28 POPEZ 162      88.700  16.590  70.583  1.00  0.00           C
ATOM   5257  C29 POPEZ 162      87.980  16.830  71.893  1.00  0.00           C
ATOM   5259 0C21 POPEZ 162      88.550  17.000  73.093  1.00  0.00           C
ATOM   5261 1C21 POPEZ 162      90.040  16.960  73.383  1.00  0.00           C
ATOM   5264 2C21 POPEZ 162      90.530  15.530  73.693  1.00  0.00           C
ATOM   5267 3C21 POPEZ 162      90.230  15.040  75.103  1.00  0.00           C
ATOM   5270 4C21 POPEZ 162      90.630  13.560  75.273  1.00  0.00           C
ATOM   5273 5C21 POPEZ 162      90.920  13.160  76.723  1.00  0.00           C
ATOM   5276 6C21 POPEZ 162      89.820  13.590  77.703  1.00  0.00           C
ATOM   5279 7C21 POPEZ 162      90.070  13.050  79.113  1.00  0.00           C
ATOM   5282 8C21 POPEZ 162      89.020  13.490  80.123  1.00  0.00           C
ATOM   5286  C33 POPEZ 162      86.750  23.570  65.723  1.00  0.00           C
ATOM   5289  C34 POPEZ 162      87.190  22.950  67.063  1.00  0.00           C
ATOM   5292  C35 POPEZ 162      86.240  23.350  68.193  1.00  0.00           C
ATOM   5295  C36 POPEZ 162      86.430  22.600  69.523  1.00  0.00           C
ATOM   5298  C37 POPEZ 162      86.030  21.120  69.443  1.00  0.00           C
ATOM   5301  C38 POPEZ 162      85.580  20.540  70.793  1.00  0.00           C
ATOM   5304  C39 POPEZ 162      84.090  20.800  71.103  1.00  0.00           C
ATOM   5307 0C31 POPEZ 162      83.660  20.100  72.393  1.00  0.00           C
ATOM   5310 1C31 POPEZ 162      82.160  20.260  72.723  1.00  0.00           C
ATOM   5313 2C31 POPEZ 162      81.770  19.640  74.073  1.00  0.00           C
ATOM   5316 3C31 POPEZ 162      82.060  18.130  74.173  1.00  0.00           C
ATOM   5319 4C31 POPEZ 162      81.930  17.570  75.603  1.00  0.00           C
ATOM   5322 5C31 POPEZ 162      82.700  16.250  75.753  1.00  0.00           C
ATOM   5325 6C31 POPEZ 162      82.550  15.590  77.123  1.00  0.00           C
ATOM   5329  NH3 POPEa 163      29.390   5.190  97.293  1.00  0.00           N
ATOM   5333  C12 POPEa 163      30.760   4.990  97.873  1.00  0.00           C
ATOM   5336  C11 POPEa 163      31.370   3.770  97.193  1.00  0.00           C
ATOM   5339  P   POPEa 163      33.950   4.040  96.933  1.00  0.00           P
ATOM   5340  O13 POPEa 163      34.080   5.500  97.043  1.00  0.00           O
ATOM   5341  O14 POPEa 163      35.150   3.250  97.273  1.00  0.00           O
ATOM   5342  O11 POPEa 163      33.530   3.710  95.443  1.00  0.00           O
ATOM   5343  O12 POPEa 163      32.680   3.510  97.733  1.00  0.00           O
ATOM   5344  C1  POPEa 163      34.470   3.760  94.383  1.00  0.00           C
ATOM   5347  C2  POPEa 163      34.300   5.010  93.473  1.00  0.00           C
ATOM   5349  O21 POPEa 163      35.570   5.640  93.213  1.00  0.00           O
ATOM   5350  C21 POPEa 163      36.480   4.820  92.733  1.00  0.00           C
ATOM   5351  O22 POPEa 163      37.320   4.220  93.383  1.00  0.00           O
ATOM   5352  C22 POPEa 163      36.350   4.740  91.213  1.00  0.00           C
ATOM   5355  C3  POPEa 163      33.340   6.090  94.033  1.00  0.00           C
ATOM   5358  O31 POPEa 163      33.110   7.160  93.083  1.00  0.00           O
ATOM   5359  C31 POPEa 163      32.980   8.360  93.633  1.00  0.00           C
ATOM   5360  O32 POPEa 163      33.330   8.680  94.753  1.00  0.00           O
ATOM   5361  C32 POPEa 163      32.110   9.230  92.703  1.00  0.00           C
ATOM   5364  C23 POPEa 163      36.560   3.290  90.733  1.00  0.00           C
ATOM   5367  C24 POPEa 163      36.280   3.130  89.243  1.00  0.00           C
ATOM   5370  C25 POPEa 163      36.580   1.700  88.773  1.00  0.00           C
ATOM   5373  C26 POPEa 163      36.240   1.480  87.293  1.00  0.00           C
ATOM   5376  C27 POPEa 163      36.800   0.140  86.803  1.00  0.00           C
ATOM   5379  C28 POPEa 163      36.300  -0.260  85.413  1.00  0.00           C
ATOM   5382  C29 POPEa 163      37.160  -1.380  84.883  1.00  0.00           C
ATOM   5384 0C21 POPEa 163      36.970  -2.700  85.073  1.00  0.00           C
ATOM   5386 1C21 POPEa 163      35.820  -3.350  85.803  1.00  0.00           C
ATOM   5389 2C21 POPEa 163      35.420  -4.680  85.143  1.00  0.00           C
ATOM   5392 3C21 POPEa 163      34.900  -4.510  83.713  1.00  0.00           C
ATOM   5395 4C21 POPEa 163      34.550  -5.850  83.053  1.00  0.00           C
ATOM   5398 5C21 POPEa 163      34.080  -5.680  81.603  1.00  0.00           C
ATOM   5401 6C21 POPEa 163      34.160  -7.010  80.833  1.00  0.00           C
ATOM   5404 7C21 POPEa 163      33.610  -6.910  79.403  1.00  0.00           C
ATOM   5407 8C21 POPEa 163      33.850  -8.180  78.593  1.00  0.00           C
ATOM   5411  C33 POPEa 163      32.810  10.500  92.133  1.00  0.00           C
ATOM   5414  C34 POPEa 163      33.240  10.350  90.663  1.00  0.00           C
ATOM   5417  C35 POPEa 163      32.070  10.200  89.673  1.00  0.00           C
ATOM   5420  C36 POPEa 163      31.430  11.510  89.223  1.00  0.00           C
ATOM   5423  C37 POPEa 163      30.060  11.250  88.573  1.00  0.00           C
ATOM   5426  C38 POPEa 163      29.550  12.390  87.673  1.00  0.00           C
ATOM   5429  C39 POPEa 163      28.310  11.980  86.853  1.00  0.00           C
ATOM   5432 0C31 POPEa 163      27.120  11.550  87.723  1.00  0.00           C
ATOM   5435 1C31 POPEa 163      25.990  10.890  86.933  1.00  0.00           C
ATOM   5438 2C31 POPEa 163      24.910  10.300  87.853  1.00  0.00           C
ATOM   5441 3C31 POPEa 163      23.810   9.570  87.073  1.00  0.00           C
ATOM   5444 4C31 POPEa 163      22.810   8.850  87.993  1.00  0.00           C
ATOM   5447 5C31 POPEa 163      21.590   8.310  87.243  1.00  0.00           C
ATOM   5450 6C31 POPEa 163      20.690   7.430  88.113  1.00  0.00           C
ATOM   5454  NH3 POPEb 164      44.510  74.360  95.723  1.00  0.00           N
ATOM   5458  C12 POPEb 164      45.860  74.790  96.183  1.00  0.00           C
ATOM   5461  C11 POPEb 164      46.450  75.900  95.303  1.00  0.00           C
ATOM   5464  P   POPEb 164      49.040  75.540  95.383  1.00  0.00           P
ATOM   5465  O13 POPEb 164      48.730  74.610  94.273  1.00  0.00           O
ATOM   5466  O14 POPEb 164      49.760  74.970  96.533  1.00  0.00           O
ATOM   5467  O11 POPEb 164      49.960  76.760  94.913  1.00  0.00           O
ATOM   5468  O12 POPEb 164      47.730  76.280  95.803  1.00  0.00           O
ATOM   5469  C1  POPEb 164      50.440  76.900  93.583  1.00  0.00           C
ATOM   5472  C2  POPEb 164      49.360  77.510  92.643  1.00  0.00           C
ATOM   5474  O21 POPEb 164      49.880  77.550  91.293  1.00  0.00           O
ATOM   5475  C21 POPEb 164      49.920  76.350  90.733  1.00  0.00           C
ATOM   5476  O22 POPEb 164      49.560  75.300  91.233  1.00  0.00           O
ATOM   5477  C22 POPEb 164      50.440  76.470  89.313  1.00  0.00           C
ATOM   5480  C3  POPEb 164      48.930  78.940  93.073  1.00  0.00           C
ATOM   5483  O31 POPEb 164      48.020  79.510  92.113  1.00  0.00           O
ATOM   5484  C31 POPEb 164      48.440  80.550  91.413  1.00  0.00           C
ATOM   5485  O32 POPEb 164      49.450  81.200  91.593  1.00  0.00           O
ATOM   5486  C32 POPEb 164      47.460  80.800  90.253  1.00  0.00           C
ATOM   5489  C23 POPEb 164      50.290  75.120  88.593  1.00  0.00           C
ATOM   5492  C24 POPEb 164      50.780  75.190  87.153  1.00  0.00           C
ATOM   5495  C25 POPEb 164      50.780  73.810  86.493  1.00  0.00           C
ATOM   5498  C26 POPEb 164      51.360  73.850  85.083  1.00  0.00           C
ATOM   5501  C27 POPEb 164      50.440  74.580  84.103  1.00  0.00           C
ATOM   5504  C28 POPEb 164      50.950  74.530  82.653  1.00  0.00           C
ATOM   5507  C29 POPEb 164      49.960  75.260  81.783  1.00  0.00           C
ATOM   5509 0C21 POPEb 164      49.440  74.830  80.623  1.00  0.00           C
ATOM   5511 1C21 POPEb 164      49.790  73.580  79.863  1.00  0.00           C
ATOM   5514 2C21 POPEb 164      50.200  73.940  78.423  1.00  0.00           C
ATOM   5517 3C21 POPEb 164      51.350  74.960  78.343  1.00  0.00           C
ATOM   5520 4C21 POPEb 164      51.800  75.230  76.903  1.00  0.00           C
ATOM   5523 5C21 POPEb 164      52.820  76.370  76.813  1.00  0.00           C
ATOM   5526 6C21 POPEb 164      53.770  76.200  75.623  1.00  0.00           C
ATOM   5529 7C21 POPEb 164      54.770  77.350  75.473  1.00  0.00           C
ATOM   5532 8C21 POPEb 164      55.770  77.110  74.333  1.00  0.00           C
ATOM   5536  C33 POPEb 164      47.530  79.690  89.173  1.00  0.00           C
ATOM   5539  C34 POPEb 164      46.800  80.070  87.873  1.00  0.00           C
ATOM   5542  C35 POPEb 164      47.110  79.120  86.703  1.00  0.00           C
ATOM   5545  C36 POPEb 164      46.530  79.590  85.363  1.00  0.00           C
ATOM   5548  C37 POPEb 164      46.950  78.700  84.193  1.00  0.00           C
ATOM   5551  C38 POPEb 164      46.530  79.260  82.823  1.00  0.00           C
ATOM   5554  C39 POPEb 164      47.020  78.380  81.663  1.00  0.00           C
ATOM   5557 0C31 POPEb 164      46.840  79.020  80.273  1.00  0.00           C
ATOM   5560 1C31 POPEb 164      47.260  78.030  79.173  1.00  0.00           C
ATOM   5563 2C31 POPEb 164      48.140  78.630  78.073  1.00  0.00           C
ATOM   5566 3C31 POPEb 164      47.400  79.620  77.173  1.00  0.00           C
ATOM   5569 4C31 POPEb 164      48.170  79.910  75.873  1.00  0.00           C
ATOM   5572 5C31 POPEb 164      47.330  80.690  74.863  1.00  0.00           C
ATOM   5575 6C31 POPEb 164      48.010  80.870  73.503  1.00  0.00           C
ATOM   5579  NH3 POPEc 165     108.010   8.010  53.773  1.00  0.00           N
ATOM   5583  C12 POPEc 165     108.770   8.760  52.723  1.00  0.00           C
ATOM   5586  C11 POPEc 165     108.540  10.260  52.863  1.00  0.00           C
ATOM   5589  P   POPEc 165     108.990  12.320  54.303  1.00  0.00           P
ATOM   5590  O13 POPEc 165     109.650  12.910  53.113  1.00  0.00           O
ATOM   5591  O14 POPEc 165     107.600  12.730  54.563  1.00  0.00           O
ATOM   5592  O11 POPEc 165     109.880  12.580  55.593  1.00  0.00           O
ATOM   5593  O12 POPEc 165     109.010  10.740  54.123  1.00  0.00           O
ATOM   5594  C1  POPEc 165     109.260  12.190  56.833  1.00  0.00           C
ATOM   5597  C2  POPEc 165     109.990  12.740  58.093  1.00  0.00           C
ATOM   5599  O21 POPEc 165     109.210  12.250  59.193  1.00  0.00           O
ATOM   5600  C21 POPEc 165     109.840  12.180  60.353  1.00  0.00           C
ATOM   5601  O22 POPEc 165     111.040  12.290  60.533  1.00  0.00           O
ATOM   5602  C22 POPEc 165     108.780  12.160  61.443  1.00  0.00           C
ATOM   5605  C3  POPEc 165     110.060  14.310  58.113  1.00  0.00           C
ATOM   5608  O31 POPEc 165     110.160  14.840  59.453  1.00  0.00           O
ATOM   5609  C31 POPEc 165     111.280  15.410  59.873  1.00  0.00           C
ATOM   5610  O32 POPEc 165     112.230  15.720  59.173  1.00  0.00           O
ATOM   5611  C32 POPEc 165     111.180  15.550  61.403  1.00  0.00           C
ATOM   5614  C23 POPEc 165     109.120  11.270  62.653  1.00  0.00           C
ATOM   5617  C24 POPEc 165     108.600  11.880  63.953  1.00  0.00           C
ATOM   5620  C25 POPEc 165     109.760  12.470  64.763  1.00  0.00           C
ATOM   5623  C26 POPEc 165     109.310  13.150  66.053  1.00  0.00           C
ATOM   5626  C27 POPEc 165     110.470  13.940  66.673  1.00  0.00           C
ATOM   5629  C28 POPEc 165     110.040  14.840  67.843  1.00  0.00           C
ATOM   5632  C29 POPEc 165     110.130  14.160  69.183  1.00  0.00           C
ATOM   5634 0C21 POPEc 165     110.320  14.800  70.343  1.00  0.00           C
ATOM   5636 1C21 POPEc 165     110.450  16.290  70.533  1.00  0.00           C
ATOM   5639 2C21 POPEc 165     111.740  16.670  71.273  1.00  0.00           C
ATOM   5642 3C21 POPEc 165     111.660  16.370  72.773  1.00  0.00           C
ATOM   5645 4C21 POPEc 165     112.930  16.760  73.553  1.00  0.00           C
ATOM   5648 5C21 POPEc 165     114.170  15.970  73.123  1.00  0.00           C
ATOM   5651 6C21 POPEc 165     115.080  15.600  74.303  1.00  0.00           C
ATOM   5654 7C21 POPEc 165     116.300  14.780  73.873  1.00  0.00           C
ATOM   5657 8C21 POPEc 165     117.200  14.360  75.043  1.00  0.00           C
ATOM   5661  C33 POPEc 165     111.990  16.690  62.083  1.00  0.00           C
ATOM   5664  C34 POPEc 165     113.450  16.350  62.403  1.00  0.00           C
ATOM   5667  C35 POPEc 165     114.110  17.330  63.393  1.00  0.00           C
ATOM   5670  C36 POPEc 165     113.660  17.180  64.863  1.00  0.00           C
ATOM   5673  C37 POPEc 165     114.450  18.080  65.823  1.00  0.00           C
ATOM   5676  C38 POPEc 165     114.110  17.890  67.313  1.00  0.00           C
ATOM   5679  C39 POPEc 165     115.090  18.640  68.223  1.00  0.00           C
ATOM   5682 0C31 POPEc 165     114.750  18.580  69.723  1.00  0.00           C
ATOM   5685 1C31 POPEc 165     115.820  19.260  70.593  1.00  0.00           C
ATOM   5688 2C31 POPEc 165     115.300  19.670  71.983  1.00  0.00           C
ATOM   5691 3C31 POPEc 165     116.360  20.340  72.863  1.00  0.00           C
ATOM   5694 4C31 POPEc 165     117.440  19.360  73.363  1.00  0.00           C
ATOM   5697 5C31 POPEc 165     118.410  19.970  74.383  1.00  0.00           C
ATOM   5700 6C31 POPEc 165     117.890  20.140  75.813  1.00  0.00           C
ATOM   5704  NH3 POPEd 166       8.310  94.000  53.713  1.00  0.00           N
ATOM   5708  C12 POPEd 166       9.660  93.930  54.383  1.00  0.00           C
ATOM   5711  C11 POPEd 166      10.530  92.840  53.733  1.00  0.00           C
ATOM   5714  P   POPEd 166      10.520  90.490  54.903  1.00  0.00           P
ATOM   5715  O13 POPEd 166      11.810  90.050  54.353  1.00  0.00           O
ATOM   5716  O14 POPEd 166       9.450  89.480  55.053  1.00  0.00           O
ATOM   5717  O11 POPEd 166      10.690  91.320  56.253  1.00  0.00           O
ATOM   5718  O12 POPEd 166       9.920  91.560  53.883  1.00  0.00           O
ATOM   5719  C1  POPEd 166      10.380  90.690  57.503  1.00  0.00           C
ATOM   5722  C2  POPEd 166      10.740  91.640  58.673  1.00  0.00           C
ATOM   5724  O21 POPEd 166      10.220  91.160  59.933  1.00  0.00           O
ATOM   5725  C21 POPEd 166      11.000  90.330  60.583  1.00  0.00           C
ATOM   5726  O22 POPEd 166      11.980  89.760  60.133  1.00  0.00           O
ATOM   5727  C22 POPEd 166      10.570  90.280  62.053  1.00  0.00           C
ATOM   5730  C3  POPEd 166      10.180  93.070  58.433  1.00  0.00           C
ATOM   5733  O31 POPEd 166      10.300  93.880  59.633  1.00  0.00           O
ATOM   5734  C31 POPEd 166      10.570  95.160  59.413  1.00  0.00           C
ATOM   5735  O32 POPEd 166      10.690  95.680  58.313  1.00  0.00           O
ATOM   5736  C32 POPEd 166      10.750  95.920  60.723  1.00  0.00           C
ATOM   5739  C23 POPEd 166      11.770  90.180  63.033  1.00  0.00           C
ATOM   5742  C24 POPEd 166      11.510  90.910  64.363  1.00  0.00           C
ATOM   5745  C25 POPEd 166      10.570  90.150  65.323  1.00  0.00           C
ATOM   5748  C26 POPEd 166      10.170  91.030  66.523  1.00  0.00           C
ATOM   5751  C27 POPEd 166       9.410  90.280  67.633  1.00  0.00           C
ATOM   5754  C28 POPEd 166      10.300  89.310  68.433  1.00  0.00           C
ATOM   5757  C29 POPEd 166       9.540  88.710  69.593  1.00  0.00           C
ATOM   5759 0C21 POPEd 166       9.830  88.780  70.903  1.00  0.00           C
ATOM   5761 1C21 POPEd 166      11.020  89.430  71.563  1.00  0.00           C
ATOM   5764 2C21 POPEd 166      10.660  90.570  72.533  1.00  0.00           C
ATOM   5767 3C21 POPEd 166      11.850  90.950  73.443  1.00  0.00           C
ATOM   5770 4C21 POPEd 166      11.630  92.270  74.183  1.00  0.00           C
ATOM   5773 5C21 POPEd 166      12.790  92.690  75.093  1.00  0.00           C
ATOM   5776 6C21 POPEd 166      13.980  93.300  74.323  1.00  0.00           C
ATOM   5779 7C21 POPEd 166      14.680  94.420  75.103  1.00  0.00           C
ATOM   5782 8C21 POPEd 166      15.630  95.260  74.233  1.00  0.00           C
ATOM   5786  C33 POPEd 166      11.810  97.040  60.563  1.00  0.00           C
ATOM   5789  C34 POPEd 166      11.880  97.990  61.763  1.00  0.00           C
ATOM   5792  C35 POPEd 166      10.750  99.030  61.733  1.00  0.00           C
ATOM   5795  C36 POPEd 166      11.230 100.490  61.583  1.00  0.00           C
ATOM   5798  C37 POPEd 166      10.070 101.430  61.253  1.00  0.00           C
ATOM   5801  C38 POPEd 166      10.470 102.910  61.183  1.00  0.00           C
ATOM   5804  C39 POPEd 166      10.170 103.680  62.473  1.00  0.00           C
ATOM   5807 0C31 POPEd 166       8.880 104.500  62.413  1.00  0.00           C
ATOM   5810 1C31 POPEd 166       8.420 105.020  63.783  1.00  0.00           C
ATOM   5813 2C31 POPEd 166       6.960 105.500  63.743  1.00  0.00           C
ATOM   5816 3C31 POPEd 166       6.420 105.970  65.103  1.00  0.00           C
ATOM   5819 4C31 POPEd 166       7.240 107.120  65.703  1.00  0.00           C
ATOM   5822 5C31 POPEd 166       6.420 107.930  66.703  1.00  0.00           C
ATOM   5825 6C31 POPEd 166       7.250 108.970  67.453  1.00  0.00           C
ATOM   5829  NH3 POPEe 167       5.950  75.070  51.863  1.00  0.00           N
ATOM   5833  C12 POPEe 167       7.280  74.590  51.353  1.00  0.00           C
ATOM   5836  C11 POPEe 167       7.270  73.100  50.913  1.00  0.00           C
ATOM   5839  P   POPEe 167       5.090  71.840  51.683  1.00  0.00           P
ATOM   5840  O13 POPEe 167       4.630  72.360  50.383  1.00  0.00           O
ATOM   5841  O14 POPEe 167       4.910  70.400  51.953  1.00  0.00           O
ATOM   5842  O11 POPEe 167       4.430  72.710  52.823  1.00  0.00           O
ATOM   5843  O12 POPEe 167       6.620  72.230  51.863  1.00  0.00           O
ATOM   5844  C1  POPEe 167       3.280  73.550  52.593  1.00  0.00           C
ATOM   5847  C2  POPEe 167       2.390  73.730  53.863  1.00  0.00           C
ATOM   5849  O21 POPEe 167       2.750  74.770  54.793  1.00  0.00           O
ATOM   5850  C21 POPEe 167       3.990  75.000  55.153  1.00  0.00           C
ATOM   5851  O22 POPEe 167       5.010  74.660  54.583  1.00  0.00           O
ATOM   5852  C22 POPEe 167       3.960  75.790  56.463  1.00  0.00           C
ATOM   5855  C3  POPEe 167       2.190  72.410  54.633  1.00  0.00           C
ATOM   5858  O31 POPEe 167       0.910  72.410  55.313  1.00  0.00           O
ATOM   5859  C31 POPEe 167       0.940  72.690  56.593  1.00  0.00           C
ATOM   5860  O32 POPEe 167       1.940  72.890  57.263  1.00  0.00           O
ATOM   5861  C32 POPEe 167      -0.500  72.690  57.113  1.00  0.00           C
ATOM   5864  C23 POPEe 167       5.020  75.290  57.483  1.00  0.00           C
ATOM   5867  C24 POPEe 167       5.190  76.270  58.643  1.00  0.00           C
ATOM   5870  C25 POPEe 167       6.210  75.840  59.713  1.00  0.00           C
ATOM   5873  C26 POPEe 167       5.790  74.590  60.523  1.00  0.00           C
ATOM   5876  C27 POPEe 167       6.800  74.130  61.583  1.00  0.00           C
ATOM   5879  C28 POPEe 167       6.800  74.910  62.923  1.00  0.00           C
ATOM   5882  C29 POPEe 167       7.640  76.160  62.873  1.00  0.00           C
ATOM   5884 0C21 POPEe 167       8.850  76.360  63.433  1.00  0.00           C
ATOM   5886 1C21 POPEe 167       9.640  75.390  64.283  1.00  0.00           C
ATOM   5889 2C21 POPEe 167      10.020  75.970  65.663  1.00  0.00           C
ATOM   5892 3C21 POPEe 167       8.820  76.510  66.463  1.00  0.00           C
ATOM   5895 4C21 POPEe 167       9.130  76.810  67.943  1.00  0.00           C
ATOM   5898 5C21 POPEe 167      10.450  77.570  68.173  1.00  0.00           C
ATOM   5901 6C21 POPEe 167      10.560  78.130  69.593  1.00  0.00           C
ATOM   5904 7C21 POPEe 167      11.980  78.590  69.953  1.00  0.00           C
ATOM   5907 8C21 POPEe 167      12.060  79.250  71.333  1.00  0.00           C
ATOM   5911  C33 POPEe 167      -0.610  73.160  58.573  1.00  0.00           C
ATOM   5914  C34 POPEe 167      -2.030  73.030  59.143  1.00  0.00           C
ATOM   5917  C35 POPEe 167      -2.200  73.650  60.553  1.00  0.00           C
ATOM   5920  C36 POPEe 167      -0.940  73.480  61.413  1.00  0.00           C
ATOM   5923  C37 POPEe 167      -1.130  73.650  62.923  1.00  0.00           C
ATOM   5926  C38 POPEe 167       0.220  73.460  63.633  1.00  0.00           C
ATOM   5929  C39 POPEe 167       0.130  73.240  65.143  1.00  0.00           C
ATOM   5932 0C31 POPEe 167      -0.140  74.510  65.943  1.00  0.00           C
ATOM   5935 1C31 POPEe 167       0.580  74.490  67.303  1.00  0.00           C
ATOM   5938 2C31 POPEe 167       0.310  75.760  68.133  1.00  0.00           C
ATOM   5941 3C31 POPEe 167       1.030  75.780  69.493  1.00  0.00           C
ATOM   5944 4C31 POPEe 167       0.760  74.530  70.333  1.00  0.00           C
ATOM   5947 5C31 POPEe 167       1.190  74.680  71.803  1.00  0.00           C
ATOM   5950 6C31 POPEe 167       1.310  73.340  72.523  1.00  0.00           C
ATOM   5954  NH3 POPEf 168      13.500  11.540  52.233  1.00  0.00           N
ATOM   5958  C12 POPEf 168      14.010  10.500  53.203  1.00  0.00           C
ATOM   5961  C11 POPEf 168      15.000  11.150  54.183  1.00  0.00           C
ATOM   5964  P   POPEf 168      16.810   9.500  54.933  1.00  0.00           P
ATOM   5965  O13 POPEf 168      16.640   8.890  53.603  1.00  0.00           O
ATOM   5966  O14 POPEf 168      17.980  10.390  55.123  1.00  0.00           O
ATOM   5967  O11 POPEf 168      16.880   8.250  55.903  1.00  0.00           O
ATOM   5968  O12 POPEf 168      15.450  10.250  55.203  1.00  0.00           O
ATOM   5969  C1  POPEf 168      17.440   8.320  57.193  1.00  0.00           C
ATOM   5972  C2  POPEf 168      18.160   6.990  57.563  1.00  0.00           C
ATOM   5974  O21 POPEf 168      17.930   6.680  58.943  1.00  0.00           O
ATOM   5975  C21 POPEf 168      18.260   7.640  59.793  1.00  0.00           C
ATOM   5976  O22 POPEf 168      18.960   8.610  59.583  1.00  0.00           O
ATOM   5977  C22 POPEf 168      17.540   7.370  61.113  1.00  0.00           C
ATOM   5980  C3  POPEf 168      19.680   6.940  57.153  1.00  0.00           C
ATOM   5983  O31 POPEf 168      20.490   6.170  58.063  1.00  0.00           O
ATOM   5984  C31 POPEf 168      20.610   4.870  57.903  1.00  0.00           C
ATOM   5985  O32 POPEf 168      20.010   4.180  57.093  1.00  0.00           O
ATOM   5986  C32 POPEf 168      21.550   4.350  59.013  1.00  0.00           C
ATOM   5989  C23 POPEf 168      18.480   7.390  62.333  1.00  0.00           C
ATOM   5992  C24 POPEf 168      19.450   6.200  62.343  1.00  0.00           C
ATOM   5995  C25 POPEf 168      20.310   6.080  63.613  1.00  0.00           C
ATOM   5998  C26 POPEf 168      19.710   6.640  64.913  1.00  0.00           C
ATOM   6001  C27 POPEf 168      20.580   6.290  66.123  1.00  0.00           C
ATOM   6004  C28 POPEf 168      20.320   7.180  67.353  1.00  0.00           C
ATOM   6007  C29 POPEf 168      21.240   6.750  68.473  1.00  0.00           C
ATOM   6009 0C21 POPEf 168      20.910   6.390  69.723  1.00  0.00           C
ATOM   6011 1C21 POPEf 168      19.540   6.390  70.353  1.00  0.00           C
ATOM   6014 2C21 POPEf 168      19.540   7.070  71.743  1.00  0.00           C
ATOM   6017 3C21 POPEf 168      19.880   8.570  71.703  1.00  0.00           C
ATOM   6020 4C21 POPEf 168      19.880   9.260  73.073  1.00  0.00           C
ATOM   6023 5C21 POPEf 168      18.570   9.070  73.853  1.00  0.00           C
ATOM   6026 6C21 POPEf 168      18.290  10.220  74.843  1.00  0.00           C
ATOM   6029 7C21 POPEf 168      17.010   9.980  75.653  1.00  0.00           C
ATOM   6032 8C21 POPEf 168      16.430  11.240  76.293  1.00  0.00           C
ATOM   6036  C33 POPEf 168      21.070   3.040  59.683  1.00  0.00           C
ATOM   6039  C34 POPEf 168      21.540   2.870  61.143  1.00  0.00           C
ATOM   6042  C35 POPEf 168      23.010   2.470  61.243  1.00  0.00           C
ATOM   6045  C36 POPEf 168      23.620   2.520  62.653  1.00  0.00           C
ATOM   6048  C37 POPEf 168      23.880   3.960  63.113  1.00  0.00           C
ATOM   6051  C38 POPEf 168      24.760   4.060  64.363  1.00  0.00           C
ATOM   6054  C39 POPEf 168      24.200   3.280  65.563  1.00  0.00           C
ATOM   6057 0C31 POPEf 168      24.530   3.960  66.893  1.00  0.00           C
ATOM   6060 1C31 POPEf 168      24.210   3.060  68.103  1.00  0.00           C
ATOM   6063 2C31 POPEf 168      24.690   3.650  69.433  1.00  0.00           C
ATOM   6066 3C31 POPEf 168      24.800   2.580  70.513  1.00  0.00           C
ATOM   6069 4C31 POPEf 168      25.320   3.110  71.863  1.00  0.00           C
ATOM   6072 5C31 POPEf 168      25.990   2.010  72.683  1.00  0.00           C
ATOM   6075 6C31 POPEf 168      26.440   2.480  74.073  1.00  0.00           C
ATOM   6079  NH3 POPEg 169      41.750 113.550  98.223  1.00  0.00           N
ATOM   6083  C12 POPEg 169      42.340 112.380  98.963  1.00  0.00           C
ATOM   6086  C11 POPEg 169      41.710 112.380 100.353  1.00  0.00           C
ATOM   6089  P   POPEg 169      39.350 111.240 100.193  1.00  0.00           P
ATOM   6090  O13 POPEg 169      40.110 110.060 100.653  1.00  0.00           O
ATOM   6091  O14 POPEg 169      38.060 111.570 100.823  1.00  0.00           O
ATOM   6092  O11 POPEg 169      39.100 111.090  98.623  1.00  0.00           O
ATOM   6093  O12 POPEg 169      40.290 112.500 100.243  1.00  0.00           O
ATOM   6094  C1  POPEg 169      37.880 110.470  98.173  1.00  0.00           C
ATOM   6097  C2  POPEg 169      38.190 109.400  97.093  1.00  0.00           C
ATOM   6099  O21 POPEg 169      38.120 109.930  95.753  1.00  0.00           O
ATOM   6100  C21 POPEg 169      36.930 109.950  95.133  1.00  0.00           C
ATOM   6101  O22 POPEg 169      35.850 109.870  95.673  1.00  0.00           O
ATOM   6102  C22 POPEg 169      37.120 110.090  93.613  1.00  0.00           C
ATOM   6105  C3  POPEg 169      37.390 108.070  97.323  1.00  0.00           C
ATOM   6108  O31 POPEg 169      37.700 107.170  96.253  1.00  0.00           O
ATOM   6109  C31 POPEg 169      38.760 106.420  96.413  1.00  0.00           C
ATOM   6110  O32 POPEg 169      39.470 106.370  97.413  1.00  0.00           O
ATOM   6111  C32 POPEg 169      39.060 105.690  95.123  1.00  0.00           C
ATOM   6114  C23 POPEg 169      35.860 109.710  92.783  1.00  0.00           C
ATOM   6117  C24 POPEg 169      35.990 110.080  91.283  1.00  0.00           C
ATOM   6120  C25 POPEg 169      35.060 109.300  90.343  1.00  0.00           C
ATOM   6123  C26 POPEg 169      34.080 110.110  89.473  1.00  0.00           C
ATOM   6126  C27 POPEg 169      34.720 111.180  88.563  1.00  0.00           C
ATOM   6129  C28 POPEg 169      33.780 111.610  87.403  1.00  0.00           C
ATOM   6132  C29 POPEg 169      34.200 112.900  86.733  1.00  0.00           C
ATOM   6134 0C21 POPEg 169      34.290 113.180  85.413  1.00  0.00           C
ATOM   6136 1C21 POPEg 169      34.030 112.250  84.253  1.00  0.00           C
ATOM   6139 2C21 POPEg 169      34.990 112.460  83.053  1.00  0.00           C
ATOM   6142 3C21 POPEg 169      34.600 113.650  82.143  1.00  0.00           C
ATOM   6145 4C21 POPEg 169      35.490 113.790  80.903  1.00  0.00           C
ATOM   6148 5C21 POPEg 169      34.890 114.770  79.873  1.00  0.00           C
ATOM   6151 6C21 POPEg 169      35.810 115.080  78.673  1.00  0.00           C
ATOM   6154 7C21 POPEg 169      35.140 116.030  77.673  1.00  0.00           C
ATOM   6157 8C21 POPEg 169      36.080 116.540  76.573  1.00  0.00           C
ATOM   6161  C33 POPEg 169      40.210 106.350  94.333  1.00  0.00           C
ATOM   6164  C34 POPEg 169      40.150 105.920  92.873  1.00  0.00           C
ATOM   6167  C35 POPEg 169      39.030 106.640  92.113  1.00  0.00           C
ATOM   6170  C36 POPEg 169      38.170 105.710  91.253  1.00  0.00           C
ATOM   6173  C37 POPEg 169      37.080 106.520  90.523  1.00  0.00           C
ATOM   6176  C38 POPEg 169      35.920 105.690  89.953  1.00  0.00           C
ATOM   6179  C39 POPEg 169      36.290 104.650  88.893  1.00  0.00           C
ATOM   6182 0C31 POPEg 169      37.080 105.260  87.713  1.00  0.00           C
ATOM   6185 1C31 POPEg 169      37.340 104.270  86.563  1.00  0.00           C
ATOM   6188 2C31 POPEg 169      36.150 104.090  85.613  1.00  0.00           C
ATOM   6191 3C31 POPEg 169      36.580 103.560  84.233  1.00  0.00           C
ATOM   6194 4C31 POPEg 169      35.530 103.730  83.133  1.00  0.00           C
ATOM   6197 5C31 POPEg 169      36.160 103.730  81.733  1.00  0.00           C
ATOM   6200 6C31 POPEg 169      35.160 103.820  80.583  1.00  0.00           C
ATOM   6204  NH3 POPEh 170      35.620  94.030  95.453  1.00  0.00           N
ATOM   6208  C12 POPEh 170      34.360  93.260  95.143  1.00  0.00           C
ATOM   6211  C11 POPEh 170      33.750  92.660  96.423  1.00  0.00           C
ATOM   6214  P   POPEh 170      31.750  91.320  95.393  1.00  0.00           P
ATOM   6215  O13 POPEh 170      30.270  91.370  95.483  1.00  0.00           O
ATOM   6216  O14 POPEh 170      32.430  90.090  95.813  1.00  0.00           O
ATOM   6217  O11 POPEh 170      32.210  91.750  93.953  1.00  0.00           O
ATOM   6218  O12 POPEh 170      32.340  92.500  96.273  1.00  0.00           O
ATOM   6219  C1  POPEh 170      32.200  90.800  92.873  1.00  0.00           C
ATOM   6222  C2  POPEh 170      31.300  91.260  91.703  1.00  0.00           C
ATOM   6224  O21 POPEh 170      31.540  90.360  90.583  1.00  0.00           O
ATOM   6225  C21 POPEh 170      30.450  90.130  89.863  1.00  0.00           C
ATOM   6226  O22 POPEh 170      29.430  90.780  89.923  1.00  0.00           O
ATOM   6227  C22 POPEh 170      30.600  88.870  89.003  1.00  0.00           C
ATOM   6230  C3  POPEh 170      31.600  92.750  91.353  1.00  0.00           C
ATOM   6233  O31 POPEh 170      30.840  93.280  90.233  1.00  0.00           O
ATOM   6234  C31 POPEh 170      29.620  93.710  90.543  1.00  0.00           C
ATOM   6235  O32 POPEh 170      29.110  93.660  91.653  1.00  0.00           O
ATOM   6236  C32 POPEh 170      28.930  94.250  89.273  1.00  0.00           C
ATOM   6239  C23 POPEh 170      29.400  88.710  88.043  1.00  0.00           C
ATOM   6242  C24 POPEh 170      29.550  89.570  86.773  1.00  0.00           C
ATOM   6245  C25 POPEh 170      30.570  89.020  85.763  1.00  0.00           C
ATOM   6248  C26 POPEh 170      30.100  87.710  85.103  1.00  0.00           C
ATOM   6251  C27 POPEh 170      31.020  87.260  83.973  1.00  0.00           C
ATOM   6254  C28 POPEh 170      30.550  85.970  83.273  1.00  0.00           C
ATOM   6257  C29 POPEh 170      30.950  84.730  84.033  1.00  0.00           C
ATOM   6259 0C21 POPEh 170      31.670  83.690  83.553  1.00  0.00           C
ATOM   6261 1C21 POPEh 170      32.240  83.520  82.173  1.00  0.00           C
ATOM   6264 2C21 POPEh 170      33.770  83.510  82.173  1.00  0.00           C
ATOM   6267 3C21 POPEh 170      34.340  83.180  80.793  1.00  0.00           C
ATOM   6270 4C21 POPEh 170      35.870  83.160  80.743  1.00  0.00           C
ATOM   6273 5C21 POPEh 170      36.420  82.180  79.703  1.00  0.00           C
ATOM   6276 6C21 POPEh 170      35.950  82.480  78.273  1.00  0.00           C
ATOM   6279 7C21 POPEh 170      36.300  81.350  77.313  1.00  0.00           C
ATOM   6282 8C21 POPEh 170      35.750  81.530  75.903  1.00  0.00           C
ATOM   6286  C33 POPEh 170      27.750  95.220  89.553  1.00  0.00           C
ATOM   6289  C34 POPEh 170      26.850  95.540  88.343  1.00  0.00           C
ATOM   6292  C35 POPEh 170      27.560  96.240  87.173  1.00  0.00           C
ATOM   6295  C36 POPEh 170      26.570  96.650  86.073  1.00  0.00           C
ATOM   6298  C37 POPEh 170      27.230  97.270  84.833  1.00  0.00           C
ATOM   6301  C38 POPEh 170      26.240  97.420  83.673  1.00  0.00           C
ATOM   6304  C39 POPEh 170      26.850  98.030  82.403  1.00  0.00           C
ATOM   6307 0C31 POPEh 170      26.920  99.570  82.463  1.00  0.00           C
ATOM   6310 1C31 POPEh 170      27.490 100.190  81.173  1.00  0.00           C
ATOM   6313 2C31 POPEh 170      27.340 101.720  81.173  1.00  0.00           C
ATOM   6316 3C31 POPEh 170      27.940 102.410  79.933  1.00  0.00           C
ATOM   6319 4C31 POPEh 170      29.470 102.550  79.993  1.00  0.00           C
ATOM   6322 5C31 POPEh 170      30.020 103.260  78.753  1.00  0.00           C
ATOM   6325 6C31 POPEh 170      31.540 103.440  78.773  1.00  0.00           C
ATOM   6329  NH3 POPEi 171      85.700 100.450  51.923  1.00  0.00           N
ATOM   6333  C12 POPEi 171      86.020 100.140  50.503  1.00  0.00           C
ATOM   6336  C11 POPEi 171      84.860 100.650  49.653  1.00  0.00           C
ATOM   6339  P   POPEi 171      83.370 102.770  49.293  1.00  0.00           P
ATOM   6340  O13 POPEi 171      83.430 104.180  49.693  1.00  0.00           O
ATOM   6341  O14 POPEi 171      83.230 102.470  47.843  1.00  0.00           O
ATOM   6342  O11 POPEi 171      82.270 102.030  50.163  1.00  0.00           O
ATOM   6343  O12 POPEi 171      84.710 102.070  49.803  1.00  0.00           O
ATOM   6344  C1  POPEi 171      81.820 102.610  51.393  1.00  0.00           C
ATOM   6347  C2  POPEi 171      82.820 102.360  52.563  1.00  0.00           C
ATOM   6349  O21 POPEi 171      82.190 101.670  53.653  1.00  0.00           O
ATOM   6350  C21 POPEi 171      82.140 102.170  54.873  1.00  0.00           C
ATOM   6351  O22 POPEi 171      82.190 103.340  55.183  1.00  0.00           O
ATOM   6352  C22 POPEi 171      81.960 101.050  55.893  1.00  0.00           C
ATOM   6355  C3  POPEi 171      83.760 103.550  52.933  1.00  0.00           C
ATOM   6358  O31 POPEi 171      84.710 103.050  53.903  1.00  0.00           O
ATOM   6359  C31 POPEi 171      85.720 103.860  54.153  1.00  0.00           C
ATOM   6360  O32 POPEi 171      85.820 105.010  53.753  1.00  0.00           O
ATOM   6361  C32 POPEi 171      86.740 103.120  55.013  1.00  0.00           C
ATOM   6364  C23 POPEi 171      81.980 101.660  57.303  1.00  0.00           C
ATOM   6367  C24 POPEi 171      81.920 100.650  58.453  1.00  0.00           C
ATOM   6370  C25 POPEi 171      81.960 101.340  59.823  1.00  0.00           C
ATOM   6373  C26 POPEi 171      82.830 100.620  60.853  1.00  0.00           C
ATOM   6376  C27 POPEi 171      83.220 101.510  62.053  1.00  0.00           C
ATOM   6379  C28 POPEi 171      84.150 100.780  63.033  1.00  0.00           C
ATOM   6382  C29 POPEi 171      85.120 101.730  63.693  1.00  0.00           C
ATOM   6384 0C21 POPEi 171      85.450 101.820  64.993  1.00  0.00           C
ATOM   6386 1C21 POPEi 171      84.970 100.960  66.133  1.00  0.00           C
ATOM   6389 2C21 POPEi 171      83.980 101.720  67.033  1.00  0.00           C
ATOM   6392 3C21 POPEi 171      83.830 101.080  68.423  1.00  0.00           C
ATOM   6395 4C21 POPEi 171      82.760 101.790  69.253  1.00  0.00           C
ATOM   6398 5C21 POPEi 171      82.570 101.190  70.653  1.00  0.00           C
ATOM   6401 6C21 POPEi 171      81.330 101.790  71.343  1.00  0.00           C
ATOM   6404 7C21 POPEi 171      81.020 101.190  72.713  1.00  0.00           C
ATOM   6407 8C21 POPEi 171      79.700 101.690  73.293  1.00  0.00           C
ATOM   6411  C33 POPEi 171      86.330 103.030  56.493  1.00  0.00           C
ATOM   6414  C34 POPEi 171      87.160 101.980  57.243  1.00  0.00           C
ATOM   6417  C35 POPEi 171      87.120 102.100  58.773  1.00  0.00           C
ATOM   6420  C36 POPEi 171      87.670 103.440  59.283  1.00  0.00           C
ATOM   6423  C37 POPEi 171      87.820 103.500  60.803  1.00  0.00           C
ATOM   6426  C38 POPEi 171      88.480 104.810  61.263  1.00  0.00           C
ATOM   6429  C39 POPEi 171      87.610 105.670  62.193  1.00  0.00           C
ATOM   6432 0C31 POPEi 171      87.420 105.050  63.583  1.00  0.00           C
ATOM   6435 1C31 POPEi 171      86.870 106.040  64.623  1.00  0.00           C
ATOM   6438 2C31 POPEi 171      87.110 105.570  66.063  1.00  0.00           C
ATOM   6441 3C31 POPEi 171      87.200 106.730  67.063  1.00  0.00           C
ATOM   6444 4C31 POPEi 171      87.670 106.280  68.453  1.00  0.00           C
ATOM   6447 5C31 POPEi 171      87.870 107.460  69.413  1.00  0.00           C
ATOM   6450 6C31 POPEi 171      88.390 107.030  70.793  1.00  0.00           C
ATOM   6454  NH3 POPEj 172      22.350  87.480  53.103  1.00  0.00           N
ATOM   6458  C12 POPEj 172      21.550  88.760  53.123  1.00  0.00           C
ATOM   6461  C11 POPEj 172      21.380  89.300  51.693  1.00  0.00           C
ATOM   6464  P   POPEj 172      19.100  90.540  51.793  1.00  0.00           P
ATOM   6465  O13 POPEj 172      18.520  91.850  51.423  1.00  0.00           O
ATOM   6466  O14 POPEj 172      18.520  89.350  51.133  1.00  0.00           O
ATOM   6467  O11 POPEj 172      19.030  90.390  53.353  1.00  0.00           O
ATOM   6468  O12 POPEj 172      20.670  90.550  51.633  1.00  0.00           O
ATOM   6469  C1  POPEj 172      17.860  89.830  53.953  1.00  0.00           C
ATOM   6472  C2  POPEj 172      18.080  89.700  55.473  1.00  0.00           C
ATOM   6474  O21 POPEj 172      17.540  88.420  55.823  1.00  0.00           O
ATOM   6475  C21 POPEj 172      18.180  87.480  56.493  1.00  0.00           C
ATOM   6476  O22 POPEj 172      17.700  86.380  56.713  1.00  0.00           O
ATOM   6477  C22 POPEj 172      19.590  87.840  56.963  1.00  0.00           C
ATOM   6480  C3  POPEj 172      17.430  90.870  56.293  1.00  0.00           C
ATOM   6483  O31 POPEj 172      16.630  90.390  57.393  1.00  0.00           O
ATOM   6484  C31 POPEj 172      17.220  90.110  58.523  1.00  0.00           C
ATOM   6485  O32 POPEj 172      18.360  90.400  58.843  1.00  0.00           O
ATOM   6486  C32 POPEj 172      16.290  89.160  59.283  1.00  0.00           C
ATOM   6489  C23 POPEj 172      20.120  86.830  58.003  1.00  0.00           C
ATOM   6492  C24 POPEj 172      19.500  87.030  59.393  1.00  0.00           C
ATOM   6495  C25 POPEj 172      20.240  86.250  60.483  1.00  0.00           C
ATOM   6498  C26 POPEj 172      19.660  86.550  61.873  1.00  0.00           C
ATOM   6501  C27 POPEj 172      20.690  86.400  63.003  1.00  0.00           C
ATOM   6504  C28 POPEj 172      20.140  86.800  64.383  1.00  0.00           C
ATOM   6507  C29 POPEj 172      19.240  85.730  64.943  1.00  0.00           C
ATOM   6509 0C21 POPEj 172      19.240  85.260  66.203  1.00  0.00           C
ATOM   6511 1C21 POPEj 172      20.090  85.740  67.353  1.00  0.00           C
ATOM   6514 2C21 POPEj 172      19.260  85.920  68.643  1.00  0.00           C
ATOM   6517 3C21 POPEj 172      20.050  86.610  69.753  1.00  0.00           C
ATOM   6520 4C21 POPEj 172      19.180  87.000  70.963  1.00  0.00           C
ATOM   6523 5C21 POPEj 172      19.280  86.040  72.163  1.00  0.00           C
ATOM   6526 6C21 POPEj 172      20.480  86.330  73.083  1.00  0.00           C
ATOM   6529 7C21 POPEj 172      20.430  85.510  74.373  1.00  0.00           C
ATOM   6532 8C21 POPEj 172      21.690  85.630  75.243  1.00  0.00           C
ATOM   6536  C33 POPEj 172      16.520  89.190  60.803  1.00  0.00           C
ATOM   6539  C34 POPEj 172      15.760  88.050  61.493  1.00  0.00           C
ATOM   6542  C35 POPEj 172      16.100  87.910  62.983  1.00  0.00           C
ATOM   6545  C36 POPEj 172      16.030  89.230  63.743  1.00  0.00           C
ATOM   6548  C37 POPEj 172      16.080  89.030  65.263  1.00  0.00           C
ATOM   6551  C38 POPEj 172      16.520  90.300  66.003  1.00  0.00           C
ATOM   6554  C39 POPEj 172      18.040  90.390  66.133  1.00  0.00           C
ATOM   6557 0C31 POPEj 172      18.510  91.730  66.733  1.00  0.00           C
ATOM   6560 1C31 POPEj 172      19.990  91.730  67.133  1.00  0.00           C
ATOM   6563 2C31 POPEj 172      20.230  91.040  68.483  1.00  0.00           C
ATOM   6566 3C31 POPEj 172      21.730  90.860  68.763  1.00  0.00           C
ATOM   6569 4C31 POPEj 172      22.000  90.220  70.123  1.00  0.00           C
ATOM   6572 5C31 POPEj 172      23.470  89.820  70.273  1.00  0.00           C
ATOM   6575 6C31 POPEj 172      23.720  89.000  71.533  1.00  0.00           C
ATOM   6579  NH3 POPEk 173      10.220  87.510  94.983  1.00  0.00           N
ATOM   6583  C12 POPEk 173       9.430  86.240  94.903  1.00  0.00           C
ATOM   6586  C11 POPEk 173       8.520  86.020  96.143  1.00  0.00           C
ATOM   6589  P   POPEk 173       7.190  88.320  96.023  1.00  0.00           P
ATOM   6590  O13 POPEk 173       6.220  88.920  96.953  1.00  0.00           O
ATOM   6591  O14 POPEk 173       8.120  89.220  95.303  1.00  0.00           O
ATOM   6592  O11 POPEk 173       6.450  87.420  94.943  1.00  0.00           O
ATOM   6593  O12 POPEk 173       8.060  87.220  96.763  1.00  0.00           O
ATOM   6594  C1  POPEk 173       5.360  87.820  94.113  1.00  0.00           C
ATOM   6597  C2  POPEk 173       5.680  88.960  93.073  1.00  0.00           C
ATOM   6599  O21 POPEk 173       4.600  89.150  92.133  1.00  0.00           O
ATOM   6600  C21 POPEk 173       4.540  88.330  91.093  1.00  0.00           C
ATOM   6601  O22 POPEk 173       4.950  87.180  91.053  1.00  0.00           O
ATOM   6602  C22 POPEk 173       3.970  89.100  89.893  1.00  0.00           C
ATOM   6605  C3  POPEk 173       7.060  88.890  92.353  1.00  0.00           C
ATOM   6608  O31 POPEk 173       7.390  90.170  91.733  1.00  0.00           O
ATOM   6609  C31 POPEk 173       8.250  90.060  90.703  1.00  0.00           C
ATOM   6610  O32 POPEk 173       8.670  89.010  90.263  1.00  0.00           O
ATOM   6611  C32 POPEk 173       8.660  91.440  90.173  1.00  0.00           C
ATOM   6614  C23 POPEk 173       4.890  89.020  88.653  1.00  0.00           C
ATOM   6617  C24 POPEk 173       4.360  89.870  87.483  1.00  0.00           C
ATOM   6620  C25 POPEk 173       5.270  89.890  86.243  1.00  0.00           C
ATOM   6623  C26 POPEk 173       5.210  88.600  85.403  1.00  0.00           C
ATOM   6626  C27 POPEk 173       6.320  87.590  85.753  1.00  0.00           C
ATOM   6629  C28 POPEk 173       6.120  86.200  85.113  1.00  0.00           C
ATOM   6632  C29 POPEk 173       5.980  86.250  83.613  1.00  0.00           C
ATOM   6634 0C21 POPEk 173       5.100  85.570  82.853  1.00  0.00           C
ATOM   6636 1C21 POPEk 173       4.090  84.550  83.323  1.00  0.00           C
ATOM   6639 2C21 POPEk 173       4.200  83.230  82.533  1.00  0.00           C
ATOM   6642 3C21 POPEk 173       3.660  83.300  81.093  1.00  0.00           C
ATOM   6645 4C21 POPEk 173       4.410  82.380  80.123  1.00  0.00           C
ATOM   6648 5C21 POPEk 173       4.490  80.910  80.573  1.00  0.00           C
ATOM   6651 6C21 POPEk 173       5.510  80.110  79.753  1.00  0.00           C
ATOM   6654 7C21 POPEk 173       6.030  78.870  80.503  1.00  0.00           C
ATOM   6657 8C21 POPEk 173       7.120  78.120  79.733  1.00  0.00           C
ATOM   6661  C33 POPEk 173       8.550  91.550  88.633  1.00  0.00           C
ATOM   6664  C34 POPEk 173       9.040  92.920  88.103  1.00  0.00           C
ATOM   6667  C35 POPEk 173      10.550  92.990  87.783  1.00  0.00           C
ATOM   6670  C36 POPEk 173      10.920  92.520  86.363  1.00  0.00           C
ATOM   6673  C37 POPEk 173      12.400  92.770  86.023  1.00  0.00           C
ATOM   6676  C38 POPEk 173      12.750  92.520  84.543  1.00  0.00           C
ATOM   6679  C39 POPEk 173      14.170  93.000  84.173  1.00  0.00           C
ATOM   6682 0C31 POPEk 173      14.470  92.920  82.663  1.00  0.00           C
ATOM   6685 1C31 POPEk 173      15.860  93.470  82.293  1.00  0.00           C
ATOM   6688 2C31 POPEk 173      16.250  93.140  80.833  1.00  0.00           C
ATOM   6691 3C31 POPEk 173      17.570  93.790  80.383  1.00  0.00           C
ATOM   6694 4C31 POPEk 173      17.380  95.180  79.743  1.00  0.00           C
ATOM   6697 5C31 POPEk 173      18.660  95.740  79.113  1.00  0.00           C
ATOM   6700 6C31 POPEk 173      18.440  97.000  78.273  1.00  0.00           C
ATOM   6704  NH3 POPEl 174      93.230  38.250  57.563  1.00  0.00           N
ATOM   6708  C12 POPEl 174      92.860  37.050  56.753  1.00  0.00           C
ATOM   6711  C11 POPEl 174      91.340  36.810  56.783  1.00  0.00           C
ATOM   6714  P   POPEl 174      90.210  37.390  59.033  1.00  0.00           P
ATOM   6715  O13 POPEl 174      91.020  38.630  59.043  1.00  0.00           O
ATOM   6716  O14 POPEl 174      88.810  37.520  58.603  1.00  0.00           O
ATOM   6717  O11 POPEl 174      90.270  36.680  60.433  1.00  0.00           O
ATOM   6718  O12 POPEl 174      90.940  36.360  58.083  1.00  0.00           O
ATOM   6719  C1  POPEl 174      90.600  37.360  61.643  1.00  0.00           C
ATOM   6722  C2  POPEl 174      91.900  36.780  62.233  1.00  0.00           C
ATOM   6724  O21 POPEl 174      92.040  37.090  63.623  1.00  0.00           O
ATOM   6725  C21 POPEl 174      92.060  38.360  63.993  1.00  0.00           C
ATOM   6726  O22 POPEl 174      92.160  39.330  63.263  1.00  0.00           O
ATOM   6727  C22 POPEl 174      91.880  38.420  65.503  1.00  0.00           C
ATOM   6730  C3  POPEl 174      93.170  37.110  61.403  1.00  0.00           C
ATOM   6733  O31 POPEl 174      94.320  36.390  61.903  1.00  0.00           O
ATOM   6734  C31 POPEl 174      95.090  37.080  62.733  1.00  0.00           C
ATOM   6735  O32 POPEl 174      94.900  38.230  63.093  1.00  0.00           O
ATOM   6736  C32 POPEl 174      96.300  36.250  63.133  1.00  0.00           C
ATOM   6739  C23 POPEl 174      90.630  39.220  65.933  1.00  0.00           C
ATOM   6742  C24 POPEl 174      90.250  38.860  67.373  1.00  0.00           C
ATOM   6745  C25 POPEl 174      89.310  39.880  68.023  1.00  0.00           C
ATOM   6748  C26 POPEl 174      89.040  39.530  69.493  1.00  0.00           C
ATOM   6751  C27 POPEl 174      88.290  40.640  70.223  1.00  0.00           C
ATOM   6754  C28 POPEl 174      88.110  40.320  71.713  1.00  0.00           C
ATOM   6757  C29 POPEl 174      87.300  41.400  72.373  1.00  0.00           C
ATOM   6759 0C21 POPEl 174      87.730  42.260  73.303  1.00  0.00           C
ATOM   6761 1C21 POPEl 174      89.110  42.320  73.913  1.00  0.00           C
ATOM   6764 2C21 POPEl 174      89.260  41.300  75.063  1.00  0.00           C
ATOM   6767 3C21 POPEl 174      90.460  41.630  75.943  1.00  0.00           C
ATOM   6770 4C21 POPEl 174      90.740  40.570  77.003  1.00  0.00           C
ATOM   6773 5C21 POPEl 174      91.890  40.960  77.933  1.00  0.00           C
ATOM   6776 6C21 POPEl 174      91.470  42.010  78.973  1.00  0.00           C
ATOM   6779 7C21 POPEl 174      92.650  42.560  79.763  1.00  0.00           C
ATOM   6782 8C21 POPEl 174      92.200  43.300  81.023  1.00  0.00           C
ATOM   6786  C33 POPEl 174      97.200  37.050  64.093  1.00  0.00           C
ATOM   6789  C34 POPEl 174      98.030  36.180  65.033  1.00  0.00           C
ATOM   6792  C35 POPEl 174      97.190  35.460  66.093  1.00  0.00           C
ATOM   6795  C36 POPEl 174      98.040  34.880  67.223  1.00  0.00           C
ATOM   6798  C37 POPEl 174      97.210  34.060  68.223  1.00  0.00           C
ATOM   6801  C38 POPEl 174      98.040  33.560  69.413  1.00  0.00           C
ATOM   6804  C39 POPEl 174      97.180  32.950  70.523  1.00  0.00           C
ATOM   6807 0C31 POPEl 174      96.450  34.020  71.343  1.00  0.00           C
ATOM   6810 1C31 POPEl 174      95.620  33.450  72.503  1.00  0.00           C
ATOM   6813 2C31 POPEl 174      95.240  34.520  73.553  1.00  0.00           C
ATOM   6816 3C31 POPEl 174      94.480  35.720  72.983  1.00  0.00           C
ATOM   6819 4C31 POPEl 174      94.130  36.770  74.043  1.00  0.00           C
ATOM   6822 5C31 POPEl 174      93.710  38.120  73.443  1.00  0.00           C
ATOM   6825 6C31 POPEl 174      93.370  39.170  74.493  1.00  0.00           C
ATOM   6829  NH3 POPEm 175      12.470 115.900  96.983  1.00  0.00           N
ATOM   6833  C12 POPEm 175      11.720 117.180  96.713  1.00  0.00           C
ATOM   6836  C11 POPEm 175      11.650 118.100  97.953  1.00  0.00           C
ATOM   6839  P   POPEm 175       9.480 119.470  97.463  1.00  0.00           P
ATOM   6840  O13 POPEm 175       8.860 118.130  97.373  1.00  0.00           O
ATOM   6841  O14 POPEm 175       8.920 120.420  98.453  1.00  0.00           O
ATOM   6842  O11 POPEm 175       9.340 120.170  96.043  1.00  0.00           O
ATOM   6843  O12 POPEm 175      11.050 119.350  97.623  1.00  0.00           O
ATOM   6844  C1  POPEm 175      10.450 120.610  95.263  1.00  0.00           C
ATOM   6847  C2  POPEm 175      10.160 120.550  93.723  1.00  0.00           C
ATOM   6849  O21 POPEm 175      10.300 119.200  93.253  1.00  0.00           O
ATOM   6850  C21 POPEm 175       9.290 118.390  93.533  1.00  0.00           C
ATOM   6851  O22 POPEm 175       8.210 118.720  93.983  1.00  0.00           O
ATOM   6852  C22 POPEm 175       9.710 116.950  93.213  1.00  0.00           C
ATOM   6855  C3  POPEm 175      11.150 121.420  92.903  1.00  0.00           C
ATOM   6858  O31 POPEm 175      10.620 121.720  91.593  1.00  0.00           O
ATOM   6859  C31 POPEm 175      11.560 121.930  90.653  1.00  0.00           C
ATOM   6860  O32 POPEm 175      12.760 121.980  90.883  1.00  0.00           O
ATOM   6861  C32 POPEm 175      10.850 122.180  89.313  1.00  0.00           C
ATOM   6864  C23 POPEm 175       9.620 116.550  91.713  1.00  0.00           C
ATOM   6867  C24 POPEm 175      11.000 116.330  91.053  1.00  0.00           C
ATOM   6870  C25 POPEm 175      11.010 115.230  89.973  1.00  0.00           C
ATOM   6873  C26 POPEm 175      10.370 115.600  88.623  1.00  0.00           C
ATOM   6876  C27 POPEm 175      10.490 114.440  87.613  1.00  0.00           C
ATOM   6879  C28 POPEm 175      10.130 114.830  86.173  1.00  0.00           C
ATOM   6882  C29 POPEm 175      10.250 113.630  85.253  1.00  0.00           C
ATOM   6884 0C21 POPEm 175       9.300 113.110  84.443  1.00  0.00           C
ATOM   6886 1C21 POPEm 175       7.890 113.620  84.263  1.00  0.00           C
ATOM   6889 2C21 POPEm 175       6.830 112.500  84.113  1.00  0.00           C
ATOM   6892 3C21 POPEm 175       6.800 111.510  85.283  1.00  0.00           C
ATOM   6895 4C21 POPEm 175       5.560 110.590  85.283  1.00  0.00           C
ATOM   6898 5C21 POPEm 175       4.270 111.300  85.733  1.00  0.00           C
ATOM   6901 6C21 POPEm 175       3.030 110.400  85.663  1.00  0.00           C
ATOM   6904 7C21 POPEm 175       1.740 111.160  86.013  1.00  0.00           C
ATOM   6907 8C21 POPEm 175       0.480 110.290  86.003  1.00  0.00           C
ATOM   6911  C33 POPEm 175      11.760 122.040  88.063  1.00  0.00           C
ATOM   6914  C34 POPEm 175      12.200 120.590  87.793  1.00  0.00           C
ATOM   6917  C35 POPEm 175      11.250 119.750  86.933  1.00  0.00           C
ATOM   6920  C36 POPEm 175      11.290 120.120  85.443  1.00  0.00           C
ATOM   6923  C37 POPEm 175      10.620 119.060  84.553  1.00  0.00           C
ATOM   6926  C38 POPEm 175      10.560 119.480  83.083  1.00  0.00           C
ATOM   6929  C39 POPEm 175       9.860 118.460  82.163  1.00  0.00           C
ATOM   6932 0C31 POPEm 175      10.630 117.140  82.003  1.00  0.00           C
ATOM   6935 1C31 POPEm 175      10.030 116.220  80.933  1.00  0.00           C
ATOM   6938 2C31 POPEm 175      10.530 114.770  81.063  1.00  0.00           C
ATOM   6941 3C31 POPEm 175      10.000 113.870  79.933  1.00  0.00           C
ATOM   6944 4C31 POPEm 175      10.140 112.380  80.243  1.00  0.00           C
ATOM   6947 5C31 POPEm 175       9.680 111.490  79.083  1.00  0.00           C
ATOM   6950 6C31 POPEm 175       9.540 110.020  79.473  1.00  0.00           C
ATOM   6954  NH3 POPEn 176      15.660 120.590  52.823  1.00  0.00           N
ATOM   6958  C12 POPEn 176      15.580 120.130  51.403  1.00  0.00           C
ATOM   6961  C11 POPEn 176      14.160 120.390  50.873  1.00  0.00           C
ATOM   6964  P   POPEn 176      12.870 122.360  49.723  1.00  0.00           P
ATOM   6965  O13 POPEn 176      13.560 123.170  48.703  1.00  0.00           O
ATOM   6966  O14 POPEn 176      11.890 121.340  49.303  1.00  0.00           O
ATOM   6967  O11 POPEn 176      12.110 123.320  50.703  1.00  0.00           O
ATOM   6968  O12 POPEn 176      13.970 121.790  50.703  1.00  0.00           O
ATOM   6969  C1  POPEn 176      11.850 122.940  52.053  1.00  0.00           C
ATOM   6972  C2  POPEn 176      12.860 123.600  53.033  1.00  0.00           C
ATOM   6974  O21 POPEn 176      12.220 123.720  54.313  1.00  0.00           O
ATOM   6975  C21 POPEn 176      12.310 122.600  55.013  1.00  0.00           C
ATOM   6976  O22 POPEn 176      12.820 121.560  54.633  1.00  0.00           O
ATOM   6977  C22 POPEn 176      11.780 122.810  56.433  1.00  0.00           C
ATOM   6980  C3  POPEn 176      13.310 125.000  52.543  1.00  0.00           C
ATOM   6983  O31 POPEn 176      13.840 125.790  53.643  1.00  0.00           O
ATOM   6984  C31 POPEn 176      13.270 126.980  53.793  1.00  0.00           C
ATOM   6985  O32 POPEn 176      12.590 127.530  52.943  1.00  0.00           O
ATOM   6986  C32 POPEn 176      13.470 127.500  55.223  1.00  0.00           C
ATOM   6989  C23 POPEn 176      11.330 121.510  57.113  1.00  0.00           C
ATOM   6992  C24 POPEn 176      11.470 121.600  58.633  1.00  0.00           C
ATOM   6995  C25 POPEn 176      10.560 120.600  59.353  1.00  0.00           C
ATOM   6998  C26 POPEn 176      10.910 120.450  60.833  1.00  0.00           C
ATOM   7001  C27 POPEn 176       9.950 119.470  61.513  1.00  0.00           C
ATOM   7004  C28 POPEn 176      10.440 119.030  62.903  1.00  0.00           C
ATOM   7007  C29 POPEn 176       9.460 118.050  63.483  1.00  0.00           C
ATOM   7009 0C21 POPEn 176       9.360 117.710  64.783  1.00  0.00           C
ATOM   7011 1C21 POPEn 176      10.250 118.200  65.893  1.00  0.00           C
ATOM   7014 2C21 POPEn 176      11.640 117.530  65.853  1.00  0.00           C
ATOM   7017 3C21 POPEn 176      11.600 116.000  65.963  1.00  0.00           C
ATOM   7020 4C21 POPEn 176      12.980 115.360  65.753  1.00  0.00           C
ATOM   7023 5C21 POPEn 176      13.890 115.400  66.983  1.00  0.00           C
ATOM   7026 6C21 POPEn 176      13.540 114.330  68.023  1.00  0.00           C
ATOM   7029 7C21 POPEn 176      13.440 114.880  69.443  1.00  0.00           C
ATOM   7032 8C21 POPEn 176      13.090 113.800  70.463  1.00  0.00           C
ATOM   7036  C33 POPEn 176      14.940 127.690  55.713  1.00  0.00           C
ATOM   7039  C34 POPEn 176      15.040 128.640  56.923  1.00  0.00           C
ATOM   7042  C35 POPEn 176      14.410 128.130  58.233  1.00  0.00           C
ATOM   7045  C36 POPEn 176      14.160 129.280  59.233  1.00  0.00           C
ATOM   7048  C37 POPEn 176      13.180 128.940  60.383  1.00  0.00           C
ATOM   7051  C38 POPEn 176      13.780 129.090  61.783  1.00  0.00           C
ATOM   7054  C39 POPEn 176      12.880 128.490  62.883  1.00  0.00           C
ATOM   7057 0C31 POPEn 176      11.680 129.350  63.293  1.00  0.00           C
ATOM   7060 1C31 POPEn 176      10.910 128.730  64.473  1.00  0.00           C
ATOM   7063 2C31 POPEn 176       9.930 129.700  65.163  1.00  0.00           C
ATOM   7066 3C31 POPEn 176       8.990 129.020  66.173  1.00  0.00           C
ATOM   7069 4C31 POPEn 176       9.700 128.090  67.173  1.00  0.00           C
ATOM   7072 5C31 POPEn 176       8.800 127.670  68.343  1.00  0.00           C
ATOM   7075 6C31 POPEn 176       9.510 126.750  69.343  1.00  0.00           C
ATOM   7079  NH3 POPEo 177      96.890  14.880  55.273  1.00  0.00           N
ATOM   7083  C12 POPEo 177      96.310  14.370  54.003  1.00  0.00           C
ATOM   7086  C11 POPEo 177      96.470  12.840  54.023  1.00  0.00           C
ATOM   7089  P   POPEo 177      99.060  12.580  53.703  1.00  0.00           P
ATOM   7090  O13 POPEo 177      99.660  11.240  53.513  1.00  0.00           O
ATOM   7091  O14 POPEo 177      98.810  13.400  52.503  1.00  0.00           O
ATOM   7092  O11 POPEo 177      99.930  13.420  54.743  1.00  0.00           O
ATOM   7093  O12 POPEo 177      97.740  12.450  54.553  1.00  0.00           O
ATOM   7094  C1  POPEo 177     100.260  12.880  56.033  1.00  0.00           C
ATOM   7097  C2  POPEo 177      99.590  13.650  57.213  1.00  0.00           C
ATOM   7099  O21 POPEo 177     100.570  13.960  58.223  1.00  0.00           O
ATOM   7100  C21 POPEo 177     100.380  15.110  58.883  1.00  0.00           C
ATOM   7101  O22 POPEo 177      99.680  16.040  58.503  1.00  0.00           O
ATOM   7102  C22 POPEo 177     101.140  15.030  60.203  1.00  0.00           C
ATOM   7105  C3  POPEo 177      98.430  12.820  57.843  1.00  0.00           C
ATOM   7108  O31 POPEo 177      97.890  13.520  58.983  1.00  0.00           O
ATOM   7109  C31 POPEo 177      97.680  12.930  60.163  1.00  0.00           C
ATOM   7110  O32 POPEo 177      97.770  13.530  61.223  1.00  0.00           O
ATOM   7111  C32 POPEo 177      97.280  11.460  60.083  1.00  0.00           C
ATOM   7114  C23 POPEo 177     100.490  15.810  61.373  1.00  0.00           C
ATOM   7117  C24 POPEo 177     100.850  15.160  62.723  1.00  0.00           C
ATOM   7120  C25 POPEo 177     100.530  16.060  63.923  1.00  0.00           C
ATOM   7123  C26 POPEo 177     101.000  15.470  65.273  1.00  0.00           C
ATOM   7126  C27 POPEo 177     101.190  16.560  66.343  1.00  0.00           C
ATOM   7129  C28 POPEo 177     101.600  16.040  67.733  1.00  0.00           C
ATOM   7132  C29 POPEo 177     100.430  15.480  68.523  1.00  0.00           C
ATOM   7134 0C21 POPEo 177      99.860  16.000  69.623  1.00  0.00           C
ATOM   7136 1C21 POPEo 177     100.230  17.280  70.353  1.00  0.00           C
ATOM   7139 2C21 POPEo 177     100.530  17.090  71.853  1.00  0.00           C
ATOM   7142 3C21 POPEo 177      99.310  16.740  72.723  1.00  0.00           C
ATOM   7145 4C21 POPEo 177      99.670  16.750  74.223  1.00  0.00           C
ATOM   7148 5C21 POPEo 177      98.540  16.280  75.153  1.00  0.00           C
ATOM   7151 6C21 POPEo 177      97.420  17.320  75.333  1.00  0.00           C
ATOM   7154 7C21 POPEo 177      96.350  16.870  76.343  1.00  0.00           C
ATOM   7157 8C21 POPEo 177      95.150  17.810  76.413  1.00  0.00           C
ATOM   7161  C33 POPEo 177      96.910  10.900  61.473  1.00  0.00           C
ATOM   7164  C34 POPEo 177      98.130  10.450  62.303  1.00  0.00           C
ATOM   7167  C35 POPEo 177      97.730   9.890  63.673  1.00  0.00           C
ATOM   7170  C36 POPEo 177      98.840   9.100  64.383  1.00  0.00           C
ATOM   7173  C37 POPEo 177      98.380   8.670  65.793  1.00  0.00           C
ATOM   7176  C38 POPEo 177      99.210   7.520  66.393  1.00  0.00           C
ATOM   7179  C39 POPEo 177      98.620   7.000  67.713  1.00  0.00           C
ATOM   7182 0C31 POPEo 177      99.150   7.690  68.973  1.00  0.00           C
ATOM   7185 1C31 POPEo 177      98.260   7.420  70.193  1.00  0.00           C
ATOM   7188 2C31 POPEo 177      98.770   8.040  71.513  1.00  0.00           C
ATOM   7191 3C31 POPEo 177     100.020   7.350  72.073  1.00  0.00           C
ATOM   7194 4C31 POPEo 177     100.260   7.690  73.553  1.00  0.00           C
ATOM   7197 5C31 POPEo 177     101.470   6.950  74.153  1.00  0.00           C
ATOM   7200 6C31 POPEo 177     101.710   7.270  75.633  1.00  0.00           C
ATOM   7204  NH3 POPEp 178     106.530  77.250  51.493  1.00  0.00           N
ATOM   7208  C12 POPEp 178     105.430  76.220  51.533  1.00  0.00           C
ATOM   7211  C11 POPEp 178     106.000  74.810  51.283  1.00  0.00           C
ATOM   7214  P   POPEp 178     105.080  72.850  52.733  1.00  0.00           P
ATOM   7215  O13 POPEp 178     104.180  71.690  52.543  1.00  0.00           O
ATOM   7216  O14 POPEp 178     106.480  72.500  53.003  1.00  0.00           O
ATOM   7217  O11 POPEp 178     104.510  73.820  53.843  1.00  0.00           O
ATOM   7218  O12 POPEp 178     105.000  73.790  51.463  1.00  0.00           O
ATOM   7219  C1  POPEp 178     105.290  74.380  54.903  1.00  0.00           C
ATOM   7222  C2  POPEp 178     104.950  73.710  56.263  1.00  0.00           C
ATOM   7224  O21 POPEp 178     105.470  74.480  57.373  1.00  0.00           O
ATOM   7225  C21 POPEp 178     104.780  74.270  58.513  1.00  0.00           C
ATOM   7226  O22 POPEp 178     103.610  73.920  58.563  1.00  0.00           O
ATOM   7227  C22 POPEp 178     105.690  74.450  59.723  1.00  0.00           C
ATOM   7230  C3  POPEp 178     105.510  72.260  56.323  1.00  0.00           C
ATOM   7233  O31 POPEp 178     105.260  71.630  57.593  1.00  0.00           O
ATOM   7234  C31 POPEp 178     105.050  70.320  57.573  1.00  0.00           C
ATOM   7235  O32 POPEp 178     105.150  69.600  56.583  1.00  0.00           O
ATOM   7236  C32 POPEp 178     104.670  69.840  58.963  1.00  0.00           C
ATOM   7239  C23 POPEp 178     105.170  73.670  60.953  1.00  0.00           C
ATOM   7242  C24 POPEp 178     106.190  73.620  62.113  1.00  0.00           C
ATOM   7245  C25 POPEp 178     106.310  74.920  62.923  1.00  0.00           C
ATOM   7248  C26 POPEp 178     107.480  74.860  63.913  1.00  0.00           C
ATOM   7251  C27 POPEp 178     107.690  76.140  64.723  1.00  0.00           C
ATOM   7254  C28 POPEp 178     109.060  76.210  65.433  1.00  0.00           C
ATOM   7257  C29 POPEp 178     109.240  75.110  66.453  1.00  0.00           C
ATOM   7259 0C21 POPEp 178     109.620  75.270  67.733  1.00  0.00           C
ATOM   7261 1C21 POPEp 178     109.960  76.580  68.393  1.00  0.00           C
ATOM   7264 2C21 POPEp 178     110.180  76.450  69.913  1.00  0.00           C
ATOM   7267 3C21 POPEp 178     108.870  76.430  70.713  1.00  0.00           C
ATOM   7270 4C21 POPEp 178     109.120  76.210  72.213  1.00  0.00           C
ATOM   7273 5C21 POPEp 178     107.850  76.350  73.053  1.00  0.00           C
ATOM   7276 6C21 POPEp 178     108.090  76.120  74.563  1.00  0.00           C
ATOM   7279 7C21 POPEp 178     106.820  75.600  75.263  1.00  0.00           C
ATOM   7282 8C21 POPEp 178     107.000  75.360  76.763  1.00  0.00           C
ATOM   7286  C33 POPEp 178     105.900  69.590  59.853  1.00  0.00           C
ATOM   7289  C34 POPEp 178     105.510  69.410  61.323  1.00  0.00           C
ATOM   7292  C35 POPEp 178     106.540  68.570  62.093  1.00  0.00           C
ATOM   7295  C36 POPEp 178     106.340  68.620  63.613  1.00  0.00           C
ATOM   7298  C37 POPEp 178     107.380  67.760  64.343  1.00  0.00           C
ATOM   7301  C38 POPEp 178     107.670  68.190  65.793  1.00  0.00           C
ATOM   7304  C39 POPEp 178     106.550  67.880  66.793  1.00  0.00           C
ATOM   7307 0C31 POPEp 178     106.210  66.390  66.923  1.00  0.00           C
ATOM   7310 1C31 POPEp 178     105.470  66.050  68.223  1.00  0.00           C
ATOM   7313 2C31 POPEp 178     104.600  64.790  68.133  1.00  0.00           C
ATOM   7316 3C31 POPEp 178     103.690  64.590  69.353  1.00  0.00           C
ATOM   7319 4C31 POPEp 178     104.470  64.490  70.673  1.00  0.00           C
ATOM   7322 5C31 POPEp 178     103.590  64.080  71.863  1.00  0.00           C
ATOM   7325 6C31 POPEp 178     104.370  63.970  73.173  1.00  0.00           C
ATOM   7329  NH3 POPEq 179     126.030  98.480  55.673  1.00  0.00           N
ATOM   7333  C12 POPEq 179     125.200  99.460  54.873  1.00  0.00           C
ATOM   7336  C11 POPEq 179     125.960 100.760  54.513  1.00  0.00           C
ATOM   7339  P   POPEq 179     124.140 102.720  54.443  1.00  0.00           P
ATOM   7340  O13 POPEq 179     124.860 103.930  54.903  1.00  0.00           O
ATOM   7341  O14 POPEq 179     123.010 102.930  53.503  1.00  0.00           O
ATOM   7342  O11 POPEq 179     123.570 101.960  55.693  1.00  0.00           O
ATOM   7343  O12 POPEq 179     125.130 101.680  53.803  1.00  0.00           O
ATOM   7344  C1  POPEq 179     123.370 102.510  57.003  1.00  0.00           C
ATOM   7347  C2  POPEq 179     124.270 101.760  58.013  1.00  0.00           C
ATOM   7349  O21 POPEq 179     123.770 101.690  59.363  1.00  0.00           O
ATOM   7350  C21 POPEq 179     123.450 102.830  59.963  1.00  0.00           C
ATOM   7351  O22 POPEq 179     123.510 103.930  59.483  1.00  0.00           O
ATOM   7352  C22 POPEq 179     122.980 102.530  61.393  1.00  0.00           C
ATOM   7355  C3  POPEq 179     125.740 102.240  57.963  1.00  0.00           C
ATOM   7358  O31 POPEq 179     126.620 101.110  57.933  1.00  0.00           O
ATOM   7359  C31 POPEq 179     127.010 100.610  59.123  1.00  0.00           C
ATOM   7360  O32 POPEq 179     126.830  99.450  59.443  1.00  0.00           O
ATOM   7361  C32 POPEq 179     127.920 101.600  59.853  1.00  0.00           C
ATOM   7364  C23 POPEq 179     122.210 103.720  62.043  1.00  0.00           C
ATOM   7367  C24 POPEq 179     121.260 103.240  63.153  1.00  0.00           C
ATOM   7370  C25 POPEq 179     121.980 102.950  64.473  1.00  0.00           C
ATOM   7373  C26 POPEq 179     122.150 104.220  65.323  1.00  0.00           C
ATOM   7376  C27 POPEq 179     123.550 104.360  65.943  1.00  0.00           C
ATOM   7379  C28 POPEq 179     123.680 105.650  66.773  1.00  0.00           C
ATOM   7382  C29 POPEq 179     125.110 106.040  67.023  1.00  0.00           C
ATOM   7384 0C21 POPEq 179     125.750 106.080  68.203  1.00  0.00           C
ATOM   7386 1C21 POPEq 179     125.170 105.740  69.553  1.00  0.00           C
ATOM   7389 2C21 POPEq 179     126.180 106.040  70.683  1.00  0.00           C
ATOM   7392 3C21 POPEq 179     127.380 105.080  70.673  1.00  0.00           C
ATOM   7395 4C21 POPEq 179     128.420 105.330  71.783  1.00  0.00           C
ATOM   7398 5C21 POPEq 179     129.120 106.690  71.673  1.00  0.00           C
ATOM   7401 6C21 POPEq 179     130.570 106.640  72.183  1.00  0.00           C
ATOM   7404 7C21 POPEq 179     131.280 108.000  72.123  1.00  0.00           C
ATOM   7407 8C21 POPEq 179     132.810 107.900  72.203  1.00  0.00           C
ATOM   7411  C33 POPEq 179     127.630 101.790  61.353  1.00  0.00           C
ATOM   7414  C34 POPEq 179     128.860 102.470  61.983  1.00  0.00           C
ATOM   7417  C35 POPEq 179     128.760 102.770  63.473  1.00  0.00           C
ATOM   7420  C36 POPEq 179     127.660 103.800  63.793  1.00  0.00           C
ATOM   7423  C37 POPEq 179     127.690 104.290  65.243  1.00  0.00           C
ATOM   7426  C38 POPEq 179     128.400 105.650  65.423  1.00  0.00           C
ATOM   7429  C39 POPEq 179     129.940 105.580  65.463  1.00  0.00           C
ATOM   7432 0C31 POPEq 179     130.480 104.900  66.733  1.00  0.00           C
ATOM   7435 1C31 POPEq 179     132.010 104.840  66.773  1.00  0.00           C
ATOM   7438 2C31 POPEq 179     132.530 104.380  68.143  1.00  0.00           C
ATOM   7441 3C31 POPEq 179     134.040 104.140  68.163  1.00  0.00           C
ATOM   7444 4C31 POPEq 179     134.580 103.780  69.553  1.00  0.00           C
ATOM   7447 5C31 POPEq 179     136.030 103.270  69.483  1.00  0.00           C
ATOM   7450 6C31 POPEq 179     136.670 103.080  70.853  1.00  0.00           C
ATOM   7454  NH3 POPEr 180      85.540  89.210  54.673  1.00  0.00           N
ATOM   7458  C12 POPEr 180      85.900  87.880  54.053  1.00  0.00           C
ATOM   7461  C11 POPEr 180      84.650  87.070  53.633  1.00  0.00           C
ATOM   7464  P   POPEr 180      82.060  87.160  54.033  1.00  0.00           P
ATOM   7465  O13 POPEr 180      81.720  86.150  53.013  1.00  0.00           O
ATOM   7466  O14 POPEr 180      81.100  88.220  54.403  1.00  0.00           O
ATOM   7467  O11 POPEr 180      82.450  86.350  55.333  1.00  0.00           O
ATOM   7468  O12 POPEr 180      83.440  87.850  53.653  1.00  0.00           O
ATOM   7469  C1  POPEr 180      82.940  87.030  56.493  1.00  0.00           C
ATOM   7472  C2  POPEr 180      81.820  87.220  57.543  1.00  0.00           C
ATOM   7474  O21 POPEr 180      82.210  88.280  58.433  1.00  0.00           O
ATOM   7475  C21 POPEr 180      83.150  88.050  59.333  1.00  0.00           C
ATOM   7476  O22 POPEr 180      83.730  86.990  59.513  1.00  0.00           O
ATOM   7477  C22 POPEr 180      83.410  89.310  60.133  1.00  0.00           C
ATOM   7480  C3  POPEr 180      81.360  85.870  58.193  1.00  0.00           C
ATOM   7483  O31 POPEr 180      80.890  85.920  59.553  1.00  0.00           O
ATOM   7484  C31 POPEr 180      79.890  86.730  59.883  1.00  0.00           C
ATOM   7485  O32 POPEr 180      79.380  87.580  59.163  1.00  0.00           O
ATOM   7486  C32 POPEr 180      79.490  86.490  61.333  1.00  0.00           C
ATOM   7489  C23 POPEr 180      82.430  89.410  61.313  1.00  0.00           C
ATOM   7492  C24 POPEr 180      82.620  90.690  62.133  1.00  0.00           C
ATOM   7495  C25 POPEr 180      84.030  90.810  62.733  1.00  0.00           C
ATOM   7498  C26 POPEr 180      84.030  91.280  64.203  1.00  0.00           C
ATOM   7501  C27 POPEr 180      85.450  91.610  64.693  1.00  0.00           C
ATOM   7504  C28 POPEr 180      85.510  91.990  66.193  1.00  0.00           C
ATOM   7507  C29 POPEr 180      85.680  90.810  67.123  1.00  0.00           C
ATOM   7509 0C21 POPEr 180      85.630  90.870  68.463  1.00  0.00           C
ATOM   7511 1C21 POPEr 180      85.340  92.100  69.293  1.00  0.00           C
ATOM   7514 2C21 POPEr 180      86.600  92.760  69.893  1.00  0.00           C
ATOM   7517 3C21 POPEr 180      87.290  91.990  71.023  1.00  0.00           C
ATOM   7520 4C21 POPEr 180      88.390  92.850  71.673  1.00  0.00           C
ATOM   7523 5C21 POPEr 180      88.960  92.290  72.993  1.00  0.00           C
ATOM   7526 6C21 POPEr 180      89.700  90.960  72.853  1.00  0.00           C
ATOM   7529 7C21 POPEr 180      90.320  90.500  74.173  1.00  0.00           C
ATOM   7532 8C21 POPEr 180      91.010  89.140  74.073  1.00  0.00           C
ATOM   7536  C33 POPEr 180      80.620  85.940  62.243  1.00  0.00           C
ATOM   7539  C34 POPEr 180      80.130  85.730  63.683  1.00  0.00           C
ATOM   7542  C35 POPEr 180      80.050  87.010  64.523  1.00  0.00           C
ATOM   7545  C36 POPEr 180      81.370  87.410  65.193  1.00  0.00           C
ATOM   7548  C37 POPEr 180      81.170  88.210  66.493  1.00  0.00           C
ATOM   7551  C38 POPEr 180      82.480  88.310  67.293  1.00  0.00           C
ATOM   7554  C39 POPEr 180      82.390  89.190  68.553  1.00  0.00           C
ATOM   7557 0C31 POPEr 180      81.480  88.630  69.653  1.00  0.00           C
ATOM   7560 1C31 POPEr 180      81.780  89.290  71.003  1.00  0.00           C
ATOM   7563 2C31 POPEr 180      80.860  88.790  72.133  1.00  0.00           C
ATOM   7566 3C31 POPEr 180      81.250  89.350  73.513  1.00  0.00           C
ATOM   7569 4C31 POPEr 180      81.010  90.860  73.653  1.00  0.00           C
ATOM   7572 5C31 POPEr 180      81.070  91.320  75.123  1.00  0.00           C
ATOM   7575 6C31 POPEr 180      80.630  92.770  75.313  1.00  0.00           C
ATOM   7579  NH3 POPEs 181      11.090  52.590  95.813  1.00  0.00           N
ATOM   7583  C12 POPEs 181       9.980  51.580  95.833  1.00  0.00           C
ATOM   7586  C11 POPEs 181       8.970  51.790  96.943  1.00  0.00           C
ATOM   7589  P   POPEs 181       8.820  54.360  97.513  1.00  0.00           P
ATOM   7590  O13 POPEs 181       8.000  54.590  98.703  1.00  0.00           O
ATOM   7591  O14 POPEs 181      10.280  54.200  97.723  1.00  0.00           O
ATOM   7592  O11 POPEs 181       8.610  55.430  96.363  1.00  0.00           O
ATOM   7593  O12 POPEs 181       8.280  53.030  96.823  1.00  0.00           O
ATOM   7594  C1  POPEs 181       9.050  55.190  95.013  1.00  0.00           C
ATOM   7597  C2  POPEs 181       8.010  55.690  93.953  1.00  0.00           C
ATOM   7599  O21 POPEs 181       8.330  55.310  92.603  1.00  0.00           O
ATOM   7600  C21 POPEs 181       8.380  54.030  92.253  1.00  0.00           C
ATOM   7601  O22 POPEs 181       8.470  53.080  93.003  1.00  0.00           O
ATOM   7602  C22 POPEs 181       8.260  53.970  90.713  1.00  0.00           C
ATOM   7605  C3  POPEs 181       7.830  57.240  94.053  1.00  0.00           C
ATOM   7608  O31 POPEs 181       8.340  58.000  92.913  1.00  0.00           O
ATOM   7609  C31 POPEs 181       7.490  58.040  91.893  1.00  0.00           C
ATOM   7610  O32 POPEs 181       6.380  57.550  91.883  1.00  0.00           O
ATOM   7611  C32 POPEs 181       8.060  58.820  90.713  1.00  0.00           C
ATOM   7614  C23 POPEs 181       7.960  52.570  90.113  1.00  0.00           C
ATOM   7617  C24 POPEs 181       8.360  52.460  88.633  1.00  0.00           C
ATOM   7620  C25 POPEs 181       7.430  51.570  87.783  1.00  0.00           C
ATOM   7623  C26 POPEs 181       7.840  51.560  86.303  1.00  0.00           C
ATOM   7626  C27 POPEs 181       6.780  51.010  85.333  1.00  0.00           C
ATOM   7629  C28 POPEs 181       7.250  51.150  83.863  1.00  0.00           C
ATOM   7632  C29 POPEs 181       6.310  50.640  82.803  1.00  0.00           C
ATOM   7634 0C21 POPEs 181       6.560  49.610  81.953  1.00  0.00           C
ATOM   7636 1C21 POPEs 181       7.810  48.780  81.953  1.00  0.00           C
ATOM   7639 2C21 POPEs 181       7.960  47.790  80.773  1.00  0.00           C
ATOM   7642 3C21 POPEs 181       6.850  46.730  80.683  1.00  0.00           C
ATOM   7645 4C21 POPEs 181       7.260  45.540  79.803  1.00  0.00           C
ATOM   7648 5C21 POPEs 181       6.120  44.520  79.593  1.00  0.00           C
ATOM   7651 6C21 POPEs 181       6.590  43.260  78.853  1.00  0.00           C
ATOM   7654 7C21 POPEs 181       5.430  42.310  78.513  1.00  0.00           C
ATOM   7657 8C21 POPEs 181       5.860  40.950  77.953  1.00  0.00           C
ATOM   7661  C33 POPEs 181       7.740  58.140  89.353  1.00  0.00           C
ATOM   7664  C34 POPEs 181       8.220  58.980  88.163  1.00  0.00           C
ATOM   7667  C35 POPEs 181       7.710  58.590  86.763  1.00  0.00           C
ATOM   7670  C36 POPEs 181       7.400  59.850  85.933  1.00  0.00           C
ATOM   7673  C37 POPEs 181       7.360  59.700  84.413  1.00  0.00           C
ATOM   7676  C38 POPEs 181       6.820  61.000  83.773  1.00  0.00           C
ATOM   7679  C39 POPEs 181       7.380  61.340  82.393  1.00  0.00           C
ATOM   7682 0C31 POPEs 181       6.740  60.580  81.223  1.00  0.00           C
ATOM   7685 1C31 POPEs 181       7.150  61.200  79.873  1.00  0.00           C
ATOM   7688 2C31 POPEs 181       6.250  60.820  78.683  1.00  0.00           C
ATOM   7691 3C31 POPEs 181       6.510  59.440  78.063  1.00  0.00           C
ATOM   7694 4C31 POPEs 181       7.950  59.240  77.573  1.00  0.00           C
ATOM   7697 5C31 POPEs 181       8.070  58.120  76.523  1.00  0.00           C
ATOM   7700 6C31 POPEs 181       9.510  57.850  76.083  1.00  0.00           C
ATOM   7704  NH3 POPEt 182      11.560 113.860  56.343  1.00  0.00           N
ATOM   7708  C12 POPEt 182      11.250 113.880  54.873  1.00  0.00           C
ATOM   7711  C11 POPEt 182      11.960 112.720  54.133  1.00  0.00           C
ATOM   7714  P   POPEt 182      10.550 110.700  55.063  1.00  0.00           P
ATOM   7715  O13 POPEt 182       9.620 111.090  53.983  1.00  0.00           O
ATOM   7716  O14 POPEt 182      10.770 109.280  55.403  1.00  0.00           O
ATOM   7717  O11 POPEt 182      10.140 111.500  56.373  1.00  0.00           O
ATOM   7718  O12 POPEt 182      11.920 111.460  54.833  1.00  0.00           O
ATOM   7719  C1  POPEt 182       9.760 110.810  57.563  1.00  0.00           C
ATOM   7722  C2  POPEt 182       8.630 111.620  58.253  1.00  0.00           C
ATOM   7724  O21 POPEt 182       8.170 110.950  59.453  1.00  0.00           O
ATOM   7725  C21 POPEt 182       9.050 110.980  60.443  1.00  0.00           C
ATOM   7726  O22 POPEt 182      10.130 111.550  60.413  1.00  0.00           O
ATOM   7727  C22 POPEt 182       8.500 110.240  61.663  1.00  0.00           C
ATOM   7730  C3  POPEt 182       7.470 111.790  57.223  1.00  0.00           C
ATOM   7733  O31 POPEt 182       6.280 112.390  57.783  1.00  0.00           O
ATOM   7734  C31 POPEt 182       5.240 111.550  57.923  1.00  0.00           C
ATOM   7735  O32 POPEt 182       5.250 110.370  57.623  1.00  0.00           O
ATOM   7736  C32 POPEt 182       4.020 112.320  58.413  1.00  0.00           C
ATOM   7739  C23 POPEt 182       7.800 111.230  62.613  1.00  0.00           C
ATOM   7742  C24 POPEt 182       7.350 110.620  63.953  1.00  0.00           C
ATOM   7745  C25 POPEt 182       6.640 111.660  64.843  1.00  0.00           C
ATOM   7748  C26 POPEt 182       7.630 112.630  65.493  1.00  0.00           C
ATOM   7751  C27 POPEt 182       6.980 113.900  66.043  1.00  0.00           C
ATOM   7754  C28 POPEt 182       8.020 114.760  66.763  1.00  0.00           C
ATOM   7757  C29 POPEt 182       7.440 116.040  67.323  1.00  0.00           C
ATOM   7759 0C21 POPEt 182       7.400 116.360  68.623  1.00  0.00           C
ATOM   7761 1C21 POPEt 182       7.890 115.500  69.763  1.00  0.00           C
ATOM   7764 2C21 POPEt 182       9.430 115.430  69.933  1.00  0.00           C
ATOM   7767 3C21 POPEt 182       9.920 115.830  71.343  1.00  0.00           C
ATOM   7770 4C21 POPEt 182       9.340 114.970  72.473  1.00  0.00           C
ATOM   7773 5C21 POPEt 182       9.860 115.340  73.873  1.00  0.00           C
ATOM   7776 6C21 POPEt 182       9.520 116.780  74.313  1.00  0.00           C
ATOM   7779 7C21 POPEt 182       9.500 116.950  75.833  1.00  0.00           C
ATOM   7782 8C21 POPEt 182       9.170 118.380  76.293  1.00  0.00           C
ATOM   7786  C33 POPEt 182       4.110 112.870  59.863  1.00  0.00           C
ATOM   7789  C34 POPEt 182       3.790 114.370  59.933  1.00  0.00           C
ATOM   7792  C35 POPEt 182       2.960 114.820  61.153  1.00  0.00           C
ATOM   7795  C36 POPEt 182       3.580 114.500  62.513  1.00  0.00           C
ATOM   7798  C37 POPEt 182       2.840 115.240  63.643  1.00  0.00           C
ATOM   7801  C38 POPEt 182       3.300 114.830  65.043  1.00  0.00           C
ATOM   7804  C39 POPEt 182       2.700 115.730  66.133  1.00  0.00           C
ATOM   7807 0C31 POPEt 182       3.100 115.290  67.543  1.00  0.00           C
ATOM   7810 1C31 POPEt 182       2.390 116.110  68.633  1.00  0.00           C
ATOM   7813 2C31 POPEt 182       2.520 115.480  70.033  1.00  0.00           C
ATOM   7816 3C31 POPEt 182       3.860 115.760  70.713  1.00  0.00           C
ATOM   7819 4C31 POPEt 182       3.920 117.120  71.433  1.00  0.00           C
ATOM   7822 5C31 POPEt 182       5.170 117.250  72.303  1.00  0.00           C
ATOM   7825 6C31 POPEt 182       5.220 118.510  73.173  1.00  0.00           C
ATOM   7829  NH3 POPEu 183       0.360  81.860  52.713  1.00  0.00           N
ATOM   7833  C12 POPEu 183       0.840  80.620  52.013  1.00  0.00           C
ATOM   7836  C11 POPEu 183       1.950  79.960  52.823  1.00  0.00           C
ATOM   7839  P   POPEu 183       4.050  78.530  52.213  1.00  0.00           P
ATOM   7840  O13 POPEu 183       4.370  77.310  51.423  1.00  0.00           O
ATOM   7841  O14 POPEu 183       4.700  79.790  51.803  1.00  0.00           O
ATOM   7842  O11 POPEu 183       4.300  78.230  53.753  1.00  0.00           O
ATOM   7843  O12 POPEu 183       2.480  78.820  52.143  1.00  0.00           O
ATOM   7844  C1  POPEu 183       4.190  79.180  54.803  1.00  0.00           C
ATOM   7847  C2  POPEu 183       5.470  79.290  55.673  1.00  0.00           C
ATOM   7849  O21 POPEu 183       5.110  79.790  56.963  1.00  0.00           O
ATOM   7850  C21 POPEu 183       4.700  81.050  57.053  1.00  0.00           C
ATOM   7851  O22 POPEu 183       4.570  81.840  56.133  1.00  0.00           O
ATOM   7852  C22 POPEu 183       4.580  81.360  58.543  1.00  0.00           C
ATOM   7855  C3  POPEu 183       6.620  80.090  54.963  1.00  0.00           C
ATOM   7858  O31 POPEu 183       7.320  81.010  55.843  1.00  0.00           O
ATOM   7859  C31 POPEu 183       8.250  80.510  56.633  1.00  0.00           C
ATOM   7860  O32 POPEu 183       8.680  79.370  56.603  1.00  0.00           O
ATOM   7861  C32 POPEu 183       8.700  81.650  57.563  1.00  0.00           C
ATOM   7864  C23 POPEu 183       3.200  81.880  59.013  1.00  0.00           C
ATOM   7867  C24 POPEu 183       3.200  81.980  60.543  1.00  0.00           C
ATOM   7870  C25 POPEu 183       1.830  82.270  61.173  1.00  0.00           C
ATOM   7873  C26 POPEu 183       1.940  82.100  62.693  1.00  0.00           C
ATOM   7876  C27 POPEu 183       0.770  82.680  63.493  1.00  0.00           C
ATOM   7879  C28 POPEu 183       1.100  82.820  64.983  1.00  0.00           C
ATOM   7882  C29 POPEu 183       1.320  81.490  65.653  1.00  0.00           C
ATOM   7884 0C21 POPEu 183       1.610  81.310  66.953  1.00  0.00           C
ATOM   7886 1C21 POPEu 183       1.730  82.380  68.013  1.00  0.00           C
ATOM   7889 2C21 POPEu 183       1.620  81.720  69.393  1.00  0.00           C
ATOM   7892 3C21 POPEu 183       1.550  82.720  70.563  1.00  0.00           C
ATOM   7895 4C21 POPEu 183       1.510  82.010  71.933  1.00  0.00           C
ATOM   7898 5C21 POPEu 183       0.320  81.050  72.093  1.00  0.00           C
ATOM   7901 6C21 POPEu 183       0.210  80.440  73.493  1.00  0.00           C
ATOM   7904 7C21 POPEu 183      -0.850  79.340  73.543  1.00  0.00           C
ATOM   7907 8C21 POPEu 183      -1.060  78.750  74.933  1.00  0.00           C
ATOM   7911  C33 POPEu 183       9.690  81.290  58.713  1.00  0.00           C
ATOM   7914  C34 POPEu 183       9.070  80.720  60.003  1.00  0.00           C
ATOM   7917  C35 POPEu 183       7.970  81.620  60.613  1.00  0.00           C
ATOM   7920  C36 POPEu 183       7.700  81.360  62.103  1.00  0.00           C
ATOM   7923  C37 POPEu 183       6.420  82.050  62.593  1.00  0.00           C
ATOM   7926  C38 POPEu 183       6.030  81.670  64.033  1.00  0.00           C
ATOM   7929  C39 POPEu 183       6.580  82.640  65.103  1.00  0.00           C
ATOM   7932 0C31 POPEu 183       5.700  83.880  65.273  1.00  0.00           C
ATOM   7935 1C31 POPEu 183       6.120  84.800  66.433  1.00  0.00           C
ATOM   7938 2C31 POPEu 183       5.100  85.930  66.613  1.00  0.00           C
ATOM   7941 3C31 POPEu 183       5.570  87.170  67.393  1.00  0.00           C
ATOM   7944 4C31 POPEu 183       5.830  86.920  68.883  1.00  0.00           C
ATOM   7947 5C31 POPEu 183       5.830  88.220  69.703  1.00  0.00           C
ATOM   7950 6C31 POPEu 183       6.130  88.020  71.183  1.00  0.00           C
ATOM   7954  NH3 POPEv 184      80.960 121.560  96.603  1.00  0.00           N
ATOM   7958  C12 POPEv 184      81.300 120.250  95.943  1.00  0.00           C
ATOM   7961  C11 POPEv 184      82.810 119.950  95.973  1.00  0.00           C
ATOM   7964  P   POPEv 184      84.870 121.040  94.783  1.00  0.00           P
ATOM   7965  O13 POPEv 184      85.220 122.390  94.303  1.00  0.00           O
ATOM   7966  O14 POPEv 184      85.860 120.340  95.613  1.00  0.00           O
ATOM   7967  O11 POPEv 184      84.330 120.180  93.553  1.00  0.00           O
ATOM   7968  O12 POPEv 184      83.570 121.140  95.693  1.00  0.00           O
ATOM   7969  C1  POPEv 184      83.370 120.860  92.723  1.00  0.00           C
ATOM   7972  C2  POPEv 184      83.040 120.010  91.463  1.00  0.00           C
ATOM   7974  O21 POPEv 184      82.490 120.750  90.363  1.00  0.00           O
ATOM   7975  C21 POPEv 184      81.530 121.640  90.553  1.00  0.00           C
ATOM   7976  O22 POPEv 184      81.220 122.190  91.593  1.00  0.00           O
ATOM   7977  C22 POPEv 184      80.900 121.930  89.193  1.00  0.00           C
ATOM   7980  C3  POPEv 184      82.140 118.770  91.763  1.00  0.00           C
ATOM   7983  O31 POPEv 184      82.300 117.810  90.703  1.00  0.00           O
ATOM   7984  C31 POPEv 184      81.650 118.110  89.583  1.00  0.00           C
ATOM   7985  O32 POPEv 184      80.560 118.650  89.503  1.00  0.00           O
ATOM   7986  C32 POPEv 184      82.540 117.780  88.383  1.00  0.00           C
ATOM   7989  C23 POPEv 184      80.300 123.350  89.143  1.00  0.00           C
ATOM   7992  C24 POPEv 184      79.870 123.760  87.733  1.00  0.00           C
ATOM   7995  C25 POPEv 184      78.510 123.200  87.313  1.00  0.00           C
ATOM   7998  C26 POPEv 184      77.680 124.270  86.603  1.00  0.00           C
ATOM   8001  C27 POPEv 184      76.410 123.770  85.913  1.00  0.00           C
ATOM   8004  C28 POPEv 184      75.300 124.840  85.823  1.00  0.00           C
ATOM   8007  C29 POPEv 184      75.780 126.190  85.343  1.00  0.00           C
ATOM   8009 0C21 POPEv 184      75.270 126.950  84.353  1.00  0.00           C
ATOM   8011 1C21 POPEv 184      74.100 126.630  83.453  1.00  0.00           C
ATOM   8014 2C21 POPEv 184      74.510 126.660  81.973  1.00  0.00           C
ATOM   8017 3C21 POPEv 184      73.320 126.470  81.013  1.00  0.00           C
ATOM   8020 4C21 POPEv 184      73.780 126.310  79.563  1.00  0.00           C
ATOM   8023 5C21 POPEv 184      72.650 126.030  78.563  1.00  0.00           C
ATOM   8026 6C21 POPEv 184      72.020 127.300  77.973  1.00  0.00           C
ATOM   8029 7C21 POPEv 184      71.010 126.980  76.863  1.00  0.00           C
ATOM   8032 8C21 POPEv 184      70.500 128.220  76.123  1.00  0.00           C
ATOM   8036  C33 POPEv 184      82.680 118.990  87.423  1.00  0.00           C
ATOM   8039  C34 POPEv 184      83.470 118.610  86.163  1.00  0.00           C
ATOM   8042  C35 POPEv 184      83.710 119.780  85.213  1.00  0.00           C
ATOM   8045  C36 POPEv 184      84.340 119.320  83.883  1.00  0.00           C
ATOM   8048  C37 POPEv 184      84.440 120.480  82.893  1.00  0.00           C
ATOM   8051  C38 POPEv 184      85.760 120.550  82.123  1.00  0.00           C
ATOM   8054  C39 POPEv 184      85.850 119.700  80.863  1.00  0.00           C
ATOM   8057 0C31 POPEv 184      87.000 120.210  79.973  1.00  0.00           C
ATOM   8060 1C31 POPEv 184      86.990 119.640  78.563  1.00  0.00           C
ATOM   8063 2C31 POPEv 184      87.860 120.490  77.623  1.00  0.00           C
ATOM   8066 3C31 POPEv 184      87.730 120.120  76.143  1.00  0.00           C
ATOM   8069 4C31 POPEv 184      86.320 120.320  75.573  1.00  0.00           C
ATOM   8072 5C31 POPEv 184      86.290 120.000  74.083  1.00  0.00           C
ATOM   8075 6C31 POPEv 184      84.900 119.860  73.463  1.00  0.00           C
ATOM   8079  NH3 POPEw 185     101.100  91.360  91.103  1.00  0.00           N
ATOM   8083  C12 POPEw 185     100.300  92.570  91.503  1.00  0.00           C
ATOM   8086  C11 POPEw 185     100.460  93.730  90.503  1.00  0.00           C
ATOM   8089  P   POPEw 185      99.920  95.900  91.853  1.00  0.00           P
ATOM   8090  O13 POPEw 185      98.690  96.410  92.513  1.00  0.00           O
ATOM   8091  O14 POPEw 185     100.960  95.400  92.783  1.00  0.00           O
ATOM   8092  O11 POPEw 185     100.550  97.020  90.933  1.00  0.00           O
ATOM   8093  O12 POPEw 185      99.530  94.750  90.843  1.00  0.00           O
ATOM   8094  C1  POPEw 185      99.750  97.710  89.953  1.00  0.00           C
ATOM   8097  C2  POPEw 185     100.410  97.740  88.553  1.00  0.00           C
ATOM   8099  O21 POPEw 185     100.500  96.400  88.023  1.00  0.00           O
ATOM   8100  C21 POPEw 185      99.570  96.110  87.123  1.00  0.00           C
ATOM   8101  O22 POPEw 185      98.700  96.860  86.723  1.00  0.00           O
ATOM   8102  C22 POPEw 185      99.780  94.680  86.613  1.00  0.00           C
ATOM   8105  C3  POPEw 185     101.820  98.380  88.633  1.00  0.00           C
ATOM   8108  O31 POPEw 185     102.290  98.840  87.343  1.00  0.00           O
ATOM   8109  C31 POPEw 185     103.590  98.670  87.103  1.00  0.00           C
ATOM   8110  O32 POPEw 185     104.380  98.140  87.863  1.00  0.00           O
ATOM   8111  C32 POPEw 185     103.910  99.260  85.733  1.00  0.00           C
ATOM   8114  C23 POPEw 185      98.470  93.890  86.373  1.00  0.00           C
ATOM   8117  C24 POPEw 185      98.660  92.690  85.423  1.00  0.00           C
ATOM   8120  C25 POPEw 185      97.360  91.930  85.083  1.00  0.00           C
ATOM   8123  C26 POPEw 185      96.370  92.730  84.213  1.00  0.00           C
ATOM   8126  C27 POPEw 185      96.270  92.300  82.733  1.00  0.00           C
ATOM   8129  C28 POPEw 185      95.110  91.330  82.413  1.00  0.00           C
ATOM   8132  C29 POPEw 185      95.420  89.900  82.733  1.00  0.00           C
ATOM   8134 0C21 POPEw 185      95.230  88.830  81.923  1.00  0.00           C
ATOM   8136 1C21 POPEw 185      94.680  88.830  80.513  1.00  0.00           C
ATOM   8139 2C21 POPEw 185      95.180  87.610  79.713  1.00  0.00           C
ATOM   8142 3C21 POPEw 185      94.260  87.240  78.533  1.00  0.00           C
ATOM   8145 4C21 POPEw 185      94.760  86.000  77.773  1.00  0.00           C
ATOM   8148 5C21 POPEw 185      93.620  85.090  77.263  1.00  0.00           C
ATOM   8151 6C21 POPEw 185      92.680  85.750  76.243  1.00  0.00           C
ATOM   8154 7C21 POPEw 185      91.500  84.840  75.893  1.00  0.00           C
ATOM   8157 8C21 POPEw 185      90.440  85.520  75.013  1.00  0.00           C
ATOM   8161  C33 POPEw 185     105.420  99.310  85.413  1.00  0.00           C
ATOM   8164  C34 POPEw 185     106.210 100.380  86.183  1.00  0.00           C
ATOM   8167  C35 POPEw 185     106.130 101.790  85.583  1.00  0.00           C
ATOM   8170  C36 POPEw 185     107.330 102.630  86.033  1.00  0.00           C
ATOM   8173  C37 POPEw 185     107.340 104.110  85.613  1.00  0.00           C
ATOM   8176  C38 POPEw 185     107.090 104.400  84.123  1.00  0.00           C
ATOM   8179  C39 POPEw 185     108.200 103.890  83.193  1.00  0.00           C
ATOM   8182 0C31 POPEw 185     107.810 104.010  81.723  1.00  0.00           C
ATOM   8185 1C31 POPEw 185     108.860 103.440  80.763  1.00  0.00           C
ATOM   8188 2C31 POPEw 185     108.240 102.970  79.443  1.00  0.00           C
ATOM   8191 3C31 POPEw 185     109.280 102.420  78.453  1.00  0.00           C
ATOM   8194 4C31 POPEw 185     109.880 103.540  77.613  1.00  0.00           C
ATOM   8197 5C31 POPEw 185     111.150 103.140  76.863  1.00  0.00           C
ATOM   8200 6C31 POPEw 185     111.690 104.290  76.023  1.00  0.00           C
ATOM   8204  NH3 POPEx 186       7.610  13.310  89.563  1.00  0.00           N
ATOM   8208  C12 POPEx 186       7.660  13.480  91.063  1.00  0.00           C
ATOM   8211  C11 POPEx 186       8.510  12.380  91.743  1.00  0.00           C
ATOM   8214  P   POPEx 186      10.890  11.270  91.323  1.00  0.00           P
ATOM   8215  O13 POPEx 186      12.120  11.840  90.733  1.00  0.00           O
ATOM   8216  O14 POPEx 186      11.000  10.600  92.623  1.00  0.00           O
ATOM   8217  O11 POPEx 186      10.080  10.360  90.303  1.00  0.00           O
ATOM   8218  O12 POPEx 186       9.900  12.510  91.443  1.00  0.00           O
ATOM   8219  C1  POPEx 186      10.250  10.620  88.893  1.00  0.00           C
ATOM   8222  C2  POPEx 186       9.720   9.450  88.033  1.00  0.00           C
ATOM   8224  O21 POPEx 186       8.700   9.830  87.093  1.00  0.00           O
ATOM   8225  C21 POPEx 186       7.540  10.260  87.533  1.00  0.00           C
ATOM   8226  O22 POPEx 186       7.300  10.640  88.673  1.00  0.00           O
ATOM   8227  C22 POPEx 186       6.570  10.280  86.363  1.00  0.00           C
ATOM   8230  C3  POPEx 186       9.310   8.190  88.833  1.00  0.00           C
ATOM   8233  O31 POPEx 186       9.190   7.100  87.903  1.00  0.00           O
ATOM   8234  C31 POPEx 186       7.970   6.740  87.553  1.00  0.00           C
ATOM   8235  O32 POPEx 186       6.940   6.980  88.163  1.00  0.00           O
ATOM   8236  C32 POPEx 186       8.010   6.150  86.143  1.00  0.00           C
ATOM   8239  C23 POPEx 186       5.200   9.710  86.783  1.00  0.00           C
ATOM   8242  C24 POPEx 186       4.330   9.140  85.643  1.00  0.00           C
ATOM   8245  C25 POPEx 186       4.960   7.900  84.993  1.00  0.00           C
ATOM   8248  C26 POPEx 186       3.950   7.020  84.253  1.00  0.00           C
ATOM   8251  C27 POPEx 186       3.240   7.700  83.083  1.00  0.00           C
ATOM   8254  C28 POPEx 186       1.720   7.460  83.093  1.00  0.00           C
ATOM   8257  C29 POPEx 186       1.340   6.030  82.833  1.00  0.00           C
ATOM   8259 0C21 POPEx 186       0.250   5.600  82.173  1.00  0.00           C
ATOM   8261 1C21 POPEx 186      -0.860   6.450  81.603  1.00  0.00           C
ATOM   8264 2C21 POPEx 186      -2.230   5.940  82.093  1.00  0.00           C
ATOM   8267 3C21 POPEx 186      -3.420   6.580  81.353  1.00  0.00           C
ATOM   8270 4C21 POPEx 186      -4.760   6.020  81.853  1.00  0.00           C
ATOM   8273 5C21 POPEx 186      -5.960   6.430  80.983  1.00  0.00           C
ATOM   8276 6C21 POPEx 186      -5.970   5.760  79.603  1.00  0.00           C
ATOM   8279 7C21 POPEx 186      -7.220   6.110  78.793  1.00  0.00           C
ATOM   8282 8C21 POPEx 186      -7.350   5.310  77.493  1.00  0.00           C
ATOM   8286  C33 POPEx 186       9.420   5.720  85.653  1.00  0.00           C
ATOM   8289  C34 POPEx 186       9.320   4.840  84.403  1.00  0.00           C
ATOM   8292  C35 POPEx 186       8.920   5.590  83.133  1.00  0.00           C
ATOM   8295  C36 POPEx 186       8.560   4.620  82.013  1.00  0.00           C
ATOM   8298  C37 POPEx 186       7.550   5.210  81.033  1.00  0.00           C
ATOM   8301  C38 POPEx 186       7.080   4.180  80.003  1.00  0.00           C
ATOM   8304  C39 POPEx 186       6.150   4.780  78.943  1.00  0.00           C
ATOM   8307 0C31 POPEx 186       4.910   5.460  79.533  1.00  0.00           C
ATOM   8310 1C31 POPEx 186       3.820   5.680  78.483  1.00  0.00           C
ATOM   8313 2C31 POPEx 186       2.580   6.380  79.053  1.00  0.00           C
ATOM   8316 3C31 POPEx 186       1.390   6.380  78.083  1.00  0.00           C
ATOM   8319 4C31 POPEx 186       1.700   7.060  76.733  1.00  0.00           C
ATOM   8322 5C31 POPEx 186       0.440   7.290  75.883  1.00  0.00           C
ATOM   8325 6C31 POPEx 186       0.730   7.980  74.553  1.00  0.00           C
ATOM   8329  NH3 POPEy 187      49.130  61.370  95.473  1.00  0.00           N
ATOM   8333  C12 POPEy 187      48.400  61.280  96.783  1.00  0.00           C
ATOM   8336  C11 POPEy 187      47.010  60.670  96.543  1.00  0.00           C
ATOM   8339  P   POPEy 187      45.400  62.460  97.553  1.00  0.00           P
ATOM   8340  O13 POPEy 187      45.800  63.220  98.753  1.00  0.00           O
ATOM   8341  O14 POPEy 187      43.960  62.210  97.333  1.00  0.00           O
ATOM   8342  O11 POPEy 187      46.020  63.240  96.303  1.00  0.00           O
ATOM   8343  O12 POPEy 187      46.110  61.050  97.573  1.00  0.00           O
ATOM   8344  C1  POPEy 187      45.260  63.360  95.093  1.00  0.00           C
ATOM   8347  C2  POPEy 187      45.720  64.560  94.193  1.00  0.00           C
ATOM   8349  O21 POPEy 187      46.110  64.210  92.853  1.00  0.00           O
ATOM   8350  C21 POPEy 187      47.130  63.410  92.663  1.00  0.00           C
ATOM   8351  O22 POPEy 187      47.660  62.680  93.483  1.00  0.00           O
ATOM   8352  C22 POPEy 187      47.570  63.480  91.183  1.00  0.00           C
ATOM   8355  C3  POPEy 187      46.780  65.490  94.873  1.00  0.00           C
ATOM   8358  O31 POPEy 187      47.500  66.330  93.933  1.00  0.00           O
ATOM   8359  C31 POPEy 187      46.760  67.190  93.263  1.00  0.00           C
ATOM   8360  O32 POPEy 187      45.560  67.390  93.403  1.00  0.00           O
ATOM   8361  C32 POPEy 187      47.640  67.910  92.243  1.00  0.00           C
ATOM   8364  C23 POPEy 187      49.050  63.910  90.993  1.00  0.00           C
ATOM   8367  C24 POPEy 187      49.590  63.630  89.573  1.00  0.00           C
ATOM   8370  C25 POPEy 187      50.510  62.400  89.453  1.00  0.00           C
ATOM   8373  C26 POPEy 187      52.000  62.700  89.693  1.00  0.00           C
ATOM   8376  C27 POPEy 187      52.910  61.490  89.373  1.00  0.00           C
ATOM   8379  C28 POPEy 187      54.400  61.730  89.663  1.00  0.00           C
ATOM   8382  C29 POPEy 187      55.210  60.450  89.583  1.00  0.00           C
ATOM   8384 0C21 POPEy 187      55.940  59.990  88.543  1.00  0.00           C
ATOM   8386 1C21 POPEy 187      56.120  60.600  87.173  1.00  0.00           C
ATOM   8389 2C21 POPEy 187      57.590  60.730  86.693  1.00  0.00           C
ATOM   8392 3C21 POPEy 187      58.130  62.160  86.773  1.00  0.00           C
ATOM   8395 4C21 POPEy 187      59.480  62.390  86.053  1.00  0.00           C
ATOM   8398 5C21 POPEy 187      60.720  62.120  86.913  1.00  0.00           C
ATOM   8401 6C21 POPEy 187      62.010  62.670  86.273  1.00  0.00           C
ATOM   8404 7C21 POPEy 187      63.290  62.390  87.073  1.00  0.00           C
ATOM   8407 8C21 POPEy 187      64.560  62.870  86.353  1.00  0.00           C
ATOM   8411  C33 POPEy 187      47.040  67.730  90.843  1.00  0.00           C
ATOM   8414  C34 POPEy 187      47.950  68.250  89.723  1.00  0.00           C
ATOM   8417  C35 POPEy 187      47.500  67.810  88.323  1.00  0.00           C
ATOM   8420  C36 POPEy 187      47.660  66.300  88.073  1.00  0.00           C
ATOM   8423  C37 POPEy 187      47.780  65.960  86.583  1.00  0.00           C
ATOM   8426  C38 POPEy 187      47.800  64.450  86.263  1.00  0.00           C
ATOM   8429  C39 POPEy 187      47.510  64.150  84.783  1.00  0.00           C
ATOM   8432 0C31 POPEy 187      48.560  64.700  83.813  1.00  0.00           C
ATOM   8435 1C31 POPEy 187      48.120  64.610  82.343  1.00  0.00           C
ATOM   8438 2C31 POPEy 187      49.230  65.050  81.373  1.00  0.00           C
ATOM   8441 3C31 POPEy 187      48.890  64.790  79.893  1.00  0.00           C
ATOM   8444 4C31 POPEy 187      49.120  63.330  79.473  1.00  0.00           C
ATOM   8447 5C31 POPEy 187      48.980  63.110  77.963  1.00  0.00           C
ATOM   8450 6C31 POPEy 187      49.350  61.690  77.513  1.00  0.00           C
ATOM   8454  NH3 POPEz 188      68.730  24.580 100.473  1.00  0.00           N
ATOM   8458  C12 POPEz 188      68.730  23.530 101.543  1.00  0.00           C
ATOM   8461  C11 POPEz 188      69.470  22.250 101.143  1.00  0.00           C
ATOM   8464  P   POPEz 188      71.800  21.140 101.203  1.00  0.00           P
ATOM   8465  O13 POPEz 188      73.160  21.520 101.643  1.00  0.00           O
ATOM   8466  O14 POPEz 188      71.050  20.130 101.993  1.00  0.00           O
ATOM   8467  O11 POPEz 188      71.830  20.770  99.683  1.00  0.00           O
ATOM   8468  O12 POPEz 188      70.890  22.440 101.193  1.00  0.00           O
ATOM   8469  C1  POPEz 188      72.360  21.700  98.733  1.00  0.00           C
ATOM   8472  C2  POPEz 188      71.780  21.310  97.363  1.00  0.00           C
ATOM   8474  O21 POPEz 188      72.480  22.000  96.313  1.00  0.00           O
ATOM   8475  C21 POPEz 188      71.820  22.730  95.453  1.00  0.00           C
ATOM   8476  O22 POPEz 188      71.120  23.700  95.703  1.00  0.00           O
ATOM   8477  C22 POPEz 188      72.130  22.190  94.053  1.00  0.00           C
ATOM   8480  C3  POPEz 188      70.230  21.410  97.363  1.00  0.00           C
ATOM   8483  O31 POPEz 188      69.640  20.890  96.153  1.00  0.00           O
ATOM   8484  C31 POPEz 188      69.490  19.560  96.143  1.00  0.00           C
ATOM   8485  O32 POPEz 188      69.840  18.800  97.033  1.00  0.00           O
ATOM   8486  C32 POPEz 188      68.800  19.150  94.853  1.00  0.00           C
ATOM   8489  C23 POPEz 188      70.890  22.050  93.133  1.00  0.00           C
ATOM   8492  C24 POPEz 188      71.110  20.980  92.063  1.00  0.00           C
ATOM   8495  C25 POPEz 188      70.010  20.870  91.003  1.00  0.00           C
ATOM   8498  C26 POPEz 188      70.180  19.620  90.113  1.00  0.00           C
ATOM   8501  C27 POPEz 188      69.920  19.890  88.623  1.00  0.00           C
ATOM   8504  C28 POPEz 188      70.230  18.680  87.713  1.00  0.00           C
ATOM   8507  C29 POPEz 188      70.260  19.050  86.253  1.00  0.00           C
ATOM   8509 0C21 POPEz 188      69.700  18.350  85.243  1.00  0.00           C
ATOM   8511 1C21 POPEz 188      68.940  17.060  85.383  1.00  0.00           C
ATOM   8514 2C21 POPEz 188      68.410  16.470  84.053  1.00  0.00           C
ATOM   8517 3C21 POPEz 188      69.450  15.720  83.203  1.00  0.00           C
ATOM   8520 4C21 POPEz 188      70.190  16.560  82.143  1.00  0.00           C
ATOM   8523 5C21 POPEz 188      69.320  16.900  80.923  1.00  0.00           C
ATOM   8526 6C21 POPEz 188      70.130  17.440  79.723  1.00  0.00           C
ATOM   8529 7C21 POPEz 188      69.230  17.790  78.523  1.00  0.00           C
ATOM   8532 8C21 POPEz 188      69.980  17.900  77.193  1.00  0.00           C
ATOM   8536  C33 POPEz 188      69.490  17.960  94.163  1.00  0.00           C
ATOM   8539  C34 POPEz 188      68.700  17.490  92.933  1.00  0.00           C
ATOM   8542  C35 POPEz 188      67.720  16.330  93.193  1.00  0.00           C
ATOM   8545  C36 POPEz 188      66.890  16.410  94.483  1.00  0.00           C
ATOM   8548  C37 POPEz 188      65.820  15.310  94.553  1.00  0.00           C
ATOM   8551  C38 POPEz 188      65.060  15.300  95.893  1.00  0.00           C
ATOM   8554  C39 POPEz 188      63.930  14.270  95.963  1.00  0.00           C
ATOM   8557 0C31 POPEz 188      62.720  14.640  95.103  1.00  0.00           C
ATOM   8560 1C31 POPEz 188      61.610  13.580  95.073  1.00  0.00           C
ATOM   8563 2C31 POPEz 188      60.470  14.020  94.143  1.00  0.00           C
ATOM   8566 3C31 POPEz 188      59.490  12.930  93.703  1.00  0.00           C
ATOM   8569 4C31 POPEz 188      58.440  13.520  92.753  1.00  0.00           C
ATOM   8572 5C31 POPEz 188      57.820  12.510  91.783  1.00  0.00           C
ATOM   8575 6C31 POPEz 188      56.540  13.030  91.113  1.00  0.00           C
ATOM   8579  NH3 POPE0 189     128.990 105.220  52.843  1.00  0.00           N
ATOM   8583  C12 POPE0 189     127.660 105.180  53.533  1.00  0.00           C
ATOM   8586  C11 POPE0 189     126.840 106.430  53.203  1.00  0.00           C
ATOM   8589  P   POPE0 189     127.800 108.790  52.633  1.00  0.00           P
ATOM   8590  O13 POPE0 189     126.640 109.690  52.673  1.00  0.00           O
ATOM   8591  O14 POPE0 189     128.180 108.230  51.313  1.00  0.00           O
ATOM   8592  O11 POPE0 189     129.070 109.450  53.313  1.00  0.00           O
ATOM   8593  O12 POPE0 189     127.550 107.600  53.623  1.00  0.00           O
ATOM   8594  C1  POPE0 189     129.240 110.860  53.423  1.00  0.00           C
ATOM   8597  C2  POPE0 189     128.740 111.410  54.773  1.00  0.00           C
ATOM   8599  O21 POPE0 189     129.130 112.800  54.823  1.00  0.00           O
ATOM   8600  C21 POPE0 189     128.890 113.480  55.933  1.00  0.00           C
ATOM   8601  O22 POPE0 189     129.690 113.700  56.823  1.00  0.00           O
ATOM   8602  C22 POPE0 189     127.510 114.130  55.803  1.00  0.00           C
ATOM   8605  C3  POPE0 189     129.300 110.580  55.953  1.00  0.00           C
ATOM   8608  O31 POPE0 189     128.580 110.880  57.153  1.00  0.00           O
ATOM   8609  C31 POPE0 189     129.240 110.660  58.273  1.00  0.00           C
ATOM   8610  O32 POPE0 189     130.380 110.260  58.363  1.00  0.00           O
ATOM   8611  C32 POPE0 189     128.350 111.020  59.443  1.00  0.00           C
ATOM   8614  C23 POPE0 189     127.220 115.160  56.923  1.00  0.00           C
ATOM   8617  C24 POPE0 189     125.990 116.000  56.593  1.00  0.00           C
ATOM   8620  C25 POPE0 189     125.430 116.730  57.813  1.00  0.00           C
ATOM   8623  C26 POPE0 189     124.190 117.570  57.473  1.00  0.00           C
ATOM   8626  C27 POPE0 189     123.480 118.120  58.713  1.00  0.00           C
ATOM   8629  C28 POPE0 189     122.140 118.810  58.403  1.00  0.00           C
ATOM   8632  C29 POPE0 189     122.330 120.170  57.783  1.00  0.00           C
ATOM   8634 0C21 POPE0 189     121.980 121.350  58.313  1.00  0.00           C
ATOM   8636 1C21 POPE0 189     121.280 121.600  59.633  1.00  0.00           C
ATOM   8639 2C21 POPE0 189     122.250 121.890  60.803  1.00  0.00           C
ATOM   8642 3C21 POPE0 189     122.760 120.630  61.523  1.00  0.00           C
ATOM   8645 4C21 POPE0 189     122.840 120.820  63.043  1.00  0.00           C
ATOM   8648 5C21 POPE0 189     123.160 119.520  63.813  1.00  0.00           C
ATOM   8651 6C21 POPE0 189     123.480 119.810  65.283  1.00  0.00           C
ATOM   8654 7C21 POPE0 189     123.560 118.550  66.163  1.00  0.00           C
ATOM   8657 8C21 POPE0 189     123.880 118.850  67.623  1.00  0.00           C
ATOM   8661  C33 POPE0 189     129.000 112.090  60.333  1.00  0.00           C
ATOM   8664  C34 POPE0 189     128.160 112.230  61.593  1.00  0.00           C
ATOM   8667  C35 POPE0 189     128.740 113.210  62.593  1.00  0.00           C
ATOM   8670  C36 POPE0 189     127.960 113.120  63.903  1.00  0.00           C
ATOM   8673  C37 POPE0 189     128.390 114.170  64.913  1.00  0.00           C
ATOM   8676  C38 POPE0 189     127.440 114.170  66.113  1.00  0.00           C
ATOM   8679  C39 POPE0 189     127.980 115.070  67.223  1.00  0.00           C
ATOM   8682 0C31 POPE0 189     127.060 115.120  68.433  1.00  0.00           C
ATOM   8685 1C31 POPE0 189     127.710 115.890  69.583  1.00  0.00           C
ATOM   8688 2C31 POPE0 189     127.010 115.650  70.923  1.00  0.00           C
ATOM   8691 3C31 POPE0 189     127.860 116.060  72.133  1.00  0.00           C
ATOM   8694 4C31 POPE0 189     128.030 117.570  72.293  1.00  0.00           C
ATOM   8697 5C31 POPE0 189     128.980 117.900  73.453  1.00  0.00           C
ATOM   8700 6C31 POPE0 189     129.080 119.390  73.763  1.00  0.00           C
ATOM   8704  NH3 POPE1 190      -1.170 125.720  51.483  1.00  0.00           N
ATOM   8708  C12 POPE1 190      -0.430 125.560  50.183  1.00  0.00           C
ATOM   8711  C11 POPE1 190      -0.510 124.130  49.603  1.00  0.00           C
ATOM   8714  P   POPE1 190      -1.420 121.720  50.093  1.00  0.00           P
ATOM   8715  O13 POPE1 190      -2.790 121.570  49.553  1.00  0.00           O
ATOM   8716  O14 POPE1 190      -0.300 121.260  49.233  1.00  0.00           O
ATOM   8717  O11 POPE1 190      -1.310 121.050  51.523  1.00  0.00           O
ATOM   8718  O12 POPE1 190      -1.220 123.250  50.463  1.00  0.00           O
ATOM   8719  C1  POPE1 190      -1.350 121.780  52.763  1.00  0.00           C
ATOM   8722  C2  POPE1 190      -0.000 121.660  53.553  1.00  0.00           C
ATOM   8724  O21 POPE1 190       0.010 122.420  54.783  1.00  0.00           O
ATOM   8725  C21 POPE1 190       0.100 123.760  54.703  1.00  0.00           C
ATOM   8726  O22 POPE1 190      -0.150 124.420  53.713  1.00  0.00           O
ATOM   8727  C22 POPE1 190       0.430 124.350  56.083  1.00  0.00           C
ATOM   8730  C3  POPE1 190       1.260 121.900  52.673  1.00  0.00           C
ATOM   8733  O31 POPE1 190       2.460 121.520  53.383  1.00  0.00           O
ATOM   8734  C31 POPE1 190       3.220 122.530  53.793  1.00  0.00           C
ATOM   8735  O32 POPE1 190       2.940 123.710  53.643  1.00  0.00           O
ATOM   8736  C32 POPE1 190       4.490 122.030  54.473  1.00  0.00           C
ATOM   8739  C23 POPE1 190       1.700 125.240  56.063  1.00  0.00           C
ATOM   8742  C24 POPE1 190       1.990 125.870  57.443  1.00  0.00           C
ATOM   8745  C25 POPE1 190       3.190 126.820  57.443  1.00  0.00           C
ATOM   8748  C26 POPE1 190       3.500 127.410  58.833  1.00  0.00           C
ATOM   8751  C27 POPE1 190       4.200 128.770  58.673  1.00  0.00           C
ATOM   8754  C28 POPE1 190       4.730 129.460  59.933  1.00  0.00           C
ATOM   8757  C29 POPE1 190       3.630 130.030  60.793  1.00  0.00           C
ATOM   8759 0C21 POPE1 190       3.370 131.330  61.043  1.00  0.00           C
ATOM   8761 1C21 POPE1 190       4.130 132.560  60.593  1.00  0.00           C
ATOM   8764 2C21 POPE1 190       4.490 133.420  61.823  1.00  0.00           C
ATOM   8767 3C21 POPE1 190       5.040 134.810  61.503  1.00  0.00           C
ATOM   8770 4C21 POPE1 190       5.470 135.540  62.773  1.00  0.00           C
ATOM   8773 5C21 POPE1 190       5.790 137.030  62.583  1.00  0.00           C
ATOM   8776 6C21 POPE1 190       6.710 137.560  63.693  1.00  0.00           C
ATOM   8779 7C21 POPE1 190       7.130 139.020  63.473  1.00  0.00           C
ATOM   8782 8C21 POPE1 190       8.060 139.550  64.573  1.00  0.00           C
ATOM   8786  C33 POPE1 190       4.810 122.780  55.783  1.00  0.00           C
ATOM   8789  C34 POPE1 190       4.000 122.250  56.973  1.00  0.00           C
ATOM   8792  C35 POPE1 190       4.340 123.000  58.273  1.00  0.00           C
ATOM   8795  C36 POPE1 190       3.500 122.570  59.483  1.00  0.00           C
ATOM   8798  C37 POPE1 190       3.550 123.600  60.613  1.00  0.00           C
ATOM   8801  C38 POPE1 190       3.270 123.040  62.013  1.00  0.00           C
ATOM   8804  C39 POPE1 190       1.850 122.500  62.233  1.00  0.00           C
ATOM   8807 0C31 POPE1 190       1.660 122.110  63.703  1.00  0.00           C
ATOM   8810 1C31 POPE1 190       0.280 121.550  64.063  1.00  0.00           C
ATOM   8813 2C31 POPE1 190       0.370 120.180  64.743  1.00  0.00           C
ATOM   8816 3C31 POPE1 190      -0.730 119.910  65.773  1.00  0.00           C
ATOM   8819 4C31 POPE1 190      -0.510 120.700  67.073  1.00  0.00           C
ATOM   8822 5C31 POPE1 190      -1.450 120.260  68.203  1.00  0.00           C
ATOM   8825 6C31 POPE1 190      -1.300 121.080  69.483  1.00  0.00           C
ATOM   8829  NH3 POPE2 191      52.120   5.320  98.243  1.00  0.00           N
ATOM   8833  C12 POPE2 191      53.280   4.920  99.113  1.00  0.00           C
ATOM   8836  C11 POPE2 191      54.000   6.160  99.663  1.00  0.00           C
ATOM   8839  P   POPE2 191      56.580   6.060  99.263  1.00  0.00           P
ATOM   8840  O13 POPE2 191      56.850   7.490  99.043  1.00  0.00           O
ATOM   8841  O14 POPE2 191      57.700   5.220  99.753  1.00  0.00           O
ATOM   8842  O11 POPE2 191      56.040   5.470  97.893  1.00  0.00           O
ATOM   8843  O12 POPE2 191      55.300   5.830 100.173  1.00  0.00           O
ATOM   8844  C1  POPE2 191      56.970   5.530  96.813  1.00  0.00           C
ATOM   8847  C2  POPE2 191      56.280   5.200  95.463  1.00  0.00           C
ATOM   8849  O21 POPE2 191      57.280   4.830  94.493  1.00  0.00           O
ATOM   8850  C21 POPE2 191      57.830   3.660  94.763  1.00  0.00           C
ATOM   8851  O22 POPE2 191      57.380   2.840  95.543  1.00  0.00           O
ATOM   8852  C22 POPE2 191      59.160   3.500  94.033  1.00  0.00           C
ATOM   8855  C3  POPE2 191      55.490   6.430  94.933  1.00  0.00           C
ATOM   8858  O31 POPE2 191      54.980   6.200  93.613  1.00  0.00           O
ATOM   8859  C31 POPE2 191      53.980   5.340  93.503  1.00  0.00           C
ATOM   8860  O32 POPE2 191      53.350   4.860  94.433  1.00  0.00           O
ATOM   8861  C32 POPE2 191      53.750   5.060  92.023  1.00  0.00           C
ATOM   8864  C23 POPE2 191      59.010   2.900  92.623  1.00  0.00           C
ATOM   8867  C24 POPE2 191      58.770   3.960  91.543  1.00  0.00           C
ATOM   8870  C25 POPE2 191      58.500   3.280  90.203  1.00  0.00           C
ATOM   8873  C26 POPE2 191      58.610   4.200  88.983  1.00  0.00           C
ATOM   8876  C27 POPE2 191      58.460   3.390  87.693  1.00  0.00           C
ATOM   8879  C28 POPE2 191      57.930   4.180  86.483  1.00  0.00           C
ATOM   8882  C29 POPE2 191      58.900   5.200  85.953  1.00  0.00           C
ATOM   8884 0C21 POPE2 191      59.390   5.250  84.693  1.00  0.00           C
ATOM   8886 1C21 POPE2 191      59.110   4.250  83.593  1.00  0.00           C
ATOM   8889 2C21 POPE2 191      60.330   4.090  82.663  1.00  0.00           C
ATOM   8892 3C21 POPE2 191      60.170   2.940  81.663  1.00  0.00           C
ATOM   8895 4C21 POPE2 191      61.440   2.080  81.593  1.00  0.00           C
ATOM   8898 5C21 POPE2 191      61.370   0.940  80.573  1.00  0.00           C
ATOM   8901 6C21 POPE2 191      61.580   1.440  79.143  1.00  0.00           C
ATOM   8904 7C21 POPE2 191      61.880   0.310  78.143  1.00  0.00           C
ATOM   8907 8C21 POPE2 191      62.490   0.840  76.843  1.00  0.00           C
ATOM   8911  C33 POPE2 191      55.060   4.950  91.193  1.00  0.00           C
ATOM   8914  C34 POPE2 191      54.790   4.830  89.693  1.00  0.00           C
ATOM   8917  C35 POPE2 191      54.360   6.160  89.053  1.00  0.00           C
ATOM   8920  C36 POPE2 191      54.110   6.050  87.553  1.00  0.00           C
ATOM   8923  C37 POPE2 191      53.400   7.290  86.993  1.00  0.00           C
ATOM   8926  C38 POPE2 191      53.260   7.270  85.473  1.00  0.00           C
ATOM   8929  C39 POPE2 191      54.540   7.740  84.753  1.00  0.00           C
ATOM   8932 0C31 POPE2 191      54.410   7.670  83.233  1.00  0.00           C
ATOM   8935 1C31 POPE2 191      55.730   8.020  82.513  1.00  0.00           C
ATOM   8938 2C31 POPE2 191      55.640   8.060  80.973  1.00  0.00           C
ATOM   8941 3C31 POPE2 191      54.640   7.080  80.343  1.00  0.00           C
ATOM   8944 4C31 POPE2 191      54.780   7.020  78.823  1.00  0.00           C
ATOM   8947 5C31 POPE2 191      53.720   6.180  78.103  1.00  0.00           C
ATOM   8950 6C31 POPE2 191      53.530   4.760  78.643  1.00  0.00           C
ATOM   8954  NH3 POPE3 192      18.850  18.110  94.303  1.00  0.00           N
ATOM   8958  C12 POPE3 192      17.690  17.490  93.583  1.00  0.00           C
ATOM   8961  C11 POPE3 192      18.080  16.040  93.273  1.00  0.00           C
ATOM   8964  P   POPE3 192      16.910  13.740  93.293  1.00  0.00           P
ATOM   8965  O13 POPE3 192      17.900  13.440  94.333  1.00  0.00           O
ATOM   8966  O14 POPE3 192      15.480  13.400  93.573  1.00  0.00           O
ATOM   8967  O11 POPE3 192      17.350  13.020  91.983  1.00  0.00           O
ATOM   8968  O12 POPE3 192      16.940  15.280  92.903  1.00  0.00           O
ATOM   8969  C1  POPE3 192      16.760  13.260  90.723  1.00  0.00           C
ATOM   8972  C2  POPE3 192      16.620  11.890  90.003  1.00  0.00           C
ATOM   8974  O21 POPE3 192      16.330  12.030  88.603  1.00  0.00           O
ATOM   8975  C21 POPE3 192      15.210  12.610  88.253  1.00  0.00           C
ATOM   8976  O22 POPE3 192      14.430  13.210  88.973  1.00  0.00           O
ATOM   8977  C22 POPE3 192      15.070  12.360  86.743  1.00  0.00           C
ATOM   8980  C3  POPE3 192      15.680  10.860  90.683  1.00  0.00           C
ATOM   8983  O31 POPE3 192      15.860   9.590  90.023  1.00  0.00           O
ATOM   8984  C31 POPE3 192      15.350   8.540  90.633  1.00  0.00           C
ATOM   8985  O32 POPE3 192      14.620   8.590  91.623  1.00  0.00           O
ATOM   8986  C32 POPE3 192      15.830   7.240  89.953  1.00  0.00           C
ATOM   8989  C23 POPE3 192      13.780  12.860  86.053  1.00  0.00           C
ATOM   8992  C24 POPE3 192      13.930  14.260  85.433  1.00  0.00           C
ATOM   8995  C25 POPE3 192      14.600  14.310  84.043  1.00  0.00           C
ATOM   8998  C26 POPE3 192      13.700  13.790  82.903  1.00  0.00           C
ATOM   9001  C27 POPE3 192      14.180  14.230  81.513  1.00  0.00           C
ATOM   9004  C28 POPE3 192      13.180  13.950  80.373  1.00  0.00           C
ATOM   9007  C29 POPE3 192      13.100  12.500  79.973  1.00  0.00           C
ATOM   9009 0C21 POPE3 192      13.040  12.010  78.713  1.00  0.00           C
ATOM   9011 1C21 POPE3 192      12.970  12.800  77.423  1.00  0.00           C
ATOM   9014 2C21 POPE3 192      11.880  12.300  76.453  1.00  0.00           C
ATOM   9017 3C21 POPE3 192      12.160  10.910  75.853  1.00  0.00           C
ATOM   9020 4C21 POPE3 192      11.270  10.510  74.663  1.00  0.00           C
ATOM   9023 5C21 POPE3 192       9.930   9.840  75.023  1.00  0.00           C
ATOM   9026 6C21 POPE3 192       8.890  10.810  75.583  1.00  0.00           C
ATOM   9029 7C21 POPE3 192       7.490  10.190  75.693  1.00  0.00           C
ATOM   9032 8C21 POPE3 192       6.420  11.220  76.063  1.00  0.00           C
ATOM   9036  C33 POPE3 192      16.710   7.380  88.673  1.00  0.00           C
ATOM   9039  C34 POPE3 192      16.200   6.580  87.463  1.00  0.00           C
ATOM   9042  C35 POPE3 192      15.090   7.320  86.703  1.00  0.00           C
ATOM   9045  C36 POPE3 192      15.140   7.100  85.183  1.00  0.00           C
ATOM   9048  C37 POPE3 192      14.330   8.140  84.393  1.00  0.00           C
ATOM   9051  C38 POPE3 192      14.530   8.070  82.873  1.00  0.00           C
ATOM   9054  C39 POPE3 192      13.880   9.250  82.123  1.00  0.00           C
ATOM   9057 0C31 POPE3 192      12.360   9.100  81.863  1.00  0.00           C
ATOM   9060 1C31 POPE3 192      12.040   8.130  80.713  1.00  0.00           C
ATOM   9063 2C31 POPE3 192      10.640   8.340  80.123  1.00  0.00           C
ATOM   9066 3C31 POPE3 192      10.390   7.550  78.823  1.00  0.00           C
ATOM   9069 4C31 POPE3 192      10.630   6.040  78.963  1.00  0.00           C
ATOM   9072 5C31 POPE3 192      10.200   5.220  77.733  1.00  0.00           C
ATOM   9075 6C31 POPE3 192      10.980   5.530  76.453  1.00  0.00           C
ATOM   9079  NH3 POPE4 193      13.190  69.030  94.543  1.00  0.00           N
ATOM   9083  C12 POPE4 193      12.630  69.400  95.883  1.00  0.00           C
ATOM   9086  C11 POPE4 193      11.550  70.490  95.773  1.00  0.00           C
ATOM   9089  P   POPE4 193      10.830  72.380  94.123  1.00  0.00           P
ATOM   9090  O13 POPE4 193       9.500  72.540  94.753  1.00  0.00           O
ATOM   9091  O14 POPE4 193      11.890  73.330  94.493  1.00  0.00           O
ATOM   9092  O11 POPE4 193      10.700  72.270  92.553  1.00  0.00           O
ATOM   9093  O12 POPE4 193      11.370  70.930  94.423  1.00  0.00           O
ATOM   9094  C1  POPE4 193       9.660  71.470  91.973  1.00  0.00           C
ATOM   9097  C2  POPE4 193       9.950  71.230  90.463  1.00  0.00           C
ATOM   9099  O21 POPE4 193       8.820  70.640  89.793  1.00  0.00           O
ATOM   9100  C21 POPE4 193       7.740  71.400  89.683  1.00  0.00           C
ATOM   9101  O22 POPE4 193       6.720  71.250  90.333  1.00  0.00           O
ATOM   9102  C22 POPE4 193       7.900  72.390  88.543  1.00  0.00           C
ATOM   9105  C3  POPE4 193      11.200  70.320  90.283  1.00  0.00           C
ATOM   9108  O31 POPE4 193      11.430  69.810  88.953  1.00  0.00           O
ATOM   9109  C31 POPE4 193      11.780  70.680  88.033  1.00  0.00           C
ATOM   9110  O32 POPE4 193      11.570  71.880  88.053  1.00  0.00           O
ATOM   9111  C32 POPE4 193      12.430  69.950  86.843  1.00  0.00           C
ATOM   9114  C23 POPE4 193       6.550  72.940  88.013  1.00  0.00           C
ATOM   9117  C24 POPE4 193       6.720  73.520  86.613  1.00  0.00           C
ATOM   9120  C25 POPE4 193       5.440  73.990  85.943  1.00  0.00           C
ATOM   9123  C26 POPE4 193       5.720  74.690  84.603  1.00  0.00           C
ATOM   9126  C27 POPE4 193       4.430  75.180  83.933  1.00  0.00           C
ATOM   9129  C28 POPE4 193       4.570  76.580  83.283  1.00  0.00           C
ATOM   9132  C29 POPE4 193       3.220  77.210  83.073  1.00  0.00           C
ATOM   9134 0C21 POPE4 193       2.430  77.100  81.983  1.00  0.00           C
ATOM   9136 1C21 POPE4 193       2.720  76.290  80.743  1.00  0.00           C
ATOM   9139 2C21 POPE4 193       1.760  75.100  80.633  1.00  0.00           C
ATOM   9142 3C21 POPE4 193       2.020  74.270  79.373  1.00  0.00           C
ATOM   9145 4C21 POPE4 193       1.050  73.090  79.243  1.00  0.00           C
ATOM   9148 5C21 POPE4 193       1.300  72.300  77.953  1.00  0.00           C
ATOM   9151 6C21 POPE4 193       0.450  71.030  77.853  1.00  0.00           C
ATOM   9154 7C21 POPE4 193       0.750  70.240  76.573  1.00  0.00           C
ATOM   9157 8C21 POPE4 193      -0.090  68.970  76.393  1.00  0.00           C
ATOM   9161  C33 POPE4 193      13.380  70.870  86.053  1.00  0.00           C
ATOM   9164  C34 POPE4 193      14.330  70.120  85.103  1.00  0.00           C
ATOM   9167  C35 POPE4 193      15.240  71.060  84.283  1.00  0.00           C
ATOM   9170  C36 POPE4 193      16.430  70.340  83.623  1.00  0.00           C
ATOM   9173  C37 POPE4 193      17.030  71.110  82.433  1.00  0.00           C
ATOM   9176  C38 POPE4 193      18.090  70.300  81.663  1.00  0.00           C
ATOM   9179  C39 POPE4 193      18.510  70.980  80.343  1.00  0.00           C
ATOM   9182 0C31 POPE4 193      19.840  70.460  79.773  1.00  0.00           C
ATOM   9185 1C31 POPE4 193      20.220  71.160  78.463  1.00  0.00           C
ATOM   9188 2C31 POPE4 193      21.560  70.720  77.863  1.00  0.00           C
ATOM   9191 3C31 POPE4 193      22.790  71.300  78.583  1.00  0.00           C
ATOM   9194 4C31 POPE4 193      24.120  71.030  77.843  1.00  0.00           C
ATOM   9197 5C31 POPE4 193      24.280  71.850  76.553  1.00  0.00           C
ATOM   9200 6C31 POPE4 193      25.600  71.600  75.813  1.00  0.00           C
ATOM   9204  NH3 POPE5 194      17.280  27.530  94.613  1.00  0.00           N
ATOM   9208  C12 POPE5 194      16.060  26.860  95.183  1.00  0.00           C
ATOM   9211  C11 POPE5 194      16.420  25.910  96.343  1.00  0.00           C
ATOM   9214  P   POPE5 194      14.910  23.920  97.253  1.00  0.00           P
ATOM   9215  O13 POPE5 194      13.950  23.760  98.363  1.00  0.00           O
ATOM   9216  O14 POPE5 194      16.180  23.160  97.333  1.00  0.00           O
ATOM   9217  O11 POPE5 194      14.150  23.530  95.913  1.00  0.00           O
ATOM   9218  O12 POPE5 194      15.240  25.460  97.013  1.00  0.00           O
ATOM   9219  C1  POPE5 194      14.880  23.290  94.703  1.00  0.00           C
ATOM   9222  C2  POPE5 194      14.190  22.190  93.823  1.00  0.00           C
ATOM   9224  O21 POPE5 194      14.940  21.730  92.683  1.00  0.00           O
ATOM   9225  C21 POPE5 194      16.040  22.260  92.203  1.00  0.00           C
ATOM   9226  O22 POPE5 194      16.590  23.290  92.533  1.00  0.00           O
ATOM   9227  C22 POPE5 194      16.550  21.290  91.133  1.00  0.00           C
ATOM   9230  C3  POPE5 194      12.740  22.570  93.383  1.00  0.00           C
ATOM   9233  O31 POPE5 194      12.170  21.610  92.463  1.00  0.00           O
ATOM   9234  C31 POPE5 194      12.440  21.610  91.143  1.00  0.00           C
ATOM   9235  O32 POPE5 194      12.300  20.620  90.433  1.00  0.00           O
ATOM   9236  C32 POPE5 194      12.870  22.960  90.563  1.00  0.00           C
ATOM   9239  C23 POPE5 194      16.770  21.930  89.743  1.00  0.00           C
ATOM   9242  C24 POPE5 194      17.120  20.880  88.663  1.00  0.00           C
ATOM   9245  C25 POPE5 194      18.050  19.780  89.193  1.00  0.00           C
ATOM   9248  C26 POPE5 194      18.630  18.880  88.103  1.00  0.00           C
ATOM   9251  C27 POPE5 194      19.550  17.800  88.683  1.00  0.00           C
ATOM   9254  C28 POPE5 194      19.970  16.750  87.653  1.00  0.00           C
ATOM   9257  C29 POPE5 194      20.570  15.550  88.343  1.00  0.00           C
ATOM   9259 0C21 POPE5 194      20.230  14.260  88.163  1.00  0.00           C
ATOM   9261 1C21 POPE5 194      19.230  13.720  87.173  1.00  0.00           C
ATOM   9264 2C21 POPE5 194      19.860  12.730  86.173  1.00  0.00           C
ATOM   9267 3C21 POPE5 194      21.080  13.270  85.413  1.00  0.00           C
ATOM   9270 4C21 POPE5 194      21.410  12.410  84.183  1.00  0.00           C
ATOM   9273 5C21 POPE5 194      22.790  12.740  83.603  1.00  0.00           C
ATOM   9276 6C21 POPE5 194      23.150  11.920  82.363  1.00  0.00           C
ATOM   9279 7C21 POPE5 194      24.660  11.960  82.083  1.00  0.00           C
ATOM   9282 8C21 POPE5 194      25.070  11.210  80.823  1.00  0.00           C
ATOM   9286  C33 POPE5 194      11.660  23.910  90.393  1.00  0.00           C
ATOM   9289  C34 POPE5 194      12.000  25.270  89.763  1.00  0.00           C
ATOM   9292  C35 POPE5 194      12.460  25.240  88.293  1.00  0.00           C
ATOM   9295  C36 POPE5 194      13.990  25.350  88.113  1.00  0.00           C
ATOM   9298  C37 POPE5 194      14.400  25.790  86.693  1.00  0.00           C
ATOM   9301  C38 POPE5 194      15.750  26.520  86.663  1.00  0.00           C
ATOM   9304  C39 POPE5 194      16.180  26.900  85.243  1.00  0.00           C
ATOM   9307 0C31 POPE5 194      17.400  27.840  85.193  1.00  0.00           C
ATOM   9310 1C31 POPE5 194      18.000  27.910  83.783  1.00  0.00           C
ATOM   9313 2C31 POPE5 194      19.050  29.010  83.563  1.00  0.00           C
ATOM   9316 3C31 POPE5 194      20.270  28.920  84.483  1.00  0.00           C
ATOM   9319 4C31 POPE5 194      21.370  29.920  84.083  1.00  0.00           C
ATOM   9322 5C31 POPE5 194      22.300  30.250  85.253  1.00  0.00           C
ATOM   9325 6C31 POPE5 194      23.710  30.690  84.853  1.00  0.00           C
ATOM   9329  NH3 POPE6 195      22.360 116.230  55.053  1.00  0.00           N
ATOM   9333  C12 POPE6 195      21.130 116.570  55.853  1.00  0.00           C
ATOM   9336  C11 POPE6 195      19.980 115.620  55.503  1.00  0.00           C
ATOM   9339  P   POPE6 195      17.830 117.110  55.453  1.00  0.00           P
ATOM   9340  O13 POPE6 195      17.940 117.060  53.993  1.00  0.00           O
ATOM   9341  O14 POPE6 195      16.520 116.790  56.063  1.00  0.00           O
ATOM   9342  O11 POPE6 195      18.400 118.480  56.003  1.00  0.00           O
ATOM   9343  O12 POPE6 195      18.780 116.050  56.143  1.00  0.00           O
ATOM   9344  C1  POPE6 195      17.650 119.190  57.013  1.00  0.00           C
ATOM   9347  C2  POPE6 195      18.230 118.900  58.413  1.00  0.00           C
ATOM   9349  O21 POPE6 195      17.190 119.040  59.393  1.00  0.00           O
ATOM   9350  C21 POPE6 195      17.180 118.180  60.403  1.00  0.00           C
ATOM   9351  O22 POPE6 195      17.790 117.120  60.433  1.00  0.00           O
ATOM   9352  C22 POPE6 195      16.280 118.740  61.503  1.00  0.00           C
ATOM   9355  C3  POPE6 195      19.380 119.890  58.733  1.00  0.00           C
ATOM   9358  O31 POPE6 195      19.930 119.670  60.043  1.00  0.00           O
ATOM   9359  C31 POPE6 195      20.690 118.580  60.133  1.00  0.00           C
ATOM   9360  O32 POPE6 195      20.960 117.820  59.223  1.00  0.00           O
ATOM   9361  C32 POPE6 195      21.080 118.380  61.593  1.00  0.00           C
ATOM   9364  C23 POPE6 195      16.810 120.100  62.023  1.00  0.00           C
ATOM   9367  C24 POPE6 195      15.900 120.770  63.073  1.00  0.00           C
ATOM   9370  C25 POPE6 195      15.670 119.910  64.313  1.00  0.00           C
ATOM   9373  C26 POPE6 195      15.020 120.610  65.503  1.00  0.00           C
ATOM   9376  C27 POPE6 195      15.010 119.710  66.753  1.00  0.00           C
ATOM   9379  C28 POPE6 195      14.310 120.330  67.963  1.00  0.00           C
ATOM   9382  C29 POPE6 195      14.270 119.350  69.113  1.00  0.00           C
ATOM   9384 0C21 POPE6 195      13.180 118.740  69.623  1.00  0.00           C
ATOM   9386 1C21 POPE6 195      11.740 118.890  69.203  1.00  0.00           C
ATOM   9389 2C21 POPE6 195      10.880 119.420  70.353  1.00  0.00           C
ATOM   9392 3C21 POPE6 195       9.380 119.430  70.003  1.00  0.00           C
ATOM   9395 4C21 POPE6 195       8.470 119.670  71.223  1.00  0.00           C
ATOM   9398 5C21 POPE6 195       8.700 121.020  71.913  1.00  0.00           C
ATOM   9401 6C21 POPE6 195       8.000 121.090  73.273  1.00  0.00           C
ATOM   9404 7C21 POPE6 195       8.250 122.400  74.013  1.00  0.00           C
ATOM   9407 8C21 POPE6 195       7.800 122.340  75.473  1.00  0.00           C
ATOM   9411  C33 POPE6 195      22.500 117.790  61.693  1.00  0.00           C
ATOM   9414  C34 POPE6 195      23.240 118.260  62.953  1.00  0.00           C
ATOM   9417  C35 POPE6 195      23.060 117.330  64.163  1.00  0.00           C
ATOM   9420  C36 POPE6 195      23.830 117.880  65.373  1.00  0.00           C
ATOM   9423  C37 POPE6 195      23.740 116.970  66.593  1.00  0.00           C
ATOM   9426  C38 POPE6 195      24.220 117.690  67.853  1.00  0.00           C
ATOM   9429  C39 POPE6 195      24.070 116.850  69.133  1.00  0.00           C
ATOM   9432 0C31 POPE6 195      24.810 115.510  69.103  1.00  0.00           C
ATOM   9435 1C31 POPE6 195      26.330 115.640  68.953  1.00  0.00           C
ATOM   9438 2C31 POPE6 195      26.980 114.390  68.333  1.00  0.00           C
ATOM   9441 3C31 POPE6 195      26.620 113.070  69.013  1.00  0.00           C
ATOM   9444 4C31 POPE6 195      27.070 112.980  70.483  1.00  0.00           C
ATOM   9447 5C31 POPE6 195      26.770 111.600  71.063  1.00  0.00           C
ATOM   9450 6C31 POPE6 195      27.230 111.430  72.503  1.00  0.00           C
ATOM   9454  NH3 POPE7 196     107.670 113.860  92.603  1.00  0.00           N
ATOM   9458  C12 POPE7 196     107.600 114.500  93.973  1.00  0.00           C
ATOM   9461  C11 POPE7 196     108.860 114.220  94.813  1.00  0.00           C
ATOM   9464  P   POPE7 196     110.900 115.530  95.763  1.00  0.00           P
ATOM   9465  O13 POPE7 196     111.160 116.750  96.553  1.00  0.00           O
ATOM   9466  O14 POPE7 196     111.350 114.240  96.333  1.00  0.00           O
ATOM   9467  O11 POPE7 196     111.500 115.820  94.323  1.00  0.00           O
ATOM   9468  O12 POPE7 196     109.370 115.450  95.343  1.00  0.00           O
ATOM   9469  C1  POPE7 196     111.370 117.190  93.893  1.00  0.00           C
ATOM   9472  C2  POPE7 196     112.120 117.430  92.553  1.00  0.00           C
ATOM   9474  O21 POPE7 196     111.190 117.800  91.513  1.00  0.00           O
ATOM   9475  C21 POPE7 196     110.640 119.000  91.663  1.00  0.00           C
ATOM   9476  O22 POPE7 196     110.770 119.760  92.613  1.00  0.00           O
ATOM   9477  C22 POPE7 196     109.700 119.240  90.493  1.00  0.00           C
ATOM   9480  C3  POPE7 196     112.940 116.170  92.143  1.00  0.00           C
ATOM   9483  O31 POPE7 196     113.410 116.270  90.783  1.00  0.00           O
ATOM   9484  C31 POPE7 196     112.680 115.620  89.883  1.00  0.00           C
ATOM   9485  O32 POPE7 196     111.790 114.830  90.133  1.00  0.00           O
ATOM   9486  C32 POPE7 196     113.090 116.110  88.493  1.00  0.00           C
ATOM   9489  C23 POPE7 196     109.590 120.730  90.083  1.00  0.00           C
ATOM   9492  C24 POPE7 196     108.720 120.880  88.843  1.00  0.00           C
ATOM   9495  C25 POPE7 196     109.430 120.460  87.553  1.00  0.00           C
ATOM   9498  C26 POPE7 196     108.640 120.940  86.343  1.00  0.00           C
ATOM   9501  C27 POPE7 196     109.170 120.480  84.993  1.00  0.00           C
ATOM   9504  C28 POPE7 196     108.310 121.120  83.893  1.00  0.00           C
ATOM   9507  C29 POPE7 196     108.220 120.300  82.643  1.00  0.00           C
ATOM   9509 0C21 POPE7 196     107.550 120.710  81.553  1.00  0.00           C
ATOM   9511 1C21 POPE7 196     106.870 122.050  81.423  1.00  0.00           C
ATOM   9514 2C21 POPE7 196     106.520 122.380  79.963  1.00  0.00           C
ATOM   9517 3C21 POPE7 196     107.720 122.300  79.013  1.00  0.00           C
ATOM   9520 4C21 POPE7 196     107.360 122.590  77.553  1.00  0.00           C
ATOM   9523 5C21 POPE7 196     108.550 122.390  76.603  1.00  0.00           C
ATOM   9526 6C21 POPE7 196     109.090 120.950  76.583  1.00  0.00           C
ATOM   9529 7C21 POPE7 196     109.980 120.700  75.363  1.00  0.00           C
ATOM   9532 8C21 POPE7 196     110.760 119.380  75.423  1.00  0.00           C
ATOM   9536  C33 POPE7 196     111.980 115.940  87.433  1.00  0.00           C
ATOM   9539  C34 POPE7 196     112.380 116.560  86.083  1.00  0.00           C
ATOM   9542  C35 POPE7 196     111.290 116.440  85.003  1.00  0.00           C
ATOM   9545  C36 POPE7 196     111.710 117.120  83.693  1.00  0.00           C
ATOM   9548  C37 POPE7 196     110.780 116.850  82.493  1.00  0.00           C
ATOM   9551  C38 POPE7 196     111.270 117.570  81.233  1.00  0.00           C
ATOM   9554  C39 POPE7 196     110.610 117.110  79.913  1.00  0.00           C
ATOM   9557 0C31 POPE7 196     109.220 117.720  79.643  1.00  0.00           C
ATOM   9560 1C31 POPE7 196     108.690 117.360  78.243  1.00  0.00           C
ATOM   9563 2C31 POPE7 196     107.160 117.420  78.133  1.00  0.00           C
ATOM   9566 3C31 POPE7 196     106.610 116.820  76.823  1.00  0.00           C
ATOM   9569 4C31 POPE7 196     106.810 117.720  75.593  1.00  0.00           C
ATOM   9572 5C31 POPE7 196     106.510 117.020  74.263  1.00  0.00           C
ATOM   9575 6C31 POPE7 196     105.090 117.240  73.733  1.00  0.00           C
ATOM   9579  NH3 POPE8 197      62.790  95.690  56.683  1.00  0.00           N
ATOM   9583  C12 POPE8 197      62.650  94.390  55.933  1.00  0.00           C
ATOM   9586  C11 POPE8 197      61.210  93.840  55.933  1.00  0.00           C
ATOM   9589  P   POPE8 197      61.190  91.860  57.653  1.00  0.00           P
ATOM   9590  O13 POPE8 197      60.710  90.880  56.653  1.00  0.00           O
ATOM   9591  O14 POPE8 197      62.630  91.880  57.933  1.00  0.00           O
ATOM   9592  O11 POPE8 197      60.440  91.710  59.023  1.00  0.00           O
ATOM   9593  O12 POPE8 197      60.800  93.320  57.193  1.00  0.00           O
ATOM   9594  C1  POPE8 197      59.430  90.720  59.253  1.00  0.00           C
ATOM   9597  C2  POPE8 197      58.390  91.290  60.223  1.00  0.00           C
ATOM   9599  O21 POPE8 197      58.860  91.150  61.573  1.00  0.00           O
ATOM   9600  C21 POPE8 197      58.360  90.240  62.363  1.00  0.00           C
ATOM   9601  O22 POPE8 197      57.790  89.210  62.053  1.00  0.00           O
ATOM   9602  C22 POPE8 197      58.480  90.700  63.823  1.00  0.00           C
ATOM   9605  C3  POPE8 197      56.910  90.820  59.953  1.00  0.00           C
ATOM   9608  O31 POPE8 197      55.990  91.220  60.993  1.00  0.00           O
ATOM   9609  C31 POPE8 197      55.760  92.530  61.033  1.00  0.00           C
ATOM   9610  O32 POPE8 197      56.220  93.360  60.263  1.00  0.00           O
ATOM   9611  C32 POPE8 197      54.950  92.880  62.283  1.00  0.00           C
ATOM   9614  C23 POPE8 197      59.050  92.120  63.973  1.00  0.00           C
ATOM   9617  C24 POPE8 197      58.530  92.860  65.213  1.00  0.00           C
ATOM   9620  C25 POPE8 197      59.500  94.000  65.533  1.00  0.00           C
ATOM   9623  C26 POPE8 197      58.850  95.170  66.253  1.00  0.00           C
ATOM   9626  C27 POPE8 197      59.900  96.000  67.003  1.00  0.00           C
ATOM   9629  C28 POPE8 197      59.310  97.250  67.673  1.00  0.00           C
ATOM   9632  C29 POPE8 197      59.280  98.410  66.713  1.00  0.00           C
ATOM   9634 0C21 POPE8 197      59.960  99.560  66.863  1.00  0.00           C
ATOM   9636 1C21 POPE8 197      60.840  99.870  68.053  1.00  0.00           C
ATOM   9639 2C21 POPE8 197      61.370 101.310  68.023  1.00  0.00           C
ATOM   9642 3C21 POPE8 197      62.220 101.690  69.253  1.00  0.00           C
ATOM   9645 4C21 POPE8 197      61.470 101.500  70.573  1.00  0.00           C
ATOM   9648 5C21 POPE8 197      62.190 102.070  71.803  1.00  0.00           C
ATOM   9651 6C21 POPE8 197      61.340 101.920  73.073  1.00  0.00           C
ATOM   9654 7C21 POPE8 197      62.020 102.420  74.343  1.00  0.00           C
ATOM   9657 8C21 POPE8 197      61.120 102.340  75.583  1.00  0.00           C
ATOM   9661  C33 POPE8 197      55.170  94.360  62.623  1.00  0.00           C
ATOM   9664  C34 POPE8 197      54.670  94.800  64.003  1.00  0.00           C
ATOM   9667  C35 POPE8 197      55.170  96.220  64.303  1.00  0.00           C
ATOM   9670  C36 POPE8 197      54.810  96.680  65.713  1.00  0.00           C
ATOM   9673  C37 POPE8 197      55.330  98.090  66.023  1.00  0.00           C
ATOM   9676  C38 POPE8 197      55.320  98.430  67.523  1.00  0.00           C
ATOM   9679  C39 POPE8 197      53.970  98.210  68.203  1.00  0.00           C
ATOM   9682 0C31 POPE8 197      54.070  98.380  69.723  1.00  0.00           C
ATOM   9685 1C31 POPE8 197      52.800  97.960  70.463  1.00  0.00           C
ATOM   9688 2C31 POPE8 197      53.060  97.830  71.973  1.00  0.00           C
ATOM   9691 3C31 POPE8 197      51.840  97.460  72.823  1.00  0.00           C
ATOM   9694 4C31 POPE8 197      50.820  98.600  72.973  1.00  0.00           C
ATOM   9697 5C31 POPE8 197      50.090  98.580  74.323  1.00  0.00           C
ATOM   9700 6C31 POPE8 197      49.210  99.810  74.573  1.00  0.00           C
ATOM   9704  NH3 POPE9 198      18.060  94.620  96.213  1.00  0.00           N
ATOM   9708  C12 POPE9 198      18.570  96.020  96.433  1.00  0.00           C
ATOM   9711  C11 POPE9 198      17.430  96.970  96.823  1.00  0.00           C
ATOM   9714  P   POPE9 198      15.200  96.500  95.493  1.00  0.00           P
ATOM   9715  O13 POPE9 198      15.390  95.080  95.883  1.00  0.00           O
ATOM   9716  O14 POPE9 198      14.080  97.230  96.113  1.00  0.00           O
ATOM   9717  O11 POPE9 198      15.020  96.560  93.933  1.00  0.00           O
ATOM   9718  O12 POPE9 198      16.560  97.280  95.733  1.00  0.00           O
ATOM   9719  C1  POPE9 198      14.780  97.840  93.303  1.00  0.00           C
ATOM   9722  C2  POPE9 198      15.590  97.980  91.983  1.00  0.00           C
ATOM   9724  O21 POPE9 198      15.090  97.160  90.923  1.00  0.00           O
ATOM   9725  C21 POPE9 198      13.940  97.490  90.383  1.00  0.00           C
ATOM   9726  O22 POPE9 198      13.140  98.310  90.783  1.00  0.00           O
ATOM   9727  C22 POPE9 198      13.770  96.670  89.103  1.00  0.00           C
ATOM   9730  C3  POPE9 198      17.080  97.600  92.223  1.00  0.00           C
ATOM   9733  O31 POPE9 198      17.990  98.150  91.263  1.00  0.00           O
ATOM   9734  C31 POPE9 198      17.740  98.010  89.963  1.00  0.00           C
ATOM   9735  O32 POPE9 198      17.660  98.920  89.163  1.00  0.00           O
ATOM   9736  C32 POPE9 198      17.760  96.530  89.563  1.00  0.00           C
ATOM   9739  C23 POPE9 198      13.120  97.510  87.983  1.00  0.00           C
ATOM   9742  C24 POPE9 198      13.110  96.750  86.643  1.00  0.00           C
ATOM   9745  C25 POPE9 198      11.720  96.530  86.043  1.00  0.00           C
ATOM   9748  C26 POPE9 198      11.040  97.810  85.523  1.00  0.00           C
ATOM   9751  C27 POPE9 198       9.770  97.470  84.723  1.00  0.00           C
ATOM   9754  C28 POPE9 198       8.920  98.690  84.333  1.00  0.00           C
ATOM   9757  C29 POPE9 198       9.590  99.550  83.283  1.00  0.00           C
ATOM   9759 0C21 POPE9 198       9.300  99.590  81.973  1.00  0.00           C
ATOM   9761 1C21 POPE9 198       8.270  98.750  81.243  1.00  0.00           C
ATOM   9764 2C21 POPE9 198       8.850  98.150  79.943  1.00  0.00           C
ATOM   9767 3C21 POPE9 198       7.870  97.180  79.263  1.00  0.00           C
ATOM   9770 4C21 POPE9 198       8.400  96.650  77.923  1.00  0.00           C
ATOM   9773 5C21 POPE9 198       7.480  95.600  77.293  1.00  0.00           C
ATOM   9776 6C21 POPE9 198       7.980  95.130  75.913  1.00  0.00           C
ATOM   9779 7C21 POPE9 198       6.900  94.360  75.143  1.00  0.00           C
ATOM   9782 8C21 POPE9 198       7.340  93.910  73.753  1.00  0.00           C
ATOM   9786  C33 POPE9 198      17.570  96.380  88.043  1.00  0.00           C
ATOM   9789  C34 POPE9 198      17.530  94.910  87.603  1.00  0.00           C
ATOM   9792  C35 POPE9 198      17.100  94.700  86.143  1.00  0.00           C
ATOM   9795  C36 POPE9 198      18.200  94.950  85.103  1.00  0.00           C
ATOM   9798  C37 POPE9 198      18.530  96.430  84.843  1.00  0.00           C
ATOM   9801  C38 POPE9 198      19.250  96.640  83.503  1.00  0.00           C
ATOM   9804  C39 POPE9 198      20.680  96.100  83.523  1.00  0.00           C
ATOM   9807 0C31 POPE9 198      21.160  95.750  82.113  1.00  0.00           C
ATOM   9810 1C31 POPE9 198      22.500  95.010  82.103  1.00  0.00           C
ATOM   9813 2C31 POPE9 198      22.950  94.670  80.673  1.00  0.00           C
ATOM   9816 3C31 POPE9 198      23.430  95.900  79.893  1.00  0.00           C
ATOM   9819 4C31 POPE9 198      22.490  96.300  78.743  1.00  0.00           C
ATOM   9822 5C31 POPE9 198      23.100  97.370  77.843  1.00  0.00           C
ATOM   9825 6C31 POPE9 198      22.280  97.650  76.583  1.00  0.00           C
ATOM   9829  NH3 POPE  199      75.690  49.890 100.583  1.00  0.00           N
ATOM   9833  C12 POPE  199      77.170  50.000 100.813  1.00  0.00           C
ATOM   9836  C11 POPE  199      77.600  49.200 102.043  1.00  0.00           C
ATOM   9839  P   POPE  199      79.320  47.380 101.363  1.00  0.00           P
ATOM   9840  O13 POPE  199      80.750  47.410 101.013  1.00  0.00           O
ATOM   9841  O14 POPE  199      78.800  46.330 102.293  1.00  0.00           O
ATOM   9842  O11 POPE  199      78.450  47.420 100.023  1.00  0.00           O
ATOM   9843  O12 POPE  199      78.980  48.820 101.983  1.00  0.00           O
ATOM   9844  C1  POPE  199      79.100  47.360  98.743  1.00  0.00           C
ATOM   9847  C2  POPE  199      78.080  47.160  97.553  1.00  0.00           C
ATOM   9849  O21 POPE  199      78.380  47.980  96.403  1.00  0.00           O
ATOM   9850  C21 POPE  199      78.060  49.250  96.423  1.00  0.00           C
ATOM   9851  O22 POPE  199      78.050  49.980  97.393  1.00  0.00           O
ATOM   9852  C22 POPE  199      77.760  49.740  95.003  1.00  0.00           C
ATOM   9855  C3  POPE  199      76.590  47.310  97.963  1.00  0.00           C
ATOM   9858  O31 POPE  199      75.750  47.640  96.823  1.00  0.00           O
ATOM   9859  C31 POPE  199      75.090  46.650  96.253  1.00  0.00           C
ATOM   9860  O32 POPE  199      75.110  45.470  96.563  1.00  0.00           O
ATOM   9861  C32 POPE  199      74.290  47.210  95.073  1.00  0.00           C
ATOM   9864  C23 POPE  199      76.630  50.810  94.963  1.00  0.00           C
ATOM   9867  C24 POPE  199      76.640  51.670  93.683  1.00  0.00           C
ATOM   9870  C25 POPE  199      76.020  50.940  92.493  1.00  0.00           C
ATOM   9873  C26 POPE  199      76.140  51.700  91.163  1.00  0.00           C
ATOM   9876  C27 POPE  199      75.040  51.260  90.173  1.00  0.00           C
ATOM   9879  C28 POPE  199      75.320  51.660  88.713  1.00  0.00           C
ATOM   9882  C29 POPE  199      76.420  50.810  88.113  1.00  0.00           C
ATOM   9884 0C21 POPE  199      77.570  51.230  87.553  1.00  0.00           C
ATOM   9886 1C21 POPE  199      78.040  52.650  87.343  1.00  0.00           C
ATOM   9889 2C21 POPE  199      79.290  53.020  88.163  1.00  0.00           C
ATOM   9892 3C21 POPE  199      79.950  54.290  87.613  1.00  0.00           C
ATOM   9895 4C21 POPE  199      81.180  54.730  88.423  1.00  0.00           C
ATOM   9898 5C21 POPE  199      81.930  55.900  87.773  1.00  0.00           C
ATOM   9901 6C21 POPE  199      82.800  55.470  86.583  1.00  0.00           C
ATOM   9904 7C21 POPE  199      82.850  56.530  85.473  1.00  0.00           C
ATOM   9907 8C21 POPE  199      83.610  56.060  84.233  1.00  0.00           C
ATOM   9911  C33 POPE  199      74.850  46.680  93.733  1.00  0.00           C
ATOM   9914  C34 POPE  199      74.470  47.500  92.493  1.00  0.00           C
ATOM   9917  C35 POPE  199      72.970  47.560  92.173  1.00  0.00           C
ATOM   9920  C36 POPE  199      72.740  47.710  90.663  1.00  0.00           C
ATOM   9923  C37 POPE  199      71.270  47.980  90.303  1.00  0.00           C
ATOM   9926  C38 POPE  199      71.010  48.000  88.783  1.00  0.00           C
ATOM   9929  C39 POPE  199      71.060  46.610  88.143  1.00  0.00           C
ATOM   9932 0C31 POPE  199      70.550  46.590  86.693  1.00  0.00           C
ATOM   9935 1C31 POPE  199      70.790  45.230  86.023  1.00  0.00           C
ATOM   9938 2C31 POPE  199      70.370  45.180  84.543  1.00  0.00           C
ATOM   9941 3C31 POPE  199      68.850  45.190  84.333  1.00  0.00           C
ATOM   9944 4C31 POPE  199      68.460  45.060  82.863  1.00  0.00           C
ATOM   9947 5C31 POPE  199      66.960  44.800  82.683  1.00  0.00           C
ATOM   9950 6C31 POPE  199      66.520  44.740  81.213  1.00  0.00           C
ATOM   9954  NH3 POPE  200      68.960  61.110  57.233  1.00  0.00           N
ATOM   9958  C12 POPE  200      68.570  62.540  57.103  1.00  0.00           C
ATOM   9961  C11 POPE  200      67.060  62.610  57.173  1.00  0.00           C
ATOM   9964  P   POPE  200      65.160  64.220  57.613  1.00  0.00           P
ATOM   9965  O13 POPE  200      64.770  65.640  57.633  1.00  0.00           O
ATOM   9966  O14 POPE  200      64.290  63.320  56.823  1.00  0.00           O
ATOM   9967  O11 POPE  200      65.170  63.740  59.103  1.00  0.00           O
ATOM   9968  O12 POPE  200      66.670  63.980  57.223  1.00  0.00           O
ATOM   9969  C1  POPE  200      66.230  64.190  59.963  1.00  0.00           C
ATOM   9972  C2  POPE  200      65.760  64.050  61.433  1.00  0.00           C
ATOM   9974  O21 POPE  200      66.790  63.570  62.323  1.00  0.00           O
ATOM   9975  C21 POPE  200      67.120  62.300  62.173  1.00  0.00           C
ATOM   9976  O22 POPE  200      66.980  61.640  61.163  1.00  0.00           O
ATOM   9977  C22 POPE  200      67.550  61.730  63.513  1.00  0.00           C
ATOM   9980  C3  POPE  200      64.460  63.220  61.583  1.00  0.00           C
ATOM   9983  O31 POPE  200      64.100  63.260  62.963  1.00  0.00           O
ATOM   9984  C31 POPE  200      62.850  62.960  63.243  1.00  0.00           C
ATOM   9985  O32 POPE  200      62.090  62.320  62.543  1.00  0.00           O
ATOM   9986  C32 POPE  200      62.490  63.680  64.543  1.00  0.00           C
ATOM   9989  C23 POPE  200      67.210  60.220  63.603  1.00  0.00           C
ATOM   9992  C24 POPE  200      67.190  59.650  65.023  1.00  0.00           C
ATOM   9995  C25 POPE  200      66.490  60.530  66.053  1.00  0.00           C
ATOM   9998  C26 POPE  200      66.310  59.770  67.373  1.00  0.00           C
ATOM  10001  C27 POPE  200      65.800  60.660  68.503  1.00  0.00           C
ATOM  10004  C28 POPE  200      65.770  59.930  69.863  1.00  0.00           C
ATOM  10007  C29 POPE  200      67.170  59.560  70.303  1.00  0.00           C
ATOM  10009 0C21 POPE  200      67.960  60.290  71.123  1.00  0.00           C
ATOM  10011 1C21 POPE  200      67.600  61.590  71.783  1.00  0.00           C
ATOM  10014 2C21 POPE  200      67.470  61.450  73.303  1.00  0.00           C
ATOM  10017 3C21 POPE  200      66.300  60.540  73.703  1.00  0.00           C
ATOM  10020 4C21 POPE  200      66.030  60.520  75.203  1.00  0.00           C
ATOM  10023 5C21 POPE  200      64.920  59.530  75.553  1.00  0.00           C
ATOM  10026 6C21 POPE  200      64.630  59.430  77.053  1.00  0.00           C
ATOM  10029 7C21 POPE  200      63.520  58.420  77.343  1.00  0.00           C
ATOM  10032 8C21 POPE  200      63.230  58.210  78.833  1.00  0.00           C
ATOM  10036  C33 POPE  200      62.260  62.740  65.733  1.00  0.00           C
ATOM  10039  C34 POPE  200      62.300  63.480  67.073  1.00  0.00           C
ATOM  10042  C35 POPE  200      61.270  64.610  67.193  1.00  0.00           C
ATOM  10045  C36 POPE  200      59.870  64.100  67.523  1.00  0.00           C
ATOM  10048  C37 POPE  200      59.710  63.880  69.033  1.00  0.00           C
ATOM  10051  C38 POPE  200      58.280  63.490  69.393  1.00  0.00           C
ATOM  10054  C39 POPE  200      57.970  63.710  70.883  1.00  0.00           C
ATOM  10057 0C31 POPE  200      56.470  63.860  71.143  1.00  0.00           C
ATOM  10060 1C31 POPE  200      56.140  64.960  72.163  1.00  0.00           C
ATOM  10063 2C31 POPE  200      54.800  65.670  71.873  1.00  0.00           C
ATOM  10066 3C31 POPE  200      53.570  64.750  71.983  1.00  0.00           C
ATOM  10069 4C31 POPE  200      52.850  64.870  73.323  1.00  0.00           C
ATOM  10072 5C31 POPE  200      51.560  64.040  73.343  1.00  0.00           C
ATOM  10075 6C31 POPE  200      50.750  64.190  74.643  1.00  0.00           C
ATOM  10079  NH3 POPE  201      88.440  66.540  53.463  1.00  0.00           N
ATOM  10083  C12 POPE  201      88.140  67.970  53.803  1.00  0.00           C
ATOM  10086  C11 POPE  201      88.770  68.900  52.743  1.00  0.00           C
ATOM  10089  P   POPE  201      90.300  70.350  54.233  1.00  0.00           P
ATOM  10090  O13 POPE  201      91.020  69.050  54.223  1.00  0.00           O
ATOM  10091  O14 POPE  201      91.060  71.580  53.923  1.00  0.00           O
ATOM  10092  O11 POPE  201      89.620  70.500  55.643  1.00  0.00           O
ATOM  10093  O12 POPE  201      89.030  70.210  53.263  1.00  0.00           O
ATOM  10094  C1  POPE  201      90.410  71.020  56.723  1.00  0.00           C
ATOM  10097  C2  POPE  201      89.590  70.930  58.033  1.00  0.00           C
ATOM  10099  O21 POPE  201      90.080  71.810  59.053  1.00  0.00           O
ATOM  10100  C21 POPE  201      91.300  71.640  59.503  1.00  0.00           C
ATOM  10101  O22 POPE  201      92.130  70.830  59.123  1.00  0.00           O
ATOM  10102  C22 POPE  201      91.560  72.640  60.623  1.00  0.00           C
ATOM  10105  C3  POPE  201      89.390  69.470  58.523  1.00  0.00           C
ATOM  10108  O31 POPE  201      88.300  69.370  59.463  1.00  0.00           O
ATOM  10109  C31 POPE  201      88.620  69.550  60.743  1.00  0.00           C
ATOM  10110  O32 POPE  201      89.730  69.810  61.163  1.00  0.00           O
ATOM  10111  C32 POPE  201      87.370  69.450  61.603  1.00  0.00           C
ATOM  10114  C23 POPE  201      92.760  72.190  61.483  1.00  0.00           C
ATOM  10117  C24 POPE  201      92.840  72.920  62.823  1.00  0.00           C
ATOM  10120  C25 POPE  201      93.600  72.080  63.863  1.00  0.00           C
ATOM  10123  C26 POPE  201      93.650  72.790  65.213  1.00  0.00           C
ATOM  10126  C27 POPE  201      94.230  71.920  66.333  1.00  0.00           C
ATOM  10129  C28 POPE  201      94.410  72.740  67.623  1.00  0.00           C
ATOM  10132  C29 POPE  201      94.750  71.890  68.813  1.00  0.00           C
ATOM  10134 0C21 POPE  201      94.850  72.340  70.083  1.00  0.00           C
ATOM  10136 1C21 POPE  201      94.650  73.770  70.513  1.00  0.00           C
ATOM  10139 2C21 POPE  201      93.520  73.950  71.543  1.00  0.00           C
ATOM  10142 3C21 POPE  201      93.820  73.290  72.893  1.00  0.00           C
ATOM  10145 4C21 POPE  201      92.990  73.870  74.043  1.00  0.00           C
ATOM  10148 5C21 POPE  201      93.300  73.190  75.383  1.00  0.00           C
ATOM  10151 6C21 POPE  201      92.460  73.730  76.543  1.00  0.00           C
ATOM  10154 7C21 POPE  201      92.550  72.830  77.793  1.00  0.00           C
ATOM  10157 8C21 POPE  201      91.660  73.290  78.943  1.00  0.00           C
ATOM  10161  C33 POPE  201      87.720  69.230  63.093  1.00  0.00           C
ATOM  10164  C34 POPE  201      86.460  69.100  63.963  1.00  0.00           C
ATOM  10167  C35 POPE  201      86.780  68.850  65.433  1.00  0.00           C
ATOM  10170  C36 POPE  201      85.510  68.520  66.233  1.00  0.00           C
ATOM  10173  C37 POPE  201      85.820  68.010  67.653  1.00  0.00           C
ATOM  10176  C38 POPE  201      84.740  67.030  68.153  1.00  0.00           C
ATOM  10179  C39 POPE  201      85.120  66.330  69.453  1.00  0.00           C
ATOM  10182 0C31 POPE  201      85.110  67.260  70.663  1.00  0.00           C
ATOM  10185 1C31 POPE  201      85.550  66.570  71.963  1.00  0.00           C
ATOM  10188 2C31 POPE  201      85.450  67.540  73.133  1.00  0.00           C
ATOM  10191 3C31 POPE  201      85.380  66.910  74.523  1.00  0.00           C
ATOM  10194 4C31 POPE  201      85.260  67.990  75.603  1.00  0.00           C
ATOM  10197 5C31 POPE  201      85.170  67.440  77.033  1.00  0.00           C
ATOM  10200 6C31 POPE  201      85.540  68.490  78.093  1.00  0.00           C
ATOM  10204  NH3 POPE  202      86.140 124.420  95.663  1.00  0.00           N
ATOM  10208  C12 POPE  202      86.440 123.720  96.953  1.00  0.00           C
ATOM  10211  C11 POPE  202      85.130 123.540  97.743  1.00  0.00           C
ATOM  10214  P   POPE  202      83.160 125.230  97.273  1.00  0.00           P
ATOM  10215  O13 POPE  202      82.340 124.080  96.833  1.00  0.00           O
ATOM  10216  O14 POPE  202      82.480 126.300  98.033  1.00  0.00           O
ATOM  10217  O11 POPE  202      83.820 125.910  95.993  1.00  0.00           O
ATOM  10218  O12 POPE  202      84.460 124.760  98.043  1.00  0.00           O
ATOM  10219  C1  POPE  202      82.990 126.840  95.273  1.00  0.00           C
ATOM  10222  C2  POPE  202      83.190 126.670  93.763  1.00  0.00           C
ATOM  10224  O21 POPE  202      82.150 127.460  93.143  1.00  0.00           O
ATOM  10225  C21 POPE  202      82.170 127.500  91.833  1.00  0.00           C
ATOM  10226  O22 POPE  202      83.170 127.400  91.123  1.00  0.00           O
ATOM  10227  C22 POPE  202      80.740 127.480  91.333  1.00  0.00           C
ATOM  10230  C3  POPE  202      83.090 125.130  93.443  1.00  0.00           C
ATOM  10233  O31 POPE  202      82.970 124.780  92.053  1.00  0.00           O
ATOM  10234  C31 POPE  202      84.110 124.750  91.373  1.00  0.00           C
ATOM  10235  O32 POPE  202      85.200 125.080  91.803  1.00  0.00           O
ATOM  10236  C32 POPE  202      83.780 124.370  89.943  1.00  0.00           C
ATOM  10239  C23 POPE  202      80.310 128.730  90.543  1.00  0.00           C
ATOM  10242  C24 POPE  202      79.000 128.440  89.793  1.00  0.00           C
ATOM  10245  C25 POPE  202      79.210 127.560  88.553  1.00  0.00           C
ATOM  10248  C26 POPE  202      78.940 128.330  87.253  1.00  0.00           C
ATOM  10251  C27 POPE  202      79.550 127.710  85.983  1.00  0.00           C
ATOM  10254  C28 POPE  202      80.070 128.820  85.043  1.00  0.00           C
ATOM  10257  C29 POPE  202      80.610 128.330  83.723  1.00  0.00           C
ATOM  10259 0C21 POPE  202      79.960 128.350  82.543  1.00  0.00           C
ATOM  10261 1C21 POPE  202      78.530 128.800  82.303  1.00  0.00           C
ATOM  10264 2C21 POPE  202      78.400 129.970  81.303  1.00  0.00           C
ATOM  10267 3C21 POPE  202      78.680 129.570  79.843  1.00  0.00           C
ATOM  10270 4C21 POPE  202      79.940 130.230  79.243  1.00  0.00           C
ATOM  10273 5C21 POPE  202      79.820 131.750  79.053  1.00  0.00           C
ATOM  10276 6C21 POPE  202      78.920 132.150  77.883  1.00  0.00           C
ATOM  10279 7C21 POPE  202      78.700 133.670  77.803  1.00  0.00           C
ATOM  10282 8C21 POPE  202      77.980 134.130  76.533  1.00  0.00           C
ATOM  10286  C33 POPE  202      85.010 124.360  89.023  1.00  0.00           C
ATOM  10289  C34 POPE  202      84.760 123.590  87.733  1.00  0.00           C
ATOM  10292  C35 POPE  202      83.730 124.250  86.823  1.00  0.00           C
ATOM  10295  C36 POPE  202      83.520 123.460  85.533  1.00  0.00           C
ATOM  10298  C37 POPE  202      82.550 124.140  84.573  1.00  0.00           C
ATOM  10301  C38 POPE  202      82.360 123.330  83.283  1.00  0.00           C
ATOM  10304  C39 POPE  202      81.220 123.880  82.413  1.00  0.00           C
ATOM  10307 0C31 POPE  202      79.830 123.530  82.973  1.00  0.00           C
ATOM  10310 1C31 POPE  202      78.760 124.580  82.673  1.00  0.00           C
ATOM  10313 2C31 POPE  202      78.250 124.600  81.223  1.00  0.00           C
ATOM  10316 3C31 POPE  202      79.190 125.300  80.233  1.00  0.00           C
ATOM  10319 4C31 POPE  202      78.520 125.560  78.883  1.00  0.00           C
ATOM  10322 5C31 POPE  202      79.440 126.300  77.903  1.00  0.00           C
ATOM  10325 6C31 POPE  202      78.730 126.740  76.633  1.00  0.00           C
ATOM  10329  NH3 POPE  203      19.510  72.530  93.473  1.00  0.00           N
ATOM  10333  C12 POPE  203      19.570  71.050  93.213  1.00  0.00           C
ATOM  10336  C11 POPE  203      20.260  70.350  94.393  1.00  0.00           C
ATOM  10339  P   POPE  203      19.310  67.980  94.303  1.00  0.00           P
ATOM  10340  O13 POPE  203      19.560  67.090  95.463  1.00  0.00           O
ATOM  10341  O14 POPE  203      18.040  68.740  94.313  1.00  0.00           O
ATOM  10342  O11 POPE  203      19.430  67.110  92.963  1.00  0.00           O
ATOM  10343  O12 POPE  203      20.530  68.980  94.123  1.00  0.00           O
ATOM  10344  C1  POPE  203      18.590  67.400  91.833  1.00  0.00           C
ATOM  10347  C2  POPE  203      19.350  67.210  90.483  1.00  0.00           C
ATOM  10349  O21 POPE  203      19.440  68.490  89.833  1.00  0.00           O
ATOM  10350  C21 POPE  203      20.330  68.590  88.853  1.00  0.00           C
ATOM  10351  O22 POPE  203      21.180  67.760  88.573  1.00  0.00           O
ATOM  10352  C22 POPE  203      20.150  69.920  88.133  1.00  0.00           C
ATOM  10355  C3  POPE  203      18.690  66.150  89.543  1.00  0.00           C
ATOM  10358  O31 POPE  203      19.690  65.310  88.913  1.00  0.00           O
ATOM  10359  C31 POPE  203      19.740  65.260  87.583  1.00  0.00           C
ATOM  10360  O32 POPE  203      18.930  65.760  86.823  1.00  0.00           O
ATOM  10361  C32 POPE  203      20.940  64.400  87.193  1.00  0.00           C
ATOM  10364  C23 POPE  203      21.330  70.320  87.193  1.00  0.00           C
ATOM  10367  C24 POPE  203      21.630  69.340  86.033  1.00  0.00           C
ATOM  10370  C25 POPE  203      20.370  68.870  85.273  1.00  0.00           C
ATOM  10373  C26 POPE  203      20.680  68.000  84.053  1.00  0.00           C
ATOM  10376  C27 POPE  203      19.460  67.170  83.633  1.00  0.00           C
ATOM  10379  C28 POPE  203      19.750  66.180  82.493  1.00  0.00           C
ATOM  10382  C29 POPE  203      18.660  65.140  82.423  1.00  0.00           C
ATOM  10384 0C21 POPE  203      17.600  65.120  81.593  1.00  0.00           C
ATOM  10386 1C21 POPE  203      17.300  66.150  80.533  1.00  0.00           C
ATOM  10389 2C21 POPE  203      16.170  65.730  79.583  1.00  0.00           C
ATOM  10392 3C21 POPE  203      16.480  64.460  78.773  1.00  0.00           C
ATOM  10395 4C21 POPE  203      15.650  64.350  77.473  1.00  0.00           C
ATOM  10398 5C21 POPE  203      14.160  64.040  77.693  1.00  0.00           C
ATOM  10401 6C21 POPE  203      13.890  62.530  77.693  1.00  0.00           C
ATOM  10404 7C21 POPE  203      12.400  62.160  77.693  1.00  0.00           C
ATOM  10407 8C21 POPE  203      12.140  60.650  77.613  1.00  0.00           C
ATOM  10411  C33 POPE  203      21.440  64.500  85.743  1.00  0.00           C
ATOM  10414  C34 POPE  203      22.400  63.340  85.453  1.00  0.00           C
ATOM  10417  C35 POPE  203      23.110  63.390  84.093  1.00  0.00           C
ATOM  10420  C36 POPE  203      23.910  62.100  83.853  1.00  0.00           C
ATOM  10423  C37 POPE  203      24.780  62.090  82.593  1.00  0.00           C
ATOM  10426  C38 POPE  203      25.810  63.220  82.523  1.00  0.00           C
ATOM  10429  C39 POPE  203      26.880  62.950  81.453  1.00  0.00           C
ATOM  10432 0C31 POPE  203      27.930  64.070  81.353  1.00  0.00           C
ATOM  10435 1C31 POPE  203      28.800  63.930  80.093  1.00  0.00           C
ATOM  10438 2C31 POPE  203      30.070  64.800  80.083  1.00  0.00           C
ATOM  10441 3C31 POPE  203      29.870  66.270  80.513  1.00  0.00           C
ATOM  10444 4C31 POPE  203      28.940  67.070  79.593  1.00  0.00           C
ATOM  10447 5C31 POPE  203      28.740  68.500  80.103  1.00  0.00           C
ATOM  10450 6C31 POPE  203      27.890  69.380  79.173  1.00  0.00           C
ATOM  10454  NH3 POPE  204      26.330  91.820  52.833  1.00  0.00           N
ATOM  10458  C12 POPE  204      25.030  91.410  53.473  1.00  0.00           C
ATOM  10461  C11 POPE  204      23.900  92.340  53.003  1.00  0.00           C
ATOM  10464  P   POPE  204      23.490  94.880  52.473  1.00  0.00           P
ATOM  10465  O13 POPE  204      23.110  94.550  51.083  1.00  0.00           O
ATOM  10466  O14 POPE  204      24.190  96.160  52.643  1.00  0.00           O
ATOM  10467  O11 POPE  204      22.200  95.060  53.353  1.00  0.00           O
ATOM  10468  O12 POPE  204      24.310  93.700  53.133  1.00  0.00           O
ATOM  10469  C1  POPE  204      21.150  94.150  53.633  1.00  0.00           C
ATOM  10472  C2  POPE  204      20.850  94.130  55.153  1.00  0.00           C
ATOM  10474  O21 POPE  204      20.970  92.780  55.663  1.00  0.00           O
ATOM  10475  C21 POPE  204      21.880  92.600  56.603  1.00  0.00           C
ATOM  10476  O22 POPE  204      22.770  93.380  56.893  1.00  0.00           O
ATOM  10477  C22 POPE  204      21.550  91.310  57.363  1.00  0.00           C
ATOM  10480  C3  POPE  204      19.410  94.680  55.433  1.00  0.00           C
ATOM  10483  O31 POPE  204      18.860  94.280  56.703  1.00  0.00           O
ATOM  10484  C31 POPE  204      19.290  94.910  57.773  1.00  0.00           C
ATOM  10485  O32 POPE  204      20.190  95.740  57.813  1.00  0.00           O
ATOM  10486  C32 POPE  204      18.470  94.420  58.973  1.00  0.00           C
ATOM  10489  C23 POPE  204      22.570  90.890  58.463  1.00  0.00           C
ATOM  10492  C24 POPE  204      21.910  90.010  59.533  1.00  0.00           C
ATOM  10495  C25 POPE  204      22.840  89.550  60.673  1.00  0.00           C
ATOM  10498  C26 POPE  204      22.420  90.060  62.063  1.00  0.00           C
ATOM  10501  C27 POPE  204      23.470  89.720  63.143  1.00  0.00           C
ATOM  10504  C28 POPE  204      23.170  90.270  64.553  1.00  0.00           C
ATOM  10507  C29 POPE  204      23.360  91.760  64.683  1.00  0.00           C
ATOM  10509 0C21 POPE  204      24.200  92.400  65.533  1.00  0.00           C
ATOM  10511 1C21 POPE  204      25.110  91.750  66.543  1.00  0.00           C
ATOM  10514 2C21 POPE  204      25.810  92.770  67.473  1.00  0.00           C
ATOM  10517 3C21 POPE  204      24.860  93.490  68.443  1.00  0.00           C
ATOM  10520 4C21 POPE  204      25.590  94.490  69.363  1.00  0.00           C
ATOM  10523 5C21 POPE  204      24.790  94.820  70.633  1.00  0.00           C
ATOM  10526 6C21 POPE  204      25.540  95.750  71.603  1.00  0.00           C
ATOM  10529 7C21 POPE  204      25.350  97.240  71.283  1.00  0.00           C
ATOM  10532 8C21 POPE  204      26.160  98.150  72.203  1.00  0.00           C
ATOM  10536  C33 POPE  204      18.780  95.090  60.333  1.00  0.00           C
ATOM  10539  C34 POPE  204      18.270  94.210  61.483  1.00  0.00           C
ATOM  10542  C35 POPE  204      18.720  94.670  62.873  1.00  0.00           C
ATOM  10545  C36 POPE  204      19.990  93.960  63.353  1.00  0.00           C
ATOM  10548  C37 POPE  204      20.430  94.380  64.763  1.00  0.00           C
ATOM  10551  C38 POPE  204      21.140  95.740  64.783  1.00  0.00           C
ATOM  10554  C39 POPE  204      21.860  96.030  66.103  1.00  0.00           C
ATOM  10557 0C31 POPE  204      21.330  97.290  66.803  1.00  0.00           C
ATOM  10560 1C31 POPE  204      22.020  97.570  68.143  1.00  0.00           C
ATOM  10563 2C31 POPE  204      21.070  98.190  69.173  1.00  0.00           C
ATOM  10566 3C31 POPE  204      20.140  97.180  69.853  1.00  0.00           C
ATOM  10569 4C31 POPE  204      20.680  96.660  71.193  1.00  0.00           C
ATOM  10572 5C31 POPE  204      19.690  95.750  71.923  1.00  0.00           C
ATOM  10575 6C31 POPE  204      20.140  95.370  73.333  1.00  0.00           C
ATOM  10579  NH3 POPE  205      33.360  71.870  97.293  1.00  0.00           N
ATOM  10583  C12 POPE  205      34.790  72.280  97.483  1.00  0.00           C
ATOM  10586  C11 POPE  205      35.760  71.380  96.713  1.00  0.00           C
ATOM  10589  P   POPE  205      38.370  71.420  97.183  1.00  0.00           P
ATOM  10590  O13 POPE  205      39.150  72.540  97.763  1.00  0.00           O
ATOM  10591  O14 POPE  205      38.150  70.260  98.063  1.00  0.00           O
ATOM  10592  O11 POPE  205      39.160  70.940  95.913  1.00  0.00           O
ATOM  10593  O12 POPE  205      37.020  72.040  96.623  1.00  0.00           O
ATOM  10594  C1  POPE  205      39.110  71.700  94.713  1.00  0.00           C
ATOM  10597  C2  POPE  205      39.700  70.870  93.563  1.00  0.00           C
ATOM  10599  O21 POPE  205      39.320  71.450  92.313  1.00  0.00           O
ATOM  10600  C21 POPE  205      39.770  72.640  91.993  1.00  0.00           C
ATOM  10601  O22 POPE  205      40.520  73.370  92.633  1.00  0.00           O
ATOM  10602  C22 POPE  205      39.280  72.930  90.583  1.00  0.00           C
ATOM  10605  C3  POPE  205      39.190  69.390  93.653  1.00  0.00           C
ATOM  10608  O31 POPE  205      39.010  68.780  92.363  1.00  0.00           O
ATOM  10609  C31 POPE  205      37.770  68.810  91.893  1.00  0.00           C
ATOM  10610  O32 POPE  205      36.780  69.210  92.493  1.00  0.00           O
ATOM  10611  C32 POPE  205      37.780  68.340  90.443  1.00  0.00           C
ATOM  10614  C23 POPE  205      40.350  72.440  89.593  1.00  0.00           C
ATOM  10617  C24 POPE  205      39.900  72.390  88.133  1.00  0.00           C
ATOM  10620  C25 POPE  205      41.140  72.300  87.243  1.00  0.00           C
ATOM  10623  C26 POPE  205      40.920  71.690  85.863  1.00  0.00           C
ATOM  10626  C27 POPE  205      42.250  71.670  85.083  1.00  0.00           C
ATOM  10629  C28 POPE  205      42.400  70.500  84.093  1.00  0.00           C
ATOM  10632  C29 POPE  205      41.360  70.480  83.003  1.00  0.00           C
ATOM  10634 0C21 POPE  205      41.390  71.160  81.853  1.00  0.00           C
ATOM  10636 1C21 POPE  205      42.490  72.100  81.423  1.00  0.00           C
ATOM  10639 2C21 POPE  205      42.750  72.050  79.913  1.00  0.00           C
ATOM  10642 3C21 POPE  205      44.000  72.870  79.543  1.00  0.00           C
ATOM  10645 4C21 POPE  205      44.230  73.000  78.033  1.00  0.00           C
ATOM  10648 5C21 POPE  205      44.410  71.660  77.313  1.00  0.00           C
ATOM  10651 6C21 POPE  205      44.900  71.850  75.883  1.00  0.00           C
ATOM  10654 7C21 POPE  205      45.020  70.520  75.123  1.00  0.00           C
ATOM  10657 8C21 POPE  205      45.870  70.640  73.853  1.00  0.00           C
ATOM  10661  C33 POPE  205      36.520  68.810  89.683  1.00  0.00           C
ATOM  10664  C34 POPE  205      36.850  69.380  88.293  1.00  0.00           C
ATOM  10667  C35 POPE  205      37.350  68.340  87.293  1.00  0.00           C
ATOM  10670  C36 POPE  205      37.500  68.980  85.913  1.00  0.00           C
ATOM  10673  C37 POPE  205      37.960  68.020  84.823  1.00  0.00           C
ATOM  10676  C38 POPE  205      38.000  68.740  83.463  1.00  0.00           C
ATOM  10679  C39 POPE  205      38.690  67.910  82.373  1.00  0.00           C
ATOM  10682 0C31 POPE  205      37.720  66.960  81.653  1.00  0.00           C
ATOM  10685 1C31 POPE  205      37.090  67.590  80.393  1.00  0.00           C
ATOM  10688 2C31 POPE  205      38.050  67.600  79.193  1.00  0.00           C
ATOM  10691 3C31 POPE  205      37.480  68.290  77.953  1.00  0.00           C
ATOM  10694 4C31 POPE  205      38.100  67.750  76.663  1.00  0.00           C
ATOM  10697 5C31 POPE  205      37.450  68.310  75.393  1.00  0.00           C
ATOM  10700 6C31 POPE  205      37.860  67.560  74.123  1.00  0.00           C
ATOM  10704  NH3 POPE  206      75.760  33.220 100.313  1.00  0.00           N
ATOM  10708  C12 POPE  206      74.260  33.370 100.213  1.00  0.00           C
ATOM  10711  C11 POPE  206      73.500  33.010 101.513  1.00  0.00           C
ATOM  10714  P   POPE  206      71.100  33.830 102.283  1.00  0.00           P
ATOM  10715  O13 POPE  206      70.880  32.960 103.463  1.00  0.00           O
ATOM  10716  O14 POPE  206      71.660  35.180 102.513  1.00  0.00           O
ATOM  10717  O11 POPE  206      69.740  34.020 101.493  1.00  0.00           O
ATOM  10718  O12 POPE  206      72.090  33.080 101.283  1.00  0.00           O
ATOM  10719  C1  POPE  206      69.490  33.590 100.153  1.00  0.00           C
ATOM  10722  C2  POPE  206      70.290  34.360  99.053  1.00  0.00           C
ATOM  10724  O21 POPE  206      69.470  35.180  98.193  1.00  0.00           O
ATOM  10725  C21 POPE  206      68.520  34.630  97.433  1.00  0.00           C
ATOM  10726  O22 POPE  206      68.180  33.460  97.453  1.00  0.00           O
ATOM  10727  C22 POPE  206      68.140  35.680  96.373  1.00  0.00           C
ATOM  10730  C3  POPE  206      71.210  33.400  98.243  1.00  0.00           C
ATOM  10733  O31 POPE  206      72.330  34.110  97.703  1.00  0.00           O
ATOM  10734  C31 POPE  206      72.230  34.700  96.503  1.00  0.00           C
ATOM  10735  O32 POPE  206      72.800  35.740  96.223  1.00  0.00           O
ATOM  10736  C32 POPE  206      71.380  33.900  95.513  1.00  0.00           C
ATOM  10739  C23 POPE  206      66.700  36.220  96.473  1.00  0.00           C
ATOM  10742  C24 POPE  206      66.530  37.600  95.813  1.00  0.00           C
ATOM  10745  C25 POPE  206      66.870  37.670  94.323  1.00  0.00           C
ATOM  10748  C26 POPE  206      65.750  37.160  93.393  1.00  0.00           C
ATOM  10751  C27 POPE  206      66.120  37.360  91.923  1.00  0.00           C
ATOM  10754  C28 POPE  206      65.150  36.660  90.953  1.00  0.00           C
ATOM  10757  C29 POPE  206      65.700  36.710  89.553  1.00  0.00           C
ATOM  10759 0C21 POPE  206      65.020  36.920  88.413  1.00  0.00           C
ATOM  10761 1C21 POPE  206      63.540  37.130  88.243  1.00  0.00           C
ATOM  10764 2C21 POPE  206      63.230  37.770  86.883  1.00  0.00           C
ATOM  10767 3C21 POPE  206      63.260  36.770  85.713  1.00  0.00           C
ATOM  10770 4C21 POPE  206      63.310  37.420  84.323  1.00  0.00           C
ATOM  10773 5C21 POPE  206      62.420  38.670  84.143  1.00  0.00           C
ATOM  10776 6C21 POPE  206      60.920  38.470  84.393  1.00  0.00           C
ATOM  10779 7C21 POPE  206      60.100  38.280  83.123  1.00  0.00           C
ATOM  10782 8C21 POPE  206      58.590  38.280  83.373  1.00  0.00           C
ATOM  10786  C33 POPE  206      71.500  34.390  94.063  1.00  0.00           C
ATOM  10789  C34 POPE  206      70.630  33.530  93.143  1.00  0.00           C
ATOM  10792  C35 POPE  206      71.190  33.360  91.733  1.00  0.00           C
ATOM  10795  C36 POPE  206      70.560  32.140  91.073  1.00  0.00           C
ATOM  10798  C37 POPE  206      71.010  31.900  89.633  1.00  0.00           C
ATOM  10801  C38 POPE  206      70.370  30.620  89.093  1.00  0.00           C
ATOM  10804  C39 POPE  206      70.720  30.280  87.643  1.00  0.00           C
ATOM  10807 0C31 POPE  206      70.130  28.920  87.243  1.00  0.00           C
ATOM  10810 1C31 POPE  206      70.500  28.490  85.823  1.00  0.00           C
ATOM  10813 2C31 POPE  206      69.970  27.100  85.463  1.00  0.00           C
ATOM  10816 3C31 POPE  206      68.470  27.090  85.123  1.00  0.00           C
ATOM  10819 4C31 POPE  206      68.020  25.710  84.613  1.00  0.00           C
ATOM  10822 5C31 POPE  206      66.580  25.670  84.103  1.00  0.00           C
ATOM  10825 6C31 POPE  206      66.330  24.430  83.243  1.00  0.00           C
ATOM  10829  NH3 POPE  207      64.010  66.850  59.833  1.00  0.00           N
ATOM  10833  C12 POPE  207      64.670  68.170  59.613  1.00  0.00           C
ATOM  10836  C11 POPE  207      65.710  68.450  60.703  1.00  0.00           C
ATOM  10839  P   POPE  207      68.240  69.120  60.433  1.00  0.00           P
ATOM  10840  O13 POPE  207      69.040  69.430  59.233  1.00  0.00           O
ATOM  10841  O14 POPE  207      68.520  69.870  61.673  1.00  0.00           O
ATOM  10842  O11 POPE  207      68.420  67.570  60.743  1.00  0.00           O
ATOM  10843  O12 POPE  207      66.700  69.280  60.113  1.00  0.00           O
ATOM  10844  C1  POPE  207      69.580  67.150  61.483  1.00  0.00           C
ATOM  10847  C2  POPE  207      69.230  67.120  62.993  1.00  0.00           C
ATOM  10849  O21 POPE  207      70.340  67.590  63.753  1.00  0.00           O
ATOM  10850  C21 POPE  207      70.370  68.890  64.083  1.00  0.00           C
ATOM  10851  O22 POPE  207      71.340  69.620  63.983  1.00  0.00           O
ATOM  10852  C22 POPE  207      69.200  69.270  64.993  1.00  0.00           C
ATOM  10855  C3  POPE  207      68.830  65.700  63.463  1.00  0.00           C
ATOM  10858  O31 POPE  207      67.860  65.780  64.523  1.00  0.00           O
ATOM  10859  C31 POPE  207      67.920  64.840  65.453  1.00  0.00           C
ATOM  10860  O32 POPE  207      68.740  63.940  65.513  1.00  0.00           O
ATOM  10861  C32 POPE  207      66.750  65.020  66.393  1.00  0.00           C
ATOM  10864  C23 POPE  207      69.700  69.080  66.443  1.00  0.00           C
ATOM  10867  C24 POPE  207      68.590  69.280  67.473  1.00  0.00           C
ATOM  10870  C25 POPE  207      69.040  69.000  68.913  1.00  0.00           C
ATOM  10873  C26 POPE  207      70.040  70.030  69.433  1.00  0.00           C
ATOM  10876  C27 POPE  207      70.610  69.620  70.783  1.00  0.00           C
ATOM  10879  C28 POPE  207      71.670  70.610  71.273  1.00  0.00           C
ATOM  10882  C29 POPE  207      72.350  70.170  72.543  1.00  0.00           C
ATOM  10884 0C21 POPE  207      73.060  70.970  73.353  1.00  0.00           C
ATOM  10886 1C21 POPE  207      73.280  72.450  73.183  1.00  0.00           C
ATOM  10889 2C21 POPE  207      73.010  73.200  74.503  1.00  0.00           C
ATOM  10892 3C21 POPE  207      74.090  72.980  75.583  1.00  0.00           C
ATOM  10895 4C21 POPE  207      73.510  72.670  76.973  1.00  0.00           C
ATOM  10898 5C21 POPE  207      72.650  73.800  77.553  1.00  0.00           C
ATOM  10901 6C21 POPE  207      71.960  73.400  78.863  1.00  0.00           C
ATOM  10904 7C21 POPE  207      71.010  74.490  79.383  1.00  0.00           C
ATOM  10907 8C21 POPE  207      70.090  74.000  80.503  1.00  0.00           C
ATOM  10911  C33 POPE  207      67.040  64.700  67.873  1.00  0.00           C
ATOM  10914  C34 POPE  207      65.750  64.920  68.663  1.00  0.00           C
ATOM  10917  C35 POPE  207      65.790  64.560  70.143  1.00  0.00           C
ATOM  10920  C36 POPE  207      66.560  65.550  71.013  1.00  0.00           C
ATOM  10923  C37 POPE  207      66.320  65.270  72.503  1.00  0.00           C
ATOM  10926  C38 POPE  207      67.460  65.760  73.403  1.00  0.00           C
ATOM  10929  C39 POPE  207      67.700  67.270  73.353  1.00  0.00           C
ATOM  10932 0C31 POPE  207      68.790  67.700  74.343  1.00  0.00           C
ATOM  10935 1C31 POPE  207      68.930  69.230  74.443  1.00  0.00           C
ATOM  10938 2C31 POPE  207      69.780  69.660  75.643  1.00  0.00           C
ATOM  10941 3C31 POPE  207      69.860  71.190  75.783  1.00  0.00           C
ATOM  10944 4C31 POPE  207      68.560  71.830  76.283  1.00  0.00           C
ATOM  10947 5C31 POPE  207      68.750  73.320  76.583  1.00  0.00           C
ATOM  10950 6C31 POPE  207      67.560  73.990  77.263  1.00  0.00           C
ATOM  10954  NH3 POPE  208      69.490  95.020  56.473  1.00  0.00           N
ATOM  10958  C12 POPE  208      68.740  95.110  55.173  1.00  0.00           C
ATOM  10961  C11 POPE  208      67.220  95.300  55.353  1.00  0.00           C
ATOM  10964  P   POPE  208      66.440  95.650  57.813  1.00  0.00           P
ATOM  10965  O13 POPE  208      65.150  94.970  57.633  1.00  0.00           O
ATOM  10966  O14 POPE  208      67.570  94.900  58.363  1.00  0.00           O
ATOM  10967  O11 POPE  208      66.230  96.990  58.613  1.00  0.00           O
ATOM  10968  O12 POPE  208      66.900  96.220  56.413  1.00  0.00           O
ATOM  10969  C1  POPE  208      67.100  97.430  59.653  1.00  0.00           C
ATOM  10972  C2  POPE  208      67.990  98.630  59.223  1.00  0.00           C
ATOM  10974  O21 POPE  208      69.230  98.460  59.923  1.00  0.00           O
ATOM  10975  C21 POPE  208      70.220  99.300  59.673  1.00  0.00           C
ATOM  10976  O22 POPE  208      70.200 100.170  58.813  1.00  0.00           O
ATOM  10977  C22 POPE  208      71.340  99.040  60.693  1.00  0.00           C
ATOM  10980  C3  POPE  208      67.320 100.000  59.513  1.00  0.00           C
ATOM  10983  O31 POPE  208      67.250 100.190  60.933  1.00  0.00           O
ATOM  10984  C31 POPE  208      67.060 101.450  61.323  1.00  0.00           C
ATOM  10985  O32 POPE  208      66.980 102.420  60.593  1.00  0.00           O
ATOM  10986  C32 POPE  208      67.000 101.460  62.853  1.00  0.00           C
ATOM  10989  C23 POPE  208      72.660  98.580  60.033  1.00  0.00           C
ATOM  10992  C24 POPE  208      73.500  97.650  60.923  1.00  0.00           C
ATOM  10995  C25 POPE  208      73.830  98.200  62.323  1.00  0.00           C
ATOM  10998  C26 POPE  208      74.550  97.150  63.193  1.00  0.00           C
ATOM  11001  C27 POPE  208      74.600  97.500  64.693  1.00  0.00           C
ATOM  11004  C28 POPE  208      75.150  96.360  65.563  1.00  0.00           C
ATOM  11007  C29 POPE  208      76.650  96.290  65.643  1.00  0.00           C
ATOM  11009 0C21 POPE  208      77.420  97.000  66.493  1.00  0.00           C
ATOM  11011 1C21 POPE  208      76.920  97.980  67.513  1.00  0.00           C
ATOM  11014 2C21 POPE  208      77.940  98.280  68.633  1.00  0.00           C
ATOM  11017 3C21 POPE  208      79.200  99.020  68.133  1.00  0.00           C
ATOM  11020 4C21 POPE  208      80.440  98.760  69.003  1.00  0.00           C
ATOM  11023 5C21 POPE  208      80.980  97.330  68.873  1.00  0.00           C
ATOM  11026 6C21 POPE  208      82.170  97.050  69.803  1.00  0.00           C
ATOM  11029 7C21 POPE  208      82.610  95.580  69.743  1.00  0.00           C
ATOM  11032 8C21 POPE  208      83.710  95.230  70.743  1.00  0.00           C
ATOM  11036  C33 POPE  208      66.870 102.880  63.453  1.00  0.00           C
ATOM  11039  C34 POPE  208      66.180 102.910  64.823  1.00  0.00           C
ATOM  11042  C35 POPE  208      66.920 102.160  65.943  1.00  0.00           C
ATOM  11045  C36 POPE  208      66.220 102.380  67.293  1.00  0.00           C
ATOM  11048  C37 POPE  208      66.920 101.700  68.483  1.00  0.00           C
ATOM  11051  C38 POPE  208      66.310 102.130  69.823  1.00  0.00           C
ATOM  11054  C39 POPE  208      66.870 103.470  70.313  1.00  0.00           C
ATOM  11057 0C31 POPE  208      66.160 104.010  71.563  1.00  0.00           C
ATOM  11060 1C31 POPE  208      66.860 105.260  72.113  1.00  0.00           C
ATOM  11063 2C31 POPE  208      66.290 105.780  73.443  1.00  0.00           C
ATOM  11066 3C31 POPE  208      64.830 106.250  73.363  1.00  0.00           C
ATOM  11069 4C31 POPE  208      64.420 107.090  74.573  1.00  0.00           C
ATOM  11072 5C31 POPE  208      63.150 107.900  74.323  1.00  0.00           C
ATOM  11075 6C31 POPE  208      62.700 108.710  75.533  1.00  0.00           C
ATOM  11079  NH3 POPE  209      35.440  82.190  51.213  1.00  0.00           N
ATOM  11083  C12 POPE  209      34.920  82.960  50.033  1.00  0.00           C
ATOM  11086  C11 POPE  209      35.100  84.470  50.213  1.00  0.00           C
ATOM  11089  P   POPE  209      34.310  86.720  49.113  1.00  0.00           P
ATOM  11090  O13 POPE  209      35.510  87.280  48.453  1.00  0.00           O
ATOM  11091  O14 POPE  209      32.980  87.090  48.603  1.00  0.00           O
ATOM  11092  O11 POPE  209      34.360  87.100  50.633  1.00  0.00           O
ATOM  11093  O12 POPE  209      34.400  85.130  49.153  1.00  0.00           O
ATOM  11094  C1  POPE  209      34.350  88.480  51.013  1.00  0.00           C
ATOM  11097  C2  POPE  209      35.470  88.710  52.043  1.00  0.00           C
ATOM  11099  O21 POPE  209      34.830  89.140  53.253  1.00  0.00           O
ATOM  11100  C21 POPE  209      35.100  88.420  54.313  1.00  0.00           C
ATOM  11101  O22 POPE  209      35.980  87.570  54.403  1.00  0.00           O
ATOM  11102  C22 POPE  209      34.080  88.700  55.383  1.00  0.00           C
ATOM  11105  C3  POPE  209      36.500  89.770  51.613  1.00  0.00           C
ATOM  11108  O31 POPE  209      37.670  89.630  52.433  1.00  0.00           O
ATOM  11109  C31 POPE  209      37.940  90.590  53.283  1.00  0.00           C
ATOM  11110  O32 POPE  209      37.390  91.680  53.373  1.00  0.00           O
ATOM  11111  C32 POPE  209      39.020  90.170  54.263  1.00  0.00           C
ATOM  11114  C23 POPE  209      33.910  87.460  56.273  1.00  0.00           C
ATOM  11117  C24 POPE  209      34.940  87.290  57.413  1.00  0.00           C
ATOM  11120  C25 POPE  209      35.190  88.520  58.303  1.00  0.00           C
ATOM  11123  C26 POPE  209      33.970  88.900  59.133  1.00  0.00           C
ATOM  11126  C27 POPE  209      34.170  89.980  60.203  1.00  0.00           C
ATOM  11129  C28 POPE  209      33.020  89.920  61.233  1.00  0.00           C
ATOM  11132  C29 POPE  209      33.310  90.800  62.423  1.00  0.00           C
ATOM  11134 0C21 POPE  209      33.650  90.350  63.653  1.00  0.00           C
ATOM  11136 1C21 POPE  209      33.800  88.900  64.063  1.00  0.00           C
ATOM  11139 2C21 POPE  209      34.740  88.680  65.263  1.00  0.00           C
ATOM  11142 3C21 POPE  209      34.360  89.470  66.523  1.00  0.00           C
ATOM  11145 4C21 POPE  209      35.090  89.010  67.783  1.00  0.00           C
ATOM  11148 5C21 POPE  209      34.770  89.890  68.993  1.00  0.00           C
ATOM  11151 6C21 POPE  209      35.600  89.520  70.223  1.00  0.00           C
ATOM  11154 7C21 POPE  209      35.650  90.640  71.273  1.00  0.00           C
ATOM  11157 8C21 POPE  209      36.340  90.190  72.563  1.00  0.00           C
ATOM  11161  C33 POPE  209      38.560  89.070  55.243  1.00  0.00           C
ATOM  11164  C34 POPE  209      39.280  89.190  56.583  1.00  0.00           C
ATOM  11167  C35 POPE  209      38.870  88.090  57.553  1.00  0.00           C
ATOM  11170  C36 POPE  209      39.340  88.420  58.973  1.00  0.00           C
ATOM  11173  C37 POPE  209      39.770  87.190  59.773  1.00  0.00           C
ATOM  11176  C38 POPE  209      40.570  87.610  61.023  1.00  0.00           C
ATOM  11179  C39 POPE  209      41.590  86.570  61.493  1.00  0.00           C
ATOM  11182 0C31 POPE  209      40.990  85.390  62.273  1.00  0.00           C
ATOM  11185 1C31 POPE  209      42.030  84.280  62.533  1.00  0.00           C
ATOM  11188 2C31 POPE  209      41.580  83.350  63.673  1.00  0.00           C
ATOM  11191 3C31 POPE  209      42.490  82.130  63.863  1.00  0.00           C
ATOM  11194 4C31 POPE  209      43.920  82.460  64.323  1.00  0.00           C
ATOM  11197 5C31 POPE  209      44.720  81.180  64.603  1.00  0.00           C
ATOM  11200 6C31 POPE  209      46.220  81.410  64.783  1.00  0.00           C
ATOM  11204  NH3 POPE  210      29.090  40.200  55.223  1.00  0.00           N
ATOM  11208  C12 POPE  210      30.210  40.180  54.213  1.00  0.00           C
ATOM  11211  C11 POPE  210      30.860  38.790  54.103  1.00  0.00           C
ATOM  11214  P   POPE  210      31.280  36.940  55.933  1.00  0.00           P
ATOM  11215  O13 POPE  210      30.310  36.150  55.123  1.00  0.00           O
ATOM  11216  O14 POPE  210      32.610  36.350  56.203  1.00  0.00           O
ATOM  11217  O11 POPE  210      30.600  37.220  57.333  1.00  0.00           O
ATOM  11218  O12 POPE  210      31.450  38.400  55.343  1.00  0.00           O
ATOM  11219  C1  POPE  210      31.290  37.070  58.583  1.00  0.00           C
ATOM  11222  C2  POPE  210      32.090  38.360  58.943  1.00  0.00           C
ATOM  11224  O21 POPE  210      32.970  38.210  60.073  1.00  0.00           O
ATOM  11225  C21 POPE  210      32.420  37.930  61.243  1.00  0.00           C
ATOM  11226  O22 POPE  210      31.230  37.790  61.463  1.00  0.00           O
ATOM  11227  C22 POPE  210      33.490  37.670  62.303  1.00  0.00           C
ATOM  11230  C3  POPE  210      31.120  39.580  59.073  1.00  0.00           C
ATOM  11233  O31 POPE  210      31.810  40.800  58.773  1.00  0.00           O
ATOM  11234  C31 POPE  210      31.170  41.640  57.973  1.00  0.00           C
ATOM  11235  O32 POPE  210      30.140  41.380  57.373  1.00  0.00           O
ATOM  11236  C32 POPE  210      31.910  42.980  57.923  1.00  0.00           C
ATOM  11239  C23 POPE  210      34.170  38.930  62.863  1.00  0.00           C
ATOM  11242  C24 POPE  210      33.220  39.910  63.583  1.00  0.00           C
ATOM  11245  C25 POPE  210      32.380  39.290  64.723  1.00  0.00           C
ATOM  11248  C26 POPE  210      32.090  40.280  65.873  1.00  0.00           C
ATOM  11251  C27 POPE  210      33.320  40.470  66.783  1.00  0.00           C
ATOM  11254  C28 POPE  210      33.160  41.560  67.873  1.00  0.00           C
ATOM  11257  C29 POPE  210      32.310  41.110  69.033  1.00  0.00           C
ATOM  11259 0C21 POPE  210      32.670  41.080  70.333  1.00  0.00           C
ATOM  11261 1C21 POPE  210      34.010  41.460  70.903  1.00  0.00           C
ATOM  11264 2C21 POPE  210      34.210  42.970  71.093  1.00  0.00           C
ATOM  11267 3C21 POPE  210      35.520  43.290  71.833  1.00  0.00           C
ATOM  11270 4C21 POPE  210      35.790  44.800  71.953  1.00  0.00           C
ATOM  11273 5C21 POPE  210      37.070  45.100  72.743  1.00  0.00           C
ATOM  11276 6C21 POPE  210      36.830  45.250  74.243  1.00  0.00           C
ATOM  11279 7C21 POPE  210      38.150  45.410  75.013  1.00  0.00           C
ATOM  11282 8C21 POPE  210      37.960  45.630  76.523  1.00  0.00           C
ATOM  11286  C33 POPE  210      33.000  43.200  59.013  1.00  0.00           C
ATOM  11289  C34 POPE  210      32.530  43.670  60.393  1.00  0.00           C
ATOM  11292  C35 POPE  210      31.830  45.040  60.313  1.00  0.00           C
ATOM  11295  C36 POPE  210      31.600  45.680  61.683  1.00  0.00           C
ATOM  11298  C37 POPE  210      30.710  46.930  61.603  1.00  0.00           C
ATOM  11301  C38 POPE  210      30.370  47.520  62.973  1.00  0.00           C
ATOM  11304  C39 POPE  210      31.600  48.100  63.673  1.00  0.00           C
ATOM  11307 0C31 POPE  210      31.290  48.980  64.883  1.00  0.00           C
ATOM  11310 1C31 POPE  210      32.570  49.600  65.453  1.00  0.00           C
ATOM  11313 2C31 POPE  210      32.300  50.520  66.643  1.00  0.00           C
ATOM  11316 3C31 POPE  210      33.560  51.210  67.183  1.00  0.00           C
ATOM  11319 4C31 POPE  210      33.280  51.890  68.523  1.00  0.00           C
ATOM  11322 5C31 POPE  210      34.530  52.540  69.143  1.00  0.00           C
ATOM  11325 6C31 POPE  210      34.270  53.070  70.543  1.00  0.00           C
ATOM  11329  NH3 POPE  211     124.350  38.790  56.323  1.00  0.00           N
ATOM  11333  C12 POPE  211     125.200  37.560  56.173  1.00  0.00           C
ATOM  11336  C11 POPE  211     124.960  36.840  54.833  1.00  0.00           C
ATOM  11339  P   POPE  211     127.030  35.260  54.683  1.00  0.00           P
ATOM  11340  O13 POPE  211     127.500  36.000  53.483  1.00  0.00           O
ATOM  11341  O14 POPE  211     127.270  33.810  54.733  1.00  0.00           O
ATOM  11342  O11 POPE  211     127.540  35.970  55.973  1.00  0.00           O
ATOM  11343  O12 POPE  211     125.490  35.510  54.833  1.00  0.00           O
ATOM  11344  C1  POPE  211     128.010  35.170  57.043  1.00  0.00           C
ATOM  11347  C2  POPE  211     126.940  34.690  58.033  1.00  0.00           C
ATOM  11349  O21 POPE  211     127.510  34.820  59.343  1.00  0.00           O
ATOM  11350  C21 POPE  211     127.050  35.820  60.043  1.00  0.00           C
ATOM  11351  O22 POPE  211     126.660  36.890  59.623  1.00  0.00           O
ATOM  11352  C22 POPE  211     126.870  35.310  61.473  1.00  0.00           C
ATOM  11355  C3  POPE  211     126.540  33.210  57.843  1.00  0.00           C
ATOM  11358  O31 POPE  211     126.090  32.690  59.103  1.00  0.00           O
ATOM  11359  C31 POPE  211     125.860  31.390  59.133  1.00  0.00           C
ATOM  11360  O32 POPE  211     125.710  30.660  58.173  1.00  0.00           O
ATOM  11361  C32 POPE  211     125.880  30.970  60.613  1.00  0.00           C
ATOM  11364  C23 POPE  211     126.040  36.260  62.353  1.00  0.00           C
ATOM  11367  C24 POPE  211     125.390  35.460  63.483  1.00  0.00           C
ATOM  11370  C25 POPE  211     124.820  36.320  64.613  1.00  0.00           C
ATOM  11373  C26 POPE  211     125.920  37.010  65.433  1.00  0.00           C
ATOM  11376  C27 POPE  211     125.420  37.420  66.823  1.00  0.00           C
ATOM  11379  C28 POPE  211     126.320  38.480  67.473  1.00  0.00           C
ATOM  11382  C29 POPE  211     125.720  38.980  68.763  1.00  0.00           C
ATOM  11384 0C21 POPE  211     126.270  39.880  69.593  1.00  0.00           C
ATOM  11386 1C21 POPE  211     127.620  40.530  69.393  1.00  0.00           C
ATOM  11389 2C21 POPE  211     128.350  40.780  70.733  1.00  0.00           C
ATOM  11392 3C21 POPE  211     127.670  41.840  71.613  1.00  0.00           C
ATOM  11395 4C21 POPE  211     128.610  42.520  72.633  1.00  0.00           C
ATOM  11398 5C21 POPE  211     128.850  41.750  73.943  1.00  0.00           C
ATOM  11401 6C21 POPE  211     129.850  40.580  73.813  1.00  0.00           C
ATOM  11404 7C21 POPE  211     129.210  39.200  73.963  1.00  0.00           C
ATOM  11407 8C21 POPE  211     130.120  38.070  73.463  1.00  0.00           C
ATOM  11411  C33 POPE  211     127.310  30.620  61.113  1.00  0.00           C
ATOM  11414  C34 POPE  211     127.470  30.680  62.653  1.00  0.00           C
ATOM  11417  C35 POPE  211     127.520  32.090  63.273  1.00  0.00           C
ATOM  11420  C36 POPE  211     128.000  32.030  64.743  1.00  0.00           C
ATOM  11423  C37 POPE  211     128.000  33.390  65.453  1.00  0.00           C
ATOM  11426  C38 POPE  211     128.880  33.420  66.723  1.00  0.00           C
ATOM  11429  C39 POPE  211     128.490  32.410  67.813  1.00  0.00           C
ATOM  11432 0C31 POPE  211     127.050  32.570  68.313  1.00  0.00           C
ATOM  11435 1C31 POPE  211     126.830  31.940  69.703  1.00  0.00           C
ATOM  11438 2C31 POPE  211     125.360  31.970  70.133  1.00  0.00           C
ATOM  11441 3C31 POPE  211     125.150  31.810  71.643  1.00  0.00           C
ATOM  11444 4C31 POPE  211     125.860  30.590  72.263  1.00  0.00           C
ATOM  11447 5C31 POPE  211     125.450  30.380  73.723  1.00  0.00           C
ATOM  11450 6C31 POPE  211     126.420  29.490  74.493  1.00  0.00           C
ATOM  11454  NH3 POPE  212      38.480  75.010  97.073  1.00  0.00           N
ATOM  11458  C12 POPE  212      39.880  75.560  97.153  1.00  0.00           C
ATOM  11461  C11 POPE  212      39.880  77.100  97.283  1.00  0.00           C
ATOM  11464  P   POPE  212      42.320  77.430  96.633  1.00  0.00           P
ATOM  11465  O13 POPE  212      42.500  77.280  98.093  1.00  0.00           O
ATOM  11466  O14 POPE  212      42.680  76.260  95.803  1.00  0.00           O
ATOM  11467  O11 POPE  212      43.070  78.700  96.083  1.00  0.00           O
ATOM  11468  O12 POPE  212      40.790  77.740  96.363  1.00  0.00           O
ATOM  11469  C1  POPE  212      43.710  78.680  94.803  1.00  0.00           C
ATOM  11472  C2  POPE  212      42.800  79.330  93.763  1.00  0.00           C
ATOM  11474  O21 POPE  212      43.440  79.220  92.473  1.00  0.00           O
ATOM  11475  C21 POPE  212      42.760  78.610  91.523  1.00  0.00           C
ATOM  11476  O22 POPE  212      41.650  78.110  91.613  1.00  0.00           O
ATOM  11477  C22 POPE  212      43.630  78.600  90.263  1.00  0.00           C
ATOM  11480  C3  POPE  212      42.550  80.820  94.133  1.00  0.00           C
ATOM  11483  O31 POPE  212      42.040  81.520  92.983  1.00  0.00           O
ATOM  11484  C31 POPE  212      42.970  82.120  92.253  1.00  0.00           C
ATOM  11485  O32 POPE  212      44.140  82.280  92.563  1.00  0.00           O
ATOM  11486  C32 POPE  212      42.410  82.370  90.863  1.00  0.00           C
ATOM  11489  C23 POPE  212      43.130  77.620  89.163  1.00  0.00           C
ATOM  11492  C24 POPE  212      44.270  77.170  88.243  1.00  0.00           C
ATOM  11495  C25 POPE  212      44.520  75.660  88.313  1.00  0.00           C
ATOM  11498  C26 POPE  212      45.930  75.260  87.863  1.00  0.00           C
ATOM  11501  C27 POPE  212      46.190  73.750  87.933  1.00  0.00           C
ATOM  11504  C28 POPE  212      45.560  72.990  86.763  1.00  0.00           C
ATOM  11507  C29 POPE  212      45.810  71.500  86.793  1.00  0.00           C
ATOM  11509 0C21 POPE  212      46.580  70.800  85.933  1.00  0.00           C
ATOM  11511 1C21 POPE  212      47.410  71.310  84.783  1.00  0.00           C
ATOM  11514 2C21 POPE  212      48.810  70.680  84.783  1.00  0.00           C
ATOM  11517 3C21 POPE  212      49.660  71.050  83.553  1.00  0.00           C
ATOM  11520 4C21 POPE  212      49.600  70.070  82.373  1.00  0.00           C
ATOM  11523 5C21 POPE  212      48.440  70.300  81.403  1.00  0.00           C
ATOM  11526 6C21 POPE  212      48.770  69.720  80.013  1.00  0.00           C
ATOM  11529 7C21 POPE  212      47.690  69.980  78.953  1.00  0.00           C
ATOM  11532 8C21 POPE  212      48.120  69.480  77.573  1.00  0.00           C
ATOM  11536  C33 POPE  212      43.030  83.590  90.153  1.00  0.00           C
ATOM  11539  C34 POPE  212      43.170  83.350  88.653  1.00  0.00           C
ATOM  11542  C35 POPE  212      43.740  84.550  87.893  1.00  0.00           C
ATOM  11545  C36 POPE  212      44.410  84.180  86.553  1.00  0.00           C
ATOM  11548  C37 POPE  212      45.190  85.340  85.943  1.00  0.00           C
ATOM  11551  C38 POPE  212      46.240  84.900  84.893  1.00  0.00           C
ATOM  11554  C39 POPE  212      45.650  84.360  83.583  1.00  0.00           C
ATOM  11557 0C31 POPE  212      44.950  85.430  82.733  1.00  0.00           C
ATOM  11560 1C31 POPE  212      44.500  84.900  81.373  1.00  0.00           C
ATOM  11563 2C31 POPE  212      43.560  85.860  80.633  1.00  0.00           C
ATOM  11566 3C31 POPE  212      43.120  85.310  79.263  1.00  0.00           C
ATOM  11569 4C31 POPE  212      42.010  86.150  78.623  1.00  0.00           C
ATOM  11572 5C31 POPE  212      41.440  85.490  77.363  1.00  0.00           C
ATOM  11575 6C31 POPE  212      40.410  86.370  76.643  1.00  0.00           C
ATOM  11579  NH3 POPE  213      18.440  83.040  95.123  1.00  0.00           N
ATOM  11583  C12 POPE  213      17.610  82.330  96.143  1.00  0.00           C
ATOM  11586  C11 POPE  213      16.660  81.360  95.483  1.00  0.00           C
ATOM  11589  P   POPE  213      14.360  80.540  96.433  1.00  0.00           P
ATOM  11590  O13 POPE  213      14.080  79.100  96.523  1.00  0.00           O
ATOM  11591  O14 POPE  213      13.740  81.440  97.433  1.00  0.00           O
ATOM  11592  O11 POPE  213      14.000  81.010  94.963  1.00  0.00           O
ATOM  11593  O12 POPE  213      15.910  80.740  96.513  1.00  0.00           O
ATOM  11594  C1  POPE  213      12.710  81.530  94.643  1.00  0.00           C
ATOM  11597  C2  POPE  213      12.480  81.370  93.123  1.00  0.00           C
ATOM  11599  O21 POPE  213      11.280  82.030  92.663  1.00  0.00           O
ATOM  11600  C21 POPE  213      11.410  83.330  92.463  1.00  0.00           C
ATOM  11601  O22 POPE  213      12.310  84.040  92.863  1.00  0.00           O
ATOM  11602  C22 POPE  213      10.250  83.790  91.563  1.00  0.00           C
ATOM  11605  C3  POPE  213      12.390  79.860  92.763  1.00  0.00           C
ATOM  11608  O31 POPE  213      12.500  79.420  91.383  1.00  0.00           O
ATOM  11609  C31 POPE  213      12.490  80.190  90.323  1.00  0.00           C
ATOM  11610  O32 POPE  213      12.570  81.390  90.263  1.00  0.00           O
ATOM  11611  C32 POPE  213      12.460  79.280  89.093  1.00  0.00           C
ATOM  11614  C23 POPE  213      10.650  84.990  90.683  1.00  0.00           C
ATOM  11617  C24 POPE  213      10.120  84.850  89.253  1.00  0.00           C
ATOM  11620  C25 POPE  213      10.790  85.840  88.303  1.00  0.00           C
ATOM  11623  C26 POPE  213      10.140  85.870  86.913  1.00  0.00           C
ATOM  11626  C27 POPE  213      10.870  86.820  85.953  1.00  0.00           C
ATOM  11629  C28 POPE  213      10.130  86.920  84.613  1.00  0.00           C
ATOM  11632  C29 POPE  213      10.970  87.580  83.543  1.00  0.00           C
ATOM  11634 0C21 POPE  213      10.830  88.830  83.063  1.00  0.00           C
ATOM  11636 1C21 POPE  213       9.800  89.830  83.513  1.00  0.00           C
ATOM  11639 2C21 POPE  213       8.420  89.580  82.883  1.00  0.00           C
ATOM  11642 3C21 POPE  213       8.420  89.690  81.353  1.00  0.00           C
ATOM  11645 4C21 POPE  213       7.070  89.320  80.713  1.00  0.00           C
ATOM  11648 5C21 POPE  213       5.910  90.260  81.083  1.00  0.00           C
ATOM  11651 6C21 POPE  213       4.700  90.060  80.173  1.00  0.00           C
ATOM  11654 7C21 POPE  213       3.630  91.140  80.363  1.00  0.00           C
ATOM  11657 8C21 POPE  213       2.330  90.850  79.613  1.00  0.00           C
ATOM  11661  C33 POPE  213      12.320  80.070  87.763  1.00  0.00           C
ATOM  11664  C34 POPE  213      12.500  79.190  86.523  1.00  0.00           C
ATOM  11667  C35 POPE  213      12.260  79.940  85.203  1.00  0.00           C
ATOM  11670  C36 POPE  213      12.210  79.020  83.973  1.00  0.00           C
ATOM  11673  C37 POPE  213      11.710  79.730  82.703  1.00  0.00           C
ATOM  11676  C38 POPE  213      10.920  78.800  81.773  1.00  0.00           C
ATOM  11679  C39 POPE  213      11.640  78.360  80.483  1.00  0.00           C
ATOM  11682 0C31 POPE  213      10.940  77.130  79.893  1.00  0.00           C
ATOM  11685 1C31 POPE  213      11.270  76.800  78.433  1.00  0.00           C
ATOM  11688 2C31 POPE  213      10.260  75.790  77.873  1.00  0.00           C
ATOM  11691 3C31 POPE  213      10.360  75.560  76.353  1.00  0.00           C
ATOM  11694 4C31 POPE  213      11.430  74.540  75.953  1.00  0.00           C
ATOM  11697 5C31 POPE  213      11.410  74.250  74.443  1.00  0.00           C
ATOM  11700 6C31 POPE  213      12.110  72.950  74.053  1.00  0.00           C
ATOM  11704  NH3 POPE  214      80.050 127.380  97.703  1.00  0.00           N
ATOM  11708  C12 POPE  214      79.500 126.780  98.963  1.00  0.00           C
ATOM  11711  C11 POPE  214      79.470 125.240  98.893  1.00  0.00           C
ATOM  11714  P   POPE  214      77.420 123.650  99.203  1.00  0.00           P
ATOM  11715  O13 POPE  214      78.230 122.410  99.313  1.00  0.00           O
ATOM  11716  O14 POPE  214      76.940 124.280 100.433  1.00  0.00           O
ATOM  11717  O11 POPE  214      76.220 123.330  98.233  1.00  0.00           O
ATOM  11718  O12 POPE  214      78.220 124.770  98.393  1.00  0.00           O
ATOM  11719  C1  POPE  214      76.020 124.130  97.073  1.00  0.00           C
ATOM  11722  C2  POPE  214      75.140 123.400  96.043  1.00  0.00           C
ATOM  11724  O21 POPE  214      75.240 124.180  94.853  1.00  0.00           O
ATOM  11725  C21 POPE  214      75.130 123.530  93.733  1.00  0.00           C
ATOM  11726  O22 POPE  214      74.910 122.330  93.593  1.00  0.00           O
ATOM  11727  C22 POPE  214      75.290 124.550  92.623  1.00  0.00           C
ATOM  11730  C3  POPE  214      73.660 123.260  96.503  1.00  0.00           C
ATOM  11733  O31 POPE  214      72.800 122.830  95.413  1.00  0.00           O
ATOM  11734  C31 POPE  214      72.040 123.790  94.863  1.00  0.00           C
ATOM  11735  O32 POPE  214      72.050 124.960  95.193  1.00  0.00           O
ATOM  11736  C32 POPE  214      71.230 123.210  93.703  1.00  0.00           C
ATOM  11739  C23 POPE  214      75.290 123.950  91.203  1.00  0.00           C
ATOM  11742  C24 POPE  214      75.380 125.050  90.133  1.00  0.00           C
ATOM  11745  C25 POPE  214      74.210 126.030  90.213  1.00  0.00           C
ATOM  11748  C26 POPE  214      74.210 127.040  89.073  1.00  0.00           C
ATOM  11751  C27 POPE  214      72.930 127.890  89.043  1.00  0.00           C
ATOM  11754  C28 POPE  214      72.810 128.590  87.683  1.00  0.00           C
ATOM  11757  C29 POPE  214      71.580 129.440  87.503  1.00  0.00           C
ATOM  11759 0C21 POPE  214      71.030 129.680  86.303  1.00  0.00           C
ATOM  11761 1C21 POPE  214      71.600 129.100  85.033  1.00  0.00           C
ATOM  11764 2C21 POPE  214      70.870 129.470  83.733  1.00  0.00           C
ATOM  11767 3C21 POPE  214      71.100 130.910  83.253  1.00  0.00           C
ATOM  11770 4C21 POPE  214      70.730 131.110  81.783  1.00  0.00           C
ATOM  11773 5C21 POPE  214      71.710 130.480  80.773  1.00  0.00           C
ATOM  11776 6C21 POPE  214      73.030 131.240  80.633  1.00  0.00           C
ATOM  11779 7C21 POPE  214      73.890 130.700  79.483  1.00  0.00           C
ATOM  11782 8C21 POPE  214      75.070 131.600  79.143  1.00  0.00           C
ATOM  11786  C33 POPE  214      71.420 124.010  92.393  1.00  0.00           C
ATOM  11789  C34 POPE  214      70.430 123.620  91.283  1.00  0.00           C
ATOM  11792  C35 POPE  214      70.650 124.390  89.983  1.00  0.00           C
ATOM  11795  C36 POPE  214      69.490 124.250  88.983  1.00  0.00           C
ATOM  11798  C37 POPE  214      69.680 125.100  87.713  1.00  0.00           C
ATOM  11801  C38 POPE  214      68.410 125.190  86.853  1.00  0.00           C
ATOM  11804  C39 POPE  214      68.570 126.120  85.643  1.00  0.00           C
ATOM  11807 0C31 POPE  214      68.690 125.370  84.303  1.00  0.00           C
ATOM  11810 1C31 POPE  214      69.010 126.310  83.133  1.00  0.00           C
ATOM  11813 2C31 POPE  214      69.110 125.590  81.773  1.00  0.00           C
ATOM  11816 3C31 POPE  214      67.770 125.480  81.023  1.00  0.00           C
ATOM  11819 4C31 POPE  214      67.900 124.700  79.713  1.00  0.00           C
ATOM  11822 5C31 POPE  214      66.610 124.650  78.883  1.00  0.00           C
ATOM  11825 6C31 POPE  214      66.670 123.710  77.683  1.00  0.00           C
ATOM  11829  NH3 POPE  215      51.980 112.830  57.423  1.00  0.00           N
ATOM  11833  C12 POPE  215      50.540 113.160  57.103  1.00  0.00           C
ATOM  11836  C11 POPE  215      49.540 112.380  57.973  1.00  0.00           C
ATOM  11839  P   POPE  215      46.870 112.540  58.153  1.00  0.00           P
ATOM  11840  O13 POPE  215      46.740 111.070  58.293  1.00  0.00           O
ATOM  11841  O14 POPE  215      45.940 113.170  57.193  1.00  0.00           O
ATOM  11842  O11 POPE  215      46.520 113.180  59.573  1.00  0.00           O
ATOM  11843  O12 POPE  215      48.320 113.080  57.943  1.00  0.00           O
ATOM  11844  C1  POPE  215      47.230 112.660  60.713  1.00  0.00           C
ATOM  11847  C2  POPE  215      47.290 113.740  61.803  1.00  0.00           C
ATOM  11849  O21 POPE  215      48.070 113.270  62.923  1.00  0.00           O
ATOM  11850  C21 POPE  215      49.330 113.680  62.903  1.00  0.00           C
ATOM  11851  O22 POPE  215      49.860 114.310  62.003  1.00  0.00           O
ATOM  11852  C22 POPE  215      50.000 113.360  64.223  1.00  0.00           C
ATOM  11855  C3  POPE  215      45.860 114.110  62.293  1.00  0.00           C
ATOM  11858  O31 POPE  215      45.920 114.740  63.593  1.00  0.00           O
ATOM  11859  C31 POPE  215      45.660 113.930  64.603  1.00  0.00           C
ATOM  11860  O32 POPE  215      45.220 112.800  64.523  1.00  0.00           O
ATOM  11861  C32 POPE  215      46.070 114.630  65.893  1.00  0.00           C
ATOM  11864  C23 POPE  215      51.080 112.270  64.073  1.00  0.00           C
ATOM  11867  C24 POPE  215      52.130 112.370  65.183  1.00  0.00           C
ATOM  11870  C25 POPE  215      53.100 111.190  65.133  1.00  0.00           C
ATOM  11873  C26 POPE  215      52.530 109.940  65.813  1.00  0.00           C
ATOM  11876  C27 POPE  215      53.120 109.690  67.203  1.00  0.00           C
ATOM  11879  C28 POPE  215      52.530 108.450  67.893  1.00  0.00           C
ATOM  11882  C29 POPE  215      52.780 108.450  69.383  1.00  0.00           C
ATOM  11884 0C21 POPE  215      53.840 107.910  70.023  1.00  0.00           C
ATOM  11886 1C21 POPE  215      55.000 107.210  69.363  1.00  0.00           C
ATOM  11889 2C21 POPE  215      55.850 106.340  70.323  1.00  0.00           C
ATOM  11892 3C21 POPE  215      55.550 104.840  70.183  1.00  0.00           C
ATOM  11895 4C21 POPE  215      56.440 103.940  71.053  1.00  0.00           C
ATOM  11898 5C21 POPE  215      56.420 102.470  70.603  1.00  0.00           C
ATOM  11901 6C21 POPE  215      57.320 101.560  71.463  1.00  0.00           C
ATOM  11904 7C21 POPE  215      57.510 100.170  70.853  1.00  0.00           C
ATOM  11907 8C21 POPE  215      58.460  99.270  71.653  1.00  0.00           C
ATOM  11911  C33 POPE  215      45.170 114.230  67.073  1.00  0.00           C
ATOM  11914  C34 POPE  215      43.830 115.000  67.103  1.00  0.00           C
ATOM  11917  C35 POPE  215      43.650 115.680  68.463  1.00  0.00           C
ATOM  11920  C36 POPE  215      42.390 116.540  68.593  1.00  0.00           C
ATOM  11923  C37 POPE  215      42.270 117.110  70.023  1.00  0.00           C
ATOM  11926  C38 POPE  215      40.900 117.700  70.323  1.00  0.00           C
ATOM  11929  C39 POPE  215      40.740 118.130  71.793  1.00  0.00           C
ATOM  11932 0C31 POPE  215      39.320 118.620  72.093  1.00  0.00           C
ATOM  11935 1C31 POPE  215      39.080 118.910  73.583  1.00  0.00           C
ATOM  11938 2C31 POPE  215      37.710 119.550  73.833  1.00  0.00           C
ATOM  11941 3C31 POPE  215      37.660 121.060  73.543  1.00  0.00           C
ATOM  11944 4C31 POPE  215      38.140 121.900  74.733  1.00  0.00           C
ATOM  11947 5C31 POPE  215      37.960 123.410  74.503  1.00  0.00           C
ATOM  11950 6C31 POPE  215      38.350 124.250  75.723  1.00  0.00           C
ATOM  11954  NH3 POPE  216      19.780  38.220  94.043  1.00  0.00           N
ATOM  11958  C12 POPE  216      21.190  38.460  94.483  1.00  0.00           C
ATOM  11961  C11 POPE  216      21.240  39.770  95.253  1.00  0.00           C
ATOM  11964  P   POPE  216      20.810  42.290  94.813  1.00  0.00           P
ATOM  11965  O13 POPE  216      19.630  42.620  95.623  1.00  0.00           O
ATOM  11966  O14 POPE  216      22.160  42.510  95.383  1.00  0.00           O
ATOM  11967  O11 POPE  216      20.670  42.910  93.363  1.00  0.00           O
ATOM  11968  O12 POPE  216      20.690  40.770  94.403  1.00  0.00           O
ATOM  11969  C1  POPE  216      20.930  44.300  93.153  1.00  0.00           C
ATOM  11972  C2  POPE  216      19.850  44.920  92.223  1.00  0.00           C
ATOM  11974  O21 POPE  216      20.270  46.240  91.793  1.00  0.00           O
ATOM  11975  C21 POPE  216      20.180  46.440  90.473  1.00  0.00           C
ATOM  11976  O22 POPE  216      19.250  46.990  89.903  1.00  0.00           O
ATOM  11977  C22 POPE  216      21.410  45.860  89.793  1.00  0.00           C
ATOM  11980  C3  POPE  216      18.500  45.010  92.963  1.00  0.00           C
ATOM  11983  O31 POPE  216      17.540  45.820  92.263  1.00  0.00           O
ATOM  11984  C31 POPE  216      16.870  45.220  91.293  1.00  0.00           C
ATOM  11985  O32 POPE  216      16.930  44.020  91.023  1.00  0.00           O
ATOM  11986  C32 POPE  216      15.980  46.270  90.613  1.00  0.00           C
ATOM  11989  C23 POPE  216      21.140  44.700  88.803  1.00  0.00           C
ATOM  11992  C24 POPE  216      21.310  45.070  87.333  1.00  0.00           C
ATOM  11995  C25 POPE  216      20.030  45.610  86.683  1.00  0.00           C
ATOM  11998  C26 POPE  216      20.230  45.730  85.173  1.00  0.00           C
ATOM  12001  C27 POPE  216      19.000  46.250  84.423  1.00  0.00           C
ATOM  12004  C28 POPE  216      19.350  46.460  82.943  1.00  0.00           C
ATOM  12007  C29 POPE  216      18.320  47.240  82.173  1.00  0.00           C
ATOM  12009 0C21 POPE  216      18.470  47.640  80.903  1.00  0.00           C
ATOM  12011 1C21 POPE  216      19.670  47.330  80.043  1.00  0.00           C
ATOM  12014 2C21 POPE  216      19.390  46.110  79.153  1.00  0.00           C
ATOM  12017 3C21 POPE  216      20.680  45.510  78.573  1.00  0.00           C
ATOM  12020 4C21 POPE  216      20.390  44.490  77.473  1.00  0.00           C
ATOM  12023 5C21 POPE  216      21.640  43.780  76.923  1.00  0.00           C
ATOM  12026 6C21 POPE  216      22.720  44.740  76.413  1.00  0.00           C
ATOM  12029 7C21 POPE  216      23.660  44.060  75.393  1.00  0.00           C
ATOM  12032 8C21 POPE  216      24.960  44.830  75.163  1.00  0.00           C
ATOM  12036  C33 POPE  216      15.260  45.800  89.323  1.00  0.00           C
ATOM  12039  C34 POPE  216      15.880  46.390  88.053  1.00  0.00           C
ATOM  12042  C35 POPE  216      15.570  47.880  87.813  1.00  0.00           C
ATOM  12045  C36 POPE  216      14.130  48.130  87.363  1.00  0.00           C
ATOM  12048  C37 POPE  216      13.850  49.620  87.123  1.00  0.00           C
ATOM  12051  C38 POPE  216      12.360  49.940  86.863  1.00  0.00           C
ATOM  12054  C39 POPE  216      11.880  49.810  85.403  1.00  0.00           C
ATOM  12057 0C31 POPE  216      12.170  51.060  84.553  1.00  0.00           C
ATOM  12060 1C31 POPE  216      11.040  51.470  83.593  1.00  0.00           C
ATOM  12063 2C31 POPE  216      11.330  52.830  82.933  1.00  0.00           C
ATOM  12066 3C31 POPE  216      10.130  53.520  82.283  1.00  0.00           C
ATOM  12069 4C31 POPE  216      10.450  54.990  81.963  1.00  0.00           C
ATOM  12072 5C31 POPE  216       9.240  55.810  81.493  1.00  0.00           C
ATOM  12075 6C31 POPE  216       9.590  57.290  81.283  1.00  0.00           C
ATOM  12079  NH3 POPE  217      44.090 110.610  57.903  1.00  0.00           N
ATOM  12083  C12 POPE  217      43.430 109.960  56.713  1.00  0.00           C
ATOM  12086  C11 POPE  217      41.920 110.180  56.733  1.00  0.00           C
ATOM  12089  P   POPE  217      39.870 108.620  56.323  1.00  0.00           P
ATOM  12090  O13 POPE  217      39.120 109.620  57.093  1.00  0.00           O
ATOM  12091  O14 POPE  217      39.180 108.180  55.093  1.00  0.00           O
ATOM  12092  O11 POPE  217      40.290 107.390  57.213  1.00  0.00           O
ATOM  12093  O12 POPE  217      41.250 109.240  55.893  1.00  0.00           O
ATOM  12094  C1  POPE  217      39.440 106.910  58.263  1.00  0.00           C
ATOM  12097  C2  POPE  217      40.120 107.040  59.653  1.00  0.00           C
ATOM  12099  O21 POPE  217      39.250 107.800  60.513  1.00  0.00           O
ATOM  12100  C21 POPE  217      39.100 107.300  61.723  1.00  0.00           C
ATOM  12101  O22 POPE  217      39.300 106.140  62.043  1.00  0.00           O
ATOM  12102  C22 POPE  217      38.650 108.410  62.673  1.00  0.00           C
ATOM  12105  C3  POPE  217      41.470 107.790  59.623  1.00  0.00           C
ATOM  12108  O31 POPE  217      42.010 107.890  60.953  1.00  0.00           O
ATOM  12109  C31 POPE  217      43.110 108.620  61.073  1.00  0.00           C
ATOM  12110  O32 POPE  217      43.790 109.040  60.153  1.00  0.00           O
ATOM  12111  C32 POPE  217      43.480 108.710  62.553  1.00  0.00           C
ATOM  12114  C23 POPE  217      38.430 107.900  64.113  1.00  0.00           C
ATOM  12117  C24 POPE  217      38.210 109.040  65.123  1.00  0.00           C
ATOM  12120  C25 POPE  217      37.870 108.510  66.523  1.00  0.00           C
ATOM  12123  C26 POPE  217      39.060 107.840  67.223  1.00  0.00           C
ATOM  12126  C27 POPE  217      38.670 107.110  68.523  1.00  0.00           C
ATOM  12129  C28 POPE  217      39.880 106.390  69.153  1.00  0.00           C
ATOM  12132  C29 POPE  217      39.510 105.360  70.183  1.00  0.00           C
ATOM  12134 0C21 POPE  217      39.580 105.500  71.523  1.00  0.00           C
ATOM  12136 1C21 POPE  217      40.000 106.750  72.253  1.00  0.00           C
ATOM  12139 2C21 POPE  217      41.520 106.870  72.473  1.00  0.00           C
ATOM  12142 3C21 POPE  217      42.100 105.910  73.523  1.00  0.00           C
ATOM  12145 4C21 POPE  217      43.580 106.220  73.793  1.00  0.00           C
ATOM  12148 5C21 POPE  217      44.280 105.210  74.713  1.00  0.00           C
ATOM  12151 6C21 POPE  217      44.670 103.910  73.993  1.00  0.00           C
ATOM  12154 7C21 POPE  217      45.430 102.940  74.903  1.00  0.00           C
ATOM  12157 8C21 POPE  217      45.820 101.630  74.223  1.00  0.00           C
ATOM  12161  C33 POPE  217      42.520 109.620  63.363  1.00  0.00           C
ATOM  12164  C34 POPE  217      42.200 109.030  64.743  1.00  0.00           C
ATOM  12167  C35 POPE  217      43.410 108.990  65.693  1.00  0.00           C
ATOM  12170  C36 POPE  217      43.050 108.350  67.043  1.00  0.00           C
ATOM  12173  C37 POPE  217      44.150 108.540  68.103  1.00  0.00           C
ATOM  12176  C38 POPE  217      43.730 107.970  69.473  1.00  0.00           C
ATOM  12179  C39 POPE  217      44.640 108.390  70.643  1.00  0.00           C
ATOM  12182 0C31 POPE  217      45.830 107.440  70.913  1.00  0.00           C
ATOM  12185 1C31 POPE  217      46.760 107.250  69.713  1.00  0.00           C
ATOM  12188 2C31 POPE  217      48.100 106.600  70.093  1.00  0.00           C
ATOM  12191 3C31 POPE  217      49.020 106.390  68.883  1.00  0.00           C
ATOM  12194 4C31 POPE  217      48.390 105.480  67.813  1.00  0.00           C
ATOM  12197 5C31 POPE  217      49.410 104.940  66.813  1.00  0.00           C
ATOM  12200 6C31 POPE  217      48.780 104.060  65.733  1.00  0.00           C
ATOM  12204  NH3 POPE  218     118.770  46.750  94.483  1.00  0.00           N
ATOM  12208  C12 POPE  218     117.460  47.380  94.823  1.00  0.00           C
ATOM  12211  C11 POPE  218     117.670  48.610  95.693  1.00  0.00           C
ATOM  12214  P   POPE  218     116.110  50.380  96.803  1.00  0.00           P
ATOM  12215  O13 POPE  218     114.630  50.480  96.923  1.00  0.00           O
ATOM  12216  O14 POPE  218     116.920  50.370  98.043  1.00  0.00           O
ATOM  12217  O11 POPE  218     116.660  51.510  95.823  1.00  0.00           O
ATOM  12218  O12 POPE  218     116.370  49.100  95.953  1.00  0.00           O
ATOM  12219  C1  POPE  218     115.850  51.770  94.653  1.00  0.00           C
ATOM  12222  C2  POPE  218     116.600  52.360  93.433  1.00  0.00           C
ATOM  12224  O21 POPE  218     115.940  51.870  92.263  1.00  0.00           O
ATOM  12225  C21 POPE  218     115.550  52.750  91.353  1.00  0.00           C
ATOM  12226  O22 POPE  218     115.630  53.960  91.433  1.00  0.00           O
ATOM  12227  C22 POPE  218     115.180  51.960  90.093  1.00  0.00           C
ATOM  12230  C3  POPE  218     118.080  51.910  93.353  1.00  0.00           C
ATOM  12233  O31 POPE  218     118.870  52.860  92.613  1.00  0.00           O
ATOM  12234  C31 POPE  218     119.120  52.600  91.333  1.00  0.00           C
ATOM  12235  O32 POPE  218     118.780  51.610  90.703  1.00  0.00           O
ATOM  12236  C32 POPE  218     120.030  53.710  90.813  1.00  0.00           C
ATOM  12239  C23 POPE  218     114.570  52.800  88.953  1.00  0.00           C
ATOM  12242  C24 POPE  218     113.030  52.790  88.983  1.00  0.00           C
ATOM  12245  C25 POPE  218     112.370  53.700  87.933  1.00  0.00           C
ATOM  12248  C26 POPE  218     112.710  53.330  86.473  1.00  0.00           C
ATOM  12251  C27 POPE  218     112.150  54.370  85.493  1.00  0.00           C
ATOM  12254  C28 POPE  218     112.480  54.050  84.023  1.00  0.00           C
ATOM  12257  C29 POPE  218     112.150  55.210  83.123  1.00  0.00           C
ATOM  12259 0C21 POPE  218     112.790  55.550  81.983  1.00  0.00           C
ATOM  12261 1C21 POPE  218     113.940  54.800  81.363  1.00  0.00           C
ATOM  12264 2C21 POPE  218     115.130  55.700  80.983  1.00  0.00           C
ATOM  12267 3C21 POPE  218     116.320  54.860  80.503  1.00  0.00           C
ATOM  12270 4C21 POPE  218     117.440  55.690  79.843  1.00  0.00           C
ATOM  12273 5C21 POPE  218     117.230  55.900  78.333  1.00  0.00           C
ATOM  12276 6C21 POPE  218     117.500  54.660  77.483  1.00  0.00           C
ATOM  12279 7C21 POPE  218     117.440  54.970  75.983  1.00  0.00           C
ATOM  12282 8C21 POPE  218     117.920  53.820  75.093  1.00  0.00           C
ATOM  12286  C33 POPE  218     120.350  53.650  89.303  1.00  0.00           C
ATOM  12289  C34 POPE  218     121.110  54.910  88.873  1.00  0.00           C
ATOM  12292  C35 POPE  218     122.540  54.670  88.403  1.00  0.00           C
ATOM  12295  C36 POPE  218     123.210  55.970  87.923  1.00  0.00           C
ATOM  12298  C37 POPE  218     124.700  55.780  87.593  1.00  0.00           C
ATOM  12301  C38 POPE  218     125.180  56.740  86.493  1.00  0.00           C
ATOM  12304  C39 POPE  218     124.890  56.210  85.083  1.00  0.00           C
ATOM  12307 0C31 POPE  218     125.280  57.200  83.983  1.00  0.00           C
ATOM  12310 1C31 POPE  218     124.960  56.670  82.583  1.00  0.00           C
ATOM  12313 2C31 POPE  218     125.180  57.720  81.493  1.00  0.00           C
ATOM  12316 3C31 POPE  218     124.950  57.170  80.083  1.00  0.00           C
ATOM  12319 4C31 POPE  218     125.210  58.210  78.983  1.00  0.00           C
ATOM  12322 5C31 POPE  218     125.110  57.610  77.573  1.00  0.00           C
ATOM  12325 6C31 POPE  218     125.380  58.630  76.463  1.00  0.00           C
ATOM  12329  NH3 POPE  219     106.460   3.520  97.243  1.00  0.00           N
ATOM  12333  C12 POPE  219     105.310   4.390  96.883  1.00  0.00           C
ATOM  12336  C11 POPE  219     105.250   4.470  95.353  1.00  0.00           C
ATOM  12339  P   POPE  219     106.790   3.820  93.423  1.00  0.00           P
ATOM  12340  O13 POPE  219     106.310   2.440  93.613  1.00  0.00           O
ATOM  12341  O14 POPE  219     106.160   4.640  92.363  1.00  0.00           O
ATOM  12342  O11 POPE  219     108.360   3.800  93.233  1.00  0.00           O
ATOM  12343  O12 POPE  219     106.580   4.590  94.793  1.00  0.00           O
ATOM  12344  C1  POPE  219     109.110   5.030  93.293  1.00  0.00           C
ATOM  12347  C2  POPE  219     110.060   5.220  92.083  1.00  0.00           C
ATOM  12349  O21 POPE  219     109.270   5.420  90.893  1.00  0.00           O
ATOM  12350  C21 POPE  219     109.920   6.080  89.943  1.00  0.00           C
ATOM  12351  O22 POPE  219     111.060   6.510  90.043  1.00  0.00           O
ATOM  12352  C22 POPE  219     109.030   6.260  88.723  1.00  0.00           C
ATOM  12355  C3  POPE  219     111.060   4.040  91.893  1.00  0.00           C
ATOM  12358  O31 POPE  219     112.230   4.290  92.693  1.00  0.00           O
ATOM  12359  C31 POPE  219     113.300   3.570  92.383  1.00  0.00           C
ATOM  12360  O32 POPE  219     113.320   2.630  91.603  1.00  0.00           O
ATOM  12361  C32 POPE  219     114.510   4.110  93.123  1.00  0.00           C
ATOM  12364  C23 POPE  219     109.740   5.910  87.393  1.00  0.00           C
ATOM  12367  C24 POPE  219     108.760   5.450  86.313  1.00  0.00           C
ATOM  12370  C25 POPE  219     109.400   4.560  85.233  1.00  0.00           C
ATOM  12373  C26 POPE  219     110.540   5.220  84.463  1.00  0.00           C
ATOM  12376  C27 POPE  219     111.190   4.270  83.453  1.00  0.00           C
ATOM  12379  C28 POPE  219     112.400   4.870  82.713  1.00  0.00           C
[truncated: 1,722,212 more chars]
