# Supplementary material for: Characterizing Membrane Association and Periplasmic Transfer of Bacterial Lipoproteins through Molecular Dynamics Simulations
Source: Structure. 2020 Apr 7;28(4):475–487.e3. doi: 10.1016/j.str.2020.01.012 (PMC7139219; doi:10.1016/j.str.2020.01.012)
Supplement: Data S1. Final Coordinates from Simulations (Y–Z), Related to Figure 3 [file mmc3.zip › Y-Z/YBBC-1-atomistic.pdb]

TITLE     Protein
REMARK    THIS IS A SIMULATION BOX
CRYST1  129.315  129.315  207.843  90.00  90.00  90.00 P 1           1
MODEL        1
ATOM      1  N   CYSTA   1      65.798  78.483 117.946  1.00  0.00           N
ATOM      3  CA  CYSTA   1      66.736  79.514 118.296  1.00  0.00           C
ATOM      5  C   CYSTA   1      66.177  80.383 119.416  1.00  0.00           C
ATOM      6  O   CYSTA   1      65.768  81.524 119.236  1.00  0.00           O
ATOM      7  CB  CYSTA   1      67.478  80.243 117.147  1.00  0.00           C
ATOM     10  SG  CYSTA   1      68.298  79.124 115.956  1.00  0.00           S
ATOM     11  C1  CYSTA   1      67.087  77.952 115.197  1.00  0.00           C
ATOM     14  CA1 CYSTA   1      64.587  78.443 117.387  1.00  0.00           C
ATOM     15  OA1 CYSTA   1      64.037  77.363 117.527  1.00  0.00           O
ATOM     16  CA2 CYSTA   1      63.867  79.444 116.497  1.00  0.00           C
ATOM     19  C11 CYSTA   1      67.277  76.423 115.497  1.00  0.00           C
ATOM     21  O11 CYSTA   1      66.938  76.094 116.847  1.00  0.00           O
ATOM     22  CX1 CYSTA   1      66.507  74.873 117.247  1.00  0.00           C
ATOM     23  OX1 CYSTA   1      66.048  74.673 118.357  1.00  0.00           O
ATOM     24  CX2 CYSTA   1      66.647  73.702 116.236  1.00  0.00           C
ATOM     27  C12 CYSTA   1      68.766  76.143 115.166  1.00  0.00           C
ATOM     30  O12 CYSTA   1      69.257  74.812 115.317  1.00  0.00           O
ATOM     31  CD1 CYSTA   1      70.587  74.613 115.416  1.00  0.00           C
ATOM     32  OD1 CYSTA   1      71.057  73.544 115.736  1.00  0.00           O
ATOM     33  CD2 CYSTA   1      71.497  75.843 115.106  1.00  0.00           C
ATOM     36  CA3 CYSTA   1      64.407  80.853 116.187  1.00  0.00           C
ATOM     39  CA4 CYSTA   1      63.306  81.813 115.726  1.00  0.00           C
ATOM     42  CA5 CYSTA   1      63.768  82.924 114.766  1.00  0.00           C
ATOM     45  CA6 CYSTA   1      63.877  82.504 113.296  1.00  0.00           C
ATOM     48  CA7 CYSTA   1      62.557  81.974 112.676  1.00  0.00           C
ATOM     51  CA8 CYSTA   1      62.577  80.453 112.476  1.00  0.00           C
ATOM     54  CA9 CYSTA   1      61.247  79.833 112.007  1.00  0.00           C
ATOM     57 0CA1 CYSTA   1      60.717  80.322 110.647  1.00  0.00           C
ATOM     60 1CA1 CYSTA   1      61.728  80.264 109.496  1.00  0.00           C
ATOM     63 2CA1 CYSTA   1      61.058  80.472 108.126  1.00  0.00           C
ATOM     66 3CA1 CYSTA   1      62.027  80.812 106.986  1.00  0.00           C
ATOM     69 4CA1 CYSTA   1      62.846  79.632 106.426  1.00  0.00           C
ATOM     72 5CA1 CYSTA   1      61.997  78.552 105.736  1.00  0.00           C
ATOM     75 6CA1 CYSTA   1      62.807  77.613 104.836  1.00  0.00           C
ATOM     79  CD3 CYSTA   1      71.337  76.613 113.757  1.00  0.00           C
ATOM     82  CD4 CYSTA   1      71.077  75.703 112.546  1.00  0.00           C
ATOM     85  CD5 CYSTA   1      70.067  76.243 111.516  1.00  0.00           C
ATOM     88  CD6 CYSTA   1      69.908  75.323 110.287  1.00  0.00           C
ATOM     91  CD7 CYSTA   1      71.266  75.033 109.626  1.00  0.00           C
ATOM     94  CD8 CYSTA   1      71.257  74.023 108.486  1.00  0.00           C
ATOM     97  CD9 CYSTA   1      72.688  73.734 108.046  1.00  0.00           C
ATOM    100 0CD1 CYSTA   1      73.128  74.544 106.827  1.00  0.00           C
ATOM    103 1CD1 CYSTA   1      73.157  73.654 105.586  1.00  0.00           C
ATOM    106 2CD1 CYSTA   1      73.737  74.363 104.356  1.00  0.00           C
ATOM    109 3CD1 CYSTA   1      74.306  73.353 103.366  1.00  0.00           C
ATOM    112 4CD1 CYSTA   1      74.696  73.984 102.027  1.00  0.00           C
ATOM    115 5CD1 CYSTA   1      73.688  73.643 100.916  1.00  0.00           C
ATOM    118 6CD1 CYSTA   1      74.107  74.173  99.546  1.00  0.00           C
ATOM    122  CX3 CYSTA   1      65.317  72.982 115.897  1.00  0.00           C
ATOM    125  CX4 CYSTA   1      65.107  72.702 114.397  1.00  0.00           C
ATOM    128  CX5 CYSTA   1      66.126  71.753 113.726  1.00  0.00           C
ATOM    131  CX6 CYSTA   1      66.357  70.444 114.486  1.00  0.00           C
ATOM    134  CX7 CYSTA   1      66.817  69.303 113.556  1.00  0.00           C
ATOM    137  CX8 CYSTA   1      67.557  68.163 114.277  1.00  0.00           C
ATOM    140  CX9 CYSTA   1      66.947  66.794 114.137  1.00  0.00           C
ATOM    142 0CX1 CYSTA   1      66.857  66.052 113.016  1.00  0.00           C
ATOM    144 1CX1 CYSTA   1      67.298  66.443 111.626  1.00  0.00           C
ATOM    147 2CX1 CYSTA   1      66.507  65.683 110.527  1.00  0.00           C
ATOM    150 3CX1 CYSTA   1      64.987  65.843 110.637  1.00  0.00           C
ATOM    153 4CX1 CYSTA   1      64.217  65.273 109.426  1.00  0.00           C
ATOM    156 5CX1 CYSTA   1      64.267  66.193 108.196  1.00  0.00           C
ATOM    159 6CX1 CYSTA   1      63.197  65.823 107.157  1.00  0.00           C
ATOM    162 7CX1 CYSTA   1      63.107  66.813 105.986  1.00  0.00           C
ATOM    165 8CX1 CYSTA   1      61.957  66.493 105.036  1.00  0.00           C
ATOM    169  N   ASN A   2      66.137  79.812 120.617  1.00  0.00           N
ATOM    171  CA  ASN A   2      65.037  79.963 121.546  1.00  0.00           C
ATOM    173  CB  ASN A   2      64.966  78.623 122.356  1.00  0.00           C
ATOM    176  CG  ASN A   2      65.167  77.404 121.457  1.00  0.00           C
ATOM    177  OD1 ASN A   2      66.158  76.683 121.576  1.00  0.00           O
ATOM    178  ND2 ASN A   2      64.236  77.154 120.516  1.00  0.00           N
ATOM    181  C   ASN A   2      65.327  81.153 122.457  1.00  0.00           C
ATOM    182  O   ASN A   2      66.427  81.243 122.957  1.00  0.00           O
ATOM    183  N   GLU A   3      64.457  82.154 122.666  1.00  0.00           N
ATOM    185  CA  GLU A   3      63.007  82.123 122.697  1.00  0.00           C
ATOM    187  CB  GLU A   3      62.497  81.053 123.666  1.00  0.00           C
ATOM    190  CG  GLU A   3      62.577  81.342 125.197  1.00  0.00           C
ATOM    193  CD  GLU A   3      63.716  82.154 125.796  1.00  0.00           C
ATOM    194  OE1 GLU A   3      63.428  83.182 126.467  1.00  0.00           O
ATOM    195  OE2 GLU A   3      64.887  81.713 125.696  1.00  0.00           O
ATOM    196  C   GLU A   3      62.567  83.484 123.207  1.00  0.00           C
ATOM    197  O   GLU A   3      63.357  84.413 123.246  1.00  0.00           O
ATOM    198  N   THR A   4      61.327  83.693 123.687  1.00  0.00           N
ATOM    200  CA  THR A   4      60.127  83.463 122.906  1.00  0.00           C
ATOM    202  CB  THR A   4      59.007  82.583 123.477  1.00  0.00           C
ATOM    204  OG1 THR A   4      59.357  81.823 124.626  1.00  0.00           O
ATOM    206  CG2 THR A   4      58.638  81.553 122.396  1.00  0.00           C
ATOM    210  C   THR A   4      59.597  84.874 122.717  1.00  0.00           C
ATOM    211  O   THR A   4      59.548  85.673 123.646  1.00  0.00           O
ATOM    212  N   ALA A   5      59.247  85.284 121.497  1.00  0.00           N
ATOM    214  CA  ALA A   5      59.077  84.483 120.326  1.00  0.00           C
ATOM    216  CB  ALA A   5      57.647  84.654 119.836  1.00  0.00           C
ATOM    220  C   ALA A   5      60.077  84.894 119.266  1.00  0.00           C
ATOM    221  O   ALA A   5      60.298  86.074 119.037  1.00  0.00           O
ATOM    222  N   VAL A   6      60.767  83.924 118.637  1.00  0.00           N
ATOM    224  CA  VAL A   6      60.247  82.613 118.217  1.00  0.00           C
ATOM    226  CB  VAL A   6      60.018  82.662 116.686  1.00  0.00           C
ATOM    228  CG1 VAL A   6      59.637  81.322 116.056  1.00  0.00           C
ATOM    232  CG2 VAL A   6      58.877  83.662 116.376  1.00  0.00           C
ATOM    236  C   VAL A   6      61.237  81.553 118.726  1.00  0.00           C
ATOM    237  O   VAL A   6      62.157  81.874 119.446  1.00  0.00           O
ATOM    238  N   TYR A   7      61.167  80.243 118.407  1.00  0.00           N
ATOM    240  CA  TYR A   7      60.287  79.243 118.967  1.00  0.00           C
ATOM    242  CB  TYR A   7      59.808  78.173 117.916  1.00  0.00           C
ATOM    245  CG  TYR A   7      60.777  77.432 117.027  1.00  0.00           C
ATOM    246  CD1 TYR A   7      60.887  77.764 115.666  1.00  0.00           C
ATOM    248  CE1 TYR A   7      61.596  76.944 114.776  1.00  0.00           C
ATOM    250  CZ  TYR A   7      62.187  75.764 115.247  1.00  0.00           C
ATOM    251  OH  TYR A   7      62.938  74.993 114.347  1.00  0.00           O
ATOM    253  CD2 TYR A   7      61.327  76.213 117.466  1.00  0.00           C
ATOM    255  CE2 TYR A   7      62.037  75.382 116.576  1.00  0.00           C
ATOM    257  C   TYR A   7      60.977  78.613 120.176  1.00  0.00           C
ATOM    258  O   TYR A   7      62.126  78.933 120.446  1.00  0.00           O
ATOM    259  N   GLY A   8      60.357  77.753 120.997  1.00  0.00           N
ATOM    261  CA  GLY A   8      58.958  77.373 121.047  1.00  0.00           C
ATOM    264  C   GLY A   8      58.417  77.764 122.396  1.00  0.00           C
ATOM    265  O   GLY A   8      59.007  78.562 123.097  1.00  0.00           O
ATOM    266  N   SER A   9      57.266  77.243 122.857  1.00  0.00           N
ATOM    268  CA  SER A   9      56.447  76.202 122.256  1.00  0.00           C
ATOM    270  CB  SER A   9      55.798  75.264 123.316  1.00  0.00           C
ATOM    273  OG  SER A   9      56.747  74.313 123.786  1.00  0.00           O
ATOM    275  C   SER A   9      55.346  76.843 121.457  1.00  0.00           C
ATOM    276  O   SER A   9      55.548  77.273 120.337  1.00  0.00           O
ATOM    277  N   ASP A  10      54.188  77.022 122.086  1.00  0.00           N
ATOM    279  CA  ASP A  10      53.376  78.203 122.016  1.00  0.00           C
ATOM    281  CB  ASP A  10      51.877  77.753 121.967  1.00  0.00           C
ATOM    284  CG  ASP A  10      51.447  76.673 122.966  1.00  0.00           C
ATOM    285  OD1 ASP A  10      50.228  76.374 122.997  1.00  0.00           O
ATOM    286  OD2 ASP A  10      52.277  76.052 123.696  1.00  0.00           O
ATOM    287  C   ASP A  10      53.727  79.044 123.246  1.00  0.00           C
ATOM    288  O   ASP A  10      54.067  78.483 124.296  1.00  0.00           O
ATOM    289  N   GLU A  11      53.727  80.393 123.207  1.00  0.00           N
ATOM    291  CA  GLU A  11      53.467  81.312 122.107  1.00  0.00           C
ATOM    293  CB  GLU A  11      52.417  82.333 122.606  1.00  0.00           C
ATOM    296  CG  GLU A  11      52.927  83.592 123.376  1.00  0.00           C
ATOM    299  CD  GLU A  11      53.727  83.353 124.657  1.00  0.00           C
ATOM    300  OE1 GLU A  11      54.587  84.222 124.966  1.00  0.00           O
ATOM    301  OE2 GLU A  11      53.446  82.364 125.376  1.00  0.00           O
ATOM    302  C   GLU A  11      54.777  82.014 121.747  1.00  0.00           C
ATOM    303  O   GLU A  11      55.727  82.002 122.516  1.00  0.00           O
ATOM    304  N   ASN A  12      54.987  82.583 120.536  1.00  0.00           N
ATOM    306  CA  ASN A  12      54.018  83.013 119.537  1.00  0.00           C
ATOM    308  CB  ASN A  12      54.077  84.584 119.336  1.00  0.00           C
ATOM    311  CG  ASN A  12      54.927  85.323 118.277  1.00  0.00           C
ATOM    312  OD1 ASN A  12      55.028  86.544 118.376  1.00  0.00           O
ATOM    313  ND2 ASN A  12      55.567  84.673 117.287  1.00  0.00           N
ATOM    316  C   ASN A  12      54.107  82.193 118.266  1.00  0.00           C
ATOM    317  O   ASN A  12      53.727  82.683 117.206  1.00  0.00           O
ATOM    318  N   ILE A  13      54.626  80.952 118.326  1.00  0.00           N
ATOM    320  CA  ILE A  13      54.737  79.963 117.236  1.00  0.00           C
ATOM    322  CB  ILE A  13      53.507  79.713 116.336  1.00  0.00           C
ATOM    324  CG2 ILE A  13      52.308  79.413 117.236  1.00  0.00           C
ATOM    328  CG1 ILE A  13      53.186  80.783 115.247  1.00  0.00           C
ATOM    331  CD  ILE A  13      52.607  80.193 113.957  1.00  0.00           C
ATOM    335  C   ILE A  13      55.977  80.154 116.397  1.00  0.00           C
ATOM    336  O   ILE A  13      56.408  81.272 116.137  1.00  0.00           O
ATOM    337  N   ILE A  14      56.658  79.092 115.927  1.00  0.00           N
ATOM    339  CA  ILE A  14      56.247  77.693 115.897  1.00  0.00           C
ATOM    341  CB  ILE A  14      56.397  77.103 114.486  1.00  0.00           C
ATOM    343  CG2 ILE A  14      54.977  76.663 114.046  1.00  0.00           C
ATOM    347  CG1 ILE A  14      57.017  78.073 113.456  1.00  0.00           C
ATOM    350  CD  ILE A  14      57.137  77.452 112.066  1.00  0.00           C
ATOM    354  C   ILE A  14      56.887  76.904 117.037  1.00  0.00           C
ATOM    355  O   ILE A  14      57.017  77.452 118.117  1.00  0.00           O
ATOM    356  N   PHE A  15      57.297  75.613 116.926  1.00  0.00           N
ATOM    358  CA  PHE A  15      56.427  74.522 116.516  1.00  0.00           C
ATOM    360  CB  PHE A  15      56.777  73.803 115.166  1.00  0.00           C
ATOM    363  CG  PHE A  15      58.207  73.533 114.766  1.00  0.00           C
ATOM    364  CD1 PHE A  15      58.527  73.693 113.407  1.00  0.00           C
ATOM    366  CE1 PHE A  15      59.696  73.154 112.876  1.00  0.00           C
ATOM    368  CZ  PHE A  15      60.597  72.484 113.707  1.00  0.00           C
ATOM    370  CD2 PHE A  15      59.118  72.853 115.597  1.00  0.00           C
ATOM    372  CE2 PHE A  15      60.317  72.344 115.067  1.00  0.00           C
ATOM    374  C   PHE A  15      56.257  73.443 117.567  1.00  0.00           C
ATOM    375  O   PHE A  15      57.187  73.194 118.336  1.00  0.00           O
ATOM    376  N   MET A  16      55.107  72.734 117.656  1.00  0.00           N
ATOM    378  CA  MET A  16      53.747  73.122 117.247  1.00  0.00           C
ATOM    380  CB  MET A  16      53.487  73.253 115.696  1.00  0.00           C
ATOM    383  CG  MET A  16      53.437  72.022 114.727  1.00  0.00           C
ATOM    386  SD  MET A  16      54.826  70.834 114.657  1.00  0.00           S
ATOM    387  CE  MET A  16      53.978  69.334 115.186  1.00  0.00           C
ATOM    391  C   MET A  16      52.677  72.173 117.796  1.00  0.00           C
ATOM    392  O   MET A  16      52.067  71.393 117.086  1.00  0.00           O
ATOM    393  N   ARG A  17      52.266  72.132 119.067  1.00  0.00           N
ATOM    395  CA  ARG A  17      52.807  72.562 120.326  1.00  0.00           C
ATOM    397  CB  ARG A  17      51.627  72.783 121.336  1.00  0.00           C
ATOM    400  CG  ARG A  17      50.167  72.522 120.847  1.00  0.00           C
ATOM    403  CD  ARG A  17      49.166  73.702 120.866  1.00  0.00           C
ATOM    406  NE  ARG A  17      49.096  74.433 119.546  1.00  0.00           N
ATOM    408  CZ  ARG A  17      48.037  75.154 119.177  1.00  0.00           C
ATOM    409  NH1 ARG A  17      47.986  75.764 118.006  1.00  0.00           N
ATOM    412  NH2 ARG A  17      47.017  75.323 119.976  1.00  0.00           N
ATOM    415  C   ARG A  17      53.747  71.412 120.736  1.00  0.00           C
ATOM    416  O   ARG A  17      53.727  70.374 120.097  1.00  0.00           O
ATOM    417  N   TYR A  18      54.657  71.503 121.736  1.00  0.00           N
ATOM    419  CA  TYR A  18      55.607  70.404 121.926  1.00  0.00           C
ATOM    421  CB  TYR A  18      56.967  70.803 122.567  1.00  0.00           C
ATOM    424  CG  TYR A  18      57.997  71.193 121.526  1.00  0.00           C
ATOM    425  CD1 TYR A  18      58.337  70.264 120.516  1.00  0.00           C
ATOM    427  CE1 TYR A  18      59.347  70.544 119.586  1.00  0.00           C
ATOM    429  CZ  TYR A  18      60.047  71.753 119.666  1.00  0.00           C
ATOM    430  OH  TYR A  18      61.086  72.003 118.746  1.00  0.00           O
ATOM    432  CD2 TYR A  18      58.727  72.393 121.607  1.00  0.00           C
ATOM    434  CE2 TYR A  18      59.737  72.683 120.666  1.00  0.00           C
ATOM    436  C   TYR A  18      54.997  69.194 122.606  1.00  0.00           C
ATOM    437  O   TYR A  18      54.377  69.303 123.666  1.00  0.00           O
ATOM    438  N   VAL A  19      55.077  68.022 121.936  1.00  0.00           N
ATOM    440  CA  VAL A  19      54.037  67.014 121.986  1.00  0.00           C
ATOM    442  CB  VAL A  19      53.797  66.353 120.617  1.00  0.00           C
ATOM    444  CG1 VAL A  19      52.627  65.353 120.676  1.00  0.00           C
ATOM    448  CG2 VAL A  19      53.487  67.432 119.576  1.00  0.00           C
ATOM    452  C   VAL A  19      54.377  65.923 122.977  1.00  0.00           C
ATOM    453  O   VAL A  19      55.447  65.333 122.906  1.00  0.00           O
ATOM    454  N   GLU A  20      53.477  65.544 123.897  1.00  0.00           N
ATOM    456  CA  GLU A  20      52.137  66.033 124.116  1.00  0.00           C
ATOM    458  CB  GLU A  20      51.097  64.882 124.067  1.00  0.00           C
ATOM    461  CG  GLU A  20      51.208  63.802 125.166  1.00  0.00           C
ATOM    464  CD  GLU A  20      52.196  62.682 124.856  1.00  0.00           C
ATOM    465  OE1 GLU A  20      52.006  61.583 125.436  1.00  0.00           O
ATOM    466  OE2 GLU A  20      53.107  62.892 124.016  1.00  0.00           O
ATOM    467  C   GLU A  20      52.087  66.803 125.406  1.00  0.00           C
ATOM    468  O   GLU A  20      52.916  66.673 126.307  1.00  0.00           O
ATOM    469  N   LYS A  21      51.086  67.683 125.527  1.00  0.00           N
ATOM    471  CA  LYS A  21      50.817  68.283 126.817  1.00  0.00           C
ATOM    473  CB  LYS A  21      50.517  69.794 126.756  1.00  0.00           C
ATOM    476  CG  LYS A  21      51.437  70.703 125.927  1.00  0.00           C
ATOM    479  CD  LYS A  21      51.027  72.162 126.246  1.00  0.00           C
ATOM    482  CE  LYS A  21      51.518  73.272 125.296  1.00  0.00           C
ATOM    485  NZ  LYS A  21      51.097  74.623 125.746  1.00  0.00           N
ATOM    489  C   LYS A  21      49.607  67.583 127.416  1.00  0.00           C
ATOM    490  O   LYS A  21      48.568  67.493 126.766  1.00  0.00           O
ATOM    491  N   LEU A  22      49.657  67.062 128.666  1.00  0.00           N
ATOM    493  CA  LEU A  22      50.697  67.204 129.666  1.00  0.00           C
ATOM    495  CB  LEU A  22      50.158  67.952 130.907  1.00  0.00           C
ATOM    498  CG  LEU A  22      51.208  68.483 131.906  1.00  0.00           C
ATOM    500  CD1 LEU A  22      50.507  69.124 133.117  1.00  0.00           C
ATOM    504  CD2 LEU A  22      52.137  69.533 131.277  1.00  0.00           C
ATOM    508  C   LEU A  22      51.216  65.812 130.016  1.00  0.00           C
ATOM    509  O   LEU A  22      50.457  64.904 130.376  1.00  0.00           O
ATOM    510  N   HIS A  23      52.547  65.613 129.906  1.00  0.00           N
ATOM    512  CA  HIS A  23      53.186  64.313 130.067  1.00  0.00           C
ATOM    514  CB  HIS A  23      53.597  63.932 131.497  1.00  0.00           C
ATOM    517  ND1 HIS A  23      55.047  65.452 132.826  1.00  0.00           N
ATOM    518  CG  HIS A  23      54.927  64.483 131.856  1.00  0.00           C
ATOM    519  CE1 HIS A  23      56.357  65.573 133.027  1.00  0.00           C
ATOM    521  NE2 HIS A  23      57.067  64.724 132.256  1.00  0.00           N
ATOM    523  CD2 HIS A  23      56.157  64.012 131.497  1.00  0.00           C
ATOM    525  C   HIS A  23      52.717  63.153 129.216  1.00  0.00           C
ATOM    526  O   HIS A  23      52.927  63.123 128.027  1.00  0.00           O
ATOM    527  N   LEU A  24      52.227  62.092 129.867  1.00  0.00           N
ATOM    529  CA  LEU A  24      52.557  60.723 129.537  1.00  0.00           C
ATOM    531  CB  LEU A  24      51.757  59.802 130.516  1.00  0.00           C
ATOM    534  CG  LEU A  24      52.017  59.873 132.056  1.00  0.00           C
ATOM    536  CD1 LEU A  24      51.177  58.823 132.787  1.00  0.00           C
ATOM    540  CD2 LEU A  24      51.757  61.213 132.756  1.00  0.00           C
ATOM    544  C   LEU A  24      54.077  60.444 129.576  1.00  0.00           C
ATOM    545  O   LEU A  24      54.757  60.882 130.506  1.00  0.00           O
ATOM    546  N   ASP A  25      54.667  59.713 128.596  1.00  0.00           N
ATOM    548  CA  ASP A  25      56.117  59.584 128.506  1.00  0.00           C
ATOM    550  CB  ASP A  25      56.658  58.134 128.757  1.00  0.00           C
ATOM    553  CG  ASP A  25      55.937  56.993 128.056  1.00  0.00           C
ATOM    554  OD1 ASP A  25      56.647  56.103 127.516  1.00  0.00           O
ATOM    555  OD2 ASP A  25      54.696  56.873 128.217  1.00  0.00           O
ATOM    556  C   ASP A  25      56.717  60.182 127.216  1.00  0.00           C
ATOM    557  O   ASP A  25      56.618  59.643 126.126  1.00  0.00           O
ATOM    558  N   LYS A  26      57.437  61.333 127.266  1.00  0.00           N
ATOM    560  CA  LYS A  26      58.007  61.952 128.446  1.00  0.00           C
ATOM    562  CB  LYS A  26      59.236  61.103 128.947  1.00  0.00           C
ATOM    565  CG  LYS A  26      60.637  61.723 128.876  1.00  0.00           C
ATOM    568  CD  LYS A  26      61.728  60.764 129.347  1.00  0.00           C
ATOM    571  CE  LYS A  26      63.137  61.362 129.286  1.00  0.00           C
ATOM    574  NZ  LYS A  26      64.118  60.423 129.876  1.00  0.00           N
ATOM    578  C   LYS A  26      58.287  63.443 128.186  1.00  0.00           C
ATOM    579  O   LYS A  26      58.987  64.133 128.926  1.00  0.00           O
ATOM    580  N   TYR A  27      57.627  64.023 127.177  1.00  0.00           N
ATOM    582  CA  TYR A  27      57.347  65.452 127.147  1.00  0.00           C
ATOM    584  CB  TYR A  27      56.897  65.943 125.736  1.00  0.00           C
ATOM    587  CG  TYR A  27      57.897  65.893 124.607  1.00  0.00           C
ATOM    588  CD1 TYR A  27      58.217  64.683 123.967  1.00  0.00           C
ATOM    590  CE1 TYR A  27      58.628  64.673 122.616  1.00  0.00           C
ATOM    592  CZ  TYR A  27      58.768  65.882 121.936  1.00  0.00           C
ATOM    593  OH  TYR A  27      58.877  65.912 120.546  1.00  0.00           O
ATOM    595  CD2 TYR A  27      58.197  67.093 123.936  1.00  0.00           C
ATOM    597  CE2 TYR A  27      58.646  67.093 122.616  1.00  0.00           C
ATOM    599  C   TYR A  27      56.177  65.803 128.067  1.00  0.00           C
ATOM    600  O   TYR A  27      55.096  65.264 127.896  1.00  0.00           O
ATOM    601  N   SER A  28      56.268  66.702 129.056  1.00  0.00           N
ATOM    603  CA  SER A  28      57.137  67.863 129.097  1.00  0.00           C
ATOM    605  CB  SER A  28      56.437  69.183 128.656  1.00  0.00           C
ATOM    608  OG  SER A  28      55.217  69.474 129.336  1.00  0.00           O
ATOM    610  C   SER A  28      57.827  68.014 130.416  1.00  0.00           C
ATOM    611  O   SER A  28      57.217  68.033 131.486  1.00  0.00           O
ATOM    612  N   VAL A  29      59.177  68.084 130.357  1.00  0.00           N
ATOM    614  CA  VAL A  29      60.117  68.113 131.457  1.00  0.00           C
ATOM    616  CB  VAL A  29      61.487  67.673 130.946  1.00  0.00           C
ATOM    618  CG1 VAL A  29      62.547  67.764 132.046  1.00  0.00           C
ATOM    622  CG2 VAL A  29      61.357  66.224 130.427  1.00  0.00           C
ATOM    626  C   VAL A  29      60.237  69.503 132.056  1.00  0.00           C
ATOM    627  O   VAL A  29      60.497  69.683 133.236  1.00  0.00           O
ATOM    628  N   LYS A  30      59.958  70.514 131.216  1.00  0.00           N
ATOM    630  CA  LYS A  30      59.797  71.893 131.597  1.00  0.00           C
ATOM    632  CB  LYS A  30      58.797  72.093 132.766  1.00  0.00           C
ATOM    635  CG  LYS A  30      57.466  71.353 132.546  1.00  0.00           C
ATOM    638  CD  LYS A  30      56.596  71.342 133.796  1.00  0.00           C
ATOM    641  CE  LYS A  30      55.167  71.794 133.506  1.00  0.00           C
ATOM    644  NZ  LYS A  30      54.447  72.014 134.747  1.00  0.00           N
ATOM    648  C   LYS A  30      59.317  72.624 130.366  1.00  0.00           C
ATOM    649  O   LYS A  30      59.257  72.093 129.256  1.00  0.00           O
ATOM    650  N   ASN A  31      58.978  73.923 130.506  1.00  0.00           N
ATOM    652  CA  ASN A  31      58.698  74.773 129.367  1.00  0.00           C
ATOM    654  CB  ASN A  31      57.638  75.873 129.636  1.00  0.00           C
ATOM    657  CG  ASN A  31      56.208  75.342 129.616  1.00  0.00           C
ATOM    658  OD1 ASN A  31      55.346  75.812 130.347  1.00  0.00           O
ATOM    659  ND2 ASN A  31      55.917  74.313 128.796  1.00  0.00           N
ATOM    662  C   ASN A  31      59.987  75.342 128.836  1.00  0.00           C
ATOM    663  O   ASN A  31      61.086  74.993 129.247  1.00  0.00           O
ATOM    664  N   THR A  32      59.878  76.173 127.806  1.00  0.00           N
ATOM    666  CA  THR A  32      60.907  76.303 126.817  1.00  0.00           C
ATOM    668  CB  THR A  32      60.537  75.563 125.546  1.00  0.00           C
ATOM    670  OG1 THR A  32      61.388  75.823 124.436  1.00  0.00           O
ATOM    672  CG2 THR A  32      59.118  75.933 125.156  1.00  0.00           C
ATOM    676  C   THR A  32      61.237  77.773 126.736  1.00  0.00           C
ATOM    677  O   THR A  32      61.377  78.382 125.676  1.00  0.00           O
ATOM    678  N   VAL A  33      61.487  78.343 127.936  1.00  0.00           N
ATOM    680  CA  VAL A  33      62.388  79.453 128.186  1.00  0.00           C
ATOM    682  CB  VAL A  33      62.207  80.154 129.516  1.00  0.00           C
ATOM    684  CG1 VAL A  33      63.027  81.462 129.496  1.00  0.00           C
ATOM    688  CG2 VAL A  33      60.717  80.503 129.647  1.00  0.00           C
ATOM    692  C   VAL A  33      63.817  78.963 128.046  1.00  0.00           C
ATOM    693  O   VAL A  33      64.497  78.673 129.026  1.00  0.00           O
ATOM    694  N   LYS A  34      64.236  78.803 126.786  1.00  0.00           N
ATOM    696  CA  LYS A  34      65.467  78.194 126.336  1.00  0.00           C
ATOM    698  CB  LYS A  34      66.747  78.724 127.076  1.00  0.00           C
ATOM    701  CG  LYS A  34      67.167  80.163 126.677  1.00  0.00           C
ATOM    704  CD  LYS A  34      68.658  80.563 126.856  1.00  0.00           C
ATOM    707  CE  LYS A  34      68.997  81.272 128.176  1.00  0.00           C
ATOM    710  NZ  LYS A  34      70.438  81.623 128.277  1.00  0.00           N
ATOM    714  C   LYS A  34      65.438  76.663 126.207  1.00  0.00           C
ATOM    715  O   LYS A  34      66.397  76.052 125.766  1.00  0.00           O
ATOM    716  N   THR A  35      64.427  75.923 126.736  1.00  0.00           N
ATOM    718  CA  THR A  35      64.777  74.632 127.376  1.00  0.00           C
ATOM    720  CB  THR A  35      65.368  74.863 128.786  1.00  0.00           C
ATOM    722  OG1 THR A  35      66.438  75.783 128.687  1.00  0.00           O
ATOM    724  CG2 THR A  35      64.387  75.473 129.806  1.00  0.00           C
ATOM    728  C   THR A  35      63.817  73.433 127.306  1.00  0.00           C
ATOM    729  O   THR A  35      63.537  72.874 126.236  1.00  0.00           O
ATOM    730  N   GLU A  36      63.417  72.904 128.486  1.00  0.00           N
ATOM    732  CA  GLU A  36      63.937  71.632 129.006  1.00  0.00           C
ATOM    734  CB  GLU A  36      63.537  71.473 130.497  1.00  0.00           C
ATOM    737  CG  GLU A  36      64.727  71.062 131.426  1.00  0.00           C
ATOM    740  CD  GLU A  36      64.658  71.702 132.806  1.00  0.00           C
ATOM    741  OE1 GLU A  36      64.337  72.923 132.847  1.00  0.00           O
ATOM    742  OE2 GLU A  36      64.908  71.033 133.847  1.00  0.00           O
ATOM    743  C   GLU A  36      63.597  70.404 128.196  1.00  0.00           C
ATOM    744  O   GLU A  36      64.407  69.522 127.916  1.00  0.00           O
ATOM    745  N   THR A  37      62.336  70.312 127.726  1.00  0.00           N
ATOM    747  CA  THR A  37      61.877  69.113 127.046  1.00  0.00           C
ATOM    749  CB  THR A  37      60.368  69.092 126.897  1.00  0.00           C
ATOM    751  OG1 THR A  37      59.687  69.603 128.036  1.00  0.00           O
ATOM    753  CG2 THR A  37      59.937  67.633 126.716  1.00  0.00           C
ATOM    757  C   THR A  37      62.437  68.993 125.647  1.00  0.00           C
ATOM    758  O   THR A  37      62.617  67.913 125.077  1.00  0.00           O
ATOM    759  N   MET A  38      62.747  70.143 125.027  1.00  0.00           N
ATOM    761  CA  MET A  38      63.287  70.162 123.687  1.00  0.00           C
ATOM    763  CB  MET A  38      63.157  71.603 123.147  1.00  0.00           C
ATOM    766  CG  MET A  38      63.537  71.803 121.666  1.00  0.00           C
ATOM    769  SD  MET A  38      64.407  73.373 121.356  1.00  0.00           S
ATOM    770  CE  MET A  38      63.207  74.433 122.216  1.00  0.00           C
ATOM    774  C   MET A  38      64.737  69.733 123.656  1.00  0.00           C
ATOM    775  O   MET A  38      65.158  69.044 122.736  1.00  0.00           O
ATOM    776  N   ALA A  39      65.507  70.044 124.716  1.00  0.00           N
ATOM    778  CA  ALA A  39      66.806  69.453 124.946  1.00  0.00           C
ATOM    780  CB  ALA A  39      67.447  70.053 126.207  1.00  0.00           C
ATOM    784  C   ALA A  39      66.757  67.944 125.086  1.00  0.00           C
ATOM    785  O   ALA A  39      67.596  67.243 124.527  1.00  0.00           O
ATOM    786  N   ILE A  40      65.757  67.382 125.806  1.00  0.00           N
ATOM    788  CA  ILE A  40      65.548  65.943 125.777  1.00  0.00           C
ATOM    790  CB  ILE A  40      64.497  65.444 126.756  1.00  0.00           C
ATOM    792  CG2 ILE A  40      64.397  63.903 126.686  1.00  0.00           C
ATOM    796  CG1 ILE A  40      64.747  65.912 128.217  1.00  0.00           C
ATOM    799  CD  ILE A  40      65.986  65.342 128.897  1.00  0.00           C
ATOM    803  C   ILE A  40      65.217  65.393 124.387  1.00  0.00           C
ATOM    804  O   ILE A  40      65.887  64.453 123.957  1.00  0.00           O
ATOM    805  N   GLN A  41      64.267  65.993 123.637  1.00  0.00           N
ATOM    807  CA  GLN A  41      63.978  65.553 122.266  1.00  0.00           C
ATOM    809  CB  GLN A  41      62.778  66.253 121.576  1.00  0.00           C
ATOM    812  CG  GLN A  41      62.717  65.923 120.057  1.00  0.00           C
ATOM    815  CD  GLN A  41      61.447  66.353 119.327  1.00  0.00           C
ATOM    816  OE1 GLN A  41      60.917  67.443 119.516  1.00  0.00           O
ATOM    817  NE2 GLN A  41      60.907  65.433 118.497  1.00  0.00           N
ATOM    820  C   GLN A  41      65.158  65.654 121.336  1.00  0.00           C
ATOM    821  O   GLN A  41      65.486  64.753 120.586  1.00  0.00           O
ATOM    822  N   LEU A  42      65.876  66.783 121.366  1.00  0.00           N
ATOM    824  CA  LEU A  42      67.027  67.022 120.536  1.00  0.00           C
ATOM    826  CB  LEU A  42      67.416  68.503 120.717  1.00  0.00           C
ATOM    829  CG  LEU A  42      68.277  69.183 119.626  1.00  0.00           C
ATOM    831  CD1 LEU A  42      69.457  69.863 120.317  1.00  0.00           C
ATOM    835  CD2 LEU A  42      68.737  68.283 118.477  1.00  0.00           C
ATOM    839  C   LEU A  42      68.147  66.033 120.836  1.00  0.00           C
ATOM    840  O   LEU A  42      68.777  65.463 119.946  1.00  0.00           O
ATOM    841  N   ALA A  43      68.368  65.694 122.126  1.00  0.00           N
ATOM    843  CA  ALA A  43      69.177  64.544 122.496  1.00  0.00           C
ATOM    845  CB  ALA A  43      69.337  64.483 124.026  1.00  0.00           C
ATOM    849  C   ALA A  43      68.666  63.194 121.986  1.00  0.00           C
ATOM    850  O   ALA A  43      69.447  62.302 121.666  1.00  0.00           O
ATOM    851  N   GLU A  44      67.347  62.963 121.946  1.00  0.00           N
ATOM    853  CA  GLU A  44      66.727  61.783 121.356  1.00  0.00           C
ATOM    855  CB  GLU A  44      65.268  61.653 121.897  1.00  0.00           C
ATOM    858  CG  GLU A  44      64.067  61.653 120.916  1.00  0.00           C
ATOM    861  CD  GLU A  44      62.768  62.014 121.656  1.00  0.00           C
ATOM    862  OE1 GLU A  44      62.596  61.593 122.826  1.00  0.00           O
ATOM    863  OE2 GLU A  44      61.977  62.804 121.067  1.00  0.00           O
ATOM    864  C   GLU A  44      66.897  61.663 119.836  1.00  0.00           C
ATOM    865  O   GLU A  44      67.387  60.643 119.356  1.00  0.00           O
ATOM    866  N   ILE A  45      66.618  62.734 119.067  1.00  0.00           N
ATOM    868  CA  ILE A  45      66.666  62.762 117.606  1.00  0.00           C
ATOM    870  CB  ILE A  45      65.817  63.893 116.996  1.00  0.00           C
ATOM    872  CG2 ILE A  45      65.798  63.773 115.457  1.00  0.00           C
ATOM    876  CG1 ILE A  45      64.357  63.953 117.527  1.00  0.00           C
ATOM    879  CD  ILE A  45      63.428  62.822 117.046  1.00  0.00           C
ATOM    883  C   ILE A  45      68.107  62.892 117.086  1.00  0.00           C
ATOM    884  O   ILE A  45      68.486  62.443 116.016  1.00  0.00           O
ATOM    885  N   TYR A  46      69.027  63.493 117.876  1.00  0.00           N
ATOM    887  CA  TYR A  46      70.416  63.573 117.457  1.00  0.00           C
ATOM    889  CB  TYR A  46      71.147  64.704 118.207  1.00  0.00           C
ATOM    892  CG  TYR A  46      72.567  64.853 117.736  1.00  0.00           C
ATOM    893  CD1 TYR A  46      72.877  65.544 116.556  1.00  0.00           C
ATOM    895  CE1 TYR A  46      74.217  65.713 116.156  1.00  0.00           C
ATOM    897  CZ  TYR A  46      75.247  65.213 116.957  1.00  0.00           C
ATOM    898  OH  TYR A  46      76.587  65.404 116.567  1.00  0.00           O
ATOM    900  CD2 TYR A  46      73.617  64.293 118.486  1.00  0.00           C
ATOM    902  CE2 TYR A  46      74.947  64.503 118.126  1.00  0.00           C
ATOM    904  C   TYR A  46      71.126  62.243 117.616  1.00  0.00           C
ATOM    905  O   TYR A  46      72.167  61.983 117.027  1.00  0.00           O
ATOM    906  N   VAL A  47      70.527  61.294 118.357  1.00  0.00           N
ATOM    908  CA  VAL A  47      71.086  59.982 118.617  1.00  0.00           C
ATOM    910  CB  VAL A  47      70.747  59.654 120.077  1.00  0.00           C
ATOM    912  CG1 VAL A  47      70.876  58.173 120.457  1.00  0.00           C
ATOM    916  CG2 VAL A  47      71.677  60.543 120.936  1.00  0.00           C
ATOM    920  C   VAL A  47      70.607  59.023 117.527  1.00  0.00           C
ATOM    921  O   VAL A  47      70.688  57.793 117.586  1.00  0.00           O
ATOM    922  N   ARG A  48      70.107  59.654 116.436  1.00  0.00           N
ATOM    924  CA  ARG A  48      69.287  59.183 115.337  1.00  0.00           C
ATOM    926  CB  ARG A  48      69.637  57.773 114.747  1.00  0.00           C
ATOM    929  CG  ARG A  48      71.126  57.552 114.397  1.00  0.00           C
ATOM    932  CD  ARG A  48      71.567  56.083 114.507  1.00  0.00           C
ATOM    935  NE  ARG A  48      71.048  55.343 113.306  1.00  0.00           N
ATOM    937  CZ  ARG A  48      70.666  54.072 113.257  1.00  0.00           C
ATOM    938  NH1 ARG A  48      70.497  53.353 114.347  1.00  0.00           N
ATOM    941  NH2 ARG A  48      70.447  53.503 112.086  1.00  0.00           N
ATOM    944  C   ARG A  48      67.887  59.194 115.897  1.00  0.00           C
ATOM    945  O   ARG A  48      67.027  60.003 115.556  1.00  0.00           O
ATOM    946  N   TYR A  49      67.688  58.243 116.796  1.00  0.00           N
ATOM    948  CA  TYR A  49      66.487  57.933 117.507  1.00  0.00           C
ATOM    950  CB  TYR A  49      65.577  56.884 116.806  1.00  0.00           C
ATOM    953  CG  TYR A  49      64.908  57.412 115.556  1.00  0.00           C
ATOM    954  CD1 TYR A  49      65.617  57.692 114.367  1.00  0.00           C
ATOM    956  CE1 TYR A  49      64.966  58.233 113.257  1.00  0.00           C
ATOM    958  CZ  TYR A  49      63.586  58.342 113.236  1.00  0.00           C
ATOM    959  OH  TYR A  49      62.927  58.893 112.126  1.00  0.00           O
ATOM    961  CD2 TYR A  49      63.516  57.534 115.527  1.00  0.00           C
ATOM    963  CE2 TYR A  49      62.857  57.913 114.347  1.00  0.00           C
ATOM    965  C   TYR A  49      67.007  57.302 118.777  1.00  0.00           C
ATOM    966  O   TYR A  49      68.117  56.753 118.807  1.00  0.00           O
ATOM    967  N   ARG A  50      66.228  57.383 119.846  1.00  0.00           N
ATOM    969  CA  ARG A  50      66.596  56.933 121.156  1.00  0.00           C
ATOM    971  CB  ARG A  50      66.736  58.183 122.056  1.00  0.00           C
ATOM    974  CG  ARG A  50      67.478  57.952 123.376  1.00  0.00           C
ATOM    977  CD  ARG A  50      67.577  59.183 124.286  1.00  0.00           C
ATOM    980  NE  ARG A  50      68.617  58.883 125.326  1.00  0.00           N
ATOM    982  CZ  ARG A  50      69.927  58.993 125.147  1.00  0.00           C
ATOM    983  NH1 ARG A  50      70.416  59.522 124.056  1.00  0.00           N
ATOM    986  NH2 ARG A  50      70.747  58.552 126.076  1.00  0.00           N
ATOM    989  C   ARG A  50      65.416  56.092 121.587  1.00  0.00           C
ATOM    990  O   ARG A  50      64.298  56.523 121.376  1.00  0.00           O
ATOM    991  N   TYR A  51      65.607  54.883 122.147  1.00  0.00           N
ATOM    993  CA  TYR A  51      64.527  53.913 122.236  1.00  0.00           C
ATOM    995  CB  TYR A  51      65.118  52.513 122.507  1.00  0.00           C
ATOM    998  CG  TYR A  51      66.007  52.062 121.386  1.00  0.00           C
ATOM    999  CD1 TYR A  51      65.447  51.613 120.186  1.00  0.00           C
ATOM   1001  CE1 TYR A  51      66.266  51.143 119.146  1.00  0.00           C
ATOM   1003  CZ  TYR A  51      67.647  51.112 119.317  1.00  0.00           C
ATOM   1004  OH  TYR A  51      68.486  50.643 118.296  1.00  0.00           O
ATOM   1006  CD2 TYR A  51      67.397  52.014 121.556  1.00  0.00           C
ATOM   1008  CE2 TYR A  51      68.217  51.533 120.527  1.00  0.00           C
ATOM   1010  C   TYR A  51      63.487  54.163 123.316  1.00  0.00           C
ATOM   1011  O   TYR A  51      62.518  53.423 123.427  1.00  0.00           O
ATOM   1012  N   GLY A  52      63.646  55.163 124.196  1.00  0.00           N
ATOM   1014  CA  GLY A  52      62.638  55.463 125.217  1.00  0.00           C
ATOM   1017  C   GLY A  52      62.927  54.813 126.526  1.00  0.00           C
ATOM   1018  O   GLY A  52      62.537  55.322 127.567  1.00  0.00           O
ATOM   1019  N   GLU A  53      63.687  53.703 126.537  1.00  0.00           N
ATOM   1021  CA  GLU A  53      64.137  53.083 127.766  1.00  0.00           C
ATOM   1023  CB  GLU A  53      64.618  51.633 127.557  1.00  0.00           C
ATOM   1026  CG  GLU A  53      63.537  50.683 126.986  1.00  0.00           C
ATOM   1029  CD  GLU A  53      63.547  50.623 125.466  1.00  0.00           C
ATOM   1030  OE1 GLU A  53      64.658  50.673 124.887  1.00  0.00           O
ATOM   1031  OE2 GLU A  53      62.448  50.533 124.856  1.00  0.00           O
ATOM   1032  C   GLU A  53      65.298  53.833 128.397  1.00  0.00           C
ATOM   1033  O   GLU A  53      65.647  53.603 129.566  1.00  0.00           O
ATOM   1034  N   ARG A  54      65.986  54.713 127.636  1.00  0.00           N
ATOM   1036  CA  ARG A  54      67.126  55.452 128.137  1.00  0.00           C
ATOM   1038  CB  ARG A  54      68.037  56.003 126.986  1.00  0.00           C
ATOM   1041  CG  ARG A  54      68.677  54.912 126.096  1.00  0.00           C
ATOM   1044  CD  ARG A  54      69.607  55.403 124.976  1.00  0.00           C
ATOM   1047  NE  ARG A  54      69.777  54.283 123.986  1.00  0.00           N
ATOM   1049  CZ  ARG A  54      70.188  54.423 122.726  1.00  0.00           C
ATOM   1050  NH1 ARG A  54      70.327  55.593 122.157  1.00  0.00           N
ATOM   1053  NH2 ARG A  54      70.497  53.363 122.007  1.00  0.00           N
ATOM   1056  C   ARG A  54      66.666  56.563 129.067  1.00  0.00           C
ATOM   1057  O   ARG A  54      66.228  57.633 128.626  1.00  0.00           O
ATOM   1058  N   ILE A  55      66.827  56.372 130.396  1.00  0.00           N
ATOM   1060  CA  ILE A  55      66.747  57.432 131.376  1.00  0.00           C
ATOM   1062  CB  ILE A  55      66.857  56.913 132.817  1.00  0.00           C
ATOM   1064  CG2 ILE A  55      68.217  56.243 133.077  1.00  0.00           C
ATOM   1068  CG1 ILE A  55      66.567  58.022 133.856  1.00  0.00           C
ATOM   1071  CD  ILE A  55      66.427  57.493 135.296  1.00  0.00           C
ATOM   1075  C   ILE A  55      67.777  58.503 131.047  1.00  0.00           C
ATOM   1076  O   ILE A  55      68.868  58.243 130.536  1.00  0.00           O
ATOM   1077  N   ALA A  56      67.397  59.783 131.196  1.00  0.00           N
ATOM   1079  CA  ALA A  56      68.317  60.882 131.076  1.00  0.00           C
ATOM   1081  CB  ALA A  56      68.128  61.793 129.836  1.00  0.00           C
ATOM   1085  C   ALA A  56      68.048  61.744 132.247  1.00  0.00           C
ATOM   1086  O   ALA A  56      67.077  62.482 132.287  1.00  0.00           O
ATOM   1087  N   GLU A  57      68.977  61.694 133.196  1.00  0.00           N
ATOM   1089  CA  GLU A  57      69.118  62.713 134.186  1.00  0.00           C
ATOM   1091  CB  GLU A  57      70.197  62.302 135.197  1.00  0.00           C
ATOM   1094  CG  GLU A  57      69.897  60.952 135.866  1.00  0.00           C
ATOM   1097  CD  GLU A  57      68.497  60.873 136.457  1.00  0.00           C
ATOM   1098  OE1 GLU A  57      68.397  61.033 137.697  1.00  0.00           O
ATOM   1099  OE2 GLU A  57      67.527  60.623 135.707  1.00  0.00           O
ATOM   1100  C   GLU A  57      69.467  64.003 133.486  1.00  0.00           C
ATOM   1101  O   GLU A  57      70.327  64.054 132.606  1.00  0.00           O
ATOM   1102  N   GLU A  58      68.766  65.073 133.847  1.00  0.00           N
ATOM   1104  CA  GLU A  58      68.766  66.303 133.117  1.00  0.00           C
ATOM   1106  CB  GLU A  58      68.408  66.193 131.616  1.00  0.00           C
ATOM   1109  CG  GLU A  58      67.967  67.493 130.886  1.00  0.00           C
ATOM   1112  CD  GLU A  58      68.897  68.713 130.997  1.00  0.00           C
ATOM   1113  OE1 GLU A  58      69.777  68.772 131.897  1.00  0.00           O
ATOM   1114  OE2 GLU A  58      68.717  69.603 130.126  1.00  0.00           O
ATOM   1115  C   GLU A  58      67.887  67.233 133.906  1.00  0.00           C
ATOM   1116  O   GLU A  58      66.658  67.213 133.866  1.00  0.00           O
ATOM   1117  N   GLU A  59      68.586  67.993 134.747  1.00  0.00           N
ATOM   1119  CA  GLU A  59      68.177  69.103 135.556  1.00  0.00           C
ATOM   1121  CB  GLU A  59      67.347  68.693 136.796  1.00  0.00           C
ATOM   1124  CG  GLU A  59      67.027  69.844 137.796  1.00  0.00           C
ATOM   1127  CD  GLU A  59      65.637  70.452 137.686  1.00  0.00           C
ATOM   1128  OE1 GLU A  59      64.618  69.743 137.866  1.00  0.00           O
ATOM   1129  OE2 GLU A  59      65.567  71.702 137.546  1.00  0.00           O
ATOM   1130  C   GLU A  59      69.548  69.662 135.907  1.00  0.00           C
ATOM   1131  O   GLU A  59      69.897  69.952 137.046  1.00  0.00           O
ATOM   1132  N   LYS A  60      70.416  69.773 134.887  1.00  0.00           N
ATOM   1134  CA  LYS A  60      71.777  70.243 135.067  1.00  0.00           C
ATOM   1136  CB  LYS A  60      72.817  69.154 134.677  1.00  0.00           C
ATOM   1139  CG  LYS A  60      72.967  67.944 135.626  1.00  0.00           C
ATOM   1142  CD  LYS A  60      74.207  67.113 135.217  1.00  0.00           C
ATOM   1145  CE  LYS A  60      74.367  65.753 135.927  1.00  0.00           C
ATOM   1148  NZ  LYS A  60      75.118  64.833 135.046  1.00  0.00           N
ATOM   1152  C   LYS A  60      72.048  71.493 134.236  1.00  0.00           C
ATOM   1153  O   LYS A  60      72.887  71.452 133.326  1.00  0.00           O
ATOM   1154  N   PRO A  61      71.387  72.633 134.467  1.00  0.00           N
ATOM   1155  CD  PRO A  61      70.467  72.863 135.586  1.00  0.00           C
ATOM   1158  CA  PRO A  61      71.777  73.904 133.856  1.00  0.00           C
ATOM   1160  CB  PRO A  61      70.717  74.893 134.356  1.00  0.00           C
ATOM   1163  CG  PRO A  61      70.368  74.372 135.757  1.00  0.00           C
ATOM   1166  C   PRO A  61      73.157  74.323 134.306  1.00  0.00           C
ATOM   1167  O   PRO A  61      73.457  74.213 135.497  1.00  0.00           O
ATOM   1168  N   TYR A  62      74.018  74.812 133.386  1.00  0.00           N
ATOM   1170  CA  TYR A  62      75.277  75.413 133.777  1.00  0.00           C
ATOM   1172  CB  TYR A  62      76.126  75.812 132.546  1.00  0.00           C
ATOM   1175  CG  TYR A  62      76.887  74.632 131.976  1.00  0.00           C
ATOM   1176  CD1 TYR A  62      77.777  73.883 132.756  1.00  0.00           C
ATOM   1178  CE1 TYR A  62      78.577  72.893 132.177  1.00  0.00           C
ATOM   1180  CZ  TYR A  62      78.497  72.624 130.806  1.00  0.00           C
ATOM   1181  OH  TYR A  62      79.337  71.654 130.197  1.00  0.00           O
ATOM   1183  CD2 TYR A  62      76.806  74.343 130.606  1.00  0.00           C
ATOM   1185  CE2 TYR A  62      77.577  73.323 130.036  1.00  0.00           C
ATOM   1187  C   TYR A  62      75.118  76.583 134.747  1.00  0.00           C
ATOM   1188  O   TYR A  62      74.197  77.393 134.647  1.00  0.00           O
ATOM   1189  N   LEU A  63      75.997  76.673 135.766  1.00  0.00           N
ATOM   1191  CA  LEU A  63      75.846  77.603 136.867  1.00  0.00           C
ATOM   1193  CB  LEU A  63      76.897  77.323 137.977  1.00  0.00           C
ATOM   1196  CG  LEU A  63      76.798  75.954 138.646  1.00  0.00           C
ATOM   1198  CD1 LEU A  63      78.056  75.724 139.476  1.00  0.00           C
ATOM   1202  CD2 LEU A  63      75.527  75.794 139.496  1.00  0.00           C
ATOM   1206  C   LEU A  63      76.037  79.054 136.486  1.00  0.00           C
ATOM   1207  O   LEU A  63      76.577  79.393 135.446  1.00  0.00           O
ATOM   1208  N   ILE A  64      75.697  79.984 137.396  1.00  0.00           N
ATOM   1210  CA  ILE A  64      75.857  81.412 137.216  1.00  0.00           C
ATOM   1212  CB  ILE A  64      75.387  82.143 138.456  1.00  0.00           C
ATOM   1214  CG2 ILE A  64      73.887  81.853 138.516  1.00  0.00           C
ATOM   1218  CG1 ILE A  64      76.067  81.792 139.806  1.00  0.00           C
ATOM   1221  CD  ILE A  64      77.217  82.743 140.186  1.00  0.00           C
ATOM   1225  C   ILE A  64      77.257  81.862 136.867  1.00  0.00           C
ATOM   1226  O   ILE A  64      77.467  82.813 136.106  1.00  0.00           O
ATOM   1227  N   THR A  65      78.227  81.132 137.416  1.00  0.00           N
ATOM   1229  CA  THR A  65      79.647  81.322 137.227  1.00  0.00           C
ATOM   1231  CB  THR A  65      80.416  80.603 138.336  1.00  0.00           C
ATOM   1233  OG1 THR A  65      81.767  81.044 138.386  1.00  0.00           O
ATOM   1235  CG2 THR A  65      80.408  79.073 138.257  1.00  0.00           C
ATOM   1239  C   THR A  65      80.117  80.844 135.866  1.00  0.00           C
ATOM   1240  O   THR A  65      81.157  81.264 135.366  1.00  0.00           O
ATOM   1241  N   GLU A  66      79.346  79.952 135.197  1.00  0.00           N
ATOM   1243  CA  GLU A  66      79.707  79.433 133.897  1.00  0.00           C
ATOM   1245  CB  GLU A  66      78.897  78.183 133.506  1.00  0.00           C
ATOM   1248  CG  GLU A  66      79.207  76.953 134.376  1.00  0.00           C
ATOM   1251  CD  GLU A  66      80.507  76.234 134.016  1.00  0.00           C
ATOM   1252  OE1 GLU A  66      80.957  76.224 132.857  1.00  0.00           O
ATOM   1253  OE2 GLU A  66      81.138  75.713 134.976  1.00  0.00           O
ATOM   1254  C   GLU A  66      79.647  80.482 132.806  1.00  0.00           C
ATOM   1255  O   GLU A  66      78.757  81.322 132.717  1.00  0.00           O
ATOM   1256  N   LEU A  67      80.677  80.472 131.957  1.00  0.00           N
ATOM   1258  CA  LEU A  67      80.707  81.243 130.726  1.00  0.00           C
ATOM   1260  CB  LEU A  67      82.158  81.363 130.176  1.00  0.00           C
ATOM   1263  CG  LEU A  67      83.077  82.303 130.997  1.00  0.00           C
ATOM   1265  CD1 LEU A  67      82.518  83.732 131.026  1.00  0.00           C
ATOM   1269  CD2 LEU A  67      83.387  81.823 132.427  1.00  0.00           C
ATOM   1273  C   LEU A  67      79.696  80.822 129.657  1.00  0.00           C
ATOM   1274  O   LEU A  67      79.018  81.722 129.146  1.00  0.00           O
ATOM   1275  N   PRO A  68      79.497  79.562 129.306  1.00  0.00           N
ATOM   1276  CD  PRO A  68      80.438  78.454 129.516  1.00  0.00           C
ATOM   1279  CA  PRO A  68      78.417  79.194 128.416  1.00  0.00           C
ATOM   1281  CB  PRO A  68      78.997  78.014 127.636  1.00  0.00           C
ATOM   1284  CG  PRO A  68      79.916  77.302 128.637  1.00  0.00           C
ATOM   1287  C   PRO A  68      77.207  78.763 129.216  1.00  0.00           C
ATOM   1288  O   PRO A  68      77.327  78.063 130.226  1.00  0.00           O
ATOM   1289  N   ASP A  69      76.016  79.163 128.746  1.00  0.00           N
ATOM   1291  CA  ASP A  69      74.787  78.654 129.296  1.00  0.00           C
ATOM   1293  CB  ASP A  69      73.728  79.773 129.387  1.00  0.00           C
ATOM   1296  CG  ASP A  69      72.487  79.323 130.126  1.00  0.00           C
ATOM   1297  OD1 ASP A  69      72.577  78.763 131.246  1.00  0.00           O
ATOM   1298  OD2 ASP A  69      71.387  79.603 129.586  1.00  0.00           O
ATOM   1299  C   ASP A  69      74.327  77.522 128.397  1.00  0.00           C
ATOM   1300  O   ASP A  69      73.958  77.702 127.236  1.00  0.00           O
ATOM   1301  N   SER A  70      74.367  76.303 128.906  1.00  0.00           N
ATOM   1303  CA  SER A  70      74.107  75.103 128.137  1.00  0.00           C
ATOM   1305  CB  SER A  70      75.296  74.483 127.336  1.00  0.00           C
ATOM   1308  OG  SER A  70      75.887  75.382 126.397  1.00  0.00           O
ATOM   1310  C   SER A  70      73.548  74.143 129.146  1.00  0.00           C
ATOM   1311  O   SER A  70      73.507  74.444 130.347  1.00  0.00           O
ATOM   1312  N   TRP A  71      73.056  72.993 128.687  1.00  0.00           N
ATOM   1314  CA  TRP A  71      72.557  71.963 129.566  1.00  0.00           C
ATOM   1316  CB  TRP A  71      71.177  71.484 129.087  1.00  0.00           C
ATOM   1319  CG  TRP A  71      70.156  72.533 129.327  1.00  0.00           C
ATOM   1320  CD1 TRP A  71      69.658  73.463 128.446  1.00  0.00           C
ATOM   1322  NE1 TRP A  71      68.666  74.163 129.076  1.00  0.00           N
ATOM   1324  CE2 TRP A  71      68.527  73.734 130.366  1.00  0.00           C
ATOM   1325  CD2 TRP A  71      69.457  72.702 130.567  1.00  0.00           C
ATOM   1326  CE3 TRP A  71      69.486  72.033 131.777  1.00  0.00           C
ATOM   1328  CZ3 TRP A  71      68.516  72.333 132.726  1.00  0.00           C
ATOM   1330  CZ2 TRP A  71      67.618  74.113 131.347  1.00  0.00           C
ATOM   1332  CH2 TRP A  71      67.618  73.373 132.536  1.00  0.00           C
ATOM   1334  C   TRP A  71      73.486  70.794 129.537  1.00  0.00           C
ATOM   1335  O   TRP A  71      74.067  70.503 128.497  1.00  0.00           O
ATOM   1336  N   VAL A  72      73.658  70.092 130.676  1.00  0.00           N
ATOM   1338  CA  VAL A  72      74.447  68.883 130.676  1.00  0.00           C
ATOM   1340  CB  VAL A  72      75.577  68.883 131.686  1.00  0.00           C
ATOM   1342  CG1 VAL A  72      76.346  67.544 131.616  1.00  0.00           C
ATOM   1346  CG2 VAL A  72      76.487  70.062 131.307  1.00  0.00           C
ATOM   1350  C   VAL A  72      73.548  67.693 130.897  1.00  0.00           C
ATOM   1351  O   VAL A  72      73.056  67.413 131.986  1.00  0.00           O
ATOM   1352  N   VAL A  73      73.376  66.904 129.846  1.00  0.00           N
ATOM   1354  CA  VAL A  73      72.557  65.733 129.876  1.00  0.00           C
ATOM   1356  CB  VAL A  73      71.817  65.544 128.567  1.00  0.00           C
ATOM   1358  CG1 VAL A  73      70.957  64.264 128.617  1.00  0.00           C
ATOM   1362  CG2 VAL A  73      70.957  66.783 128.277  1.00  0.00           C
ATOM   1366  C   VAL A  73      73.497  64.593 130.086  1.00  0.00           C
ATOM   1367  O   VAL A  73      74.467  64.423 129.347  1.00  0.00           O
ATOM   1368  N   GLU A  74      73.227  63.724 131.067  1.00  0.00           N
ATOM   1370  CA  GLU A  74      73.766  62.393 131.026  1.00  0.00           C
ATOM   1372  CB  GLU A  74      74.518  62.003 132.317  1.00  0.00           C
ATOM   1375  CG  GLU A  74      73.626  61.903 133.576  1.00  0.00           C
ATOM   1378  CD  GLU A  74      74.447  61.442 134.766  1.00  0.00           C
ATOM   1379  OE1 GLU A  74      75.307  62.243 135.207  1.00  0.00           O
ATOM   1380  OE2 GLU A  74      74.267  60.313 135.276  1.00  0.00           O
ATOM   1381  C   GLU A  74      72.596  61.493 130.717  1.00  0.00           C
ATOM   1382  O   GLU A  74      71.527  61.572 131.317  1.00  0.00           O
ATOM   1383  N   GLY A  75      72.747  60.623 129.696  1.00  0.00           N
ATOM   1385  CA  GLY A  75      71.727  59.643 129.397  1.00  0.00           C
ATOM   1388  C   GLY A  75      72.298  58.283 129.507  1.00  0.00           C
ATOM   1389  O   GLY A  75      73.277  57.973 128.827  1.00  0.00           O
ATOM   1390  N   ALA A  76      71.688  57.412 130.317  1.00  0.00           N
ATOM   1392  CA  ALA A  76      72.177  56.083 130.556  1.00  0.00           C
ATOM   1394  CB  ALA A  76      71.916  55.733 132.027  1.00  0.00           C
ATOM   1398  C   ALA A  76      71.546  55.083 129.597  1.00  0.00           C
ATOM   1399  O   ALA A  76      70.387  55.203 129.216  1.00  0.00           O
ATOM   1400  N   LYS A  77      72.317  54.072 129.146  1.00  0.00           N
ATOM   1402  CA  LYS A  77      71.857  53.053 128.207  1.00  0.00           C
ATOM   1404  CB  LYS A  77      72.647  53.143 126.876  1.00  0.00           C
ATOM   1407  CG  LYS A  77      72.037  52.342 125.707  1.00  0.00           C
ATOM   1410  CD  LYS A  77      72.757  52.534 124.347  1.00  0.00           C
ATOM   1413  CE  LYS A  77      74.257  52.154 124.397  1.00  0.00           C
ATOM   1416  NZ  LYS A  77      74.987  52.294 123.117  1.00  0.00           N
ATOM   1420  C   LYS A  77      71.986  51.683 128.856  1.00  0.00           C
ATOM   1421  O   LYS A  77      72.607  50.753 128.326  1.00  0.00           O
ATOM   1422  N   LEU A  78      71.307  51.543 130.016  1.00  0.00           N
ATOM   1424  CA  LEU A  78      71.217  50.383 130.907  1.00  0.00           C
ATOM   1426  CB  LEU A  78      70.397  50.834 132.177  1.00  0.00           C
ATOM   1429  CG  LEU A  78      70.438  49.953 133.446  1.00  0.00           C
ATOM   1431  CD1 LEU A  78      69.647  48.643 133.306  1.00  0.00           C
ATOM   1435  CD2 LEU A  78      71.846  49.683 133.986  1.00  0.00           C
ATOM   1439  C   LEU A  78      70.677  49.093 130.247  1.00  0.00           C
ATOM   1440  O   LEU A  78      71.217  48.014 130.486  1.00  0.00           O
ATOM   1441  N   PRO A  79      69.637  49.103 129.416  1.00  0.00           N
ATOM   1442  CD  PRO A  79      68.438  49.883 129.666  1.00  0.00           C
ATOM   1445  CA  PRO A  79      69.367  48.073 128.427  1.00  0.00           C
ATOM   1447  CB  PRO A  79      68.306  48.732 127.546  1.00  0.00           C
ATOM   1450  CG  PRO A  79      67.438  49.452 128.586  1.00  0.00           C
ATOM   1453  C   PRO A  79      70.537  47.474 127.647  1.00  0.00           C
ATOM   1454  O   PRO A  79      70.946  46.354 127.946  1.00  0.00           O
ATOM   1455  N   TYR A  80      71.107  48.202 126.666  1.00  0.00           N
ATOM   1457  CA  TYR A  80      72.158  47.703 125.777  1.00  0.00           C
ATOM   1459  CB  TYR A  80      72.537  48.794 124.747  1.00  0.00           C
ATOM   1462  CG  TYR A  80      73.557  48.334 123.736  1.00  0.00           C
ATOM   1463  CD1 TYR A  80      73.147  47.703 122.546  1.00  0.00           C
ATOM   1465  CE1 TYR A  80      74.107  47.302 121.607  1.00  0.00           C
ATOM   1467  CZ  TYR A  80      75.467  47.503 121.856  1.00  0.00           C
ATOM   1468  OH  TYR A  80      76.387  47.043 120.916  1.00  0.00           O
ATOM   1470  CD2 TYR A  80      74.927  48.552 123.957  1.00  0.00           C
ATOM   1472  CE2 TYR A  80      75.887  48.134 123.036  1.00  0.00           C
ATOM   1474  C   TYR A  80      73.397  47.253 126.526  1.00  0.00           C
ATOM   1475  O   TYR A  80      73.897  46.143 126.296  1.00  0.00           O
ATOM   1476  N   GLU A  81      73.877  48.053 127.486  1.00  0.00           N
ATOM   1478  CA  GLU A  81      74.847  47.622 128.446  1.00  0.00           C
ATOM   1480  CB  GLU A  81      76.207  48.323 128.336  1.00  0.00           C
ATOM   1483  CG  GLU A  81      77.118  47.813 127.196  1.00  0.00           C
ATOM   1486  CD  GLU A  81      78.327  48.724 127.136  1.00  0.00           C
ATOM   1487  OE1 GLU A  81      78.987  48.903 128.186  1.00  0.00           O
ATOM   1488  OE2 GLU A  81      78.497  49.384 126.086  1.00  0.00           O
ATOM   1489  C   GLU A  81      74.306  47.853 129.826  1.00  0.00           C
ATOM   1490  O   GLU A  81      74.057  48.973 130.266  1.00  0.00           O
ATOM   1491  N   VAL A  82      74.177  46.764 130.597  1.00  0.00           N
ATOM   1493  CA  VAL A  82      73.827  46.833 131.996  1.00  0.00           C
ATOM   1495  CB  VAL A  82      72.947  45.653 132.416  1.00  0.00           C
ATOM   1497  CG1 VAL A  82      73.677  44.303 132.297  1.00  0.00           C
ATOM   1501  CG2 VAL A  82      72.347  45.893 133.817  1.00  0.00           C
ATOM   1505  C   VAL A  82      75.107  47.043 132.806  1.00  0.00           C
ATOM   1506  O   VAL A  82      75.457  46.362 133.757  1.00  0.00           O
ATOM   1507  N   ALA A  83      75.876  48.064 132.396  1.00  0.00           N
ATOM   1509  CA  ALA A  83      77.188  48.342 132.927  1.00  0.00           C
ATOM   1511  CB  ALA A  83      78.268  47.822 131.957  1.00  0.00           C
ATOM   1515  C   ALA A  83      77.336  49.823 133.226  1.00  0.00           C
ATOM   1516  O   ALA A  83      78.438  50.363 133.336  1.00  0.00           O
ATOM   1517  N   GLY A  84      76.207  50.573 133.366  1.00  0.00           N
ATOM   1519  CA  GLY A  84      76.287  52.014 133.626  1.00  0.00           C
ATOM   1522  C   GLY A  84      76.787  52.822 132.457  1.00  0.00           C
ATOM   1523  O   GLY A  84      77.507  53.802 132.647  1.00  0.00           O
ATOM   1524  N   GLY A  85      76.458  52.383 131.226  1.00  0.00           N
ATOM   1526  CA  GLY A  85      76.837  52.983 129.957  1.00  0.00           C
ATOM   1529  C   GLY A  85      76.217  54.303 129.776  1.00  0.00           C
ATOM   1530  O   GLY A  85      75.007  54.452 129.946  1.00  0.00           O
ATOM   1531  N   VAL A  86      77.007  55.313 129.426  1.00  0.00           N
ATOM   1533  CA  VAL A  86      76.627  56.653 129.756  1.00  0.00           C
ATOM   1535  CB  VAL A  86      77.107  57.003 131.166  1.00  0.00           C
ATOM   1537  CG1 VAL A  86      78.537  57.573 131.216  1.00  0.00           C
ATOM   1541  CG2 VAL A  86      76.048  57.863 131.847  1.00  0.00           C
ATOM   1545  C   VAL A  86      77.087  57.583 128.656  1.00  0.00           C
ATOM   1546  O   VAL A  86      78.166  57.513 128.067  1.00  0.00           O
ATOM   1547  N   PHE A  87      76.188  58.503 128.306  1.00  0.00           N
ATOM   1549  CA  PHE A  87      76.317  59.303 127.116  1.00  0.00           C
ATOM   1551  CB  PHE A  87      75.188  58.932 126.096  1.00  0.00           C
ATOM   1554  CG  PHE A  87      75.427  57.493 125.726  1.00  0.00           C
ATOM   1555  CD1 PHE A  87      76.397  57.213 124.756  1.00  0.00           C
ATOM   1557  CE1 PHE A  87      76.897  55.923 124.607  1.00  0.00           C
ATOM   1559  CZ  PHE A  87      76.427  54.883 125.416  1.00  0.00           C
ATOM   1561  CD2 PHE A  87      74.867  56.413 126.447  1.00  0.00           C
ATOM   1563  CE2 PHE A  87      75.408  55.133 126.327  1.00  0.00           C
ATOM   1565  C   PHE A  87      76.217  60.702 127.636  1.00  0.00           C
ATOM   1566  O   PHE A  87      75.188  61.063 128.217  1.00  0.00           O
ATOM   1567  N   ILE A  88      77.277  61.533 127.516  1.00  0.00           N
ATOM   1569  CA  ILE A  88      77.126  62.952 127.826  1.00  0.00           C
ATOM   1571  CB  ILE A  88      78.268  63.703 128.537  1.00  0.00           C
ATOM   1573  CG2 ILE A  88      78.337  63.264 130.016  1.00  0.00           C
ATOM   1577  CG1 ILE A  88      79.647  63.573 127.887  1.00  0.00           C
ATOM   1580  CD  ILE A  88      80.016  64.743 126.967  1.00  0.00           C
ATOM   1584  C   ILE A  88      76.747  63.633 126.546  1.00  0.00           C
ATOM   1585  O   ILE A  88      77.357  63.463 125.497  1.00  0.00           O
ATOM   1586  N   ILE A  89      75.677  64.423 126.616  1.00  0.00           N
ATOM   1588  CA  ILE A  89      75.227  65.273 125.556  1.00  0.00           C
ATOM   1590  CB  ILE A  89      73.868  64.853 124.996  1.00  0.00           C
ATOM   1592  CG2 ILE A  89      73.438  65.923 123.967  1.00  0.00           C
ATOM   1596  CG1 ILE A  89      73.906  63.423 124.387  1.00  0.00           C
ATOM   1599  CD  ILE A  89      73.567  62.283 125.357  1.00  0.00           C
ATOM   1603  C   ILE A  89      75.156  66.613 126.216  1.00  0.00           C
ATOM   1604  O   ILE A  89      74.618  66.732 127.317  1.00  0.00           O
ATOM   1605  N   GLU A  90      75.707  67.673 125.606  1.00  0.00           N
ATOM   1607  CA  GLU A  90      75.427  69.003 126.086  1.00  0.00           C
ATOM   1609  CB  GLU A  90      76.607  69.632 126.856  1.00  0.00           C
ATOM   1612  CG  GLU A  90      77.857  69.974 126.026  1.00  0.00           C
ATOM   1615  CD  GLU A  90      78.987  70.463 126.916  1.00  0.00           C
ATOM   1616  OE1 GLU A  90      78.787  71.412 127.707  1.00  0.00           O
ATOM   1617  OE2 GLU A  90      80.107  69.893 126.817  1.00  0.00           O
ATOM   1618  C   GLU A  90      74.887  69.812 124.927  1.00  0.00           C
ATOM   1619  O   GLU A  90      75.357  69.763 123.786  1.00  0.00           O
ATOM   1620  N   ILE A  91      73.777  70.514 125.207  1.00  0.00           N
ATOM   1622  CA  ILE A  91      72.947  71.202 124.247  1.00  0.00           C
ATOM   1624  CB  ILE A  91      71.497  70.703 124.286  1.00  0.00           C
ATOM   1626  CG2 ILE A  91      70.577  71.523 123.357  1.00  0.00           C
ATOM   1630  CG1 ILE A  91      71.406  69.183 123.967  1.00  0.00           C
ATOM   1633  CD  ILE A  91      72.096  68.783 122.666  1.00  0.00           C
ATOM   1637  C   ILE A  91      72.977  72.643 124.666  1.00  0.00           C
ATOM   1638  O   ILE A  91      72.747  72.944 125.836  1.00  0.00           O
ATOM   1639  N   ASN A  92      73.268  73.594 123.736  1.00  0.00           N
ATOM   1641  CA  ASN A  92      73.207  75.022 124.056  1.00  0.00           C
ATOM   1643  CB  ASN A  92      73.438  75.943 122.826  1.00  0.00           C
ATOM   1646  CG  ASN A  92      74.916  76.044 122.446  1.00  0.00           C
ATOM   1647  OD1 ASN A  92      75.707  75.133 122.656  1.00  0.00           O
ATOM   1648  ND2 ASN A  92      75.307  77.183 121.847  1.00  0.00           N
ATOM   1651  C   ASN A  92      71.846  75.382 124.586  1.00  0.00           C
ATOM   1652  O   ASN A  92      70.837  75.092 123.936  1.00  0.00           O
ATOM   1653  N   LYS A  93      71.777  76.023 125.766  1.00  0.00           N
ATOM   1655  CA  LYS A  93      70.537  76.503 126.336  1.00  0.00           C
ATOM   1657  CB  LYS A  93      70.757  76.963 127.806  1.00  0.00           C
ATOM   1660  CG  LYS A  93      69.497  77.344 128.617  1.00  0.00           C
ATOM   1663  CD  LYS A  93      69.647  77.132 130.147  1.00  0.00           C
ATOM   1666  CE  LYS A  93      68.658  77.913 131.026  1.00  0.00           C
ATOM   1669  NZ  LYS A  93      67.257  77.452 130.866  1.00  0.00           N
ATOM   1673  C   LYS A  93      69.947  77.533 125.387  1.00  0.00           C
ATOM   1674  O   LYS A  93      68.766  77.474 125.077  1.00  0.00           O
ATOM   1675  N   LYS A  94      70.747  78.454 124.817  1.00  0.00           N
ATOM   1677  CA  LYS A  94      70.247  79.393 123.817  1.00  0.00           C
ATOM   1679  CB  LYS A  94      71.337  80.413 123.397  1.00  0.00           C
ATOM   1682  CG  LYS A  94      71.727  81.333 124.566  1.00  0.00           C
ATOM   1685  CD  LYS A  94      72.516  82.592 124.177  1.00  0.00           C
ATOM   1688  CE  LYS A  94      71.688  83.644 123.407  1.00  0.00           C
ATOM   1691  NZ  LYS A  94      72.126  85.014 123.757  1.00  0.00           N
ATOM   1695  C   LYS A  94      69.527  78.833 122.597  1.00  0.00           C
ATOM   1696  O   LYS A  94      68.337  79.033 122.427  1.00  0.00           O
ATOM   1697  N   ASN A  95      70.227  78.132 121.686  1.00  0.00           N
ATOM   1699  CA  ASN A  95      69.667  77.944 120.347  1.00  0.00           C
ATOM   1701  CB  ASN A  95      70.637  78.412 119.227  1.00  0.00           C
ATOM   1704  CG  ASN A  95      70.887  79.913 119.327  1.00  0.00           C
ATOM   1705  OD1 ASN A  95      70.208  80.633 120.057  1.00  0.00           O
ATOM   1706  ND2 ASN A  95      71.878  80.433 118.576  1.00  0.00           N
ATOM   1709  C   ASN A  95      69.257  76.514 120.067  1.00  0.00           C
ATOM   1710  O   ASN A  95      69.147  76.143 118.897  1.00  0.00           O
ATOM   1711  N   GLY A  96      69.067  75.683 121.117  1.00  0.00           N
ATOM   1713  CA  GLY A  96      68.626  74.294 120.997  1.00  0.00           C
ATOM   1716  C   GLY A  96      69.477  73.503 120.036  1.00  0.00           C
ATOM   1717  O   GLY A  96      69.007  72.693 119.247  1.00  0.00           O
ATOM   1718  N   CYS A  97      70.787  73.794 120.067  1.00  0.00           N
ATOM   1720  CA  CYS A  97      71.697  73.343 119.067  1.00  0.00           C
ATOM   1722  CB  CYS A  97      72.478  74.514 118.366  1.00  0.00           C
ATOM   1725  SG  CYS A  97      73.777  75.382 119.317  1.00  0.00           S
ATOM   1727  C   CYS A  97      72.587  72.344 119.736  1.00  0.00           C
ATOM   1728  O   CYS A  97      73.117  72.562 120.836  1.00  0.00           O
ATOM   1729  N   VAL A  98      72.777  71.182 119.087  1.00  0.00           N
ATOM   1731  CA  VAL A  98      73.737  70.193 119.516  1.00  0.00           C
ATOM   1733  CB  VAL A  98      73.688  68.943 118.646  1.00  0.00           C
ATOM   1735  CG1 VAL A  98      72.367  68.224 118.976  1.00  0.00           C
ATOM   1739  CG2 VAL A  98      73.777  69.243 117.136  1.00  0.00           C
ATOM   1743  C   VAL A  98      75.137  70.794 119.586  1.00  0.00           C
ATOM   1744  O   VAL A  98      75.587  71.443 118.646  1.00  0.00           O
ATOM   1745  N   LEU A  99      75.837  70.632 120.726  1.00  0.00           N
ATOM   1747  CA  LEU A  99      77.137  71.243 120.886  1.00  0.00           C
ATOM   1749  CB  LEU A  99      77.196  72.003 122.236  1.00  0.00           C
ATOM   1752  CG  LEU A  99      78.497  72.783 122.466  1.00  0.00           C
ATOM   1754  CD1 LEU A  99      78.666  73.883 121.426  1.00  0.00           C
ATOM   1758  CD2 LEU A  99      78.527  73.423 123.856  1.00  0.00           C
ATOM   1762  C   LEU A  99      78.207  70.173 120.826  1.00  0.00           C
ATOM   1763  O   LEU A  99      79.158  70.264 120.067  1.00  0.00           O
ATOM   1764  N   ASN A 100      78.037  69.103 121.616  1.00  0.00           N
ATOM   1766  CA  ASN A 100      78.977  68.022 121.646  1.00  0.00           C
ATOM   1768  CB  ASN A 100      80.208  68.363 122.536  1.00  0.00           C
ATOM   1771  CG  ASN A 100      81.327  67.333 122.476  1.00  0.00           C
ATOM   1772  OD1 ASN A 100      81.697  66.843 121.406  1.00  0.00           O
ATOM   1773  ND2 ASN A 100      81.867  66.963 123.656  1.00  0.00           N
ATOM   1776  C   ASN A 100      78.257  66.813 122.196  1.00  0.00           C
ATOM   1777  O   ASN A 100      77.147  66.904 122.717  1.00  0.00           O
ATOM   1778  N   PHE A 101      78.897  65.654 122.076  1.00  0.00           N
ATOM   1780  CA  PHE A 101      78.408  64.423 122.597  1.00  0.00           C
ATOM   1782  CB  PHE A 101      77.457  63.773 121.537  1.00  0.00           C
ATOM   1785  CG  PHE A 101      78.157  63.513 120.226  1.00  0.00           C
ATOM   1786  CD1 PHE A 101      78.337  64.533 119.266  1.00  0.00           C
ATOM   1788  CE1 PHE A 101      79.087  64.283 118.117  1.00  0.00           C
ATOM   1790  CZ  PHE A 101      79.647  63.014 117.906  1.00  0.00           C
ATOM   1792  CD2 PHE A 101      78.688  62.253 119.986  1.00  0.00           C
ATOM   1794  CE2 PHE A 101      79.438  61.993 118.836  1.00  0.00           C
ATOM   1796  C   PHE A 101      79.667  63.633 122.906  1.00  0.00           C
ATOM   1797  O   PHE A 101      80.707  63.823 122.266  1.00  0.00           O
ATOM   1798  N   LEU A 102      79.647  62.743 123.897  1.00  0.00           N
ATOM   1800  CA  LEU A 102      80.707  61.772 124.037  1.00  0.00           C
ATOM   1802  CB  LEU A 102      81.787  62.162 125.077  1.00  0.00           C
ATOM   1805  CG  LEU A 102      82.787  61.063 125.486  1.00  0.00           C
ATOM   1807  CD1 LEU A 102      83.717  60.643 124.347  1.00  0.00           C
ATOM   1811  CD2 LEU A 102      83.617  61.533 126.696  1.00  0.00           C
ATOM   1815  C   LEU A 102      80.087  60.463 124.406  1.00  0.00           C
ATOM   1816  O   LEU A 102      79.367  60.353 125.406  1.00  0.00           O
ATOM   1817  N   HIS A 103      80.368  59.433 123.617  1.00  0.00           N
ATOM   1819  CA  HIS A 103      79.867  58.113 123.886  1.00  0.00           C
ATOM   1821  CB  HIS A 103      79.658  57.362 122.567  1.00  0.00           C
ATOM   1824  ND1 HIS A 103      77.317  57.154 121.677  1.00  0.00           N
ATOM   1825  CG  HIS A 103      78.507  57.863 121.736  1.00  0.00           C
ATOM   1826  CE1 HIS A 103      76.596  57.762 120.766  1.00  0.00           C
ATOM   1828  NE2 HIS A 103      77.257  58.823 120.226  1.00  0.00           N
ATOM   1830  CD2 HIS A 103      78.486  58.872 120.826  1.00  0.00           C
ATOM   1832  C   HIS A 103      80.877  57.404 124.756  1.00  0.00           C
ATOM   1833  O   HIS A 103      82.037  57.243 124.387  1.00  0.00           O
ATOM   1834  N   SER A 104      80.486  56.973 125.977  1.00  0.00           N
ATOM   1836  CA  SER A 104      81.346  56.103 126.756  1.00  0.00           C
ATOM   1838  CB  SER A 104      81.048  56.013 128.277  1.00  0.00           C
ATOM   1841  OG  SER A 104      79.908  55.213 128.596  1.00  0.00           O
ATOM   1843  C   SER A 104      81.437  54.713 126.146  1.00  0.00           C
ATOM   1844  O   SER A 104      80.628  54.272 125.337  1.00  0.00           O
ATOM   1845  N   LYS A 105      82.527  54.033 126.497  1.00  0.00           N
ATOM   1847  CA  LYS A 105      82.817  52.682 126.117  1.00  0.00           C
ATOM   1849  CB  LYS A 105      83.946  52.604 125.067  1.00  0.00           C
ATOM   1852  CG  LYS A 105      83.797  53.563 123.876  1.00  0.00           C
ATOM   1855  CD  LYS A 105      85.027  53.482 122.966  1.00  0.00           C
ATOM   1858  CE  LYS A 105      85.158  54.643 121.976  1.00  0.00           C
ATOM   1861  NZ  LYS A 105      84.086  54.592 120.986  1.00  0.00           N
ATOM   1865  C   LYS A 105      83.377  52.073 127.416  1.00  0.00           C
ATOM   1866  OT1 LYS A 105      83.978  52.853 128.217  1.00  0.00           O
ATOM   1867  OT2 LYS A 105      83.236  50.853 127.656  1.00  0.00           O
ATOM   1868  NH3 POPEB 106      13.507  93.863 116.546  1.00  0.00           N
ATOM   1872  C12 POPEB 106      13.267  92.572 115.806  1.00  0.00           C
ATOM   1875  C11 POPEB 106      13.097  91.394 116.777  1.00  0.00           C
ATOM   1878  P   POPEB 106      12.987  88.812 116.887  1.00  0.00           P
ATOM   1879  O13 POPEB 106      14.027  88.842 117.936  1.00  0.00           O
ATOM   1880  O14 POPEB 106      11.577  88.474 117.216  1.00  0.00           O
ATOM   1881  O11 POPEB 106      13.447  87.723 115.836  1.00  0.00           O
ATOM   1882  O12 POPEB 106      13.077  90.162 116.047  1.00  0.00           O
ATOM   1883  C1  POPEB 106      14.777  87.704 115.306  1.00  0.00           C
ATOM   1886  C2  POPEB 106      14.797  87.873 113.777  1.00  0.00           C
ATOM   1888  O21 POPEB 106      16.167  88.124 113.427  1.00  0.00           O
ATOM   1889  C21 POPEB 106      16.477  87.902 112.157  1.00  0.00           C
ATOM   1890  O22 POPEB 106      15.817  87.324 111.327  1.00  0.00           O
ATOM   1891  C22 POPEB 106      17.847  88.562 111.957  1.00  0.00           C
ATOM   1894  C3  POPEB 106      13.867  89.053 113.357  1.00  0.00           C
ATOM   1897  O31 POPEB 106      13.547  89.082 111.967  1.00  0.00           O
ATOM   1898  C31 POPEB 106      12.627  88.194 111.597  1.00  0.00           C
ATOM   1899  O32 POPEB 106      12.177  87.294 112.306  1.00  0.00           O
ATOM   1900  C32 POPEB 106      12.227  88.484 110.166  1.00  0.00           C
ATOM   1903  C23 POPEB 106      18.677  88.073 110.757  1.00  0.00           C
ATOM   1906  C24 POPEB 106      20.007  88.822 110.777  1.00  0.00           C
ATOM   1909  C25 POPEB 106      21.037  88.373 109.736  1.00  0.00           C
ATOM   1912  C26 POPEB 106      22.407  88.962 110.067  1.00  0.00           C
ATOM   1915  C27 POPEB 106      23.417  88.954 108.916  1.00  0.00           C
ATOM   1918  C28 POPEB 106      24.767  89.493 109.436  1.00  0.00           C
ATOM   1921  C29 POPEB 106      25.787  89.783 108.366  1.00  0.00           C
ATOM   1923 0C21 POPEB 106      26.637  90.834 108.376  1.00  0.00           C
ATOM   1925 1C21 POPEB 106      26.737  91.893 109.446  1.00  0.00           C
ATOM   1928 2C21 POPEB 106      26.147  93.243 109.016  1.00  0.00           C
ATOM   1931 3C21 POPEB 106      26.947  93.912 107.887  1.00  0.00           C
ATOM   1934 4C21 POPEB 106      26.427  95.313 107.527  1.00  0.00           C
ATOM   1937 5C21 POPEB 106      27.337  96.062 106.546  1.00  0.00           C
ATOM   1940 6C21 POPEB 106      27.697  95.233 105.317  1.00  0.00           C
ATOM   1943 7C21 POPEB 106      28.337  96.053 104.196  1.00  0.00           C
ATOM   1946 8C21 POPEB 106      28.807  95.183 103.027  1.00  0.00           C
ATOM   1950  C33 POPEB 106      11.637  89.903 110.016  1.00  0.00           C
ATOM   1953  C34 POPEB 106      11.767  90.463 108.596  1.00  0.00           C
ATOM   1956  C35 POPEB 106      11.227  91.883 108.486  1.00  0.00           C
ATOM   1959  C36 POPEB 106      11.237  92.412 107.046  1.00  0.00           C
ATOM   1962  C37 POPEB 106      10.527  93.772 106.906  1.00  0.00           C
ATOM   1965  C38 POPEB 106      10.277  94.174 105.446  1.00  0.00           C
ATOM   1968  C39 POPEB 106       9.457  95.472 105.306  1.00  0.00           C
ATOM   1971 0C31 POPEB 106       9.027  95.733 103.856  1.00  0.00           C
ATOM   1974 1C31 POPEB 106       9.827  96.862 103.196  1.00  0.00           C
ATOM   1977 2C31 POPEB 106       9.907  96.734 101.666  1.00  0.00           C
ATOM   1980 3C31 POPEB 106       8.577  96.953 100.946  1.00  0.00           C
ATOM   1983 4C31 POPEB 106       8.717  96.713  99.436  1.00  0.00           C
ATOM   1986 5C31 POPEB 106       7.487  97.114  98.617  1.00  0.00           C
ATOM   1989 6C31 POPEB 106       7.717  96.944  97.116  1.00  0.00           C
ATOM   1993  NH3 POPEC 107     107.897  38.713  75.226  1.00  0.00           N
ATOM   1997  C12 POPEC 107     107.988  39.544  73.967  1.00  0.00           C
ATOM   2000  C11 POPEC 107     108.087  38.653  72.696  1.00  0.00           C
ATOM   2003  P   POPEC 107     105.687  37.573  72.937  1.00  0.00           P
ATOM   2004  O13 POPEC 107     105.517  37.863  74.376  1.00  0.00           O
ATOM   2005  O14 POPEC 107     104.977  38.393  71.937  1.00  0.00           O
ATOM   2006  O11 POPEC 107     105.237  36.092  72.686  1.00  0.00           O
ATOM   2007  O12 POPEC 107     107.257  37.493  72.686  1.00  0.00           O
ATOM   2008  C1  POPEC 107     104.627  35.283  73.696  1.00  0.00           C
ATOM   2011  C2  POPEC 107     105.647  34.312  74.356  1.00  0.00           C
ATOM   2013  O21 POPEC 107     105.167  33.952  75.647  1.00  0.00           O
ATOM   2014  C21 POPEC 107     105.547  34.583  76.736  1.00  0.00           C
ATOM   2015  O22 POPEC 107     106.217  35.593  76.856  1.00  0.00           O
ATOM   2016  C22 POPEC 107     105.027  33.732  77.887  1.00  0.00           C
ATOM   2019  C3  POPEC 107     107.096  34.873  74.306  1.00  0.00           C
ATOM   2022  O31 POPEC 107     108.087  34.013  74.896  1.00  0.00           O
ATOM   2023  C31 POPEC 107     109.197  34.663  75.217  1.00  0.00           C
ATOM   2024  O32 POPEC 107     109.367  35.873  75.206  1.00  0.00           O
ATOM   2025  C32 POPEC 107     110.287  33.662  75.536  1.00  0.00           C
ATOM   2028  C23 POPEC 107     105.657  32.312  77.857  1.00  0.00           C
ATOM   2031  C24 POPEC 107     105.158  31.403  78.986  1.00  0.00           C
ATOM   2034  C25 POPEC 107     105.607  31.843  80.376  1.00  0.00           C
ATOM   2037  C26 POPEC 107     105.457  30.683  81.376  1.00  0.00           C
ATOM   2040  C27 POPEC 107     106.217  30.913  82.686  1.00  0.00           C
ATOM   2043  C28 POPEC 107     106.377  29.613  83.497  1.00  0.00           C
ATOM   2046  C29 POPEC 107     105.047  29.053  83.926  1.00  0.00           C
ATOM   2048 0C21 POPEC 107     104.727  28.593  85.147  1.00  0.00           C
ATOM   2050 1C21 POPEC 107     105.647  28.493  86.336  1.00  0.00           C
ATOM   2053 2C21 POPEC 107     105.298  29.552  87.387  1.00  0.00           C
ATOM   2056 3C21 POPEC 107     106.287  29.552  88.547  1.00  0.00           C
ATOM   2059 4C21 POPEC 107     105.827  30.453  89.696  1.00  0.00           C
ATOM   2062 5C21 POPEC 107     106.888  30.593  90.796  1.00  0.00           C
ATOM   2065 6C21 POPEC 107     106.357  31.433  91.957  1.00  0.00           C
ATOM   2068 7C21 POPEC 107     107.407  31.713  93.036  1.00  0.00           C
ATOM   2071 8C21 POPEC 107     106.827  32.593  94.146  1.00  0.00           C
ATOM   2075  C33 POPEC 107     110.158  33.113  76.967  1.00  0.00           C
ATOM   2078  C34 POPEC 107     111.316  32.163  77.297  1.00  0.00           C
ATOM   2081  C35 POPEC 107     111.107  31.483  78.646  1.00  0.00           C
ATOM   2084  C36 POPEC 107     112.118  30.353  78.926  1.00  0.00           C
ATOM   2087  C37 POPEC 107     111.618  29.363  79.987  1.00  0.00           C
ATOM   2090  C38 POPEC 107     111.367  30.003  81.366  1.00  0.00           C
ATOM   2093  C39 POPEC 107     110.638  29.043  82.317  1.00  0.00           C
ATOM   2096 0C31 POPEC 107     110.088  29.733  83.567  1.00  0.00           C
ATOM   2099 1C31 POPEC 107     111.198  30.273  84.486  1.00  0.00           C
ATOM   2102 2C31 POPEC 107     110.697  30.693  85.886  1.00  0.00           C
ATOM   2105 3C31 POPEC 107     110.047  32.083  85.946  1.00  0.00           C
ATOM   2108 4C31 POPEC 107     108.527  32.093  85.707  1.00  0.00           C
ATOM   2111 5C31 POPEC 107     107.897  33.452  86.037  1.00  0.00           C
ATOM   2114 6C31 POPEC 107     106.377  33.502  85.826  1.00  0.00           C
ATOM   2118  NH3 POPED 108      53.107  88.173  79.496  1.00  0.00           N
ATOM   2122  C12 POPED 108      53.638  89.533  79.867  1.00  0.00           C
ATOM   2125  C11 POPED 108      53.437  90.573  78.746  1.00  0.00           C
ATOM   2128  P   POPED 108      53.457  93.182  78.456  1.00  0.00           P
ATOM   2129  O13 POPED 108      54.397  93.233  77.317  1.00  0.00           O
ATOM   2130  O14 POPED 108      52.017  93.213  78.077  1.00  0.00           O
ATOM   2131  O11 POPED 108      53.747  94.323  79.537  1.00  0.00           O
ATOM   2132  O12 POPED 108      53.747  91.853  79.277  1.00  0.00           O
ATOM   2133  C1  POPED 108      54.667  94.094  80.626  1.00  0.00           C
ATOM   2136  C2  POPED 108      53.958  93.443  81.847  1.00  0.00           C
ATOM   2138  O21 POPED 108      53.507  94.413  82.826  1.00  0.00           O
ATOM   2139  C21 POPED 108      54.347  94.643  83.817  1.00  0.00           C
ATOM   2140  O22 POPED 108      55.507  95.004  83.696  1.00  0.00           O
ATOM   2141  C22 POPED 108      53.708  94.174  85.136  1.00  0.00           C
ATOM   2144  C3  POPED 108      54.717  92.213  82.466  1.00  0.00           C
ATOM   2147  O31 POPED 108      53.737  91.483  83.207  1.00  0.00           O
ATOM   2148  C31 POPED 108      53.857  90.853  84.356  1.00  0.00           C
ATOM   2149  O32 POPED 108      52.887  90.414  84.976  1.00  0.00           O
ATOM   2150  C32 POPED 108      55.287  90.724  84.867  1.00  0.00           C
ATOM   2153  C23 POPED 108      53.537  95.284  86.187  1.00  0.00           C
ATOM   2156  C24 POPED 108      52.466  96.284  85.757  1.00  0.00           C
ATOM   2159  C25 POPED 108      52.237  97.403  86.766  1.00  0.00           C
ATOM   2162  C26 POPED 108      51.297  97.044  87.927  1.00  0.00           C
ATOM   2165  C27 POPED 108      51.268  98.153  88.997  1.00  0.00           C
ATOM   2168  C28 POPED 108      50.257  97.883  90.126  1.00  0.00           C
ATOM   2171  C29 POPED 108      48.827  98.003  89.666  1.00  0.00           C
ATOM   2173 0C21 POPED 108      47.827  98.653  90.287  1.00  0.00           C
ATOM   2175 1C21 POPED 108      47.897  99.374  91.607  1.00  0.00           C
ATOM   2178 2C21 POPED 108      47.827  98.413  92.817  1.00  0.00           C
ATOM   2181 3C21 POPED 108      46.548  97.572  92.876  1.00  0.00           C
ATOM   2184 4C21 POPED 108      46.548  96.524  93.997  1.00  0.00           C
ATOM   2187 5C21 POPED 108      46.567  97.094  95.427  1.00  0.00           C
ATOM   2190 6C21 POPED 108      45.387  98.023  95.707  1.00  0.00           C
ATOM   2193 7C21 POPED 108      45.138  98.252  97.206  1.00  0.00           C
ATOM   2196 8C21 POPED 108      43.917  99.123  97.496  1.00  0.00           C
ATOM   2200  C33 POPED 108      55.307  89.702  86.026  1.00  0.00           C
ATOM   2203  C34 POPED 108      56.637  89.413  86.727  1.00  0.00           C
ATOM   2206  C35 POPED 108      56.367  88.603  88.006  1.00  0.00           C
ATOM   2209  C36 POPED 108      56.177  89.514  89.227  1.00  0.00           C
ATOM   2212  C37 POPED 108      55.887  88.732  90.527  1.00  0.00           C
ATOM   2215  C38 POPED 108      54.818  89.413  91.397  1.00  0.00           C
ATOM   2218  C39 POPED 108      55.237  90.764  91.996  1.00  0.00           C
ATOM   2221 0C31 POPED 108      56.107  90.593  93.246  1.00  0.00           C
ATOM   2224 1C31 POPED 108      56.537  91.944  93.856  1.00  0.00           C
ATOM   2227 2C31 POPED 108      57.237  91.823  95.217  1.00  0.00           C
ATOM   2230 3C31 POPED 108      58.716  91.424  95.176  1.00  0.00           C
ATOM   2233 4C31 POPED 108      58.997  89.923  94.957  1.00  0.00           C
ATOM   2236 5C31 POPED 108      60.416  89.514  95.376  1.00  0.00           C
ATOM   2239 6C31 POPED 108      60.736  88.042  95.086  1.00  0.00           C
ATOM   2243  NH3 POPEE 109      89.478 105.984  71.537  1.00  0.00           N
ATOM   2247  C12 POPEE 109      90.167 106.293  70.236  1.00  0.00           C
ATOM   2250  C11 POPEE 109      89.798 107.692  69.696  1.00  0.00           C
ATOM   2253  P   POPEE 109      91.027 109.034  71.646  1.00  0.00           P
ATOM   2254  O13 POPEE 109      92.277 108.583  70.986  1.00  0.00           O
ATOM   2255  O14 POPEE 109      91.007 110.433  72.106  1.00  0.00           O
ATOM   2256  O11 POPEE 109      90.638 108.073  72.867  1.00  0.00           O
ATOM   2257  O12 POPEE 109      89.867 108.784  70.617  1.00  0.00           O
ATOM   2258  C1  POPEE 109      90.158 108.784  74.037  1.00  0.00           C
ATOM   2261  C2  POPEE 109      89.887 107.863  75.256  1.00  0.00           C
ATOM   2263  O21 POPEE 109      90.947 106.913  75.457  1.00  0.00           O
ATOM   2264  C21 POPEE 109      92.217 107.272  75.726  1.00  0.00           C
ATOM   2265  O22 POPEE 109      93.166 106.594  75.396  1.00  0.00           O
ATOM   2266  C22 POPEE 109      92.378 108.533  76.587  1.00  0.00           C
ATOM   2269  C3  POPEE 109      88.536 107.094  75.166  1.00  0.00           C
ATOM   2272  O31 POPEE 109      88.337 106.182  76.266  1.00  0.00           O
ATOM   2273  C31 POPEE 109      88.278 106.563  77.566  1.00  0.00           C
ATOM   2274  O32 POPEE 109      88.607 105.834  78.477  1.00  0.00           O
ATOM   2275  C32 POPEE 109      87.658 107.953  77.826  1.00  0.00           C
ATOM   2278  C23 POPEE 109      93.327 108.273  77.787  1.00  0.00           C
ATOM   2281  C24 POPEE 109      92.617 107.493  78.916  1.00  0.00           C
ATOM   2284  C25 POPEE 109      93.527 107.154  80.106  1.00  0.00           C
ATOM   2287  C26 POPEE 109      92.717 106.813  81.376  1.00  0.00           C
ATOM   2290  C27 POPEE 109      93.577 106.363  82.567  1.00  0.00           C
ATOM   2293  C28 POPEE 109      92.848 106.534  83.916  1.00  0.00           C
ATOM   2296  C29 POPEE 109      93.666 106.053  85.077  1.00  0.00           C
ATOM   2298 0C21 POPEE 109      93.236 105.864  86.336  1.00  0.00           C
ATOM   2300 1C21 POPEE 109      91.846 106.153  86.856  1.00  0.00           C
ATOM   2303 2C21 POPEE 109      91.807 106.092  88.397  1.00  0.00           C
ATOM   2306 3C21 POPEE 109      90.547 106.753  88.986  1.00  0.00           C
ATOM   2309 4C21 POPEE 109      90.596 106.903  90.516  1.00  0.00           C
ATOM   2312 5C21 POPEE 109      89.827 108.133  90.997  1.00  0.00           C
ATOM   2315 6C21 POPEE 109      90.018 108.463  92.486  1.00  0.00           C
ATOM   2318 7C21 POPEE 109      89.537 109.882  92.796  1.00  0.00           C
ATOM   2321 8C21 POPEE 109      89.707 110.313  94.256  1.00  0.00           C
ATOM   2325  C33 POPEE 109      88.628 108.954  78.516  1.00  0.00           C
ATOM   2328  C34 POPEE 109      88.236 109.283  79.966  1.00  0.00           C
ATOM   2331  C35 POPEE 109      88.607 108.194  80.977  1.00  0.00           C
ATOM   2334  C36 POPEE 109      88.497 108.662  82.437  1.00  0.00           C
ATOM   2337  C37 POPEE 109      89.017 107.644  83.456  1.00  0.00           C
ATOM   2340  C38 POPEE 109      88.768 108.042  84.916  1.00  0.00           C
ATOM   2343  C39 POPEE 109      87.407 107.592  85.477  1.00  0.00           C
ATOM   2346 0C31 POPEE 109      87.236 107.992  86.957  1.00  0.00           C
ATOM   2349 1C31 POPEE 109      86.147 107.213  87.707  1.00  0.00           C
ATOM   2352 2C31 POPEE 109      86.268 107.423  89.227  1.00  0.00           C
ATOM   2355 3C31 POPEE 109      85.147 106.763  90.046  1.00  0.00           C
ATOM   2358 4C31 POPEE 109      85.298 107.053  91.556  1.00  0.00           C
ATOM   2361 5C31 POPEE 109      84.098 106.582  92.387  1.00  0.00           C
ATOM   2364 6C31 POPEE 109      84.167 107.062  93.836  1.00  0.00           C
ATOM   2368  NH3 POPEF 110      92.976   4.023  72.906  1.00  0.00           N
ATOM   2372  C12 POPEF 110      94.167   3.463  73.666  1.00  0.00           C
ATOM   2375  C11 POPEF 110      95.237   2.813  72.766  1.00  0.00           C
ATOM   2378  P   POPEF 110      97.337   1.363  73.567  1.00  0.00           P
ATOM   2379  O13 POPEF 110      98.717   1.763  73.936  1.00  0.00           O
ATOM   2380  O14 POPEF 110      97.158   0.588  72.326  1.00  0.00           O
ATOM   2381  O11 POPEF 110      96.707   0.478  74.727  1.00  0.00           O
ATOM   2382  O12 POPEF 110      96.437   2.673  73.516  1.00  0.00           O
ATOM   2383  C1  POPEF 110      97.507  -0.102  75.757  1.00  0.00           C
ATOM   2386  C2  POPEF 110      97.028   0.298  77.186  1.00  0.00           C
ATOM   2388  O21 POPEF 110      95.596   0.268  77.367  1.00  0.00           O
ATOM   2389  C21 POPEF 110      94.957  -0.862  77.216  1.00  0.00           C
ATOM   2390  O22 POPEF 110      95.417  -1.902  76.756  1.00  0.00           O
ATOM   2391  C22 POPEF 110      93.558  -0.712  77.857  1.00  0.00           C
ATOM   2394  C3  POPEF 110      97.577   1.683  77.616  1.00  0.00           C
ATOM   2397  O31 POPEF 110      97.607   1.843  79.056  1.00  0.00           O
ATOM   2398  C31 POPEF 110      96.478   2.153  79.677  1.00  0.00           C
ATOM   2399  O32 POPEF 110      95.377   2.233  79.186  1.00  0.00           O
ATOM   2400  C32 POPEF 110      96.787   2.293  81.177  1.00  0.00           C
ATOM   2403  C23 POPEF 110      93.587  -1.042  79.367  1.00  0.00           C
ATOM   2406  C24 POPEF 110      92.357  -0.642  80.197  1.00  0.00           C
ATOM   2409  C25 POPEF 110      92.637  -0.722  81.716  1.00  0.00           C
ATOM   2412  C26 POPEF 110      91.437  -0.372  82.626  1.00  0.00           C
ATOM   2415  C27 POPEF 110      91.867   0.058  84.046  1.00  0.00           C
ATOM   2418  C28 POPEF 110      90.677   0.278  85.016  1.00  0.00           C
ATOM   2421  C29 POPEF 110      91.128   0.858  86.336  1.00  0.00           C
ATOM   2423 0C21 POPEF 110      90.447   1.713  87.126  1.00  0.00           C
ATOM   2425 1C21 POPEF 110      89.057   2.253  86.916  1.00  0.00           C
ATOM   2428 2C21 POPEF 110      88.958   3.743  86.526  1.00  0.00           C
ATOM   2431 3C21 POPEF 110      89.257   4.743  87.656  1.00  0.00           C
ATOM   2434 4C21 POPEF 110      88.867   6.173  87.236  1.00  0.00           C
ATOM   2437 5C21 POPEF 110      89.076   7.243  88.306  1.00  0.00           C
ATOM   2440 6C21 POPEF 110      88.617   8.633  87.817  1.00  0.00           C
ATOM   2443 7C21 POPEF 110      88.816   9.753  88.836  1.00  0.00           C
ATOM   2446 8C21 POPEF 110      88.166  11.073  88.397  1.00  0.00           C
ATOM   2450  C33 POPEF 110      95.957   3.433  81.806  1.00  0.00           C
ATOM   2453  C34 POPEF 110      96.048   3.483  83.336  1.00  0.00           C
ATOM   2456  C35 POPEF 110      97.487   3.523  83.866  1.00  0.00           C
ATOM   2459  C36 POPEF 110      97.537   3.773  85.387  1.00  0.00           C
ATOM   2462  C37 POPEF 110      98.068   5.183  85.707  1.00  0.00           C
ATOM   2465  C38 POPEF 110      97.857   5.603  87.177  1.00  0.00           C
ATOM   2468  C39 POPEF 110      98.577   4.723  88.196  1.00  0.00           C
ATOM   2471 0C31 POPEF 110     100.088   4.973  88.277  1.00  0.00           C
ATOM   2474 1C31 POPEF 110     100.736   4.063  89.336  1.00  0.00           C
ATOM   2477 2C31 POPEF 110     102.096   4.573  89.836  1.00  0.00           C
ATOM   2480 3C31 POPEF 110     102.647   3.653  90.936  1.00  0.00           C
ATOM   2483 4C31 POPEF 110     103.958   4.143  91.556  1.00  0.00           C
ATOM   2486 5C31 POPEF 110     104.507   3.143  92.586  1.00  0.00           C
ATOM   2489 6C31 POPEF 110     105.846   3.513  93.226  1.00  0.00           C
ATOM   2493  NH3 POPEG 111      34.497  50.834  74.236  1.00  0.00           N
ATOM   2497  C12 POPEG 111      35.177  51.362  73.016  1.00  0.00           C
ATOM   2500  C11 POPEG 111      36.487  52.062  73.416  1.00  0.00           C
ATOM   2503  P   POPEG 111      39.027  51.973  72.826  1.00  0.00           P
ATOM   2504  O13 POPEG 111      39.817  51.073  71.946  1.00  0.00           O
ATOM   2505  O14 POPEG 111      39.227  53.423  72.686  1.00  0.00           O
ATOM   2506  O11 POPEG 111      39.257  51.533  74.317  1.00  0.00           O
ATOM   2507  O12 POPEG 111      37.517  51.613  72.556  1.00  0.00           O
ATOM   2508  C1  POPEG 111      40.346  52.062  75.086  1.00  0.00           C
ATOM   2511  C2  POPEG 111      40.028  53.443  75.746  1.00  0.00           C
ATOM   2513  O21 POPEG 111      41.108  53.763  76.637  1.00  0.00           O
ATOM   2514  C21 POPEG 111      41.128  54.963  77.186  1.00  0.00           C
ATOM   2515  O22 POPEG 111      40.557  55.963  76.806  1.00  0.00           O
ATOM   2516  C22 POPEG 111      41.897  54.833  78.506  1.00  0.00           C
ATOM   2519  C3  POPEG 111      38.688  53.363  76.537  1.00  0.00           C
ATOM   2522  O31 POPEG 111      38.097  54.673  76.677  1.00  0.00           O
ATOM   2523  C31 POPEG 111      37.777  55.234  77.837  1.00  0.00           C
ATOM   2524  O32 POPEG 111      37.557  56.432  77.966  1.00  0.00           O
ATOM   2525  C32 POPEG 111      37.728  54.293  79.037  1.00  0.00           C
ATOM   2528  C23 POPEG 111      42.588  56.143  78.967  1.00  0.00           C
ATOM   2531  C24 POPEG 111      42.187  56.613  80.376  1.00  0.00           C
ATOM   2534  C25 POPEG 111      42.196  55.533  81.467  1.00  0.00           C
ATOM   2537  C26 POPEG 111      42.407  56.123  82.866  1.00  0.00           C
ATOM   2540  C27 POPEG 111      41.318  57.132  83.266  1.00  0.00           C
ATOM   2543  C28 POPEG 111      41.537  57.713  84.677  1.00  0.00           C
ATOM   2546  C29 POPEG 111      40.427  58.673  85.027  1.00  0.00           C
ATOM   2548 0C21 POPEG 111      39.567  58.573  86.056  1.00  0.00           C
ATOM   2550 1C21 POPEG 111      39.517  57.493  87.097  1.00  0.00           C
ATOM   2553 2C21 POPEG 111      40.247  57.874  88.407  1.00  0.00           C
ATOM   2556 3C21 POPEG 111      39.777  59.213  89.006  1.00  0.00           C
ATOM   2559 4C21 POPEG 111      40.247  59.452  90.446  1.00  0.00           C
ATOM   2562 5C21 POPEG 111      41.757  59.213  90.666  1.00  0.00           C
ATOM   2565 6C21 POPEG 111      42.207  59.553  92.097  1.00  0.00           C
ATOM   2568 7C21 POPEG 111      43.457  58.763  92.527  1.00  0.00           C
ATOM   2571 8C21 POPEG 111      43.927  59.124  93.936  1.00  0.00           C
ATOM   2575  C33 POPEG 111      36.757  54.763  80.156  1.00  0.00           C
ATOM   2578  C34 POPEG 111      36.137  53.552  80.876  1.00  0.00           C
ATOM   2581  C35 POPEG 111      37.147  52.773  81.727  1.00  0.00           C
ATOM   2584  C36 POPEG 111      36.907  52.973  83.217  1.00  0.00           C
ATOM   2587  C37 POPEG 111      38.177  53.123  84.056  1.00  0.00           C
ATOM   2590  C38 POPEG 111      37.807  53.474  85.497  1.00  0.00           C
ATOM   2593  C39 POPEG 111      39.017  53.522  86.426  1.00  0.00           C
ATOM   2596 0C31 POPEG 111      38.618  53.883  87.857  1.00  0.00           C
ATOM   2599 1C31 POPEG 111      39.807  53.903  88.817  1.00  0.00           C
ATOM   2602 2C31 POPEG 111      39.368  54.323  90.226  1.00  0.00           C
ATOM   2605 3C31 POPEG 111      40.518  54.323  91.246  1.00  0.00           C
ATOM   2608 4C31 POPEG 111      40.097  54.974  92.567  1.00  0.00           C
ATOM   2611 5C31 POPEG 111      41.208  54.923  93.626  1.00  0.00           C
ATOM   2614 6C31 POPEG 111      40.897  55.772  94.856  1.00  0.00           C
ATOM   2618  NH3 POPEH 112      57.396  69.194  75.857  1.00  0.00           N
ATOM   2622  C12 POPEH 112      56.177  69.603  75.077  1.00  0.00           C
ATOM   2625  C11 POPEH 112      54.966  68.724  75.416  1.00  0.00           C
ATOM   2628  P   POPEH 112      53.376  68.613  73.306  1.00  0.00           P
ATOM   2629  O13 POPEH 112      53.797  69.544  72.236  1.00  0.00           O
ATOM   2630  O14 POPEH 112      53.877  67.224  73.187  1.00  0.00           O
ATOM   2631  O11 POPEH 112      51.806  68.613  73.456  1.00  0.00           O
ATOM   2632  O12 POPEH 112      53.846  69.202  74.686  1.00  0.00           O
ATOM   2633  C1  POPEH 112      51.177  68.594  74.756  1.00  0.00           C
ATOM   2636  C2  POPEH 112      50.946  67.162  75.337  1.00  0.00           C
ATOM   2638  O21 POPEH 112      49.826  67.162  76.237  1.00  0.00           O
ATOM   2639  C21 POPEH 112      49.977  67.683  77.446  1.00  0.00           C
ATOM   2640  O22 POPEH 112      50.946  68.312  77.857  1.00  0.00           O
ATOM   2641  C22 POPEH 112      48.698  67.393  78.257  1.00  0.00           C
ATOM   2644  C3  POPEH 112      52.207  66.433  75.916  1.00  0.00           C
ATOM   2647  O31 POPEH 112      51.887  65.083  76.327  1.00  0.00           O
ATOM   2648  C31 POPEH 112      52.887  64.433  76.916  1.00  0.00           C
ATOM   2649  O32 POPEH 112      53.997  64.882  77.136  1.00  0.00           O
ATOM   2650  C32 POPEH 112      52.477  62.973  77.166  1.00  0.00           C
ATOM   2653  C23 POPEH 112      48.867  67.573  79.786  1.00  0.00           C
ATOM   2656  C24 POPEH 112      47.697  66.944  80.567  1.00  0.00           C
ATOM   2659  C25 POPEH 112      47.737  67.233  82.076  1.00  0.00           C
ATOM   2662  C26 POPEH 112      46.707  68.283  82.536  1.00  0.00           C
ATOM   2665  C27 POPEH 112      46.548  68.303  84.067  1.00  0.00           C
ATOM   2668  C28 POPEH 112      45.497  69.323  84.546  1.00  0.00           C
ATOM   2671  C29 POPEH 112      45.077  69.014  85.966  1.00  0.00           C
ATOM   2673 0C21 POPEH 112      45.627  69.514  87.086  1.00  0.00           C
ATOM   2675 1C21 POPEH 112      46.767  70.493  87.136  1.00  0.00           C
ATOM   2678 2C21 POPEH 112      46.986  71.062  88.556  1.00  0.00           C
ATOM   2681 3C21 POPEH 112      47.607  70.044  89.527  1.00  0.00           C
ATOM   2684 4C21 POPEH 112      47.978  70.663  90.876  1.00  0.00           C
ATOM   2687 5C21 POPEH 112      48.516  69.613  91.867  1.00  0.00           C
ATOM   2690 6C21 POPEH 112      48.838  70.193  93.257  1.00  0.00           C
ATOM   2693 7C21 POPEH 112      49.417  69.132  94.207  1.00  0.00           C
ATOM   2696 8C21 POPEH 112      49.777  69.662  95.586  1.00  0.00           C
ATOM   2700  C33 POPEH 112      52.308  62.593  78.656  1.00  0.00           C
ATOM   2703  C34 POPEH 112      51.777  61.154  78.796  1.00  0.00           C
ATOM   2706  C35 POPEH 112      51.437  60.772  80.236  1.00  0.00           C
ATOM   2709  C36 POPEH 112      52.658  60.383  81.067  1.00  0.00           C
ATOM   2712  C37 POPEH 112      52.747  61.103  82.416  1.00  0.00           C
ATOM   2715  C38 POPEH 112      51.637  60.743  83.416  1.00  0.00           C
ATOM   2718  C39 POPEH 112      52.097  61.044  84.856  1.00  0.00           C
ATOM   2721 0C31 POPEH 112      50.977  61.044  85.907  1.00  0.00           C
ATOM   2724 1C31 POPEH 112      51.548  61.133  87.326  1.00  0.00           C
ATOM   2727 2C31 POPEH 112      50.486  61.312  88.416  1.00  0.00           C
ATOM   2730 3C31 POPEH 112      51.076  61.372  89.836  1.00  0.00           C
ATOM   2733 4C31 POPEH 112      51.467  59.993  90.396  1.00  0.00           C
ATOM   2736 5C31 POPEH 112      52.207  60.073  91.736  1.00  0.00           C
ATOM   2739 6C31 POPEH 112      52.588  58.693  92.287  1.00  0.00           C
ATOM   2743  NH3 POPEI 113      68.938  83.252  79.516  1.00  0.00           N
ATOM   2747  C12 POPEI 113      69.927  84.343  79.896  1.00  0.00           C
ATOM   2750  C11 POPEI 113      71.397  83.954  79.576  1.00  0.00           C
ATOM   2753  P   POPEI 113      72.287  86.462  79.976  1.00  0.00           P
ATOM   2754  O13 POPEI 113      73.688  86.932  79.906  1.00  0.00           O
ATOM   2755  O14 POPEI 113      71.257  87.294  79.317  1.00  0.00           O
ATOM   2756  O11 POPEI 113      71.916  86.132  81.476  1.00  0.00           O
ATOM   2757  O12 POPEI 113      72.257  85.052  79.256  1.00  0.00           O
ATOM   2758  C1  POPEI 113      72.938  85.603  82.336  1.00  0.00           C
ATOM   2761  C2  POPEI 113      72.367  85.363  83.757  1.00  0.00           C
ATOM   2763  O21 POPEI 113      73.337  85.794  84.727  1.00  0.00           O
ATOM   2764  C21 POPEI 113      73.306  85.192  85.916  1.00  0.00           C
ATOM   2765  O22 POPEI 113      74.057  84.323  86.277  1.00  0.00           O
ATOM   2766  C22 POPEI 113      72.307  85.923  86.827  1.00  0.00           C
ATOM   2769  C3  POPEI 113      71.767  83.933  83.957  1.00  0.00           C
ATOM   2772  O31 POPEI 113      70.677  84.024  84.906  1.00  0.00           O
ATOM   2773  C31 POPEI 113      69.457  83.732  84.446  1.00  0.00           C
ATOM   2774  O32 POPEI 113      69.217  83.252  83.357  1.00  0.00           O
ATOM   2775  C32 POPEI 113      68.408  84.183  85.466  1.00  0.00           C
ATOM   2778  C23 POPEI 113      72.787  85.943  88.296  1.00  0.00           C
ATOM   2781  C24 POPEI 113      71.767  86.553  89.277  1.00  0.00           C
ATOM   2784  C25 POPEI 113      72.408  87.062  90.586  1.00  0.00           C
ATOM   2787  C26 POPEI 113      73.327  86.044  91.266  1.00  0.00           C
ATOM   2790  C27 POPEI 113      74.137  86.613  92.446  1.00  0.00           C
ATOM   2793  C28 POPEI 113      75.357  85.733  92.766  1.00  0.00           C
ATOM   2796  C29 POPEI 113      76.237  86.333  93.836  1.00  0.00           C
ATOM   2798 0C21 POPEI 113      76.757  85.694  94.896  1.00  0.00           C
ATOM   2800 1C21 POPEI 113      76.557  84.242  95.256  1.00  0.00           C
ATOM   2803 2C21 POPEI 113      76.878  83.973  96.736  1.00  0.00           C
ATOM   2806 3C21 POPEI 113      75.817  84.544  97.697  1.00  0.00           C
ATOM   2809 4C21 POPEI 113      76.307  84.702  99.146  1.00  0.00           C
ATOM   2812 5C21 POPEI 113      77.367  85.803  99.336  1.00  0.00           C
ATOM   2815 6C21 POPEI 113      76.927  87.173  98.817  1.00  0.00           C
ATOM   2818 7C21 POPEI 113      77.697  88.353  99.426  1.00  0.00           C
ATOM   2821 8C21 POPEI 113      77.298  89.702  98.836  1.00  0.00           C
ATOM   2825  C33 POPEI 113      68.677  83.743  86.926  1.00  0.00           C
ATOM   2828  C34 POPEI 113      67.447  83.904  87.826  1.00  0.00           C
ATOM   2831  C35 POPEI 113      67.717  83.614  89.317  1.00  0.00           C
ATOM   2834  C36 POPEI 113      68.048  84.874  90.126  1.00  0.00           C
ATOM   2837  C37 POPEI 113      68.868  84.584  91.386  1.00  0.00           C
ATOM   2840  C38 POPEI 113      68.987  85.812  92.306  1.00  0.00           C
ATOM   2843  C39 POPEI 113      69.997  85.653  93.456  1.00  0.00           C
ATOM   2846 0C31 POPEI 113      69.747  84.453  94.387  1.00  0.00           C
ATOM   2849 1C31 POPEI 113      70.747  84.413  95.546  1.00  0.00           C
ATOM   2852 2C31 POPEI 113      70.717  83.073  96.307  1.00  0.00           C
ATOM   2855 3C31 POPEI 113      71.827  82.933  97.367  1.00  0.00           C
ATOM   2858 4C31 POPEI 113      71.518  83.632  98.696  1.00  0.00           C
ATOM   2861 5C31 POPEI 113      72.567  83.334  99.776  1.00  0.00           C
ATOM   2864 6C31 POPEI 113      72.298  84.003 101.117  1.00  0.00           C
ATOM   2868  NH3 POPEJ 114      45.317  36.203 118.976  1.00  0.00           N
ATOM   2872  C12 POPEJ 114      46.487  36.833 119.686  1.00  0.00           C
ATOM   2875  C11 POPEJ 114      47.768  36.613 118.876  1.00  0.00           C
ATOM   2878  P   POPEJ 114      49.958  36.882 120.317  1.00  0.00           P
ATOM   2879  O13 POPEJ 114      50.697  38.053 120.826  1.00  0.00           O
ATOM   2880  O14 POPEJ 114      49.397  36.013 121.376  1.00  0.00           O
ATOM   2881  O11 POPEJ 114      50.887  36.083 119.266  1.00  0.00           O
ATOM   2882  O12 POPEJ 114      48.797  37.433 119.387  1.00  0.00           O
ATOM   2883  C1  POPEJ 114      51.247  36.743 118.036  1.00  0.00           C
ATOM   2886  C2  POPEJ 114      52.157  35.903 117.056  1.00  0.00           C
ATOM   2888  O21 POPEJ 114      51.897  36.403 115.717  1.00  0.00           O
ATOM   2889  C21 POPEJ 114      52.827  36.222 114.797  1.00  0.00           C
ATOM   2890  O22 POPEJ 114      53.897  35.653 114.937  1.00  0.00           O
ATOM   2891  C22 POPEJ 114      52.336  36.893 113.506  1.00  0.00           C
ATOM   2894  C3  POPEJ 114      51.947  34.353 117.157  1.00  0.00           C
ATOM   2897  O31 POPEJ 114      52.997  33.632 116.467  1.00  0.00           O
ATOM   2898  C31 POPEJ 114      53.027  32.312 116.626  1.00  0.00           C
ATOM   2899  O32 POPEJ 114      52.217  31.653 117.256  1.00  0.00           O
ATOM   2900  C32 POPEJ 114      54.217  31.693 115.897  1.00  0.00           C
ATOM   2903  C23 POPEJ 114      53.207  36.643 112.247  1.00  0.00           C
ATOM   2906  C24 POPEJ 114      52.947  35.272 111.607  1.00  0.00           C
ATOM   2909  C25 POPEJ 114      53.236  35.233 110.106  1.00  0.00           C
ATOM   2912  C26 POPEJ 114      52.938  33.853 109.486  1.00  0.00           C
ATOM   2915  C27 POPEJ 114      53.217  33.823 107.977  1.00  0.00           C
ATOM   2918  C28 POPEJ 114      53.007  32.443 107.326  1.00  0.00           C
ATOM   2921  C29 POPEJ 114      51.548  32.033 107.256  1.00  0.00           C
ATOM   2923 0C21 POPEJ 114      50.756  32.163 106.166  1.00  0.00           C
ATOM   2925 1C21 POPEJ 114      51.157  32.793 104.856  1.00  0.00           C
ATOM   2928 2C21 POPEJ 114      49.987  33.443 104.116  1.00  0.00           C
ATOM   2931 3C21 POPEJ 114      50.457  34.323 102.946  1.00  0.00           C
ATOM   2934 4C21 POPEJ 114      49.317  34.702 101.996  1.00  0.00           C
ATOM   2937 5C21 POPEJ 114      49.696  35.794 100.977  1.00  0.00           C
ATOM   2940 6C21 POPEJ 114      49.847  37.182 101.616  1.00  0.00           C
ATOM   2943 7C21 POPEJ 114      49.836  38.323 100.586  1.00  0.00           C
ATOM   2946 8C21 POPEJ 114      49.836  39.713 101.236  1.00  0.00           C
ATOM   2950  C33 POPEJ 114      53.797  30.853 114.677  1.00  0.00           C
ATOM   2953  C34 POPEJ 114      53.867  31.653 113.376  1.00  0.00           C
ATOM   2956  C35 POPEJ 114      53.407  30.843 112.166  1.00  0.00           C
ATOM   2959  C36 POPEJ 114      51.887  30.793 112.037  1.00  0.00           C
ATOM   2962  C37 POPEJ 114      51.408  29.563 111.266  1.00  0.00           C
ATOM   2965  C38 POPEJ 114      49.977  29.743 110.726  1.00  0.00           C
ATOM   2968  C39 POPEJ 114      49.497  28.493 109.976  1.00  0.00           C
ATOM   2971 0C31 POPEJ 114      48.428  28.833 108.947  1.00  0.00           C
ATOM   2974 1C31 POPEJ 114      48.056  27.633 108.056  1.00  0.00           C
ATOM   2977 2C31 POPEJ 114      47.308  28.053 106.786  1.00  0.00           C
ATOM   2980 3C31 POPEJ 114      48.247  28.613 105.717  1.00  0.00           C
ATOM   2983 4C31 POPEJ 114      47.507  29.233 104.527  1.00  0.00           C
ATOM   2986 5C31 POPEJ 114      48.467  29.743 103.446  1.00  0.00           C
ATOM   2989 6C31 POPEJ 114      47.778  30.513 102.317  1.00  0.00           C
ATOM   2993  NH3 POPEK 115      19.537 102.924  74.067  1.00  0.00           N
ATOM   2997  C12 POPEK 115      20.057 104.082  74.867  1.00  0.00           C
ATOM   3000  C11 POPEK 115      18.917 105.062  75.276  1.00  0.00           C
ATOM   3003  P   POPEK 115      17.677 105.764  72.997  1.00  0.00           P
ATOM   3004  O13 POPEK 115      17.997 106.773  71.957  1.00  0.00           O
ATOM   3005  O14 POPEK 115      17.837 104.343  72.606  1.00  0.00           O
ATOM   3006  O11 POPEK 115      16.197 105.984  73.547  1.00  0.00           O
ATOM   3007  O12 POPEK 115      18.567 106.013  74.266  1.00  0.00           O
ATOM   3008  C1  POPEK 115      15.527 105.022  74.387  1.00  0.00           C
ATOM   3011  C2  POPEK 115      15.167 105.673  75.757  1.00  0.00           C
ATOM   3013  O21 POPEK 115      15.077 104.743  76.867  1.00  0.00           O
ATOM   3014  C21 POPEK 115      14.067 103.894  76.926  1.00  0.00           C
ATOM   3015  O22 POPEK 115      13.297 103.614  76.016  1.00  0.00           O
ATOM   3016  C22 POPEK 115      13.997 103.252  78.326  1.00  0.00           C
ATOM   3019  C3  POPEK 115      13.947 106.633  75.656  1.00  0.00           C
ATOM   3022  O31 POPEK 115      14.127 107.723  76.576  1.00  0.00           O
ATOM   3023  C31 POPEK 115      13.557 107.634  77.767  1.00  0.00           C
ATOM   3024  O32 POPEK 115      12.777 106.773  78.126  1.00  0.00           O
ATOM   3025  C32 POPEK 115      14.097 108.784  78.596  1.00  0.00           C
ATOM   3028  C23 POPEK 115      12.557 103.103  78.906  1.00  0.00           C
ATOM   3031  C24 POPEK 115      12.387 103.592  80.357  1.00  0.00           C
ATOM   3034  C25 POPEK 115      11.077 103.124  81.037  1.00  0.00           C
ATOM   3037  C26 POPEK 115       9.887 104.102  80.966  1.00  0.00           C
ATOM   3040  C27 POPEK 115       8.647 103.574  81.727  1.00  0.00           C
ATOM   3043  C28 POPEK 115       7.507 104.603  81.996  1.00  0.00           C
ATOM   3046  C29 POPEK 115       6.797 105.034  80.736  1.00  0.00           C
ATOM   3048 0C21 POPEK 115       5.827 105.952  80.586  1.00  0.00           C
ATOM   3050 1C21 POPEK 115       5.117 106.763  81.646  1.00  0.00           C
ATOM   3053 2C21 POPEK 115       5.827 108.093  81.957  1.00  0.00           C
ATOM   3056 3C21 POPEK 115       4.997 109.012  82.876  1.00  0.00           C
ATOM   3059 4C21 POPEK 115       5.867 109.932  83.746  1.00  0.00           C
ATOM   3062 5C21 POPEK 115       5.177 110.402  85.046  1.00  0.00           C
ATOM   3065 6C21 POPEK 115       6.157 111.114  85.997  1.00  0.00           C
ATOM   3068 7C21 POPEK 115       5.507 111.493  87.336  1.00  0.00           C
ATOM   3071 8C21 POPEK 115       6.377 112.403  88.207  1.00  0.00           C
ATOM   3075  C33 POPEK 115      13.797 108.682  80.106  1.00  0.00           C
ATOM   3078  C34 POPEK 115      14.897 109.343  80.946  1.00  0.00           C
ATOM   3081  C35 POPEK 115      14.397 109.702  82.336  1.00  0.00           C
ATOM   3084  C36 POPEK 115      15.507 109.952  83.366  1.00  0.00           C
ATOM   3087  C37 POPEK 115      14.917 110.703  84.556  1.00  0.00           C
ATOM   3090  C38 POPEK 115      15.857 111.132  85.656  1.00  0.00           C
ATOM   3093  C39 POPEK 115      15.157 112.072  86.646  1.00  0.00           C
ATOM   3096 0C31 POPEK 115      16.027 112.374  87.866  1.00  0.00           C
ATOM   3099 1C31 POPEK 115      15.917 111.254  88.916  1.00  0.00           C
ATOM   3102 2C31 POPEK 115      17.057 111.264  89.957  1.00  0.00           C
ATOM   3105 3C31 POPEK 115      17.307 112.654  90.556  1.00  0.00           C
ATOM   3108 4C31 POPEK 115      18.287 112.613  91.727  1.00  0.00           C
ATOM   3111 5C31 POPEK 115      18.627 114.024  92.227  1.00  0.00           C
ATOM   3114 6C31 POPEK 115      19.537 114.034  93.446  1.00  0.00           C
ATOM   3118  NH3 POPEL 116      19.677  41.294  76.906  1.00  0.00           N
ATOM   3122  C12 POPEL 116      19.557  42.243  75.746  1.00  0.00           C
ATOM   3125  C11 POPEL 116      20.877  42.294  74.957  1.00  0.00           C
ATOM   3128  P   POPEL 116      23.048  43.713  75.567  1.00  0.00           P
ATOM   3129  O13 POPEL 116      24.357  43.073  75.357  1.00  0.00           O
ATOM   3130  O14 POPEL 116      22.607  44.623  74.476  1.00  0.00           O
ATOM   3131  O11 POPEL 116      23.097  44.543  76.906  1.00  0.00           O
ATOM   3132  O12 POPEL 116      21.947  42.622  75.836  1.00  0.00           O
ATOM   3133  C1  POPEL 116      23.727  43.984  78.056  1.00  0.00           C
ATOM   3136  C2  POPEL 116      23.307  44.794  79.306  1.00  0.00           C
ATOM   3138  O21 POPEL 116      24.277  44.673  80.366  1.00  0.00           O
ATOM   3139  C21 POPEL 116      24.277  43.544  81.047  1.00  0.00           C
ATOM   3140  O22 POPEL 116      23.737  42.503  80.717  1.00  0.00           O
ATOM   3141  C22 POPEL 116      24.977  43.773  82.387  1.00  0.00           C
ATOM   3144  C3  POPEL 116      21.837  44.533  79.747  1.00  0.00           C
ATOM   3147  O31 POPEL 116      21.557  45.223  80.986  1.00  0.00           O
ATOM   3148  C31 POPEL 116      20.957  44.553  81.957  1.00  0.00           C
ATOM   3149  O32 POPEL 116      20.517  43.412  81.887  1.00  0.00           O
ATOM   3150  C32 POPEL 116      20.907  45.423  83.207  1.00  0.00           C
ATOM   3153  C23 POPEL 116      24.697  42.612  83.366  1.00  0.00           C
ATOM   3156  C24 POPEL 116      25.217  42.883  84.776  1.00  0.00           C
ATOM   3159  C25 POPEL 116      24.247  43.713  85.637  1.00  0.00           C
ATOM   3162  C26 POPEL 116      24.647  43.753  87.116  1.00  0.00           C
ATOM   3165  C27 POPEL 116      25.567  44.932  87.496  1.00  0.00           C
ATOM   3168  C28 POPEL 116      25.917  44.893  88.997  1.00  0.00           C
ATOM   3171  C29 POPEL 116      26.627  46.143  89.457  1.00  0.00           C
ATOM   3173 0C21 POPEL 116      27.327  46.253  90.606  1.00  0.00           C
ATOM   3175 1C21 POPEL 116      27.537  45.182  91.646  1.00  0.00           C
ATOM   3178 2C21 POPEL 116      26.596  45.313  92.866  1.00  0.00           C
ATOM   3181 3C21 POPEL 116      26.607  46.713  93.516  1.00  0.00           C
ATOM   3184 4C21 POPEL 116      25.837  46.803  94.846  1.00  0.00           C
ATOM   3187 5C21 POPEL 116      24.507  46.052  94.876  1.00  0.00           C
ATOM   3190 6C21 POPEL 116      23.717  46.263  96.177  1.00  0.00           C
ATOM   3193 7C21 POPEL 116      22.377  45.522  96.156  1.00  0.00           C
ATOM   3196 8C21 POPEL 116      21.596  45.623  97.476  1.00  0.00           C
ATOM   3200  C33 POPEL 116      19.547  45.333  83.947  1.00  0.00           C
ATOM   3203  C34 POPEL 116      19.647  45.543  85.466  1.00  0.00           C
ATOM   3206  C35 POPEL 116      20.387  44.413  86.196  1.00  0.00           C
ATOM   3209  C36 POPEL 116      20.597  44.724  87.686  1.00  0.00           C
ATOM   3212  C37 POPEL 116      19.577  44.063  88.626  1.00  0.00           C
ATOM   3215  C38 POPEL 116      19.717  44.533  90.086  1.00  0.00           C
ATOM   3218  C39 POPEL 116      21.068  44.213  90.736  1.00  0.00           C
ATOM   3221 0C31 POPEL 116      21.208  42.762  91.226  1.00  0.00           C
ATOM   3224 1C31 POPEL 116      22.597  42.474  91.817  1.00  0.00           C
ATOM   3227 2C31 POPEL 116      22.657  41.103  92.486  1.00  0.00           C
ATOM   3230 3C31 POPEL 116      24.087  40.634  92.826  1.00  0.00           C
ATOM   3233 4C31 POPEL 116      24.827  41.523  93.836  1.00  0.00           C
ATOM   3236 5C31 POPEL 116      25.936  40.753  94.556  1.00  0.00           C
ATOM   3239 6C31 POPEL 116      26.567  41.533  95.707  1.00  0.00           C
ATOM   3243  NH3 POPEM 117     122.848 102.033  75.296  1.00  0.00           N
ATOM   3247  C12 POPEM 117     121.986 102.704  74.266  1.00  0.00           C
ATOM   3250  C11 POPEM 117     122.817 103.124  73.036  1.00  0.00           C
ATOM   3253  P   POPEM 117     124.767 101.424  72.486  1.00  0.00           P
ATOM   3254  O13 POPEM 117     125.677 102.592  72.597  1.00  0.00           O
ATOM   3255  O14 POPEM 117     125.018 100.484  71.376  1.00  0.00           O
ATOM   3256  O11 POPEM 117     124.717 100.682  73.886  1.00  0.00           O
ATOM   3257  O12 POPEM 117     123.287 101.974  72.316  1.00  0.00           O
ATOM   3258  C1  POPEM 117     125.596  99.594  74.216  1.00  0.00           C
ATOM   3261  C2  POPEM 117     126.327  99.824  75.577  1.00  0.00           C
ATOM   3263  O21 POPEM 117     125.768  98.993  76.607  1.00  0.00           O
ATOM   3264  C21 POPEM 117     124.688  99.343  77.276  1.00  0.00           C
ATOM   3265  O22 POPEM 117     124.017 100.352  77.126  1.00  0.00           O
ATOM   3266  C22 POPEM 117     124.318  98.203  78.236  1.00  0.00           C
ATOM   3269  C3  POPEM 117     126.478 101.354  75.916  1.00  0.00           C
ATOM   3272  O31 POPEM 117     127.096 101.623  77.186  1.00  0.00           O
ATOM   3273  C31 POPEM 117     128.427 101.613  77.166  1.00  0.00           C
ATOM   3274  O32 POPEM 117     129.117 101.132  76.286  1.00  0.00           O
ATOM   3275  C32 POPEM 117     128.967 102.432  78.336  1.00  0.00           C
ATOM   3278  C23 POPEM 117     123.958  98.662  79.666  1.00  0.00           C
ATOM   3281  C24 POPEM 117     125.088  98.493  80.707  1.00  0.00           C
ATOM   3284  C25 POPEM 117     124.567  98.693  82.136  1.00  0.00           C
ATOM   3287  C26 POPEM 117     125.507  98.213  83.257  1.00  0.00           C
ATOM   3290  C27 POPEM 117     124.817  98.252  84.636  1.00  0.00           C
ATOM   3293  C28 POPEM 117     125.527  97.452  85.746  1.00  0.00           C
ATOM   3296  C29 POPEM 117     126.738  98.124  86.347  1.00  0.00           C
ATOM   3298 0C21 POPEM 117     126.867  98.562  87.616  1.00  0.00           C
ATOM   3300 1C21 POPEM 117     125.846  98.553  88.736  1.00  0.00           C
ATOM   3303 2C21 POPEM 117     126.227  97.613  89.906  1.00  0.00           C
ATOM   3306 3C21 POPEM 117     125.717  96.182  89.686  1.00  0.00           C
ATOM   3309 4C21 POPEM 117     126.607  95.072  90.276  1.00  0.00           C
ATOM   3312 5C21 POPEM 117     126.717  95.104  91.806  1.00  0.00           C
ATOM   3315 6C21 POPEM 117     127.407  93.842  92.356  1.00  0.00           C
ATOM   3318 7C21 POPEM 117     127.477  93.812  93.886  1.00  0.00           C
ATOM   3321 8C21 POPEM 117     128.038  92.504  94.446  1.00  0.00           C
ATOM   3325  C33 POPEM 117     129.917 101.683  79.297  1.00  0.00           C
ATOM   3328  C34 POPEM 117     129.277 101.322  80.647  1.00  0.00           C
ATOM   3331  C35 POPEM 117     130.336 100.834  81.646  1.00  0.00           C
ATOM   3334  C36 POPEM 117     129.837 100.694  83.086  1.00  0.00           C
ATOM   3337  C37 POPEM 117     130.777  99.803  83.916  1.00  0.00           C
ATOM   3340  C38 POPEM 117     130.497  99.794  85.427  1.00  0.00           C
ATOM   3343  C39 POPEM 117     131.036 101.013  86.177  1.00  0.00           C
ATOM   3346 0C31 POPEM 117     130.857 100.873  87.697  1.00  0.00           C
ATOM   3349 1C31 POPEM 117     131.542 101.974  88.506  1.00  0.00           C
ATOM   3352 2C31 POPEM 117     131.521 101.683  90.016  1.00  0.00           C
ATOM   3355 3C31 POPEM 117     130.768 102.743  90.836  1.00  0.00           C
ATOM   3358 4C31 POPEM 117     130.658 102.353  92.317  1.00  0.00           C
ATOM   3361 5C31 POPEM 117     129.767 103.312  93.117  1.00  0.00           C
ATOM   3364 6C31 POPEM 117     129.607 102.902  94.576  1.00  0.00           C
ATOM   3368  NH3 POPEN 118     110.097 121.384 115.236  1.00  0.00           N
ATOM   3372  C12 POPEN 118     110.158 122.823 115.707  1.00  0.00           C
ATOM   3375  C11 POPEN 118     108.768 123.463 115.866  1.00  0.00           C
ATOM   3378  P   POPEN 118     108.486 126.033 115.396  1.00  0.00           P
ATOM   3379  O13 POPEN 118     107.087 125.873 114.966  1.00  0.00           O
ATOM   3380  O14 POPEN 118     108.847 127.374 115.936  1.00  0.00           O
ATOM   3381  O11 POPEN 118     109.486 125.764 114.196  1.00  0.00           O
ATOM   3382  O12 POPEN 118     108.857 124.824 116.366  1.00  0.00           O
ATOM   3383  C1  POPEN 118     109.518 126.633 113.056  1.00  0.00           C
ATOM   3386  C2  POPEN 118     109.646 125.803 111.756  1.00  0.00           C
ATOM   3388  O21 POPEN 118     108.838 126.384 110.717  1.00  0.00           O
ATOM   3389  C21 POPEN 118     109.458 127.213 109.906  1.00  0.00           C
ATOM   3390  O22 POPEN 118     110.547 127.712 110.097  1.00  0.00           O
ATOM   3391  C22 POPEN 118     108.647 127.333 108.606  1.00  0.00           C
ATOM   3394  C3  POPEN 118     109.127 124.362 111.986  1.00  0.00           C
ATOM   3397  O31 POPEN 118     108.857 123.714 110.717  1.00  0.00           O
ATOM   3398  C31 POPEN 118     107.938 122.774 110.836  1.00  0.00           C
ATOM   3399  O32 POPEN 118     107.637 122.193 111.856  1.00  0.00           O
ATOM   3400  C32 POPEN 118     107.146 122.712 109.537  1.00  0.00           C
ATOM   3403  C23 POPEN 118     109.548 127.333 107.336  1.00  0.00           C
ATOM   3406  C24 POPEN 118     108.768 126.833 106.106  1.00  0.00           C
ATOM   3409  C25 POPEN 118     109.497 127.014 104.766  1.00  0.00           C
ATOM   3412  C26 POPEN 118     110.687 126.074 104.516  1.00  0.00           C
ATOM   3415  C27 POPEN 118     111.058 126.083 103.027  1.00  0.00           C
ATOM   3418  C28 POPEN 118     112.467 125.554 102.666  1.00  0.00           C
ATOM   3421  C29 POPEN 118     112.777 125.952 101.246  1.00  0.00           C
ATOM   3423 0C21 POPEN 118     113.698 125.463 100.396  1.00  0.00           C
ATOM   3425 1C21 POPEN 118     114.688 124.353 100.626  1.00  0.00           C
ATOM   3428 2C21 POPEN 118     115.047 123.624  99.317  1.00  0.00           C
ATOM   3431 3C21 POPEN 118     115.687 124.523  98.236  1.00  0.00           C
ATOM   3434 4C21 POPEN 118     114.767 124.783  97.027  1.00  0.00           C
ATOM   3437 5C21 POPEN 118     115.298 125.873  96.067  1.00  0.00           C
ATOM   3440 6C21 POPEN 118     114.518 125.934  94.747  1.00  0.00           C
ATOM   3443 7C21 POPEN 118     113.768 127.254  94.516  1.00  0.00           C
ATOM   3446 8C21 POPEN 118     112.998 127.303  93.196  1.00  0.00           C
ATOM   3450  C33 POPEN 118     107.857 122.072 108.326  1.00  0.00           C
ATOM   3453  C34 POPEN 118     106.878 122.044 107.147  1.00  0.00           C
ATOM   3456  C35 POPEN 118     107.438 121.433 105.857  1.00  0.00           C
ATOM   3459  C36 POPEN 118     106.287 121.044 104.927  1.00  0.00           C
ATOM   3462  C37 POPEN 118     106.748 120.633 103.516  1.00  0.00           C
ATOM   3465  C38 POPEN 118     105.757 119.724 102.756  1.00  0.00           C
ATOM   3468  C39 POPEN 118     104.337 120.262 102.546  1.00  0.00           C
ATOM   3471 0C31 POPEN 118     103.417 120.092 103.766  1.00  0.00           C
ATOM   3474 1C31 POPEN 118     101.927 120.212 103.436  1.00  0.00           C
ATOM   3477 2C31 POPEN 118     100.997 120.204 104.666  1.00  0.00           C
ATOM   3480 3C31 POPEN 118     101.316 121.342 105.647  1.00  0.00           C
ATOM   3483 4C31 POPEN 118     100.298 121.512 106.777  1.00  0.00           C
ATOM   3486 5C31 POPEN 118     100.717 122.674 107.686  1.00  0.00           C
ATOM   3489 6C31 POPEN 118      99.808 122.914 108.886  1.00  0.00           C
ATOM   3493  NH3 POPEO 119      10.187  26.773 118.147  1.00  0.00           N
ATOM   3497  C12 POPEO 119      11.267  25.893 118.746  1.00  0.00           C
ATOM   3500  C11 POPEO 119      11.137  24.423 118.326  1.00  0.00           C
ATOM   3503  P   POPEO 119      12.347  22.153 118.926  1.00  0.00           P
ATOM   3504  O13 POPEO 119      13.177  21.843 120.116  1.00  0.00           O
ATOM   3505  O14 POPEO 119      11.027  21.513 118.786  1.00  0.00           O
ATOM   3506  O11 POPEO 119      13.247  21.803 117.676  1.00  0.00           O
ATOM   3507  O12 POPEO 119      12.297  23.733 118.766  1.00  0.00           O
ATOM   3508  C1  POPEO 119      12.827  22.143 116.347  1.00  0.00           C
ATOM   3511  C2  POPEO 119      13.357  21.113 115.306  1.00  0.00           C
ATOM   3513  O21 POPEO 119      14.727  21.423 114.976  1.00  0.00           O
ATOM   3514  C21 POPEO 119      15.387  20.463 114.347  1.00  0.00           C
ATOM   3515  O22 POPEO 119      15.007  19.303 114.227  1.00  0.00           O
ATOM   3516  C22 POPEO 119      16.737  21.003 113.886  1.00  0.00           C
ATOM   3519  C3  POPEO 119      12.427  21.163 114.046  1.00  0.00           C
ATOM   3522  O31 POPEO 119      12.697  20.103 113.086  1.00  0.00           O
ATOM   3523  C31 POPEO 119      12.067  20.323 111.916  1.00  0.00           C
ATOM   3524  O32 POPEO 119      11.317  21.253 111.707  1.00  0.00           O
ATOM   3525  C32 POPEO 119      12.447  19.243 110.916  1.00  0.00           C
ATOM   3528  C23 POPEO 119      17.587  20.013 113.056  1.00  0.00           C
ATOM   3531  C24 POPEO 119      17.567  20.312 111.556  1.00  0.00           C
ATOM   3534  C25 POPEO 119      18.737  19.633 110.826  1.00  0.00           C
ATOM   3537  C26 POPEO 119      18.227  18.673 109.747  1.00  0.00           C
ATOM   3540  C27 POPEO 119      19.297  17.783 109.137  1.00  0.00           C
ATOM   3543  C28 POPEO 119      18.707  16.653 108.277  1.00  0.00           C
ATOM   3546  C29 POPEO 119      18.107  17.073 106.957  1.00  0.00           C
ATOM   3548 0C21 POPEO 119      18.707  17.062 105.757  1.00  0.00           C
ATOM   3550 1C21 POPEO 119      20.137  16.713 105.436  1.00  0.00           C
ATOM   3553 2C21 POPEO 119      20.817  17.693 104.446  1.00  0.00           C
ATOM   3556 3C21 POPEO 119      21.537  16.973 103.296  1.00  0.00           C
ATOM   3559 4C21 POPEO 119      22.067  17.933 102.216  1.00  0.00           C
ATOM   3562 5C21 POPEO 119      22.617  17.173 101.006  1.00  0.00           C
ATOM   3565 6C21 POPEO 119      22.927  18.083  99.817  1.00  0.00           C
ATOM   3568 7C21 POPEO 119      23.297  17.293  98.567  1.00  0.00           C
ATOM   3571 8C21 POPEO 119      23.487  18.183  97.336  1.00  0.00           C
ATOM   3575  C33 POPEO 119      11.727  17.903 111.196  1.00  0.00           C
ATOM   3578  C34 POPEO 119      11.897  16.903 110.046  1.00  0.00           C
ATOM   3581  C35 POPEO 119      10.997  17.173 108.847  1.00  0.00           C
ATOM   3584  C36 POPEO 119      11.627  16.693 107.536  1.00  0.00           C
ATOM   3587  C37 POPEO 119      10.707  16.923 106.327  1.00  0.00           C
ATOM   3590  C38 POPEO 119      11.407  16.773 104.976  1.00  0.00           C
ATOM   3593  C39 POPEO 119      12.507  17.823 104.736  1.00  0.00           C
ATOM   3596 0C31 POPEO 119      12.427  18.463 103.347  1.00  0.00           C
ATOM   3599 1C31 POPEO 119      13.677  19.283 103.016  1.00  0.00           C
ATOM   3602 2C31 POPEO 119      13.577  20.023 101.677  1.00  0.00           C
ATOM   3605 3C31 POPEO 119      14.897  20.653 101.207  1.00  0.00           C
ATOM   3608 4C31 POPEO 119      15.997  19.613 100.956  1.00  0.00           C
ATOM   3611 5C31 POPEO 119      17.277  20.213 100.366  1.00  0.00           C
ATOM   3614 6C31 POPEO 119      18.407  19.173 100.296  1.00  0.00           C
ATOM   3618  NH3 POPEP 120      77.247  -5.482  71.176  1.00  0.00           N
ATOM   3622  C12 POPEP 120      76.798  -4.432  70.196  1.00  0.00           C
ATOM   3625  C11 POPEP 120      76.717  -3.052  70.876  1.00  0.00           C
ATOM   3628  P   POPEP 120      75.927  -0.622  70.357  1.00  0.00           P
ATOM   3629  O13 POPEP 120      76.527   0.418  69.497  1.00  0.00           O
ATOM   3630  O14 POPEP 120      74.447  -0.662  70.497  1.00  0.00           O
ATOM   3631  O11 POPEP 120      76.518  -0.552  71.826  1.00  0.00           O
ATOM   3632  O12 POPEP 120      76.458  -2.042  69.896  1.00  0.00           O
ATOM   3633  C1  POPEP 120      76.618   0.728  72.446  1.00  0.00           C
ATOM   3636  C2  POPEP 120      77.067   0.598  73.926  1.00  0.00           C
ATOM   3638  O21 POPEP 120      77.236   1.863  74.556  1.00  0.00           O
ATOM   3639  C21 POPEP 120      76.207   2.673  74.636  1.00  0.00           C
ATOM   3640  O22 POPEP 120      75.057   2.443  74.297  1.00  0.00           O
ATOM   3641  C22 POPEP 120      76.707   3.963  75.276  1.00  0.00           C
ATOM   3644  C3  POPEP 120      78.446  -0.122  73.997  1.00  0.00           C
ATOM   3647  O31 POPEP 120      79.037  -0.022  75.326  1.00  0.00           O
ATOM   3648  C31 POPEP 120      80.368  -0.142  75.306  1.00  0.00           C
ATOM   3649  O32 POPEP 120      80.998  -0.412  74.286  1.00  0.00           O
ATOM   3650  C32 POPEP 120      80.947   0.008  76.707  1.00  0.00           C
ATOM   3653  C23 POPEP 120      75.577   4.983  75.497  1.00  0.00           C
ATOM   3656  C24 POPEP 120      76.067   6.213  76.266  1.00  0.00           C
ATOM   3659  C25 POPEP 120      74.957   7.253  76.436  1.00  0.00           C
ATOM   3662  C26 POPEP 120      75.427   8.563  77.076  1.00  0.00           C
ATOM   3665  C27 POPEP 120      75.846   8.453  78.556  1.00  0.00           C
ATOM   3668  C28 POPEP 120      76.438   9.753  79.126  1.00  0.00           C
ATOM   3671  C29 POPEP 120      77.747  10.073  78.466  1.00  0.00           C
ATOM   3673 0C21 POPEP 120      78.958  10.223  79.037  1.00  0.00           C
ATOM   3675 1C21 POPEP 120      79.327  10.113  80.486  1.00  0.00           C
ATOM   3678 2C21 POPEP 120      80.056  11.363  81.006  1.00  0.00           C
ATOM   3681 3C21 POPEP 120      81.488  11.523  80.466  1.00  0.00           C
ATOM   3684 4C21 POPEP 120      82.227  12.693  81.126  1.00  0.00           C
ATOM   3687 5C21 POPEP 120      83.737  12.693  80.857  1.00  0.00           C
ATOM   3690 6C21 POPEP 120      84.086  12.943  79.397  1.00  0.00           C
ATOM   3693 7C21 POPEP 120      85.547  12.633  79.067  1.00  0.00           C
ATOM   3696 8C21 POPEP 120      85.837  12.873  77.597  1.00  0.00           C
ATOM   3700  C33 POPEP 120      82.467  -0.312  76.756  1.00  0.00           C
ATOM   3703  C34 POPEP 120      82.907  -1.012  78.047  1.00  0.00           C
ATOM   3706  C35 POPEP 120      83.346  -0.092  79.196  1.00  0.00           C
ATOM   3709  C36 POPEP 120      83.847  -0.942  80.366  1.00  0.00           C
ATOM   3712  C37 POPEP 120      84.486  -0.132  81.497  1.00  0.00           C
ATOM   3715  C38 POPEP 120      84.878  -1.032  82.676  1.00  0.00           C
ATOM   3718  C39 POPEP 120      85.587  -0.262  83.796  1.00  0.00           C
ATOM   3721 0C31 POPEP 120      85.768  -1.082  85.086  1.00  0.00           C
ATOM   3724 1C31 POPEP 120      86.647  -0.322  86.086  1.00  0.00           C
ATOM   3727 2C31 POPEP 120      86.707  -0.922  87.496  1.00  0.00           C
ATOM   3730 3C31 POPEP 120      85.397  -0.782  88.287  1.00  0.00           C
ATOM   3733 4C31 POPEP 120      85.607  -0.172  89.677  1.00  0.00           C
ATOM   3736 5C31 POPEP 120      84.357  -0.192  90.556  1.00  0.00           C
ATOM   3739 6C31 POPEP 120      84.556   0.498  91.906  1.00  0.00           C
ATOM   3743  NH3 POPEQ 121       6.527  44.923 116.777  1.00  0.00           N
ATOM   3747  C12 POPEQ 121       5.077  45.234 116.967  1.00  0.00           C
ATOM   3750  C11 POPEQ 121       4.167  44.072 116.516  1.00  0.00           C
ATOM   3753  P   POPEQ 121       1.542  43.823 116.156  1.00  0.00           P
ATOM   3754  O13 POPEQ 121       0.792  42.923 117.046  1.00  0.00           O
ATOM   3755  O14 POPEQ 121       0.831  45.013 115.637  1.00  0.00           O
ATOM   3756  O11 POPEQ 121       2.177  42.973 114.986  1.00  0.00           O
ATOM   3757  O12 POPEQ 121       2.827  44.353 116.916  1.00  0.00           O
ATOM   3758  C1  POPEQ 121       2.092  43.373 113.617  1.00  0.00           C
ATOM   3761  C2  POPEQ 121       2.062  42.113 112.717  1.00  0.00           C
ATOM   3763  O21 POPEQ 121       2.116  42.513 111.327  1.00  0.00           O
ATOM   3764  C21 POPEQ 121       3.187  42.123 110.647  1.00  0.00           C
ATOM   3765  O22 POPEQ 121       4.037  41.343 111.026  1.00  0.00           O
ATOM   3766  C22 POPEQ 121       3.277  42.874 109.317  1.00  0.00           C
ATOM   3769  C3  POPEQ 121       0.792  41.273 113.027  1.00  0.00           C
ATOM   3772  O31 POPEQ 121       0.732  40.112 112.177  1.00  0.00           O
ATOM   3773  C31 POPEQ 121       0.122  40.133 110.986  1.00  0.00           C
ATOM   3774  O32 POPEQ 121       0.331  39.312 110.106  1.00  0.00           O
ATOM   3775  C32 POPEQ 121      -0.988  41.173 110.866  1.00  0.00           C
ATOM   3778  C23 POPEQ 121       2.377  42.294 108.207  1.00  0.00           C
ATOM   3781  C24 POPEQ 121       2.387  43.233 106.996  1.00  0.00           C
ATOM   3784  C25 POPEQ 121       1.581  42.723 105.796  1.00  0.00           C
ATOM   3787  C26 POPEQ 121       1.472  43.823 104.727  1.00  0.00           C
ATOM   3790  C27 POPEQ 121       0.652  43.404 103.497  1.00  0.00           C
ATOM   3793  C28 POPEQ 121       0.331  44.623 102.606  1.00  0.00           C
ATOM   3796  C29 POPEQ 121      -0.598  44.283 101.467  1.00  0.00           C
ATOM   3798 0C21 POPEQ 121      -0.259  44.043 100.197  1.00  0.00           C
ATOM   3800 1C21 POPEQ 121       1.142  43.993  99.616  1.00  0.00           C
ATOM   3803 2C21 POPEQ 121       1.362  42.734  98.757  1.00  0.00           C
ATOM   3806 3C21 POPEQ 121       0.661  42.793  97.387  1.00  0.00           C
ATOM   3809 4C21 POPEQ 121       0.682  41.442  96.646  1.00  0.00           C
ATOM   3812 5C21 POPEQ 121       0.031  41.523  95.256  1.00  0.00           C
ATOM   3815 6C21 POPEQ 121      -0.708  40.233  94.867  1.00  0.00           C
ATOM   3818 7C21 POPEQ 121       0.212  39.022  94.677  1.00  0.00           C
ATOM   3821 8C21 POPEQ 121      -0.528  37.743  94.286  1.00  0.00           C
ATOM   3825  C33 POPEQ 121      -1.928  40.893 109.677  1.00  0.00           C
ATOM   3828  C34 POPEQ 121      -3.198  41.753 109.716  1.00  0.00           C
ATOM   3831  C35 POPEQ 121      -3.098  43.064 108.926  1.00  0.00           C
ATOM   3834  C36 POPEQ 121      -2.969  42.804 107.416  1.00  0.00           C
ATOM   3837  C37 POPEQ 121      -3.348  44.012 106.546  1.00  0.00           C
ATOM   3840  C38 POPEQ 121      -3.168  43.713 105.057  1.00  0.00           C
ATOM   3843  C39 POPEQ 121      -3.878  44.713 104.126  1.00  0.00           C
ATOM   3846 0C31 POPEQ 121      -3.338  46.154 104.227  1.00  0.00           C
ATOM   3849 1C31 POPEQ 121      -4.028  47.073 103.226  1.00  0.00           C
ATOM   3852 2C31 POPEQ 121      -3.498  48.513 103.246  1.00  0.00           C
ATOM   3855 3C31 POPEQ 121      -4.339  49.493 102.396  1.00  0.00           C
ATOM   3858 4C31 POPEQ 121      -4.558  49.023 100.956  1.00  0.00           C
ATOM   3861 5C31 POPEQ 121      -5.229  50.093 100.067  1.00  0.00           C
ATOM   3864 6C31 POPEQ 121      -5.519  49.613  98.646  1.00  0.00           C
ATOM   3868  NH3 POPER 122      41.717 124.964 119.137  1.00  0.00           N
ATOM   3872  C12 POPER 122      40.247 124.772 119.457  1.00  0.00           C
ATOM   3875  C11 POPER 122      40.028 124.063 120.816  1.00  0.00           C
ATOM   3878  P   POPER 122      37.997 122.382 120.696  1.00  0.00           P
ATOM   3879  O13 POPER 122      38.877 121.783 119.677  1.00  0.00           O
ATOM   3880  O14 POPER 122      37.667 121.563 121.876  1.00  0.00           O
ATOM   3881  O11 POPER 122      36.647 122.832 120.007  1.00  0.00           O
ATOM   3882  O12 POPER 122      38.627 123.793 121.067  1.00  0.00           O
ATOM   3883  C1  POPER 122      36.077 121.953 119.016  1.00  0.00           C
ATOM   3886  C2  POPER 122      36.737 122.163 117.626  1.00  0.00           C
ATOM   3888  O21 POPER 122      35.797 122.644 116.646  1.00  0.00           O
ATOM   3889  C21 POPER 122      34.887 121.753 116.266  1.00  0.00           C
ATOM   3890  O22 POPER 122      34.677 120.682 116.796  1.00  0.00           O
ATOM   3891  C22 POPER 122      34.167 122.312 115.036  1.00  0.00           C
ATOM   3894  C3  POPER 122      37.617 120.984 117.086  1.00  0.00           C
ATOM   3897  O31 POPER 122      38.667 121.553 116.277  1.00  0.00           O
ATOM   3898  C31 POPER 122      39.857 120.963 116.356  1.00  0.00           C
ATOM   3899  O32 POPER 122      40.047 119.824 116.747  1.00  0.00           O
ATOM   3900  C32 POPER 122      40.918 121.953 115.897  1.00  0.00           C
ATOM   3903  C23 POPER 122      34.687 121.643 113.736  1.00  0.00           C
ATOM   3906  C24 POPER 122      34.017 122.154 112.446  1.00  0.00           C
ATOM   3909  C25 POPER 122      34.697 121.534 111.207  1.00  0.00           C
ATOM   3912  C26 POPER 122      34.298 122.114 109.836  1.00  0.00           C
ATOM   3915  C27 POPER 122      32.977 121.582 109.277  1.00  0.00           C
ATOM   3918  C28 POPER 122      32.787 121.932 107.776  1.00  0.00           C
ATOM   3921  C29 POPER 122      31.367 121.742 107.306  1.00  0.00           C
ATOM   3923 0C21 POPER 122      30.907 120.984 106.296  1.00  0.00           C
ATOM   3925 1C21 POPER 122      31.667 120.083 105.347  1.00  0.00           C
ATOM   3928 2C21 POPER 122      31.627 120.653 103.906  1.00  0.00           C
ATOM   3931 3C21 POPER 122      31.817 119.623 102.776  1.00  0.00           C
ATOM   3934 4C21 POPER 122      33.007 118.673 102.946  1.00  0.00           C
ATOM   3937 5C21 POPER 122      33.367 117.943 101.637  1.00  0.00           C
ATOM   3940 6C21 POPER 122      34.347 116.783 101.836  1.00  0.00           C
ATOM   3943 7C21 POPER 122      34.837 116.182 100.506  1.00  0.00           C
ATOM   3946 8C21 POPER 122      35.827 115.034 100.676  1.00  0.00           C
ATOM   3950  C33 POPER 122      41.257 121.813 114.397  1.00  0.00           C
ATOM   3953  C34 POPER 122      42.097 122.984 113.897  1.00  0.00           C
ATOM   3956  C35 POPER 122      42.627 122.762 112.486  1.00  0.00           C
ATOM   3959  C36 POPER 122      43.547 123.894 112.016  1.00  0.00           C
ATOM   3962  C37 POPER 122      44.306 123.493 110.757  1.00  0.00           C
ATOM   3965  C38 POPER 122      45.147 124.623 110.147  1.00  0.00           C
ATOM   3968  C39 POPER 122      44.298 125.633 109.367  1.00  0.00           C
ATOM   3971 0C31 POPER 122      43.797 125.104 108.016  1.00  0.00           C
ATOM   3974 1C31 POPER 122      43.227 126.223 107.147  1.00  0.00           C
ATOM   3977 2C31 POPER 122      42.877 125.773 105.717  1.00  0.00           C
ATOM   3980 3C31 POPER 122      41.817 124.673 105.666  1.00  0.00           C
ATOM   3983 4C31 POPER 122      41.287 124.413 104.256  1.00  0.00           C
ATOM   3986 5C31 POPER 122      40.107 123.434 104.236  1.00  0.00           C
ATOM   3989 6C31 POPER 122      39.537 123.182 102.847  1.00  0.00           C
ATOM   3993  NH3 POPES 123      18.737  84.444  76.237  1.00  0.00           N
ATOM   3997  C12 POPES 123      19.647  85.183  75.276  1.00  0.00           C
ATOM   4000  C11 POPES 123      18.847  86.103  74.336  1.00  0.00           C
ATOM   4003  P   POPES 123      16.467  85.154  73.617  1.00  0.00           P
ATOM   4004  O13 POPES 123      16.137  83.863  72.956  1.00  0.00           O
ATOM   4005  O14 POPES 123      15.727  86.372  73.266  1.00  0.00           O
ATOM   4006  O11 POPES 123      16.327  84.853  75.166  1.00  0.00           O
ATOM   4007  O12 POPES 123      18.017  85.352  73.446  1.00  0.00           O
ATOM   4008  C1  POPES 123      15.187  84.113  75.637  1.00  0.00           C
ATOM   4011  C2  POPES 123      14.047  85.062  76.086  1.00  0.00           C
ATOM   4013  O21 POPES 123      13.547  84.663  77.367  1.00  0.00           O
ATOM   4014  C21 POPES 123      12.817  83.583  77.527  1.00  0.00           C
ATOM   4015  O22 POPES 123      12.517  82.762  76.686  1.00  0.00           O
ATOM   4016  C22 POPES 123      12.467  83.553  79.026  1.00  0.00           C
ATOM   4019  C3  POPES 123      12.927  85.344  75.036  1.00  0.00           C
ATOM   4022  O31 POPES 123      11.677  85.773  75.626  1.00  0.00           O
ATOM   4023  C31 POPES 123      11.687  86.874  76.356  1.00  0.00           C
ATOM   4024  O32 POPES 123      12.577  87.704  76.416  1.00  0.00           O
ATOM   4025  C32 POPES 123      10.447  86.862  77.247  1.00  0.00           C
ATOM   4028  C23 POPES 123      11.537  82.412  79.507  1.00  0.00           C
ATOM   4031  C24 POPES 123      11.367  82.504  81.037  1.00  0.00           C
ATOM   4034  C25 POPES 123      10.457  81.433  81.646  1.00  0.00           C
ATOM   4037  C26 POPES 123      10.237  81.664  83.156  1.00  0.00           C
ATOM   4040  C27 POPES 123       9.127  80.794  83.757  1.00  0.00           C
ATOM   4043  C28 POPES 123       8.957  81.013  85.276  1.00  0.00           C
ATOM   4046  C29 POPES 123       7.687  80.402  85.826  1.00  0.00           C
ATOM   4048 0C21 POPES 123       7.287  80.472  87.116  1.00  0.00           C
ATOM   4050 1C21 POPES 123       8.047  81.114  88.246  1.00  0.00           C
ATOM   4053 2C21 POPES 123       7.747  82.613  88.466  1.00  0.00           C
ATOM   4056 3C21 POPES 123       6.347  82.933  89.037  1.00  0.00           C
ATOM   4059 4C21 POPES 123       6.177  84.453  89.247  1.00  0.00           C
ATOM   4062 5C21 POPES 123       4.897  84.853  90.007  1.00  0.00           C
ATOM   4065 6C21 POPES 123       4.807  86.384  90.186  1.00  0.00           C
ATOM   4068 7C21 POPES 123       3.617  86.833  91.037  1.00  0.00           C
ATOM   4071 8C21 POPES 123       3.547  88.353  91.216  1.00  0.00           C
ATOM   4075  C33 POPES 123      10.427  88.093  78.176  1.00  0.00           C
ATOM   4078  C34 POPES 123       9.197  88.124  79.107  1.00  0.00           C
ATOM   4081  C35 POPES 123       9.517  87.992  80.597  1.00  0.00           C
ATOM   4084  C36 POPES 123       8.317  88.443  81.457  1.00  0.00           C
ATOM   4087  C37 POPES 123       8.687  89.063  82.806  1.00  0.00           C
ATOM   4090  C38 POPES 123       7.587  90.034  83.266  1.00  0.00           C
ATOM   4093  C39 POPES 123       7.747  90.612  84.677  1.00  0.00           C
ATOM   4096 0C31 POPES 123       9.017  91.433  84.916  1.00  0.00           C
ATOM   4099 1C31 POPES 123       8.957  92.154  86.277  1.00  0.00           C
ATOM   4102 2C31 POPES 123      10.257  92.844  86.696  1.00  0.00           C
ATOM   4105 3C31 POPES 123      10.637  94.034  85.806  1.00  0.00           C
ATOM   4108 4C31 POPES 123      11.947  94.684  86.266  1.00  0.00           C
ATOM   4111 5C31 POPES 123      12.457  95.743  85.287  1.00  0.00           C
ATOM   4114 6C31 POPES 123      13.737  96.433  85.757  1.00  0.00           C
ATOM   4118  NH3 POPET 124     102.277  10.043 114.006  1.00  0.00           N
ATOM   4122  C12 POPET 124     102.107   8.563 114.247  1.00  0.00           C
ATOM   4125  C11 POPET 124     101.408   8.263 115.586  1.00  0.00           C
ATOM   4128  P   POPET 124      99.238   9.763 115.696  1.00  0.00           P
ATOM   4129  O13 POPET 124      99.907  10.573 116.727  1.00  0.00           O
ATOM   4130  O14 POPET 124      97.767   9.573 115.766  1.00  0.00           O
ATOM   4131  O11 POPET 124      99.567  10.503 114.327  1.00  0.00           O
ATOM   4132  O12 POPET 124      99.997   8.393 115.506  1.00  0.00           O
ATOM   4133  C1  POPET 124      99.277  11.903 114.216  1.00  0.00           C
ATOM   4136  C2  POPET 124      98.597  12.193 112.866  1.00  0.00           C
ATOM   4138  O21 POPET 124      98.867  13.553 112.446  1.00  0.00           O
ATOM   4139  C21 POPET 124     100.037  13.663 111.817  1.00  0.00           C
ATOM   4140  O22 POPET 124     100.768  12.733 111.526  1.00  0.00           O
ATOM   4141  C22 POPET 124     100.377  15.133 111.556  1.00  0.00           C
ATOM   4144  C3  POPET 124      97.077  11.913 112.927  1.00  0.00           C
ATOM   4147  O31 POPET 124      96.657  11.243 111.707  1.00  0.00           O
ATOM   4148  C31 POPET 124      96.067  12.013 110.806  1.00  0.00           C
ATOM   4149  O32 POPET 124      95.778  13.183 110.946  1.00  0.00           O
ATOM   4150  C32 POPET 124      95.837  11.193 109.537  1.00  0.00           C
ATOM   4153  C23 POPET 124     101.188  15.323 110.247  1.00  0.00           C
ATOM   4156  C24 POPET 124     100.336  15.473 108.967  1.00  0.00           C
ATOM   4159  C25 POPET 124      99.757  14.163 108.416  1.00  0.00           C
ATOM   4162  C26 POPET 124      99.518  14.243 106.897  1.00  0.00           C
ATOM   4165  C27 POPET 124      98.897  12.973 106.296  1.00  0.00           C
ATOM   4168  C28 POPET 124      98.917  12.953 104.756  1.00  0.00           C
ATOM   4171  C29 POPET 124      98.257  11.713 104.196  1.00  0.00           C
ATOM   4173 0C21 POPET 124      98.107  11.423 102.887  1.00  0.00           C
ATOM   4175 1C21 POPET 124      98.597  12.283 101.747  1.00  0.00           C
ATOM   4178 2C21 POPET 124      98.657  11.553 100.396  1.00  0.00           C
ATOM   4181 3C21 POPET 124      97.286  11.283  99.747  1.00  0.00           C
ATOM   4184 4C21 POPET 124      97.438  10.813  98.296  1.00  0.00           C
ATOM   4187 5C21 POPET 124      96.097  10.493  97.616  1.00  0.00           C
ATOM   4190 6C21 POPET 124      96.287   9.993  96.177  1.00  0.00           C
ATOM   4193 7C21 POPET 124      94.977   9.633  95.477  1.00  0.00           C
ATOM   4196 8C21 POPET 124      95.177   9.003  94.097  1.00  0.00           C
ATOM   4200  C33 POPET 124      95.527  12.053 108.287  1.00  0.00           C
ATOM   4203  C34 POPET 124      95.317  11.163 107.056  1.00  0.00           C
ATOM   4206  C35 POPET 124      94.967  11.913 105.766  1.00  0.00           C
ATOM   4209  C36 POPET 124      94.707  10.913 104.626  1.00  0.00           C
ATOM   4212  C37 POPET 124      94.277  11.533 103.287  1.00  0.00           C
ATOM   4215  C38 POPET 124      93.987  10.403 102.287  1.00  0.00           C
ATOM   4218  C39 POPET 124      93.337  10.793 100.956  1.00  0.00           C
ATOM   4221 0C31 POPET 124      92.967   9.523 100.166  1.00  0.00           C
ATOM   4224 1C31 POPET 124      92.337   9.773  98.786  1.00  0.00           C
ATOM   4227 2C31 POPET 124      92.056   8.453  98.067  1.00  0.00           C
ATOM   4230 3C31 POPET 124      91.548   8.613  96.637  1.00  0.00           C
ATOM   4233 4C31 POPET 124      91.637   7.313  95.826  1.00  0.00           C
ATOM   4236 5C31 POPET 124      91.268   7.523  94.347  1.00  0.00           C
ATOM   4239 6C31 POPET 124      91.357   6.263  93.477  1.00  0.00           C
ATOM   4243  NH3 POPEU 125      96.777  51.213  75.147  1.00  0.00           N
ATOM   4247  C12 POPEU 125      97.407  52.573  75.097  1.00  0.00           C
ATOM   4250  C11 POPEU 125      96.367  53.703  75.116  1.00  0.00           C
ATOM   4253  P   POPEU 125      97.056  56.284  74.836  1.00  0.00           P
ATOM   4254  O13 POPEU 125      96.128  57.232  75.506  1.00  0.00           O
ATOM   4255  O14 POPEU 125      96.907  56.033  73.386  1.00  0.00           O
ATOM   4256  O11 POPEU 125      98.558  56.694  75.136  1.00  0.00           O
ATOM   4257  O12 POPEU 125      96.978  54.893  75.606  1.00  0.00           O
ATOM   4258  C1  POPEU 125      98.967  57.333  76.347  1.00  0.00           C
ATOM   4261  C2  POPEU 125      98.787  56.442  77.597  1.00  0.00           C
ATOM   4263  O21 POPEU 125      99.057  57.213  78.786  1.00  0.00           O
ATOM   4264  C21 POPEU 125      97.998  57.723  79.387  1.00  0.00           C
ATOM   4265  O22 POPEU 125      96.857  57.723  78.956  1.00  0.00           O
ATOM   4266  C22 POPEU 125      98.427  58.243  80.746  1.00  0.00           C
ATOM   4269  C3  POPEU 125      99.747  55.223  77.577  1.00  0.00           C
ATOM   4272  O31 POPEU 125      99.447  54.363  78.696  1.00  0.00           O
ATOM   4273  C31 POPEU 125     100.476  53.802  79.286  1.00  0.00           C
ATOM   4274  O32 POPEU 125     101.647  53.862  78.926  1.00  0.00           O
ATOM   4275  C32 POPEU 125      99.948  53.183  80.586  1.00  0.00           C
ATOM   4278  C23 POPEU 125      98.597  57.113  81.786  1.00  0.00           C
ATOM   4281  C24 POPEU 125      99.057  57.663  83.147  1.00  0.00           C
ATOM   4284  C25 POPEU 125      99.177  56.613  84.247  1.00  0.00           C
ATOM   4287  C26 POPEU 125      99.688  57.213  85.567  1.00  0.00           C
ATOM   4290  C27 POPEU 125      99.207  56.442  86.796  1.00  0.00           C
ATOM   4293  C28 POPEU 125     100.027  56.733  88.077  1.00  0.00           C
ATOM   4296  C29 POPEU 125      99.507  55.904  89.227  1.00  0.00           C
ATOM   4298 0C21 POPEU 125      99.697  56.112  90.536  1.00  0.00           C
ATOM   4300 1C21 POPEU 125     100.457  57.243  91.196  1.00  0.00           C
ATOM   4303 2C21 POPEU 125      99.957  57.353  92.647  1.00  0.00           C
ATOM   4306 3C21 POPEU 125     100.547  58.482  93.506  1.00  0.00           C
ATOM   4309 4C21 POPEU 125      99.808  58.522  94.856  1.00  0.00           C
ATOM   4312 5C21 POPEU 125     100.137  59.702  95.777  1.00  0.00           C
ATOM   4315 6C21 POPEU 125     101.327  59.444  96.696  1.00  0.00           C
ATOM   4318 7C21 POPEU 125     101.338  60.363  97.927  1.00  0.00           C
ATOM   4321 8C21 POPEU 125     102.556  60.143  98.807  1.00  0.00           C
ATOM   4325  C33 POPEU 125     100.977  52.302  81.327  1.00  0.00           C
ATOM   4328  C34 POPEU 125     100.447  51.744  82.656  1.00  0.00           C
ATOM   4331  C35 POPEU 125     100.557  52.713  83.856  1.00  0.00           C
ATOM   4334  C36 POPEU 125     101.036  52.022  85.136  1.00  0.00           C
ATOM   4337  C37 POPEU 125     101.367  52.983  86.286  1.00  0.00           C
ATOM   4340  C38 POPEU 125     102.048  52.272  87.476  1.00  0.00           C
ATOM   4343  C39 POPEU 125     102.938  53.194  88.326  1.00  0.00           C
ATOM   4346 0C31 POPEU 125     102.308  53.682  89.647  1.00  0.00           C
ATOM   4349 1C31 POPEU 125     102.658  52.804  90.866  1.00  0.00           C
ATOM   4352 2C31 POPEU 125     102.146  53.404  92.186  1.00  0.00           C
ATOM   4355 3C31 POPEU 125     103.057  54.493  92.776  1.00  0.00           C
ATOM   4358 4C31 POPEU 125     103.967  53.963  93.897  1.00  0.00           C
ATOM   4361 5C31 POPEU 125     104.938  55.023  94.436  1.00  0.00           C
ATOM   4364 6C31 POPEU 125     105.687  54.573  95.696  1.00  0.00           C
ATOM   4368  NH3 POPEV 126       4.817  -0.762 116.086  1.00  0.00           N
ATOM   4372  C12 POPEV 126       6.137  -1.482 116.166  1.00  0.00           C
ATOM   4375  C11 POPEV 126       7.327  -0.522 116.386  1.00  0.00           C
ATOM   4378  P   POPEV 126       7.427   1.864 117.557  1.00  0.00           P
ATOM   4379  O13 POPEV 126       8.847   2.133 117.936  1.00  0.00           O
ATOM   4380  O14 POPEV 126       6.377   2.533 118.347  1.00  0.00           O
ATOM   4381  O11 POPEV 126       7.137   2.283 116.076  1.00  0.00           O
ATOM   4382  O12 POPEV 126       7.117   0.318 117.516  1.00  0.00           O
ATOM   4383  C1  POPEV 126       8.007   2.883 115.136  1.00  0.00           C
ATOM   4386  C2  POPEV 126       7.677   2.293 113.736  1.00  0.00           C
ATOM   4388  O21 POPEV 126       8.597   2.764 112.736  1.00  0.00           O
ATOM   4389  C21 POPEV 126       9.737   2.104 112.766  1.00  0.00           C
ATOM   4390  O22 POPEV 126      10.147   1.403 113.687  1.00  0.00           O
ATOM   4391  C22 POPEV 126      10.407   2.244 111.406  1.00  0.00           C
ATOM   4394  C3  POPEV 126       6.227   2.623 113.306  1.00  0.00           C
ATOM   4397  O31 POPEV 126       5.817   1.864 112.147  1.00  0.00           O
ATOM   4398  C31 POPEV 126       5.197   0.719 112.367  1.00  0.00           C
ATOM   4399  O32 POPEV 126       4.937   0.238 113.477  1.00  0.00           O
ATOM   4400  C32 POPEV 126       4.847   0.059 111.037  1.00  0.00           C
ATOM   4403  C23 POPEV 126      11.857   1.693 111.397  1.00  0.00           C
ATOM   4406  C24 POPEV 126      12.427   1.433 109.946  1.00  0.00           C
ATOM   4409  C25 POPEV 126      11.697   1.763 108.567  1.00  0.00           C
ATOM   4412  C26 POPEV 126      12.637   1.453 107.387  1.00  0.00           C
ATOM   4415  C27 POPEV 126      12.107   1.993 106.047  1.00  0.00           C
ATOM   4418  C28 POPEV 126      13.147   1.893 104.916  1.00  0.00           C
ATOM   4421  C29 POPEV 126      12.697   2.594 103.656  1.00  0.00           C
ATOM   4423 0C21 POPEV 126      12.757   2.133 102.396  1.00  0.00           C
ATOM   4425 1C21 POPEV 126      13.337   0.828 101.916  1.00  0.00           C
ATOM   4428 2C21 POPEV 126      14.337   0.988 100.746  1.00  0.00           C
ATOM   4431 3C21 POPEV 126      13.697   1.444  99.426  1.00  0.00           C
ATOM   4434 4C21 POPEV 126      14.677   1.484  98.246  1.00  0.00           C
ATOM   4437 5C21 POPEV 126      15.027   0.108  97.656  1.00  0.00           C
ATOM   4440 6C21 POPEV 126      13.897  -0.542  96.836  1.00  0.00           C
ATOM   4443 7C21 POPEV 126      14.197  -0.601  95.326  1.00  0.00           C
ATOM   4446 8C21 POPEV 126      13.167  -1.401  94.527  1.00  0.00           C
ATOM   4450  C33 POPEV 126       5.987   0.008 109.976  1.00  0.00           C
ATOM   4453  C34 POPEV 126       5.517  -0.712 108.696  1.00  0.00           C
ATOM   4456  C35 POPEV 126       6.607  -0.951 107.647  1.00  0.00           C
ATOM   4459  C36 POPEV 126       6.037  -1.641 106.386  1.00  0.00           C
ATOM   4462  C37 POPEV 126       7.077  -1.952 105.306  1.00  0.00           C
ATOM   4465  C38 POPEV 126       6.467  -2.712 104.107  1.00  0.00           C
ATOM   4468  C39 POPEV 126       7.517  -3.202 103.097  1.00  0.00           C
ATOM   4471 0C31 POPEV 126       7.937  -2.142 102.056  1.00  0.00           C
ATOM   4474 1C31 POPEV 126       9.177  -2.592 101.277  1.00  0.00           C
ATOM   4477 2C31 POPEV 126       9.607  -1.652 100.136  1.00  0.00           C
ATOM   4480 3C31 POPEV 126       8.697  -1.742  98.906  1.00  0.00           C
ATOM   4483 4C31 POPEV 126       9.347  -1.212  97.616  1.00  0.00           C
ATOM   4486 5C31 POPEV 126       8.457  -1.401  96.386  1.00  0.00           C
ATOM   4489 6C31 POPEV 126       9.167  -1.091  95.057  1.00  0.00           C
ATOM   4493  NH3 POPEW 127      49.158 123.723 116.626  1.00  0.00           N
ATOM   4497  C12 POPEW 127      47.827 124.174 117.177  1.00  0.00           C
ATOM   4500  C11 POPEW 127      47.986 125.104 118.407  1.00  0.00           C
ATOM   4503  P   POPEW 127      45.556 126.132 118.427  1.00  0.00           P
ATOM   4504  O13 POPEW 127      44.637 125.233 117.717  1.00  0.00           O
ATOM   4505  O14 POPEW 127      44.948 127.033 119.436  1.00  0.00           O
ATOM   4506  O11 POPEW 127      46.317 127.033 117.356  1.00  0.00           O
ATOM   4507  O12 POPEW 127      46.747 125.303 119.076  1.00  0.00           O
ATOM   4508  C1  POPEW 127      45.707 127.224 116.086  1.00  0.00           C
ATOM   4511  C2  POPEW 127      46.618 128.063 115.166  1.00  0.00           C
ATOM   4513  O21 POPEW 127      46.208 127.803 113.807  1.00  0.00           O
ATOM   4514  C21 POPEW 127      46.198 128.872 113.036  1.00  0.00           C
ATOM   4515  O22 POPEW 127      46.367 130.022 113.386  1.00  0.00           O
ATOM   4516  C22 POPEW 127      45.897 128.443 111.597  1.00  0.00           C
ATOM   4519  C3  POPEW 127      48.107 127.654 115.347  1.00  0.00           C
ATOM   4522  O31 POPEW 127      48.888 127.984 114.177  1.00  0.00           O
ATOM   4523  C31 POPEW 127      49.537 126.993 113.596  1.00  0.00           C
ATOM   4524  O32 POPEW 127      49.707 125.873 114.056  1.00  0.00           O
ATOM   4525  C32 POPEW 127      50.047 127.514 112.247  1.00  0.00           C
ATOM   4528  C23 POPEW 127      46.728 129.213 110.536  1.00  0.00           C
ATOM   4531  C24 POPEW 127      46.478 128.714 109.107  1.00  0.00           C
ATOM   4534  C25 POPEW 127      47.347 129.374 108.027  1.00  0.00           C
ATOM   4537  C26 POPEW 127      46.986 128.893 106.607  1.00  0.00           C
ATOM   4540  C27 POPEW 127      46.417 130.022 105.726  1.00  0.00           C
ATOM   4543  C28 POPEW 127      45.677 129.523 104.476  1.00  0.00           C
ATOM   4546  C29 POPEW 127      45.018 130.659 103.726  1.00  0.00           C
ATOM   4548 0C21 POPEW 127      45.607 131.499 102.857  1.00  0.00           C
ATOM   4550 1C21 POPEW 127      47.048 131.438 102.416  1.00  0.00           C
ATOM   4553 2C21 POPEW 127      47.196 131.469 100.876  1.00  0.00           C
ATOM   4556 3C21 POPEW 127      46.487 130.294 100.176  1.00  0.00           C
ATOM   4559 4C21 POPEW 127      46.847 130.162  98.687  1.00  0.00           C
ATOM   4562 5C21 POPEW 127      46.346 131.337  97.837  1.00  0.00           C
ATOM   4565 6C21 POPEW 127      46.767 131.228  96.366  1.00  0.00           C
ATOM   4568 7C21 POPEW 127      46.167 132.348  95.506  1.00  0.00           C
ATOM   4571 8C21 POPEW 127      46.736 132.388  94.087  1.00  0.00           C
ATOM   4575  C33 POPEW 127      49.748 126.553 111.076  1.00  0.00           C
ATOM   4578  C34 POPEW 127      50.397 127.053 109.766  1.00  0.00           C
ATOM   4581  C35 POPEW 127      50.368 126.013 108.637  1.00  0.00           C
ATOM   4584  C36 POPEW 127      48.987 125.713 108.046  1.00  0.00           C
ATOM   4587  C37 POPEW 127      49.118 124.864 106.777  1.00  0.00           C
ATOM   4590  C38 POPEW 127      47.787 124.463 106.096  1.00  0.00           C
ATOM   4593  C39 POPEW 127      47.638 125.062 104.686  1.00  0.00           C
ATOM   4596 0C31 POPEW 127      46.688 124.283 103.777  1.00  0.00           C
ATOM   4599 1C31 POPEW 127      46.577 124.923 102.376  1.00  0.00           C
ATOM   4602 2C31 POPEW 127      45.937 124.012 101.317  1.00  0.00           C
ATOM   4605 3C31 POPEW 127      44.537 123.504 101.666  1.00  0.00           C
ATOM   4608 4C31 POPEW 127      43.807 122.902 100.457  1.00  0.00           C
ATOM   4611 5C31 POPEW 127      42.518 122.173 100.836  1.00  0.00           C
ATOM   4614 6C31 POPEW 127      41.596 121.862  99.647  1.00  0.00           C
ATOM   4618  NH3 POPEX 128     113.187  14.243 113.526  1.00  0.00           N
ATOM   4622  C12 POPEX 128     112.267  14.663 114.647  1.00  0.00           C
ATOM   4625  C11 POPEX 128     110.877  14.043 114.436  1.00  0.00           C
ATOM   4628  P   POPEX 128     109.697  15.893 115.897  1.00  0.00           P
ATOM   4629  O13 POPEX 128     108.317  16.142 116.366  1.00  0.00           O
ATOM   4630  O14 POPEX 128     110.817  16.183 116.806  1.00  0.00           O
ATOM   4631  O11 POPEX 128     109.967  16.753 114.607  1.00  0.00           O
ATOM   4632  O12 POPEX 128     109.897  14.403 115.416  1.00  0.00           O
ATOM   4633  C1  POPEX 128     109.107  16.683 113.466  1.00  0.00           C
ATOM   4636  C2  POPEX 128     109.717  17.493 112.297  1.00  0.00           C
ATOM   4638  O21 POPEX 128     109.147  17.073 111.056  1.00  0.00           O
ATOM   4639  C21 POPEX 128     109.697  16.083 110.376  1.00  0.00           C
ATOM   4640  O22 POPEX 128     110.317  15.143 110.826  1.00  0.00           O
ATOM   4641  C22 POPEX 128     109.548  16.423 108.886  1.00  0.00           C
ATOM   4644  C3  POPEX 128     111.287  17.503 112.297  1.00  0.00           C
ATOM   4647  O31 POPEX 128     111.807  18.132 111.096  1.00  0.00           O
ATOM   4648  C31 POPEX 128     112.527  19.253 111.236  1.00  0.00           C
ATOM   4649  O32 POPEX 128     112.868  19.733 112.306  1.00  0.00           O
ATOM   4650  C32 POPEX 128     112.817  19.813 109.856  1.00  0.00           C
ATOM   4653  C23 POPEX 128     110.577  15.713 107.986  1.00  0.00           C
ATOM   4656  C24 POPEX 128     110.577  16.213 106.537  1.00  0.00           C
ATOM   4659  C25 POPEX 128     111.048  17.673 106.376  1.00  0.00           C
ATOM   4662  C26 POPEX 128     111.357  18.073 104.916  1.00  0.00           C
ATOM   4665  C27 POPEX 128     112.236  19.333 104.836  1.00  0.00           C
ATOM   4668  C28 POPEX 128     112.617  19.743 103.397  1.00  0.00           C
ATOM   4671  C29 POPEX 128     113.707  20.793 103.407  1.00  0.00           C
ATOM   4673 0C21 POPEX 128     113.607  22.103 103.097  1.00  0.00           C
ATOM   4675 1C21 POPEX 128     112.367  22.823 102.626  1.00  0.00           C
ATOM   4678 2C21 POPEX 128     111.576  23.483 103.777  1.00  0.00           C
ATOM   4681 3C21 POPEX 128     112.257  24.703 104.416  1.00  0.00           C
ATOM   4684 4C21 POPEX 128     111.497  25.193 105.666  1.00  0.00           C
ATOM   4687 5C21 POPEX 128     111.916  26.573 106.177  1.00  0.00           C
ATOM   4690 6C21 POPEX 128     113.387  26.663 106.616  1.00  0.00           C
ATOM   4693 7C21 POPEX 128     113.717  28.013 107.276  1.00  0.00           C
ATOM   4696 8C21 POPEX 128     115.167  28.153 107.717  1.00  0.00           C
ATOM   4700  C33 POPEX 128     113.298  21.283 109.927  1.00  0.00           C
ATOM   4703  C34 POPEX 128     113.228  22.033 108.576  1.00  0.00           C
ATOM   4706  C35 POPEX 128     113.867  21.292 107.387  1.00  0.00           C
ATOM   4709  C36 POPEX 128     115.368  21.044 107.557  1.00  0.00           C
ATOM   4712  C37 POPEX 128     115.997  20.363 106.336  1.00  0.00           C
ATOM   4715  C38 POPEX 128     117.497  20.093 106.516  1.00  0.00           C
ATOM   4718  C39 POPEX 128     118.217  19.613 105.247  1.00  0.00           C
ATOM   4721 0C31 POPEX 128     117.897  20.433 103.997  1.00  0.00           C
ATOM   4724 1C31 POPEX 128     118.927  20.213 102.876  1.00  0.00           C
ATOM   4727 2C31 POPEX 128     118.558  20.933 101.576  1.00  0.00           C
ATOM   4730 3C31 POPEX 128     117.877  20.033 100.527  1.00  0.00           C
ATOM   4733 4C31 POPEX 128     116.408  19.683 100.836  1.00  0.00           C
ATOM   4736 5C31 POPEX 128     115.768  18.823  99.747  1.00  0.00           C
ATOM   4739 6C31 POPEX 128     114.297  18.503  99.996  1.00  0.00           C
ATOM   4743  NH3 POPEY 129      66.567  59.314  79.317  1.00  0.00           N
ATOM   4747  C12 POPEY 129      65.298  59.202  78.506  1.00  0.00           C
ATOM   4750  C11 POPEY 129      65.158  60.363  77.496  1.00  0.00           C
ATOM   4753  P   POPEY 129      62.708  61.273  77.166  1.00  0.00           P
ATOM   4754  O13 POPEY 129      63.186  62.663  77.027  1.00  0.00           O
ATOM   4755  O14 POPEY 129      61.528  60.853  76.366  1.00  0.00           O
ATOM   4756  O11 POPEY 129      62.458  60.912  78.687  1.00  0.00           O
ATOM   4757  O12 POPEY 129      63.897  60.273  76.817  1.00  0.00           O
ATOM   4758  C1  POPEY 129      62.957  61.633  79.817  1.00  0.00           C
ATOM   4761  C2  POPEY 129      62.087  61.312  81.067  1.00  0.00           C
ATOM   4763  O21 POPEY 129      62.417  62.183  82.186  1.00  0.00           O
ATOM   4764  C21 POPEY 129      63.368  61.833  83.046  1.00  0.00           C
ATOM   4765  O22 POPEY 129      64.107  60.863  82.997  1.00  0.00           O
ATOM   4766  C22 POPEY 129      63.487  62.892  84.156  1.00  0.00           C
ATOM   4769  C3  POPEY 129      62.017  59.794  81.416  1.00  0.00           C
ATOM   4772  O31 POPEY 129      61.327  59.584  82.666  1.00  0.00           O
ATOM   4773  C31 POPEY 129      60.007  59.522  82.616  1.00  0.00           C
ATOM   4774  O32 POPEY 129      59.298  59.683  81.626  1.00  0.00           O
ATOM   4775  C32 POPEY 129      59.497  59.253  84.026  1.00  0.00           C
ATOM   4778  C23 POPEY 129      62.257  63.083  85.067  1.00  0.00           C
ATOM   4781  C24 POPEY 129      62.178  62.193  86.327  1.00  0.00           C
ATOM   4784  C25 POPEY 129      61.377  62.903  87.437  1.00  0.00           C
ATOM   4787  C26 POPEY 129      61.027  62.014  88.646  1.00  0.00           C
ATOM   4790  C27 POPEY 129      60.556  62.804  89.876  1.00  0.00           C
ATOM   4793  C28 POPEY 129      60.187  61.944  91.106  1.00  0.00           C
ATOM   4796  C29 POPEY 129      61.327  61.083  91.597  1.00  0.00           C
ATOM   4798 0C21 POPEY 129      61.947  61.123  92.796  1.00  0.00           C
ATOM   4800 1C21 POPEY 129      61.618  62.003  93.967  1.00  0.00           C
ATOM   4803 2C21 POPEY 129      62.006  61.343  95.306  1.00  0.00           C
ATOM   4806 3C21 POPEY 129      61.237  60.052  95.606  1.00  0.00           C
ATOM   4809 4C21 POPEY 129      61.677  59.413  96.936  1.00  0.00           C
ATOM   4812 5C21 POPEY 129      60.717  58.303  97.387  1.00  0.00           C
ATOM   4815 6C21 POPEY 129      60.787  57.033  96.506  1.00  0.00           C
ATOM   4818 7C21 POPEY 129      59.787  55.952  96.946  1.00  0.00           C
ATOM   4821 8C21 POPEY 129      58.327  56.312  96.646  1.00  0.00           C
ATOM   4825  C33 POPEY 129      58.037  59.673  84.256  1.00  0.00           C
ATOM   4828  C34 POPEY 129      57.537  59.173  85.617  1.00  0.00           C
ATOM   4831  C35 POPEY 129      56.138  59.693  85.946  1.00  0.00           C
ATOM   4834  C36 POPEY 129      55.447  58.932  87.097  1.00  0.00           C
ATOM   4837  C37 POPEY 129      55.167  57.463  86.766  1.00  0.00           C
ATOM   4840  C38 POPEY 129      54.347  56.733  87.837  1.00  0.00           C
ATOM   4843  C39 POPEY 129      55.107  56.533  89.146  1.00  0.00           C
ATOM   4846 0C31 POPEY 129      54.347  55.643  90.147  1.00  0.00           C
ATOM   4849 1C31 POPEY 129      55.138  55.403  91.436  1.00  0.00           C
ATOM   4852 2C31 POPEY 129      54.486  54.363  92.346  1.00  0.00           C
ATOM   4855 3C31 POPEY 129      53.457  54.953  93.326  1.00  0.00           C
ATOM   4858 4C31 POPEY 129      54.118  55.634  94.537  1.00  0.00           C
ATOM   4861 5C31 POPEY 129      53.107  56.092  95.597  1.00  0.00           C
ATOM   4864 6C31 POPEY 129      53.797  56.502  96.906  1.00  0.00           C
ATOM   4868  NH3 POPEZ 130      19.887  20.323  73.427  1.00  0.00           N
ATOM   4872  C12 POPEZ 130      21.287  20.042  72.946  1.00  0.00           C
ATOM   4875  C11 POPEZ 130      21.357  18.693  72.226  1.00  0.00           C
ATOM   4878  P   POPEZ 130      23.347  16.983  72.007  1.00  0.00           P
ATOM   4879  O13 POPEZ 130      22.817  16.163  70.896  1.00  0.00           O
ATOM   4880  O14 POPEZ 130      24.817  17.123  72.086  1.00  0.00           O
ATOM   4881  O11 POPEZ 130      22.757  16.463  73.396  1.00  0.00           O
ATOM   4882  O12 POPEZ 130      22.717  18.423  71.916  1.00  0.00           O
ATOM   4883  C1  POPEZ 130      23.657  15.853  74.347  1.00  0.00           C
ATOM   4886  C2  POPEZ 130      23.137  15.873  75.816  1.00  0.00           C
ATOM   4888  O21 POPEZ 130      22.957  17.243  76.196  1.00  0.00           O
ATOM   4889  C21 POPEZ 130      22.207  17.483  77.236  1.00  0.00           C
ATOM   4890  O22 POPEZ 130      21.537  16.683  77.876  1.00  0.00           O
ATOM   4891  C22 POPEZ 130      22.277  18.963  77.566  1.00  0.00           C
ATOM   4894  C3  POPEZ 130      24.217  15.173  76.696  1.00  0.00           C
ATOM   4897  O31 POPEZ 130      23.887  14.943  78.086  1.00  0.00           O
ATOM   4898  C31 POPEZ 130      24.387  15.823  78.936  1.00  0.00           C
ATOM   4899  O32 POPEZ 130      24.817  16.923  78.666  1.00  0.00           O
ATOM   4900  C32 POPEZ 130      24.377  15.233  80.337  1.00  0.00           C
ATOM   4903  C23 POPEZ 130      22.087  19.223  79.087  1.00  0.00           C
ATOM   4906  C24 POPEZ 130      22.497  20.643  79.457  1.00  0.00           C
ATOM   4909  C25 POPEZ 130      22.347  21.033  80.927  1.00  0.00           C
ATOM   4912  C26 POPEZ 130      22.817  19.963  81.916  1.00  0.00           C
ATOM   4915  C27 POPEZ 130      22.837  20.503  83.347  1.00  0.00           C
ATOM   4918  C28 POPEZ 130      22.757  19.413  84.436  1.00  0.00           C
ATOM   4921  C29 POPEZ 130      21.367  18.833  84.546  1.00  0.00           C
ATOM   4923 0C21 POPEZ 130      20.697  18.553  85.676  1.00  0.00           C
ATOM   4925 1C21 POPEZ 130      21.187  18.673  87.097  1.00  0.00           C
ATOM   4928 2C21 POPEZ 130      20.567  19.873  87.857  1.00  0.00           C
ATOM   4931 3C21 POPEZ 130      20.667  19.703  89.376  1.00  0.00           C
ATOM   4934 4C21 POPEZ 130      20.297  20.943  90.197  1.00  0.00           C
ATOM   4937 5C21 POPEZ 130      18.877  21.493  89.937  1.00  0.00           C
ATOM   4940 6C21 POPEZ 130      18.397  22.443  91.047  1.00  0.00           C
ATOM   4943 7C21 POPEZ 130      19.257  23.713  91.216  1.00  0.00           C
ATOM   4946 8C21 POPEZ 130      18.887  24.543  92.446  1.00  0.00           C
ATOM   4950  C33 POPEZ 130      25.237  16.113  81.277  1.00  0.00           C
ATOM   4953  C34 POPEZ 130      25.497  15.413  82.616  1.00  0.00           C
ATOM   4956  C35 POPEZ 130      24.207  15.103  83.366  1.00  0.00           C
ATOM   4959  C36 POPEZ 130      24.497  14.393  84.686  1.00  0.00           C
ATOM   4962  C37 POPEZ 130      23.237  14.223  85.536  1.00  0.00           C
ATOM   4965  C38 POPEZ 130      23.527  13.653  86.926  1.00  0.00           C
ATOM   4968  C39 POPEZ 130      24.557  14.493  87.686  1.00  0.00           C
ATOM   4971 0C31 POPEZ 130      24.347  14.493  89.196  1.00  0.00           C
ATOM   4974 1C31 POPEZ 130      25.287  15.493  89.896  1.00  0.00           C
ATOM   4977 2C31 POPEZ 130      24.797  15.933  91.286  1.00  0.00           C
ATOM   4980 3C31 POPEZ 130      23.567  16.853  91.226  1.00  0.00           C
ATOM   4983 4C31 POPEZ 130      23.017  17.203  92.606  1.00  0.00           C
ATOM   4986 5C31 POPEZ 130      21.687  17.973  92.536  1.00  0.00           C
ATOM   4989 6C31 POPEZ 130      21.097  18.273  93.916  1.00  0.00           C
ATOM   4993  NH3 POPEa 131      54.077  29.103 118.856  1.00  0.00           N
ATOM   4997  C12 POPEa 131      53.277  28.562 120.007  1.00  0.00           C
ATOM   5000  C11 POPEa 131      52.477  27.303 119.597  1.00  0.00           C
ATOM   5003  P   POPEa 131      52.757  24.853 118.766  1.00  0.00           P
ATOM   5004  O13 POPEa 131      52.838  23.913 119.906  1.00  0.00           O
ATOM   5005  O14 POPEa 131      51.437  24.983 118.117  1.00  0.00           O
ATOM   5006  O11 POPEa 131      53.787  24.312 117.697  1.00  0.00           O
ATOM   5007  O12 POPEa 131      53.357  26.283 119.097  1.00  0.00           O
ATOM   5008  C1  POPEa 131      53.787  24.812 116.366  1.00  0.00           C
ATOM   5011  C2  POPEa 131      54.818  25.963 116.196  1.00  0.00           C
ATOM   5013  O21 POPEa 131      54.607  26.753 114.996  1.00  0.00           O
ATOM   5014  C21 POPEa 131      54.567  26.123 113.836  1.00  0.00           C
ATOM   5015  O22 POPEa 131      54.637  24.923 113.646  1.00  0.00           O
ATOM   5016  C22 POPEa 131      54.397  27.123 112.697  1.00  0.00           C
ATOM   5019  C3  POPEa 131      56.278  25.443 116.376  1.00  0.00           C
ATOM   5022  O31 POPEa 131      56.717  24.673 115.247  1.00  0.00           O
ATOM   5023  C31 POPEa 131      56.868  23.363 115.287  1.00  0.00           C
ATOM   5024  O32 POPEa 131      56.837  22.642 116.277  1.00  0.00           O
ATOM   5025  C32 POPEa 131      57.157  22.972 113.836  1.00  0.00           C
ATOM   5028  C23 POPEa 131      54.766  26.483 111.347  1.00  0.00           C
ATOM   5031  C24 POPEa 131      54.077  27.153 110.156  1.00  0.00           C
ATOM   5034  C25 POPEa 131      54.436  26.464 108.827  1.00  0.00           C
ATOM   5037  C26 POPEa 131      53.467  26.812 107.697  1.00  0.00           C
ATOM   5040  C27 POPEa 131      53.638  28.233 107.147  1.00  0.00           C
ATOM   5043  C28 POPEa 131      52.417  28.713 106.336  1.00  0.00           C
ATOM   5046  C29 POPEa 131      51.947  27.703 105.326  1.00  0.00           C
ATOM   5048 0C21 POPEa 131      52.248  27.633 104.016  1.00  0.00           C
ATOM   5050 1C21 POPEa 131      53.147  28.583 103.266  1.00  0.00           C
ATOM   5053 2C21 POPEa 131      52.448  29.222 102.056  1.00  0.00           C
ATOM   5056 3C21 POPEa 131      53.227  30.433 101.537  1.00  0.00           C
ATOM   5059 4C21 POPEa 131      52.737  30.983 100.197  1.00  0.00           C
ATOM   5062 5C21 POPEa 131      51.216  31.233 100.116  1.00  0.00           C
ATOM   5065 6C21 POPEa 131      50.857  32.123  98.926  1.00  0.00           C
ATOM   5068 7C21 POPEa 131      49.357  32.243  98.666  1.00  0.00           C
ATOM   5071 8C21 POPEa 131      49.018  33.202  97.527  1.00  0.00           C
ATOM   5075  C33 POPEa 131      57.528  21.513 113.516  1.00  0.00           C
ATOM   5078  C34 POPEa 131      58.227  21.443 112.136  1.00  0.00           C
ATOM   5081  C35 POPEa 131      57.407  22.052 110.977  1.00  0.00           C
ATOM   5084  C36 POPEa 131      56.187  21.203 110.597  1.00  0.00           C
ATOM   5087  C37 POPEa 131      55.117  21.943 109.776  1.00  0.00           C
ATOM   5090  C38 POPEa 131      53.967  20.983 109.387  1.00  0.00           C
ATOM   5093  C39 POPEa 131      52.647  21.683 109.046  1.00  0.00           C
ATOM   5096 0C31 POPEa 131      52.717  22.573 107.806  1.00  0.00           C
ATOM   5099 1C31 POPEa 131      51.377  23.253 107.516  1.00  0.00           C
ATOM   5102 2C31 POPEa 131      51.357  23.953 106.146  1.00  0.00           C
ATOM   5105 3C31 POPEa 131      49.997  24.593 105.816  1.00  0.00           C
ATOM   5108 4C31 POPEa 131      48.867  23.583 105.656  1.00  0.00           C
ATOM   5111 5C31 POPEa 131      47.607  24.213 105.077  1.00  0.00           C
ATOM   5114 6C31 POPEa 131      46.478  23.202 104.876  1.00  0.00           C
ATOM   5118  NH3 POPEb 132      10.857  86.462 115.387  1.00  0.00           N
ATOM   5122  C12 POPEb 132       9.447  86.683 114.916  1.00  0.00           C
ATOM   5125  C11 POPEb 132       8.407  86.454 116.016  1.00  0.00           C
ATOM   5128  P   POPEb 132       6.087  87.753 116.026  1.00  0.00           P
ATOM   5129  O13 POPEb 132       6.577  88.334 117.297  1.00  0.00           O
ATOM   5130  O14 POPEb 132       4.737  87.163 116.047  1.00  0.00           O
ATOM   5131  O11 POPEb 132       6.087  88.872 114.916  1.00  0.00           O
ATOM   5132  O12 POPEb 132       7.107  86.683 115.477  1.00  0.00           O
ATOM   5133  C1  POPEb 132       6.647  88.784 113.606  1.00  0.00           C
ATOM   5136  C2  POPEb 132       5.607  88.294 112.557  1.00  0.00           C
ATOM   5138  O21 POPEb 132       6.167  88.023 111.266  1.00  0.00           O
ATOM   5139  C21 POPEb 132       7.127  88.702 110.686  1.00  0.00           C
ATOM   5140  O22 POPEb 132       7.827  89.594 111.146  1.00  0.00           O
ATOM   5141  C22 POPEb 132       7.157  88.173 109.247  1.00  0.00           C
ATOM   5144  C3  POPEb 132       4.377  89.242 112.396  1.00  0.00           C
ATOM   5147  O31 POPEb 132       3.737  89.152 111.096  1.00  0.00           O
ATOM   5148  C31 POPEb 132       2.877  88.163 110.927  1.00  0.00           C
ATOM   5149  O32 POPEb 132       2.507  87.374 111.766  1.00  0.00           O
ATOM   5150  C32 POPEb 132       2.457  88.112 109.467  1.00  0.00           C
ATOM   5153  C23 POPEb 132       7.837  89.113 108.226  1.00  0.00           C
ATOM   5156  C24 POPEb 132       8.457  88.334 107.056  1.00  0.00           C
ATOM   5159  C25 POPEb 132       9.617  87.452 107.536  1.00  0.00           C
ATOM   5162  C26 POPEb 132      10.627  87.053 106.457  1.00  0.00           C
ATOM   5165  C27 POPEb 132      11.917  86.524 107.097  1.00  0.00           C
ATOM   5168  C28 POPEb 132      12.907  85.913 106.086  1.00  0.00           C
ATOM   5171  C29 POPEb 132      13.427  86.963 105.136  1.00  0.00           C
ATOM   5173 0C21 POPEb 132      13.477  86.883 103.786  1.00  0.00           C
ATOM   5175 1C21 POPEb 132      13.047  85.733 102.927  1.00  0.00           C
ATOM   5178 2C21 POPEb 132      11.867  86.114 102.027  1.00  0.00           C
ATOM   5181 3C21 POPEb 132      12.317  86.594 100.637  1.00  0.00           C
ATOM   5184 4C21 POPEb 132      11.107  86.983  99.787  1.00  0.00           C
ATOM   5187 5C21 POPEb 132      11.267  86.734  98.277  1.00  0.00           C
ATOM   5190 6C21 POPEb 132      11.867  87.902  97.496  1.00  0.00           C
ATOM   5193 7C21 POPEb 132      11.897  87.622  95.986  1.00  0.00           C
ATOM   5196 8C21 POPEb 132      12.467  88.772  95.156  1.00  0.00           C
ATOM   5200  C33 POPEb 132       3.127  86.923 108.726  1.00  0.00           C
ATOM   5203  C34 POPEb 132       2.697  86.833 107.256  1.00  0.00           C
ATOM   5206  C35 POPEb 132       3.097  85.492 106.616  1.00  0.00           C
ATOM   5209  C36 POPEb 132       2.497  85.303 105.207  1.00  0.00           C
ATOM   5212  C37 POPEb 132       2.917  83.962 104.597  1.00  0.00           C
ATOM   5215  C38 POPEb 132       2.537  83.772 103.126  1.00  0.00           C
ATOM   5218  C39 POPEb 132       3.287  84.754 102.206  1.00  0.00           C
ATOM   5221 0C31 POPEb 132       3.687  84.113 100.876  1.00  0.00           C
ATOM   5224 1C31 POPEb 132       4.637  85.004 100.067  1.00  0.00           C
ATOM   5227 2C31 POPEb 132       5.307  84.222  98.926  1.00  0.00           C
ATOM   5230 3C31 POPEb 132       6.317  85.072  98.147  1.00  0.00           C
ATOM   5233 4C31 POPEb 132       7.027  84.283  97.037  1.00  0.00           C
ATOM   5236 5C31 POPEb 132       8.017  85.134  96.236  1.00  0.00           C
ATOM   5239 6C31 POPEb 132       8.797  84.343  95.186  1.00  0.00           C
ATOM   5243  NH3 POPEc 133     112.127  66.224  77.927  1.00  0.00           N
ATOM   5247  C12 POPEc 133     110.666  66.263  78.336  1.00  0.00           C
ATOM   5250  C11 POPEc 133     110.467  66.632  79.836  1.00  0.00           C
ATOM   5253  P   POPEc 133     107.907  67.183  79.836  1.00  0.00           P
ATOM   5254  O13 POPEc 133     107.868  68.523  80.457  1.00  0.00           O
ATOM   5255  O14 POPEc 133     107.836  67.132  78.366  1.00  0.00           O
ATOM   5256  O11 POPEc 133     106.677  66.333  80.376  1.00  0.00           O
ATOM   5257  O12 POPEc 133     109.157  66.333  80.337  1.00  0.00           O
ATOM   5258  C1  POPEc 133     106.557  66.003  81.756  1.00  0.00           C
ATOM   5261  C2  POPEc 133     105.368  65.022  82.016  1.00  0.00           C
ATOM   5263  O21 POPEc 133     105.077  64.943  83.427  1.00  0.00           O
ATOM   5264  C21 POPEc 133     105.896  64.243  84.177  1.00  0.00           C
ATOM   5265  O22 POPEc 133     106.967  63.773  83.847  1.00  0.00           O
ATOM   5266  C22 POPEc 133     105.287  64.183  85.577  1.00  0.00           C
ATOM   5269  C3  POPEc 133     105.537  63.623  81.327  1.00  0.00           C
ATOM   5272  O31 POPEc 133     104.987  62.513  82.076  1.00  0.00           O
ATOM   5273  C31 POPEc 133     103.666  62.552  82.227  1.00  0.00           C
ATOM   5274  O32 POPEc 133     102.917  63.342  81.696  1.00  0.00           O
ATOM   5275  C32 POPEc 133     103.228  61.473  83.226  1.00  0.00           C
ATOM   5278  C23 POPEc 133     105.927  63.113  86.476  1.00  0.00           C
ATOM   5281  C24 POPEc 133     105.298  63.143  87.876  1.00  0.00           C
ATOM   5284  C25 POPEc 133     106.107  62.362  88.926  1.00  0.00           C
ATOM   5287  C26 POPEc 133     107.416  63.093  89.296  1.00  0.00           C
ATOM   5290  C27 POPEc 133     107.757  63.014  90.796  1.00  0.00           C
ATOM   5293  C28 POPEc 133     108.897  63.963  91.226  1.00  0.00           C
ATOM   5296  C29 POPEc 133     108.527  65.413  91.026  1.00  0.00           C
ATOM   5298 0C21 POPEc 133     108.138  66.294  91.967  1.00  0.00           C
ATOM   5300 1C21 POPEc 133     108.017  66.023  93.446  1.00  0.00           C
ATOM   5303 2C21 POPEc 133     107.897  67.312  94.277  1.00  0.00           C
ATOM   5306 3C21 POPEc 133     109.118  68.253  94.166  1.00  0.00           C
ATOM   5309 4C21 POPEc 133     108.927  69.593  94.896  1.00  0.00           C
ATOM   5312 5C21 POPEc 133     108.897  69.514  96.426  1.00  0.00           C
ATOM   5315 6C21 POPEc 133     110.208  68.993  97.046  1.00  0.00           C
ATOM   5318 7C21 POPEc 133     110.326  69.334  98.537  1.00  0.00           C
ATOM   5321 8C21 POPEc 133     111.707  69.062  99.116  1.00  0.00           C
ATOM   5325  C33 POPEc 133     102.146  62.003  84.207  1.00  0.00           C
ATOM   5328  C34 POPEc 133     101.748  61.013  85.317  1.00  0.00           C
ATOM   5331  C35 POPEc 133     100.747  61.624  86.317  1.00  0.00           C
ATOM   5334  C36 POPEc 133     100.357  60.733  87.507  1.00  0.00           C
ATOM   5337  C37 POPEc 133      99.346  61.413  88.446  1.00  0.00           C
ATOM   5340  C38 POPEc 133      98.857  60.533  89.616  1.00  0.00           C
ATOM   5343  C39 POPEc 133      97.637  61.133  90.337  1.00  0.00           C
ATOM   5346 0C31 POPEc 133      96.846  60.143  91.216  1.00  0.00           C
ATOM   5349 1C31 POPEc 133      97.037  60.333  92.726  1.00  0.00           C
ATOM   5352 2C31 POPEc 133      95.997  59.562  93.586  1.00  0.00           C
ATOM   5355 3C31 POPEc 133      96.077  58.043  93.436  1.00  0.00           C
ATOM   5358 4C31 POPEc 133      95.137  57.232  94.347  1.00  0.00           C
ATOM   5361 5C31 POPEc 133      95.657  55.793  94.486  1.00  0.00           C
ATOM   5364 6C31 POPEc 133      94.727  54.794  95.176  1.00  0.00           C
ATOM   5368  NH3 POPEd 134      86.647  38.823  76.166  1.00  0.00           N
ATOM   5372  C12 POPEd 134      85.957  37.913  75.176  1.00  0.00           C
ATOM   5375  C11 POPEd 134      84.458  38.243  75.027  1.00  0.00           C
ATOM   5378  P   POPEd 134      82.277  38.592  76.386  1.00  0.00           P
ATOM   5379  O13 POPEd 134      81.367  37.513  75.966  1.00  0.00           O
ATOM   5380  O14 POPEd 134      82.146  39.882  75.666  1.00  0.00           O
ATOM   5381  O11 POPEd 134      82.137  38.882  77.936  1.00  0.00           O
ATOM   5382  O12 POPEd 134      83.777  38.093  76.277  1.00  0.00           O
ATOM   5383  C1  POPEd 134      82.677  37.923  78.856  1.00  0.00           C
ATOM   5386  C2  POPEd 134      82.857  38.573  80.236  1.00  0.00           C
ATOM   5388  O21 POPEd 134      83.357  37.553  81.117  1.00  0.00           O
ATOM   5389  C21 POPEd 134      84.307  37.944  81.957  1.00  0.00           C
ATOM   5390  O22 POPEd 134      84.717  39.083  82.086  1.00  0.00           O
ATOM   5391  C22 POPEd 134      84.857  36.733  82.707  1.00  0.00           C
ATOM   5394  C3  POPEd 134      81.507  39.143  80.757  1.00  0.00           C
ATOM   5397  O31 POPEd 134      81.707  40.212  81.696  1.00  0.00           O
ATOM   5398  C31 POPEd 134      81.666  39.803  82.957  1.00  0.00           C
ATOM   5399  O32 POPEd 134      81.546  38.653  83.336  1.00  0.00           O
ATOM   5400  C32 POPEd 134      81.806  40.982  83.876  1.00  0.00           C
ATOM   5403  C23 POPEd 134      86.408  36.683  82.756  1.00  0.00           C
ATOM   5406  C24 POPEd 134      87.028  37.112  84.097  1.00  0.00           C
ATOM   5409  C25 POPEd 134      86.878  38.603  84.426  1.00  0.00           C
ATOM   5412  C26 POPEd 134      87.607  38.983  85.726  1.00  0.00           C
ATOM   5415  C27 POPEd 134      87.617  40.494  85.977  1.00  0.00           C
ATOM   5418  C28 POPEd 134      88.327  40.944  87.276  1.00  0.00           C
ATOM   5421  C29 POPEd 134      88.087  40.072  88.486  1.00  0.00           C
ATOM   5423 0C21 POPEd 134      87.556  40.403  89.677  1.00  0.00           C
ATOM   5425 1C21 POPEd 134      87.007  41.744  90.106  1.00  0.00           C
ATOM   5428 2C21 POPEd 134      85.537  41.633  90.546  1.00  0.00           C
ATOM   5431 3C21 POPEd 134      84.916  42.994  90.897  1.00  0.00           C
ATOM   5434 4C21 POPEd 134      83.387  42.903  90.966  1.00  0.00           C
ATOM   5437 5C21 POPEd 134      82.696  44.253  91.207  1.00  0.00           C
ATOM   5440 6C21 POPEd 134      81.188  44.142  90.977  1.00  0.00           C
ATOM   5443 7C21 POPEd 134      80.427  45.463  91.117  1.00  0.00           C
ATOM   5446 8C21 POPEd 134      78.967  45.353  90.666  1.00  0.00           C
ATOM   5450  C33 POPEd 134      83.268  41.442  83.967  1.00  0.00           C
ATOM   5453  C34 POPEd 134      83.517  42.333  85.197  1.00  0.00           C
ATOM   5456  C35 POPEd 134      83.077  41.702  86.526  1.00  0.00           C
ATOM   5459  C36 POPEd 134      83.717  40.332  86.796  1.00  0.00           C
ATOM   5462  C37 POPEd 134      83.217  39.673  88.077  1.00  0.00           C
ATOM   5465  C38 POPEd 134      84.167  38.573  88.556  1.00  0.00           C
ATOM   5468  C39 POPEd 134      83.787  38.003  89.937  1.00  0.00           C
ATOM   5471 0C31 POPEd 134      84.607  36.764  90.347  1.00  0.00           C
ATOM   5474 1C31 POPEd 134      86.128  36.993  90.446  1.00  0.00           C
ATOM   5477 2C31 POPEd 134      86.927  35.673  90.536  1.00  0.00           C
ATOM   5480 3C31 POPEd 134      86.677  34.863  91.827  1.00  0.00           C
ATOM   5483 4C31 POPEd 134      87.337  35.483  93.056  1.00  0.00           C
ATOM   5486 5C31 POPEd 134      87.207  34.603  94.306  1.00  0.00           C
ATOM   5489 6C31 POPEd 134      88.007  35.143  95.506  1.00  0.00           C
ATOM   5493  NH3 POPEe 135       4.917  92.953  72.706  1.00  0.00           N
ATOM   5497  C12 POPEe 135       5.407  91.693  73.366  1.00  0.00           C
ATOM   5500  C11 POPEe 135       4.967  90.424  72.597  1.00  0.00           C
ATOM   5503  P   POPEe 135       6.747  88.693  73.497  1.00  0.00           P
ATOM   5504  O13 POPEe 135       6.687  87.333  74.076  1.00  0.00           O
ATOM   5505  O14 POPEe 135       7.477  88.863  72.216  1.00  0.00           O
ATOM   5506  O11 POPEe 135       7.307  89.713  74.586  1.00  0.00           O
ATOM   5507  O12 POPEe 135       5.257  89.222  73.316  1.00  0.00           O
ATOM   5508  C1  POPEe 135       6.677  89.713  75.876  1.00  0.00           C
ATOM   5511  C2  POPEe 135       7.297  90.764  76.856  1.00  0.00           C
ATOM   5513  O21 POPEe 135       6.207  91.272  77.656  1.00  0.00           O
ATOM   5514  C21 POPEe 135       6.477  91.652  78.886  1.00  0.00           C
ATOM   5515  O22 POPEe 135       7.527  91.462  79.486  1.00  0.00           O
ATOM   5516  C22 POPEe 135       5.257  92.382  79.467  1.00  0.00           C
ATOM   5519  C3  POPEe 135       8.037  91.913  76.096  1.00  0.00           C
ATOM   5522  O31 POPEe 135       8.227  93.083  76.916  1.00  0.00           O
ATOM   5523  C31 POPEe 135       9.337  93.083  77.666  1.00  0.00           C
ATOM   5524  O32 POPEe 135      10.217  92.243  77.627  1.00  0.00           O
ATOM   5525  C32 POPEe 135       9.277  94.263  78.646  1.00  0.00           C
ATOM   5528  C23 POPEe 135       5.527  92.992  80.857  1.00  0.00           C
ATOM   5531  C24 POPEe 135       4.267  93.533  81.537  1.00  0.00           C
ATOM   5534  C25 POPEe 135       4.357  93.614  83.077  1.00  0.00           C
ATOM   5537  C26 POPEe 135       5.377  94.632  83.596  1.00  0.00           C
ATOM   5540  C27 POPEe 135       5.187  94.932  85.097  1.00  0.00           C
ATOM   5543  C28 POPEe 135       6.007  96.144  85.597  1.00  0.00           C
ATOM   5546  C29 POPEe 135       5.427  97.464  85.156  1.00  0.00           C
ATOM   5548 0C21 POPEe 135       4.857  98.413  85.916  1.00  0.00           C
ATOM   5550 1C21 POPEe 135       4.627  98.364  87.406  1.00  0.00           C
ATOM   5553 2C21 POPEe 135       5.427  99.432  88.176  1.00  0.00           C
ATOM   5556 3C21 POPEe 135       5.307  99.263  89.696  1.00  0.00           C
ATOM   5559 4C21 POPEe 135       6.427  99.952  90.477  1.00  0.00           C
ATOM   5562 5C21 POPEe 135       6.187  99.964  91.996  1.00  0.00           C
ATOM   5565 6C21 POPEe 135       7.477  99.783  92.817  1.00  0.00           C
ATOM   5568 7C21 POPEe 135       7.277 100.122  94.296  1.00  0.00           C
ATOM   5571 8C21 POPEe 135       8.537 100.004  95.147  1.00  0.00           C
ATOM   5575  C33 POPEe 135      10.357  95.313  78.336  1.00  0.00           C
ATOM   5578  C34 POPEe 135      10.197  96.643  79.076  1.00  0.00           C
ATOM   5581  C35 POPEe 135      10.557  96.613  80.567  1.00  0.00           C
ATOM   5584  C36 POPEe 135      10.447  98.023  81.177  1.00  0.00           C
ATOM   5587  C37 POPEe 135      10.907  98.133  82.636  1.00  0.00           C
ATOM   5590  C38 POPEe 135      10.697  99.544  83.196  1.00  0.00           C
ATOM   5593  C39 POPEe 135       9.497  99.632  84.146  1.00  0.00           C
ATOM   5596 0C31 POPEe 135       9.857  99.203  85.586  1.00  0.00           C
ATOM   5599 1C31 POPEe 135       8.777  98.334  86.236  1.00  0.00           C
ATOM   5602 2C31 POPEe 135       8.887  98.264  87.766  1.00  0.00           C
ATOM   5605 3C31 POPEe 135      10.227  97.762  88.296  1.00  0.00           C
ATOM   5608 4C31 POPEe 135      10.357  97.992  89.806  1.00  0.00           C
ATOM   5611 5C31 POPEe 135      11.767  97.753  90.326  1.00  0.00           C
ATOM   5614 6C31 POPEe 135      11.937  98.163  91.786  1.00  0.00           C
ATOM   5618  NH3 POPEf 136      67.457  53.123  77.577  1.00  0.00           N
ATOM   5622  C12 POPEf 136      67.757  54.573  77.317  1.00  0.00           C
ATOM   5625  C11 POPEf 136      68.477  55.252  78.497  1.00  0.00           C
ATOM   5628  P   POPEf 136      69.527  57.674  78.877  1.00  0.00           P
ATOM   5629  O13 POPEf 136      70.957  57.773  79.247  1.00  0.00           O
ATOM   5630  O14 POPEf 136      68.958  58.823  78.126  1.00  0.00           O
ATOM   5631  O11 POPEf 136      68.658  57.523  80.197  1.00  0.00           O
ATOM   5632  O12 POPEf 136      69.217  56.372  78.016  1.00  0.00           O
ATOM   5633  C1  POPEf 136      69.177  57.103  81.476  1.00  0.00           C
ATOM   5636  C2  POPEf 136      69.798  58.293  82.297  1.00  0.00           C
ATOM   5638  O21 POPEf 136      70.697  57.952  83.366  1.00  0.00           O
ATOM   5639  C21 POPEf 136      70.427  57.014  84.256  1.00  0.00           C
ATOM   5640  O22 POPEf 136      69.497  56.232  84.236  1.00  0.00           O
ATOM   5641  C22 POPEf 136      71.397  57.173  85.436  1.00  0.00           C
ATOM   5644  C3  POPEf 136      68.728  59.323  82.766  1.00  0.00           C
ATOM   5647  O31 POPEf 136      67.757  58.802  83.707  1.00  0.00           O
ATOM   5648  C31 POPEf 136      67.997  59.054  84.996  1.00  0.00           C
ATOM   5649  O32 POPEf 136      68.958  59.662  85.436  1.00  0.00           O
ATOM   5650  C32 POPEf 136      66.837  58.493  85.826  1.00  0.00           C
ATOM   5653  C23 POPEf 136      71.977  55.842  85.977  1.00  0.00           C
ATOM   5656  C24 POPEf 136      71.927  55.694  87.507  1.00  0.00           C
ATOM   5659  C25 POPEf 136      70.507  55.503  88.046  1.00  0.00           C
ATOM   5662  C26 POPEf 136      70.507  55.473  89.586  1.00  0.00           C
ATOM   5665  C27 POPEf 136      69.137  55.093  90.166  1.00  0.00           C
ATOM   5668  C28 POPEf 136      69.118  55.192  91.696  1.00  0.00           C
ATOM   5671  C29 POPEf 136      67.868  54.562  92.256  1.00  0.00           C
ATOM   5673 0C21 POPEf 136      67.777  53.443  92.986  1.00  0.00           C
ATOM   5675 1C21 POPEf 136      68.917  52.562  93.456  1.00  0.00           C
ATOM   5678 2C21 POPEf 136      68.897  52.353  94.976  1.00  0.00           C
ATOM   5681 3C21 POPEf 136      68.906  53.643  95.806  1.00  0.00           C
ATOM   5684 4C21 POPEf 136      68.958  53.382  97.326  1.00  0.00           C
ATOM   5687 5C21 POPEf 136      70.277  52.752  97.787  1.00  0.00           C
ATOM   5690 6C21 POPEf 136      70.377  52.583  99.306  1.00  0.00           C
ATOM   5693 7C21 POPEf 136      71.787  52.132  99.727  1.00  0.00           C
ATOM   5696 8C21 POPEf 136      71.938  51.903 101.226  1.00  0.00           C
ATOM   5700  C33 POPEf 136      67.177  58.433  87.326  1.00  0.00           C
ATOM   5703  C34 POPEf 136      66.007  58.093  88.257  1.00  0.00           C
ATOM   5706  C35 POPEf 136      66.377  58.312  89.727  1.00  0.00           C
ATOM   5709  C36 POPEf 136      65.478  57.583  90.736  1.00  0.00           C
ATOM   5712  C37 POPEf 136      65.747  58.003  92.186  1.00  0.00           C
ATOM   5715  C38 POPEf 136      65.048  57.092  93.196  1.00  0.00           C
ATOM   5718  C39 POPEf 136      65.408  57.412  94.657  1.00  0.00           C
ATOM   5721 0C31 POPEf 136      64.987  56.284  95.606  1.00  0.00           C
ATOM   5724 1C31 POPEf 136      65.158  56.642  97.097  1.00  0.00           C
ATOM   5727 2C31 POPEf 136      64.696  55.503  98.016  1.00  0.00           C
ATOM   5730 3C31 POPEf 136      64.587  55.904  99.496  1.00  0.00           C
ATOM   5733 4C31 POPEf 136      63.527  56.983  99.766  1.00  0.00           C
ATOM   5736 5C31 POPEf 136      63.027  56.993 101.216  1.00  0.00           C
ATOM   5739 6C31 POPEf 136      61.947  58.043 101.486  1.00  0.00           C
ATOM   5743  NH3 POPEg 137      65.268 121.553 116.766  1.00  0.00           N
ATOM   5747  C12 POPEg 137      64.747 122.953 116.766  1.00  0.00           C
ATOM   5750  C11 POPEg 137      65.768 123.863 116.076  1.00  0.00           C
ATOM   5753  P   POPEg 137      68.317 124.063 115.736  1.00  0.00           P
ATOM   5754  O13 POPEg 137      67.947 125.352 115.106  1.00  0.00           O
ATOM   5755  O14 POPEg 137      69.556 124.082 116.526  1.00  0.00           O
ATOM   5756  O11 POPEg 137      68.327 122.893 114.666  1.00  0.00           O
ATOM   5757  O12 POPEg 137      67.087 123.624 116.607  1.00  0.00           O
ATOM   5758  C1  POPEg 137      68.947 121.623 114.887  1.00  0.00           C
ATOM   5761  C2  POPEg 137      69.916 121.223 113.736  1.00  0.00           C
ATOM   5763  O21 POPEg 137      69.387 121.693 112.486  1.00  0.00           O
ATOM   5764  C21 POPEg 137      69.556 121.013 111.376  1.00  0.00           C
ATOM   5765  O22 POPEg 137      69.057 119.943 111.096  1.00  0.00           O
ATOM   5766  C22 POPEg 137      70.567 121.783 110.527  1.00  0.00           C
ATOM   5769  C3  POPEg 137      70.317 119.702 113.786  1.00  0.00           C
ATOM   5772  O31 POPEg 137      71.397 119.413 112.866  1.00  0.00           O
ATOM   5773  C31 POPEg 137      71.658 118.124 112.686  1.00  0.00           C
ATOM   5774  O32 POPEg 137      71.137 117.202 113.296  1.00  0.00           O
ATOM   5775  C32 POPEg 137      72.667 118.013 111.546  1.00  0.00           C
ATOM   5778  C23 POPEg 137      70.887 121.153 109.156  1.00  0.00           C
ATOM   5781  C24 POPEg 137      71.986 121.963 108.466  1.00  0.00           C
ATOM   5784  C25 POPEg 137      72.717 121.193 107.367  1.00  0.00           C
ATOM   5787  C26 POPEg 137      71.977 121.004 106.037  1.00  0.00           C
ATOM   5790  C27 POPEg 137      71.368 119.594 105.897  1.00  0.00           C
ATOM   5793  C28 POPEg 137      71.427 119.044 104.457  1.00  0.00           C
ATOM   5796  C29 POPEg 137      72.837 118.754 104.006  1.00  0.00           C
ATOM   5798 0C21 POPEg 137      73.438 119.253 102.916  1.00  0.00           C
ATOM   5800 1C21 POPEg 137      72.796 120.174 101.916  1.00  0.00           C
ATOM   5803 2C21 POPEg 137      72.018 119.343 100.886  1.00  0.00           C
ATOM   5806 3C21 POPEg 137      71.497 120.174  99.706  1.00  0.00           C
ATOM   5809 4C21 POPEg 137      70.908 119.304  98.596  1.00  0.00           C
ATOM   5812 5C21 POPEg 137      71.247 119.803  97.186  1.00  0.00           C
ATOM   5815 6C21 POPEg 137      70.917 118.754  96.106  1.00  0.00           C
ATOM   5818 7C21 POPEg 137      71.986 117.662  95.997  1.00  0.00           C
ATOM   5821 8C21 POPEg 137      71.577 116.493  95.097  1.00  0.00           C
ATOM   5825  C33 POPEg 137      73.077 116.643 110.956  1.00  0.00           C
ATOM   5828  C34 POPEg 137      73.917 116.883 109.686  1.00  0.00           C
ATOM   5831  C35 POPEg 137      74.626 115.682 109.076  1.00  0.00           C
ATOM   5834  C36 POPEg 137      75.666 116.144 108.036  1.00  0.00           C
ATOM   5837  C37 POPEg 137      76.257 115.004 107.216  1.00  0.00           C
ATOM   5840  C38 POPEg 137      77.096 115.443 106.006  1.00  0.00           C
ATOM   5843  C39 POPEg 137      76.298 116.044 104.836  1.00  0.00           C
ATOM   5846 0C31 POPEg 137      77.067 115.974 103.506  1.00  0.00           C
ATOM   5849 1C31 POPEg 137      76.287 116.594 102.346  1.00  0.00           C
ATOM   5852 2C31 POPEg 137      76.857 116.264 100.956  1.00  0.00           C
ATOM   5855 3C31 POPEg 137      78.306 116.713 100.736  1.00  0.00           C
ATOM   5858 4C31 POPEg 137      78.757 116.544  99.277  1.00  0.00           C
ATOM   5861 5C31 POPEg 137      80.247 116.843  99.076  1.00  0.00           C
ATOM   5864 6C31 POPEg 137      80.707 116.674  97.626  1.00  0.00           C
ATOM   5868  NH3 POPEh 138      77.757  15.943 118.376  1.00  0.00           N
ATOM   5872  C12 POPEh 138      77.416  15.563 116.957  1.00  0.00           C
ATOM   5875  C11 POPEh 138      76.666  14.213 116.836  1.00  0.00           C
ATOM   5878  P   POPEh 138      75.908  13.073 119.087  1.00  0.00           P
ATOM   5879  O13 POPEh 138      75.156  13.603 120.236  1.00  0.00           O
ATOM   5880  O14 POPEh 138      77.387  12.973 119.207  1.00  0.00           O
ATOM   5881  O11 POPEh 138      75.237  11.713 118.606  1.00  0.00           O
ATOM   5882  O12 POPEh 138      75.647  14.043 117.837  1.00  0.00           O
ATOM   5883  C1  POPEh 138      75.727  10.933 117.536  1.00  0.00           C
ATOM   5886  C2  POPEh 138      74.787  10.923 116.286  1.00  0.00           C
ATOM   5888  O21 POPEh 138      75.497  11.483 115.166  1.00  0.00           O
ATOM   5889  C21 POPEh 138      75.217  10.903 114.016  1.00  0.00           C
ATOM   5890  O22 POPEh 138      74.618   9.843 113.876  1.00  0.00           O
ATOM   5891  C22 POPEh 138      75.717  11.763 112.866  1.00  0.00           C
ATOM   5894  C3  POPEh 138      73.438  11.693 116.467  1.00  0.00           C
ATOM   5897  O31 POPEh 138      72.387  11.113 115.656  1.00  0.00           O
ATOM   5898  C31 POPEh 138      72.167  11.653 114.467  1.00  0.00           C
ATOM   5899  O32 POPEh 138      72.708  12.643 114.026  1.00  0.00           O
ATOM   5900  C32 POPEh 138      71.298  10.733 113.617  1.00  0.00           C
ATOM   5903  C23 POPEh 138      74.987  11.403 111.567  1.00  0.00           C
ATOM   5906  C24 POPEh 138      75.567  12.113 110.337  1.00  0.00           C
ATOM   5909  C25 POPEh 138      74.817  11.753 109.056  1.00  0.00           C
ATOM   5912  C26 POPEh 138      75.457  12.423 107.837  1.00  0.00           C
ATOM   5915  C27 POPEh 138      74.727  12.103 106.526  1.00  0.00           C
ATOM   5918  C28 POPEh 138      75.237  12.923 105.326  1.00  0.00           C
ATOM   5921  C29 POPEh 138      76.688  12.643 104.996  1.00  0.00           C
ATOM   5923 0C21 POPEh 138      77.227  12.423 103.777  1.00  0.00           C
ATOM   5925 1C21 POPEh 138      76.518  12.443 102.446  1.00  0.00           C
ATOM   5928 2C21 POPEh 138      77.207  13.433 101.486  1.00  0.00           C
ATOM   5931 3C21 POPEh 138      76.627  13.403 100.067  1.00  0.00           C
ATOM   5934 4C21 POPEh 138      77.327  14.383  99.116  1.00  0.00           C
ATOM   5937 5C21 POPEh 138      76.757  14.353  97.697  1.00  0.00           C
ATOM   5940 6C21 POPEh 138      77.387  15.433  96.796  1.00  0.00           C
ATOM   5943 7C21 POPEh 138      76.647  15.603  95.457  1.00  0.00           C
ATOM   5946 8C21 POPEh 138      77.077  16.833  94.657  1.00  0.00           C
ATOM   5950  C33 POPEh 138      69.847  11.193 113.446  1.00  0.00           C
ATOM   5953  C34 POPEh 138      69.158  10.633 112.196  1.00  0.00           C
ATOM   5956  C35 POPEh 138      69.658  11.253 110.876  1.00  0.00           C
ATOM   5959  C36 POPEh 138      68.766  10.853 109.686  1.00  0.00           C
ATOM   5962  C37 POPEh 138      68.927  11.703 108.416  1.00  0.00           C
ATOM   5965  C38 POPEh 138      68.477  10.933 107.166  1.00  0.00           C
ATOM   5968  C39 POPEh 138      68.728  11.673 105.847  1.00  0.00           C
ATOM   5971 0C31 POPEh 138      68.408  10.763 104.647  1.00  0.00           C
ATOM   5974 1C31 POPEh 138      68.417  11.493 103.287  1.00  0.00           C
ATOM   5977 2C31 POPEh 138      68.166  10.503 102.136  1.00  0.00           C
ATOM   5980 3C31 POPEh 138      68.048  11.153 100.746  1.00  0.00           C
ATOM   5983 4C31 POPEh 138      66.747  11.943 100.536  1.00  0.00           C
ATOM   5986 5C31 POPEh 138      66.527  12.373  99.076  1.00  0.00           C
ATOM   5989 6C31 POPEh 138      65.217  13.143  98.856  1.00  0.00           C
ATOM   5993  NH3 POPEi 139      74.887  76.443  77.916  1.00  0.00           N
ATOM   5997  C12 POPEi 139      73.798  77.073  78.766  1.00  0.00           C
ATOM   6000  C11 POPEi 139      73.257  78.404  78.187  1.00  0.00           C
ATOM   6003  P   POPEi 139      71.327  79.713  79.467  1.00  0.00           P
ATOM   6004  O13 POPEi 139      72.336  80.794  79.496  1.00  0.00           O
ATOM   6005  O14 POPEi 139      69.947  80.143  79.146  1.00  0.00           O
ATOM   6006  O11 POPEi 139      71.368  78.912  80.836  1.00  0.00           O
ATOM   6007  O12 POPEi 139      71.857  78.573  78.486  1.00  0.00           O
ATOM   6008  C1  POPEi 139      71.027  79.544  82.076  1.00  0.00           C
ATOM   6011  C2  POPEi 139      72.217  79.503  83.077  1.00  0.00           C
ATOM   6013  O21 POPEi 139      71.767  80.033  84.336  1.00  0.00           O
ATOM   6014  C21 POPEi 139      72.627  80.143  85.347  1.00  0.00           C
ATOM   6015  O22 POPEi 139      72.757  81.143  86.026  1.00  0.00           O
ATOM   6016  C22 POPEi 139      73.346  78.823  85.647  1.00  0.00           C
ATOM   6019  C3  POPEi 139      73.477  80.252  82.536  1.00  0.00           C
ATOM   6022  O31 POPEi 139      74.696  79.704  83.067  1.00  0.00           O
ATOM   6023  C31 POPEi 139      75.736  80.542  82.997  1.00  0.00           C
ATOM   6024  O32 POPEi 139      75.717  81.623  82.446  1.00  0.00           O
ATOM   6025  C32 POPEi 139      76.927  79.923  83.726  1.00  0.00           C
ATOM   6028  C23 POPEi 139      73.607  78.623  87.157  1.00  0.00           C
ATOM   6031  C24 POPEi 139      74.548  77.432  87.416  1.00  0.00           C
ATOM   6034  C25 POPEi 139      74.587  77.003  88.886  1.00  0.00           C
ATOM   6037  C26 POPEi 139      75.167  78.053  89.826  1.00  0.00           C
ATOM   6040  C27 POPEi 139      75.167  77.643  91.317  1.00  0.00           C
ATOM   6043  C28 POPEi 139      75.868  76.303  91.616  1.00  0.00           C
ATOM   6046  C29 POPEi 139      74.947  75.103  91.616  1.00  0.00           C
ATOM   6048 0C21 POPEi 139      74.548  74.413  92.707  1.00  0.00           C
ATOM   6050 1C21 POPEi 139      74.938  74.733  94.126  1.00  0.00           C
ATOM   6053 2C21 POPEi 139      76.357  74.264  94.507  1.00  0.00           C
ATOM   6056 3C21 POPEi 139      77.188  75.353  95.207  1.00  0.00           C
ATOM   6059 4C21 POPEi 139      78.677  75.013  95.287  1.00  0.00           C
ATOM   6062 5C21 POPEi 139      79.027  74.092  96.467  1.00  0.00           C
ATOM   6065 6C21 POPEi 139      79.177  74.863  97.787  1.00  0.00           C
ATOM   6068 7C21 POPEi 139      79.197  73.933  99.006  1.00  0.00           C
ATOM   6071 8C21 POPEi 139      79.427  74.693 100.326  1.00  0.00           C
ATOM   6075  C33 POPEi 139      77.497  80.893  84.776  1.00  0.00           C
ATOM   6078  C34 POPEi 139      76.567  81.083  85.977  1.00  0.00           C
ATOM   6081  C35 POPEi 139      77.287  81.804  87.126  1.00  0.00           C
ATOM   6084  C36 POPEi 139      76.427  81.913  88.386  1.00  0.00           C
ATOM   6087  C37 POPEi 139      77.277  82.202  89.616  1.00  0.00           C
ATOM   6090  C38 POPEi 139      76.458  82.324  90.907  1.00  0.00           C
ATOM   6093  C39 POPEi 139      77.217  81.903  92.157  1.00  0.00           C
ATOM   6096 0C31 POPEi 139      78.557  82.613  92.387  1.00  0.00           C
ATOM   6099 1C31 POPEi 139      79.306  81.944  93.547  1.00  0.00           C
ATOM   6102 2C31 POPEi 139      80.667  82.562  93.876  1.00  0.00           C
ATOM   6105 3C31 POPEi 139      80.567  83.894  94.626  1.00  0.00           C
ATOM   6108 4C31 POPEi 139      81.937  84.343  95.147  1.00  0.00           C
ATOM   6111 5C31 POPEi 139      81.846  85.284  96.356  1.00  0.00           C
ATOM   6114 6C31 POPEi 139      83.217  85.682  96.897  1.00  0.00           C
ATOM   6118  NH3 POPEj 140     122.868 125.034  74.087  1.00  0.00           N
ATOM   6122  C12 POPEj 140     123.827 124.743  72.966  1.00  0.00           C
ATOM   6125  C11 POPEj 140     125.196 124.393  73.536  1.00  0.00           C
ATOM   6128  P   POPEj 140     126.437 122.504  74.727  1.00  0.00           P
ATOM   6129  O13 POPEj 140     126.377 121.022  74.686  1.00  0.00           O
ATOM   6130  O14 POPEj 140     127.607 123.173  74.116  1.00  0.00           O
ATOM   6131  O11 POPEj 140     126.257 123.013  76.216  1.00  0.00           O
ATOM   6132  O12 POPEj 140     125.117 123.063  74.056  1.00  0.00           O
ATOM   6133  C1  POPEj 140     126.576 122.173  77.317  1.00  0.00           C
ATOM   6136  C2  POPEj 140     125.397 122.044  78.287  1.00  0.00           C
ATOM   6138  O21 POPEj 140     125.846 121.202  79.356  1.00  0.00           O
ATOM   6139  C21 POPEj 140     125.438 121.602  80.536  1.00  0.00           C
ATOM   6140  O22 POPEj 140     124.646 122.514  80.746  1.00  0.00           O
ATOM   6141  C22 POPEj 140     126.166 120.822  81.626  1.00  0.00           C
ATOM   6144  C3  POPEj 140     124.076 121.493  77.666  1.00  0.00           C
ATOM   6147  O31 POPEj 140     122.917 121.883  78.456  1.00  0.00           O
ATOM   6148  C31 POPEj 140     122.556 123.143  78.246  1.00  0.00           C
ATOM   6149  O32 POPEj 140     123.037 123.863  77.376  1.00  0.00           O
ATOM   6150  C32 POPEj 140     121.497 123.592  79.247  1.00  0.00           C
ATOM   6153  C23 POPEj 140     126.067 121.534  82.997  1.00  0.00           C
ATOM   6156  C24 POPEj 140     126.857 122.852  83.046  1.00  0.00           C
ATOM   6159  C25 POPEj 140     126.497 123.693  84.286  1.00  0.00           C
ATOM   6162  C26 POPEj 140     126.986 123.083  85.597  1.00  0.00           C
ATOM   6165  C27 POPEj 140     127.647 124.123  86.516  1.00  0.00           C
ATOM   6168  C28 POPEj 140     128.236 123.463  87.776  1.00  0.00           C
ATOM   6171  C29 POPEj 140     128.656 124.474  88.807  1.00  0.00           C
ATOM   6173 0C21 POPEj 140     128.357 124.403  90.106  1.00  0.00           C
ATOM   6175 1C21 POPEj 140     127.556 123.283  90.736  1.00  0.00           C
ATOM   6178 2C21 POPEj 140     127.547 123.264  92.276  1.00  0.00           C
ATOM   6181 3C21 POPEj 140     126.567 124.263  92.927  1.00  0.00           C
ATOM   6184 4C21 POPEj 140     126.986 125.733  92.817  1.00  0.00           C
ATOM   6187 5C21 POPEj 140     126.417 126.594  93.947  1.00  0.00           C
ATOM   6190 6C21 POPEj 140     124.887 126.742  93.976  1.00  0.00           C
ATOM   6193 7C21 POPEj 140     124.437 127.522  95.226  1.00  0.00           C
ATOM   6196 8C21 POPEj 140     122.927 127.522  95.436  1.00  0.00           C
ATOM   6200  C33 POPEj 140     122.028 124.673  80.217  1.00  0.00           C
ATOM   6203  C34 POPEj 140     120.957 125.144  81.216  1.00  0.00           C
ATOM   6206  C35 POPEj 140     120.557 124.094  82.266  1.00  0.00           C
ATOM   6209  C36 POPEj 140     121.707 123.653  83.176  1.00  0.00           C
ATOM   6212  C37 POPEj 140     121.207 123.023  84.486  1.00  0.00           C
ATOM   6215  C38 POPEj 140     122.317 122.823  85.527  1.00  0.00           C
ATOM   6218  C39 POPEj 140     121.748 122.464  86.906  1.00  0.00           C
ATOM   6221 0C31 POPEj 140     122.787 122.552  88.036  1.00  0.00           C
ATOM   6224 1C31 POPEj 140     122.137 122.464  89.436  1.00  0.00           C
ATOM   6227 2C31 POPEj 140     123.107 122.774  90.586  1.00  0.00           C
ATOM   6230 3C31 POPEj 140     124.037 121.613  90.966  1.00  0.00           C
ATOM   6233 4C31 POPEj 140     123.337 120.492  91.747  1.00  0.00           C
ATOM   6236 5C31 POPEj 140     124.307 119.393  92.227  1.00  0.00           C
ATOM   6239 6C31 POPEj 140     123.637 118.344  93.117  1.00  0.00           C
ATOM   6243  NH3 POPEk 141     101.507  60.192 117.916  1.00  0.00           N
ATOM   6247  C12 POPEk 141     102.467  60.643 118.997  1.00  0.00           C
ATOM   6250  C11 POPEk 141     103.946  60.353 118.646  1.00  0.00           C
ATOM   6253  P   POPEk 141     104.528  57.903 119.476  1.00  0.00           P
ATOM   6254  O13 POPEk 141     105.986  57.643 119.527  1.00  0.00           O
ATOM   6255  O14 POPEk 141     103.827  58.334 120.696  1.00  0.00           O
ATOM   6256  O11 POPEk 141     103.867  56.572 118.957  1.00  0.00           O
ATOM   6257  O12 POPEk 141     104.207  58.973 118.336  1.00  0.00           O
ATOM   6258  C1  POPEk 141     103.107  56.603 117.747  1.00  0.00           C
ATOM   6261  C2  POPEk 141     104.048  56.493 116.526  1.00  0.00           C
ATOM   6263  O21 POPEk 141     103.387  56.694 115.266  1.00  0.00           O
ATOM   6264  C21 POPEk 141     102.627  57.743 115.057  1.00  0.00           C
ATOM   6265  O22 POPEk 141     102.347  58.633 115.836  1.00  0.00           O
ATOM   6266  C22 POPEk 141     102.197  57.703 113.586  1.00  0.00           C
ATOM   6269  C3  POPEk 141     104.757  55.104 116.567  1.00  0.00           C
ATOM   6272  O31 POPEk 141     105.457  54.763 115.357  1.00  0.00           O
ATOM   6273  C31 POPEk 141     106.677  55.234 115.217  1.00  0.00           C
ATOM   6274  O32 POPEk 141     107.236  56.003 115.977  1.00  0.00           O
ATOM   6275  C32 POPEk 141     107.217  54.743 113.876  1.00  0.00           C
ATOM   6278  C23 POPEk 141     101.347  58.903 113.106  1.00  0.00           C
ATOM   6281  C24 POPEk 141     102.048  60.262 113.196  1.00  0.00           C
ATOM   6284  C25 POPEk 141     101.316  61.372 112.437  1.00  0.00           C
ATOM   6287  C26 POPEk 141     101.726  61.453 110.956  1.00  0.00           C
ATOM   6290  C27 POPEk 141     100.527  61.493 110.007  1.00  0.00           C
ATOM   6293  C28 POPEk 141     100.986  61.563 108.547  1.00  0.00           C
ATOM   6296  C29 POPEk 141      99.847  61.393 107.577  1.00  0.00           C
ATOM   6298 0C21 POPEk 141     100.007  61.182 106.266  1.00  0.00           C
ATOM   6300 1C21 POPEk 141     101.338  61.143 105.567  1.00  0.00           C
ATOM   6303 2C21 POPEk 141     101.207  61.103 104.037  1.00  0.00           C
ATOM   6306 3C21 POPEk 141     100.607  62.373 103.407  1.00  0.00           C
ATOM   6309 4C21 POPEk 141     100.607  62.294 101.876  1.00  0.00           C
ATOM   6312 5C21 POPEk 141     100.177  63.603 101.187  1.00  0.00           C
ATOM   6315 6C21 POPEk 141      98.757  64.063 101.526  1.00  0.00           C
ATOM   6318 7C21 POPEk 141      98.337  65.294 100.717  1.00  0.00           C
ATOM   6321 8C21 POPEk 141      96.947  65.812 101.076  1.00  0.00           C
ATOM   6325  C33 POPEk 141     107.317  55.882 112.847  1.00  0.00           C
ATOM   6328  C34 POPEk 141     108.096  55.463 111.597  1.00  0.00           C
ATOM   6331  C35 POPEk 141     108.177  56.543 110.506  1.00  0.00           C
ATOM   6334  C36 POPEk 141     108.787  55.963 109.216  1.00  0.00           C
ATOM   6337  C37 POPEk 141     109.277  57.022 108.217  1.00  0.00           C
ATOM   6340  C38 POPEk 141     110.047  56.372 107.056  1.00  0.00           C
ATOM   6343  C39 POPEk 141     110.787  57.362 106.146  1.00  0.00           C
ATOM   6346 0C31 POPEk 141     109.926  57.903 104.986  1.00  0.00           C
ATOM   6349 1C31 POPEk 141     110.787  58.583 103.916  1.00  0.00           C
ATOM   6352 2C31 POPEk 141     109.997  58.953 102.656  1.00  0.00           C
ATOM   6355 3C31 POPEk 141     110.147  57.944 101.497  1.00  0.00           C
ATOM   6358 4C31 POPEk 141     111.548  57.933 100.876  1.00  0.00           C
ATOM   6361 5C31 POPEk 141     111.647  57.043  99.636  1.00  0.00           C
ATOM   6364 6C31 POPEk 141     113.068  56.963  99.067  1.00  0.00           C
ATOM   6368  NH3 POPEl 142       9.467  53.014  72.686  1.00  0.00           N
ATOM   6372  C12 POPEl 142      10.547  53.843  72.076  1.00  0.00           C
ATOM   6375  C11 POPEl 142      10.257  55.353  72.216  1.00  0.00           C
ATOM   6378  P   POPEl 142      10.947  57.682  71.386  1.00  0.00           P
ATOM   6379  O13 POPEl 142      12.077  58.312  70.666  1.00  0.00           O
ATOM   6380  O14 POPEl 142       9.607  57.994  70.826  1.00  0.00           O
ATOM   6381  O11 POPEl 142      11.067  58.053  72.916  1.00  0.00           O
ATOM   6382  O12 POPEl 142      11.187  56.112  71.436  1.00  0.00           O
ATOM   6383  C1  POPEl 142      10.357  59.113  73.556  1.00  0.00           C
ATOM   6386  C2  POPEl 142       9.887  58.643  74.957  1.00  0.00           C
ATOM   6388  O21 POPEl 142       9.467  59.724  75.836  1.00  0.00           O
ATOM   6389  C21 POPEl 142      10.427  60.343  76.506  1.00  0.00           C
ATOM   6390  O22 POPEl 142      11.567  60.543  76.106  1.00  0.00           O
ATOM   6391  C22 POPEl 142       9.907  60.753  77.896  1.00  0.00           C
ATOM   6394  C3  POPEl 142      10.937  57.703  75.626  1.00  0.00           C
ATOM   6397  O31 POPEl 142      10.537  57.373  76.967  1.00  0.00           O
ATOM   6398  C31 POPEl 142      11.517  57.014  77.776  1.00  0.00           C
ATOM   6399  O32 POPEl 142      12.707  56.993  77.507  1.00  0.00           O
ATOM   6400  C32 POPEl 142      10.897  56.484  79.056  1.00  0.00           C
ATOM   6403  C23 POPEl 142      10.727  61.893  78.567  1.00  0.00           C
ATOM   6406  C24 POPEl 142      10.567  62.033  80.097  1.00  0.00           C
ATOM   6409  C25 POPEl 142      11.927  62.243  80.787  1.00  0.00           C
ATOM   6412  C26 POPEl 142      11.987  63.272  81.936  1.00  0.00           C
ATOM   6415  C27 POPEl 142      13.457  63.592  82.287  1.00  0.00           C
ATOM   6418  C28 POPEl 142      13.657  64.763  83.277  1.00  0.00           C
ATOM   6421  C29 POPEl 142      15.107  65.183  83.296  1.00  0.00           C
ATOM   6423 0C21 POPEl 142      15.897  65.503  84.347  1.00  0.00           C
ATOM   6425 1C21 POPEl 142      15.547  65.593  85.816  1.00  0.00           C
ATOM   6428 2C21 POPEl 142      15.967  66.974  86.356  1.00  0.00           C
ATOM   6431 3C21 POPEl 142      16.007  67.123  87.887  1.00  0.00           C
ATOM   6434 4C21 POPEl 142      16.687  68.433  88.287  1.00  0.00           C
ATOM   6437 5C21 POPEl 142      16.677  68.724  89.797  1.00  0.00           C
ATOM   6440 6C21 POPEl 142      15.417  69.444  90.296  1.00  0.00           C
ATOM   6443 7C21 POPEl 142      15.497  69.802  91.786  1.00  0.00           C
ATOM   6446 8C21 POPEl 142      14.277  70.584  92.297  1.00  0.00           C
ATOM   6450  C33 POPEl 142      11.807  56.723  80.276  1.00  0.00           C
ATOM   6453  C34 POPEl 142      11.197  56.112  81.537  1.00  0.00           C
ATOM   6456  C35 POPEl 142      11.907  56.512  82.837  1.00  0.00           C
ATOM   6459  C36 POPEl 142      12.037  58.022  83.016  1.00  0.00           C
ATOM   6462  C37 POPEl 142      12.467  58.393  84.436  1.00  0.00           C
ATOM   6465  C38 POPEl 142      12.647  59.893  84.647  1.00  0.00           C
ATOM   6468  C39 POPEl 142      13.307  60.163  86.006  1.00  0.00           C
ATOM   6471 0C31 POPEl 142      13.227  61.633  86.447  1.00  0.00           C
ATOM   6474 1C31 POPEl 142      14.147  61.873  87.647  1.00  0.00           C
ATOM   6477 2C31 POPEl 142      13.847  63.173  88.407  1.00  0.00           C
ATOM   6480 3C31 POPEl 142      14.717  63.293  89.666  1.00  0.00           C
ATOM   6483 4C31 POPEl 142      14.327  64.483  90.556  1.00  0.00           C
ATOM   6486 5C31 POPEl 142      15.167  64.544  91.836  1.00  0.00           C
ATOM   6489 6C31 POPEl 142      14.697  65.603  92.837  1.00  0.00           C
ATOM   6493  NH3 POPEm 143     120.736   0.378 117.567  1.00  0.00           N
ATOM   6497  C12 POPEm 143     122.118   0.728 118.056  1.00  0.00           C
ATOM   6500  C11 POPEm 143     123.117   0.818 116.906  1.00  0.00           C
ATOM   6503  P   POPEm 143     125.677   0.568 116.497  1.00  0.00           P
ATOM   6504  O13 POPEm 143     126.567   1.613 117.046  1.00  0.00           O
ATOM   6505  O14 POPEm 143     126.268  -0.772 116.317  1.00  0.00           O
ATOM   6506  O11 POPEm 143     125.088   1.088 115.116  1.00  0.00           O
ATOM   6507  O12 POPEm 143     124.397   0.458 117.406  1.00  0.00           O
ATOM   6508  C1  POPEm 143     125.908   1.148 113.947  1.00  0.00           C
ATOM   6511  C2  POPEm 143     125.047   1.158 112.647  1.00  0.00           C
ATOM   6513  O21 POPEm 143     125.908   0.868 111.516  1.00  0.00           O
ATOM   6514  C21 POPEm 143     126.637   1.833 110.986  1.00  0.00           C
ATOM   6515  O22 POPEm 143     126.598   3.013 111.277  1.00  0.00           O
ATOM   6516  C22 POPEm 143     127.588   1.233 109.937  1.00  0.00           C
ATOM   6519  C3  POPEm 143     124.147   2.423 112.527  1.00  0.00           C
ATOM   6522  O31 POPEm 143     123.438   2.453 111.266  1.00  0.00           O
ATOM   6523  C31 POPEm 143     123.187   3.663 110.777  1.00  0.00           C
ATOM   6524  O32 POPEm 143     123.507   4.713 111.296  1.00  0.00           O
ATOM   6525  C32 POPEm 143     122.467   3.493 109.416  1.00  0.00           C
ATOM   6528  C23 POPEm 143     128.977   1.923 109.976  1.00  0.00           C
ATOM   6531  C24 POPEm 143     130.177   1.058 109.527  1.00  0.00           C
ATOM   6534  C25 POPEm 143     130.217   0.658 108.046  1.00  0.00           C
ATOM   6537  C26 POPEm 143     130.467   1.853 107.116  1.00  0.00           C
ATOM   6540  C27 POPEm 143     131.067   1.433 105.766  1.00  0.00           C
ATOM   6543  C28 POPEm 143     131.217   2.623 104.806  1.00  0.00           C
ATOM   6546  C29 POPEm 143     130.107   2.703 103.796  1.00  0.00           C
ATOM   6548 0C21 POPEm 143     130.268   2.743 102.457  1.00  0.00           C
ATOM   6550 1C21 POPEm 143     131.602   2.763 101.756  1.00  0.00           C
ATOM   6553 2C21 POPEm 143     131.482   2.793 100.217  1.00  0.00           C
ATOM   6556 3C21 POPEm 143     132.792   3.153  99.496  1.00  0.00           C
ATOM   6559 4C21 POPEm 143     133.971   2.203  99.787  1.00  0.00           C
ATOM   6562 5C21 POPEm 143     135.221   2.563  98.967  1.00  0.00           C
ATOM   6565 6C21 POPEm 143     136.542   2.123  99.626  1.00  0.00           C
ATOM   6568 7C21 POPEm 143     137.783   2.773  98.986  1.00  0.00           C
ATOM   6571 8C21 POPEm 143     139.111   2.443  99.666  1.00  0.00           C
ATOM   6575  C33 POPEm 143     121.846   4.803 108.847  1.00  0.00           C
ATOM   6578  C34 POPEm 143     121.846   4.873 107.317  1.00  0.00           C
ATOM   6581  C35 POPEm 143     121.507   6.283 106.817  1.00  0.00           C
ATOM   6584  C36 POPEm 143     122.118   6.673 105.457  1.00  0.00           C
ATOM   6587  C37 POPEm 143     122.257   8.193 105.317  1.00  0.00           C
ATOM   6590  C38 POPEm 143     122.777   8.673 103.957  1.00  0.00           C
ATOM   6593  C39 POPEm 143     121.818   8.423 102.776  1.00  0.00           C
ATOM   6596 0C31 POPEm 143     120.537   9.263 102.817  1.00  0.00           C
ATOM   6599 1C31 POPEm 143     119.407   8.683 101.957  1.00  0.00           C
ATOM   6602 2C31 POPEm 143     118.068   9.433 102.116  1.00  0.00           C
ATOM   6605 3C31 POPEm 143     117.938  10.673 101.207  1.00  0.00           C
ATOM   6608 4C31 POPEm 143     117.798  10.323  99.716  1.00  0.00           C
ATOM   6611 5C31 POPEm 143     118.536  11.313  98.807  1.00  0.00           C
ATOM   6614 6C31 POPEm 143     118.536  10.893  97.336  1.00  0.00           C
ATOM   6618  NH3 POPEn 144     116.198  15.673  71.556  1.00  0.00           N
ATOM   6622  C12 POPEn 144     117.597  15.773  70.986  1.00  0.00           C
ATOM   6625  C11 POPEn 144     118.507  16.723  71.786  1.00  0.00           C
ATOM   6628  P   POPEn 144     120.957  17.523  72.027  1.00  0.00           P
ATOM   6629  O13 POPEn 144     122.286  17.213  71.456  1.00  0.00           O
ATOM   6630  O14 POPEn 144     120.547  18.933  72.116  1.00  0.00           O
ATOM   6631  O11 POPEn 144     120.957  16.863  73.466  1.00  0.00           O
ATOM   6632  O12 POPEn 144     119.847  16.683  71.267  1.00  0.00           O
ATOM   6633  C1  POPEn 144     121.777  17.503  74.467  1.00  0.00           C
ATOM   6636  C2  POPEn 144     121.478  16.803  75.806  1.00  0.00           C
ATOM   6638  O21 POPEn 144     121.657  17.673  76.926  1.00  0.00           O
ATOM   6639  C21 POPEn 144     122.868  18.083  77.216  1.00  0.00           C
ATOM   6640  O22 POPEn 144     123.867  17.923  76.537  1.00  0.00           O
ATOM   6641  C22 POPEn 144     122.767  18.873  78.526  1.00  0.00           C
ATOM   6644  C3  POPEn 144     122.146  15.413  75.977  1.00  0.00           C
ATOM   6647  O31 POPEn 144     121.467  14.633  76.986  1.00  0.00           O
ATOM   6648  C31 POPEn 144     121.947  14.803  78.207  1.00  0.00           C
ATOM   6649  O32 POPEn 144     122.868  15.533  78.516  1.00  0.00           O
ATOM   6650  C32 POPEn 144     121.277  13.833  79.177  1.00  0.00           C
ATOM   6653  C23 POPEn 144     124.076  18.863  79.336  1.00  0.00           C
ATOM   6656  C24 POPEn 144     123.847  19.163  80.826  1.00  0.00           C
ATOM   6659  C25 POPEn 144     123.068  18.053  81.556  1.00  0.00           C
ATOM   6662  C26 POPEn 144     123.268  18.033  83.086  1.00  0.00           C
ATOM   6665  C27 POPEn 144     124.658  17.573  83.556  1.00  0.00           C
ATOM   6668  C28 POPEn 144     124.967  17.903  85.016  1.00  0.00           C
ATOM   6671  C29 POPEn 144     126.377  17.443  85.306  1.00  0.00           C
ATOM   6673 0C21 POPEn 144     126.857  16.953  86.467  1.00  0.00           C
ATOM   6675 1C21 POPEn 144     126.107  16.783  87.756  1.00  0.00           C
ATOM   6678 2C21 POPEn 144     125.697  15.313  87.977  1.00  0.00           C
ATOM   6681 3C21 POPEn 144     125.708  14.893  89.446  1.00  0.00           C
ATOM   6684 4C21 POPEn 144     125.348  13.413  89.616  1.00  0.00           C
ATOM   6687 5C21 POPEn 144     125.638  12.853  91.016  1.00  0.00           C
ATOM   6690 6C21 POPEn 144     124.587  13.253  92.056  1.00  0.00           C
ATOM   6693 7C21 POPEn 144     124.767  12.493  93.376  1.00  0.00           C
ATOM   6696 8C21 POPEn 144     123.597  12.703  94.347  1.00  0.00           C
ATOM   6700  C33 POPEn 144     122.127  13.833  80.457  1.00  0.00           C
ATOM   6703  C34 POPEn 144     121.707  12.933  81.616  1.00  0.00           C
ATOM   6706  C35 POPEn 144     122.658  13.203  82.787  1.00  0.00           C
ATOM   6709  C36 POPEn 144     122.308  12.573  84.137  1.00  0.00           C
ATOM   6712  C37 POPEn 144     123.147  13.253  85.226  1.00  0.00           C
ATOM   6715  C38 POPEn 144     122.976  12.643  86.616  1.00  0.00           C
ATOM   6718  C39 POPEn 144     122.007  13.403  87.536  1.00  0.00           C
ATOM   6721 0C31 POPEn 144     120.537  13.213  87.157  1.00  0.00           C
ATOM   6724 1C31 POPEn 144     119.587  13.703  88.246  1.00  0.00           C
ATOM   6727 2C31 POPEn 144     118.117  13.353  87.946  1.00  0.00           C
ATOM   6730 3C31 POPEn 144     117.188  13.693  89.107  1.00  0.00           C
ATOM   6733 4C31 POPEn 144     115.717  13.373  88.786  1.00  0.00           C
ATOM   6736 5C31 POPEn 144     114.777  13.643  89.957  1.00  0.00           C
ATOM   6739 6C31 POPEn 144     113.317  13.313  89.657  1.00  0.00           C
ATOM   6743  NH3 POPEo 145      86.797  68.933  79.976  1.00  0.00           N
ATOM   6747  C12 POPEo 145      88.138  68.264  80.166  1.00  0.00           C
ATOM   6750  C11 POPEo 145      88.967  68.904  81.296  1.00  0.00           C
ATOM   6753  P   POPEo 145      91.557  69.083  81.056  1.00  0.00           P
ATOM   6754  O13 POPEo 145      92.787  68.343  81.376  1.00  0.00           O
ATOM   6755  O14 POPEo 145      91.427  69.522  79.657  1.00  0.00           O
ATOM   6756  O11 POPEo 145      91.517  70.363  81.976  1.00  0.00           O
ATOM   6757  O12 POPEo 145      90.247  68.253  81.397  1.00  0.00           O
ATOM   6758  C1  POPEo 145      91.357  70.213  83.386  1.00  0.00           C
ATOM   6761  C2  POPEo 145      92.577  70.753  84.177  1.00  0.00           C
ATOM   6763  O21 POPEo 145      91.986  71.452  85.287  1.00  0.00           O
ATOM   6764  C21 POPEo 145      92.487  71.433  86.516  1.00  0.00           C
ATOM   6765  O22 POPEo 145      92.267  72.302  87.346  1.00  0.00           O
ATOM   6766  C22 POPEo 145      93.357  70.223  86.836  1.00  0.00           C
ATOM   6769  C3  POPEo 145      93.517  71.723  83.386  1.00  0.00           C
ATOM   6772  O31 POPEo 145      94.118  72.673  84.286  1.00  0.00           O
ATOM   6773  C31 POPEo 145      95.177  73.363  83.906  1.00  0.00           C
ATOM   6774  O32 POPEo 145      95.938  73.093  82.986  1.00  0.00           O
ATOM   6775  C32 POPEo 145      95.357  74.522  84.906  1.00  0.00           C
ATOM   6778  C23 POPEo 145      93.457  70.003  88.366  1.00  0.00           C
ATOM   6781  C24 POPEo 145      94.157  68.682  88.687  1.00  0.00           C
ATOM   6784  C25 POPEo 145      93.978  68.243  90.136  1.00  0.00           C
ATOM   6787  C26 POPEo 145      94.667  69.163  91.166  1.00  0.00           C
ATOM   6790  C27 POPEo 145      93.666  69.904  92.066  1.00  0.00           C
ATOM   6793  C28 POPEo 145      94.346  70.834  93.077  1.00  0.00           C
ATOM   6796  C29 POPEo 145      93.327  71.523  93.936  1.00  0.00           C
ATOM   6798 0C21 POPEo 145      93.107  71.323  95.247  1.00  0.00           C
ATOM   6800 1C21 POPEo 145      93.857  70.374  96.146  1.00  0.00           C
ATOM   6803 2C21 POPEo 145      95.047  71.062  96.847  1.00  0.00           C
ATOM   6806 3C21 POPEo 145      94.658  72.344  97.597  1.00  0.00           C
ATOM   6809 4C21 POPEo 145      95.787  72.923  98.446  1.00  0.00           C
ATOM   6812 5C21 POPEo 145      95.277  74.023  99.397  1.00  0.00           C
ATOM   6815 6C21 POPEo 145      96.387  74.613 100.266  1.00  0.00           C
ATOM   6818 7C21 POPEo 145      95.877  75.243 101.567  1.00  0.00           C
ATOM   6821 8C21 POPEo 145      95.018  76.493 101.366  1.00  0.00           C
ATOM   6825  C33 POPEo 145      94.688  75.843  84.496  1.00  0.00           C
ATOM   6828  C34 POPEo 145      94.248  76.683  85.707  1.00  0.00           C
ATOM   6831  C35 POPEo 145      95.348  77.493  86.386  1.00  0.00           C
ATOM   6834  C36 POPEo 145      94.767  78.203  87.616  1.00  0.00           C
ATOM   6837  C37 POPEo 145      95.677  79.253  88.277  1.00  0.00           C
ATOM   6840  C38 POPEo 145      94.926  79.984  89.397  1.00  0.00           C
ATOM   6843  C39 POPEo 145      95.736  81.103  90.077  1.00  0.00           C
ATOM   6846 0C31 POPEo 145      94.878  81.883  91.086  1.00  0.00           C
ATOM   6849 1C31 POPEo 145      95.607  83.054  91.756  1.00  0.00           C
ATOM   6852 2C31 POPEo 145      94.677  83.863  92.676  1.00  0.00           C
ATOM   6855 3C31 POPEo 145      95.298  85.154  93.217  1.00  0.00           C
ATOM   6858 4C31 POPEo 145      96.458  84.903  94.186  1.00  0.00           C
ATOM   6861 5C31 POPEo 145      96.947  86.162  94.906  1.00  0.00           C
ATOM   6864 6C31 POPEo 145      98.278  86.703  94.376  1.00  0.00           C
ATOM   6868  NH3 POPEp 146      62.916   2.523  71.687  1.00  0.00           N
ATOM   6872  C12 POPEp 146      62.887   1.128  72.257  1.00  0.00           C
ATOM   6875  C11 POPEp 146      61.827   0.918  73.357  1.00  0.00           C
ATOM   6878  P   POPEp 146      59.687   2.403  73.177  1.00  0.00           P
ATOM   6879  O13 POPEp 146      60.327   3.523  72.457  1.00  0.00           O
ATOM   6880  O14 POPEp 146      58.227   2.283  72.956  1.00  0.00           O
ATOM   6881  O11 POPEp 146      59.917   2.623  74.706  1.00  0.00           O
ATOM   6882  O12 POPEp 146      60.486   1.088  72.876  1.00  0.00           O
ATOM   6883  C1  POPEp 146      58.867   2.433  75.666  1.00  0.00           C
ATOM   6886  C2  POPEp 146      59.427   1.623  76.847  1.00  0.00           C
ATOM   6888  O21 POPEp 146      58.547   1.673  77.977  1.00  0.00           O
ATOM   6889  C21 POPEp 146      58.357   2.823  78.576  1.00  0.00           C
ATOM   6890  O22 POPEp 146      58.846   3.903  78.266  1.00  0.00           O
ATOM   6891  C22 POPEp 146      57.477   2.573  79.797  1.00  0.00           C
ATOM   6894  C3  POPEp 146      60.887   2.033  77.216  1.00  0.00           C
ATOM   6897  O31 POPEp 146      61.408   1.178  78.257  1.00  0.00           O
ATOM   6898  C31 POPEp 146      62.077   0.118  77.796  1.00  0.00           C
ATOM   6899  O32 POPEp 146      62.277  -0.132  76.626  1.00  0.00           O
ATOM   6900  C32 POPEp 146      62.437  -0.812  78.956  1.00  0.00           C
ATOM   6903  C23 POPEp 146      57.557   3.693  80.847  1.00  0.00           C
ATOM   6906  C24 POPEp 146      56.198   4.263  81.236  1.00  0.00           C
ATOM   6909  C25 POPEp 146      56.377   5.343  82.297  1.00  0.00           C
ATOM   6912  C26 POPEp 146      55.067   5.853  82.906  1.00  0.00           C
ATOM   6915  C27 POPEp 146      55.346   6.933  83.967  1.00  0.00           C
ATOM   6918  C28 POPEp 146      54.228   7.013  85.007  1.00  0.00           C
ATOM   6921  C29 POPEp 146      52.927   7.553  84.457  1.00  0.00           C
ATOM   6923 0C21 POPEp 146      52.187   8.523  85.007  1.00  0.00           C
ATOM   6925 1C21 POPEp 146      52.537   9.273  86.266  1.00  0.00           C
ATOM   6928 2C21 POPEp 146      52.248   8.443  87.527  1.00  0.00           C
ATOM   6931 3C21 POPEp 146      52.877   9.063  88.766  1.00  0.00           C
ATOM   6934 4C21 POPEp 146      53.118   8.043  89.887  1.00  0.00           C
ATOM   6937 5C21 POPEp 146      53.867   8.673  91.056  1.00  0.00           C
ATOM   6940 6C21 POPEp 146      54.357   7.643  92.076  1.00  0.00           C
ATOM   6943 7C21 POPEp 146      54.867   8.323  93.357  1.00  0.00           C
ATOM   6946 8C21 POPEp 146      55.427   7.343  94.387  1.00  0.00           C
ATOM   6950  C33 POPEp 146      61.868  -0.352  80.306  1.00  0.00           C
ATOM   6953  C34 POPEp 146      62.147  -1.312  81.457  1.00  0.00           C
ATOM   6956  C35 POPEp 146      61.677  -0.692  82.776  1.00  0.00           C
ATOM   6959  C36 POPEp 146      62.006  -1.552  83.997  1.00  0.00           C
ATOM   6962  C37 POPEp 146      61.537  -0.932  85.317  1.00  0.00           C
ATOM   6965  C38 POPEp 146      62.407   0.248  85.777  1.00  0.00           C
ATOM   6968  C39 POPEp 146      61.817   1.018  86.967  1.00  0.00           C
ATOM   6971 0C31 POPEp 146      61.618   0.158  88.226  1.00  0.00           C
ATOM   6974 1C31 POPEp 146      61.287   0.978  89.476  1.00  0.00           C
ATOM   6977 2C31 POPEp 146      60.847   0.128  90.696  1.00  0.00           C
ATOM   6980 3C31 POPEp 146      61.817  -1.012  91.026  1.00  0.00           C
ATOM   6983 4C31 POPEp 146      61.478  -1.782  92.306  1.00  0.00           C
ATOM   6986 5C31 POPEp 146      62.458  -2.942  92.567  1.00  0.00           C
ATOM   6989 6C31 POPEp 146      62.178  -3.732  93.856  1.00  0.00           C
ATOM   6993  NH3 POPEq 147      28.827  55.304  74.586  1.00  0.00           N
ATOM   6997  C12 POPEq 147      27.667  54.353  74.476  1.00  0.00           C
ATOM   7000  C11 POPEq 147      28.177  52.933  74.216  1.00  0.00           C
ATOM   7003  P   POPEq 147      26.527  51.143  75.147  1.00  0.00           P
ATOM   7004  O13 POPEq 147      25.127  50.743  74.937  1.00  0.00           O
ATOM   7005  O14 POPEq 147      27.547  50.062  75.247  1.00  0.00           O
ATOM   7006  O11 POPEq 147      26.617  52.123  76.397  1.00  0.00           O
ATOM   7007  O12 POPEq 147      27.057  52.062  73.986  1.00  0.00           O
ATOM   7008  C1  POPEq 147      25.787  51.823  77.536  1.00  0.00           C
ATOM   7011  C2  POPEq 147      25.688  53.053  78.466  1.00  0.00           C
ATOM   7013  O21 POPEq 147      26.957  53.323  79.087  1.00  0.00           O
ATOM   7014  C21 POPEq 147      27.247  52.973  80.317  1.00  0.00           C
ATOM   7015  O22 POPEq 147      26.547  52.362  81.117  1.00  0.00           O
ATOM   7016  C22 POPEq 147      28.667  53.443  80.626  1.00  0.00           C
ATOM   7019  C3  POPEq 147      24.438  52.994  79.406  1.00  0.00           C
ATOM   7022  O31 POPEq 147      24.257  54.244  80.116  1.00  0.00           O
ATOM   7023  C31 POPEq 147      23.147  54.202  80.866  1.00  0.00           C
ATOM   7024  O32 POPEq 147      22.447  53.202  81.006  1.00  0.00           O
ATOM   7025  C32 POPEq 147      22.857  55.593  81.436  1.00  0.00           C
ATOM   7028  C23 POPEq 147      29.107  52.903  82.007  1.00  0.00           C
ATOM   7031  C24 POPEq 147      30.517  53.334  82.416  1.00  0.00           C
ATOM   7034  C25 POPEq 147      30.857  52.752  83.786  1.00  0.00           C
ATOM   7037  C26 POPEq 147      32.277  53.022  84.277  1.00  0.00           C
ATOM   7040  C27 POPEq 147      32.857  51.863  85.097  1.00  0.00           C
ATOM   7043  C28 POPEq 147      34.227  52.213  85.707  1.00  0.00           C
ATOM   7046  C29 POPEq 147      34.118  53.143  86.887  1.00  0.00           C
ATOM   7048 0C21 POPEq 147      34.467  52.874  88.156  1.00  0.00           C
ATOM   7050 1C21 POPEq 147      35.047  51.583  88.687  1.00  0.00           C
ATOM   7053 2C21 POPEq 147      34.037  50.803  89.546  1.00  0.00           C
ATOM   7056 3C21 POPEq 147      32.807  50.293  88.766  1.00  0.00           C
ATOM   7059 4C21 POPEq 147      31.798  49.514  89.626  1.00  0.00           C
ATOM   7062 5C21 POPEq 147      32.417  48.293  90.317  1.00  0.00           C
ATOM   7065 6C21 POPEq 147      31.407  47.373  91.037  1.00  0.00           C
ATOM   7068 7C21 POPEq 147      32.107  46.543  92.116  1.00  0.00           C
ATOM   7071 8C21 POPEq 147      31.208  45.503  92.787  1.00  0.00           C
ATOM   7075  C33 POPEq 147      21.387  55.743  81.897  1.00  0.00           C
ATOM   7078  C34 POPEq 147      20.907  57.193  82.157  1.00  0.00           C
ATOM   7081  C35 POPEq 147      21.717  58.003  83.186  1.00  0.00           C
ATOM   7084  C36 POPEq 147      21.947  57.302  84.537  1.00  0.00           C
ATOM   7087  C37 POPEq 147      20.657  56.963  85.306  1.00  0.00           C
ATOM   7090  C38 POPEq 147      20.797  55.733  86.226  1.00  0.00           C
ATOM   7093  C39 POPEq 147      21.807  55.943  87.356  1.00  0.00           C
ATOM   7096 0C31 POPEq 147      22.047  54.673  88.176  1.00  0.00           C
ATOM   7099 1C31 POPEq 147      23.087  54.833  89.296  1.00  0.00           C
ATOM   7102 2C31 POPEq 147      22.637  55.783  90.406  1.00  0.00           C
ATOM   7105 3C31 POPEq 147      23.507  55.723  91.677  1.00  0.00           C
ATOM   7108 4C31 POPEq 147      23.447  54.363  92.387  1.00  0.00           C
ATOM   7111 5C31 POPEq 147      24.117  54.373  93.766  1.00  0.00           C
ATOM   7114 6C31 POPEq 147      23.997  53.033  94.507  1.00  0.00           C
ATOM   7118  NH3 POPEr 148      71.767  31.722  79.496  1.00  0.00           N
ATOM   7122  C12 POPEr 148      72.147  32.472  78.246  1.00  0.00           C
ATOM   7125  C11 POPEr 148      71.518  33.862  78.166  1.00  0.00           C
ATOM   7128  P   POPEr 148      71.827  36.323  78.906  1.00  0.00           P
ATOM   7129  O13 POPEr 148      73.077  37.143  78.897  1.00  0.00           O
ATOM   7130  O14 POPEr 148      70.846  36.553  77.817  1.00  0.00           O
ATOM   7131  O11 POPEr 148      71.126  36.633  80.287  1.00  0.00           O
ATOM   7132  O12 POPEr 148      72.188  34.783  79.037  1.00  0.00           O
ATOM   7133  C1  POPEr 148      71.938  36.643  81.476  1.00  0.00           C
ATOM   7136  C2  POPEr 148      71.086  36.543  82.766  1.00  0.00           C
ATOM   7138  O21 POPEr 148      71.916  36.843  83.906  1.00  0.00           O
ATOM   7139  C21 POPEr 148      71.228  37.003  85.036  1.00  0.00           C
ATOM   7140  O22 POPEr 148      70.037  37.193  85.126  1.00  0.00           O
ATOM   7141  C22 POPEr 148      72.167  36.823  86.226  1.00  0.00           C
ATOM   7144  C3  POPEr 148      70.427  35.143  82.866  1.00  0.00           C
ATOM   7147  O31 POPEr 148      71.117  34.233  83.757  1.00  0.00           O
ATOM   7148  C31 POPEr 148      71.427  33.014  83.326  1.00  0.00           C
ATOM   7149  O32 POPEr 148      71.247  32.573  82.206  1.00  0.00           O
ATOM   7150  C32 POPEr 148      72.077  32.252  84.486  1.00  0.00           C
ATOM   7153  C23 POPEr 148      72.107  38.003  87.216  1.00  0.00           C
ATOM   7156  C24 POPEr 148      72.807  37.673  88.537  1.00  0.00           C
ATOM   7159  C25 POPEr 148      71.878  37.053  89.597  1.00  0.00           C
ATOM   7162  C26 POPEr 148      70.938  38.053  90.287  1.00  0.00           C
ATOM   7165  C27 POPEr 148      71.677  39.123  91.106  1.00  0.00           C
ATOM   7168  C28 POPEr 148      70.717  39.972  91.957  1.00  0.00           C
ATOM   7171  C29 POPEr 148      71.427  41.123  92.626  1.00  0.00           C
ATOM   7173 0C21 POPEr 148      71.406  41.413  93.947  1.00  0.00           C
ATOM   7175 1C21 POPEr 148      70.677  40.643  95.016  1.00  0.00           C
ATOM   7178 2C21 POPEr 148      69.197  41.033  95.136  1.00  0.00           C
ATOM   7181 3C21 POPEr 148      68.577  40.573  96.457  1.00  0.00           C
ATOM   7184 4C21 POPEr 148      68.346  39.053  96.556  1.00  0.00           C
ATOM   7187 5C21 POPEr 148      68.107  38.562  97.986  1.00  0.00           C
ATOM   7190 6C21 POPEr 148      69.397  38.502  98.817  1.00  0.00           C
ATOM   7193 7C21 POPEr 148      69.207  37.963 100.236  1.00  0.00           C
ATOM   7196 8C21 POPEr 148      70.507  37.933 101.037  1.00  0.00           C
ATOM   7200  C33 POPEr 148      71.727  30.753  84.566  1.00  0.00           C
ATOM   7203  C34 POPEr 148      72.107  30.214  85.946  1.00  0.00           C
ATOM   7206  C35 POPEr 148      71.097  30.603  87.027  1.00  0.00           C
ATOM   7209  C36 POPEr 148      71.417  30.103  88.446  1.00  0.00           C
ATOM   7212  C37 POPEr 148      70.416  30.702  89.446  1.00  0.00           C
ATOM   7215  C38 POPEr 148      70.377  30.013  90.816  1.00  0.00           C
ATOM   7218  C39 POPEr 148      71.607  30.293  91.707  1.00  0.00           C
ATOM   7221 0C31 POPEr 148      71.197  30.443  93.186  1.00  0.00           C
ATOM   7224 1C31 POPEr 148      72.367  30.833  94.107  1.00  0.00           C
ATOM   7227 2C31 POPEr 148      72.618  29.863  95.266  1.00  0.00           C
ATOM   7230 3C31 POPEr 148      71.406  29.693  96.207  1.00  0.00           C
ATOM   7233 4C31 POPEr 148      71.798  29.053  97.546  1.00  0.00           C
ATOM   7236 5C31 POPEr 148      70.596  28.853  98.477  1.00  0.00           C
ATOM   7239 6C31 POPEr 148      70.997  28.313  99.856  1.00  0.00           C
ATOM   7243  NH3 POPEs 149      91.257 110.682 115.317  1.00  0.00           N
ATOM   7247  C12 POPEs 149      91.757 109.544 114.467  1.00  0.00           C
ATOM   7250  C11 POPEs 149      92.127 108.353 115.357  1.00  0.00           C
ATOM   7253  P   POPEs 149      91.637 106.083 114.146  1.00  0.00           P
ATOM   7254  O13 POPEs 149      90.957 105.563 115.347  1.00  0.00           O
ATOM   7255  O14 POPEs 149      90.778 106.573 113.056  1.00  0.00           O
ATOM   7256  O11 POPEs 149      92.687 105.004 113.646  1.00  0.00           O
ATOM   7257  O12 POPEs 149      92.588 107.272 114.566  1.00  0.00           O
ATOM   7258  C1  POPEs 149      92.687 104.632 112.266  1.00  0.00           C
ATOM   7261  C2  POPEs 149      93.946 103.793 111.926  1.00  0.00           C
ATOM   7263  O21 POPEs 149      94.327 104.044 110.556  1.00  0.00           O
ATOM   7264  C21 POPEs 149      93.548 103.553 109.607  1.00  0.00           C
ATOM   7265  O22 POPEs 149      92.547 102.873 109.747  1.00  0.00           O
ATOM   7266  C22 POPEs 149      94.098 104.073 108.266  1.00  0.00           C
ATOM   7269  C3  POPEs 149      93.827 102.294 112.306  1.00  0.00           C
ATOM   7272  O31 POPEs 149      94.916 101.573 111.696  1.00  0.00           O
ATOM   7273  C31 POPEs 149      94.847 100.253 111.777  1.00  0.00           C
ATOM   7274  O32 POPEs 149      94.017  99.603 112.387  1.00  0.00           O
ATOM   7275  C32 POPEs 149      95.967  99.684 110.876  1.00  0.00           C
ATOM   7278  C23 POPEs 149      93.396 103.423 107.056  1.00  0.00           C
ATOM   7281  C24 POPEs 149      93.797 104.073 105.717  1.00  0.00           C
ATOM   7284  C25 POPEs 149      95.317 104.152 105.506  1.00  0.00           C
ATOM   7287  C26 POPEs 149      95.708 104.553 104.067  1.00  0.00           C
ATOM   7290  C27 POPEs 149      97.217 104.763 103.906  1.00  0.00           C
ATOM   7293  C28 POPEs 149      97.637 105.022 102.437  1.00  0.00           C
ATOM   7296  C29 POPEs 149      99.137 105.014 102.287  1.00  0.00           C
ATOM   7298 0C21 POPEs 149      99.878 105.724 101.416  1.00  0.00           C
ATOM   7300 1C21 POPEs 149      99.416 106.703 100.376  1.00  0.00           C
ATOM   7303 2C21 POPEs 149      99.867 108.143 100.707  1.00  0.00           C
ATOM   7306 3C21 POPEs 149      99.786 109.073  99.486  1.00  0.00           C
ATOM   7309 4C21 POPEs 149     100.336 110.484  99.776  1.00  0.00           C
ATOM   7312 5C21 POPEs 149     100.798 111.223  98.506  1.00  0.00           C
ATOM   7315 6C21 POPEs 149      99.667 111.573  97.527  1.00  0.00           C
ATOM   7318 7C21 POPEs 149     100.208 112.243  96.257  1.00  0.00           C
ATOM   7321 8C21 POPEs 149      99.137 112.534  95.217  1.00  0.00           C
ATOM   7325  C33 POPEs 149      95.568  99.594 109.376  1.00  0.00           C
ATOM   7328  C34 POPEs 149      95.027  98.213 108.986  1.00  0.00           C
ATOM   7331  C35 POPEs 149      94.437  98.182 107.557  1.00  0.00           C
ATOM   7334  C36 POPEs 149      94.167  96.773 107.016  1.00  0.00           C
ATOM   7337  C37 POPEs 149      93.337  96.804 105.726  1.00  0.00           C
ATOM   7340  C38 POPEs 149      93.617  95.682 104.716  1.00  0.00           C
ATOM   7343  C39 POPEs 149      92.988  94.313 105.057  1.00  0.00           C
ATOM   7346 0C31 POPEs 149      92.667  93.533 103.777  1.00  0.00           C
ATOM   7349 1C31 POPEs 149      92.188  92.094 103.967  1.00  0.00           C
ATOM   7352 2C31 POPEs 149      91.576  91.553 102.666  1.00  0.00           C
ATOM   7355 3C31 POPEs 149      91.487  90.022 102.567  1.00  0.00           C
ATOM   7358 4C31 POPEs 149      90.728  89.333 103.707  1.00  0.00           C
ATOM   7361 5C31 POPEs 149      90.488  87.852 103.416  1.00  0.00           C
ATOM   7364 6C31 POPEs 149      89.847  87.084 104.576  1.00  0.00           C
ATOM   7368  NH3 POPEt 150      40.377  65.283  73.396  1.00  0.00           N
ATOM   7372  C12 POPEt 150      39.617  63.993  73.547  1.00  0.00           C
ATOM   7375  C11 POPEt 150      39.118  63.404  72.196  1.00  0.00           C
ATOM   7378  P   POPEt 150      41.377  63.053  70.976  1.00  0.00           P
ATOM   7379  O13 POPEt 150      41.868  62.173  69.876  1.00  0.00           O
ATOM   7380  O14 POPEt 150      41.187  64.483  70.677  1.00  0.00           O
ATOM   7381  O11 POPEt 150      42.326  62.963  72.226  1.00  0.00           O
ATOM   7382  O12 POPEt 150      40.018  62.493  71.556  1.00  0.00           O
ATOM   7383  C1  POPEt 150      42.877  61.713  72.626  1.00  0.00           C
ATOM   7386  C2  POPEt 150      43.747  61.863  73.906  1.00  0.00           C
ATOM   7388  O21 POPEt 150      44.467  63.123  73.877  1.00  0.00           O
ATOM   7389  C21 POPEt 150      43.857  64.083  74.576  1.00  0.00           C
ATOM   7390  O22 POPEt 150      43.167  64.984  74.107  1.00  0.00           O
ATOM   7391  C22 POPEt 150      44.107  63.883  76.067  1.00  0.00           C
ATOM   7394  C3  POPEt 150      44.748  60.663  73.997  1.00  0.00           C
ATOM   7397  O31 POPEt 150      45.747  60.823  75.007  1.00  0.00           O
ATOM   7398  C31 POPEt 150      45.667  60.452  76.286  1.00  0.00           C
ATOM   7399  O32 POPEt 150      46.588  60.593  77.076  1.00  0.00           O
ATOM   7400  C32 POPEt 150      44.347  59.833  76.756  1.00  0.00           C
ATOM   7403  C23 POPEt 150      44.687  65.143  76.756  1.00  0.00           C
ATOM   7406  C24 POPEt 150      45.077  64.863  78.217  1.00  0.00           C
ATOM   7409  C25 POPEt 150      43.908  64.984  79.207  1.00  0.00           C
ATOM   7412  C26 POPEt 150      44.368  64.724  80.656  1.00  0.00           C
ATOM   7415  C27 POPEt 150      43.437  65.294  81.727  1.00  0.00           C
ATOM   7418  C28 POPEt 150      44.096  65.264  83.126  1.00  0.00           C
ATOM   7421  C29 POPEt 150      43.407  66.202  84.076  1.00  0.00           C
ATOM   7423 0C21 POPEt 150      42.897  65.933  85.287  1.00  0.00           C
ATOM   7425 1C21 POPEt 150      42.916  64.613  86.016  1.00  0.00           C
ATOM   7428 2C21 POPEt 150      42.997  64.844  87.536  1.00  0.00           C
ATOM   7431 3C21 POPEt 150      43.147  63.544  88.347  1.00  0.00           C
ATOM   7434 4C21 POPEt 150      43.407  63.802  89.836  1.00  0.00           C
ATOM   7437 5C21 POPEt 150      42.137  64.103  90.637  1.00  0.00           C
ATOM   7440 6C21 POPEt 150      42.448  64.683  92.027  1.00  0.00           C
ATOM   7443 7C21 POPEt 150      41.217  64.733  92.946  1.00  0.00           C
ATOM   7446 8C21 POPEt 150      41.467  65.533  94.227  1.00  0.00           C
ATOM   7450  C33 POPEt 150      43.687  60.663  77.876  1.00  0.00           C
ATOM   7453  C34 POPEt 150      42.986  59.783  78.916  1.00  0.00           C
ATOM   7456  C35 POPEt 150      42.687  60.503  80.236  1.00  0.00           C
ATOM   7459  C36 POPEt 150      41.548  61.533  80.176  1.00  0.00           C
ATOM   7462  C37 POPEt 150      40.197  60.853  79.887  1.00  0.00           C
ATOM   7465  C38 POPEt 150      38.967  61.723  80.197  1.00  0.00           C
ATOM   7468  C39 POPEt 150      38.667  61.793  81.696  1.00  0.00           C
ATOM   7471 0C31 POPEt 150      37.267  62.353  82.007  1.00  0.00           C
ATOM   7474 1C31 POPEt 150      36.957  62.283  83.506  1.00  0.00           C
ATOM   7477 2C31 POPEt 150      35.537  62.762  83.876  1.00  0.00           C
ATOM   7480 3C31 POPEt 150      35.217  64.173  83.357  1.00  0.00           C
ATOM   7483 4C31 POPEt 150      34.138  64.882  84.186  1.00  0.00           C
ATOM   7486 5C31 POPEt 150      33.827  66.272  83.646  1.00  0.00           C
ATOM   7489 6C31 POPEt 150      32.868  67.073  84.537  1.00  0.00           C
ATOM   7493  NH3 POPEu 151      51.097  36.913  75.617  1.00  0.00           N
ATOM   7497  C12 POPEu 151      51.278  37.863  74.467  1.00  0.00           C
ATOM   7500  C11 POPEu 151      52.737  38.333  74.367  1.00  0.00           C
ATOM   7503  P   POPEu 151      52.427  40.313  72.676  1.00  0.00           P
ATOM   7504  O13 POPEu 151      53.327  41.044  71.757  1.00  0.00           O
ATOM   7505  O14 POPEu 151      51.047  40.142  72.196  1.00  0.00           O
ATOM   7506  O11 POPEu 151      52.266  41.063  74.046  1.00  0.00           O
ATOM   7507  O12 POPEu 151      52.986  38.882  73.076  1.00  0.00           O
ATOM   7508  C1  POPEu 151      53.247  41.913  74.636  1.00  0.00           C
ATOM   7511  C2  POPEu 151      52.567  43.213  75.136  1.00  0.00           C
ATOM   7513  O21 POPEu 151      53.357  43.784  76.196  1.00  0.00           O
ATOM   7514  C21 POPEu 151      53.287  45.083  76.416  1.00  0.00           C
ATOM   7515  O22 POPEu 151      52.717  45.904  75.696  1.00  0.00           O
ATOM   7516  C22 POPEu 151      53.967  45.383  77.747  1.00  0.00           C
ATOM   7519  C3  POPEu 151      51.167  42.843  75.696  1.00  0.00           C
ATOM   7522  O31 POPEu 151      51.307  41.833  76.727  1.00  0.00           O
ATOM   7523  C31 POPEu 151      51.187  42.283  77.977  1.00  0.00           C
ATOM   7524  O32 POPEu 151      50.556  43.272  78.296  1.00  0.00           O
ATOM   7525  C32 POPEu 151      52.027  41.403  78.916  1.00  0.00           C
ATOM   7528  C23 POPEu 151      53.017  45.643  78.936  1.00  0.00           C
ATOM   7531  C24 POPEu 151      53.768  45.663  80.287  1.00  0.00           C
ATOM   7534  C25 POPEu 151      53.137  46.512  81.397  1.00  0.00           C
ATOM   7537  C26 POPEu 151      51.647  46.294  81.656  1.00  0.00           C
ATOM   7540  C27 POPEu 151      51.097  47.333  82.656  1.00  0.00           C
ATOM   7543  C28 POPEu 151      49.577  47.263  82.876  1.00  0.00           C
ATOM   7546  C29 POPEu 151      49.137  48.363  83.807  1.00  0.00           C
ATOM   7548 0C21 POPEu 151      47.868  48.703  84.107  1.00  0.00           C
ATOM   7550 1C21 POPEu 151      46.577  48.093  83.637  1.00  0.00           C
ATOM   7553 2C21 POPEu 151      45.727  47.593  84.817  1.00  0.00           C
ATOM   7556 3C21 POPEu 151      45.397  48.682  85.857  1.00  0.00           C
ATOM   7559 4C21 POPEu 151      44.368  48.253  86.897  1.00  0.00           C
ATOM   7562 5C21 POPEu 151      44.298  49.194  88.117  1.00  0.00           C
ATOM   7565 6C21 POPEu 151      42.908  49.253  88.757  1.00  0.00           C
ATOM   7568 7C21 POPEu 151      42.908  49.904  90.136  1.00  0.00           C
ATOM   7571 8C21 POPEu 151      41.537  50.423  90.586  1.00  0.00           C
ATOM   7575  C33 POPEu 151      51.487  41.232  80.366  1.00  0.00           C
ATOM   7578  C34 POPEu 151      52.547  41.493  81.447  1.00  0.00           C
ATOM   7581  C35 POPEu 151      52.308  40.723  82.756  1.00  0.00           C
ATOM   7584  C36 POPEu 151      52.997  41.333  83.986  1.00  0.00           C
ATOM   7587  C37 POPEu 151      52.697  40.553  85.266  1.00  0.00           C
ATOM   7590  C38 POPEu 151      53.037  41.333  86.546  1.00  0.00           C
ATOM   7593  C39 POPEu 151      52.596  40.613  87.837  1.00  0.00           C
ATOM   7596 0C31 POPEu 151      52.887  41.453  89.097  1.00  0.00           C
ATOM   7599 1C31 POPEu 151      52.667  40.673  90.396  1.00  0.00           C
ATOM   7602 2C31 POPEu 151      52.997  41.512  91.637  1.00  0.00           C
ATOM   7605 3C31 POPEu 151      53.097  40.683  92.927  1.00  0.00           C
ATOM   7608 4C31 POPEu 151      53.576  41.523  94.116  1.00  0.00           C
ATOM   7611 5C31 POPEu 151      53.927  40.683  95.357  1.00  0.00           C
ATOM   7614 6C31 POPEu 151      54.497  41.523  96.506  1.00  0.00           C
ATOM   7618  NH3 POPEv 152      15.197  16.773 115.236  1.00  0.00           N
ATOM   7622  C12 POPEv 152      16.187  15.813 114.636  1.00  0.00           C
ATOM   7625  C11 POPEv 152      16.157  14.463 115.366  1.00  0.00           C
ATOM   7628  P   POPEv 152      13.767  13.783 116.166  1.00  0.00           P
ATOM   7629  O13 POPEv 152      14.047  12.763 117.177  1.00  0.00           O
ATOM   7630  O14 POPEv 152      13.617  15.193 116.607  1.00  0.00           O
ATOM   7631  O11 POPEv 152      12.477  13.403 115.296  1.00  0.00           O
ATOM   7632  O12 POPEv 152      14.937  13.763 115.116  1.00  0.00           O
ATOM   7633  C1  POPEv 152      12.517  13.603 113.876  1.00  0.00           C
ATOM   7636  C2  POPEv 152      13.037  12.333 113.126  1.00  0.00           C
ATOM   7638  O21 POPEv 152      13.147  12.643 111.736  1.00  0.00           O
ATOM   7639  C21 POPEv 152      14.107  13.463 111.386  1.00  0.00           C
ATOM   7640  O22 POPEv 152      15.027  13.863 112.076  1.00  0.00           O
ATOM   7641  C22 POPEv 152      13.847  13.933 109.966  1.00  0.00           C
ATOM   7644  C3  POPEv 152      12.057  11.133 113.296  1.00  0.00           C
ATOM   7647  O31 POPEv 152      12.557   9.893 112.756  1.00  0.00           O
ATOM   7648  C31 POPEv 152      12.647   9.623 111.426  1.00  0.00           C
ATOM   7649  O32 POPEv 152      13.357   8.723 111.006  1.00  0.00           O
ATOM   7650  C32 POPEv 152      11.707  10.383 110.486  1.00  0.00           C
ATOM   7653  C23 POPEv 152      14.917  13.503 108.947  1.00  0.00           C
ATOM   7656  C24 POPEv 152      14.667  14.243 107.636  1.00  0.00           C
ATOM   7659  C25 POPEv 152      15.487  13.723 106.457  1.00  0.00           C
ATOM   7662  C26 POPEv 152      15.367  14.693 105.287  1.00  0.00           C
ATOM   7665  C27 POPEv 152      15.687  14.073 103.926  1.00  0.00           C
ATOM   7668  C28 POPEv 152      15.797  15.163 102.837  1.00  0.00           C
ATOM   7671  C29 POPEv 152      15.817  14.563 101.457  1.00  0.00           C
ATOM   7673 0C21 POPEv 152      14.957  14.833 100.457  1.00  0.00           C
ATOM   7675 1C21 POPEv 152      13.847  15.843 100.516  1.00  0.00           C
ATOM   7678 2C21 POPEv 152      13.587  16.563  99.177  1.00  0.00           C
ATOM   7681 3C21 POPEv 152      12.697  15.773  98.207  1.00  0.00           C
ATOM   7684 4C21 POPEv 152      12.007  16.693  97.186  1.00  0.00           C
ATOM   7687 5C21 POPEv 152      12.897  17.113  96.006  1.00  0.00           C
ATOM   7690 6C21 POPEv 152      12.897  16.083  94.867  1.00  0.00           C
ATOM   7693 7C21 POPEv 152      12.697  16.713  93.477  1.00  0.00           C
ATOM   7696 8C21 POPEv 152      12.507  15.683  92.367  1.00  0.00           C
ATOM   7700  C33 POPEv 152      12.307  10.533 109.056  1.00  0.00           C
ATOM   7703  C34 POPEv 152      11.337  11.133 108.036  1.00  0.00           C
ATOM   7706  C35 POPEv 152      11.977  11.463 106.677  1.00  0.00           C
ATOM   7709  C36 POPEv 152      10.987  12.083 105.666  1.00  0.00           C
ATOM   7712  C37 POPEv 152      11.607  12.703 104.406  1.00  0.00           C
ATOM   7715  C38 POPEv 152      10.587  13.483 103.567  1.00  0.00           C
ATOM   7718  C39 POPEv 152      10.077  12.763 102.306  1.00  0.00           C
ATOM   7721 0C31 POPEv 152       9.337  11.443 102.586  1.00  0.00           C
ATOM   7724 1C31 POPEv 152       8.827  10.763 101.317  1.00  0.00           C
ATOM   7727 2C31 POPEv 152       8.507   9.283 101.556  1.00  0.00           C
ATOM   7730 3C31 POPEv 152       7.777   8.603 100.387  1.00  0.00           C
ATOM   7733 4C31 POPEv 152       7.507   7.133 100.696  1.00  0.00           C
ATOM   7736 5C31 POPEv 152       6.727   6.383  99.597  1.00  0.00           C
ATOM   7739 6C31 POPEv 152       5.357   6.973  99.256  1.00  0.00           C
ATOM   7743  NH3 POPEw 153      56.927  46.323 120.347  1.00  0.00           N
ATOM   7747  C12 POPEw 153      55.946  45.413 121.067  1.00  0.00           C
ATOM   7750  C11 POPEw 153      55.857  43.984 120.466  1.00  0.00           C
ATOM   7753  P   POPEw 153      54.457  41.753 120.916  1.00  0.00           P
ATOM   7754  O13 POPEw 153      55.537  40.853 121.397  1.00  0.00           O
ATOM   7755  O14 POPEw 153      53.087  41.593 121.426  1.00  0.00           O
ATOM   7756  O11 POPEw 153      54.486  41.583 119.336  1.00  0.00           O
ATOM   7757  O12 POPEw 153      54.857  43.264 121.166  1.00  0.00           O
ATOM   7758  C1  POPEw 153      53.547  42.084 118.397  1.00  0.00           C
ATOM   7761  C2  POPEw 153      52.737  40.912 117.756  1.00  0.00           C
ATOM   7763  O21 POPEw 153      52.947  40.793 116.336  1.00  0.00           O
ATOM   7764  C21 POPEw 153      52.518  41.744 115.527  1.00  0.00           C
ATOM   7765  O22 POPEw 153      52.308  42.892 115.826  1.00  0.00           O
ATOM   7766  C22 POPEw 153      52.347  41.112 114.126  1.00  0.00           C
ATOM   7769  C3  POPEw 153      51.237  40.944 118.106  1.00  0.00           C
ATOM   7772  O31 POPEw 153      50.517  39.993 117.287  1.00  0.00           O
ATOM   7773  C31 POPEw 153      49.207  40.063 117.457  1.00  0.00           C
ATOM   7774  O32 POPEw 153      48.638  40.723 118.296  1.00  0.00           O
ATOM   7775  C32 POPEw 153      48.537  39.433 116.216  1.00  0.00           C
ATOM   7778  C23 POPEw 153      51.837  42.062 113.006  1.00  0.00           C
ATOM   7781  C24 POPEw 153      50.627  41.484 112.266  1.00  0.00           C
ATOM   7784  C25 POPEw 153      50.278  42.193 110.956  1.00  0.00           C
ATOM   7787  C26 POPEw 153      49.028  41.593 110.296  1.00  0.00           C
ATOM   7790  C27 POPEw 153      49.088  41.543 108.757  1.00  0.00           C
ATOM   7793  C28 POPEw 153      47.897  40.783 108.147  1.00  0.00           C
ATOM   7796  C29 POPEw 153      48.147  40.392 106.707  1.00  0.00           C
ATOM   7798 0C21 POPEw 153      47.396  40.693 105.637  1.00  0.00           C
ATOM   7800 1C21 POPEw 153      46.146  41.543 105.626  1.00  0.00           C
ATOM   7803 2C21 POPEw 153      45.827  42.073 104.207  1.00  0.00           C
ATOM   7806 3C21 POPEw 153      46.847  43.113 103.696  1.00  0.00           C
ATOM   7809 4C21 POPEw 153      46.607  43.493 102.227  1.00  0.00           C
ATOM   7812 5C21 POPEw 153      47.477  44.673 101.777  1.00  0.00           C
ATOM   7815 6C21 POPEw 153      47.277  45.023 100.296  1.00  0.00           C
ATOM   7818 7C21 POPEw 153      48.037  46.284  99.896  1.00  0.00           C
ATOM   7821 8C21 POPEw 153      47.717  46.733  98.466  1.00  0.00           C
ATOM   7825  C33 POPEw 153      47.056  39.853 116.086  1.00  0.00           C
ATOM   7828  C34 POPEw 153      46.627  40.273 114.666  1.00  0.00           C
ATOM   7831  C35 POPEw 153      46.327  39.092 113.736  1.00  0.00           C
ATOM   7834  C36 POPEw 153      45.897  39.544 112.326  1.00  0.00           C
ATOM   7837  C37 POPEw 153      45.438  38.383 111.426  1.00  0.00           C
ATOM   7840  C38 POPEw 153      44.917  38.882 110.067  1.00  0.00           C
ATOM   7843  C39 POPEw 153      44.407  37.763 109.146  1.00  0.00           C
ATOM   7846 0C31 POPEw 153      43.147  37.073 109.696  1.00  0.00           C
ATOM   7849 1C31 POPEw 153      43.387  35.653 110.236  1.00  0.00           C
ATOM   7852 2C31 POPEw 153      42.097  35.042 110.826  1.00  0.00           C
ATOM   7855 3C31 POPEw 153      42.167  33.522 111.037  1.00  0.00           C
ATOM   7858 4C31 POPEw 153      40.837  32.972 111.567  1.00  0.00           C
ATOM   7861 5C31 POPEw 153      40.557  31.523 111.177  1.00  0.00           C
ATOM   7864 6C31 POPEw 153      39.157  31.044 111.576  1.00  0.00           C
ATOM   7868  NH3 POPEx 154      30.297  60.363 117.796  1.00  0.00           N
ATOM   7872  C12 POPEx 154      29.767  61.312 116.747  1.00  0.00           C
ATOM   7875  C11 POPEx 154      28.387  60.863 116.257  1.00  0.00           C
ATOM   7878  P   POPEx 154      26.868  61.533 118.287  1.00  0.00           P
ATOM   7879  O13 POPEx 154      25.667  60.893 118.876  1.00  0.00           O
ATOM   7880  O14 POPEx 154      27.897  62.113 119.177  1.00  0.00           O
ATOM   7881  O11 POPEx 154      26.407  62.643 117.287  1.00  0.00           O
ATOM   7882  O12 POPEx 154      27.567  60.452 117.346  1.00  0.00           O
ATOM   7883  C1  POPEx 154      25.077  62.743 116.766  1.00  0.00           C
ATOM   7886  C2  POPEx 154      25.107  63.404 115.366  1.00  0.00           C
ATOM   7888  O21 POPEx 154      25.837  62.513 114.486  1.00  0.00           O
ATOM   7889  C21 POPEx 154      25.607  62.633 113.196  1.00  0.00           C
ATOM   7890  O22 POPEx 154      24.837  63.412 112.676  1.00  0.00           O
ATOM   7891  C22 POPEx 154      26.467  61.593 112.466  1.00  0.00           C
ATOM   7894  C3  POPEx 154      25.727  64.844 115.466  1.00  0.00           C
ATOM   7897  O31 POPEx 154      26.677  65.133 114.426  1.00  0.00           O
ATOM   7898  C31 POPEx 154      27.937  64.952 114.736  1.00  0.00           C
ATOM   7899  O32 POPEx 154      28.407  64.662 115.826  1.00  0.00           O
ATOM   7900  C32 POPEx 154      28.757  65.053 113.456  1.00  0.00           C
ATOM   7903  C23 POPEx 154      26.027  61.393 110.997  1.00  0.00           C
ATOM   7906  C24 POPEx 154      26.798  60.313 110.226  1.00  0.00           C
ATOM   7909  C25 POPEx 154      28.247  60.694 109.867  1.00  0.00           C
ATOM   7912  C26 POPEx 154      28.617  60.203 108.446  1.00  0.00           C
ATOM   7915  C27 POPEx 154      30.047  60.553 108.006  1.00  0.00           C
ATOM   7918  C28 POPEx 154      30.217  60.413 106.476  1.00  0.00           C
ATOM   7921  C29 POPEx 154      31.627  60.533 105.977  1.00  0.00           C
ATOM   7923 0C21 POPEx 154      32.028  60.293 104.716  1.00  0.00           C
ATOM   7925 1C21 POPEx 154      31.127  59.923 103.547  1.00  0.00           C
ATOM   7928 2C21 POPEx 154      31.467  60.753 102.287  1.00  0.00           C
ATOM   7931 3C21 POPEx 154      32.747  60.304 101.567  1.00  0.00           C
ATOM   7934 4C21 POPEx 154      33.217  61.312 100.497  1.00  0.00           C
ATOM   7937 5C21 POPEx 154      32.287  61.403  99.286  1.00  0.00           C
ATOM   7940 6C21 POPEx 154      32.577  62.612  98.397  1.00  0.00           C
ATOM   7943 7C21 POPEx 154      31.617  62.713  97.196  1.00  0.00           C
ATOM   7946 8C21 POPEx 154      31.857  63.932  96.307  1.00  0.00           C
ATOM   7950  C33 POPEx 154      30.167  64.463 113.677  1.00  0.00           C
ATOM   7953  C34 POPEx 154      30.897  64.243 112.356  1.00  0.00           C
ATOM   7956  C35 POPEx 154      32.317  63.703 112.527  1.00  0.00           C
ATOM   7959  C36 POPEx 154      32.377  62.283 113.097  1.00  0.00           C
ATOM   7962  C37 POPEx 154      33.787  61.673 112.977  1.00  0.00           C
ATOM   7965  C38 POPEx 154      33.727  60.182 112.676  1.00  0.00           C
ATOM   7968  C39 POPEx 154      33.417  59.873 111.207  1.00  0.00           C
ATOM   7971 0C31 POPEx 154      34.667  59.943 110.306  1.00  0.00           C
ATOM   7974 1C31 POPEx 154      34.427  59.413 108.886  1.00  0.00           C
ATOM   7977 2C31 POPEx 154      35.707  58.932 108.186  1.00  0.00           C
ATOM   7980 3C31 POPEx 154      36.387  60.023 107.346  1.00  0.00           C
ATOM   7983 4C31 POPEx 154      35.688  60.262 105.997  1.00  0.00           C
ATOM   7986 5C31 POPEx 154      36.517  61.123 105.036  1.00  0.00           C
ATOM   7989 6C31 POPEx 154      35.857  61.323 103.666  1.00  0.00           C
ATOM   7993  NH3 POPEy 155     131.931  85.743 116.666  1.00  0.00           N
ATOM   7997  C12 POPEy 155     131.288  85.414 117.966  1.00  0.00           C
ATOM   8000  C11 POPEy 155     130.066  84.533 117.747  1.00  0.00           C
ATOM   8003  P   POPEy 155     127.857  84.242 119.076  1.00  0.00           P
ATOM   8004  O13 POPEy 155     127.527  83.884 120.486  1.00  0.00           O
ATOM   8005  O14 POPEy 155     127.118  85.344 118.427  1.00  0.00           O
ATOM   8006  O11 POPEy 155     127.637  82.953 118.156  1.00  0.00           O
ATOM   8007  O12 POPEy 155     129.406  84.463 119.006  1.00  0.00           O
ATOM   8008  C1  POPEy 155     126.347  82.654 117.616  1.00  0.00           C
ATOM   8011  C2  POPEy 155     126.338  82.443 116.076  1.00  0.00           C
ATOM   8013  O21 POPEy 155     125.596  81.243 115.757  1.00  0.00           O
ATOM   8014  C21 POPEy 155     124.277  81.394 115.666  1.00  0.00           C
ATOM   8015  O22 POPEy 155     123.647  82.403 115.936  1.00  0.00           O
ATOM   8016  C22 POPEy 155     123.698  80.103 115.077  1.00  0.00           C
ATOM   8019  C3  POPEy 155     127.737  82.324 115.406  1.00  0.00           C
ATOM   8022  O31 POPEy 155     127.637  82.353 113.957  1.00  0.00           O
ATOM   8023  C31 POPEy 155     127.857  81.202 113.316  1.00  0.00           C
ATOM   8024  O32 POPEy 155     128.027  80.124 113.847  1.00  0.00           O
ATOM   8025  C32 POPEy 155     127.927  81.454 111.796  1.00  0.00           C
ATOM   8028  C23 POPEy 155     123.637  80.163 113.526  1.00  0.00           C
ATOM   8031  C24 POPEy 155     123.486  78.783 112.866  1.00  0.00           C
ATOM   8034  C25 POPEy 155     123.467  78.904 111.327  1.00  0.00           C
ATOM   8037  C26 POPEy 155     123.377  77.553 110.597  1.00  0.00           C
ATOM   8040  C27 POPEy 155     123.317  77.753 109.076  1.00  0.00           C
ATOM   8043  C28 POPEy 155     123.027  76.452 108.296  1.00  0.00           C
ATOM   8046  C29 POPEy 155     122.988  76.673 106.806  1.00  0.00           C
ATOM   8048 0C21 POPEy 155     122.087  76.193 105.927  1.00  0.00           C
ATOM   8050 1C21 POPEy 155     120.877  75.342 106.246  1.00  0.00           C
ATOM   8053 2C21 POPEy 155     119.658  75.663 105.357  1.00  0.00           C
ATOM   8056 3C21 POPEy 155     118.427  74.893 105.857  1.00  0.00           C
ATOM   8059 4C21 POPEy 155     117.347  74.623 104.806  1.00  0.00           C
ATOM   8062 5C21 POPEy 155     116.176  73.842 105.416  1.00  0.00           C
ATOM   8065 6C21 POPEy 155     115.267  73.183 104.367  1.00  0.00           C
ATOM   8068 7C21 POPEy 155     114.127  72.382 105.016  1.00  0.00           C
ATOM   8071 8C21 POPEy 155     113.408  71.473 104.026  1.00  0.00           C
ATOM   8075  C33 POPEy 155     126.986  80.553 110.946  1.00  0.00           C
ATOM   8078  C34 POPEy 155     127.556  80.322 109.537  1.00  0.00           C
ATOM   8081  C35 POPEy 155     126.688  79.404 108.646  1.00  0.00           C
ATOM   8084  C36 POPEy 155     127.337  79.083 107.287  1.00  0.00           C
ATOM   8087  C37 POPEy 155     126.446  78.173 106.406  1.00  0.00           C
ATOM   8090  C38 POPEy 155     127.146  77.743 105.106  1.00  0.00           C
ATOM   8093  C39 POPEy 155     126.188  77.613 103.916  1.00  0.00           C
ATOM   8096 0C31 POPEy 155     125.427  76.283 103.796  1.00  0.00           C
ATOM   8099 1C31 POPEy 155     126.048  75.374 102.726  1.00  0.00           C
ATOM   8102 2C31 POPEy 155     125.237  74.103 102.416  1.00  0.00           C
ATOM   8105 3C31 POPEy 155     125.697  73.463 101.096  1.00  0.00           C
ATOM   8108 4C31 POPEy 155     125.066  72.103 100.796  1.00  0.00           C
ATOM   8111 5C31 POPEy 155     125.537  71.554  99.446  1.00  0.00           C
ATOM   8114 6C31 POPEy 155     125.066  70.124  99.156  1.00  0.00           C
ATOM   8118  NH3 POPEz 156      11.157   3.523 117.747  1.00  0.00           N
ATOM   8122  C12 POPEz 156      10.577   4.893 117.927  1.00  0.00           C
ATOM   8125  C11 POPEz 156      10.427   5.303 119.406  1.00  0.00           C
ATOM   8128  P   POPEz 156      10.017   7.923 119.406  1.00  0.00           P
ATOM   8129  O13 POPEz 156       8.587   7.643 119.686  1.00  0.00           O
ATOM   8130  O14 POPEz 156      10.677   8.953 120.217  1.00  0.00           O
ATOM   8131  O11 POPEz 156      10.267   8.173 117.857  1.00  0.00           O
ATOM   8132  O12 POPEz 156      10.887   6.633 119.597  1.00  0.00           O
ATOM   8133  C1  POPEz 156       9.207   8.113 116.887  1.00  0.00           C
ATOM   8136  C2  POPEz 156       9.777   8.063 115.416  1.00  0.00           C
ATOM   8138  O21 POPEz 156       9.107   8.973 114.507  1.00  0.00           O
ATOM   8139  C21 POPEz 156       7.847   8.653 114.247  1.00  0.00           C
ATOM   8140  O22 POPEz 156       7.237   7.743 114.736  1.00  0.00           O
ATOM   8141  C22 POPEz 156       7.297   9.543 113.137  1.00  0.00           C
ATOM   8144  C3  POPEz 156       9.937   6.633 114.826  1.00  0.00           C
ATOM   8147  O31 POPEz 156      10.777   6.653 113.656  1.00  0.00           O
ATOM   8148  C31 POPEz 156      10.207   6.353 112.496  1.00  0.00           C
ATOM   8149  O32 POPEz 156       9.047   6.043 112.326  1.00  0.00           O
ATOM   8150  C32 POPEz 156      11.227   6.613 111.397  1.00  0.00           C
ATOM   8153  C23 POPEz 156       7.417   8.873 111.747  1.00  0.00           C
ATOM   8156  C24 POPEz 156       6.667   9.623 110.647  1.00  0.00           C
ATOM   8159  C25 POPEz 156       6.737   8.913 109.286  1.00  0.00           C
ATOM   8162  C26 POPEz 156       5.697   9.423 108.287  1.00  0.00           C
ATOM   8165  C27 POPEz 156       5.767   8.673 106.957  1.00  0.00           C
ATOM   8168  C28 POPEz 156       4.607   9.053 106.016  1.00  0.00           C
ATOM   8171  C29 POPEz 156       4.747   8.363 104.686  1.00  0.00           C
ATOM   8173 0C21 POPEz 156       4.827   8.943 103.466  1.00  0.00           C
ATOM   8175 1C21 POPEz 156       4.797  10.423 103.137  1.00  0.00           C
ATOM   8178 2C21 POPEz 156       3.467  10.843 102.466  1.00  0.00           C
ATOM   8181 3C21 POPEz 156       3.147  10.043 101.196  1.00  0.00           C
ATOM   8184 4C21 POPEz 156       1.972  10.603 100.366  1.00  0.00           C
ATOM   8187 5C21 POPEz 156       0.622  10.583 101.117  1.00  0.00           C
ATOM   8190 6C21 POPEz 156      -0.568  10.713 100.156  1.00  0.00           C
ATOM   8193 7C21 POPEz 156      -1.928  10.773 100.876  1.00  0.00           C
ATOM   8196 8C21 POPEz 156      -3.118  10.523  99.946  1.00  0.00           C
ATOM   8200  C33 POPEz 156      11.427   5.473 110.376  1.00  0.00           C
ATOM   8203  C34 POPEz 156      12.417   5.813 109.256  1.00  0.00           C
ATOM   8206  C35 POPEz 156      11.957   6.903 108.287  1.00  0.00           C
ATOM   8209  C36 POPEz 156      11.487   6.373 106.926  1.00  0.00           C
ATOM   8212  C37 POPEz 156      11.127   7.513 105.966  1.00  0.00           C
ATOM   8215  C38 POPEz 156      11.057   7.073 104.496  1.00  0.00           C
ATOM   8218  C39 POPEz 156      12.437   6.843 103.876  1.00  0.00           C
ATOM   8221 0C31 POPEz 156      12.387   6.473 102.396  1.00  0.00           C
ATOM   8224 1C31 POPEz 156      13.787   6.353 101.777  1.00  0.00           C
ATOM   8227 2C31 POPEz 156      13.757   5.883 100.317  1.00  0.00           C
ATOM   8230 3C31 POPEz 156      15.137   5.973  99.657  1.00  0.00           C
ATOM   8233 4C31 POPEz 156      15.217   5.273  98.287  1.00  0.00           C
ATOM   8236 5C31 POPEz 156      14.147   5.763  97.306  1.00  0.00           C
ATOM   8239 6C31 POPEz 156      14.377   5.323  95.857  1.00  0.00           C
ATOM   8243  NH3 POPE0 157      52.458 120.503  73.336  1.00  0.00           N
ATOM   8247  C12 POPE0 157      52.846 120.803  71.916  1.00  0.00           C
ATOM   8250  C11 POPE0 157      52.048 122.014  71.407  1.00  0.00           C
ATOM   8253  P   POPE0 157      51.588 123.894  73.217  1.00  0.00           P
ATOM   8254  O13 POPE0 157      52.126 125.243  73.466  1.00  0.00           O
ATOM   8255  O14 POPE0 157      50.147 123.793  72.916  1.00  0.00           O
ATOM   8256  O11 POPE0 157      51.917 122.992  74.476  1.00  0.00           O
ATOM   8257  O12 POPE0 157      52.458 123.194  72.086  1.00  0.00           O
ATOM   8258  C1  POPE0 157      51.346 123.474  75.707  1.00  0.00           C
ATOM   8261  C2  POPE0 157      52.137 122.924  76.916  1.00  0.00           C
ATOM   8263  O21 POPE0 157      51.377 123.083  78.126  1.00  0.00           O
ATOM   8264  C21 POPE0 157      51.117 124.304  78.536  1.00  0.00           C
ATOM   8265  O22 POPE0 157      51.557 125.332  78.067  1.00  0.00           O
ATOM   8266  C22 POPE0 157      50.117 124.253  79.696  1.00  0.00           C
ATOM   8269  C3  POPE0 157      53.597 123.493  76.976  1.00  0.00           C
ATOM   8272  O31 POPE0 157      54.127 123.632  78.316  1.00  0.00           O
ATOM   8273  C31 POPE0 157      54.207 122.504  78.997  1.00  0.00           C
ATOM   8274  O32 POPE0 157      54.007 121.384  78.567  1.00  0.00           O
ATOM   8275  C32 POPE0 157      54.626 122.784  80.446  1.00  0.00           C
ATOM   8278  C23 POPE0 157      48.657 124.413  79.196  1.00  0.00           C
ATOM   8281  C24 POPE0 157      47.638 124.213  80.317  1.00  0.00           C
ATOM   8284  C25 POPE0 157      47.667 125.313  81.397  1.00  0.00           C
ATOM   8287  C26 POPE0 157      46.798 124.964  82.606  1.00  0.00           C
ATOM   8290  C27 POPE0 157      46.806 126.053  83.696  1.00  0.00           C
ATOM   8293  C28 POPE0 157      47.077 125.472  85.097  1.00  0.00           C
ATOM   8296  C29 POPE0 157      48.537 125.174  85.337  1.00  0.00           C
ATOM   8298 0C21 POPE0 157      49.137 125.162  86.537  1.00  0.00           C
ATOM   8300 1C21 POPE0 157      48.428 125.433  87.837  1.00  0.00           C
ATOM   8303 2C21 POPE0 157      49.387 125.752  88.997  1.00  0.00           C
ATOM   8306 3C21 POPE0 157      48.607 126.182  90.247  1.00  0.00           C
ATOM   8309 4C21 POPE0 157      49.497 126.302  91.486  1.00  0.00           C
ATOM   8312 5C21 POPE0 157      48.778 126.932  92.676  1.00  0.00           C
ATOM   8315 6C21 POPE0 157      49.567 126.853  93.997  1.00  0.00           C
ATOM   8318 7C21 POPE0 157      51.016 127.342  93.866  1.00  0.00           C
ATOM   8321 8C21 POPE0 157      51.777 127.333  95.197  1.00  0.00           C
ATOM   8325  C33 POPE0 157      53.727 123.772  81.236  1.00  0.00           C
ATOM   8328  C34 POPE0 157      53.428 123.233  82.647  1.00  0.00           C
ATOM   8331  C35 POPE0 157      52.667 124.193  83.586  1.00  0.00           C
ATOM   8334  C36 POPE0 157      53.568 125.144  84.387  1.00  0.00           C
ATOM   8337  C37 POPE0 157      52.817 125.724  85.597  1.00  0.00           C
ATOM   8340  C38 POPE0 157      53.638 126.683  86.476  1.00  0.00           C
ATOM   8343  C39 POPE0 157      52.838 127.114  87.717  1.00  0.00           C
ATOM   8346 0C31 POPE0 157      53.628 127.953  88.726  1.00  0.00           C
ATOM   8349 1C31 POPE0 157      52.857 128.083  90.057  1.00  0.00           C
ATOM   8352 2C31 POPE0 157      53.667 128.673  91.226  1.00  0.00           C
ATOM   8355 3C31 POPE0 157      53.917 130.183  91.106  1.00  0.00           C
ATOM   8358 4C31 POPE0 157      54.537 130.768  92.376  1.00  0.00           C
ATOM   8361 5C31 POPE0 157      54.737 132.288  92.287  1.00  0.00           C
ATOM   8364 6C31 POPE0 157      55.346 132.908  93.547  1.00  0.00           C
ATOM   8368  NH3 POPE1 158     124.786  16.703  72.156  1.00  0.00           N
ATOM   8372  C12 POPE1 158     125.066  15.233  72.286  1.00  0.00           C
ATOM   8375  C11 POPE1 158     124.147  14.633  73.347  1.00  0.00           C
ATOM   8378  P   POPE1 158     125.607  12.793  74.527  1.00  0.00           P
ATOM   8379  O13 POPE1 158     126.586  12.023  73.746  1.00  0.00           O
ATOM   8380  O14 POPE1 158     126.117  13.943  75.287  1.00  0.00           O
ATOM   8381  O11 POPE1 158     124.847  11.833  75.527  1.00  0.00           O
ATOM   8382  O12 POPE1 158     124.437  13.253  73.547  1.00  0.00           O
ATOM   8383  C1  POPE1 158     125.208  11.733  76.906  1.00  0.00           C
ATOM   8386  C2  POPE1 158     125.317  10.223  77.276  1.00  0.00           C
ATOM   8388  O21 POPE1 158     125.717  10.063  78.656  1.00  0.00           O
ATOM   8389  C21 POPE1 158     124.786  10.363  79.556  1.00  0.00           C
ATOM   8390  O22 POPE1 158     123.647  10.733  79.306  1.00  0.00           O
ATOM   8391  C22 POPE1 158     125.387  10.313  80.966  1.00  0.00           C
ATOM   8394  C3  POPE1 158     126.338   9.543  76.316  1.00  0.00           C
ATOM   8397  O31 POPE1 158     126.667   8.203  76.707  1.00  0.00           O
ATOM   8398  C31 POPE1 158     127.817   7.843  77.297  1.00  0.00           C
ATOM   8399  O32 POPE1 158     128.016   6.703  77.686  1.00  0.00           O
ATOM   8400  C32 POPE1 158     128.897   8.923  77.346  1.00  0.00           C
ATOM   8403  C23 POPE1 158     124.507   9.673  82.056  1.00  0.00           C
ATOM   8406  C24 POPE1 158     125.158   9.803  83.436  1.00  0.00           C
ATOM   8409  C25 POPE1 158     124.587   8.803  84.457  1.00  0.00           C
ATOM   8412  C26 POPE1 158     124.847   9.223  85.907  1.00  0.00           C
ATOM   8415  C27 POPE1 158     124.416   8.153  86.916  1.00  0.00           C
ATOM   8418  C28 POPE1 158     124.238   8.683  88.357  1.00  0.00           C
ATOM   8421  C29 POPE1 158     123.017   9.563  88.446  1.00  0.00           C
ATOM   8423 0C21 POPE1 158     122.378   9.963  89.556  1.00  0.00           C
ATOM   8425 1C21 POPE1 158     122.747   9.623  90.977  1.00  0.00           C
ATOM   8428 2C21 POPE1 158     121.537   9.003  91.696  1.00  0.00           C
ATOM   8431 3C21 POPE1 158     120.377   9.983  91.957  1.00  0.00           C
ATOM   8434 4C21 POPE1 158     119.248   9.353  92.787  1.00  0.00           C
ATOM   8437 5C21 POPE1 158     118.607  10.323  93.786  1.00  0.00           C
ATOM   8440 6C21 POPE1 158     117.877  11.513  93.156  1.00  0.00           C
ATOM   8443 7C21 POPE1 158     117.677  12.663  94.156  1.00  0.00           C
ATOM   8446 8C21 POPE1 158     116.897  13.843  93.586  1.00  0.00           C
ATOM   8450  C33 POPE1 158     130.197   8.493  78.056  1.00  0.00           C
ATOM   8453  C34 POPE1 158     130.257   8.873  79.546  1.00  0.00           C
ATOM   8456  C35 POPE1 158     129.177   8.183  80.396  1.00  0.00           C
ATOM   8459  C36 POPE1 158     129.327   8.503  81.897  1.00  0.00           C
ATOM   8462  C37 POPE1 158     128.908   7.323  82.787  1.00  0.00           C
ATOM   8465  C38 POPE1 158     129.458   7.423  84.216  1.00  0.00           C
ATOM   8468  C39 POPE1 158     128.607   8.293  85.156  1.00  0.00           C
ATOM   8471 0C31 POPE1 158     129.207   8.303  86.567  1.00  0.00           C
ATOM   8474 1C31 POPE1 158     128.287   8.963  87.606  1.00  0.00           C
ATOM   8477 2C31 POPE1 158     128.917   8.953  89.006  1.00  0.00           C
ATOM   8480 3C31 POPE1 158     127.967   9.463  90.097  1.00  0.00           C
ATOM   8483 4C31 POPE1 158     128.647   9.543  91.467  1.00  0.00           C
ATOM   8486 5C31 POPE1 158     127.728  10.113  92.557  1.00  0.00           C
ATOM   8489 6C31 POPE1 158     128.408  10.243  93.916  1.00  0.00           C
ATOM   8493  NH3 POPE2 159      31.367  13.533 117.927  1.00  0.00           N
ATOM   8497  C12 POPE2 159      31.467  14.783 118.757  1.00  0.00           C
ATOM   8500  C11 POPE2 159      32.827  14.943 119.457  1.00  0.00           C
ATOM   8503  P   POPE2 159      33.457  12.493 120.266  1.00  0.00           P
ATOM   8504  O13 POPE2 159      34.497  11.993 121.187  1.00  0.00           O
ATOM   8505  O14 POPE2 159      32.177  11.763 120.247  1.00  0.00           O
ATOM   8506  O11 POPE2 159      33.997  12.413 118.786  1.00  0.00           O
ATOM   8507  O12 POPE2 159      33.118  14.003 120.497  1.00  0.00           O
ATOM   8508  C1  POPE2 159      35.267  12.883 118.336  1.00  0.00           C
ATOM   8511  C2  POPE2 159      35.217  13.093 116.796  1.00  0.00           C
ATOM   8513  O21 POPE2 159      34.637  14.383 116.587  1.00  0.00           O
ATOM   8514  C21 POPE2 159      35.017  15.053 115.506  1.00  0.00           C
ATOM   8515  O22 POPE2 159      35.647  14.573 114.576  1.00  0.00           O
ATOM   8516  C22 POPE2 159      34.607  16.513 115.637  1.00  0.00           C
ATOM   8519  C3  POPE2 159      34.417  11.913 116.146  1.00  0.00           C
ATOM   8522  O31 POPE2 159      34.096  12.043 114.747  1.00  0.00           O
ATOM   8523  C31 POPE2 159      32.877  12.543 114.467  1.00  0.00           C
ATOM   8524  O32 POPE2 159      32.107  13.033 115.276  1.00  0.00           O
ATOM   8525  C32 POPE2 159      32.577  12.343 112.986  1.00  0.00           C
ATOM   8528  C23 POPE2 159      34.177  17.153 114.296  1.00  0.00           C
ATOM   8531  C24 POPE2 159      33.537  18.523 114.537  1.00  0.00           C
ATOM   8534  C25 POPE2 159      33.118  19.243 113.246  1.00  0.00           C
ATOM   8537  C26 POPE2 159      34.278  19.913 112.496  1.00  0.00           C
ATOM   8540  C27 POPE2 159      33.767  20.853 111.386  1.00  0.00           C
ATOM   8543  C28 POPE2 159      34.897  21.643 110.696  1.00  0.00           C
ATOM   8546  C29 POPE2 159      34.357  22.783 109.867  1.00  0.00           C
ATOM   8548 0C21 POPE2 159      34.927  23.333 108.786  1.00  0.00           C
ATOM   8550 1C21 POPE2 159      36.208  22.884 108.106  1.00  0.00           C
ATOM   8553 2C21 POPE2 159      35.957  22.773 106.597  1.00  0.00           C
ATOM   8556 3C21 POPE2 159      37.077  22.043 105.857  1.00  0.00           C
ATOM   8559 4C21 POPE2 159      36.627  21.663 104.446  1.00  0.00           C
ATOM   8562 5C21 POPE2 159      37.697  20.923 103.637  1.00  0.00           C
ATOM   8565 6C21 POPE2 159      38.757  21.843 103.006  1.00  0.00           C
ATOM   8568 7C21 POPE2 159      39.377  21.143 101.796  1.00  0.00           C
ATOM   8571 8C21 POPE2 159      40.397  21.983 101.016  1.00  0.00           C
ATOM   8575  C33 POPE2 159      33.507  13.153 112.056  1.00  0.00           C
ATOM   8578  C34 POPE2 159      33.307  12.813 110.567  1.00  0.00           C
ATOM   8581  C35 POPE2 159      34.257  11.733 110.027  1.00  0.00           C
ATOM   8584  C36 POPE2 159      34.077  10.353 110.656  1.00  0.00           C
ATOM   8587  C37 POPE2 159      34.737   9.233 109.836  1.00  0.00           C
ATOM   8590  C38 POPE2 159      34.377   7.823 110.347  1.00  0.00           C
ATOM   8593  C39 POPE2 159      34.377   6.763 109.236  1.00  0.00           C
ATOM   8596 0C31 POPE2 159      35.767   6.253 108.827  1.00  0.00           C
ATOM   8599 1C31 POPE2 159      36.377   5.243 109.817  1.00  0.00           C
ATOM   8602 2C31 POPE2 159      37.647   4.583 109.247  1.00  0.00           C
ATOM   8605 3C31 POPE2 159      38.197   3.453 110.116  1.00  0.00           C
ATOM   8608 4C31 POPE2 159      39.467   2.823 109.527  1.00  0.00           C
ATOM   8611 5C31 POPE2 159      40.007   1.673 110.387  1.00  0.00           C
ATOM   8614 6C31 POPE2 159      41.377   1.158 109.937  1.00  0.00           C
ATOM   8618  NH3 POPE3 160      17.107   0.468 117.586  1.00  0.00           N
ATOM   8622  C12 POPE3 160      17.787   0.688 118.906  1.00  0.00           C
ATOM   8625  C11 POPE3 160      18.647   1.973 118.856  1.00  0.00           C
ATOM   8628  P   POPE3 160      20.647   1.584 117.216  1.00  0.00           P
ATOM   8629  O13 POPE3 160      20.677   0.188 117.707  1.00  0.00           O
ATOM   8630  O14 POPE3 160      21.717   2.503 117.626  1.00  0.00           O
ATOM   8631  O11 POPE3 160      20.597   1.593 115.626  1.00  0.00           O
ATOM   8632  O12 POPE3 160      19.257   2.223 117.586  1.00  0.00           O
ATOM   8633  C1  POPE3 160      21.517   0.738 114.927  1.00  0.00           C
ATOM   8636  C2  POPE3 160      21.847   1.274 113.497  1.00  0.00           C
ATOM   8638  O21 POPE3 160      20.707   1.323 112.597  1.00  0.00           O
ATOM   8639  C21 POPE3 160      20.247   0.178 112.147  1.00  0.00           C
ATOM   8640  O22 POPE3 160      20.447  -0.942 112.597  1.00  0.00           O
ATOM   8641  C22 POPE3 160      19.487   0.448 110.836  1.00  0.00           C
ATOM   8644  C3  POPE3 160      23.077   0.509 112.916  1.00  0.00           C
ATOM   8647  O31 POPE3 160      23.547   1.138 111.716  1.00  0.00           O
ATOM   8648  C31 POPE3 160      24.877   1.158 111.576  1.00  0.00           C
ATOM   8649  O32 POPE3 160      25.667   0.608 112.326  1.00  0.00           O
ATOM   8650  C32 POPE3 160      25.217   1.963 110.317  1.00  0.00           C
ATOM   8653  C23 POPE3 160      19.287  -0.842 110.016  1.00  0.00           C
ATOM   8656  C24 POPE3 160      19.247  -0.671 108.486  1.00  0.00           C
ATOM   8659  C25 POPE3 160      20.507  -0.011 107.936  1.00  0.00           C
ATOM   8662  C26 POPE3 160      20.727  -0.312 106.447  1.00  0.00           C
ATOM   8665  C27 POPE3 160      21.868   0.538 105.876  1.00  0.00           C
ATOM   8668  C28 POPE3 160      22.317   0.129 104.467  1.00  0.00           C
ATOM   8671  C29 POPE3 160      22.997  -1.212 104.486  1.00  0.00           C
ATOM   8673 0C21 POPE3 160      23.347  -1.921 103.397  1.00  0.00           C
ATOM   8675 1C21 POPE3 160      23.118  -1.502 101.976  1.00  0.00           C
ATOM   8678 2C21 POPE3 160      22.267  -2.532 101.216  1.00  0.00           C
ATOM   8681 3C21 POPE3 160      22.157  -2.172  99.736  1.00  0.00           C
ATOM   8684 4C21 POPE3 160      21.437  -3.241  98.906  1.00  0.00           C
ATOM   8687 5C21 POPE3 160      21.837  -3.142  97.427  1.00  0.00           C
ATOM   8690 6C21 POPE3 160      20.997  -4.041  96.516  1.00  0.00           C
ATOM   8693 7C21 POPE3 160      21.627  -4.232  95.136  1.00  0.00           C
ATOM   8696 8C21 POPE3 160      20.707  -4.972  94.166  1.00  0.00           C
ATOM   8700  C33 POPE3 160      25.297   1.138 109.016  1.00  0.00           C
ATOM   8703  C34 POPE3 160      24.877   1.923 107.756  1.00  0.00           C
ATOM   8706  C35 POPE3 160      25.867   2.993 107.266  1.00  0.00           C
ATOM   8709  C36 POPE3 160      27.177   2.403 106.707  1.00  0.00           C
ATOM   8712  C37 POPE3 160      27.967   3.343 105.796  1.00  0.00           C
ATOM   8715  C38 POPE3 160      29.337   2.753 105.436  1.00  0.00           C
ATOM   8718  C39 POPE3 160      30.007   3.443 104.236  1.00  0.00           C
ATOM   8721 0C31 POPE3 160      31.347   2.773 103.906  1.00  0.00           C
ATOM   8724 1C31 POPE3 160      31.938   3.213 102.557  1.00  0.00           C
ATOM   8727 2C31 POPE3 160      33.207   2.413 102.247  1.00  0.00           C
ATOM   8730 3C31 POPE3 160      33.767   2.683 100.847  1.00  0.00           C
ATOM   8733 4C31 POPE3 160      34.997   1.813 100.567  1.00  0.00           C
ATOM   8736 5C31 POPE3 160      35.567   2.004  99.156  1.00  0.00           C
ATOM   8739 6C31 POPE3 160      36.667   0.998  98.817  1.00  0.00           C
ATOM   8743  NH3 POPE4 161      63.667  41.944 120.126  1.00  0.00           N
ATOM   8747  C12 POPE4 161      62.916  42.822 119.156  1.00  0.00           C
ATOM   8750  C11 POPE4 161      61.658  43.452 119.787  1.00  0.00           C
ATOM   8753  P   POPE4 161      59.727  44.853 118.716  1.00  0.00           P
ATOM   8754  O13 POPE4 161      58.937  44.233 119.806  1.00  0.00           O
ATOM   8755  O14 POPE4 161      59.407  46.273 118.486  1.00  0.00           O
ATOM   8756  O11 POPE4 161      59.537  44.043 117.367  1.00  0.00           O
ATOM   8757  O12 POPE4 161      61.257  44.623 119.037  1.00  0.00           O
ATOM   8758  C1  POPE4 161      60.158  44.503 116.146  1.00  0.00           C
ATOM   8761  C2  POPE4 161      59.107  44.632 115.007  1.00  0.00           C
ATOM   8763  O21 POPE4 161      59.717  44.573 113.696  1.00  0.00           O
ATOM   8764  C21 POPE4 161      60.377  45.663 113.357  1.00  0.00           C
ATOM   8765  O22 POPE4 161      60.677  46.593 114.087  1.00  0.00           O
ATOM   8766  C22 POPE4 161      60.717  45.623 111.867  1.00  0.00           C
ATOM   8769  C3  POPE4 161      58.167  45.873 115.166  1.00  0.00           C
ATOM   8772  O31 POPE4 161      57.448  46.143 113.936  1.00  0.00           O
ATOM   8773  C31 POPE4 161      56.757  47.272 113.936  1.00  0.00           C
ATOM   8774  O32 POPE4 161      56.627  48.022 114.896  1.00  0.00           O
ATOM   8775  C32 POPE4 161      56.208  47.544 112.536  1.00  0.00           C
ATOM   8778  C23 POPE4 161      61.357  46.963 111.397  1.00  0.00           C
ATOM   8781  C24 POPE4 161      62.006  46.903 110.016  1.00  0.00           C
ATOM   8784  C25 POPE4 161      61.076  46.393 108.906  1.00  0.00           C
ATOM   8787  C26 POPE4 161      61.717  46.484 107.507  1.00  0.00           C
ATOM   8790  C27 POPE4 161      60.857  45.803 106.436  1.00  0.00           C
ATOM   8793  C28 POPE4 161      61.478  45.834 105.016  1.00  0.00           C
ATOM   8796  C29 POPE4 161      61.388  47.193 104.367  1.00  0.00           C
ATOM   8798 0C21 POPE4 161      60.457  47.593 103.477  1.00  0.00           C
ATOM   8800 1C21 POPE4 161      59.267  46.814 102.977  1.00  0.00           C
ATOM   8803 2C21 POPE4 161      57.978  47.653 103.036  1.00  0.00           C
ATOM   8806 3C21 POPE4 161      56.707  46.933 102.536  1.00  0.00           C
ATOM   8809 4C21 POPE4 161      55.467  47.804 102.766  1.00  0.00           C
ATOM   8812 5C21 POPE4 161      54.277  47.544 101.827  1.00  0.00           C
ATOM   8815 6C21 POPE4 161      53.576  46.193 102.016  1.00  0.00           C
ATOM   8818 7C21 POPE4 161      52.378  46.052 101.067  1.00  0.00           C
ATOM   8821 8C21 POPE4 161      51.577  44.763 101.277  1.00  0.00           C
ATOM   8825  C33 POPE4 161      56.408  49.012 112.107  1.00  0.00           C
ATOM   8828  C34 POPE4 161      55.717  49.393 110.787  1.00  0.00           C
ATOM   8831  C35 POPE4 161      56.567  49.173 109.527  1.00  0.00           C
ATOM   8834  C36 POPE4 161      56.518  47.752 108.947  1.00  0.00           C
ATOM   8837  C37 POPE4 161      57.157  47.674 107.546  1.00  0.00           C
ATOM   8840  C38 POPE4 161      57.196  46.263 106.926  1.00  0.00           C
ATOM   8843  C39 POPE4 161      55.827  45.623 106.666  1.00  0.00           C
ATOM   8846 0C31 POPE4 161      55.427  44.573 107.707  1.00  0.00           C
ATOM   8849 1C31 POPE4 161      54.048  43.963 107.427  1.00  0.00           C
ATOM   8852 2C31 POPE4 161      53.376  43.342 108.656  1.00  0.00           C
ATOM   8855 3C31 POPE4 161      54.177  42.253 109.376  1.00  0.00           C
ATOM   8858 4C31 POPE4 161      54.188  40.882 108.687  1.00  0.00           C
ATOM   8861 5C31 POPE4 161      54.678  39.783 109.636  1.00  0.00           C
ATOM   8864 6C31 POPE4 161      55.107  38.483 108.947  1.00  0.00           C
ATOM   8868  NH3 POPE5 162      55.307  57.523 118.836  1.00  0.00           N
ATOM   8872  C12 POPE5 162      55.438  56.044 118.786  1.00  0.00           C
ATOM   8875  C11 POPE5 162      56.528  55.713 117.766  1.00  0.00           C
ATOM   8878  P   POPE5 162      58.048  53.942 118.886  1.00  0.00           P
ATOM   8879  O13 POPE5 162      57.908  54.823 120.057  1.00  0.00           O
ATOM   8880  O14 POPE5 162      57.997  52.482 119.056  1.00  0.00           O
ATOM   8881  O11 POPE5 162      59.298  54.373 118.036  1.00  0.00           O
ATOM   8882  O12 POPE5 162      56.877  54.333 117.876  1.00  0.00           O
ATOM   8883  C1  POPE5 162      60.497  53.633 117.847  1.00  0.00           C
ATOM   8886  C2  POPE5 162      60.876  53.794 116.356  1.00  0.00           C
ATOM   8888  O21 POPE5 162      61.997  52.983 115.936  1.00  0.00           O
ATOM   8889  C21 POPE5 162      63.236  53.404 116.196  1.00  0.00           C
ATOM   8890  O22 POPE5 162      63.568  54.183 117.066  1.00  0.00           O
ATOM   8891  C22 POPE5 162      64.197  52.863 115.116  1.00  0.00           C
ATOM   8894  C3  POPE5 162      61.016  55.293 115.956  1.00  0.00           C
ATOM   8897  O31 POPE5 162      60.147  55.663 114.867  1.00  0.00           O
ATOM   8898  C31 POPE5 162      60.556  55.243 113.666  1.00  0.00           C
ATOM   8899  O32 POPE5 162      61.577  54.632 113.436  1.00  0.00           O
ATOM   8900  C32 POPE5 162      59.597  55.772 112.616  1.00  0.00           C
ATOM   8903  C23 POPE5 162      65.507  53.682 114.996  1.00  0.00           C
ATOM   8906  C24 POPE5 162      66.337  53.363 113.736  1.00  0.00           C
ATOM   8909  C25 POPE5 162      66.086  54.323 112.557  1.00  0.00           C
ATOM   8912  C26 POPE5 162      67.207  55.343 112.287  1.00  0.00           C
ATOM   8915  C27 POPE5 162      66.837  56.302 111.156  1.00  0.00           C
ATOM   8918  C28 POPE5 162      67.697  57.583 111.037  1.00  0.00           C
ATOM   8921  C29 POPE5 162      67.167  58.474 109.946  1.00  0.00           C
ATOM   8923 0C21 POPE5 162      67.347  59.802 109.817  1.00  0.00           C
ATOM   8925 1C21 POPE5 162      68.157  60.702 110.707  1.00  0.00           C
ATOM   8928 2C21 POPE5 162      69.317  61.403 109.946  1.00  0.00           C
ATOM   8931 3C21 POPE5 162      68.877  62.604 109.087  1.00  0.00           C
ATOM   8934 4C21 POPE5 162      70.067  63.173 108.287  1.00  0.00           C
ATOM   8937 5C21 POPE5 162      69.787  64.514 107.597  1.00  0.00           C
ATOM   8940 6C21 POPE5 162      71.067  65.062 106.946  1.00  0.00           C
ATOM   8943 7C21 POPE5 162      70.876  66.423 106.246  1.00  0.00           C
ATOM   8946 8C21 POPE5 162      72.196  67.003 105.726  1.00  0.00           C
ATOM   8950  C33 POPE5 162      60.257  56.843 111.736  1.00  0.00           C
ATOM   8953  C34 POPE5 162      59.257  57.443 110.746  1.00  0.00           C
ATOM   8956  C35 POPE5 162      59.907  58.452 109.787  1.00  0.00           C
ATOM   8959  C36 POPE5 162      60.767  57.762 108.716  1.00  0.00           C
ATOM   8962  C37 POPE5 162      61.637  58.763 107.936  1.00  0.00           C
ATOM   8965  C38 POPE5 162      62.717  58.103 107.056  1.00  0.00           C
ATOM   8968  C39 POPE5 162      62.187  56.973 106.166  1.00  0.00           C
ATOM   8971 0C31 POPE5 162      63.267  56.343 105.296  1.00  0.00           C
ATOM   8974 1C31 POPE5 162      62.737  55.192 104.426  1.00  0.00           C
ATOM   8977 2C31 POPE5 162      63.877  54.463 103.696  1.00  0.00           C
ATOM   8980 3C31 POPE5 162      63.417  53.363 102.736  1.00  0.00           C
ATOM   8983 4C31 POPE5 162      64.597  52.503 102.276  1.00  0.00           C
ATOM   8986 5C31 POPE5 162      64.298  51.653 101.037  1.00  0.00           C
ATOM   8989 6C31 POPE5 162      65.507  50.812 100.597  1.00  0.00           C
ATOM   8993  NH3 POPE6 163      72.247  68.693  79.327  1.00  0.00           N
ATOM   8997  C12 POPE6 163      73.417  69.603  79.616  1.00  0.00           C
ATOM   9000  C11 POPE6 163      73.247  70.974  78.926  1.00  0.00           C
ATOM   9003  P   POPE6 163      74.387  73.264  79.457  1.00  0.00           P
ATOM   9004  O13 POPE6 163      75.666  73.943  79.177  1.00  0.00           O
ATOM   9005  O14 POPE6 163      73.188  73.912  78.877  1.00  0.00           O
ATOM   9006  O11 POPE6 163      74.188  73.173  80.997  1.00  0.00           O
ATOM   9007  O12 POPE6 163      74.457  71.753  79.017  1.00  0.00           O
ATOM   9008  C1  POPE6 163      75.247  73.343  81.946  1.00  0.00           C
ATOM   9011  C2  POPE6 163      75.197  72.302  83.106  1.00  0.00           C
ATOM   9013  O21 POPE6 163      74.457  72.804  84.236  1.00  0.00           O
ATOM   9014  C21 POPE6 163      73.147  72.882  84.076  1.00  0.00           C
ATOM   9015  O22 POPE6 163      72.537  72.683  83.046  1.00  0.00           O
ATOM   9016  C22 POPE6 163      72.467  73.272  85.387  1.00  0.00           C
ATOM   9019  C3  POPE6 163      76.627  71.904  83.586  1.00  0.00           C
ATOM   9022  O31 POPE6 163      77.397  73.033  84.067  1.00  0.00           O
ATOM   9023  C31 POPE6 163      78.277  73.594  83.236  1.00  0.00           C
ATOM   9024  O32 POPE6 163      78.567  73.203  82.126  1.00  0.00           O
ATOM   9025  C32 POPE6 163      78.787  74.893  83.836  1.00  0.00           C
ATOM   9028  C23 POPE6 163      73.017  72.544  86.637  1.00  0.00           C
ATOM   9031  C24 POPE6 163      74.087  73.343  87.387  1.00  0.00           C
ATOM   9034  C25 POPE6 163      74.817  72.533  88.477  1.00  0.00           C
ATOM   9037  C26 POPE6 163      73.877  71.823  89.467  1.00  0.00           C
ATOM   9040  C27 POPE6 163      74.647  71.062  90.556  1.00  0.00           C
ATOM   9043  C28 POPE6 163      73.717  70.234  91.476  1.00  0.00           C
ATOM   9046  C29 POPE6 163      74.548  69.503  92.496  1.00  0.00           C
ATOM   9048 0C21 POPE6 163      74.507  69.704  93.817  1.00  0.00           C
ATOM   9050 1C21 POPE6 163      75.457  69.062  94.797  1.00  0.00           C
ATOM   9053 2C21 POPE6 163      74.817  68.423  96.047  1.00  0.00           C
ATOM   9056 3C21 POPE6 163      74.158  67.062  95.787  1.00  0.00           C
ATOM   9059 4C21 POPE6 163      73.647  66.404  97.076  1.00  0.00           C
ATOM   9062 5C21 POPE6 163      72.387  67.084  97.647  1.00  0.00           C
ATOM   9065 6C21 POPE6 163      71.137  66.202  97.546  1.00  0.00           C
ATOM   9068 7C21 POPE6 163      69.857  66.872  98.077  1.00  0.00           C
ATOM   9071 8C21 POPE6 163      68.807  65.863  98.526  1.00  0.00           C
ATOM   9075  C33 POPE6 163      79.337  75.834  82.747  1.00  0.00           C
ATOM   9078  C34 POPE6 163      79.836  77.132  83.376  1.00  0.00           C
ATOM   9081  C35 POPE6 163      80.467  78.113  82.376  1.00  0.00           C
ATOM   9084  C36 POPE6 163      80.857  79.423  83.086  1.00  0.00           C
ATOM   9087  C37 POPE6 163      82.217  79.343  83.807  1.00  0.00           C
ATOM   9090  C38 POPE6 163      82.317  80.212  85.077  1.00  0.00           C
ATOM   9093  C39 POPE6 163      81.637  81.582  84.986  1.00  0.00           C
ATOM   9096 0C31 POPE6 163      81.797  82.412  86.277  1.00  0.00           C
ATOM   9099 1C31 POPE6 163      80.787  83.562  86.327  1.00  0.00           C
ATOM   9102 2C31 POPE6 163      81.227  84.743  87.206  1.00  0.00           C
ATOM   9105 3C31 POPE6 163      81.237  84.463  88.716  1.00  0.00           C
ATOM   9108 4C31 POPE6 163      81.707  85.694  89.516  1.00  0.00           C
ATOM   9111 5C31 POPE6 163      81.458  85.563  91.026  1.00  0.00           C
ATOM   9114 6C31 POPE6 163      82.037  86.734  91.817  1.00  0.00           C
ATOM   9118  NH3 POPE7 164      95.088 118.194 115.527  1.00  0.00           N
ATOM   9122  C12 POPE7 164      96.576 118.312 115.427  1.00  0.00           C
ATOM   9125  C11 POPE7 164      97.067 119.623 116.076  1.00  0.00           C
ATOM   9128  P   POPE7 164      99.458 118.983 116.916  1.00  0.00           P
ATOM   9129  O13 POPE7 164      98.867 117.674 117.206  1.00  0.00           O
ATOM   9130  O14 POPE7 164      99.688 119.864 118.077  1.00  0.00           O
ATOM   9131  O11 POPE7 164     100.778 118.842 116.016  1.00  0.00           O
ATOM   9132  O12 POPE7 164      98.486 119.754 115.936  1.00  0.00           O
ATOM   9133  C1  POPE7 164     100.868 117.753 115.077  1.00  0.00           C
ATOM   9136  C2  POPE7 164     101.497 118.163 113.726  1.00  0.00           C
ATOM   9138  O21 POPE7 164     101.567 116.963 112.936  1.00  0.00           O
ATOM   9139  C21 POPE7 164     101.117 117.023 111.707  1.00  0.00           C
ATOM   9140  O22 POPE7 164     100.397 117.883 111.236  1.00  0.00           O
ATOM   9141  C22 POPE7 164     101.627 115.803 110.966  1.00  0.00           C
ATOM   9144  C3  POPE7 164     102.938 118.693 113.886  1.00  0.00           C
ATOM   9147  O31 POPE7 164     103.637 118.624 112.626  1.00  0.00           O
ATOM   9148  C31 POPE7 164     104.587 119.523 112.446  1.00  0.00           C
ATOM   9149  O32 POPE7 164     104.887 120.414 113.226  1.00  0.00           O
ATOM   9150  C32 POPE7 164     105.307 119.253 111.106  1.00  0.00           C
ATOM   9153  C23 POPE7 164     100.537 114.763 110.686  1.00  0.00           C
ATOM   9156  C24 POPE7 164     101.188 113.484 110.156  1.00  0.00           C
ATOM   9159  C25 POPE7 164     100.187 112.394 109.766  1.00  0.00           C
ATOM   9162  C26 POPE7 164     100.927 111.193 109.146  1.00  0.00           C
ATOM   9165  C27 POPE7 164     100.007 110.092 108.606  1.00  0.00           C
ATOM   9168  C28 POPE7 164      98.946 109.623 109.616  1.00  0.00           C
ATOM   9171  C29 POPE7 164      98.247 108.334 109.256  1.00  0.00           C
ATOM   9173 0C21 POPE7 164      97.426 108.153 108.207  1.00  0.00           C
ATOM   9175 1C21 POPE7 164      97.048 109.222 107.216  1.00  0.00           C
ATOM   9178 2C21 POPE7 164      95.587 109.152 106.756  1.00  0.00           C
ATOM   9181 3C21 POPE7 164      95.237 107.844 106.056  1.00  0.00           C
ATOM   9184 4C21 POPE7 164      94.118 108.042 105.027  1.00  0.00           C
ATOM   9187 5C21 POPE7 164      92.857 108.662 105.617  1.00  0.00           C
ATOM   9190 6C21 POPE7 164      91.818 108.924 104.527  1.00  0.00           C
ATOM   9193 7C21 POPE7 164      90.517 109.514 105.067  1.00  0.00           C
ATOM   9196 8C21 POPE7 164      89.528 109.772 103.947  1.00  0.00           C
ATOM   9200  C33 POPE7 164     104.627 119.932 109.896  1.00  0.00           C
ATOM   9203  C34 POPE7 164     103.577 119.082 109.166  1.00  0.00           C
ATOM   9206  C35 POPE7 164     104.177 118.013 108.226  1.00  0.00           C
ATOM   9209  C36 POPE7 164     103.166 117.572 107.157  1.00  0.00           C
ATOM   9212  C37 POPE7 164     103.737 116.563 106.146  1.00  0.00           C
ATOM   9215  C38 POPE7 164     102.826 116.363 104.916  1.00  0.00           C
ATOM   9218  C39 POPE7 164     103.536 115.733 103.707  1.00  0.00           C
ATOM   9221 0C31 POPE7 164     102.877 116.162 102.387  1.00  0.00           C
ATOM   9224 1C31 POPE7 164     103.497 115.484 101.156  1.00  0.00           C
ATOM   9227 2C31 POPE7 164     103.027 116.053  99.806  1.00  0.00           C
ATOM   9230 3C31 POPE7 164     103.408 117.522  99.597  1.00  0.00           C
ATOM   9233 4C31 POPE7 164     103.257 117.992  98.147  1.00  0.00           C
ATOM   9236 5C31 POPE7 164     103.698 119.453  97.957  1.00  0.00           C
ATOM   9239 6C31 POPE7 164     103.617 119.932  96.497  1.00  0.00           C
ATOM   9243  NH3 POPE8 165      84.957 101.573  74.736  1.00  0.00           N
ATOM   9247  C12 POPE8 165      86.027 102.504  75.226  1.00  0.00           C
ATOM   9250  C11 POPE8 165      86.717 103.213  74.046  1.00  0.00           C
ATOM   9253  P   POPE8 165      85.697 104.724  72.086  1.00  0.00           P
ATOM   9254  O13 POPE8 165      85.027 104.403  70.817  1.00  0.00           O
ATOM   9255  O14 POPE8 165      86.986 105.433  72.036  1.00  0.00           O
ATOM   9256  O11 POPE8 165      84.707 105.663  72.886  1.00  0.00           O
ATOM   9257  O12 POPE8 165      85.817 103.413  72.966  1.00  0.00           O
ATOM   9258  C1  POPE8 165      83.417 105.223  73.316  1.00  0.00           C
ATOM   9261  C2  POPE8 165      83.228 105.472  74.836  1.00  0.00           C
ATOM   9263  O21 POPE8 165      82.207 106.462  75.007  1.00  0.00           O
ATOM   9264  C21 POPE8 165      81.558 106.412  76.156  1.00  0.00           C
ATOM   9265  O22 POPE8 165      81.596 105.484  76.957  1.00  0.00           O
ATOM   9266  C22 POPE8 165      80.947 107.794  76.416  1.00  0.00           C
ATOM   9269  C3  POPE8 165      84.556 105.952  75.497  1.00  0.00           C
ATOM   9272  O31 POPE8 165      84.518 105.882  76.937  1.00  0.00           O
ATOM   9273  C31 POPE8 165      84.318 107.023  77.577  1.00  0.00           C
ATOM   9274  O32 POPE8 165      84.346 108.143  77.086  1.00  0.00           O
ATOM   9275  C32 POPE8 165      84.007 106.713  79.046  1.00  0.00           C
ATOM   9278  C23 POPE8 165      80.397 107.933  77.857  1.00  0.00           C
ATOM   9281  C24 POPE8 165      80.296 109.393  78.316  1.00  0.00           C
ATOM   9284  C25 POPE8 165      79.647 109.544  79.696  1.00  0.00           C
ATOM   9287  C26 POPE8 165      78.137 109.222  79.657  1.00  0.00           C
ATOM   9290  C27 POPE8 165      77.347 109.673  80.897  1.00  0.00           C
ATOM   9293  C28 POPE8 165      75.827 109.544  80.647  1.00  0.00           C
ATOM   9296  C29 POPE8 165      74.987 109.964  81.827  1.00  0.00           C
ATOM   9298 0C21 POPE8 165      74.158 109.193  82.557  1.00  0.00           C
ATOM   9300 1C21 POPE8 165      73.887 107.712  82.396  1.00  0.00           C
ATOM   9303 2C21 POPE8 165      74.527 106.862  83.516  1.00  0.00           C
ATOM   9306 3C21 POPE8 165      73.958 107.114  84.916  1.00  0.00           C
ATOM   9309 4C21 POPE8 165      74.787 106.433  86.026  1.00  0.00           C
ATOM   9312 5C21 POPE8 165      74.247 106.713  87.437  1.00  0.00           C
ATOM   9315 6C21 POPE8 165      75.118 106.092  88.537  1.00  0.00           C
ATOM   9318 7C21 POPE8 165      74.548 106.302  89.946  1.00  0.00           C
ATOM   9321 8C21 POPE8 165      74.787 107.692  90.527  1.00  0.00           C
ATOM   9325  C33 POPE8 165      83.887 107.972  79.926  1.00  0.00           C
ATOM   9328  C34 POPE8 165      83.377 107.622  81.336  1.00  0.00           C
ATOM   9331  C35 POPE8 165      83.337 108.822  82.306  1.00  0.00           C
ATOM   9334  C36 POPE8 165      84.747 109.353  82.626  1.00  0.00           C
ATOM   9337  C37 POPE8 165      84.757 110.414  83.736  1.00  0.00           C
ATOM   9340  C38 POPE8 165      86.097 111.162  83.836  1.00  0.00           C
ATOM   9343  C39 POPE8 165      86.036 112.432  84.706  1.00  0.00           C
ATOM   9346 0C31 POPE8 165      85.596 112.163  86.156  1.00  0.00           C
ATOM   9349 1C31 POPE8 165      85.397 113.443  86.986  1.00  0.00           C
ATOM   9352 2C31 POPE8 165      86.627 113.884  87.817  1.00  0.00           C
ATOM   9355 3C31 POPE8 165      87.798 114.474  87.016  1.00  0.00           C
ATOM   9358 4C31 POPE8 165      87.397 115.673  86.137  1.00  0.00           C
ATOM   9361 5C31 POPE8 165      88.597 116.442  85.577  1.00  0.00           C
ATOM   9364 6C31 POPE8 165      88.166 117.482  84.546  1.00  0.00           C
ATOM   9368  NH3 POPE9 166     127.188 126.302 118.097  1.00  0.00           N
ATOM   9372  C12 POPE9 166     126.017 126.773 118.947  1.00  0.00           C
ATOM   9375  C11 POPE9 166     125.158 125.643 119.537  1.00  0.00           C
ATOM   9378  P   POPE9 166     122.597 125.984 119.247  1.00  0.00           P
ATOM   9379  O13 POPE9 166     122.207 124.562 119.356  1.00  0.00           O
ATOM   9380  O14 POPE9 166     121.598 127.023 119.607  1.00  0.00           O
ATOM   9381  O11 POPE9 166     123.147 126.284 117.806  1.00  0.00           O
ATOM   9382  O12 POPE9 166     123.937 126.193 120.086  1.00  0.00           O
ATOM   9383  C1  POPE9 166     122.658 125.653 116.626  1.00  0.00           C
ATOM   9386  C2  POPE9 166     123.287 126.333 115.376  1.00  0.00           C
ATOM   9388  O21 POPE9 166     122.527 125.882 114.247  1.00  0.00           O
ATOM   9389  C21 POPE9 166     122.177 126.813 113.376  1.00  0.00           C
ATOM   9390  O22 POPE9 166     122.467 128.003 113.446  1.00  0.00           O
ATOM   9391  C22 POPE9 166     121.287 126.153 112.336  1.00  0.00           C
ATOM   9394  C3  POPE9 166     124.798 125.984 115.226  1.00  0.00           C
ATOM   9397  O31 POPE9 166     125.438 126.643 114.107  1.00  0.00           O
ATOM   9398  C31 POPE9 166     125.377 125.952 112.977  1.00  0.00           C
ATOM   9399  O32 POPE9 166     124.847 124.864 112.857  1.00  0.00           O
ATOM   9400  C32 POPE9 166     126.027 126.763 111.836  1.00  0.00           C
ATOM   9403  C23 POPE9 166     120.967 126.963 111.056  1.00  0.00           C
ATOM   9406  C24 POPE9 166     121.846 126.602 109.856  1.00  0.00           C
ATOM   9409  C25 POPE9 166     121.217 127.053 108.526  1.00  0.00           C
ATOM   9412  C26 POPE9 166     121.967 126.512 107.297  1.00  0.00           C
ATOM   9415  C27 POPE9 166     121.237 126.713 105.956  1.00  0.00           C
ATOM   9418  C28 POPE9 166     121.717 127.933 105.156  1.00  0.00           C
ATOM   9421  C29 POPE9 166     121.437 129.234 105.876  1.00  0.00           C
ATOM   9423 0C21 POPE9 166     122.247 130.314 105.936  1.00  0.00           C
ATOM   9425 1C21 POPE9 166     123.587 130.473 105.256  1.00  0.00           C
ATOM   9428 2C21 POPE9 166     123.507 131.378 104.006  1.00  0.00           C
ATOM   9431 3C21 POPE9 166     122.556 130.837 102.927  1.00  0.00           C
ATOM   9434 4C21 POPE9 166     122.577 131.648 101.616  1.00  0.00           C
ATOM   9437 5C21 POPE9 166     121.408 131.318 100.676  1.00  0.00           C
ATOM   9440 6C21 POPE9 166     121.387 129.874 100.156  1.00  0.00           C
ATOM   9443 7C21 POPE9 166     120.147 129.572  99.296  1.00  0.00           C
ATOM   9446 8C21 POPE9 166     120.088 128.143  98.766  1.00  0.00           C
ATOM   9450  C33 POPE9 166     126.797 125.904 110.787  1.00  0.00           C
ATOM   9453  C34 POPE9 166     125.908 125.313 109.686  1.00  0.00           C
ATOM   9456  C35 POPE9 166     125.697 126.223 108.456  1.00  0.00           C
ATOM   9459  C36 POPE9 166     126.647 125.934 107.276  1.00  0.00           C
ATOM   9462  C37 POPE9 166     126.017 126.284 105.916  1.00  0.00           C
ATOM   9465  C38 POPE9 166     126.807 125.743 104.706  1.00  0.00           C
ATOM   9468  C39 POPE9 166     125.977 125.773 103.407  1.00  0.00           C
ATOM   9471 0C31 POPE9 166     126.667 125.052 102.236  1.00  0.00           C
ATOM   9474 1C31 POPE9 166     125.787 124.973 100.977  1.00  0.00           C
ATOM   9477 2C31 POPE9 166     126.357 124.024  99.906  1.00  0.00           C
ATOM   9480 3C31 POPE9 166     125.457 123.904  98.666  1.00  0.00           C
ATOM   9483 4C31 POPE9 166     125.938 122.823  97.697  1.00  0.00           C
ATOM   9486 5C31 POPE9 166     125.047 122.674  96.457  1.00  0.00           C
ATOM   9489 6C31 POPE9 166     125.517 121.594  95.486  1.00  0.00           C
ATOM   9493  NH3 POPE  167     108.317  56.863 118.326  1.00  0.00           N
ATOM   9497  C12 POPE  167     109.407  55.933 118.786  1.00  0.00           C
ATOM   9500  C11 POPE  167     109.177  54.483 118.357  1.00  0.00           C
ATOM   9503  P   POPE  167     110.647  52.294 118.287  1.00  0.00           P
ATOM   9504  O13 POPE  167     112.096  52.084 118.477  1.00  0.00           O
ATOM   9505  O14 POPE  167     109.697  51.473 119.076  1.00  0.00           O
ATOM   9506  O11 POPE  167     110.407  52.232 116.716  1.00  0.00           O
ATOM   9507  O12 POPE  167     110.407  53.812 118.606  1.00  0.00           O
ATOM   9508  C1  POPE  167     109.226  51.764 116.067  1.00  0.00           C
ATOM   9511  C2  POPE  167     109.437  50.403 115.306  1.00  0.00           C
ATOM   9513  O21 POPE  167     110.368  50.533 114.207  1.00  0.00           O
ATOM   9514  C21 POPE  167     111.586  50.062 114.387  1.00  0.00           C
ATOM   9515  O22 POPE  167     112.107  49.802 115.457  1.00  0.00           O
ATOM   9516  C22 POPE  167     112.197  49.743 113.016  1.00  0.00           C
ATOM   9519  C3  POPE  167     108.077  49.932 114.696  1.00  0.00           C
ATOM   9522  O31 POPE  167     108.157  48.592 114.156  1.00  0.00           O
ATOM   9523  C31 POPE  167     108.306  48.482 112.837  1.00  0.00           C
ATOM   9524  O32 POPE  167     108.247  49.403 112.037  1.00  0.00           O
ATOM   9525  C32 POPE  167     108.607  47.043 112.437  1.00  0.00           C
ATOM   9528  C23 POPE  167     112.387  48.223 112.817  1.00  0.00           C
ATOM   9531  C24 POPE  167     112.556  47.853 111.336  1.00  0.00           C
ATOM   9534  C25 POPE  167     112.877  46.372 111.086  1.00  0.00           C
ATOM   9537  C26 POPE  167     113.236  46.092 109.626  1.00  0.00           C
ATOM   9540  C27 POPE  167     113.577  44.623 109.347  1.00  0.00           C
ATOM   9543  C28 POPE  167     113.967  44.333 107.887  1.00  0.00           C
ATOM   9546  C29 POPE  167     115.298  44.932 107.486  1.00  0.00           C
ATOM   9548 0C21 POPE  167     115.687  45.322 106.257  1.00  0.00           C
ATOM   9550 1C21 POPE  167     114.897  45.252 104.976  1.00  0.00           C
ATOM   9553 2C21 POPE  167     115.307  44.072 104.067  1.00  0.00           C
ATOM   9556 3C21 POPE  167     116.738  44.153 103.506  1.00  0.00           C
ATOM   9559 4C21 POPE  167     117.077  42.903 102.656  1.00  0.00           C
ATOM   9562 5C21 POPE  167     118.558  42.804 102.256  1.00  0.00           C
ATOM   9565 6C21 POPE  167     119.486  42.633 103.466  1.00  0.00           C
ATOM   9568 7C21 POPE  167     120.938  42.342 103.067  1.00  0.00           C
ATOM   9571 8C21 POPE  167     121.827  42.084 104.277  1.00  0.00           C
ATOM   9575  C33 POPE  167     107.658  46.463 111.366  1.00  0.00           C
ATOM   9578  C34 POPE  167     108.077  45.023 111.026  1.00  0.00           C
ATOM   9581  C35 POPE  167     107.037  44.223 110.226  1.00  0.00           C
ATOM   9584  C36 POPE  167     106.657  44.802 108.856  1.00  0.00           C
ATOM   9587  C37 POPE  167     105.837  43.773 108.046  1.00  0.00           C
ATOM   9590  C38 POPE  167     104.967  44.373 106.936  1.00  0.00           C
ATOM   9593  C39 POPE  167     105.736  44.623 105.626  1.00  0.00           C
ATOM   9596 0C31 POPE  167     104.808  45.104 104.496  1.00  0.00           C
ATOM   9599 1C31 POPE  167     105.557  45.423 103.196  1.00  0.00           C
ATOM   9602 2C31 POPE  167     104.618  45.764 102.027  1.00  0.00           C
ATOM   9605 3C31 POPE  167     105.368  45.993 100.717  1.00  0.00           C
ATOM   9608 4C31 POPE  167     104.437  46.393  99.566  1.00  0.00           C
ATOM   9611 5C31 POPE  167     105.127  46.424  98.196  1.00  0.00           C
ATOM   9614 6C31 POPE  167     104.197  46.853  97.056  1.00  0.00           C
ATOM   9618  NH3 POPE  168      79.747  54.503  80.256  1.00  0.00           N
ATOM   9622  C12 POPE  168      79.096  53.393  79.507  1.00  0.00           C
ATOM   9625  C11 POPE  168      77.607  53.373  79.836  1.00  0.00           C
ATOM   9628  P   POPE  168      75.957  52.272  81.457  1.00  0.00           P
ATOM   9629  O13 POPE  168      75.268  53.533  81.806  1.00  0.00           O
ATOM   9630  O14 POPE  168      75.357  51.533  80.317  1.00  0.00           O
ATOM   9631  O11 POPE  168      76.207  51.383  82.736  1.00  0.00           O
ATOM   9632  O12 POPE  168      77.438  52.643  81.037  1.00  0.00           O
ATOM   9633  C1  POPE  168      76.837  50.104  82.606  1.00  0.00           C
ATOM   9636  C2  POPE  168      78.147  49.893  83.477  1.00  0.00           C
ATOM   9638  O21 POPE  168      78.056  50.223  84.876  1.00  0.00           O
ATOM   9639  C21 POPE  168      77.167  49.573  85.577  1.00  0.00           C
ATOM   9640  O22 POPE  168      76.257  48.883  85.166  1.00  0.00           O
ATOM   9641  C22 POPE  168      77.548  49.683  87.066  1.00  0.00           C
ATOM   9644  C3  POPE  168      79.387  50.623  82.866  1.00  0.00           C
ATOM   9647  O31 POPE  168      80.588  50.533  83.666  1.00  0.00           O
ATOM   9648  C31 POPE  168      81.217  49.373  83.716  1.00  0.00           C
ATOM   9649  O32 POPE  168      80.957  48.363  83.077  1.00  0.00           O
ATOM   9650  C32 POPE  168      82.357  49.483  84.736  1.00  0.00           C
ATOM   9653  C23 POPE  168      76.467  49.083  87.986  1.00  0.00           C
ATOM   9656  C24 POPE  168      76.897  48.903  89.446  1.00  0.00           C
ATOM   9659  C25 POPE  168      75.697  48.522  90.317  1.00  0.00           C
ATOM   9662  C26 POPE  168      76.007  47.793  91.637  1.00  0.00           C
ATOM   9665  C27 POPE  168      76.977  48.533  92.577  1.00  0.00           C
ATOM   9668  C28 POPE  168      76.867  48.003  94.016  1.00  0.00           C
ATOM   9671  C29 POPE  168      77.837  48.682  94.957  1.00  0.00           C
ATOM   9673 0C21 POPE  168      78.417  48.123  96.026  1.00  0.00           C
ATOM   9675 1C21 POPE  168      78.177  46.723  96.556  1.00  0.00           C
ATOM   9678 2C21 POPE  168      79.166  45.663  96.037  1.00  0.00           C
ATOM   9681 3C21 POPE  168      80.637  46.112  96.106  1.00  0.00           C
ATOM   9684 4C21 POPE  168      81.647  44.982  95.816  1.00  0.00           C
ATOM   9687 5C21 POPE  168      83.087  45.494  95.647  1.00  0.00           C
ATOM   9690 6C21 POPE  168      83.676  46.173  96.897  1.00  0.00           C
ATOM   9693 7C21 POPE  168      85.018  46.863  96.587  1.00  0.00           C
ATOM   9696 8C21 POPE  168      85.596  47.633  97.776  1.00  0.00           C
ATOM   9700  C33 POPE  168      81.857  49.743  86.187  1.00  0.00           C
ATOM   9703  C34 POPE  168      82.976  49.702  87.227  1.00  0.00           C
ATOM   9706  C35 POPE  168      82.547  50.174  88.626  1.00  0.00           C
ATOM   9709  C36 POPE  168      81.427  49.343  89.277  1.00  0.00           C
ATOM   9712  C37 POPE  168      80.986  49.883  90.647  1.00  0.00           C
ATOM   9715  C38 POPE  168      81.907  49.553  91.836  1.00  0.00           C
ATOM   9718  C39 POPE  168      81.337  50.104  93.147  1.00  0.00           C
ATOM   9721 0C31 POPE  168      82.158  49.713  94.376  1.00  0.00           C
ATOM   9724 1C31 POPE  168      81.677  50.383  95.676  1.00  0.00           C
ATOM   9727 2C31 POPE  168      82.177  49.632  96.916  1.00  0.00           C
ATOM   9730 3C31 POPE  168      82.347  50.503  98.166  1.00  0.00           C
ATOM   9733 4C31 POPE  168      81.068  51.143  98.707  1.00  0.00           C
ATOM   9736 5C31 POPE  168      81.367  51.993  99.946  1.00  0.00           C
ATOM   9739 6C31 POPE  168      80.156  52.723 100.516  1.00  0.00           C
ATOM   9743  NH3 POPE  169      58.197   5.573  72.657  1.00  0.00           N
ATOM   9747  C12 POPE  169      57.967   6.873  73.376  1.00  0.00           C
ATOM   9750  C11 POPE  169      58.628   8.063  72.696  1.00  0.00           C
ATOM   9753  P   POPE  169      59.127  10.323  73.836  1.00  0.00           P
ATOM   9754  O13 POPE  169      58.507  11.173  74.867  1.00  0.00           O
ATOM   9755  O14 POPE  169      59.626  11.043  72.657  1.00  0.00           O
ATOM   9756  O11 POPE  169      60.307   9.453  74.446  1.00  0.00           O
ATOM   9757  O12 POPE  169      58.118   9.233  73.336  1.00  0.00           O
ATOM   9758  C1  POPE  169      61.016   9.793  75.617  1.00  0.00           C
ATOM   9761  C2  POPE  169      60.268   9.283  76.876  1.00  0.00           C
ATOM   9763  O21 POPE  169      60.967   9.713  78.056  1.00  0.00           O
ATOM   9764  C21 POPE  169      60.756  10.983  78.357  1.00  0.00           C
ATOM   9765  O22 POPE  169      59.987  11.733  77.767  1.00  0.00           O
ATOM   9766  C22 POPE  169      61.577  11.343  79.586  1.00  0.00           C
ATOM   9769  C3  POPE  169      60.117   7.743  76.916  1.00  0.00           C
ATOM   9772  O31 POPE  169      59.088   7.383  77.837  1.00  0.00           O
ATOM   9773  C31 POPE  169      59.287   7.103  79.126  1.00  0.00           C
ATOM   9774  O32 POPE  169      58.368   7.093  79.946  1.00  0.00           O
ATOM   9775  C32 POPE  169      60.717   6.763  79.516  1.00  0.00           C
ATOM   9778  C23 POPE  169      61.518  10.263  80.696  1.00  0.00           C
ATOM   9781  C24 POPE  169      62.388  10.663  81.887  1.00  0.00           C
ATOM   9784  C25 POPE  169      62.077   9.853  83.156  1.00  0.00           C
ATOM   9787  C26 POPE  169      62.787  10.453  84.367  1.00  0.00           C
ATOM   9790  C27 POPE  169      62.448   9.763  85.686  1.00  0.00           C
ATOM   9793  C28 POPE  169      63.236  10.383  86.856  1.00  0.00           C
ATOM   9796  C29 POPE  169      62.717   9.983  88.207  1.00  0.00           C
ATOM   9798 0C21 POPE  169      62.407  10.833  89.207  1.00  0.00           C
ATOM   9800 1C21 POPE  169      62.577  12.323  89.177  1.00  0.00           C
ATOM   9803 2C21 POPE  169      62.868  12.913  90.567  1.00  0.00           C
ATOM   9806 3C21 POPE  169      63.118  14.433  90.506  1.00  0.00           C
ATOM   9809 4C21 POPE  169      63.107  15.083  91.897  1.00  0.00           C
ATOM   9812 5C21 POPE  169      63.558  16.543  91.867  1.00  0.00           C
ATOM   9815 6C21 POPE  169      63.376  17.273  93.207  1.00  0.00           C
ATOM   9818 7C21 POPE  169      64.088  16.603  94.387  1.00  0.00           C
ATOM   9821 8C21 POPE  169      63.958  17.392  95.686  1.00  0.00           C
ATOM   9825  C33 POPE  169      60.847   6.573  81.056  1.00  0.00           C
ATOM   9828  C34 POPE  169      62.277   6.173  81.416  1.00  0.00           C
ATOM   9831  C35 POPE  169      62.497   5.673  82.857  1.00  0.00           C
ATOM   9834  C36 POPE  169      63.807   4.893  82.946  1.00  0.00           C
ATOM   9837  C37 POPE  169      64.057   4.153  84.266  1.00  0.00           C
ATOM   9840  C38 POPE  169      65.368   3.353  84.216  1.00  0.00           C
ATOM   9843  C39 POPE  169      65.697   2.553  85.486  1.00  0.00           C
ATOM   9846 0C31 POPE  169      66.007   3.413  86.716  1.00  0.00           C
ATOM   9849 1C31 POPE  169      64.808   3.553  87.676  1.00  0.00           C
ATOM   9852 2C31 POPE  169      65.177   4.263  88.986  1.00  0.00           C
ATOM   9855 3C31 POPE  169      63.958   4.563  89.867  1.00  0.00           C
ATOM   9858 4C31 POPE  169      64.378   5.193  91.207  1.00  0.00           C
ATOM   9861 5C31 POPE  169      63.217   5.563  92.126  1.00  0.00           C
ATOM   9864 6C31 POPE  169      63.677   6.143  93.466  1.00  0.00           C
ATOM   9868  NH3 POPE  170      69.357 116.473 115.326  1.00  0.00           N
ATOM   9872  C12 POPE  170      68.017 117.033 115.796  1.00  0.00           C
ATOM   9875  C11 POPE  170      67.557 116.454 117.157  1.00  0.00           C
ATOM   9878  P   POPE  170      65.277 117.683 117.946  1.00  0.00           P
ATOM   9879  O13 POPE  170      64.548 117.202 119.126  1.00  0.00           O
ATOM   9880  O14 POPE  170      66.117 118.912 118.046  1.00  0.00           O
ATOM   9881  O11 POPE  170      64.197 117.914 116.827  1.00  0.00           O
ATOM   9882  O12 POPE  170      66.147 116.512 117.326  1.00  0.00           O
ATOM   9883  C1  POPE  170      64.647 117.943 115.477  1.00  0.00           C
ATOM   9886  C2  POPE  170      63.446 117.963 114.507  1.00  0.00           C
ATOM   9888  O21 POPE  170      63.768 118.023 113.106  1.00  0.00           O
ATOM   9889  C21 POPE  170      64.948 118.322 112.616  1.00  0.00           C
ATOM   9890  O22 POPE  170      65.977 118.583 113.207  1.00  0.00           O
ATOM   9891  C22 POPE  170      64.766 118.382 111.106  1.00  0.00           C
ATOM   9894  C3  POPE  170      62.466 119.113 114.836  1.00  0.00           C
ATOM   9897  O31 POPE  170      63.097 120.393 114.607  1.00  0.00           O
ATOM   9898  C31 POPE  170      62.627 121.062 113.567  1.00  0.00           C
ATOM   9899  O32 POPE  170      61.588 120.864 112.977  1.00  0.00           O
ATOM   9900  C32 POPE  170      63.698 122.062 113.156  1.00  0.00           C
ATOM   9903  C23 POPE  170      66.048 118.063 110.306  1.00  0.00           C
ATOM   9906  C24 POPE  170      65.777 118.264 108.817  1.00  0.00           C
ATOM   9909  C25 POPE  170      64.997 117.103 108.176  1.00  0.00           C
ATOM   9912  C26 POPE  170      64.407 117.534 106.827  1.00  0.00           C
ATOM   9915  C27 POPE  170      63.457 116.483 106.236  1.00  0.00           C
ATOM   9918  C28 POPE  170      62.778 117.023 104.966  1.00  0.00           C
ATOM   9921  C29 POPE  170      61.817 116.044 104.347  1.00  0.00           C
ATOM   9923 0C21 POPE  170      60.686 116.363 103.707  1.00  0.00           C
ATOM   9925 1C21 POPE  170      60.158 117.753 103.466  1.00  0.00           C
ATOM   9928 2C21 POPE  170      60.987 118.632 102.496  1.00  0.00           C
ATOM   9931 3C21 POPE  170      61.016 118.133 101.047  1.00  0.00           C
ATOM   9934 4C21 POPE  170      61.747 119.123 100.126  1.00  0.00           C
ATOM   9937 5C21 POPE  170      61.868 118.644  98.677  1.00  0.00           C
ATOM   9940 6C21 POPE  170      62.507 119.702  97.766  1.00  0.00           C
ATOM   9943 7C21 POPE  170      62.617 119.263  96.307  1.00  0.00           C
ATOM   9946 8C21 POPE  170      63.368 120.274  95.436  1.00  0.00           C
ATOM   9950  C33 POPE  170      63.347 122.692 111.796  1.00  0.00           C
ATOM   9953  C34 POPE  170      64.467 123.603 111.317  1.00  0.00           C
ATOM   9956  C35 POPE  170      65.666 122.873 110.676  1.00  0.00           C
ATOM   9959  C36 POPE  170      65.338 122.224 109.336  1.00  0.00           C
ATOM   9962  C37 POPE  170      66.596 121.713 108.626  1.00  0.00           C
ATOM   9965  C38 POPE  170      66.298 121.433 107.157  1.00  0.00           C
ATOM   9968  C39 POPE  170      67.497 120.974 106.336  1.00  0.00           C
ATOM   9971 0C31 POPE  170      67.147 121.004 104.836  1.00  0.00           C
ATOM   9974 1C31 POPE  170      68.306 120.573 103.947  1.00  0.00           C
ATOM   9977 2C31 POPE  170      67.957 120.573 102.446  1.00  0.00           C
ATOM   9980 3C31 POPE  170      67.697 121.983 101.897  1.00  0.00           C
ATOM   9983 4C31 POPE  170      67.708 122.014 100.366  1.00  0.00           C
ATOM   9986 5C31 POPE  170      67.637 123.434  99.797  1.00  0.00           C
ATOM   9989 6C31 POPE  170      67.757 123.463  98.266  1.00  0.00           C
ATOM   9993  NH3 POPE  171      97.137  33.283 114.216  1.00  0.00           N
ATOM   9997  C12 POPE  171      97.976  32.312 113.416  1.00  0.00           C
ATOM  10000  C11 POPE  171      99.327  31.943 114.056  1.00  0.00           C
ATOM  10003  P   POPE  171     101.527  30.833 113.067  1.00  0.00           P
ATOM  10004  O13 POPE  171     102.177  30.643 114.397  1.00  0.00           O
ATOM  10005  O14 POPE  171     101.827  29.853 111.986  1.00  0.00           O
ATOM  10006  O11 POPE  171     101.878  32.272 112.527  1.00  0.00           O
ATOM  10007  O12 POPE  171      99.957  30.953 113.246  1.00  0.00           O
ATOM  10008  C1  POPE  171     101.387  32.603 111.216  1.00  0.00           C
ATOM  10011  C2  POPE  171     101.367  34.133 111.047  1.00  0.00           C
ATOM  10013  O21 POPE  171     101.357  34.473 109.647  1.00  0.00           O
ATOM  10014  C21 POPE  171     100.237  34.143 109.026  1.00  0.00           C
ATOM  10015  O22 POPE  171      99.207  33.763 109.576  1.00  0.00           O
ATOM  10016  C22 POPE  171     100.427  34.253 107.527  1.00  0.00           C
ATOM  10019  C3  POPE  171     102.617  34.733 111.727  1.00  0.00           C
ATOM  10022  O31 POPE  171     102.737  36.143 111.416  1.00  0.00           O
ATOM  10023  C31 POPE  171     103.698  36.433 110.556  1.00  0.00           C
ATOM  10024  O32 POPE  171     104.577  35.683 110.176  1.00  0.00           O
ATOM  10025  C32 POPE  171     103.558  37.873 110.106  1.00  0.00           C
ATOM  10028  C23 POPE  171     100.557  35.713 107.046  1.00  0.00           C
ATOM  10031  C24 POPE  171      99.238  36.483 107.157  1.00  0.00           C
ATOM  10034  C25 POPE  171      99.137  37.612 106.126  1.00  0.00           C
ATOM  10037  C26 POPE  171      97.737  38.243 106.047  1.00  0.00           C
ATOM  10040  C27 POPE  171      97.647  39.264 104.916  1.00  0.00           C
ATOM  10043  C28 POPE  171      96.297  40.002 104.836  1.00  0.00           C
ATOM  10046  C29 POPE  171      96.397  41.092 103.807  1.00  0.00           C
ATOM  10048 0C21 POPE  171      95.527  41.383 102.826  1.00  0.00           C
ATOM  10050 1C21 POPE  171      94.197  40.713 102.527  1.00  0.00           C
ATOM  10053 2C21 POPE  171      92.998  41.642 102.817  1.00  0.00           C
ATOM  10056 3C21 POPE  171      92.836  42.853 101.867  1.00  0.00           C
ATOM  10059 4C21 POPE  171      93.717  44.072 102.196  1.00  0.00           C
ATOM  10062 5C21 POPE  171      93.166  45.363 101.576  1.00  0.00           C
ATOM  10065 6C21 POPE  171      93.978  46.613 101.957  1.00  0.00           C
ATOM  10068 7C21 POPE  171      93.257  47.903 101.567  1.00  0.00           C
ATOM  10071 8C21 POPE  171      94.017  49.173 101.946  1.00  0.00           C
ATOM  10075  C33 POPE  171     104.786  38.303 109.277  1.00  0.00           C
ATOM  10078  C34 POPE  171     104.518  39.473 108.326  1.00  0.00           C
ATOM  10081  C35 POPE  171     103.548  39.103 107.206  1.00  0.00           C
ATOM  10084  C36 POPE  171     103.467  40.203 106.137  1.00  0.00           C
ATOM  10087  C37 POPE  171     102.747  39.743 104.867  1.00  0.00           C
ATOM  10090  C38 POPE  171     102.927  40.793 103.766  1.00  0.00           C
ATOM  10093  C39 POPE  171     102.426  40.353 102.387  1.00  0.00           C
ATOM  10096 0C31 POPE  171     102.957  41.284 101.286  1.00  0.00           C
ATOM  10099 1C31 POPE  171     102.188  41.182  99.957  1.00  0.00           C
ATOM  10102 2C31 POPE  171     102.087  39.763  99.376  1.00  0.00           C
ATOM  10105 3C31 POPE  171     103.396  39.213  98.796  1.00  0.00           C
ATOM  10108 4C31 POPE  171     103.717  39.772  97.396  1.00  0.00           C
ATOM  10111 5C31 POPE  171     104.837  39.003  96.696  1.00  0.00           C
ATOM  10114 6C31 POPE  171     105.018  39.393  95.226  1.00  0.00           C
ATOM  10118  NH3 POPE  172      43.317  15.993  75.796  1.00  0.00           N
ATOM  10122  C12 POPE  172      44.517  15.133  75.486  1.00  0.00           C
ATOM  10125  C11 POPE  172      45.857  15.903  75.446  1.00  0.00           C
ATOM  10128  P   POPE  172      48.376  15.673  76.156  1.00  0.00           P
ATOM  10129  O13 POPE  172      49.188  15.043  75.086  1.00  0.00           O
ATOM  10130  O14 POPE  172      48.347  17.153  76.216  1.00  0.00           O
ATOM  10131  O11 POPE  172      48.908  15.093  77.527  1.00  0.00           O
ATOM  10132  O12 POPE  172      46.887  15.133  76.086  1.00  0.00           O
ATOM  10133  C1  POPE  172      48.077  15.093  78.676  1.00  0.00           C
ATOM  10136  C2  POPE  172      47.967  16.503  79.327  1.00  0.00           C
ATOM  10138  O21 POPE  172      48.236  16.453  80.736  1.00  0.00           O
ATOM  10139  C21 POPE  172      47.378  15.763  81.457  1.00  0.00           C
ATOM  10140  O22 POPE  172      46.458  15.073  81.056  1.00  0.00           O
ATOM  10141  C22 POPE  172      47.747  15.993  82.906  1.00  0.00           C
ATOM  10144  C3  POPE  172      46.637  17.273  79.006  1.00  0.00           C
ATOM  10147  O31 POPE  172      46.627  18.573  79.646  1.00  0.00           O
ATOM  10148  C31 POPE  172      45.677  19.382  79.186  1.00  0.00           C
ATOM  10149  O32 POPE  172      44.878  19.113  78.306  1.00  0.00           O
ATOM  10150  C32 POPE  172      45.756  20.743  79.867  1.00  0.00           C
ATOM  10153  C23 POPE  172      46.717  15.413  83.906  1.00  0.00           C
ATOM  10156  C24 POPE  172      47.056  15.803  85.347  1.00  0.00           C
ATOM  10159  C25 POPE  172      48.417  15.273  85.816  1.00  0.00           C
ATOM  10162  C26 POPE  172      48.857  15.843  87.177  1.00  0.00           C
ATOM  10165  C27 POPE  172      50.377  15.823  87.276  1.00  0.00           C
ATOM  10168  C28 POPE  172      50.937  16.663  88.436  1.00  0.00           C
ATOM  10171  C29 POPE  172      52.357  17.093  88.147  1.00  0.00           C
ATOM  10173 0C21 POPE  172      53.197  17.653  89.026  1.00  0.00           C
ATOM  10175 1C21 POPE  172      52.887  17.943  90.466  1.00  0.00           C
ATOM  10178 2C21 POPE  172      54.166  18.323  91.216  1.00  0.00           C
ATOM  10181 3C21 POPE  172      53.947  18.563  92.726  1.00  0.00           C
ATOM  10184 4C21 POPE  172      55.247  19.013  93.407  1.00  0.00           C
ATOM  10187 5C21 POPE  172      55.167  19.173  94.927  1.00  0.00           C
ATOM  10190 6C21 POPE  172      54.357  20.403  95.376  1.00  0.00           C
ATOM  10193 7C21 POPE  172      54.556  20.743  96.856  1.00  0.00           C
ATOM  10196 8C21 POPE  172      53.807  22.003  97.297  1.00  0.00           C
ATOM  10200  C33 POPE  172      45.257  20.723  81.317  1.00  0.00           C
ATOM  10203  C34 POPE  172      46.388  20.433  82.306  1.00  0.00           C
ATOM  10206  C35 POPE  172      46.027  20.834  83.736  1.00  0.00           C
ATOM  10209  C36 POPE  172      47.187  20.553  84.696  1.00  0.00           C
ATOM  10212  C37 POPE  172      47.077  21.313  86.016  1.00  0.00           C
ATOM  10215  C38 POPE  172      45.907  20.873  86.926  1.00  0.00           C
ATOM  10218  C39 POPE  172      45.887  21.613  88.287  1.00  0.00           C
ATOM  10221 0C31 POPE  172      47.266  21.603  88.957  1.00  0.00           C
ATOM  10224 1C31 POPE  172      47.336  22.203  90.366  1.00  0.00           C
ATOM  10227 2C31 POPE  172      48.817  22.403  90.736  1.00  0.00           C
ATOM  10230 3C31 POPE  172      49.067  22.913  92.157  1.00  0.00           C
ATOM  10233 4C31 POPE  172      50.556  23.193  92.376  1.00  0.00           C
ATOM  10236 5C31 POPE  172      50.887  23.623  93.817  1.00  0.00           C
ATOM  10239 6C31 POPE  172      52.347  24.003  94.026  1.00  0.00           C
ATOM  10243  NH3 POPE  173     102.477  23.393 114.716  1.00  0.00           N
ATOM  10247  C12 POPE  173     101.958  24.563 113.897  1.00  0.00           C
ATOM  10250  C11 POPE  173     100.887  25.393 114.636  1.00  0.00           C
ATOM  10253  P   POPE  173      98.787  25.033 116.166  1.00  0.00           P
ATOM  10254  O13 POPE  173      98.577  23.843 117.007  1.00  0.00           O
ATOM  10255  O14 POPE  173      99.357  26.222 116.827  1.00  0.00           O
ATOM  10256  O11 POPE  173      97.426  25.393 115.416  1.00  0.00           O
ATOM  10257  O12 POPE  173      99.757  24.593 114.996  1.00  0.00           O
ATOM  10258  C1  POPE  173      97.407  26.392 114.406  1.00  0.00           C
ATOM  10261  C2  POPE  173      97.426  25.753 112.986  1.00  0.00           C
ATOM  10263  O21 POPE  173      98.096  26.603 112.037  1.00  0.00           O
ATOM  10264  C21 POPE  173      97.487  27.753 111.756  1.00  0.00           C
ATOM  10265  O22 POPE  173      96.417  28.113 112.186  1.00  0.00           O
ATOM  10266  C22 POPE  173      98.287  28.533 110.726  1.00  0.00           C
ATOM  10269  C3  POPE  173      95.997  25.263 112.557  1.00  0.00           C
ATOM  10272  O31 POPE  173      96.017  24.703 111.216  1.00  0.00           O
ATOM  10273  C31 POPE  173      95.357  25.363 110.276  1.00  0.00           C
ATOM  10274  O32 POPE  173      94.658  26.343 110.427  1.00  0.00           O
ATOM  10275  C32 POPE  173      95.638  24.733 108.906  1.00  0.00           C
ATOM  10278  C23 POPE  173      97.597  29.873 110.376  1.00  0.00           C
ATOM  10281  C24 POPE  173      98.268  30.632 109.227  1.00  0.00           C
ATOM  10284  C25 POPE  173      98.047  29.972 107.857  1.00  0.00           C
ATOM  10287  C26 POPE  173      98.567  30.823 106.686  1.00  0.00           C
ATOM  10290  C27 POPE  173      98.268  30.123 105.347  1.00  0.00           C
ATOM  10293  C28 POPE  173      98.847  30.843 104.116  1.00  0.00           C
ATOM  10296  C29 POPE  173      98.427  30.093 102.876  1.00  0.00           C
ATOM  10298 0C21 POPE  173      98.777  30.393 101.616  1.00  0.00           C
ATOM  10300 1C21 POPE  173      99.607  31.573 101.187  1.00  0.00           C
ATOM  10303 2C21 POPE  173      99.057  32.153  99.876  1.00  0.00           C
ATOM  10306 3C21 POPE  173      99.857  33.373  99.397  1.00  0.00           C
ATOM  10309 4C21 POPE  173      99.238  34.053  98.166  1.00  0.00           C
ATOM  10312 5C21 POPE  173      99.107  33.132  96.946  1.00  0.00           C
ATOM  10315 6C21 POPE  173      98.607  33.873  95.707  1.00  0.00           C
ATOM  10318 7C21 POPE  173      98.346  32.953  94.516  1.00  0.00           C
ATOM  10321 8C21 POPE  173      97.967  33.703  93.236  1.00  0.00           C
ATOM  10325  C33 POPE  173      95.177  23.263 108.807  1.00  0.00           C
ATOM  10328  C34 POPE  173      95.787  22.573 107.577  1.00  0.00           C
ATOM  10331  C35 POPE  173      95.326  23.143 106.226  1.00  0.00           C
ATOM  10334  C36 POPE  173      95.277  22.013 105.197  1.00  0.00           C
ATOM  10337  C37 POPE  173      95.127  22.443 103.726  1.00  0.00           C
ATOM  10340  C38 POPE  173      94.987  21.213 102.806  1.00  0.00           C
ATOM  10343  C39 POPE  173      93.617  20.533 102.946  1.00  0.00           C
ATOM  10346 0C31 POPE  173      93.287  19.583 101.786  1.00  0.00           C
ATOM  10349 1C31 POPE  173      91.997  18.783 102.046  1.00  0.00           C
ATOM  10352 2C31 POPE  173      91.408  18.113 100.796  1.00  0.00           C
ATOM  10355 3C31 POPE  173      90.806  19.083  99.766  1.00  0.00           C
ATOM  10358 4C31 POPE  173      89.596  19.873 100.287  1.00  0.00           C
ATOM  10361 5C31 POPE  173      89.067  20.893  99.266  1.00  0.00           C
ATOM  10364 6C31 POPE  173      87.897  21.713  99.797  1.00  0.00           C
ATOM  10368  NH3 POPE  174     117.537  90.974 116.177  1.00  0.00           N
ATOM  10372  C12 POPE  174     116.787  92.132 116.806  1.00  0.00           C
ATOM  10375  C11 POPE  174     115.287  91.874 117.027  1.00  0.00           C
ATOM  10378  P   POPE  174     113.688  94.003 116.696  1.00  0.00           P
ATOM  10379  O13 POPE  174     112.687  93.194 115.986  1.00  0.00           O
ATOM  10380  O14 POPE  174     113.128  95.043 117.597  1.00  0.00           O
ATOM  10381  O11 POPE  174     114.717  94.684 115.707  1.00  0.00           O
ATOM  10382  O12 POPE  174     114.637  93.042 117.527  1.00  0.00           O
ATOM  10383  C1  POPE  174     114.427  94.894 114.317  1.00  0.00           C
ATOM  10386  C2  POPE  174     115.507  94.203 113.456  1.00  0.00           C
ATOM  10388  O21 POPE  174     115.708  94.894 112.206  1.00  0.00           O
ATOM  10389  C21 POPE  174     114.777  94.754 111.286  1.00  0.00           C
ATOM  10390  O22 POPE  174     113.707  94.183 111.406  1.00  0.00           O
ATOM  10391  C22 POPE  174     115.267  95.352 109.957  1.00  0.00           C
ATOM  10394  C3  POPE  174     115.247  92.674 113.296  1.00  0.00           C
ATOM  10397  O31 POPE  174     115.986  92.143 112.186  1.00  0.00           O
ATOM  10398  C31 POPE  174     116.867  91.182 112.427  1.00  0.00           C
ATOM  10399  O32 POPE  174     117.158  90.752 113.537  1.00  0.00           O
ATOM  10400  C32 POPE  174     117.507  90.752 111.106  1.00  0.00           C
ATOM  10403  C23 POPE  174     114.107  95.913 109.076  1.00  0.00           C
ATOM  10406  C24 POPE  174     114.416  96.022 107.567  1.00  0.00           C
ATOM  10409  C25 POPE  174     114.267  94.684 106.817  1.00  0.00           C
ATOM  10412  C26 POPE  174     114.497  94.803 105.296  1.00  0.00           C
ATOM  10415  C27 POPE  174     114.248  93.474 104.546  1.00  0.00           C
ATOM  10418  C28 POPE  174     114.167  93.592 103.016  1.00  0.00           C
ATOM  10421  C29 POPE  174     115.467  93.942 102.336  1.00  0.00           C
ATOM  10423 0C21 POPE  174     116.087  93.224 101.376  1.00  0.00           C
ATOM  10425 1C21 POPE  174     115.638  91.893 100.826  1.00  0.00           C
ATOM  10428 2C21 POPE  174     114.337  91.913  99.986  1.00  0.00           C
ATOM  10431 3C21 POPE  174     113.937  90.523  99.457  1.00  0.00           C
ATOM  10434 4C21 POPE  174     113.617  89.493 100.556  1.00  0.00           C
ATOM  10437 5C21 POPE  174     113.387  88.063 100.027  1.00  0.00           C
ATOM  10440 6C21 POPE  174     114.637  87.473  99.356  1.00  0.00           C
ATOM  10443 7C21 POPE  174     114.537  85.963  99.126  1.00  0.00           C
ATOM  10446 8C21 POPE  174     115.827  85.332  98.586  1.00  0.00           C
ATOM  10450  C33 POPE  174     116.548  90.773 109.887  1.00  0.00           C
ATOM  10453  C34 POPE  174     117.247  90.542 108.537  1.00  0.00           C
ATOM  10456  C35 POPE  174     118.287  91.613 108.186  1.00  0.00           C
ATOM  10459  C36 POPE  174     118.457  91.874 106.677  1.00  0.00           C
ATOM  10462  C37 POPE  174     119.577  92.883 106.386  1.00  0.00           C
ATOM  10465  C38 POPE  174     119.427  93.644 105.057  1.00  0.00           C
ATOM  10468  C39 POPE  174     119.847  92.844 103.807  1.00  0.00           C
ATOM  10471 0C31 POPE  174     119.938  93.732 102.567  1.00  0.00           C
ATOM  10474 1C31 POPE  174     120.267  92.953 101.286  1.00  0.00           C
ATOM  10477 2C31 POPE  174     120.517  93.894 100.097  1.00  0.00           C
ATOM  10480 3C31 POPE  174     120.476  93.194  98.726  1.00  0.00           C
ATOM  10483 4C31 POPE  174     119.057  92.762  98.316  1.00  0.00           C
ATOM  10486 5C31 POPE  174     118.997  92.184  96.906  1.00  0.00           C
ATOM  10489 6C31 POPE  174     117.588  91.713  96.516  1.00  0.00           C
ATOM  10493  NH3 POPE  175      23.517  34.583  77.136  1.00  0.00           N
ATOM  10497  C12 POPE  175      23.267  35.893  76.436  1.00  0.00           C
ATOM  10500  C11 POPE  175      23.687  37.133  77.276  1.00  0.00           C
ATOM  10503  P   POPE  175      21.617  37.153  78.877  1.00  0.00           P
ATOM  10504  O13 POPE  175      20.957  38.243  78.106  1.00  0.00           O
ATOM  10505  O14 POPE  175      21.147  35.794  78.637  1.00  0.00           O
ATOM  10506  O11 POPE  175      21.457  37.573  80.376  1.00  0.00           O
ATOM  10507  O12 POPE  175      23.177  37.182  78.617  1.00  0.00           O
ATOM  10508  C1  POPE  175      22.507  37.453  81.336  1.00  0.00           C
ATOM  10511  C2  POPE  175      22.097  37.983  82.747  1.00  0.00           C
ATOM  10513  O21 POPE  175      21.907  36.882  83.656  1.00  0.00           O
ATOM  10514  C21 POPE  175      20.707  36.312  83.786  1.00  0.00           C
ATOM  10515  O22 POPE  175      19.747  36.473  83.067  1.00  0.00           O
ATOM  10516  C22 POPE  175      20.737  35.444  85.046  1.00  0.00           C
ATOM  10519  C3  POPE  175      20.967  39.053  82.747  1.00  0.00           C
ATOM  10522  O31 POPE  175      20.457  39.294  84.067  1.00  0.00           O
ATOM  10523  C31 POPE  175      21.167  40.072  84.876  1.00  0.00           C
ATOM  10524  O32 POPE  175      22.257  40.553  84.616  1.00  0.00           O
ATOM  10525  C32 POPE  175      20.337  40.283  86.156  1.00  0.00           C
ATOM  10528  C23 POPE  175      19.357  34.963  85.567  1.00  0.00           C
ATOM  10531  C24 POPE  175      19.477  34.103  86.836  1.00  0.00           C
ATOM  10534  C25 POPE  175      19.777  34.912  88.117  1.00  0.00           C
ATOM  10537  C26 POPE  175      20.127  34.053  89.336  1.00  0.00           C
ATOM  10540  C27 POPE  175      20.227  34.903  90.617  1.00  0.00           C
ATOM  10543  C28 POPE  175      21.068  34.283  91.756  1.00  0.00           C
ATOM  10546  C29 POPE  175      20.427  33.083  92.406  1.00  0.00           C
ATOM  10548 0C21 POPE  175      21.097  32.083  93.016  1.00  0.00           C
ATOM  10550 1C21 POPE  175      22.587  32.003  93.207  1.00  0.00           C
ATOM  10553 2C21 POPE  175      23.027  31.183  94.436  1.00  0.00           C
ATOM  10556 3C21 POPE  175      22.667  29.683  94.347  1.00  0.00           C
ATOM  10559 4C21 POPE  175      23.278  28.853  95.486  1.00  0.00           C
ATOM  10562 5C21 POPE  175      22.846  27.373  95.477  1.00  0.00           C
ATOM  10565 6C21 POPE  175      21.337  27.173  95.696  1.00  0.00           C
ATOM  10568 7C21 POPE  175      20.967  25.723  96.037  1.00  0.00           C
ATOM  10571 8C21 POPE  175      19.467  25.533  96.286  1.00  0.00           C
ATOM  10575  C33 POPE  175      21.177  40.374  87.437  1.00  0.00           C
ATOM  10578  C34 POPE  175      21.787  39.013  87.776  1.00  0.00           C
ATOM  10581  C35 POPE  175      22.537  39.033  89.107  1.00  0.00           C
ATOM  10584  C36 POPE  175      23.237  37.702  89.356  1.00  0.00           C
ATOM  10587  C37 POPE  175      24.167  37.783  90.577  1.00  0.00           C
ATOM  10590  C38 POPE  175      25.107  36.573  90.637  1.00  0.00           C
ATOM  10593  C39 POPE  175      25.967  36.543  91.906  1.00  0.00           C
ATOM  10596 0C31 POPE  175      25.117  36.423  93.166  1.00  0.00           C
ATOM  10599 1C31 POPE  175      25.936  36.183  94.446  1.00  0.00           C
ATOM  10602 2C31 POPE  175      25.087  36.292  95.726  1.00  0.00           C
ATOM  10605 3C31 POPE  175      23.907  35.313  95.757  1.00  0.00           C
ATOM  10608 4C31 POPE  175      23.057  35.433  97.037  1.00  0.00           C
ATOM  10611 5C31 POPE  175      22.007  34.323  97.136  1.00  0.00           C
ATOM  10614 6C31 POPE  175      21.198  34.353  98.436  1.00  0.00           C
ATOM  10618  NH3 POPE  176      47.287  27.753  78.207  1.00  0.00           N
ATOM  10622  C12 POPE  176      45.876  27.873  77.666  1.00  0.00           C
ATOM  10625  C11 POPE  176      45.667  27.063  76.377  1.00  0.00           C
ATOM  10628  P   POPE  176      44.347  24.903  75.696  1.00  0.00           P
ATOM  10629  O13 POPE  176      42.938  24.733  75.296  1.00  0.00           O
ATOM  10630  O14 POPE  176      45.338  24.882  74.597  1.00  0.00           O
ATOM  10631  O11 POPE  176      44.757  23.803  76.747  1.00  0.00           O
ATOM  10632  O12 POPE  176      44.486  26.273  76.506  1.00  0.00           O
ATOM  10633  C1  POPE  176      45.237  24.083  78.056  1.00  0.00           C
ATOM  10636  C2  POPE  176      44.067  24.113  79.076  1.00  0.00           C
ATOM  10638  O21 POPE  176      44.577  23.923  80.406  1.00  0.00           O
ATOM  10639  C21 POPE  176      45.127  24.963  80.986  1.00  0.00           C
ATOM  10640  O22 POPE  176      45.257  26.083  80.497  1.00  0.00           O
ATOM  10641  C22 POPE  176      45.607  24.543  82.376  1.00  0.00           C
ATOM  10644  C3  POPE  176      43.027  22.993  78.757  1.00  0.00           C
ATOM  10647  O31 POPE  176      42.497  22.353  79.926  1.00  0.00           O
ATOM  10648  C31 POPE  176      41.658  23.093  80.626  1.00  0.00           C
ATOM  10649  O32 POPE  176      41.388  24.263  80.387  1.00  0.00           O
ATOM  10650  C32 POPE  176      41.067  22.283  81.777  1.00  0.00           C
ATOM  10653  C23 POPE  176      45.537  25.673  83.427  1.00  0.00           C
ATOM  10656  C24 POPE  176      45.868  25.173  84.836  1.00  0.00           C
ATOM  10659  C25 POPE  176      45.998  26.333  85.826  1.00  0.00           C
ATOM  10662  C26 POPE  176      46.447  25.933  87.236  1.00  0.00           C
ATOM  10665  C27 POPE  176      46.467  27.163  88.147  1.00  0.00           C
ATOM  10668  C28 POPE  176      46.707  26.873  89.636  1.00  0.00           C
ATOM  10671  C29 POPE  176      46.467  28.123  90.436  1.00  0.00           C
ATOM  10673 0C21 POPE  176      47.027  28.453  91.616  1.00  0.00           C
ATOM  10675 1C21 POPE  176      47.957  27.583  92.427  1.00  0.00           C
ATOM  10678 2C21 POPE  176      48.236  28.243  93.786  1.00  0.00           C
ATOM  10681 3C21 POPE  176      49.137  27.382  94.686  1.00  0.00           C
ATOM  10684 4C21 POPE  176      48.397  26.253  95.406  1.00  0.00           C
ATOM  10687 5C21 POPE  176      47.647  26.713  96.656  1.00  0.00           C
ATOM  10690 6C21 POPE  176      48.558  26.893  97.876  1.00  0.00           C
ATOM  10693 7C21 POPE  176      47.768  27.343  99.107  1.00  0.00           C
ATOM  10696 8C21 POPE  176      48.558  27.333 100.416  1.00  0.00           C
ATOM  10700  C33 POPE  176      40.767  23.193  82.997  1.00  0.00           C
ATOM  10703  C34 POPE  176      42.027  23.423  83.836  1.00  0.00           C
ATOM  10706  C35 POPE  176      42.178  22.373  84.946  1.00  0.00           C
ATOM  10709  C36 POPE  176      41.257  22.673  86.146  1.00  0.00           C
ATOM  10712  C37 POPE  176      41.208  21.523  87.157  1.00  0.00           C
ATOM  10715  C38 POPE  176      40.147  21.773  88.246  1.00  0.00           C
ATOM  10718  C39 POPE  176      40.028  20.593  89.216  1.00  0.00           C
ATOM  10721 0C31 POPE  176      41.037  20.683  90.376  1.00  0.00           C
ATOM  10724 1C31 POPE  176      41.117  19.363  91.156  1.00  0.00           C
ATOM  10727 2C31 POPE  176      41.847  19.493  92.496  1.00  0.00           C
ATOM  10730 3C31 POPE  176      43.298  19.983  92.367  1.00  0.00           C
ATOM  10733 4C31 POPE  176      43.978  20.143  93.736  1.00  0.00           C
ATOM  10736 5C31 POPE  176      45.377  20.743  93.617  1.00  0.00           C
ATOM  10739 6C31 POPE  176      46.047  20.983  94.966  1.00  0.00           C
ATOM  10743  NH3 POPE  177      33.507  70.124  72.686  1.00  0.00           N
ATOM  10747  C12 POPE  177      34.868  69.493  72.576  1.00  0.00           C
ATOM  10750  C11 POPE  177      35.797  69.923  73.737  1.00  0.00           C
ATOM  10753  P   POPE  177      37.507  68.022  73.196  1.00  0.00           P
ATOM  10754  O13 POPE  177      37.056  67.683  71.836  1.00  0.00           O
ATOM  10755  O14 POPE  177      38.897  67.683  73.586  1.00  0.00           O
ATOM  10756  O11 POPE  177      36.557  67.243  74.207  1.00  0.00           O
ATOM  10757  O12 POPE  177      37.157  69.544  73.526  1.00  0.00           O
ATOM  10758  C1  POPE  177      36.897  67.113  75.597  1.00  0.00           C
ATOM  10761  C2  POPE  177      35.657  66.683  76.416  1.00  0.00           C
ATOM  10763  O21 POPE  177      36.057  66.583  77.796  1.00  0.00           O
ATOM  10764  C21 POPE  177      35.217  66.234  78.777  1.00  0.00           C
ATOM  10765  O22 POPE  177      35.587  65.863  79.876  1.00  0.00           O
ATOM  10766  C22 POPE  177      33.737  66.523  78.497  1.00  0.00           C
ATOM  10769  C3  POPE  177      35.047  65.353  75.857  1.00  0.00           C
ATOM  10772  O31 POPE  177      35.088  64.272  76.806  1.00  0.00           O
ATOM  10773  C31 POPE  177      34.827  63.083  76.277  1.00  0.00           C
ATOM  10774  O32 POPE  177      34.438  62.892  75.147  1.00  0.00           O
ATOM  10775  C32 POPE  177      35.197  61.993  77.276  1.00  0.00           C
ATOM  10778  C23 POPE  177      32.888  66.412  79.786  1.00  0.00           C
ATOM  10781  C24 POPE  177      31.507  67.084  79.677  1.00  0.00           C
ATOM  10784  C25 POPE  177      30.747  67.162  81.006  1.00  0.00           C
ATOM  10787  C26 POPE  177      30.097  65.843  81.426  1.00  0.00           C
ATOM  10790  C27 POPE  177      29.317  65.963  82.747  1.00  0.00           C
ATOM  10793  C28 POPE  177      28.267  64.844  82.896  1.00  0.00           C
ATOM  10796  C29 POPE  177      27.637  64.853  84.266  1.00  0.00           C
ATOM  10798 0C21 POPE  177      26.567  65.584  84.657  1.00  0.00           C
ATOM  10800 1C21 POPE  177      25.797  66.562  83.807  1.00  0.00           C
ATOM  10803 2C21 POPE  177      25.717  67.952  84.486  1.00  0.00           C
ATOM  10806 3C21 POPE  177      25.077  69.003  83.576  1.00  0.00           C
ATOM  10809 4C21 POPE  177      24.827  70.342  84.277  1.00  0.00           C
ATOM  10812 5C21 POPE  177      24.357  71.423  83.296  1.00  0.00           C
ATOM  10815 6C21 POPE  177      23.877  72.713  83.986  1.00  0.00           C
ATOM  10818 7C21 POPE  177      23.407  73.772  82.977  1.00  0.00           C
ATOM  10821 8C21 POPE  177      22.637  74.932  83.606  1.00  0.00           C
ATOM  10825  C33 POPE  177      34.577  60.634  76.876  1.00  0.00           C
ATOM  10828  C34 POPE  177      35.137  59.483  77.706  1.00  0.00           C
ATOM  10831  C35 POPE  177      35.177  59.813  79.196  1.00  0.00           C
ATOM  10834  C36 POPE  177      35.217  58.583  80.106  1.00  0.00           C
ATOM  10837  C37 POPE  177      35.407  59.002  81.567  1.00  0.00           C
ATOM  10840  C38 POPE  177      35.337  57.843  82.557  1.00  0.00           C
ATOM  10843  C39 POPE  177      35.267  58.334  84.006  1.00  0.00           C
ATOM  10846 0C31 POPE  177      35.318  57.202  85.036  1.00  0.00           C
ATOM  10849 1C31 POPE  177      35.397  57.743  86.476  1.00  0.00           C
ATOM  10852 2C31 POPE  177      35.477  56.624  87.516  1.00  0.00           C
ATOM  10855 3C31 POPE  177      35.806  57.143  88.926  1.00  0.00           C
ATOM  10858 4C31 POPE  177      35.787  56.013  89.966  1.00  0.00           C
ATOM  10861 5C31 POPE  177      36.287  56.463  91.347  1.00  0.00           C
ATOM  10864 6C31 POPE  177      36.208  55.343  92.396  1.00  0.00           C
ATOM  10868  NH3 POPE  178      38.938  48.682  72.916  1.00  0.00           N
ATOM  10872  C12 POPE  178      39.387  47.443  73.617  1.00  0.00           C
ATOM  10875  C11 POPE  178      38.177  46.583  74.037  1.00  0.00           C
ATOM  10878  P   POPE  178      36.647  48.253  75.366  1.00  0.00           P
ATOM  10879  O13 POPE  178      35.447  48.053  76.187  1.00  0.00           O
ATOM  10880  O14 POPE  178      36.417  48.743  73.986  1.00  0.00           O
ATOM  10881  O11 POPE  178      37.597  49.293  76.056  1.00  0.00           O
ATOM  10882  O12 POPE  178      37.547  46.973  75.267  1.00  0.00           O
ATOM  10883  C1  POPE  178      37.737  49.384  77.476  1.00  0.00           C
ATOM  10886  C2  POPE  178      38.627  48.243  78.056  1.00  0.00           C
ATOM  10888  O21 POPE  178      38.357  47.973  79.446  1.00  0.00           O
ATOM  10889  C21 POPE  178      38.347  48.953  80.317  1.00  0.00           C
ATOM  10890  O22 POPE  178      38.657  50.112  80.116  1.00  0.00           O
ATOM  10891  C22 POPE  178      37.818  48.412  81.646  1.00  0.00           C
ATOM  10894  C3  POPE  178      40.158  48.404  77.726  1.00  0.00           C
ATOM  10897  O31 POPE  178      40.767  49.613  78.226  1.00  0.00           O
ATOM  10898  C31 POPE  178      41.467  49.473  79.347  1.00  0.00           C
ATOM  10899  O32 POPE  178      41.557  48.463  80.016  1.00  0.00           O
ATOM  10900  C32 POPE  178      42.118  50.812  79.706  1.00  0.00           C
ATOM  10903  C23 POPE  178      38.507  49.012  82.887  1.00  0.00           C
ATOM  10906  C24 POPE  178      38.236  48.163  84.137  1.00  0.00           C
ATOM  10909  C25 POPE  178      38.917  48.713  85.396  1.00  0.00           C
ATOM  10912  C26 POPE  178      38.737  47.773  86.597  1.00  0.00           C
ATOM  10915  C27 POPE  178      39.457  48.272  87.857  1.00  0.00           C
ATOM  10918  C28 POPE  178      39.447  47.263  89.016  1.00  0.00           C
ATOM  10921  C29 POPE  178      38.067  47.043  89.576  1.00  0.00           C
ATOM  10923 0C21 POPE  178      37.597  47.383  90.787  1.00  0.00           C
ATOM  10925 1C21 POPE  178      38.337  48.093  91.906  1.00  0.00           C
ATOM  10928 2C21 POPE  178      37.757  49.493  92.216  1.00  0.00           C
ATOM  10931 3C21 POPE  178      36.287  49.463  92.656  1.00  0.00           C
ATOM  10934 4C21 POPE  178      35.707  50.823  93.046  1.00  0.00           C
ATOM  10937 5C21 POPE  178      34.197  50.694  93.287  1.00  0.00           C
ATOM  10940 6C21 POPE  178      33.478  52.014  93.586  1.00  0.00           C
ATOM  10943 7C21 POPE  178      33.797  52.573  94.976  1.00  0.00           C
ATOM  10946 8C21 POPE  178      32.677  53.482  95.486  1.00  0.00           C
ATOM  10950  C33 POPE  178      41.626  51.343  81.076  1.00  0.00           C
ATOM  10953  C34 POPE  178      42.737  51.453  82.126  1.00  0.00           C
ATOM  10956  C35 POPE  178      42.118  51.723  83.497  1.00  0.00           C
ATOM  10959  C36 POPE  178      43.147  52.103  84.576  1.00  0.00           C
ATOM  10962  C37 POPE  178      42.448  52.323  85.916  1.00  0.00           C
ATOM  10965  C38 POPE  178      43.298  53.064  86.967  1.00  0.00           C
ATOM  10968  C39 POPE  178      43.576  54.514  86.567  1.00  0.00           C
ATOM  10971 0C31 POPE  178      44.057  55.363  87.736  1.00  0.00           C
ATOM  10974 1C31 POPE  178      44.417  56.803  87.336  1.00  0.00           C
ATOM  10977 2C31 POPE  178      44.717  57.653  88.576  1.00  0.00           C
ATOM  10980 3C31 POPE  178      45.397  58.993  88.277  1.00  0.00           C
ATOM  10983 4C31 POPE  178      45.677  59.743  89.576  1.00  0.00           C
ATOM  10986 5C31 POPE  178      46.697  60.882  89.446  1.00  0.00           C
ATOM  10989 6C31 POPE  178      47.137  61.413  90.816  1.00  0.00           C
ATOM  10993  NH3 POPE  179      68.647  10.343  71.436  1.00  0.00           N
ATOM  10997  C12 POPE  179      69.787  11.123  72.016  1.00  0.00           C
ATOM  11000  C11 POPE  179      70.016  12.413  71.216  1.00  0.00           C
ATOM  11003  P   POPE  179      68.877  14.713  70.836  1.00  0.00           P
ATOM  11004  O13 POPE  179      69.787  14.873  69.676  1.00  0.00           O
ATOM  11005  O14 POPE  179      67.527  15.283  70.677  1.00  0.00           O
ATOM  11006  O11 POPE  179      69.527  15.293  72.156  1.00  0.00           O
ATOM  11007  O12 POPE  179      68.807  13.173  71.186  1.00  0.00           O
ATOM  11008  C1  POPE  179      69.158  14.793  73.446  1.00  0.00           C
ATOM  11011  C2  POPE  179      69.927  15.553  74.566  1.00  0.00           C
ATOM  11013  O21 POPE  179      70.296  14.643  75.626  1.00  0.00           O
ATOM  11014  C21 POPE  179      69.327  14.143  76.386  1.00  0.00           C
ATOM  11015  O22 POPE  179      68.137  14.393  76.307  1.00  0.00           O
ATOM  11016  C22 POPE  179      69.916  13.063  77.297  1.00  0.00           C
ATOM  11019  C3  POPE  179      69.177  16.853  75.007  1.00  0.00           C
ATOM  11022  O31 POPE  179      69.997  17.763  75.796  1.00  0.00           O
ATOM  11023  C31 POPE  179      69.798  17.713  77.107  1.00  0.00           C
ATOM  11024  O32 POPE  179      69.046  16.963  77.697  1.00  0.00           O
ATOM  11025  C32 POPE  179      70.628  18.793  77.806  1.00  0.00           C
ATOM  11028  C23 POPE  179      69.857  13.443  78.786  1.00  0.00           C
ATOM  11031  C24 POPE  179      70.806  12.593  79.646  1.00  0.00           C
ATOM  11034  C25 POPE  179      70.846  13.063  81.106  1.00  0.00           C
ATOM  11037  C26 POPE  179      71.368  12.003  82.086  1.00  0.00           C
ATOM  11040  C27 POPE  179      70.887  12.253  83.516  1.00  0.00           C
ATOM  11043  C28 POPE  179      71.228  11.083  84.457  1.00  0.00           C
ATOM  11046  C29 POPE  179      70.497  11.173  85.766  1.00  0.00           C
ATOM  11048 0C21 POPE  179      71.016  11.433  86.976  1.00  0.00           C
ATOM  11050 1C21 POPE  179      72.478  11.663  87.297  1.00  0.00           C
ATOM  11053 2C21 POPE  179      72.908  11.003  88.617  1.00  0.00           C
ATOM  11056 3C21 POPE  179      72.257  11.623  89.867  1.00  0.00           C
ATOM  11059 4C21 POPE  179      73.268  11.933  90.986  1.00  0.00           C
ATOM  11062 5C21 POPE  179      73.987  10.693  91.546  1.00  0.00           C
ATOM  11065 6C21 POPE  179      75.197  11.063  92.416  1.00  0.00           C
ATOM  11068 7C21 POPE  179      75.736   9.843  93.176  1.00  0.00           C
ATOM  11071 8C21 POPE  179      76.977  10.163  94.006  1.00  0.00           C
ATOM  11075  C33 POPE  179      72.137  18.513  77.936  1.00  0.00           C
ATOM  11078  C34 POPE  179      72.827  19.433  78.956  1.00  0.00           C
ATOM  11081  C35 POPE  179      74.287  19.013  79.207  1.00  0.00           C
ATOM  11084  C36 POPE  179      74.887  19.633  80.477  1.00  0.00           C
ATOM  11087  C37 POPE  179      76.266  19.023  80.796  1.00  0.00           C
ATOM  11090  C38 POPE  179      77.048  19.743  81.897  1.00  0.00           C
ATOM  11093  C39 POPE  179      76.688  19.323  83.326  1.00  0.00           C
ATOM  11096 0C31 POPE  179      77.577  20.042  84.347  1.00  0.00           C
ATOM  11099 1C31 POPE  179      77.777  19.253  85.656  1.00  0.00           C
ATOM  11102 2C31 POPE  179      77.307  20.013  86.897  1.00  0.00           C
ATOM  11105 3C31 POPE  179      77.787  19.353  88.196  1.00  0.00           C
ATOM  11108 4C31 POPE  179      77.196  20.003  89.457  1.00  0.00           C
ATOM  11111 5C31 POPE  179      77.947  19.603  90.726  1.00  0.00           C
ATOM  11114 6C31 POPE  179      77.317  20.173  91.996  1.00  0.00           C
ATOM  11118  NH3 POPE  180      38.897  75.452 118.226  1.00  0.00           N
ATOM  11122  C12 POPE  180      38.838  76.433 119.367  1.00  0.00           C
ATOM  11125  C11 POPE  180      40.208  76.452 120.077  1.00  0.00           C
ATOM  11128  P   POPE  180      42.308  74.823 120.086  1.00  0.00           P
ATOM  11129  O13 POPE  180      42.417  73.404 119.666  1.00  0.00           O
ATOM  11130  O14 POPE  180      43.027  75.304 121.277  1.00  0.00           O
ATOM  11131  O11 POPE  180      42.787  75.663 118.827  1.00  0.00           O
ATOM  11132  O12 POPE  180      40.757  75.133 120.106  1.00  0.00           O
ATOM  11133  C1  POPE  180      43.937  75.304 118.067  1.00  0.00           C
ATOM  11136  C2  POPE  180      43.586  74.474 116.786  1.00  0.00           C
ATOM  11138  O21 POPE  180      44.327  75.013 115.676  1.00  0.00           O
ATOM  11139  C21 POPE  180      44.626  74.143 114.706  1.00  0.00           C
ATOM  11140  O22 POPE  180      44.527  72.933 114.776  1.00  0.00           O
ATOM  11141  C22 POPE  180      44.997  74.932 113.456  1.00  0.00           C
ATOM  11144  C3  POPE  180      42.056  74.503 116.497  1.00  0.00           C
ATOM  11147  O31 POPE  180      41.787  74.264 115.106  1.00  0.00           O
ATOM  11148  C31 POPE  180      40.518  74.173 114.756  1.00  0.00           C
ATOM  11149  O32 POPE  180      39.556  74.323 115.497  1.00  0.00           O
ATOM  11150  C32 POPE  180      40.537  74.092 113.236  1.00  0.00           C
ATOM  11153  C23 POPE  180      44.748  74.132 112.147  1.00  0.00           C
ATOM  11156  C24 POPE  180      45.977  73.393 111.616  1.00  0.00           C
ATOM  11159  C25 POPE  180      47.027  74.372 111.076  1.00  0.00           C
ATOM  11162  C26 POPE  180      48.167  73.713 110.296  1.00  0.00           C
ATOM  11165  C27 POPE  180      49.257  74.743 109.957  1.00  0.00           C
ATOM  11168  C28 POPE  180      50.427  74.124 109.177  1.00  0.00           C
ATOM  11171  C29 POPE  180      51.697  74.943 109.256  1.00  0.00           C
ATOM  11173 0C21 POPE  180      52.708  74.743 110.116  1.00  0.00           C
ATOM  11175 1C21 POPE  180      52.778  73.673 111.187  1.00  0.00           C
ATOM  11178 2C21 POPE  180      53.897  72.643 110.927  1.00  0.00           C
ATOM  11181 3C21 POPE  180      53.657  71.772 109.686  1.00  0.00           C
ATOM  11184 4C21 POPE  180      54.667  70.622 109.527  1.00  0.00           C
ATOM  11187 5C21 POPE  180      54.626  69.603 110.676  1.00  0.00           C
ATOM  11190 6C21 POPE  180      55.537  68.393 110.457  1.00  0.00           C
ATOM  11193 7C21 POPE  180      55.438  67.382 111.607  1.00  0.00           C
ATOM  11196 8C21 POPE  180      56.146  66.062 111.336  1.00  0.00           C
ATOM  11200  C33 POPE  180      39.267  73.673 112.466  1.00  0.00           C
ATOM  11203  C34 POPE  180      39.677  73.623 110.986  1.00  0.00           C
ATOM  11206  C35 POPE  180      38.618  73.272 109.937  1.00  0.00           C
ATOM  11209  C36 POPE  180      39.257  73.093 108.547  1.00  0.00           C
ATOM  11212  C37 POPE  180      38.278  72.573 107.486  1.00  0.00           C
ATOM  11215  C38 POPE  180      38.877  72.522 106.067  1.00  0.00           C
ATOM  11218  C39 POPE  180      38.947  71.103 105.466  1.00  0.00           C
ATOM  11221 0C31 POPE  180      40.217  70.323 105.796  1.00  0.00           C
ATOM  11224 1C31 POPE  180      40.208  68.923 105.147  1.00  0.00           C
ATOM  11227 2C31 POPE  180      41.537  68.163 105.247  1.00  0.00           C
ATOM  11230 3C31 POPE  180      42.667  68.772 104.397  1.00  0.00           C
ATOM  11233 4C31 POPE  180      43.817  67.783 104.156  1.00  0.00           C
ATOM  11236 5C31 POPE  180      45.018  68.423 103.436  1.00  0.00           C
ATOM  11239 6C31 POPE  180      46.097  67.413 103.067  1.00  0.00           C
ATOM  11243  NH3 POPE  181      27.757  53.513 116.756  1.00  0.00           N
ATOM  11247  C12 POPE  181      28.436  54.343 117.806  1.00  0.00           C
ATOM  11250  C11 POPE  181      28.587  55.772 117.236  1.00  0.00           C
ATOM  11253  P   POPE  181      30.857  56.323 118.397  1.00  0.00           P
ATOM  11254  O13 POPE  181      31.637  57.562 118.156  1.00  0.00           O
ATOM  11255  O14 POPE  181      30.897  55.694 119.736  1.00  0.00           O
ATOM  11256  O11 POPE  181      31.208  55.262 117.287  1.00  0.00           O
ATOM  11257  O12 POPE  181      29.377  56.642 118.046  1.00  0.00           O
ATOM  11258  C1  POPE  181      31.707  55.694 116.016  1.00  0.00           C
ATOM  11261  C2  POPE  181      32.938  54.842 115.717  1.00  0.00           C
ATOM  11263  O21 POPE  181      33.467  55.333 114.476  1.00  0.00           O
ATOM  11264  C21 POPE  181      34.787  55.363 114.406  1.00  0.00           C
ATOM  11265  O22 POPE  181      35.567  54.963 115.247  1.00  0.00           O
ATOM  11266  C22 POPE  181      35.158  55.963 113.067  1.00  0.00           C
ATOM  11269  C3  POPE  181      32.507  53.353 115.637  1.00  0.00           C
ATOM  11272  O31 POPE  181      33.627  52.474 115.656  1.00  0.00           O
ATOM  11273  C31 POPE  181      34.057  51.783 114.616  1.00  0.00           C
ATOM  11274  O32 POPE  181      34.907  50.904 114.706  1.00  0.00           O
ATOM  11275  C32 POPE  181      33.407  52.132 113.277  1.00  0.00           C
ATOM  11278  C23 POPE  181      36.677  56.112 112.857  1.00  0.00           C
ATOM  11281  C24 POPE  181      37.357  54.862 112.266  1.00  0.00           C
ATOM  11284  C25 POPE  181      37.007  54.553 110.806  1.00  0.00           C
ATOM  11287  C26 POPE  181      37.637  55.533 109.787  1.00  0.00           C
ATOM  11290  C27 POPE  181      37.007  55.514 108.386  1.00  0.00           C
ATOM  11293  C28 POPE  181      37.017  54.124 107.707  1.00  0.00           C
ATOM  11296  C29 POPE  181      36.287  54.142 106.386  1.00  0.00           C
ATOM  11298 0C21 POPE  181      36.837  54.413 105.186  1.00  0.00           C
ATOM  11300 1C21 POPE  181      38.287  54.753 104.957  1.00  0.00           C
ATOM  11303 2C21 POPE  181      38.697  54.813 103.477  1.00  0.00           C
ATOM  11306 3C21 POPE  181      38.057  55.982 102.707  1.00  0.00           C
ATOM  11309 4C21 POPE  181      38.527  56.073 101.257  1.00  0.00           C
ATOM  11312 5C21 POPE  181      37.787  57.173 100.466  1.00  0.00           C
ATOM  11315 6C21 POPE  181      38.048  57.092  98.957  1.00  0.00           C
ATOM  11318 7C21 POPE  181      37.157  58.053  98.156  1.00  0.00           C
ATOM  11321 8C21 POPE  181      37.187  57.793  96.646  1.00  0.00           C
ATOM  11325  C33 POPE  181      34.217  51.493 112.136  1.00  0.00           C
ATOM  11328  C34 POPE  181      33.807  51.993 110.746  1.00  0.00           C
ATOM  11331  C35 POPE  181      32.827  51.063 110.016  1.00  0.00           C
ATOM  11334  C36 POPE  181      32.427  51.593 108.637  1.00  0.00           C
ATOM  11337  C37 POPE  181      31.527  50.623 107.866  1.00  0.00           C
ATOM  11340  C38 POPE  181      31.167  51.123 106.467  1.00  0.00           C
ATOM  11343  C39 POPE  181      30.067  52.202 106.476  1.00  0.00           C
ATOM  11346 0C31 POPE  181      29.867  52.804 105.086  1.00  0.00           C
ATOM  11349 1C31 POPE  181      28.847  53.963 105.057  1.00  0.00           C
ATOM  11352 2C31 POPE  181      28.897  54.683 103.696  1.00  0.00           C
ATOM  11355 3C31 POPE  181      27.846  55.793 103.516  1.00  0.00           C
ATOM  11358 4C31 POPE  181      27.887  56.893 104.586  1.00  0.00           C
ATOM  11361 5C31 POPE  181      27.028  58.103 104.177  1.00  0.00           C
ATOM  11364 6C31 POPE  181      26.767  59.103 105.306  1.00  0.00           C
ATOM  11368  NH3 POPE  182      24.147  46.923 115.306  1.00  0.00           N
ATOM  11372  C12 POPE  182      25.387  47.633 115.757  1.00  0.00           C
ATOM  11375  C11 POPE  182      26.596  47.202 114.916  1.00  0.00           C
ATOM  11378  P   POPE  182      28.497  46.143 116.436  1.00  0.00           P
ATOM  11379  O13 POPE  182      29.947  46.092 116.156  1.00  0.00           O
ATOM  11380  O14 POPE  182      28.077  46.243 117.847  1.00  0.00           O
ATOM  11381  O11 POPE  182      27.797  44.833 115.927  1.00  0.00           O
ATOM  11382  O12 POPE  182      27.817  47.333 115.647  1.00  0.00           O
ATOM  11383  C1  POPE  182      28.377  43.903 115.007  1.00  0.00           C
ATOM  11386  C2  POPE  182      27.547  43.784 113.696  1.00  0.00           C
ATOM  11388  O21 POPE  182      27.528  45.013 112.936  1.00  0.00           O
ATOM  11389  C21 POPE  182      28.687  45.283 112.376  1.00  0.00           C
ATOM  11390  O22 POPE  182      29.686  44.562 112.416  1.00  0.00           O
ATOM  11391  C22 POPE  182      28.597  46.563 111.556  1.00  0.00           C
ATOM  11394  C3  POPE  182      26.087  43.353 114.006  1.00  0.00           C
ATOM  11397  O31 POPE  182      25.346  43.202 112.776  1.00  0.00           O
ATOM  11398  C31 POPE  182      24.547  44.194 112.427  1.00  0.00           C
ATOM  11399  O32 POPE  182      24.207  45.143 113.117  1.00  0.00           O
ATOM  11400  C32 POPE  182      24.147  43.963 110.966  1.00  0.00           C
ATOM  11403  C23 POPE  182      29.858  46.733 110.676  1.00  0.00           C
ATOM  11406  C24 POPE  182      29.657  47.734 109.527  1.00  0.00           C
ATOM  11409  C25 POPE  182      28.767  47.143 108.427  1.00  0.00           C
ATOM  11412  C26 POPE  182      28.857  47.892 107.097  1.00  0.00           C
ATOM  11415  C27 POPE  182      28.237  47.073 105.956  1.00  0.00           C
ATOM  11418  C28 POPE  182      28.887  47.342 104.607  1.00  0.00           C
ATOM  11421  C29 POPE  182      28.457  48.654 104.006  1.00  0.00           C
ATOM  11423 0C21 POPE  182      27.697  48.784 102.906  1.00  0.00           C
ATOM  11425 1C21 POPE  182      27.127  47.643 102.086  1.00  0.00           C
ATOM  11428 2C21 POPE  182      25.797  47.983 101.397  1.00  0.00           C
ATOM  11431 3C21 POPE  182      25.877  49.103 100.347  1.00  0.00           C
ATOM  11434 4C21 POPE  182      26.817  48.802  99.177  1.00  0.00           C
ATOM  11437 5C21 POPE  182      26.938  50.003  98.236  1.00  0.00           C
ATOM  11440 6C21 POPE  182      27.997  49.802  97.157  1.00  0.00           C
ATOM  11443 7C21 POPE  182      28.217  51.092  96.347  1.00  0.00           C
ATOM  11446 8C21 POPE  182      29.277  50.943  95.266  1.00  0.00           C
ATOM  11450  C33 POPE  182      23.877  45.273 110.186  1.00  0.00           C
ATOM  11453  C34 POPE  182      23.907  45.023 108.666  1.00  0.00           C
ATOM  11456  C35 POPE  182      23.467  46.224 107.817  1.00  0.00           C
ATOM  11459  C36 POPE  182      24.357  47.463 107.977  1.00  0.00           C
ATOM  11462  C37 POPE  182      23.938  48.603 107.037  1.00  0.00           C
ATOM  11465  C38 POPE  182      24.657  49.932 107.346  1.00  0.00           C
ATOM  11468  C39 POPE  182      25.537  50.463 106.207  1.00  0.00           C
ATOM  11471 0C31 POPE  182      24.767  50.783 104.916  1.00  0.00           C
ATOM  11474 1C31 POPE  182      25.487  51.843 104.056  1.00  0.00           C
ATOM  11477 2C31 POPE  182      24.787  52.092 102.717  1.00  0.00           C
ATOM  11480 3C31 POPE  182      25.337  53.323 101.996  1.00  0.00           C
ATOM  11483 4C31 POPE  182      24.767  53.522 100.586  1.00  0.00           C
ATOM  11486 5C31 POPE  182      24.877  54.982 100.126  1.00  0.00           C
ATOM  11489 6C31 POPE  182      24.457  55.213  98.677  1.00  0.00           C
ATOM  11493  NH3 POPE  183      21.377 118.662  73.536  1.00  0.00           N
ATOM  11497  C12 POPE  183      21.927 118.513  72.146  1.00  0.00           C
ATOM  11500  C11 POPE  183      20.847 117.893  71.246  1.00  0.00           C
ATOM  11503  P   POPE  183      18.367 118.732  71.656  1.00  0.00           P
ATOM  11504  O13 POPE  183      17.857 117.364  71.416  1.00  0.00           O
ATOM  11505  O14 POPE  183      17.557 119.874  71.216  1.00  0.00           O
ATOM  11506  O11 POPE  183      18.797 118.912  73.187  1.00  0.00           O
ATOM  11507  O12 POPE  183      19.807 118.833  70.996  1.00  0.00           O
ATOM  11508  C1  POPE  183      18.067 118.393  74.306  1.00  0.00           C
ATOM  11511  C2  POPE  183      17.737 119.493  75.366  1.00  0.00           C
ATOM  11513  O21 POPE  183      17.197 118.842  76.546  1.00  0.00           O
ATOM  11514  C21 POPE  183      17.287 119.523  77.686  1.00  0.00           C
ATOM  11515  O22 POPE  183      17.807 120.612  77.826  1.00  0.00           O
ATOM  11516  C22 POPE  183      16.737 118.673  78.856  1.00  0.00           C
ATOM  11519  C3  POPE  183      16.777 120.563  74.736  1.00  0.00           C
ATOM  11522  O31 POPE  183      16.457 121.703  75.567  1.00  0.00           O
ATOM  11523  C31 POPE  183      17.427 122.613  75.676  1.00  0.00           C
ATOM  11524  O32 POPE  183      18.557 122.504  75.236  1.00  0.00           O
ATOM  11525  C32 POPE  183      16.887 123.872  76.347  1.00  0.00           C
ATOM  11528  C23 POPE  183      16.727 119.403  80.236  1.00  0.00           C
ATOM  11531  C24 POPE  183      17.207 118.574  81.447  1.00  0.00           C
ATOM  11534  C25 POPE  183      17.377 119.432  82.726  1.00  0.00           C
ATOM  11537  C26 POPE  183      16.407 119.102  83.876  1.00  0.00           C
ATOM  11540  C27 POPE  183      16.827 117.902  84.736  1.00  0.00           C
ATOM  11543  C28 POPE  183      15.967 117.753  86.006  1.00  0.00           C
ATOM  11546  C29 POPE  183      16.247 116.524  86.847  1.00  0.00           C
ATOM  11548 0C21 POPE  183      17.367 116.264  87.546  1.00  0.00           C
ATOM  11550 1C21 POPE  183      18.597 117.143  87.636  1.00  0.00           C
ATOM  11553 2C21 POPE  183      19.397 117.014  88.957  1.00  0.00           C
ATOM  11556 3C21 POPE  183      18.797 117.762  90.147  1.00  0.00           C
ATOM  11559 4C21 POPE  183      19.757 117.762  91.347  1.00  0.00           C
ATOM  11562 5C21 POPE  183      19.377 118.723  92.486  1.00  0.00           C
ATOM  11565 6C21 POPE  183      18.197 118.252  93.347  1.00  0.00           C
ATOM  11568 7C21 POPE  183      17.907 119.222  94.507  1.00  0.00           C
ATOM  11571 8C21 POPE  183      16.417 119.502  94.706  1.00  0.00           C
ATOM  11575  C33 POPE  183      17.657 124.193  77.647  1.00  0.00           C
ATOM  11578  C34 POPE  183      16.877 125.113  78.586  1.00  0.00           C
ATOM  11581  C35 POPE  183      16.967 126.623  78.306  1.00  0.00           C
ATOM  11584  C36 POPE  183      16.247 127.394  79.426  1.00  0.00           C
ATOM  11587  C37 POPE  183      16.377 128.912  79.397  1.00  0.00           C
ATOM  11590  C38 POPE  183      15.997 129.544  80.746  1.00  0.00           C
ATOM  11593  C39 POPE  183      17.147 129.533  81.756  1.00  0.00           C
ATOM  11596 0C31 POPE  183      16.757 130.113  83.126  1.00  0.00           C
ATOM  11599 1C31 POPE  183      17.977 130.233  84.056  1.00  0.00           C
ATOM  11602 2C31 POPE  183      17.677 131.068  85.306  1.00  0.00           C
ATOM  11605 3C31 POPE  183      18.917 131.277  86.196  1.00  0.00           C
ATOM  11608 4C31 POPE  183      18.607 132.227  87.356  1.00  0.00           C
ATOM  11611 5C31 POPE  183      19.737 132.359  88.376  1.00  0.00           C
ATOM  11614 6C31 POPE  183      19.357 133.228  89.576  1.00  0.00           C
ATOM  11618  NH3 POPE  184      95.357 136.889 116.056  1.00  0.00           N
ATOM  11622  C12 POPE  184      94.847 135.507 115.736  1.00  0.00           C
ATOM  11625  C11 POPE  184      95.348 134.518 116.806  1.00  0.00           C
ATOM  11628  P   POPE  184      94.107 132.307 117.356  1.00  0.00           P
ATOM  11629  O13 POPE  184      92.728 132.618 116.986  1.00  0.00           O
ATOM  11630  O14 POPE  184      94.528 132.549 118.757  1.00  0.00           O
ATOM  11631  O11 POPE  184      94.437 130.799 116.996  1.00  0.00           O
ATOM  11632  O12 POPE  184      95.077 133.147 116.436  1.00  0.00           O
ATOM  11633  C1  POPE  184      93.387 129.842 116.707  1.00  0.00           C
ATOM  11636  C2  POPE  184      93.507 129.223 115.287  1.00  0.00           C
ATOM  11638  O21 POPE  184      93.107 130.212 114.317  1.00  0.00           O
ATOM  11639  C21 POPE  184      94.098 131.057 114.037  1.00  0.00           C
ATOM  11640  O22 POPE  184      95.247 130.917 114.406  1.00  0.00           O
ATOM  11641  C22 POPE  184      93.628 132.167 113.097  1.00  0.00           C
ATOM  11644  C3  POPE  184      92.687 127.902 115.077  1.00  0.00           C
ATOM  11647  O31 POPE  184      92.857 127.333 113.757  1.00  0.00           O
ATOM  11648  C31 POPE  184      93.997 126.674 113.526  1.00  0.00           C
ATOM  11649  O32 POPE  184      94.878 126.483 114.347  1.00  0.00           O
ATOM  11650  C32 POPE  184      94.098 126.363 112.016  1.00  0.00           C
ATOM  11653  C23 POPE  184      94.217 132.029 111.656  1.00  0.00           C
ATOM  11656  C24 POPE  184      93.177 131.579 110.617  1.00  0.00           C
ATOM  11659  C25 POPE  184      93.637 130.499 109.616  1.00  0.00           C
ATOM  11662  C26 POPE  184      94.808 130.917 108.707  1.00  0.00           C
ATOM  11665  C27 POPE  184      95.056 129.874 107.597  1.00  0.00           C
ATOM  11668  C28 POPE  184      96.198 130.223 106.616  1.00  0.00           C
ATOM  11671  C29 POPE  184      95.837 131.378 105.717  1.00  0.00           C
ATOM  11673 0C21 POPE  184      95.868 131.418 104.367  1.00  0.00           C
ATOM  11675 1C21 POPE  184      96.287 130.314 103.427  1.00  0.00           C
ATOM  11678 2C21 POPE  184      96.408 130.768 101.946  1.00  0.00           C
ATOM  11681 3C21 POPE  184      97.607 131.688 101.656  1.00  0.00           C
ATOM  11684 4C21 POPE  184      97.477 132.499 100.357  1.00  0.00           C
ATOM  11687 5C21 POPE  184      97.477 131.678  99.056  1.00  0.00           C
ATOM  11690 6C21 POPE  184      97.188 132.557  97.826  1.00  0.00           C
ATOM  11693 7C21 POPE  184      97.357 131.818  96.497  1.00  0.00           C
ATOM  11696 8C21 POPE  184      96.907 132.618  95.276  1.00  0.00           C
ATOM  11700  C33 POPE  184      95.037 125.204 111.626  1.00  0.00           C
ATOM  11703  C34 POPE  184      95.457 125.284 110.156  1.00  0.00           C
ATOM  11706  C35 POPE  184      95.997 123.973 109.556  1.00  0.00           C
ATOM  11709  C36 POPE  184      95.088 123.434 108.446  1.00  0.00           C
ATOM  11712  C37 POPE  184      95.768 122.473 107.457  1.00  0.00           C
ATOM  11715  C38 POPE  184      94.977 122.394 106.137  1.00  0.00           C
ATOM  11718  C39 POPE  184      95.647 121.524 105.057  1.00  0.00           C
ATOM  11721 0C31 POPE  184      94.957 121.703 103.687  1.00  0.00           C
ATOM  11724 1C31 POPE  184      95.708 121.022 102.527  1.00  0.00           C
ATOM  11727 2C31 POPE  184      94.967 121.214 101.187  1.00  0.00           C
ATOM  11730 3C31 POPE  184      95.697 120.633  99.966  1.00  0.00           C
ATOM  11733 4C31 POPE  184      94.847 120.724  98.696  1.00  0.00           C
ATOM  11736 5C31 POPE  184      95.498 120.052  97.476  1.00  0.00           C
ATOM  11739 6C31 POPE  184      94.596 120.014  96.246  1.00  0.00           C
ATOM  11743  NH3 POPE  185     116.087  21.743  72.076  1.00  0.00           N
ATOM  11747  C12 POPE  185     116.748  20.634  71.316  1.00  0.00           C
ATOM  11750  C11 POPE  185     115.947  20.243  70.087  1.00  0.00           C
ATOM  11753  P   POPE  185     114.188  18.403  70.646  1.00  0.00           P
ATOM  11754  O13 POPE  185     112.728  18.363  70.826  1.00  0.00           O
ATOM  11755  O14 POPE  185     114.817  17.593  69.586  1.00  0.00           O
ATOM  11756  O11 POPE  185     114.916  18.023  72.016  1.00  0.00           O
ATOM  11757  O12 POPE  185     114.618  19.903  70.446  1.00  0.00           O
ATOM  11758  C1  POPE  185     114.388  18.642  73.196  1.00  0.00           C
ATOM  11761  C2  POPE  185     115.088  18.123  74.486  1.00  0.00           C
ATOM  11763  O21 POPE  185     114.416  18.563  75.687  1.00  0.00           O
ATOM  11764  C21 POPE  185     114.378  19.863  75.916  1.00  0.00           C
ATOM  11765  O22 POPE  185     114.707  20.753  75.147  1.00  0.00           O
ATOM  11766  C22 POPE  185     113.937  20.122  77.367  1.00  0.00           C
ATOM  11769  C3  POPE  185     116.627  18.423  74.486  1.00  0.00           C
ATOM  11772  O31 POPE  185     117.397  17.633  75.416  1.00  0.00           O
ATOM  11773  C31 POPE  185     117.477  18.163  76.626  1.00  0.00           C
ATOM  11774  O32 POPE  185     116.797  19.083  77.037  1.00  0.00           O
ATOM  11775  C32 POPE  185     118.577  17.523  77.457  1.00  0.00           C
ATOM  11778  C23 POPE  185     114.697  21.333  77.957  1.00  0.00           C
ATOM  11781  C24 POPE  185     114.397  21.634  79.437  1.00  0.00           C
ATOM  11784  C25 POPE  185     112.938  22.022  79.696  1.00  0.00           C
ATOM  11787  C26 POPE  185     112.658  22.443  81.146  1.00  0.00           C
ATOM  11790  C27 POPE  185     111.497  23.443  81.216  1.00  0.00           C
ATOM  11793  C28 POPE  185     111.087  23.883  82.636  1.00  0.00           C
ATOM  11796  C29 POPE  185     110.187  25.083  82.536  1.00  0.00           C
ATOM  11798 0C21 POPE  185     109.907  25.963  83.506  1.00  0.00           C
ATOM  11800 1C21 POPE  185     110.377  25.893  84.937  1.00  0.00           C
ATOM  11803 2C21 POPE  185     109.707  24.753  85.736  1.00  0.00           C
ATOM  11806 3C21 POPE  185     108.177  24.724  85.586  1.00  0.00           C
ATOM  11809 4C21 POPE  185     107.487  23.673  86.476  1.00  0.00           C
ATOM  11812 5C21 POPE  185     107.717  23.913  87.966  1.00  0.00           C
ATOM  11815 6C21 POPE  185     106.567  23.393  88.836  1.00  0.00           C
ATOM  11818 7C21 POPE  185     106.787  23.693  90.326  1.00  0.00           C
ATOM  11821 8C21 POPE  185     105.577  23.333  91.187  1.00  0.00           C
ATOM  11825  C33 POPE  185     118.177  17.283  78.926  1.00  0.00           C
ATOM  11828  C34 POPE  185     118.057  18.563  79.766  1.00  0.00           C
ATOM  11831  C35 POPE  185     119.086  18.663  80.916  1.00  0.00           C
ATOM  11834  C36 POPE  185     119.067  17.453  81.867  1.00  0.00           C
ATOM  11837  C37 POPE  185     119.447  17.803  83.306  1.00  0.00           C
ATOM  11840  C38 POPE  185     119.337  16.593  84.247  1.00  0.00           C
ATOM  11843  C39 POPE  185     119.086  16.943  85.726  1.00  0.00           C
ATOM  11846 0C31 POPE  185     117.777  17.723  85.916  1.00  0.00           C
ATOM  11849 1C31 POPE  185     117.197  17.653  87.336  1.00  0.00           C
ATOM  11852 2C31 POPE  185     115.917  18.493  87.437  1.00  0.00           C
ATOM  11855 3C31 POPE  185     115.088  18.263  88.707  1.00  0.00           C
ATOM  11858 4C31 POPE  185     113.787  17.493  88.446  1.00  0.00           C
ATOM  11861 5C31 POPE  185     112.777  17.603  89.597  1.00  0.00           C
ATOM  11864 6C31 POPE  185     111.467  16.873  89.327  1.00  0.00           C
ATOM  11868  NH3 POPE  186      54.958  21.794 118.786  1.00  0.00           N
ATOM  11872  C12 POPE  186      55.397  20.423 118.347  1.00  0.00           C
ATOM  11875  C11 POPE  186      55.817  19.533 119.516  1.00  0.00           C
ATOM  11878  P   POPE  186      57.857  18.043 118.796  1.00  0.00           P
ATOM  11879  O13 POPE  186      58.197  16.833 119.566  1.00  0.00           O
ATOM  11880  O14 POPE  186      58.628  19.263 119.097  1.00  0.00           O
ATOM  11881  O11 POPE  186      57.986  17.773 117.236  1.00  0.00           O
ATOM  11882  O12 POPE  186      56.297  18.293 119.016  1.00  0.00           O
ATOM  11883  C1  POPE  186      57.827  16.473 116.666  1.00  0.00           C
ATOM  11886  C2  POPE  186      56.717  16.413 115.567  1.00  0.00           C
ATOM  11888  O21 POPE  186      57.207  16.033 114.266  1.00  0.00           O
ATOM  11889  C21 POPE  186      58.056  16.823 113.646  1.00  0.00           C
ATOM  11890  O22 POPE  186      58.646  17.773 114.137  1.00  0.00           O
ATOM  11891  C22 POPE  186      58.207  16.373 112.196  1.00  0.00           C
ATOM  11894  C3  POPE  186      55.817  17.693 115.497  1.00  0.00           C
ATOM  11897  O31 POPE  186      54.527  17.463 114.887  1.00  0.00           O
ATOM  11898  C31 POPE  186      54.457  17.503 113.556  1.00  0.00           C
ATOM  11899  O32 POPE  186      55.346  17.823 112.806  1.00  0.00           O
ATOM  11900  C32 POPE  186      53.027  17.163 113.117  1.00  0.00           C
ATOM  11903  C23 POPE  186      58.747  17.533 111.327  1.00  0.00           C
ATOM  11906  C24 POPE  186      58.827  17.223 109.817  1.00  0.00           C
ATOM  11909  C25 POPE  186      59.197  18.483 109.016  1.00  0.00           C
ATOM  11912  C26 POPE  186      59.197  18.233 107.496  1.00  0.00           C
ATOM  11915  C27 POPE  186      59.748  19.413 106.686  1.00  0.00           C
ATOM  11918  C28 POPE  186      60.028  19.023 105.226  1.00  0.00           C
ATOM  11921  C29 POPE  186      60.707  20.112 104.436  1.00  0.00           C
ATOM  11923 0C21 POPE  186      60.627  20.273 103.106  1.00  0.00           C
ATOM  11925 1C21 POPE  186      59.826  19.413 102.166  1.00  0.00           C
ATOM  11928 2C21 POPE  186      59.387  20.173 100.897  1.00  0.00           C
ATOM  11931 3C21 POPE  186      58.498  21.392 101.156  1.00  0.00           C
ATOM  11934 4C21 POPE  186      58.007  22.013  99.846  1.00  0.00           C
ATOM  11937 5C21 POPE  186      57.466  23.433 100.007  1.00  0.00           C
ATOM  11940 6C21 POPE  186      57.207  24.123  98.666  1.00  0.00           C
ATOM  11943 7C21 POPE  186      57.048  25.643  98.777  1.00  0.00           C
ATOM  11946 8C21 POPE  186      57.056  26.353  97.427  1.00  0.00           C
ATOM  11950  C33 POPE  186      52.708  17.583 111.656  1.00  0.00           C
ATOM  11953  C34 POPE  186      53.118  16.543 110.597  1.00  0.00           C
ATOM  11956  C35 POPE  186      52.897  17.093 109.186  1.00  0.00           C
ATOM  11959  C36 POPE  186      53.147  16.103 108.036  1.00  0.00           C
ATOM  11962  C37 POPE  186      54.607  15.913 107.606  1.00  0.00           C
ATOM  11965  C38 POPE  186      54.637  15.283 106.207  1.00  0.00           C
ATOM  11968  C39 POPE  186      56.037  14.963 105.647  1.00  0.00           C
ATOM  11971 0C31 POPE  186      55.957  14.683 104.126  1.00  0.00           C
ATOM  11974 1C31 POPE  186      57.287  14.273 103.497  1.00  0.00           C
ATOM  11977 2C31 POPE  186      57.287  14.243 101.957  1.00  0.00           C
ATOM  11980 3C31 POPE  186      56.936  15.603 101.327  1.00  0.00           C
ATOM  11983 4C31 POPE  186      57.518  15.803  99.916  1.00  0.00           C
ATOM  11986 5C31 POPE  186      57.077  17.143  99.306  1.00  0.00           C
ATOM  11989 6C31 POPE  186      58.017  17.693  98.236  1.00  0.00           C
ATOM  11993  NH3 POPE  187       1.822  61.733 116.556  1.00  0.00           N
ATOM  11997  C12 POPE  187       3.187  61.783 117.166  1.00  0.00           C
ATOM  12000  C11 POPE  187       3.127  61.952 118.687  1.00  0.00           C
ATOM  12003  P   POPE  187       5.687  61.702 119.146  1.00  0.00           P
ATOM  12004  O13 POPE  187       5.597  63.083 118.637  1.00  0.00           O
ATOM  12005  O14 POPE  187       6.337  61.493 120.457  1.00  0.00           O
ATOM  12006  O11 POPE  187       6.197  60.753 118.006  1.00  0.00           O
ATOM  12007  O12 POPE  187       4.177  61.203 119.306  1.00  0.00           O
ATOM  12008  C1  POPE  187       7.307  61.103 117.166  1.00  0.00           C
ATOM  12011  C2  POPE  187       7.157  60.483 115.746  1.00  0.00           C
ATOM  12013  O21 POPE  187       7.457  61.493 114.766  1.00  0.00           O
ATOM  12014  C21 POPE  187       7.987  60.993 113.666  1.00  0.00           C
ATOM  12015  O22 POPE  187       8.387  59.842 113.537  1.00  0.00           O
ATOM  12016  C22 POPE  187       8.027  62.043 112.557  1.00  0.00           C
ATOM  12019  C3  POPE  187       5.707  59.982 115.477  1.00  0.00           C
ATOM  12022  O31 POPE  187       5.517  59.303 114.207  1.00  0.00           O
ATOM  12023  C31 POPE  187       4.227  59.063 113.957  1.00  0.00           C
ATOM  12024  O32 POPE  187       3.307  59.543 114.597  1.00  0.00           O
ATOM  12025  C32 POPE  187       4.047  58.123 112.766  1.00  0.00           C
ATOM  12028  C23 POPE  187       8.597  61.453 111.236  1.00  0.00           C
ATOM  12031  C24 POPE  187       8.557  62.443 110.057  1.00  0.00           C
ATOM  12034  C25 POPE  187       9.167  61.833 108.777  1.00  0.00           C
ATOM  12037  C26 POPE  187       8.717  62.523 107.486  1.00  0.00           C
ATOM  12040  C27 POPE  187       9.417  61.963 106.236  1.00  0.00           C
ATOM  12043  C28 POPE  187       8.727  62.342 104.906  1.00  0.00           C
ATOM  12046  C29 POPE  187       8.697  63.823 104.657  1.00  0.00           C
ATOM  12048 0C21 POPE  187       9.337  64.483 103.677  1.00  0.00           C
ATOM  12050 1C21 POPE  187      10.217  63.883 102.606  1.00  0.00           C
ATOM  12053 2C21 POPE  187      11.707  63.862 102.986  1.00  0.00           C
ATOM  12056 3C21 POPE  187      12.587  63.334 101.856  1.00  0.00           C
ATOM  12059 4C21 POPE  187      14.067  63.173 102.256  1.00  0.00           C
ATOM  12062 5C21 POPE  187      14.907  62.552 101.126  1.00  0.00           C
ATOM  12065 6C21 POPE  187      16.167  61.853 101.646  1.00  0.00           C
ATOM  12068 7C21 POPE  187      17.047  61.294 100.527  1.00  0.00           C
ATOM  12071 8C21 POPE  187      18.327  60.634 101.037  1.00  0.00           C
ATOM  12075  C33 POPE  187       5.127  58.223 111.666  1.00  0.00           C
ATOM  12078  C34 POPE  187       4.997  57.113 110.606  1.00  0.00           C
ATOM  12081  C35 POPE  187       3.757  57.213 109.696  1.00  0.00           C
ATOM  12084  C36 POPE  187       3.577  55.923 108.876  1.00  0.00           C
ATOM  12087  C37 POPE  187       2.367  55.904 107.927  1.00  0.00           C
ATOM  12090  C38 POPE  187       2.082  54.463 107.466  1.00  0.00           C
ATOM  12093  C39 POPE  187       0.962  54.272 106.436  1.00  0.00           C
ATOM  12096 0C31 POPE  187       0.942  52.813 105.956  1.00  0.00           C
ATOM  12099 1C31 POPE  187      -0.118  52.503 104.887  1.00  0.00           C
ATOM  12102 2C31 POPE  187      -0.308  50.993 104.666  1.00  0.00           C
ATOM  12105 3C31 POPE  187       0.952  50.262 104.177  1.00  0.00           C
ATOM  12108 4C31 POPE  187       0.772  48.732 104.156  1.00  0.00           C
ATOM  12111 5C31 POPE  187       2.072  47.983 103.817  1.00  0.00           C
ATOM  12114 6C31 POPE  187       2.397  47.994 102.317  1.00  0.00           C
ATOM  12118  NH3 POPE  188      14.167  68.493  76.246  1.00  0.00           N
ATOM  12122  C12 POPE  188      13.157  68.253  77.346  1.00  0.00           C
ATOM  12125  C11 POPE  188      12.487  69.553  77.837  1.00  0.00           C
ATOM  12128  P   POPE  188       9.887  69.163  78.016  1.00  0.00           P
ATOM  12129  O13 POPE  188       9.487  70.463  77.437  1.00  0.00           O
ATOM  12130  O14 POPE  188       9.837  68.014  77.076  1.00  0.00           O
ATOM  12131  O11 POPE  188       8.937  68.883  79.247  1.00  0.00           O
ATOM  12132  O12 POPE  188      11.347  69.272  78.646  1.00  0.00           O
ATOM  12133  C1  POPE  188       9.397  68.673  80.577  1.00  0.00           C
ATOM  12136  C2  POPE  188       8.447  67.683  81.317  1.00  0.00           C
ATOM  12138  O21 POPE  188       9.177  66.904  82.276  1.00  0.00           O
ATOM  12139  C21 POPE  188       9.607  67.573  83.326  1.00  0.00           C
ATOM  12140  O22 POPE  188       9.377  68.743  83.586  1.00  0.00           O
ATOM  12141  C22 POPE  188      10.507  66.643  84.137  1.00  0.00           C
ATOM  12144  C3  POPE  188       7.797  66.702  80.287  1.00  0.00           C
ATOM  12147  O31 POPE  188       7.257  65.452  80.757  1.00  0.00           O
ATOM  12148  C31 POPE  188       6.537  65.444  81.867  1.00  0.00           C
ATOM  12149  O32 POPE  188       6.167  66.404  82.507  1.00  0.00           O
ATOM  12150  C32 POPE  188       6.197  63.984  82.206  1.00  0.00           C
ATOM  12153  C23 POPE  188       9.907  66.283  85.506  1.00  0.00           C
ATOM  12156  C24 POPE  188       9.807  67.474  86.467  1.00  0.00           C
ATOM  12159  C25 POPE  188       9.777  67.033  87.927  1.00  0.00           C
ATOM  12162  C26 POPE  188      10.167  68.163  88.897  1.00  0.00           C
ATOM  12165  C27 POPE  188      10.187  67.673  90.347  1.00  0.00           C
ATOM  12168  C28 POPE  188      10.687  68.734  91.347  1.00  0.00           C
ATOM  12171  C29 POPE  188      11.027  68.103  92.666  1.00  0.00           C
ATOM  12173 0C21 POPE  188      10.447  68.334  93.856  1.00  0.00           C
ATOM  12175 1C21 POPE  188       9.287  69.264  94.116  1.00  0.00           C
ATOM  12178 2C21 POPE  188       8.447  68.833  95.337  1.00  0.00           C
ATOM  12181 3C21 POPE  188       9.147  69.083  96.686  1.00  0.00           C
ATOM  12184 4C21 POPE  188       8.507  68.353  97.887  1.00  0.00           C
ATOM  12187 5C21 POPE  188       7.437  69.163  98.646  1.00  0.00           C
ATOM  12190 6C21 POPE  188       6.117  69.353  97.876  1.00  0.00           C
ATOM  12193 7C21 POPE  188       4.967  69.812  98.786  1.00  0.00           C
ATOM  12196 8C21 POPE  188       3.627  69.913  98.056  1.00  0.00           C
ATOM  12200  C33 POPE  188       5.577  63.802  83.606  1.00  0.00           C
ATOM  12203  C34 POPE  188       6.607  63.963  84.736  1.00  0.00           C
ATOM  12206  C35 POPE  188       6.097  63.503  86.106  1.00  0.00           C
ATOM  12209  C36 POPE  188       7.157  63.633  87.206  1.00  0.00           C
ATOM  12212  C37 POPE  188       6.667  63.163  88.586  1.00  0.00           C
ATOM  12215  C38 POPE  188       5.757  64.173  89.306  1.00  0.00           C
ATOM  12218  C39 POPE  188       6.537  65.173  90.166  1.00  0.00           C
ATOM  12221 0C31 POPE  188       6.897  64.593  91.546  1.00  0.00           C
ATOM  12224 1C31 POPE  188       7.807  65.533  92.356  1.00  0.00           C
ATOM  12227 2C31 POPE  188       8.117  65.053  93.786  1.00  0.00           C
ATOM  12230 3C31 POPE  188       8.757  63.654  93.866  1.00  0.00           C
ATOM  12233 4C31 POPE  188      10.057  63.522  93.067  1.00  0.00           C
ATOM  12236 5C31 POPE  188      10.697  62.132  93.207  1.00  0.00           C
ATOM  12239 6C31 POPE  188      11.977  61.973  92.387  1.00  0.00           C
ATOM  12243  NH3 POPE  189     106.576 109.003  75.886  1.00  0.00           N
ATOM  12247  C12 POPE  189     106.237 107.803  76.736  1.00  0.00           C
ATOM  12250  C11 POPE  189     105.228 106.883  76.036  1.00  0.00           C
ATOM  12253  P   POPE  189     103.647 105.162  77.227  1.00  0.00           P
ATOM  12254  O13 POPE  189     102.807 106.312  77.636  1.00  0.00           O
ATOM  12255  O14 POPE  189     103.157 104.193  76.207  1.00  0.00           O
ATOM  12256  O11 POPE  189     104.007 104.283  78.486  1.00  0.00           O
ATOM  12257  O12 POPE  189     105.066 105.703  76.817  1.00  0.00           O
ATOM  12258  C1  POPE  189     105.247 103.553  78.497  1.00  0.00           C
ATOM  12261  C2  POPE  189     105.208 102.443  79.586  1.00  0.00           C
ATOM  12263  O21 POPE  189     104.757 102.902  80.857  1.00  0.00           O
ATOM  12264  C21 POPE  189     105.377 103.924  81.436  1.00  0.00           C
ATOM  12265  O22 POPE  189     106.377 104.493  81.037  1.00  0.00           O
ATOM  12266  C22 POPE  189     104.567 104.323  82.666  1.00  0.00           C
ATOM  12269  C3  POPE  189     106.527 101.623  79.716  1.00  0.00           C
ATOM  12272  O31 POPE  189     106.277 100.332  80.317  1.00  0.00           O
ATOM  12273  C31 POPE  189     106.437 100.262  81.626  1.00  0.00           C
ATOM  12274  O32 POPE  189     106.607 101.202  82.387  1.00  0.00           O
ATOM  12275  C32 POPE  189     106.458  98.793  82.056  1.00  0.00           C
ATOM  12278  C23 POPE  189     105.427 104.514  83.936  1.00  0.00           C
ATOM  12281  C24 POPE  189     106.048 105.904  84.006  1.00  0.00           C
ATOM  12284  C25 POPE  189     106.916 106.173  85.236  1.00  0.00           C
ATOM  12287  C26 POPE  189     106.198 105.934  86.576  1.00  0.00           C
ATOM  12290  C27 POPE  189     106.837 106.703  87.726  1.00  0.00           C
ATOM  12293  C28 POPE  189     106.077 106.544  89.056  1.00  0.00           C
ATOM  12296  C29 POPE  189     106.227 105.154  89.626  1.00  0.00           C
ATOM  12298 0C21 POPE  189     106.478 104.824  90.907  1.00  0.00           C
ATOM  12300 1C21 POPE  189     106.647 105.752  92.086  1.00  0.00           C
ATOM  12303 2C21 POPE  189     107.967 105.484  92.826  1.00  0.00           C
ATOM  12306 3C21 POPE  189     107.976 106.083  94.247  1.00  0.00           C
ATOM  12309 4C21 POPE  189     109.098 105.503  95.106  1.00  0.00           C
ATOM  12312 5C21 POPE  189     108.897 105.783  96.597  1.00  0.00           C
ATOM  12315 6C21 POPE  189     110.027 105.223  97.466  1.00  0.00           C
ATOM  12318 7C21 POPE  189     109.707 105.284  98.967  1.00  0.00           C
ATOM  12321 8C21 POPE  189     110.778 104.632  99.836  1.00  0.00           C
ATOM  12325  C33 POPE  189     107.917  98.322  82.196  1.00  0.00           C
ATOM  12328  C34 POPE  189     108.096  97.002  82.946  1.00  0.00           C
ATOM  12331  C35 POPE  189     107.658  97.084  84.416  1.00  0.00           C
ATOM  12334  C36 POPE  189     108.346  96.013  85.266  1.00  0.00           C
ATOM  12337  C37 POPE  189     107.807  95.904  86.696  1.00  0.00           C
ATOM  12340  C38 POPE  189     108.676  95.004  87.586  1.00  0.00           C
ATOM  12343  C39 POPE  189     108.887  93.603  86.996  1.00  0.00           C
ATOM  12346 0C31 POPE  189     109.637  92.654  87.946  1.00  0.00           C
ATOM  12349 1C31 POPE  189     109.497  91.214  87.446  1.00  0.00           C
ATOM  12352 2C31 POPE  189     110.066  90.154  88.397  1.00  0.00           C
ATOM  12355 3C31 POPE  189     109.658  88.723  87.997  1.00  0.00           C
ATOM  12358 4C31 POPE  189     110.177  88.294  86.616  1.00  0.00           C
ATOM  12361 5C31 POPE  189     109.556  86.974  86.137  1.00  0.00           C
ATOM  12364 6C31 POPE  189     109.977  86.602  84.716  1.00  0.00           C
ATOM  12368  NH3 POPE  190     113.816  83.732  78.027  1.00  0.00           N
ATOM  12372  C12 POPE  190     113.298  84.493  76.827  1.00  0.00           C
ATOM  12375  C11 POPE  190     112.677  85.844  77.276  1.00  0.00           C
ATOM  12378  P   POPE  190     111.867  88.063  76.026  1.00  0.00           P
ATOM  12379  O13 POPE  190     111.627  88.173  74.566  1.00  0.00           O
ATOM  12380  O14 POPE  190     110.677  87.963  76.916  1.00  0.00           O
ATOM  12381  O11 POPE  190     112.677  89.333  76.456  1.00  0.00           O
ATOM  12382  O12 POPE  190     112.877  86.862  76.296  1.00  0.00           O
ATOM  12383  C1  POPE  190     113.717  89.374  77.416  1.00  0.00           C
ATOM  12386  C2  POPE  190     113.128  89.623  78.836  1.00  0.00           C
ATOM  12388  O21 POPE  190     113.607  90.822  79.446  1.00  0.00           O
ATOM  12389  C21 POPE  190     114.897  91.044  79.566  1.00  0.00           C
ATOM  12390  O22 POPE  190     115.806  90.253  79.387  1.00  0.00           O
ATOM  12391  C22 POPE  190     115.037  92.504  80.046  1.00  0.00           C
ATOM  12394  C3  POPE  190     113.177  88.373  79.766  1.00  0.00           C
ATOM  12397  O31 POPE  190     112.938  88.673  81.146  1.00  0.00           O
ATOM  12398  C31 POPE  190     111.726  89.123  81.447  1.00  0.00           C
ATOM  12399  O32 POPE  190     110.757  89.133  80.707  1.00  0.00           O
ATOM  12400  C32 POPE  190     111.757  89.663  82.876  1.00  0.00           C
ATOM  12403  C23 POPE  190     116.446  93.143  79.896  1.00  0.00           C
ATOM  12406  C24 POPE  190     116.397  94.663  80.156  1.00  0.00           C
ATOM  12409  C25 POPE  190     117.767  95.332  80.306  1.00  0.00           C
ATOM  12412  C26 POPE  190     118.517  94.912  81.576  1.00  0.00           C
ATOM  12415  C27 POPE  190     119.688  95.844  81.926  1.00  0.00           C
ATOM  12418  C28 POPE  190     120.457  95.433  83.207  1.00  0.00           C
ATOM  12421  C29 POPE  190     119.596  95.352  84.446  1.00  0.00           C
ATOM  12423 0C21 POPE  190     119.197  96.384  85.207  1.00  0.00           C
ATOM  12425 1C21 POPE  190     119.518  97.832  84.946  1.00  0.00           C
ATOM  12428 2C21 POPE  190     120.647  98.364  85.847  1.00  0.00           C
ATOM  12431 3C21 POPE  190     121.058  99.783  85.446  1.00  0.00           C
ATOM  12434 4C21 POPE  190     121.927 100.492  86.497  1.00  0.00           C
ATOM  12437 5C21 POPE  190     122.308 101.913  86.047  1.00  0.00           C
[truncated: 1,713,917 more chars]
