# Supplementary material for: Characterizing Membrane Association and Periplasmic Transfer of Bacterial Lipoproteins through Molecular Dynamics Simulations
Source: Structure. 2020 Apr 7;28(4):475–487.e3. doi: 10.1016/j.str.2020.01.012 (PMC7139219; doi:10.1016/j.str.2020.01.012)
Supplement: Data S1. Final Coordinates from Simulations (Y–Z), Related to Figure 3 [file mmc3.zip › Y-Z/YBBC-2-atomistic.pdb]

TITLE     Protein
REMARK    THIS IS A SIMULATION BOX
CRYST1  129.360  129.360  207.609  90.00  90.00  90.00 P 1           1
MODEL        1
ATOM      1  N   CYSTA   1      42.580  51.335 118.299  1.00  0.00           N
ATOM      3  CA  CYSTA   1      43.520  52.025 119.180  1.00  0.00           C
ATOM      5  C   CYSTA   1      43.000  52.135 120.580  1.00  0.00           C
ATOM      6  O   CYSTA   1      43.270  51.265 121.389  1.00  0.00           O
ATOM      7  CB  CYSTA   1      44.960  51.435 119.299  1.00  0.00           C
ATOM     10  SG  CYSTA   1      45.970  51.665 117.840  1.00  0.00           S
ATOM     11  C1  CYSTA   1      47.360  50.805 118.650  1.00  0.00           C
ATOM     14  CA1 CYSTA   1      42.250  50.025 118.369  1.00  0.00           C
ATOM     15  OA1 CYSTA   1      42.850  49.255 119.090  1.00  0.00           O
ATOM     16  CA2 CYSTA   1      41.140  49.445 117.549  1.00  0.00           C
ATOM     19  C11 CYSTA   1      48.610  50.685 117.769  1.00  0.00           C
ATOM     21  O11 CYSTA   1      49.000  52.015 117.420  1.00  0.00           O
ATOM     22  CX1 CYSTA   1      50.300  52.225 117.379  1.00  0.00           C
ATOM     23  OX1 CYSTA   1      51.150  51.435 117.759  1.00  0.00           O
ATOM     24  CX2 CYSTA   1      50.560  53.555 116.690  1.00  0.00           C
ATOM     27  C12 CYSTA   1      48.340  49.835 116.480  1.00  0.00           C
ATOM     30  O12 CYSTA   1      49.290  50.125 115.419  1.00  0.00           O
ATOM     31  CD1 CYSTA   1      48.800  50.895 114.439  1.00  0.00           C
ATOM     32  OD1 CYSTA   1      47.690  51.375 114.400  1.00  0.00           O
ATOM     33  CD2 CYSTA   1      49.910  51.175 113.410  1.00  0.00           C
ATOM     36  CA3 CYSTA   1      40.510  50.455 116.570  1.00  0.00           C
ATOM     39  CA4 CYSTA   1      39.490  49.735 115.679  1.00  0.00           C
ATOM     42  CA5 CYSTA   1      38.720  50.655 114.730  1.00  0.00           C
ATOM     45  CA6 CYSTA   1      39.570  51.395 113.690  1.00  0.00           C
ATOM     48  CA7 CYSTA   1      38.700  52.225 112.730  1.00  0.00           C
ATOM     51  CA8 CYSTA   1      39.480  52.785 111.529  1.00  0.00           C
ATOM     54  CA9 CYSTA   1      38.570  53.395 110.440  1.00  0.00           C
ATOM     57 0CA1 CYSTA   1      37.840  54.675 110.849  1.00  0.00           C
ATOM     60 1CA1 CYSTA   1      38.780  55.845 111.190  1.00  0.00           C
ATOM     63 2CA1 CYSTA   1      38.120  57.225 111.040  1.00  0.00           C
ATOM     66 3CA1 CYSTA   1      38.110  57.745 109.590  1.00  0.00           C
ATOM     69 4CA1 CYSTA   1      39.450  58.365 109.159  1.00  0.00           C
ATOM     72 5CA1 CYSTA   1      39.420  58.895 107.720  1.00  0.00           C
ATOM     75 6CA1 CYSTA   1      40.730  59.545 107.269  1.00  0.00           C
ATOM     79  CD3 CYSTA   1      49.410  51.965 112.180  1.00  0.00           C
ATOM     82  CD4 CYSTA   1      48.520  51.135 111.239  1.00  0.00           C
ATOM     85  CD5 CYSTA   1      47.120  51.745 111.019  1.00  0.00           C
ATOM     88  CD6 CYSTA   1      47.140  53.095 110.279  1.00  0.00           C
ATOM     91  CD7 CYSTA   1      47.230  52.965 108.760  1.00  0.00           C
ATOM     94  CD8 CYSTA   1      47.390  54.335 108.060  1.00  0.00           C
ATOM     97  CD9 CYSTA   1      46.960  54.335 106.599  1.00  0.00           C
ATOM    100 0CD1 CYSTA   1      45.450  54.525 106.470  1.00  0.00           C
ATOM    103 1CD1 CYSTA   1      45.000  54.845 105.049  1.00  0.00           C
ATOM    106 2CD1 CYSTA   1      43.500  55.145 104.979  1.00  0.00           C
ATOM    109 3CD1 CYSTA   1      43.000  55.355 103.540  1.00  0.00           C
ATOM    112 4CD1 CYSTA   1      43.530  56.635 102.860  1.00  0.00           C
ATOM    115 5CD1 CYSTA   1      42.960  57.925 103.449  1.00  0.00           C
ATOM    118 6CD1 CYSTA   1      43.270  59.155 102.580  1.00  0.00           C
ATOM    122  CX3 CYSTA   1      52.050  53.755 116.339  1.00  0.00           C
ATOM    125  CX4 CYSTA   1      52.300  54.935 115.399  1.00  0.00           C
ATOM    128  CX5 CYSTA   1      51.590  54.795 114.040  1.00  0.00           C
ATOM    131  CX6 CYSTA   1      52.240  55.665 112.969  1.00  0.00           C
ATOM    134  CX7 CYSTA   1      51.700  55.445 111.559  1.00  0.00           C
ATOM    137  CX8 CYSTA   1      52.670  56.005 110.500  1.00  0.00           C
ATOM    140  CX9 CYSTA   1      52.780  57.515 110.489  1.00  0.00           C
ATOM    142 0CX1 CYSTA   1      52.520  58.335 109.459  1.00  0.00           C
ATOM    144 1CX1 CYSTA   1      52.080  57.945 108.070  1.00  0.00           C
ATOM    147 2CX1 CYSTA   1      52.680  58.865 106.989  1.00  0.00           C
ATOM    150 3CX1 CYSTA   1      52.160  58.515 105.580  1.00  0.00           C
ATOM    153 4CX1 CYSTA   1      52.620  59.505 104.499  1.00  0.00           C
ATOM    156 5CX1 CYSTA   1      51.950  60.885 104.590  1.00  0.00           C
ATOM    159 6CX1 CYSTA   1      52.240  61.735 103.340  1.00  0.00           C
ATOM    162 7CX1 CYSTA   1      51.520  63.085 103.299  1.00  0.00           C
ATOM    165 8CX1 CYSTA   1      51.800  63.845 101.989  1.00  0.00           C
ATOM    169  N   ASN A   2      42.270  53.195 120.879  1.00  0.00           N
ATOM    171  CA  ASN A   2      41.550  53.385 122.110  1.00  0.00           C
ATOM    173  CB  ASN A   2      40.520  52.245 122.479  1.00  0.00           C
ATOM    176  CG  ASN A   2      40.990  50.865 123.000  1.00  0.00           C
ATOM    177  OD1 ASN A   2      40.510  49.845 122.499  1.00  0.00           O
ATOM    178  ND2 ASN A   2      41.920  50.795 123.970  1.00  0.00           N
ATOM    181  C   ASN A   2      42.480  53.915 123.189  1.00  0.00           C
ATOM    182  O   ASN A   2      43.360  53.215 123.680  1.00  0.00           O
ATOM    183  N   GLU A   3      42.400  55.205 123.559  1.00  0.00           N
ATOM    185  CA  GLU A   3      41.180  55.965 123.629  1.00  0.00           C
ATOM    187  CB  GLU A   3      40.860  56.185 125.129  1.00  0.00           C
ATOM    190  CG  GLU A   3      41.590  57.325 125.890  1.00  0.00           C
ATOM    193  CD  GLU A   3      43.020  57.015 126.330  1.00  0.00           C
ATOM    194  OE1 GLU A   3      43.440  57.525 127.400  1.00  0.00           O
ATOM    195  OE2 GLU A   3      43.720  56.205 125.669  1.00  0.00           O
ATOM    196  C   GLU A   3      41.320  57.295 122.899  1.00  0.00           C
ATOM    197  O   GLU A   3      40.320  57.905 122.529  1.00  0.00           O
ATOM    198  N   THR A   4      42.550  57.795 122.680  1.00  0.00           N
ATOM    200  CA  THR A   4      42.740  59.185 122.250  1.00  0.00           C
ATOM    202  CB  THR A   4      43.350  59.975 123.390  1.00  0.00           C
ATOM    204  OG1 THR A   4      42.660  61.195 123.489  1.00  0.00           O
ATOM    206  CG2 THR A   4      44.880  60.215 123.309  1.00  0.00           C
ATOM    210  C   THR A   4      43.580  59.255 120.989  1.00  0.00           C
ATOM    211  O   THR A   4      43.930  60.315 120.469  1.00  0.00           O
ATOM    212  N   ALA A   5      43.930  58.065 120.469  1.00  0.00           N
ATOM    214  CA  ALA A   5      45.100  57.795 119.669  1.00  0.00           C
ATOM    216  CB  ALA A   5      45.140  56.295 119.349  1.00  0.00           C
ATOM    220  C   ALA A   5      45.230  58.575 118.369  1.00  0.00           C
ATOM    221  O   ALA A   5      44.260  58.825 117.650  1.00  0.00           O
ATOM    222  N   VAL A   6      46.460  58.985 117.969  1.00  0.00           N
ATOM    224  CA  VAL A   6      47.690  58.815 118.720  1.00  0.00           C
ATOM    226  CB  VAL A   6      48.920  58.705 117.829  1.00  0.00           C
ATOM    228  CG1 VAL A   6      50.120  58.445 118.739  1.00  0.00           C
ATOM    232  CG2 VAL A   6      48.780  57.535 116.859  1.00  0.00           C
ATOM    236  C   VAL A   6      47.890  59.995 119.650  1.00  0.00           C
ATOM    237  O   VAL A   6      47.800  59.875 120.869  1.00  0.00           O
ATOM    238  N   TYR A   7      48.160  61.185 119.070  1.00  0.00           N
ATOM    240  CA  TYR A   7      48.270  62.415 119.800  1.00  0.00           C
ATOM    242  CB  TYR A   7      49.740  62.915 119.859  1.00  0.00           C
ATOM    245  CG  TYR A   7      50.360  63.765 118.779  1.00  0.00           C
ATOM    246  CD1 TYR A   7      51.550  63.325 118.159  1.00  0.00           C
ATOM    248  CE1 TYR A   7      52.250  64.145 117.269  1.00  0.00           C
ATOM    250  CZ  TYR A   7      51.770  65.435 117.010  1.00  0.00           C
ATOM    251  OH  TYR A   7      52.400  66.245 116.059  1.00  0.00           O
ATOM    253  CD2 TYR A   7      49.930  65.075 118.530  1.00  0.00           C
ATOM    255  CE2 TYR A   7      50.620  65.895 117.629  1.00  0.00           C
ATOM    257  C   TYR A   7      47.270  63.355 119.149  1.00  0.00           C
ATOM    258  O   TYR A   7      47.280  63.555 117.940  1.00  0.00           O
ATOM    259  N   GLY A   8      46.330  63.935 119.900  1.00  0.00           N
ATOM    261  CA  GLY A   8      45.960  63.505 121.249  1.00  0.00           C
ATOM    264  C   GLY A   8      44.510  63.645 121.489  1.00  0.00           C
ATOM    265  O   GLY A   8      44.110  63.615 122.639  1.00  0.00           O
ATOM    266  N   SER A   9      43.720  63.795 120.409  1.00  0.00           N
ATOM    268  CA  SER A   9      42.250  63.865 120.329  1.00  0.00           C
ATOM    270  CB  SER A   9      41.650  62.565 119.719  1.00  0.00           C
ATOM    273  OG  SER A   9      40.630  62.865 118.769  1.00  0.00           O
ATOM    275  C   SER A   9      41.500  64.305 121.579  1.00  0.00           C
ATOM    276  O   SER A   9      40.530  63.685 122.010  1.00  0.00           O
ATOM    277  N   ASP A  10      41.900  65.465 122.160  1.00  0.00           N
ATOM    279  CA  ASP A  10      41.240  66.145 123.249  1.00  0.00           C
ATOM    281  CB  ASP A  10      42.230  66.725 124.330  1.00  0.00           C
ATOM    284  CG  ASP A  10      42.420  65.875 125.589  1.00  0.00           C
ATOM    285  OD1 ASP A  10      43.080  66.375 126.550  1.00  0.00           O
ATOM    286  OD2 ASP A  10      41.930  64.725 125.650  1.00  0.00           O
ATOM    287  C   ASP A  10      40.520  67.305 122.599  1.00  0.00           C
ATOM    288  O   ASP A  10      41.150  68.245 122.119  1.00  0.00           O
ATOM    289  N   GLU A  11      39.170  67.295 122.659  1.00  0.00           N
ATOM    291  CA  GLU A  11      38.330  68.485 122.680  1.00  0.00           C
ATOM    293  CB  GLU A  11      38.820  69.475 123.769  1.00  0.00           C
ATOM    296  CG  GLU A  11      37.990  70.765 123.930  1.00  0.00           C
ATOM    299  CD  GLU A  11      38.560  71.755 124.940  1.00  0.00           C
ATOM    300  OE1 GLU A  11      37.940  72.845 125.080  1.00  0.00           O
ATOM    301  OE2 GLU A  11      39.640  71.485 125.549  1.00  0.00           O
ATOM    302  C   GLU A  11      38.020  69.115 121.310  1.00  0.00           C
ATOM    303  O   GLU A  11      36.880  69.145 120.860  1.00  0.00           O
ATOM    304  N   ASN A  12      39.070  69.565 120.589  1.00  0.00           N
ATOM    306  CA  ASN A  12      39.140  69.385 119.149  1.00  0.00           C
ATOM    308  CB  ASN A  12      38.760  70.635 118.309  1.00  0.00           C
ATOM    311  CG  ASN A  12      37.250  70.785 118.070  1.00  0.00           C
ATOM    312  OD1 ASN A  12      36.700  71.875 118.179  1.00  0.00           O
ATOM    313  ND2 ASN A  12      36.570  69.685 117.689  1.00  0.00           N
ATOM    316  C   ASN A  12      40.530  68.885 118.769  1.00  0.00           C
ATOM    317  O   ASN A  12      40.810  67.685 118.860  1.00  0.00           O
ATOM    318  N   ILE A  13      41.420  69.735 118.220  1.00  0.00           N
ATOM    320  CA  ILE A  13      42.430  69.235 117.309  1.00  0.00           C
ATOM    322  CB  ILE A  13      42.320  69.825 115.890  1.00  0.00           C
ATOM    324  CG2 ILE A  13      43.550  70.645 115.430  1.00  0.00           C
ATOM    328  CG1 ILE A  13      42.020  68.675 114.900  1.00  0.00           C
ATOM    331  CD  ILE A  13      42.180  69.045 113.430  1.00  0.00           C
ATOM    335  C   ILE A  13      43.830  69.195 117.899  1.00  0.00           C
ATOM    336  O   ILE A  13      44.170  69.745 118.950  1.00  0.00           O
ATOM    337  N   ILE A  14      44.660  68.405 117.230  1.00  0.00           N
ATOM    339  CA  ILE A  14      45.660  67.525 117.790  1.00  0.00           C
ATOM    341  CB  ILE A  14      45.760  66.325 116.849  1.00  0.00           C
ATOM    343  CG2 ILE A  14      44.490  65.465 117.059  1.00  0.00           C
ATOM    347  CG1 ILE A  14      45.910  66.765 115.370  1.00  0.00           C
ATOM    350  CD  ILE A  14      46.280  65.615 114.439  1.00  0.00           C
ATOM    354  C   ILE A  14      46.990  68.225 117.949  1.00  0.00           C
ATOM    355  O   ILE A  14      48.050  67.625 118.109  1.00  0.00           O
ATOM    356  N   PHE A  15      46.960  69.555 117.909  1.00  0.00           N
ATOM    358  CA  PHE A  15      48.130  70.365 117.730  1.00  0.00           C
ATOM    360  CB  PHE A  15      48.470  70.485 116.199  1.00  0.00           C
ATOM    363  CG  PHE A  15      47.890  71.605 115.370  1.00  0.00           C
ATOM    364  CD1 PHE A  15      48.540  72.845 115.269  1.00  0.00           C
ATOM    366  CE1 PHE A  15      48.040  73.865 114.450  1.00  0.00           C
ATOM    368  CZ  PHE A  15      46.880  73.645 113.699  1.00  0.00           C
ATOM    370  CD2 PHE A  15      46.760  71.385 114.559  1.00  0.00           C
ATOM    372  CE2 PHE A  15      46.250  72.395 113.749  1.00  0.00           C
ATOM    374  C   PHE A  15      47.780  71.615 118.559  1.00  0.00           C
ATOM    375  O   PHE A  15      47.300  72.615 118.060  1.00  0.00           O
ATOM    376  N   MET A  16      47.870  71.555 119.909  1.00  0.00           N
ATOM    378  CA  MET A  16      48.810  70.725 120.650  1.00  0.00           C
ATOM    380  CB  MET A  16      50.250  71.305 120.669  1.00  0.00           C
ATOM    383  CG  MET A  16      50.440  72.745 121.220  1.00  0.00           C
ATOM    386  SD  MET A  16      49.830  74.075 120.150  1.00  0.00           S
ATOM    387  CE  MET A  16      50.520  75.415 121.150  1.00  0.00           C
ATOM    391  C   MET A  16      48.420  70.325 122.070  1.00  0.00           C
ATOM    392  O   MET A  16      48.960  70.795 123.080  1.00  0.00           O
ATOM    393  N   ARG A  17      47.530  69.335 122.209  1.00  0.00           N
ATOM    395  CA  ARG A  17      47.720  68.345 123.260  1.00  0.00           C
ATOM    397  CB  ARG A  17      46.490  68.025 124.120  1.00  0.00           C
ATOM    400  CG  ARG A  17      46.050  69.185 125.040  1.00  0.00           C
ATOM    403  CD  ARG A  17      45.000  68.695 126.040  1.00  0.00           C
ATOM    406  NE  ARG A  17      44.170  69.845 126.529  1.00  0.00           N
ATOM    408  CZ  ARG A  17      43.260  69.705 127.479  1.00  0.00           C
ATOM    409  NH1 ARG A  17      42.360  70.675 127.610  1.00  0.00           N
ATOM    412  NH2 ARG A  17      43.180  68.615 128.220  1.00  0.00           N
ATOM    415  C   ARG A  17      48.310  67.065 122.689  1.00  0.00           C
ATOM    416  O   ARG A  17      47.900  66.585 121.629  1.00  0.00           O
ATOM    417  N   TYR A  18      49.350  66.565 123.360  1.00  0.00           N
ATOM    419  CA  TYR A  18      50.230  65.555 122.820  1.00  0.00           C
ATOM    421  CB  TYR A  18      51.690  66.055 122.959  1.00  0.00           C
ATOM    424  CG  TYR A  18      52.060  66.875 121.779  1.00  0.00           C
ATOM    425  CD1 TYR A  18      52.150  68.275 121.859  1.00  0.00           C
ATOM    427  CE1 TYR A  18      52.970  68.965 120.949  1.00  0.00           C
ATOM    429  CZ  TYR A  18      53.690  68.245 119.999  1.00  0.00           C
ATOM    430  OH  TYR A  18      54.810  68.855 119.439  1.00  0.00           O
ATOM    432  CD2 TYR A  18      52.600  66.205 120.669  1.00  0.00           C
ATOM    434  CE2 TYR A  18      53.420  66.895 119.780  1.00  0.00           C
ATOM    436  C   TYR A  18      50.000  64.185 123.430  1.00  0.00           C
ATOM    437  O   TYR A  18      48.880  63.725 123.570  1.00  0.00           O
ATOM    438  N   VAL A  19      51.090  63.475 123.769  1.00  0.00           N
ATOM    440  CA  VAL A  19      51.020  62.085 124.149  1.00  0.00           C
ATOM    442  CB  VAL A  19      52.040  61.245 123.410  1.00  0.00           C
ATOM    444  CG1 VAL A  19      52.160  59.805 123.930  1.00  0.00           C
ATOM    448  CG2 VAL A  19      51.680  61.235 121.919  1.00  0.00           C
ATOM    452  C   VAL A  19      51.140  61.945 125.650  1.00  0.00           C
ATOM    453  O   VAL A  19      52.180  62.225 126.249  1.00  0.00           O
ATOM    454  N   GLU A  20      50.060  61.495 126.290  1.00  0.00           N
ATOM    456  CA  GLU A  20      50.150  60.785 127.540  1.00  0.00           C
ATOM    458  CB  GLU A  20      49.890  61.615 128.799  1.00  0.00           C
ATOM    461  CG  GLU A  20      49.660  60.735 130.060  1.00  0.00           C
ATOM    464  CD  GLU A  20      48.180  60.495 130.309  1.00  0.00           C
ATOM    465  OE1 GLU A  20      47.850  59.465 130.939  1.00  0.00           O
ATOM    466  OE2 GLU A  20      47.400  61.435 130.070  1.00  0.00           O
ATOM    467  C   GLU A  20      49.310  59.525 127.489  1.00  0.00           C
ATOM    468  O   GLU A  20      48.110  59.515 127.250  1.00  0.00           O
ATOM    469  N   LYS A  21      49.970  58.375 127.650  1.00  0.00           N
ATOM    471  CA  LYS A  21      51.080  58.125 126.769  1.00  0.00           C
ATOM    473  CB  LYS A  21      50.770  56.925 125.840  1.00  0.00           C
ATOM    476  CG  LYS A  21      50.180  55.685 126.550  1.00  0.00           C
ATOM    479  CD  LYS A  21      48.630  55.715 126.719  1.00  0.00           C
ATOM    482  CE  LYS A  21      48.120  55.515 128.159  1.00  0.00           C
ATOM    485  NZ  LYS A  21      46.640  55.535 128.239  1.00  0.00           N
ATOM    489  C   LYS A  21      52.460  58.135 127.430  1.00  0.00           C
ATOM    490  O   LYS A  21      52.760  58.875 128.349  1.00  0.00           O
ATOM    491  N   LEU A  22      53.360  57.335 126.870  1.00  0.00           N
ATOM    493  CA  LEU A  22      54.770  57.615 126.730  1.00  0.00           C
ATOM    495  CB  LEU A  22      55.270  56.995 125.409  1.00  0.00           C
ATOM    498  CG  LEU A  22      55.240  55.435 125.300  1.00  0.00           C
ATOM    500  CD1 LEU A  22      56.050  55.015 124.070  1.00  0.00           C
ATOM    504  CD2 LEU A  22      53.840  54.815 125.200  1.00  0.00           C
ATOM    508  C   LEU A  22      55.570  57.065 127.879  1.00  0.00           C
ATOM    509  O   LEU A  22      56.790  57.095 127.930  1.00  0.00           O
ATOM    510  N   HIS A  23      54.870  56.485 128.849  1.00  0.00           N
ATOM    512  CA  HIS A  23      55.450  55.855 129.989  1.00  0.00           C
ATOM    514  CB  HIS A  23      54.910  56.475 131.279  1.00  0.00           C
ATOM    517  ND1 HIS A  23      53.060  57.665 132.290  1.00  0.00           N
ATOM    518  CG  HIS A  23      53.450  56.745 131.339  1.00  0.00           C
ATOM    519  CE1 HIS A  23      51.750  57.765 132.150  1.00  0.00           C
ATOM    521  NE2 HIS A  23      51.280  56.945 131.180  1.00  0.00           N
ATOM    523  CD2 HIS A  23      52.370  56.285 130.650  1.00  0.00           C
ATOM    525  C   HIS A  23      55.280  54.355 129.900  1.00  0.00           C
ATOM    526  O   HIS A  23      54.240  53.765 130.180  1.00  0.00           O
ATOM    527  N   LEU A  24      56.380  53.715 129.499  1.00  0.00           N
ATOM    529  CA  LEU A  24      56.640  52.325 129.709  1.00  0.00           C
ATOM    531  CB  LEU A  24      56.400  51.515 128.390  1.00  0.00           C
ATOM    534  CG  LEU A  24      57.100  51.985 127.070  1.00  0.00           C
ATOM    536  CD1 LEU A  24      56.250  51.625 125.840  1.00  0.00           C
ATOM    540  CD2 LEU A  24      58.500  51.375 126.859  1.00  0.00           C
ATOM    544  C   LEU A  24      58.090  52.305 130.139  1.00  0.00           C
ATOM    545  O   LEU A  24      58.960  52.635 129.359  1.00  0.00           O
ATOM    546  N   ASP A  25      58.510  51.965 131.379  1.00  0.00           N
ATOM    548  CA  ASP A  25      57.940  52.055 132.709  1.00  0.00           C
ATOM    550  CB  ASP A  25      58.380  50.725 133.419  1.00  0.00           C
ATOM    553  CG  ASP A  25      59.900  50.565 133.589  1.00  0.00           C
ATOM    554  OD1 ASP A  25      60.320  49.945 134.610  1.00  0.00           O
ATOM    555  OD2 ASP A  25      60.670  51.015 132.700  1.00  0.00           O
ATOM    556  C   ASP A  25      58.430  53.235 133.609  1.00  0.00           C
ATOM    557  O   ASP A  25      58.890  53.025 134.730  1.00  0.00           O
ATOM    558  N   LYS A  26      58.330  54.515 133.209  1.00  0.00           N
ATOM    560  CA  LYS A  26      58.810  55.635 134.019  1.00  0.00           C
ATOM    562  CB  LYS A  26      60.260  56.155 133.779  1.00  0.00           C
ATOM    565  CG  LYS A  26      61.350  55.485 134.640  1.00  0.00           C
ATOM    568  CD  LYS A  26      62.680  56.255 134.540  1.00  0.00           C
ATOM    571  CE  LYS A  26      62.780  57.355 135.599  1.00  0.00           C
ATOM    574  NZ  LYS A  26      63.930  58.235 135.409  1.00  0.00           N
ATOM    578  C   LYS A  26      57.910  56.815 133.849  1.00  0.00           C
ATOM    579  O   LYS A  26      57.330  57.055 132.800  1.00  0.00           O
ATOM    580  N   TYR A  27      57.820  57.575 134.940  1.00  0.00           N
ATOM    582  CA  TYR A  27      56.670  58.315 135.340  1.00  0.00           C
ATOM    584  CB  TYR A  27      56.710  58.275 136.889  1.00  0.00           C
ATOM    587  CG  TYR A  27      55.790  59.175 137.619  1.00  0.00           C
ATOM    588  CD1 TYR A  27      56.170  59.675 138.879  1.00  0.00           C
ATOM    590  CE1 TYR A  27      55.300  60.495 139.599  1.00  0.00           C
ATOM    592  CZ  TYR A  27      54.070  60.845 139.040  1.00  0.00           C
ATOM    593  OH  TYR A  27      53.210  61.735 139.680  1.00  0.00           O
ATOM    595  CD2 TYR A  27      54.540  59.515 137.090  1.00  0.00           C
ATOM    597  CE2 TYR A  27      53.690  60.355 137.790  1.00  0.00           C
ATOM    599  C   TYR A  27      56.630  59.705 134.709  1.00  0.00           C
ATOM    600  O   TYR A  27      57.470  60.565 134.940  1.00  0.00           O
ATOM    601  N   SER A  28      55.650  59.945 133.820  1.00  0.00           N
ATOM    603  CA  SER A  28      55.660  61.115 132.969  1.00  0.00           C
ATOM    605  CB  SER A  28      54.890  60.865 131.659  1.00  0.00           C
ATOM    608  OG  SER A  28      53.530  60.445 131.839  1.00  0.00           O
ATOM    610  C   SER A  28      55.150  62.375 133.629  1.00  0.00           C
ATOM    611  O   SER A  28      53.990  62.745 133.519  1.00  0.00           O
ATOM    612  N   VAL A  29      56.000  63.125 134.359  1.00  0.00           N
ATOM    614  CA  VAL A  29      55.470  64.225 135.150  1.00  0.00           C
ATOM    616  CB  VAL A  29      56.070  64.215 136.540  1.00  0.00           C
ATOM    618  CG1 VAL A  29      55.360  65.195 137.470  1.00  0.00           C
ATOM    622  CG2 VAL A  29      55.820  62.825 137.140  1.00  0.00           C
ATOM    626  C   VAL A  29      55.610  65.535 134.389  1.00  0.00           C
ATOM    627  O   VAL A  29      56.500  65.725 133.579  1.00  0.00           O
ATOM    628  N   LYS A  30      54.700  66.505 134.479  1.00  0.00           N
ATOM    630  CA  LYS A  30      53.380  66.445 135.049  1.00  0.00           C
ATOM    632  CB  LYS A  30      52.970  67.815 135.659  1.00  0.00           C
ATOM    635  CG  LYS A  30      53.720  69.035 135.129  1.00  0.00           C
ATOM    638  CD  LYS A  30      53.150  70.305 135.770  1.00  0.00           C
ATOM    641  CE  LYS A  30      53.930  71.575 135.440  1.00  0.00           C
ATOM    644  NZ  LYS A  30      53.290  72.705 136.139  1.00  0.00           N
ATOM    648  C   LYS A  30      52.320  65.945 134.090  1.00  0.00           C
ATOM    649  O   LYS A  30      51.140  66.035 134.380  1.00  0.00           O
ATOM    650  N   ASN A  31      52.710  65.345 132.940  1.00  0.00           N
ATOM    652  CA  ASN A  31      51.850  64.845 131.870  1.00  0.00           C
ATOM    654  CB  ASN A  31      51.370  63.345 131.929  1.00  0.00           C
ATOM    657  CG  ASN A  31      50.960  62.625 133.239  1.00  0.00           C
ATOM    658  OD1 ASN A  31      50.780  61.405 133.270  1.00  0.00           O
ATOM    659  ND2 ASN A  31      50.770  63.325 134.359  1.00  0.00           N
ATOM    662  C   ASN A  31      50.840  65.875 131.320  1.00  0.00           C
ATOM    663  O   ASN A  31      50.070  66.495 132.040  1.00  0.00           O
ATOM    664  N   THR A  32      50.780  66.205 130.019  1.00  0.00           N
ATOM    666  CA  THR A  32      51.190  65.505 128.820  1.00  0.00           C
ATOM    668  CB  THR A  32      50.290  65.965 127.629  1.00  0.00           C
ATOM    670  OG1 THR A  32      49.440  67.045 127.959  1.00  0.00           O
ATOM    672  CG2 THR A  32      49.350  64.815 127.280  1.00  0.00           C
ATOM    676  C   THR A  32      52.660  65.655 128.500  1.00  0.00           C
ATOM    677  O   THR A  32      53.510  65.835 129.380  1.00  0.00           O
ATOM    678  N   VAL A  33      52.990  65.605 127.199  1.00  0.00           N
ATOM    680  CA  VAL A  33      54.190  66.065 126.540  1.00  0.00           C
ATOM    682  CB  VAL A  33      54.990  67.155 127.300  1.00  0.00           C
ATOM    684  CG1 VAL A  33      56.170  67.765 126.540  1.00  0.00           C
ATOM    688  CG2 VAL A  33      54.100  68.375 127.629  1.00  0.00           C
ATOM    692  C   VAL A  33      54.820  64.805 125.919  1.00  0.00           C
ATOM    693  O   VAL A  33      54.700  64.685 124.709  1.00  0.00           O
ATOM    694  N   LYS A  34      55.350  63.795 126.690  1.00  0.00           N
ATOM    696  CA  LYS A  34      55.580  62.375 126.239  1.00  0.00           C
ATOM    698  CB  LYS A  34      56.440  62.035 124.970  1.00  0.00           C
ATOM    701  CG  LYS A  34      55.510  61.825 123.769  1.00  0.00           C
ATOM    704  CD  LYS A  34      56.060  62.045 122.359  1.00  0.00           C
ATOM    707  CE  LYS A  34      54.910  61.845 121.349  1.00  0.00           C
ATOM    710  NZ  LYS A  34      55.300  61.825 119.920  1.00  0.00           N
ATOM    714  C   LYS A  34      55.890  61.405 127.359  1.00  0.00           C
ATOM    715  O   LYS A  34      55.010  61.055 128.130  1.00  0.00           O
ATOM    716  N   THR A  35      57.140  60.965 127.599  1.00  0.00           N
ATOM    718  CA  THR A  35      57.420  60.335 128.900  1.00  0.00           C
ATOM    720  CB  THR A  35      57.740  61.435 129.930  1.00  0.00           C
ATOM    722  OG1 THR A  35      56.810  62.525 129.870  1.00  0.00           O
ATOM    724  CG2 THR A  35      59.060  62.095 129.610  1.00  0.00           C
ATOM    728  C   THR A  35      58.580  59.355 128.830  1.00  0.00           C
ATOM    729  O   THR A  35      59.210  59.185 127.790  1.00  0.00           O
ATOM    730  N   GLU A  36      58.970  58.775 129.999  1.00  0.00           N
ATOM    732  CA  GLU A  36      60.330  59.005 130.459  1.00  0.00           C
ATOM    734  CB  GLU A  36      60.250  59.475 131.939  1.00  0.00           C
ATOM    737  CG  GLU A  36      61.590  59.695 132.689  1.00  0.00           C
ATOM    740  CD  GLU A  36      61.450  60.445 134.019  1.00  0.00           C
ATOM    741  OE1 GLU A  36      60.430  61.135 134.260  1.00  0.00           O
ATOM    742  OE2 GLU A  36      62.370  60.275 134.859  1.00  0.00           O
ATOM    743  C   GLU A  36      61.340  57.905 130.189  1.00  0.00           C
ATOM    744  O   GLU A  36      62.510  58.135 129.920  1.00  0.00           O
ATOM    745  N   THR A  37      60.890  56.655 130.119  1.00  0.00           N
ATOM    747  CA  THR A  37      61.690  55.495 129.719  1.00  0.00           C
ATOM    749  CB  THR A  37      61.260  54.255 130.459  1.00  0.00           C
ATOM    751  OG1 THR A  37      59.940  54.485 130.919  1.00  0.00           O
ATOM    753  CG2 THR A  37      62.160  54.015 131.669  1.00  0.00           C
ATOM    757  C   THR A  37      61.530  55.145 128.270  1.00  0.00           C
ATOM    758  O   THR A  37      62.330  54.395 127.709  1.00  0.00           O
ATOM    759  N   MET A  38      60.540  55.715 127.560  1.00  0.00           N
ATOM    761  CA  MET A  38      60.620  55.815 126.109  1.00  0.00           C
ATOM    763  CB  MET A  38      59.300  56.265 125.430  1.00  0.00           C
ATOM    766  CG  MET A  38      59.440  56.505 123.900  1.00  0.00           C
ATOM    769  SD  MET A  38      59.780  58.205 123.349  1.00  0.00           S
ATOM    770  CE  MET A  38      58.130  58.815 123.779  1.00  0.00           C
ATOM    774  C   MET A  38      61.770  56.685 125.689  1.00  0.00           C
ATOM    775  O   MET A  38      62.520  56.355 124.780  1.00  0.00           O
ATOM    776  N   ALA A  39      62.000  57.795 126.400  1.00  0.00           N
ATOM    778  CA  ALA A  39      63.220  58.565 126.249  1.00  0.00           C
ATOM    780  CB  ALA A  39      63.170  59.835 127.110  1.00  0.00           C
ATOM    784  C   ALA A  39      64.490  57.765 126.540  1.00  0.00           C
ATOM    785  O   ALA A  39      65.470  57.855 125.799  1.00  0.00           O
ATOM    786  N   ILE A  40      64.500  56.905 127.589  1.00  0.00           N
ATOM    788  CA  ILE A  40      65.550  55.915 127.790  1.00  0.00           C
ATOM    790  CB  ILE A  40      65.410  55.155 129.120  1.00  0.00           C
ATOM    792  CG2 ILE A  40      66.540  54.115 129.279  1.00  0.00           C
ATOM    796  CG1 ILE A  40      65.370  56.095 130.340  1.00  0.00           C
ATOM    799  CD  ILE A  40      66.670  56.875 130.570  1.00  0.00           C
ATOM    803  C   ILE A  40      65.710  54.925 126.639  1.00  0.00           C
ATOM    804  O   ILE A  40      66.820  54.755 126.139  1.00  0.00           O
ATOM    805  N   GLN A  41      64.630  54.295 126.139  1.00  0.00           N
ATOM    807  CA  GLN A  41      64.720  53.445 124.949  1.00  0.00           C
ATOM    809  CB  GLN A  41      63.440  52.635 124.619  1.00  0.00           C
ATOM    812  CG  GLN A  41      63.580  51.805 123.309  1.00  0.00           C
ATOM    815  CD  GLN A  41      62.450  50.805 123.039  1.00  0.00           C
ATOM    816  OE1 GLN A  41      61.380  51.205 122.589  1.00  0.00           O
ATOM    817  NE2 GLN A  41      62.690  49.495 123.249  1.00  0.00           N
ATOM    820  C   GLN A  41      65.190  54.175 123.690  1.00  0.00           C
ATOM    821  O   GLN A  41      66.020  53.695 122.940  1.00  0.00           O
ATOM    822  N   LEU A  42      64.680  55.385 123.430  1.00  0.00           N
ATOM    824  CA  LEU A  42      65.060  56.215 122.300  1.00  0.00           C
ATOM    826  CB  LEU A  42      64.150  57.455 122.280  1.00  0.00           C
ATOM    829  CG  LEU A  42      63.940  58.205 120.939  1.00  0.00           C
ATOM    831  CD1 LEU A  42      63.980  59.715 121.209  1.00  0.00           C
ATOM    835  CD2 LEU A  42      64.890  57.835 119.800  1.00  0.00           C
ATOM    839  C   LEU A  42      66.550  56.575 122.339  1.00  0.00           C
ATOM    840  O   LEU A  42      67.270  56.535 121.339  1.00  0.00           O
ATOM    841  N   ALA A  43      67.100  56.855 123.540  1.00  0.00           N
ATOM    843  CA  ALA A  43      68.530  56.925 123.729  1.00  0.00           C
ATOM    845  CB  ALA A  43      68.860  57.385 125.169  1.00  0.00           C
ATOM    849  C   ALA A  43      69.260  55.615 123.449  1.00  0.00           C
ATOM    850  O   ALA A  43      70.360  55.605 122.899  1.00  0.00           O
ATOM    851  N   GLU A  44      68.690  54.455 123.820  1.00  0.00           N
ATOM    853  CA  GLU A  44      69.230  53.155 123.459  1.00  0.00           C
ATOM    855  CB  GLU A  44      68.520  52.055 124.320  1.00  0.00           C
ATOM    858  CG  GLU A  44      67.680  50.975 123.589  1.00  0.00           C
ATOM    861  CD  GLU A  44      66.740  50.175 124.499  1.00  0.00           C
ATOM    862  OE1 GLU A  44      66.520  50.545 125.679  1.00  0.00           O
ATOM    863  OE2 GLU A  44      66.200  49.165 123.980  1.00  0.00           O
ATOM    864  C   GLU A  44      69.280  52.875 121.950  1.00  0.00           C
ATOM    865  O   GLU A  44      70.350  52.595 121.409  1.00  0.00           O
ATOM    866  N   ILE A  45      68.150  53.075 121.239  1.00  0.00           N
ATOM    868  CA  ILE A  45      67.960  52.935 119.790  1.00  0.00           C
ATOM    870  CB  ILE A  45      66.480  53.035 119.380  1.00  0.00           C
ATOM    872  CG2 ILE A  45      66.330  52.925 117.840  1.00  0.00           C
ATOM    876  CG1 ILE A  45      65.590  51.975 120.080  1.00  0.00           C
ATOM    879  CD  ILE A  45      65.890  50.535 119.680  1.00  0.00           C
ATOM    883  C   ILE A  45      68.780  53.935 118.989  1.00  0.00           C
ATOM    884  O   ILE A  45      69.380  53.625 117.959  1.00  0.00           O
ATOM    885  N   TYR A  46      68.860  55.195 119.439  1.00  0.00           N
ATOM    887  CA  TYR A  46      69.570  56.235 118.720  1.00  0.00           C
ATOM    889  CB  TYR A  46      69.160  57.645 119.250  1.00  0.00           C
ATOM    892  CG  TYR A  46      69.830  58.705 118.410  1.00  0.00           C
ATOM    893  CD1 TYR A  46      69.350  58.965 117.110  1.00  0.00           C
ATOM    895  CE1 TYR A  46      70.020  59.865 116.279  1.00  0.00           C
ATOM    897  CZ  TYR A  46      71.180  60.495 116.719  1.00  0.00           C
ATOM    898  OH  TYR A  46      71.870  61.345 115.849  1.00  0.00           O
ATOM    900  CD2 TYR A  46      70.990  59.355 118.849  1.00  0.00           C
ATOM    902  CE2 TYR A  46      71.660  60.255 118.019  1.00  0.00           C
ATOM    904  C   TYR A  46      71.070  56.075 118.820  1.00  0.00           C
ATOM    905  O   TYR A  46      71.840  56.525 117.969  1.00  0.00           O
ATOM    906  N   VAL A  47      71.550  55.325 119.809  1.00  0.00           N
ATOM    908  CA  VAL A  47      72.970  55.065 120.010  1.00  0.00           C
ATOM    910  CB  VAL A  47      73.230  55.075 121.509  1.00  0.00           C
ATOM    912  CG1 VAL A  47      74.630  54.595 121.919  1.00  0.00           C
ATOM    916  CG2 VAL A  47      73.070  56.535 121.999  1.00  0.00           C
ATOM    920  C   VAL A  47      73.310  53.795 119.230  1.00  0.00           C
ATOM    921  O   VAL A  47      74.390  53.205 119.349  1.00  0.00           O
ATOM    922  N   ARG A  48      72.380  53.435 118.320  1.00  0.00           N
ATOM    924  CA  ARG A  48      72.250  52.295 117.440  1.00  0.00           C
ATOM    926  CB  ARG A  48      73.570  51.805 116.779  1.00  0.00           C
ATOM    929  CG  ARG A  48      74.550  52.885 116.279  1.00  0.00           C
ATOM    932  CD  ARG A  48      76.000  52.465 116.559  1.00  0.00           C
ATOM    935  NE  ARG A  48      76.240  51.325 115.630  1.00  0.00           N
ATOM    937  CZ  ARG A  48      76.580  50.095 115.959  1.00  0.00           C
ATOM    938  NH1 ARG A  48      77.060  49.695 117.119  1.00  0.00           N
ATOM    941  NH2 ARG A  48      76.440  49.165 115.049  1.00  0.00           N
ATOM    944  C   ARG A  48      71.630  51.225 118.299  1.00  0.00           C
ATOM    945  O   ARG A  48      70.490  50.815 118.139  1.00  0.00           O
ATOM    946  N   TYR A  49      72.430  50.825 119.299  1.00  0.00           N
ATOM    948  CA  TYR A  49      72.080  49.985 120.399  1.00  0.00           C
ATOM    950  CB  TYR A  49      72.290  48.475 120.119  1.00  0.00           C
ATOM    953  CG  TYR A  49      71.220  47.855 119.250  1.00  0.00           C
ATOM    954  CD1 TYR A  49      71.220  48.025 117.849  1.00  0.00           C
ATOM    956  CE1 TYR A  49      70.200  47.485 117.059  1.00  0.00           C
ATOM    958  CZ  TYR A  49      69.190  46.725 117.659  1.00  0.00           C
ATOM    959  OH  TYR A  49      68.100  46.245 116.900  1.00  0.00           O
ATOM    961  CD2 TYR A  49      70.240  47.035 119.820  1.00  0.00           C
ATOM    963  CE2 TYR A  49      69.220  46.475 119.029  1.00  0.00           C
ATOM    965  C   TYR A  49      72.960  50.425 121.550  1.00  0.00           C
ATOM    966  O   TYR A  49      74.020  51.045 121.379  1.00  0.00           O
ATOM    967  N   ARG A  50      72.480  50.175 122.769  1.00  0.00           N
ATOM    969  CA  ARG A  50      73.130  50.485 124.009  1.00  0.00           C
ATOM    971  CB  ARG A  50      72.310  51.575 124.750  1.00  0.00           C
ATOM    974  CG  ARG A  50      73.040  52.365 125.860  1.00  0.00           C
ATOM    977  CD  ARG A  50      72.100  53.325 126.610  1.00  0.00           C
ATOM    980  NE  ARG A  50      72.940  54.305 127.379  1.00  0.00           N
ATOM    982  CZ  ARG A  50      73.550  55.365 126.859  1.00  0.00           C
ATOM    983  NH1 ARG A  50      73.390  55.725 125.609  1.00  0.00           N
ATOM    986  NH2 ARG A  50      74.370  56.045 127.629  1.00  0.00           N
ATOM    989  C   ARG A  50      73.040  49.175 124.750  1.00  0.00           C
ATOM    990  O   ARG A  50      71.950  48.675 124.970  1.00  0.00           O
ATOM    991  N   TYR A  51      74.180  48.605 125.159  1.00  0.00           N
ATOM    993  CA  TYR A  51      74.310  47.285 125.749  1.00  0.00           C
ATOM    995  CB  TYR A  51      75.800  47.075 126.109  1.00  0.00           C
ATOM    998  CG  TYR A  51      76.680  47.265 124.900  1.00  0.00           C
ATOM    999  CD1 TYR A  51      76.760  46.225 123.970  1.00  0.00           C
ATOM   1001  CE1 TYR A  51      77.540  46.365 122.820  1.00  0.00           C
ATOM   1003  CZ  TYR A  51      78.220  47.545 122.570  1.00  0.00           C
ATOM   1004  OH  TYR A  51      78.850  47.695 121.320  1.00  0.00           O
ATOM   1006  CD2 TYR A  51      77.430  48.435 124.680  1.00  0.00           C
ATOM   1008  CE2 TYR A  51      78.200  48.575 123.519  1.00  0.00           C
ATOM   1010  C   TYR A  51      73.500  47.015 127.029  1.00  0.00           C
ATOM   1011  O   TYR A  51      73.270  45.875 127.420  1.00  0.00           O
ATOM   1012  N   GLY A  52      73.070  48.085 127.730  1.00  0.00           N
ATOM   1014  CA  GLY A  52      72.300  47.955 128.959  1.00  0.00           C
ATOM   1017  C   GLY A  52      73.130  48.125 130.209  1.00  0.00           C
ATOM   1018  O   GLY A  52      72.630  48.445 131.279  1.00  0.00           O
ATOM   1019  N   GLU A  53      74.470  47.965 130.110  1.00  0.00           N
ATOM   1021  CA  GLU A  53      75.330  48.225 131.249  1.00  0.00           C
ATOM   1023  CB  GLU A  53      76.750  47.665 131.019  1.00  0.00           C
ATOM   1026  CG  GLU A  53      76.800  46.155 130.760  1.00  0.00           C
ATOM   1029  CD  GLU A  53      76.980  45.895 129.279  1.00  0.00           C
ATOM   1030  OE1 GLU A  53      77.950  46.455 128.690  1.00  0.00           O
ATOM   1031  OE2 GLU A  53      76.130  45.185 128.699  1.00  0.00           O
ATOM   1032  C   GLU A  53      75.520  49.705 131.540  1.00  0.00           C
ATOM   1033  O   GLU A  53      75.850  50.125 132.639  1.00  0.00           O
ATOM   1034  N   ARG A  54      75.320  50.555 130.510  1.00  0.00           N
ATOM   1036  CA  ARG A  54      75.450  51.995 130.639  1.00  0.00           C
ATOM   1038  CB  ARG A  54      75.480  52.705 129.269  1.00  0.00           C
ATOM   1041  CG  ARG A  54      76.600  52.255 128.309  1.00  0.00           C
ATOM   1044  CD  ARG A  54      76.610  53.085 127.020  1.00  0.00           C
ATOM   1047  NE  ARG A  54      77.480  52.395 126.009  1.00  0.00           N
ATOM   1049  CZ  ARG A  54      77.380  52.535 124.689  1.00  0.00           C
ATOM   1050  NH1 ARG A  54      76.420  53.255 124.169  1.00  0.00           N
ATOM   1053  NH2 ARG A  54      78.270  51.985 123.889  1.00  0.00           N
ATOM   1056  C   ARG A  54      74.300  52.585 131.450  1.00  0.00           C
ATOM   1057  O   ARG A  54      73.170  52.625 130.980  1.00  0.00           O
ATOM   1058  N   ILE A  55      74.580  53.085 132.659  1.00  0.00           N
ATOM   1060  CA  ILE A  55      73.640  53.885 133.419  1.00  0.00           C
ATOM   1062  CB  ILE A  55      74.080  54.045 134.870  1.00  0.00           C
ATOM   1064  CG2 ILE A  55      75.410  54.815 134.940  1.00  0.00           C
ATOM   1068  CG1 ILE A  55      72.970  54.655 135.760  1.00  0.00           C
ATOM   1071  CD  ILE A  55      73.200  54.435 137.259  1.00  0.00           C
ATOM   1075  C   ILE A  55      73.340  55.215 132.750  1.00  0.00           C
ATOM   1076  O   ILE A  55      74.190  55.805 132.079  1.00  0.00           O
ATOM   1077  N   ALA A  56      72.080  55.665 132.879  1.00  0.00           N
ATOM   1079  CA  ALA A  56      71.600  56.945 132.459  1.00  0.00           C
ATOM   1081  CB  ALA A  56      70.560  56.745 131.349  1.00  0.00           C
ATOM   1085  C   ALA A  56      70.980  57.655 133.650  1.00  0.00           C
ATOM   1086  O   ALA A  56      70.040  57.165 134.260  1.00  0.00           O
ATOM   1087  N   GLU A  57      71.490  58.855 133.970  1.00  0.00           N
ATOM   1089  CA  GLU A  57      70.970  59.695 135.029  1.00  0.00           C
ATOM   1091  CB  GLU A  57      72.050  60.405 135.860  1.00  0.00           C
ATOM   1094  CG  GLU A  57      73.030  59.425 136.509  1.00  0.00           C
ATOM   1097  CD  GLU A  57      72.330  58.575 137.549  1.00  0.00           C
ATOM   1098  OE1 GLU A  57      71.950  59.125 138.609  1.00  0.00           O
ATOM   1099  OE2 GLU A  57      72.170  57.365 137.329  1.00  0.00           O
ATOM   1100  C   GLU A  57      70.110  60.725 134.380  1.00  0.00           C
ATOM   1101  O   GLU A  57      70.560  61.585 133.609  1.00  0.00           O
ATOM   1102  N   GLU A  58      68.820  60.575 134.650  1.00  0.00           N
ATOM   1104  CA  GLU A  58      67.770  61.015 133.799  1.00  0.00           C
ATOM   1106  CB  GLU A  58      67.660  60.195 132.489  1.00  0.00           C
ATOM   1109  CG  GLU A  58      66.290  60.175 131.779  1.00  0.00           C
ATOM   1112  CD  GLU A  58      65.560  61.505 131.750  1.00  0.00           C
ATOM   1113  OE1 GLU A  58      66.110  62.565 132.169  1.00  0.00           O
ATOM   1114  OE2 GLU A  58      64.390  61.475 131.310  1.00  0.00           O
ATOM   1115  C   GLU A  58      66.560  60.985 134.689  1.00  0.00           C
ATOM   1116  O   GLU A  58      65.950  59.955 134.959  1.00  0.00           O
ATOM   1117  N   GLU A  59      66.340  62.155 135.279  1.00  0.00           N
ATOM   1119  CA  GLU A  59      65.180  62.665 135.959  1.00  0.00           C
ATOM   1121  CB  GLU A  59      64.870  62.025 137.339  1.00  0.00           C
ATOM   1124  CG  GLU A  59      63.820  62.775 138.209  1.00  0.00           C
ATOM   1127  CD  GLU A  59      62.660  61.935 138.739  1.00  0.00           C
ATOM   1128  OE1 GLU A  59      62.870  60.775 139.149  1.00  0.00           O
ATOM   1129  OE2 GLU A  59      61.530  62.515 138.820  1.00  0.00           O
ATOM   1130  C   GLU A  59      65.510  64.145 135.980  1.00  0.00           C
ATOM   1131  O   GLU A  59      65.550  64.855 136.989  1.00  0.00           O
ATOM   1132  N   LYS A  60      65.820  64.645 134.769  1.00  0.00           N
ATOM   1134  CA  LYS A  60      66.150  66.025 134.529  1.00  0.00           C
ATOM   1136  CB  LYS A  60      67.580  66.175 133.980  1.00  0.00           C
ATOM   1139  CG  LYS A  60      68.690  65.715 134.920  1.00  0.00           C
ATOM   1142  CD  LYS A  60      70.030  65.605 134.169  1.00  0.00           C
ATOM   1145  CE  LYS A  60      71.210  65.235 135.060  1.00  0.00           C
ATOM   1148  NZ  LYS A  60      72.330  64.835 134.209  1.00  0.00           N
ATOM   1152  C   LYS A  60      65.180  66.555 133.489  1.00  0.00           C
ATOM   1153  O   LYS A  60      65.570  66.765 132.329  1.00  0.00           O
ATOM   1154  N   PRO A  61      63.910  66.775 133.820  1.00  0.00           N
ATOM   1155  CD  PRO A  61      63.330  66.585 135.159  1.00  0.00           C
ATOM   1158  CA  PRO A  61      63.070  67.625 133.000  1.00  0.00           C
ATOM   1160  CB  PRO A  61      61.700  67.555 133.690  1.00  0.00           C
ATOM   1163  CG  PRO A  61      62.040  67.405 135.180  1.00  0.00           C
ATOM   1166  C   PRO A  61      63.630  69.025 132.949  1.00  0.00           C
ATOM   1167  O   PRO A  61      64.230  69.485 133.939  1.00  0.00           O
ATOM   1168  N   TYR A  62      63.480  69.725 131.830  1.00  0.00           N
ATOM   1170  CA  TYR A  62      63.690  71.155 131.810  1.00  0.00           C
ATOM   1172  CB  TYR A  62      63.740  71.695 130.349  1.00  0.00           C
ATOM   1175  CG  TYR A  62      65.090  71.515 129.689  1.00  0.00           C
ATOM   1176  CD1 TYR A  62      66.300  71.855 130.340  1.00  0.00           C
ATOM   1178  CE1 TYR A  62      67.540  71.685 129.699  1.00  0.00           C
ATOM   1180  CZ  TYR A  62      67.590  71.195 128.390  1.00  0.00           C
ATOM   1181  OH  TYR A  62      68.840  71.015 127.739  1.00  0.00           O
ATOM   1183  CD2 TYR A  62      65.170  71.065 128.360  1.00  0.00           C
ATOM   1185  CE2 TYR A  62      66.410  70.895 127.720  1.00  0.00           C
ATOM   1187  C   TYR A  62      62.700  71.875 132.739  1.00  0.00           C
ATOM   1188  O   TYR A  62      61.560  71.465 132.909  1.00  0.00           O
ATOM   1189  N   LEU A  63      63.160  72.915 133.469  1.00  0.00           N
ATOM   1191  CA  LEU A  63      62.340  73.555 134.479  1.00  0.00           C
ATOM   1193  CB  LEU A  63      63.170  74.495 135.370  1.00  0.00           C
ATOM   1196  CG  LEU A  63      64.290  73.885 136.229  1.00  0.00           C
ATOM   1198  CD1 LEU A  63      65.020  75.065 136.889  1.00  0.00           C
ATOM   1202  CD2 LEU A  63      63.750  72.905 137.280  1.00  0.00           C
ATOM   1206  C   LEU A  63      61.200  74.385 133.919  1.00  0.00           C
ATOM   1207  O   LEU A  63      61.070  74.625 132.720  1.00  0.00           O
ATOM   1208  N   ILE A  64      60.320  74.925 134.800  1.00  0.00           N
ATOM   1210  CA  ILE A  64      59.230  75.815 134.419  1.00  0.00           C
ATOM   1212  CB  ILE A  64      58.330  76.205 135.599  1.00  0.00           C
ATOM   1214  CG2 ILE A  64      57.710  74.925 136.180  1.00  0.00           C
ATOM   1218  CG1 ILE A  64      59.040  77.015 136.719  1.00  0.00           C
ATOM   1221  CD  ILE A  64      58.890  78.535 136.579  1.00  0.00           C
ATOM   1225  C   ILE A  64      59.670  77.075 133.659  1.00  0.00           C
ATOM   1226  O   ILE A  64      58.940  77.625 132.849  1.00  0.00           O
ATOM   1227  N   THR A  65      60.890  77.575 133.950  1.00  0.00           N
ATOM   1229  CA  THR A  65      61.500  78.735 133.309  1.00  0.00           C
ATOM   1231  CB  THR A  65      62.640  79.245 134.199  1.00  0.00           C
ATOM   1233  OG1 THR A  65      63.140  80.525 133.849  1.00  0.00           O
ATOM   1235  CG2 THR A  65      63.830  78.275 134.169  1.00  0.00           C
ATOM   1239  C   THR A  65      62.010  78.415 131.909  1.00  0.00           C
ATOM   1240  O   THR A  65      62.190  79.285 131.070  1.00  0.00           O
ATOM   1241  N   GLU A  66      62.220  77.125 131.579  1.00  0.00           N
ATOM   1243  CA  GLU A  66      62.750  76.715 130.300  1.00  0.00           C
ATOM   1245  CB  GLU A  66      63.300  75.275 130.349  1.00  0.00           C
ATOM   1248  CG  GLU A  66      64.540  75.155 131.260  1.00  0.00           C
ATOM   1251  CD  GLU A  66      65.750  75.905 130.720  1.00  0.00           C
ATOM   1252  OE1 GLU A  66      65.880  76.075 129.479  1.00  0.00           O
ATOM   1253  OE2 GLU A  66      66.570  76.345 131.559  1.00  0.00           O
ATOM   1254  C   GLU A  66      61.770  76.875 129.159  1.00  0.00           C
ATOM   1255  O   GLU A  66      60.610  76.455 129.209  1.00  0.00           O
ATOM   1256  N   LEU A  67      62.230  77.535 128.089  1.00  0.00           N
ATOM   1258  CA  LEU A  67      61.560  77.685 126.830  1.00  0.00           C
ATOM   1260  CB  LEU A  67      62.330  78.705 125.939  1.00  0.00           C
ATOM   1263  CG  LEU A  67      62.280  80.195 126.379  1.00  0.00           C
ATOM   1265  CD1 LEU A  67      60.840  80.725 126.430  1.00  0.00           C
ATOM   1269  CD2 LEU A  67      63.040  80.535 127.689  1.00  0.00           C
ATOM   1273  C   LEU A  67      61.260  76.375 126.079  1.00  0.00           C
ATOM   1274  O   LEU A  67      60.130  76.245 125.570  1.00  0.00           O
ATOM   1275  N   PRO A  68      62.120  75.355 125.959  1.00  0.00           N
ATOM   1276  CD  PRO A  68      63.580  75.495 126.009  1.00  0.00           C
ATOM   1279  CA  PRO A  68      61.730  74.095 125.340  1.00  0.00           C
ATOM   1281  CB  PRO A  68      62.960  73.705 124.520  1.00  0.00           C
ATOM   1284  CG  PRO A  68      64.150  74.255 125.320  1.00  0.00           C
ATOM   1287  C   PRO A  68      61.440  73.025 126.369  1.00  0.00           C
ATOM   1288  O   PRO A  68      62.110  72.955 127.389  1.00  0.00           O
ATOM   1289  N   ASP A  69      60.440  72.145 126.109  1.00  0.00           N
ATOM   1291  CA  ASP A  69      60.220  71.025 126.999  1.00  0.00           C
ATOM   1293  CB  ASP A  69      58.710  70.815 127.309  1.00  0.00           C
ATOM   1296  CG  ASP A  69      58.520  70.005 128.570  1.00  0.00           C
ATOM   1297  OD1 ASP A  69      59.540  69.745 129.250  1.00  0.00           O
ATOM   1298  OD2 ASP A  69      57.360  69.685 128.939  1.00  0.00           O
ATOM   1299  C   ASP A  69      60.900  69.785 126.430  1.00  0.00           C
ATOM   1300  O   ASP A  69      60.430  69.115 125.500  1.00  0.00           O
ATOM   1301  N   SER A  70      62.070  69.445 127.010  1.00  0.00           N
ATOM   1303  CA  SER A  70      62.960  68.405 126.570  1.00  0.00           C
ATOM   1305  CB  SER A  70      64.070  68.895 125.609  1.00  0.00           C
ATOM   1308  OG  SER A  70      63.520  69.535 124.450  1.00  0.00           O
ATOM   1310  C   SER A  70      63.610  67.795 127.769  1.00  0.00           C
ATOM   1311  O   SER A  70      63.620  68.405 128.839  1.00  0.00           O
ATOM   1312  N   TRP A  71      64.140  66.565 127.650  1.00  0.00           N
ATOM   1314  CA  TRP A  71      64.830  65.875 128.729  1.00  0.00           C
ATOM   1316  CB  TRP A  71      64.530  64.375 128.779  1.00  0.00           C
ATOM   1319  CG  TRP A  71      63.160  64.235 129.269  1.00  0.00           C
ATOM   1320  CD1 TRP A  71      62.040  64.305 128.500  1.00  0.00           C
ATOM   1322  NE1 TRP A  71      60.970  64.375 129.330  1.00  0.00           N
ATOM   1324  CE2 TRP A  71      61.350  64.275 130.639  1.00  0.00           C
ATOM   1325  CD2 TRP A  71      62.740  64.225 130.650  1.00  0.00           C
ATOM   1326  CE3 TRP A  71      63.410  64.175 131.849  1.00  0.00           C
ATOM   1328  CZ3 TRP A  71      62.680  63.915 133.010  1.00  0.00           C
ATOM   1330  CZ2 TRP A  71      60.600  64.165 131.810  1.00  0.00           C
ATOM   1332  CH2 TRP A  71      61.290  63.895 132.980  1.00  0.00           C
ATOM   1334  C   TRP A  71      66.310  65.975 128.639  1.00  0.00           C
ATOM   1335  O   TRP A  71      66.870  65.915 127.560  1.00  0.00           O
ATOM   1336  N   VAL A  72      66.970  66.085 129.809  1.00  0.00           N
ATOM   1338  CA  VAL A  72      68.410  65.965 129.839  1.00  0.00           C
ATOM   1340  CB  VAL A  72      69.060  67.035 130.689  1.00  0.00           C
ATOM   1342  CG1 VAL A  72      70.570  66.765 130.840  1.00  0.00           C
ATOM   1346  CG2 VAL A  72      68.740  68.395 130.029  1.00  0.00           C
ATOM   1350  C   VAL A  72      68.810  64.605 130.329  1.00  0.00           C
ATOM   1351  O   VAL A  72      68.650  64.245 131.489  1.00  0.00           O
ATOM   1352  N   VAL A  73      69.440  63.815 129.450  1.00  0.00           N
ATOM   1354  CA  VAL A  73      69.990  62.545 129.859  1.00  0.00           C
ATOM   1356  CB  VAL A  73      69.630  61.445 128.869  1.00  0.00           C
ATOM   1358  CG1 VAL A  73      70.160  60.085 129.320  1.00  0.00           C
ATOM   1362  CG2 VAL A  73      68.090  61.435 128.799  1.00  0.00           C
ATOM   1366  C   VAL A  73      71.480  62.685 129.930  1.00  0.00           C
ATOM   1367  O   VAL A  73      72.110  63.155 128.989  1.00  0.00           O
ATOM   1368  N   GLU A  74      72.110  62.235 131.030  1.00  0.00           N
ATOM   1370  CA  GLU A  74      73.530  61.935 130.959  1.00  0.00           C
ATOM   1372  CB  GLU A  74      74.400  62.675 131.989  1.00  0.00           C
ATOM   1375  CG  GLU A  74      74.210  62.245 133.459  1.00  0.00           C
ATOM   1378  CD  GLU A  74      74.960  63.135 134.419  1.00  0.00           C
ATOM   1379  OE1 GLU A  74      76.170  63.395 134.180  1.00  0.00           O
ATOM   1380  OE2 GLU A  74      74.330  63.655 135.389  1.00  0.00           O
ATOM   1381  C   GLU A  74      73.650  60.455 131.089  1.00  0.00           C
ATOM   1382  O   GLU A  74      73.090  59.815 131.970  1.00  0.00           O
ATOM   1383  N   GLY A  75      74.360  59.825 130.150  1.00  0.00           N
ATOM   1385  CA  GLY A  75      74.600  58.405 130.169  1.00  0.00           C
ATOM   1388  C   GLY A  75      76.060  58.195 130.340  1.00  0.00           C
ATOM   1389  O   GLY A  75      76.840  58.705 129.549  1.00  0.00           O
ATOM   1390  N   ALA A  76      76.470  57.435 131.360  1.00  0.00           N
ATOM   1392  CA  ALA A  76      77.860  57.125 131.590  1.00  0.00           C
ATOM   1394  CB  ALA A  76      78.120  57.055 133.109  1.00  0.00           C
ATOM   1398  C   ALA A  76      78.220  55.815 130.910  1.00  0.00           C
ATOM   1399  O   ALA A  76      77.600  54.765 131.109  1.00  0.00           O
ATOM   1400  N   LYS A  77      79.290  55.805 130.080  1.00  0.00           N
ATOM   1402  CA  LYS A  77      79.800  54.585 129.459  1.00  0.00           C
ATOM   1404  CB  LYS A  77      80.130  54.785 127.949  1.00  0.00           C
ATOM   1407  CG  LYS A  77      80.440  53.525 127.140  1.00  0.00           C
ATOM   1410  CD  LYS A  77      80.710  53.795 125.630  1.00  0.00           C
ATOM   1413  CE  LYS A  77      81.830  54.835 125.340  1.00  0.00           C
ATOM   1416  NZ  LYS A  77      82.100  55.055 123.889  1.00  0.00           N
ATOM   1420  C   LYS A  77      81.000  54.095 130.250  1.00  0.00           C
ATOM   1421  O   LYS A  77      82.090  53.865 129.730  1.00  0.00           O
ATOM   1422  N   LEU A  78      80.760  53.855 131.540  1.00  0.00           N
ATOM   1424  CA  LEU A  78      81.720  53.315 132.489  1.00  0.00           C
ATOM   1426  CB  LEU A  78      81.020  53.335 133.889  1.00  0.00           C
ATOM   1429  CG  LEU A  78      81.860  53.015 135.150  1.00  0.00           C
ATOM   1431  CD1 LEU A  78      82.520  51.635 135.139  1.00  0.00           C
ATOM   1435  CD2 LEU A  78      82.880  54.125 135.430  1.00  0.00           C
ATOM   1439  C   LEU A  78      82.320  51.965 132.040  1.00  0.00           C
ATOM   1440  O   LEU A  78      83.530  51.765 132.140  1.00  0.00           O
ATOM   1441  N   PRO A  79      81.560  51.025 131.459  1.00  0.00           N
ATOM   1442  CD  PRO A  79      80.170  50.785 131.870  1.00  0.00           C
ATOM   1445  CA  PRO A  79      82.150  49.795 130.930  1.00  0.00           C
ATOM   1447  CB  PRO A  79      80.930  49.015 130.440  1.00  0.00           C
ATOM   1450  CG  PRO A  79      79.850  49.355 131.439  1.00  0.00           C
ATOM   1453  C   PRO A  79      83.140  49.915 129.800  1.00  0.00           C
ATOM   1454  O   PRO A  79      83.960  49.015 129.660  1.00  0.00           O
ATOM   1455  N   TYR A  80      83.100  50.945 128.939  1.00  0.00           N
ATOM   1457  CA  TYR A  80      84.060  51.055 127.849  1.00  0.00           C
ATOM   1459  CB  TYR A  80      83.410  51.695 126.599  1.00  0.00           C
ATOM   1462  CG  TYR A  80      84.340  51.845 125.419  1.00  0.00           C
ATOM   1463  CD1 TYR A  80      84.480  50.825 124.470  1.00  0.00           C
ATOM   1465  CE1 TYR A  80      85.360  50.975 123.390  1.00  0.00           C
ATOM   1467  CZ  TYR A  80      86.120  52.145 123.260  1.00  0.00           C
ATOM   1468  OH  TYR A  80      87.050  52.265 122.209  1.00  0.00           O
ATOM   1470  CD2 TYR A  80      85.050  53.035 125.230  1.00  0.00           C
ATOM   1472  CE2 TYR A  80      85.950  53.185 124.180  1.00  0.00           C
ATOM   1474  C   TYR A  80      85.270  51.845 128.329  1.00  0.00           C
ATOM   1475  O   TYR A  80      86.410  51.445 128.099  1.00  0.00           O
ATOM   1476  N   GLU A  81      85.020  52.955 129.040  1.00  0.00           N
ATOM   1478  CA  GLU A  81      86.040  53.725 129.709  1.00  0.00           C
ATOM   1480  CB  GLU A  81      86.310  55.095 129.050  1.00  0.00           C
ATOM   1483  CG  GLU A  81      87.090  54.955 127.720  1.00  0.00           C
ATOM   1486  CD  GLU A  81      87.220  56.275 126.979  1.00  0.00           C
ATOM   1487  OE1 GLU A  81      87.180  57.345 127.629  1.00  0.00           O
ATOM   1488  OE2 GLU A  81      87.360  56.235 125.729  1.00  0.00           O
ATOM   1489  C   GLU A  81      85.660  53.965 131.159  1.00  0.00           C
ATOM   1490  O   GLU A  81      84.730  54.685 131.500  1.00  0.00           O
ATOM   1491  N   VAL A  82      86.460  53.405 132.079  1.00  0.00           N
ATOM   1493  CA  VAL A  82      86.270  53.525 133.509  1.00  0.00           C
ATOM   1495  CB  VAL A  82      86.800  52.265 134.190  1.00  0.00           C
ATOM   1497  CG1 VAL A  82      88.320  52.125 134.019  1.00  0.00           C
ATOM   1501  CG2 VAL A  82      86.350  52.185 135.669  1.00  0.00           C
ATOM   1505  C   VAL A  82      86.880  54.845 134.009  1.00  0.00           C
ATOM   1506  O   VAL A  82      87.700  54.925 134.920  1.00  0.00           O
ATOM   1507  N   ALA A  83      86.520  55.935 133.309  1.00  0.00           N
ATOM   1509  CA  ALA A  83      87.090  57.255 133.439  1.00  0.00           C
ATOM   1511  CB  ALA A  83      87.780  57.635 132.110  1.00  0.00           C
ATOM   1515  C   ALA A  83      86.000  58.285 133.690  1.00  0.00           C
ATOM   1516  O   ALA A  83      86.270  59.475 133.790  1.00  0.00           O
ATOM   1517  N   GLY A  84      84.730  57.855 133.790  1.00  0.00           N
ATOM   1519  CA  GLY A  84      83.610  58.785 133.799  1.00  0.00           C
ATOM   1522  C   GLY A  84      83.250  59.315 132.440  1.00  0.00           C
ATOM   1523  O   GLY A  84      82.840  60.465 132.309  1.00  0.00           O
ATOM   1524  N   GLY A  85      83.390  58.455 131.400  1.00  0.00           N
ATOM   1526  CA  GLY A  85      83.010  58.785 130.019  1.00  0.00           C
ATOM   1529  C   GLY A  85      81.540  58.995 129.909  1.00  0.00           C
ATOM   1530  O   GLY A  85      80.760  58.135 130.329  1.00  0.00           O
ATOM   1531  N   VAL A  86      81.090  60.135 129.359  1.00  0.00           N
ATOM   1533  CA  VAL A  86      79.720  60.575 129.489  1.00  0.00           C
ATOM   1535  CB  VAL A  86      79.530  61.625 130.599  1.00  0.00           C
ATOM   1537  CG1 VAL A  86      80.210  62.955 130.259  1.00  0.00           C
ATOM   1541  CG2 VAL A  86      78.030  61.825 130.930  1.00  0.00           C
ATOM   1545  C   VAL A  86      79.190  61.015 128.139  1.00  0.00           C
ATOM   1546  O   VAL A  86      79.870  61.505 127.250  1.00  0.00           O
ATOM   1547  N   PHE A  87      77.900  60.755 127.959  1.00  0.00           N
ATOM   1549  CA  PHE A  87      77.170  60.995 126.750  1.00  0.00           C
ATOM   1551  CB  PHE A  87      76.700  59.675 126.070  1.00  0.00           C
ATOM   1554  CG  PHE A  87      77.960  58.895 125.820  1.00  0.00           C
ATOM   1555  CD1 PHE A  87      78.790  59.335 124.780  1.00  0.00           C
ATOM   1557  CE1 PHE A  87      80.170  59.095 124.820  1.00  0.00           C
ATOM   1559  CZ  PHE A  87      80.710  58.365 125.879  1.00  0.00           C
ATOM   1561  CD2 PHE A  87      78.490  58.035 126.799  1.00  0.00           C
ATOM   1563  CE2 PHE A  87      79.870  57.835 126.859  1.00  0.00           C
ATOM   1565  C   PHE A  87      76.000  61.785 127.209  1.00  0.00           C
ATOM   1566  O   PHE A  87      75.220  61.315 128.039  1.00  0.00           O
ATOM   1567  N   ILE A  88      75.850  63.005 126.699  1.00  0.00           N
ATOM   1569  CA  ILE A  88      74.650  63.765 126.950  1.00  0.00           C
ATOM   1571  CB  ILE A  88      74.830  65.185 127.489  1.00  0.00           C
ATOM   1573  CG2 ILE A  88      75.410  65.035 128.919  1.00  0.00           C
ATOM   1577  CG1 ILE A  88      75.720  66.125 126.649  1.00  0.00           C
ATOM   1580  CD  ILE A  88      74.990  66.775 125.480  1.00  0.00           C
ATOM   1584  C   ILE A  88      73.800  63.645 125.720  1.00  0.00           C
ATOM   1585  O   ILE A  88      74.300  63.645 124.590  1.00  0.00           O
ATOM   1586  N   ILE A  89      72.510  63.415 125.939  1.00  0.00           N
ATOM   1588  CA  ILE A  89      71.530  63.225 124.920  1.00  0.00           C
ATOM   1590  CB  ILE A  89      71.100  61.755 124.730  1.00  0.00           C
ATOM   1592  CG2 ILE A  89      69.990  61.715 123.680  1.00  0.00           C
ATOM   1596  CG1 ILE A  89      72.280  60.835 124.299  1.00  0.00           C
ATOM   1599  CD  ILE A  89      72.980  60.115 125.459  1.00  0.00           C
ATOM   1603  C   ILE A  89      70.370  64.045 125.409  1.00  0.00           C
ATOM   1604  O   ILE A  89      70.030  63.975 126.599  1.00  0.00           O
ATOM   1605  N   GLU A  90      69.740  64.855 124.549  1.00  0.00           N
ATOM   1607  CA  GLU A  90      68.530  65.545 124.930  1.00  0.00           C
ATOM   1609  CB  GLU A  90      68.740  67.055 125.220  1.00  0.00           C
ATOM   1612  CG  GLU A  90      68.820  67.975 123.980  1.00  0.00           C
ATOM   1615  CD  GLU A  90      69.280  69.385 124.339  1.00  0.00           C
ATOM   1616  OE1 GLU A  90      68.690  70.055 125.239  1.00  0.00           O
ATOM   1617  OE2 GLU A  90      70.260  69.825 123.699  1.00  0.00           O
ATOM   1618  C   GLU A  90      67.480  65.245 123.889  1.00  0.00           C
ATOM   1619  O   GLU A  90      67.670  65.275 122.669  1.00  0.00           O
ATOM   1620  N   ILE A  91      66.330  64.835 124.400  1.00  0.00           N
ATOM   1622  CA  ILE A  91      65.240  64.265 123.650  1.00  0.00           C
ATOM   1624  CB  ILE A  91      64.890  62.865 124.139  1.00  0.00           C
ATOM   1626  CG2 ILE A  91      63.590  62.335 123.480  1.00  0.00           C
ATOM   1630  CG1 ILE A  91      66.060  61.885 123.919  1.00  0.00           C
ATOM   1633  CD  ILE A  91      66.680  61.905 122.529  1.00  0.00           C
ATOM   1637  C   ILE A  91      64.080  65.165 123.909  1.00  0.00           C
ATOM   1638  O   ILE A  91      63.810  65.495 125.070  1.00  0.00           O
ATOM   1639  N   ASN A  92      63.340  65.615 122.870  1.00  0.00           N
ATOM   1641  CA  ASN A  92      62.200  66.475 123.130  1.00  0.00           C
ATOM   1643  CB  ASN A  92      61.440  66.995 121.880  1.00  0.00           C
ATOM   1646  CG  ASN A  92      62.290  67.965 121.079  1.00  0.00           C
ATOM   1647  OD1 ASN A  92      63.520  68.035 121.180  1.00  0.00           O
ATOM   1648  ND2 ASN A  92      61.600  68.755 120.239  1.00  0.00           N
ATOM   1651  C   ASN A  92      61.200  65.725 123.939  1.00  0.00           C
ATOM   1652  O   ASN A  92      60.820  64.605 123.599  1.00  0.00           O
ATOM   1653  N   LYS A  93      60.670  66.345 125.010  1.00  0.00           N
ATOM   1655  CA  LYS A  93      59.680  65.715 125.820  1.00  0.00           C
ATOM   1657  CB  LYS A  93      59.460  66.435 127.189  1.00  0.00           C
ATOM   1660  CG  LYS A  93      58.470  65.765 128.169  1.00  0.00           C
ATOM   1663  CD  LYS A  93      58.550  66.465 129.549  1.00  0.00           C
ATOM   1666  CE  LYS A  93      57.320  66.445 130.459  1.00  0.00           C
ATOM   1669  NZ  LYS A  93      57.020  65.125 131.019  1.00  0.00           N
ATOM   1673  C   LYS A  93      58.420  65.675 125.010  1.00  0.00           C
ATOM   1674  O   LYS A  93      57.560  64.885 125.320  1.00  0.00           O
ATOM   1675  N   LYS A  94      58.260  66.485 123.930  1.00  0.00           N
ATOM   1677  CA  LYS A  94      56.990  66.625 123.249  1.00  0.00           C
ATOM   1679  CB  LYS A  94      56.770  68.115 122.930  1.00  0.00           C
ATOM   1682  CG  LYS A  94      55.360  68.525 123.340  1.00  0.00           C
ATOM   1685  CD  LYS A  94      55.230  70.025 123.589  1.00  0.00           C
ATOM   1688  CE  LYS A  94      53.920  70.385 124.289  1.00  0.00           C
ATOM   1691  NZ  LYS A  94      53.130  71.295 123.459  1.00  0.00           N
ATOM   1695  C   LYS A  94      56.770  65.795 121.989  1.00  0.00           C
ATOM   1696  O   LYS A  94      55.650  65.385 121.699  1.00  0.00           O
ATOM   1697  N   ASN A  95      57.810  65.455 121.220  1.00  0.00           N
ATOM   1699  CA  ASN A  95      57.650  64.395 120.239  1.00  0.00           C
ATOM   1701  CB  ASN A  95      57.790  64.885 118.769  1.00  0.00           C
ATOM   1704  CG  ASN A  95      56.400  65.285 118.309  1.00  0.00           C
ATOM   1705  OD1 ASN A  95      55.460  64.495 118.459  1.00  0.00           O
ATOM   1706  ND2 ASN A  95      56.230  66.505 117.769  1.00  0.00           N
ATOM   1709  C   ASN A  95      58.520  63.195 120.480  1.00  0.00           C
ATOM   1710  O   ASN A  95      58.380  62.215 119.750  1.00  0.00           O
ATOM   1711  N   GLY A  96      59.370  63.165 121.519  1.00  0.00           N
ATOM   1713  CA  GLY A  96      60.290  62.045 121.680  1.00  0.00           C
ATOM   1716  C   GLY A  96      61.210  61.935 120.500  1.00  0.00           C
ATOM   1717  O   GLY A  96      61.410  60.875 119.930  1.00  0.00           O
ATOM   1718  N   CYS A  97      61.720  63.085 120.049  1.00  0.00           N
ATOM   1720  CA  CYS A  97      62.610  63.165 118.909  1.00  0.00           C
ATOM   1722  CB  CYS A  97      62.180  64.215 117.840  1.00  0.00           C
ATOM   1725  SG  CYS A  97      62.110  65.935 118.419  1.00  0.00           S
ATOM   1727  C   CYS A  97      64.000  63.435 119.429  1.00  0.00           C
ATOM   1728  O   CYS A  97      64.200  64.155 120.399  1.00  0.00           O
ATOM   1729  N   VAL A  98      64.970  62.785 118.779  1.00  0.00           N
ATOM   1731  CA  VAL A  98      66.380  62.995 119.009  1.00  0.00           C
ATOM   1733  CB  VAL A  98      67.190  61.885 118.349  1.00  0.00           C
ATOM   1735  CG1 VAL A  98      66.830  60.575 119.079  1.00  0.00           C
ATOM   1739  CG2 VAL A  98      66.880  61.725 116.839  1.00  0.00           C
ATOM   1743  C   VAL A  98      66.810  64.385 118.589  1.00  0.00           C
ATOM   1744  O   VAL A  98      66.890  64.705 117.409  1.00  0.00           O
ATOM   1745  N   LEU A  99      67.050  65.285 119.570  1.00  0.00           N
ATOM   1747  CA  LEU A  99      67.330  66.665 119.250  1.00  0.00           C
ATOM   1749  CB  LEU A  99      66.890  67.595 120.419  1.00  0.00           C
ATOM   1752  CG  LEU A  99      67.230  69.095 120.250  1.00  0.00           C
ATOM   1754  CD1 LEU A  99      66.640  69.605 118.950  1.00  0.00           C
ATOM   1758  CD2 LEU A  99      66.670  69.955 121.389  1.00  0.00           C
ATOM   1762  C   LEU A  99      68.810  66.815 119.029  1.00  0.00           C
ATOM   1763  O   LEU A  99      69.280  67.245 117.980  1.00  0.00           O
ATOM   1764  N   ASN A 100      69.550  66.375 120.049  1.00  0.00           N
ATOM   1766  CA  ASN A 100      70.970  66.545 120.089  1.00  0.00           C
ATOM   1768  CB  ASN A 100      71.370  67.925 120.679  1.00  0.00           C
ATOM   1771  CG  ASN A 100      72.830  68.185 120.320  1.00  0.00           C
ATOM   1772  OD1 ASN A 100      73.360  67.665 119.339  1.00  0.00           O
ATOM   1773  ND2 ASN A 100      73.560  68.875 121.220  1.00  0.00           N
ATOM   1776  C   ASN A 100      71.560  65.445 120.939  1.00  0.00           C
ATOM   1777  O   ASN A 100      70.880  64.775 121.709  1.00  0.00           O
ATOM   1778  N   PHE A 101      72.870  65.235 120.749  1.00  0.00           N
ATOM   1780  CA  PHE A 101      73.660  64.295 121.470  1.00  0.00           C
ATOM   1782  CB  PHE A 101      73.450  62.885 120.849  1.00  0.00           C
ATOM   1785  CG  PHE A 101      73.970  62.825 119.429  1.00  0.00           C
ATOM   1786  CD1 PHE A 101      73.260  63.345 118.329  1.00  0.00           C
ATOM   1788  CE1 PHE A 101      73.850  63.345 117.059  1.00  0.00           C
ATOM   1790  CZ  PHE A 101      75.120  62.795 116.880  1.00  0.00           C
ATOM   1792  CD2 PHE A 101      75.240  62.295 119.230  1.00  0.00           C
ATOM   1794  CE2 PHE A 101      75.820  62.265 117.959  1.00  0.00           C
ATOM   1796  C   PHE A 101      75.110  64.785 121.400  1.00  0.00           C
ATOM   1797  O   PHE A 101      75.540  65.425 120.440  1.00  0.00           O
ATOM   1798  N   LEU A 102      75.930  64.505 122.420  1.00  0.00           N
ATOM   1800  CA  LEU A 102      77.340  64.865 122.440  1.00  0.00           C
ATOM   1802  CB  LEU A 102      77.620  66.125 123.320  1.00  0.00           C
ATOM   1805  CG  LEU A 102      79.100  66.505 123.609  1.00  0.00           C
ATOM   1807  CD1 LEU A 102      79.830  67.075 122.400  1.00  0.00           C
ATOM   1811  CD2 LEU A 102      79.170  67.545 124.730  1.00  0.00           C
ATOM   1815  C   LEU A 102      78.080  63.685 123.010  1.00  0.00           C
ATOM   1816  O   LEU A 102      77.700  63.165 124.059  1.00  0.00           O
ATOM   1817  N   HIS A 103      79.160  63.205 122.370  1.00  0.00           N
ATOM   1819  CA  HIS A 103      79.880  62.065 122.889  1.00  0.00           C
ATOM   1821  CB  HIS A 103      80.160  61.005 121.799  1.00  0.00           C
ATOM   1824  ND1 HIS A 103      78.670  59.005 121.649  1.00  0.00           N
ATOM   1825  CG  HIS A 103      78.920  60.325 121.310  1.00  0.00           C
ATOM   1826  CE1 HIS A 103      77.560  58.685 121.009  1.00  0.00           C
ATOM   1828  NE2 HIS A 103      77.110  59.715 120.259  1.00  0.00           N
ATOM   1830  CD2 HIS A 103      77.980  60.765 120.440  1.00  0.00           C
ATOM   1832  C   HIS A 103      81.170  62.535 123.480  1.00  0.00           C
ATOM   1833  O   HIS A 103      82.090  62.895 122.739  1.00  0.00           O
ATOM   1834  N   SER A 104      81.290  62.575 124.829  1.00  0.00           N
ATOM   1836  CA  SER A 104      82.520  63.045 125.469  1.00  0.00           C
ATOM   1838  CB  SER A 104      82.430  63.395 126.989  1.00  0.00           C
ATOM   1841  OG  SER A 104      82.590  62.305 127.899  1.00  0.00           O
ATOM   1843  C   SER A 104      83.670  62.115 125.180  1.00  0.00           C
ATOM   1844  O   SER A 104      83.520  60.905 125.010  1.00  0.00           O
ATOM   1845  N   LYS A 105      84.860  62.705 125.049  1.00  0.00           N
ATOM   1847  CA  LYS A 105      86.040  62.025 124.599  1.00  0.00           C
ATOM   1849  CB  LYS A 105      86.540  62.615 123.270  1.00  0.00           C
ATOM   1852  CG  LYS A 105      85.610  62.525 122.059  1.00  0.00           C
ATOM   1855  CD  LYS A 105      86.360  63.215 120.919  1.00  0.00           C
ATOM   1858  CE  LYS A 105      85.640  63.295 119.590  1.00  0.00           C
ATOM   1861  NZ  LYS A 105      85.570  61.955 118.980  1.00  0.00           N
ATOM   1865  C   LYS A 105      87.180  62.245 125.630  1.00  0.00           C
ATOM   1866  OT1 LYS A 105      86.950  63.025 126.579  1.00  0.00           O
ATOM   1867  OT2 LYS A 105      88.290  61.665 125.440  1.00  0.00           O
ATOM   1868  NH3 POPEB 106      82.220  75.875 120.060  1.00  0.00           N
ATOM   1872  C12 POPEB 106      80.980  75.355 119.409  1.00  0.00           C
ATOM   1875  C11 POPEB 106      79.730  76.045 119.949  1.00  0.00           C
ATOM   1878  P   POPEB 106      77.320  76.345 118.989  1.00  0.00           P
ATOM   1879  O13 POPEB 106      76.920  75.855 120.320  1.00  0.00           O
ATOM   1880  O14 POPEB 106      76.810  77.675 118.570  1.00  0.00           O
ATOM   1881  O11 POPEB 106      76.810  75.315 117.909  1.00  0.00           O
ATOM   1882  O12 POPEB 106      78.890  76.315 118.830  1.00  0.00           O
ATOM   1883  C1  POPEB 106      77.580  74.265 117.320  1.00  0.00           C
ATOM   1886  C2  POPEB 106      77.840  74.555 115.820  1.00  0.00           C
ATOM   1888  O21 POPEB 106      77.870  73.365 114.999  1.00  0.00           O
ATOM   1889  C21 POPEB 106      78.980  73.015 114.380  1.00  0.00           C
ATOM   1890  O22 POPEB 106      80.100  72.965 114.849  1.00  0.00           O
ATOM   1891  C22 POPEB 106      78.620  72.625 112.949  1.00  0.00           C
ATOM   1894  C3  POPEB 106      78.960  75.615 115.570  1.00  0.00           C
ATOM   1897  O31 POPEB 106      78.930  76.135 114.219  1.00  0.00           O
ATOM   1898  C31 POPEB 106      77.990  77.065 114.009  1.00  0.00           C
ATOM   1899  O32 POPEB 106      77.150  77.415 114.820  1.00  0.00           O
ATOM   1900  C32 POPEB 106      78.110  77.655 112.610  1.00  0.00           C
ATOM   1903  C23 POPEB 106      79.780  71.995 112.140  1.00  0.00           C
ATOM   1906  C24 POPEB 106      79.290  71.355 110.829  1.00  0.00           C
ATOM   1909  C25 POPEB 106      79.190  72.355 109.669  1.00  0.00           C
ATOM   1912  C26 POPEB 106      78.560  71.755 108.410  1.00  0.00           C
ATOM   1915  C27 POPEB 106      78.500  72.755 107.250  1.00  0.00           C
ATOM   1918  C28 POPEB 106      77.810  72.225 105.989  1.00  0.00           C
ATOM   1921  C29 POPEB 106      76.320  72.115 106.180  1.00  0.00           C
ATOM   1923 0C21 POPEB 106      75.390  72.095 105.209  1.00  0.00           C
ATOM   1925 1C21 POPEB 106      75.620  72.135 103.720  1.00  0.00           C
ATOM   1928 2C21 POPEB 106      75.750  70.725 103.120  1.00  0.00           C
ATOM   1931 3C21 POPEB 106      74.640  69.735 103.540  1.00  0.00           C
ATOM   1934 4C21 POPEB 106      74.760  68.405 102.790  1.00  0.00           C
ATOM   1937 5C21 POPEB 106      73.760  67.335 103.279  1.00  0.00           C
ATOM   1940 6C21 POPEB 106      73.830  66.075 102.420  1.00  0.00           C
ATOM   1943 7C21 POPEB 106      72.940  64.935 102.930  1.00  0.00           C
ATOM   1946 8C21 POPEB 106      72.920  63.705 102.020  1.00  0.00           C
ATOM   1950  C33 POPEB 106      77.930  76.635 111.470  1.00  0.00           C
ATOM   1953  C34 POPEB 106      77.130  77.245 110.309  1.00  0.00           C
ATOM   1956  C35 POPEB 106      77.000  76.325 109.090  1.00  0.00           C
ATOM   1959  C36 POPEB 106      78.190  76.445 108.130  1.00  0.00           C
ATOM   1962  C37 POPEB 106      77.710  76.605 106.680  1.00  0.00           C
ATOM   1965  C38 POPEB 106      78.850  76.555 105.659  1.00  0.00           C
ATOM   1968  C39 POPEB 106      78.370  76.815 104.230  1.00  0.00           C
ATOM   1971 0C31 POPEB 106      78.020  78.285 103.970  1.00  0.00           C
ATOM   1974 1C31 POPEB 106      77.860  78.585 102.479  1.00  0.00           C
ATOM   1977 2C31 POPEB 106      77.540  80.055 102.180  1.00  0.00           C
ATOM   1980 3C31 POPEB 106      77.760  80.425 100.700  1.00  0.00           C
ATOM   1983 4C31 POPEB 106      77.170  79.415  99.709  1.00  0.00           C
ATOM   1986 5C31 POPEB 106      77.310  79.895  98.270  1.00  0.00           C
ATOM   1989 6C31 POPEB 106      76.960  78.815  97.230  1.00  0.00           C
ATOM   1993  NH3 POPEC 107     115.360 107.715  79.289  1.00  0.00           N
ATOM   1997  C12 POPEC 107     114.910 108.535  78.109  1.00  0.00           C
ATOM   2000  C11 POPEC 107     115.940 109.615  77.730  1.00  0.00           C
ATOM   2003  P   POPEC 107     117.170 111.745  78.500  1.00  0.00           P
ATOM   2004  O13 POPEC 107     118.000 111.365  77.329  1.00  0.00           O
ATOM   2005  O14 POPEC 107     116.550 113.085  78.519  1.00  0.00           O
ATOM   2006  O11 POPEC 107     117.970 111.625  79.839  1.00  0.00           O
ATOM   2007  O12 POPEC 107     116.010 110.655  78.699  1.00  0.00           O
ATOM   2008  C1  POPEC 107     118.730 110.505  80.259  1.00  0.00           C
ATOM   2011  C2  POPEC 107     117.930 109.385  81.000  1.00  0.00           C
ATOM   2013  O21 POPEC 107     116.950 109.875  81.939  1.00  0.00           O
ATOM   2014  C21 POPEC 107     117.450 110.315  83.070  1.00  0.00           C
ATOM   2015  O22 POPEC 107     118.610 110.645  83.270  1.00  0.00           O
ATOM   2016  C22 POPEC 107     116.420 110.185  84.190  1.00  0.00           C
ATOM   2019  C3  POPEC 107     118.860 108.275  81.620  1.00  0.00           C
ATOM   2022  O31 POPEC 107     118.080 107.305  82.349  1.00  0.00           O
ATOM   2023  C31 POPEC 107     118.680 106.735  83.390  1.00  0.00           C
ATOM   2024  O32 POPEC 107     119.810 106.965  83.790  1.00  0.00           O
ATOM   2025  C32 POPEC 107     117.760 105.705  84.029  1.00  0.00           C
ATOM   2028  C23 POPEC 107     117.150 109.735  85.469  1.00  0.00           C
ATOM   2031  C24 POPEC 107     116.210 109.455  86.639  1.00  0.00           C
ATOM   2034  C25 POPEC 107     116.950 108.895  87.860  1.00  0.00           C
ATOM   2037  C26 POPEC 107     116.080 108.925  89.120  1.00  0.00           C
ATOM   2040  C27 POPEC 107     116.820 108.365  90.340  1.00  0.00           C
ATOM   2043  C28 POPEC 107     116.370 109.055  91.649  1.00  0.00           C
ATOM   2046  C29 POPEC 107     114.960 108.675  92.040  1.00  0.00           C
ATOM   2048 0C21 POPEC 107     114.570 108.265  93.260  1.00  0.00           C
ATOM   2050 1C21 POPEC 107     115.490 108.135  94.459  1.00  0.00           C
ATOM   2053 2C21 POPEC 107     115.820 109.495  95.089  1.00  0.00           C
ATOM   2056 3C21 POPEC 107     116.900 109.385  96.170  1.00  0.00           C
ATOM   2059 4C21 POPEC 107     117.010 110.655  97.020  1.00  0.00           C
ATOM   2062 5C21 POPEC 107     118.150 110.605  98.049  1.00  0.00           C
ATOM   2065 6C21 POPEC 107     119.520 110.835  97.409  1.00  0.00           C
ATOM   2068 7C21 POPEC 107     120.680 110.605  98.390  1.00  0.00           C
ATOM   2071 8C21 POPEC 107     121.950 110.135  97.689  1.00  0.00           C
ATOM   2075  C33 POPEC 107     117.660 105.875  85.570  1.00  0.00           C
ATOM   2078  C34 POPEC 107     117.210 104.565  86.220  1.00  0.00           C
ATOM   2081  C35 POPEC 107     116.930 104.615  87.720  1.00  0.00           C
ATOM   2084  C36 POPEC 107     118.150 104.205  88.559  1.00  0.00           C
ATOM   2087  C37 POPEC 107     117.770 103.905  90.019  1.00  0.00           C
ATOM   2090  C38 POPEC 107     118.960 103.445  90.869  1.00  0.00           C
ATOM   2093  C39 POPEC 107     118.590 102.975  92.280  1.00  0.00           C
ATOM   2096 0C31 POPEC 107     117.720 103.965  93.060  1.00  0.00           C
ATOM   2099 1C31 POPEC 107     117.490 103.515  94.499  1.00  0.00           C
ATOM   2102 2C31 POPEC 107     116.460 104.395  95.220  1.00  0.00           C
ATOM   2105 3C31 POPEC 107     116.170 103.875  96.629  1.00  0.00           C
ATOM   2108 4C31 POPEC 107     115.240 104.795  97.420  1.00  0.00           C
ATOM   2111 5C31 POPEC 107     114.990 104.255  98.830  1.00  0.00           C
ATOM   2114 6C31 POPEC 107     114.160 105.205  99.699  1.00  0.00           C
ATOM   2118  NH3 POPED 108      69.110  68.275  76.579  1.00  0.00           N
ATOM   2122  C12 POPED 108      69.970  67.425  77.470  1.00  0.00           C
ATOM   2125  C11 POPED 108      69.790  65.935  77.160  1.00  0.00           C
ATOM   2128  P   POPED 108      71.360  63.885  77.540  1.00  0.00           P
ATOM   2129  O13 POPED 108      71.910  64.205  76.209  1.00  0.00           O
ATOM   2130  O14 POPED 108      70.480  62.715  77.639  1.00  0.00           O
ATOM   2131  O11 POPED 108      72.580  63.725  78.539  1.00  0.00           O
ATOM   2132  O12 POPED 108      70.620  65.175  78.049  1.00  0.00           O
ATOM   2133  C1  POPED 108      72.320  63.495  79.929  1.00  0.00           C
ATOM   2136  C2  POPED 108      72.760  62.075  80.419  1.00  0.00           C
ATOM   2138  O21 POPED 108      73.580  62.105  81.610  1.00  0.00           O
ATOM   2139  C21 POPED 108      72.910  62.545  82.680  1.00  0.00           C
ATOM   2140  O22 POPED 108      72.030  63.395  82.650  1.00  0.00           O
ATOM   2141  C22 POPED 108      73.190  61.645  83.889  1.00  0.00           C
ATOM   2144  C3  POPED 108      73.460  61.225  79.299  1.00  0.00           C
ATOM   2147  O31 POPED 108      74.280  60.115  79.730  1.00  0.00           O
ATOM   2148  C31 POPED 108      73.920  59.355  80.759  1.00  0.00           C
ATOM   2149  O32 POPED 108      72.820  59.335  81.290  1.00  0.00           O
ATOM   2150  C32 POPED 108      75.150  58.545  81.180  1.00  0.00           C
ATOM   2153  C23 POPED 108      72.070  61.795  84.949  1.00  0.00           C
ATOM   2156  C24 POPED 108      71.870  60.545  85.820  1.00  0.00           C
ATOM   2159  C25 POPED 108      70.660  60.695  86.760  1.00  0.00           C
ATOM   2162  C26 POPED 108      70.620  59.665  87.899  1.00  0.00           C
ATOM   2165  C27 POPED 108      69.710  60.115  89.050  1.00  0.00           C
ATOM   2168  C28 POPED 108      70.110  59.465  90.389  1.00  0.00           C
ATOM   2171  C29 POPED 108      69.520  60.155  91.590  1.00  0.00           C
ATOM   2173 0C21 POPED 108      70.200  60.935  92.459  1.00  0.00           C
ATOM   2175 1C21 POPED 108      71.660  61.305  92.349  1.00  0.00           C
ATOM   2178 2C21 POPED 108      72.640  60.185  92.759  1.00  0.00           C
ATOM   2181 3C21 POPED 108      72.530  59.775  94.230  1.00  0.00           C
ATOM   2184 4C21 POPED 108      73.500  58.645  94.599  1.00  0.00           C
ATOM   2187 5C21 POPED 108      73.020  57.875  95.840  1.00  0.00           C
ATOM   2190 6C21 POPED 108      73.970  56.745  96.239  1.00  0.00           C
ATOM   2193 7C21 POPED 108      73.380  55.915  97.389  1.00  0.00           C
ATOM   2196 8C21 POPED 108      74.310  54.825  97.899  1.00  0.00           C
ATOM   2200  C33 POPED 108      75.060  58.065  82.639  1.00  0.00           C
ATOM   2203  C34 POPED 108      76.360  57.385  83.089  1.00  0.00           C
ATOM   2206  C35 POPED 108      76.330  56.955  84.559  1.00  0.00           C
ATOM   2209  C36 POPED 108      77.630  56.275  84.999  1.00  0.00           C
ATOM   2212  C37 POPED 108      77.600  55.865  86.480  1.00  0.00           C
ATOM   2215  C38 POPED 108      78.880  55.125  86.880  1.00  0.00           C
ATOM   2218  C39 POPED 108      78.890  54.615  88.329  1.00  0.00           C
ATOM   2221 0C31 POPED 108      78.850  55.735  89.359  1.00  0.00           C
ATOM   2224 1C31 POPED 108      79.350  55.295  90.739  1.00  0.00           C
ATOM   2227 2C31 POPED 108      79.340  56.455  91.739  1.00  0.00           C
ATOM   2230 3C31 POPED 108      80.060  56.135  93.060  1.00  0.00           C
ATOM   2233 4C31 POPED 108      79.340  55.065  93.900  1.00  0.00           C
ATOM   2236 5C31 POPED 108      80.070  54.765  95.220  1.00  0.00           C
ATOM   2239 6C31 POPED 108      79.450  53.585  95.959  1.00  0.00           C
ATOM   2243  NH3 POPEE 109      86.360  42.065  77.079  1.00  0.00           N
ATOM   2247  C12 POPEE 109      86.310  41.925  75.579  1.00  0.00           C
ATOM   2250  C11 POPEE 109      84.970  41.295  75.150  1.00  0.00           C
ATOM   2253  P   POPEE 109      83.570  43.405  75.570  1.00  0.00           P
ATOM   2254  O13 POPEE 109      84.460  44.145  76.500  1.00  0.00           O
ATOM   2255  O14 POPEE 109      83.740  43.695  74.139  1.00  0.00           O
ATOM   2256  O11 POPEE 109      82.070  43.495  76.009  1.00  0.00           O
ATOM   2257  O12 POPEE 109      83.850  41.875  75.839  1.00  0.00           O
ATOM   2258  C1  POPEE 109      81.660  44.375  77.049  1.00  0.00           C
ATOM   2261  C2  POPEE 109      82.000  43.805  78.449  1.00  0.00           C
ATOM   2263  O21 POPEE 109      80.800  43.455  79.160  1.00  0.00           O
ATOM   2264  C21 POPEE 109      81.020  42.585  80.130  1.00  0.00           C
ATOM   2265  O22 POPEE 109      81.880  41.725  80.139  1.00  0.00           O
ATOM   2266  C22 POPEE 109      80.060  42.875  81.279  1.00  0.00           C
ATOM   2269  C3  POPEE 109      82.800  44.865  79.250  1.00  0.00           C
ATOM   2272  O31 POPEE 109      83.230  44.425  80.560  1.00  0.00           O
ATOM   2273  C31 POPEE 109      84.310  43.645  80.549  1.00  0.00           C
ATOM   2274  O32 POPEE 109      84.860  43.175  79.570  1.00  0.00           O
ATOM   2275  C32 POPEE 109      84.900  43.595  81.970  1.00  0.00           C
ATOM   2278  C23 POPEE 109      80.450  42.035  82.510  1.00  0.00           C
ATOM   2281  C24 POPEE 109      79.760  42.475  83.799  1.00  0.00           C
ATOM   2284  C25 POPEE 109      80.170  41.555  84.959  1.00  0.00           C
ATOM   2287  C26 POPEE 109      79.520  41.935  86.290  1.00  0.00           C
ATOM   2290  C27 POPEE 109      79.610  40.805  87.309  1.00  0.00           C
ATOM   2293  C28 POPEE 109      78.670  41.025  88.509  1.00  0.00           C
ATOM   2296  C29 POPEE 109      78.410  39.735  89.260  1.00  0.00           C
ATOM   2298 0C21 POPEE 109      78.190  39.625  90.580  1.00  0.00           C
ATOM   2300 1C21 POPEE 109      78.130  40.735  91.579  1.00  0.00           C
ATOM   2303 2C21 POPEE 109      76.960  40.585  92.570  1.00  0.00           C
ATOM   2306 3C21 POPEE 109      77.130  41.605  93.690  1.00  0.00           C
ATOM   2309 4C21 POPEE 109      76.040  41.645  94.759  1.00  0.00           C
ATOM   2312 5C21 POPEE 109      76.410  42.705  95.799  1.00  0.00           C
ATOM   2315 6C21 POPEE 109      75.330  42.905  96.849  1.00  0.00           C
ATOM   2318 7C21 POPEE 109      75.660  44.065  97.800  1.00  0.00           C
ATOM   2321 8C21 POPEE 109      74.750  44.065  99.029  1.00  0.00           C
ATOM   2325  C33 POPEE 109      84.590  42.305  82.779  1.00  0.00           C
ATOM   2328  C34 POPEE 109      85.670  42.075  83.849  1.00  0.00           C
ATOM   2331  C35 POPEE 109      85.420  40.885  84.800  1.00  0.00           C
ATOM   2334  C36 POPEE 109      85.180  41.325  86.260  1.00  0.00           C
ATOM   2337  C37 POPEE 109      85.110  40.145  87.239  1.00  0.00           C
ATOM   2340  C38 POPEE 109      84.250  40.465  88.480  1.00  0.00           C
ATOM   2343  C39 POPEE 109      84.930  41.455  89.450  1.00  0.00           C
ATOM   2346 0C31 POPEE 109      83.930  42.055  90.449  1.00  0.00           C
ATOM   2349 1C31 POPEE 109      84.580  43.075  91.389  1.00  0.00           C
ATOM   2352 2C31 POPEE 109      84.850  42.555  92.809  1.00  0.00           C
ATOM   2355 3C31 POPEE 109      86.030  41.575  92.930  1.00  0.00           C
ATOM   2358 4C31 POPEE 109      86.210  41.085  94.380  1.00  0.00           C
ATOM   2361 5C31 POPEE 109      87.320  40.035  94.549  1.00  0.00           C
ATOM   2364 6C31 POPEE 109      87.470  39.585  96.000  1.00  0.00           C
ATOM   2368  NH3 POPEF 110      26.900   2.965  81.339  1.00  0.00           N
ATOM   2372  C12 POPEF 110      26.580   3.675  80.060  1.00  0.00           C
ATOM   2375  C11 POPEF 110      25.060   3.805  79.879  1.00  0.00           C
ATOM   2378  P   POPEF 110      24.520   5.405  81.870  1.00  0.00           P
ATOM   2379  O13 POPEF 110      23.290   5.655  82.650  1.00  0.00           O
ATOM   2380  O14 POPEF 110      24.940   6.445  80.899  1.00  0.00           O
ATOM   2381  O11 POPEF 110      25.740   5.045  82.829  1.00  0.00           O
ATOM   2382  O12 POPEF 110      24.380   4.035  81.109  1.00  0.00           O
ATOM   2383  C1  POPEF 110      25.830   5.685  84.120  1.00  0.00           C
ATOM   2386  C2  POPEF 110      25.050   4.885  85.220  1.00  0.00           C
ATOM   2388  O21 POPEF 110      24.280   5.715  86.129  1.00  0.00           O
ATOM   2389  C21 POPEF 110      24.970   6.205  87.169  1.00  0.00           C
ATOM   2390  O22 POPEF 110      26.180   6.315  87.230  1.00  0.00           O
ATOM   2391  C22 POPEF 110      24.020   6.515  88.340  1.00  0.00           C
ATOM   2394  C3  POPEF 110      25.840   3.765  85.939  1.00  0.00           C
ATOM   2397  O31 POPEF 110      24.970   3.265  86.970  1.00  0.00           O
ATOM   2398  C31 POPEF 110      25.570   2.665  87.969  1.00  0.00           C
ATOM   2399  O32 POPEF 110      26.760   2.495  88.099  1.00  0.00           O
ATOM   2400  C32 POPEF 110      24.490   2.205  88.930  1.00  0.00           C
ATOM   2403  C23 POPEF 110      24.820   6.805  89.640  1.00  0.00           C
ATOM   2406  C24 POPEF 110      23.980   6.935  90.930  1.00  0.00           C
ATOM   2409  C25 POPEF 110      23.390   5.615  91.459  1.00  0.00           C
ATOM   2412  C26 POPEF 110      23.000   5.615  92.959  1.00  0.00           C
ATOM   2415  C27 POPEF 110      24.180   5.415  93.930  1.00  0.00           C
ATOM   2418  C28 POPEF 110      23.780   5.155  95.399  1.00  0.00           C
ATOM   2421  C29 POPEF 110      25.000   4.905  96.249  1.00  0.00           C
ATOM   2423 0C21 POPEF 110      25.240   3.905  97.129  1.00  0.00           C
ATOM   2425 1C21 POPEF 110      24.330   2.785  97.570  1.00  0.00           C
ATOM   2428 2C21 POPEF 110      24.360   2.665  99.110  1.00  0.00           C
ATOM   2431 3C21 POPEF 110      23.610   1.455  99.689  1.00  0.00           C
ATOM   2434 4C21 POPEF 110      23.420   1.625 101.209  1.00  0.00           C
ATOM   2437 5C21 POPEF 110      22.800   0.405 101.919  1.00  0.00           C
ATOM   2440 6C21 POPEF 110      22.540   0.705 103.400  1.00  0.00           C
ATOM   2443 7C21 POPEF 110      22.240  -0.545 104.239  1.00  0.00           C
ATOM   2446 8C21 POPEF 110      21.840  -0.185 105.679  1.00  0.00           C
ATOM   2450  C33 POPEF 110      25.060   1.635  90.250  1.00  0.00           C
ATOM   2453  C34 POPEF 110      24.080   1.785  91.409  1.00  0.00           C
ATOM   2456  C35 POPEF 110      22.640   1.375  91.089  1.00  0.00           C
ATOM   2459  C36 POPEF 110      21.760   1.525  92.329  1.00  0.00           C
ATOM   2462  C37 POPEF 110      20.330   1.035  92.119  1.00  0.00           C
ATOM   2465  C38 POPEF 110      19.520   1.025  93.419  1.00  0.00           C
ATOM   2468  C39 POPEF 110      20.020  -0.045  94.400  1.00  0.00           C
ATOM   2471 0C31 POPEF 110      19.410   0.105  95.790  1.00  0.00           C
ATOM   2474 1C31 POPEF 110      20.110  -0.795  96.820  1.00  0.00           C
ATOM   2477 2C31 POPEF 110      19.750  -0.435  98.260  1.00  0.00           C
ATOM   2480 3C31 POPEF 110      18.240  -0.405  98.519  1.00  0.00           C
ATOM   2483 4C31 POPEF 110      17.930   0.195  99.889  1.00  0.00           C
ATOM   2486 5C31 POPEF 110      16.430   0.375 100.110  1.00  0.00           C
ATOM   2489 6C31 POPEF 110      16.120   0.965 101.489  1.00  0.00           C
ATOM   2493  NH3 POPEG 111      64.250 113.605  75.259  1.00  0.00           N
ATOM   2497  C12 POPEG 111      64.230 112.245  75.889  1.00  0.00           C
ATOM   2500  C11 POPEG 111      63.040 112.135  76.880  1.00  0.00           C
ATOM   2503  P   POPEG 111      60.970 113.735  76.559  1.00  0.00           P
ATOM   2504  O13 POPEG 111      61.800 114.845  76.060  1.00  0.00           O
ATOM   2505  O14 POPEG 111      59.590 113.645  76.060  1.00  0.00           O
ATOM   2506  O11 POPEG 111      60.970 113.845  78.139  1.00  0.00           O
ATOM   2507  O12 POPEG 111      61.760 112.395  76.279  1.00  0.00           O
ATOM   2508  C1  POPEG 111      60.040 113.045  78.880  1.00  0.00           C
ATOM   2511  C2  POPEG 111      60.000 113.525  80.349  1.00  0.00           C
ATOM   2513  O21 POPEG 111      59.350 112.535  81.159  1.00  0.00           O
ATOM   2514  C21 POPEG 111      60.150 111.605  81.649  1.00  0.00           C
ATOM   2515  O22 POPEG 111      61.350 111.495  81.430  1.00  0.00           O
ATOM   2516  C22 POPEG 111      59.340 110.695  82.580  1.00  0.00           C
ATOM   2519  C3  POPEG 111      59.380 114.925  80.519  1.00  0.00           C
ATOM   2522  O31 POPEG 111      59.510 115.315  81.900  1.00  0.00           O
ATOM   2523  C31 POPEG 111      58.440 115.055  82.619  1.00  0.00           C
ATOM   2524  O32 POPEG 111      57.340 114.725  82.189  1.00  0.00           O
ATOM   2525  C32 POPEG 111      58.780 115.115  84.110  1.00  0.00           C
ATOM   2528  C23 POPEG 111      59.860 110.675  84.040  1.00  0.00           C
ATOM   2531  C24 POPEG 111      58.730 110.785  85.070  1.00  0.00           C
ATOM   2534  C25 POPEG 111      59.080 110.125  86.419  1.00  0.00           C
ATOM   2537  C26 POPEG 111      60.160 110.855  87.219  1.00  0.00           C
ATOM   2540  C27 POPEG 111      60.600 110.075  88.459  1.00  0.00           C
ATOM   2543  C28 POPEG 111      61.150 110.965  89.599  1.00  0.00           C
ATOM   2546  C29 POPEG 111      60.060 111.785  90.250  1.00  0.00           C
ATOM   2548 0C21 POPEG 111      59.250 111.355  91.229  1.00  0.00           C
ATOM   2550 1C21 POPEG 111      59.260 109.965  91.820  1.00  0.00           C
ATOM   2553 2C21 POPEG 111      57.940 109.585  92.519  1.00  0.00           C
ATOM   2556 3C21 POPEG 111      57.740 110.315  93.860  1.00  0.00           C
ATOM   2559 4C21 POPEG 111      56.330 110.125  94.439  1.00  0.00           C
ATOM   2562 5C21 POPEG 111      56.010 108.695  94.900  1.00  0.00           C
ATOM   2565 6C21 POPEG 111      56.680 108.355  96.239  1.00  0.00           C
ATOM   2568 7C21 POPEG 111      56.230 106.995  96.799  1.00  0.00           C
ATOM   2571 8C21 POPEG 111      56.570 106.755  98.279  1.00  0.00           C
ATOM   2575  C33 POPEG 111      59.220 116.515  84.579  1.00  0.00           C
ATOM   2578  C34 POPEG 111      59.810 116.525  85.989  1.00  0.00           C
ATOM   2581  C35 POPEG 111      58.900 115.915  87.049  1.00  0.00           C
ATOM   2584  C36 POPEG 111      59.440 116.125  88.469  1.00  0.00           C
ATOM   2587  C37 POPEG 111      58.480 115.605  89.540  1.00  0.00           C
ATOM   2590  C38 POPEG 111      58.840 116.075  90.949  1.00  0.00           C
ATOM   2593  C39 POPEG 111      60.150 115.505  91.489  1.00  0.00           C
ATOM   2596 0C31 POPEG 111      60.420 115.925  92.940  1.00  0.00           C
ATOM   2599 1C31 POPEG 111      61.760 115.375  93.439  1.00  0.00           C
ATOM   2602 2C31 POPEG 111      62.170 115.925  94.809  1.00  0.00           C
ATOM   2605 3C31 POPEG 111      61.450 115.305  96.009  1.00  0.00           C
ATOM   2608 4C31 POPEG 111      62.090 115.705  97.349  1.00  0.00           C
ATOM   2611 5C31 POPEG 111      61.770 114.785  98.530  1.00  0.00           C
ATOM   2614 6C31 POPEG 111      62.650 115.095  99.750  1.00  0.00           C
ATOM   2618  NH3 POPEH 112      58.470  92.885  79.669  1.00  0.00           N
ATOM   2622  C12 POPEH 112      59.660  92.925  78.749  1.00  0.00           C
ATOM   2625  C11 POPEH 112      59.890  91.605  78.000  1.00  0.00           C
ATOM   2628  P   POPEH 112      60.560  89.175  78.690  1.00  0.00           P
ATOM   2629  O13 POPEH 112      60.770  88.775  77.280  1.00  0.00           O
ATOM   2630  O14 POPEH 112      61.810  89.335  79.470  1.00  0.00           O
ATOM   2631  O11 POPEH 112      59.620  88.095  79.349  1.00  0.00           O
ATOM   2632  O12 POPEH 112      59.690  90.485  78.849  1.00  0.00           O
ATOM   2633  C1  POPEH 112      58.700  88.415  80.399  1.00  0.00           C
ATOM   2636  C2  POPEH 112      59.200  87.845  81.750  1.00  0.00           C
ATOM   2638  O21 POPEH 112      59.900  88.865  82.499  1.00  0.00           O
ATOM   2639  C21 POPEH 112      60.180  88.435  83.749  1.00  0.00           C
ATOM   2640  O22 POPEH 112      59.450  87.705  84.389  1.00  0.00           O
ATOM   2641  C22 POPEH 112      61.550  88.925  84.199  1.00  0.00           C
ATOM   2644  C3  POPEH 112      60.140  86.645  81.430  1.00  0.00           C
ATOM   2647  O31 POPEH 112      60.390  85.785  82.549  1.00  0.00           O
ATOM   2648  C31 POPEH 112      59.440  84.895  82.759  1.00  0.00           C
ATOM   2649  O32 POPEH 112      58.410  84.765  82.110  1.00  0.00           O
ATOM   2650  C32 POPEH 112      59.890  84.035  83.909  1.00  0.00           C
ATOM   2653  C23 POPEH 112      61.800  88.725  85.720  1.00  0.00           C
ATOM   2656  C24 POPEH 112      61.400  89.935  86.570  1.00  0.00           C
ATOM   2659  C25 POPEH 112      61.790  89.735  88.039  1.00  0.00           C
ATOM   2662  C26 POPEH 112      61.390  90.925  88.930  1.00  0.00           C
ATOM   2665  C27 POPEH 112      61.590  90.625  90.419  1.00  0.00           C
ATOM   2668  C28 POPEH 112      61.150  91.805  91.310  1.00  0.00           C
ATOM   2671  C29 POPEH 112      61.590  91.605  92.739  1.00  0.00           C
ATOM   2673 0C21 POPEH 112      61.850  92.595  93.609  1.00  0.00           C
ATOM   2675 1C21 POPEH 112      61.610  94.055  93.349  1.00  0.00           C
ATOM   2678 2C21 POPEH 112      61.590  94.885  94.640  1.00  0.00           C
ATOM   2681 3C21 POPEH 112      60.880  96.235  94.429  1.00  0.00           C
ATOM   2684 4C21 POPEH 112      60.970  97.195  95.620  1.00  0.00           C
ATOM   2687 5C21 POPEH 112      60.340  96.665  96.919  1.00  0.00           C
ATOM   2690 6C21 POPEH 112      59.460  97.725  97.599  1.00  0.00           C
ATOM   2693 7C21 POPEH 112      59.180  97.415  99.079  1.00  0.00           C
ATOM   2696 8C21 POPEH 112      58.390  98.535  99.759  1.00  0.00           C
ATOM   2700  C33 POPEH 112      58.740  83.235  84.529  1.00  0.00           C
ATOM   2703  C34 POPEH 112      59.050  82.915  85.989  1.00  0.00           C
ATOM   2706  C35 POPEH 112      57.930  82.105  86.629  1.00  0.00           C
ATOM   2709  C36 POPEH 112      58.060  82.005  88.150  1.00  0.00           C
ATOM   2712  C37 POPEH 112      56.890  81.235  88.760  1.00  0.00           C
ATOM   2715  C38 POPEH 112      56.570  81.655  90.200  1.00  0.00           C
ATOM   2718  C39 POPEH 112      57.530  81.105  91.249  1.00  0.00           C
ATOM   2721 0C31 POPEH 112      57.390  79.585  91.450  1.00  0.00           C
ATOM   2724 1C31 POPEH 112      57.940  79.115  92.790  1.00  0.00           C
ATOM   2727 2C31 POPEH 112      57.920  77.585  92.930  1.00  0.00           C
ATOM   2730 3C31 POPEH 112      58.770  77.085  94.110  1.00  0.00           C
ATOM   2733 4C31 POPEH 112      58.180  77.435  95.489  1.00  0.00           C
ATOM   2736 5C31 POPEH 112      59.270  77.635  96.550  1.00  0.00           C
ATOM   2739 6C31 POPEH 112      58.710  77.955  97.940  1.00  0.00           C
ATOM   2743  NH3 POPEI 113     125.370  99.205  79.999  1.00  0.00           N
ATOM   2747  C12 POPEI 113     125.670 100.535  79.359  1.00  0.00           C
ATOM   2750  C11 POPEI 113     125.010 101.695  80.119  1.00  0.00           C
ATOM   2753  P   POPEI 113     124.200 104.155  79.699  1.00  0.00           P
ATOM   2754  O13 POPEI 113     125.300 105.095  80.060  1.00  0.00           O
ATOM   2755  O14 POPEI 113     123.250 104.615  78.659  1.00  0.00           O
ATOM   2756  O11 POPEI 113     123.440 103.745  81.019  1.00  0.00           O
ATOM   2757  O12 POPEI 113     124.900 102.815  79.250  1.00  0.00           O
ATOM   2758  C1  POPEI 113     123.990 103.975  82.320  1.00  0.00           C
ATOM   2761  C2  POPEI 113     123.650 102.785  83.239  1.00  0.00           C
ATOM   2763  O21 POPEI 113     122.610 103.165  84.169  1.00  0.00           O
ATOM   2764  C21 POPEI 113     122.930 103.855  85.250  1.00  0.00           C
ATOM   2765  O22 POPEI 113     124.040 104.255  85.539  1.00  0.00           O
ATOM   2766  C22 POPEI 113     121.680 104.135  86.120  1.00  0.00           C
ATOM   2769  C3  POPEI 113     124.930 102.095  83.839  1.00  0.00           C
ATOM   2772  O31 POPEI 113     124.630 100.895  84.579  1.00  0.00           O
ATOM   2773  C31 POPEI 113     124.880  99.725  84.009  1.00  0.00           C
ATOM   2774  O32 POPEI 113     125.130  99.535  82.829  1.00  0.00           O
ATOM   2775  C32 POPEI 113     124.830  98.665  85.129  1.00  0.00           C
ATOM   2778  C23 POPEI 113     122.010 104.655  87.560  1.00  0.00           C
ATOM   2781  C24 POPEI 113     121.860 103.575  88.650  1.00  0.00           C
ATOM   2784  C25 POPEI 113     122.540 103.935  89.979  1.00  0.00           C
ATOM   2787  C26 POPEI 113     122.590 102.765  90.969  1.00  0.00           C
ATOM   2790  C27 POPEI 113     123.000 103.205  92.389  1.00  0.00           C
ATOM   2793  C28 POPEI 113     123.080 102.025  93.379  1.00  0.00           C
ATOM   2796  C29 POPEI 113     123.340 102.505  94.790  1.00  0.00           C
ATOM   2798 0C21 POPEI 113     122.710 102.065  95.890  1.00  0.00           C
ATOM   2800 1C21 POPEI 113     121.670 100.975  95.910  1.00  0.00           C
ATOM   2803 2C21 POPEI 113     121.330 100.485  97.339  1.00  0.00           C
ATOM   2806 3C21 POPEI 113     120.490 101.495  98.139  1.00  0.00           C
ATOM   2809 4C21 POPEI 113     120.230 101.005  99.570  1.00  0.00           C
ATOM   2812 5C21 POPEI 113     119.560 102.075 100.440  1.00  0.00           C
ATOM   2815 6C21 POPEI 113     119.440 101.635 101.909  1.00  0.00           C
ATOM   2818 7C21 POPEI 113     118.850 102.735 102.800  1.00  0.00           C
ATOM   2821 8C21 POPEI 113     118.820 102.375 104.289  1.00  0.00           C
ATOM   2825  C33 POPEI 113     125.880  98.945  86.249  1.00  0.00           C
ATOM   2828  C34 POPEI 113     125.620  98.195  87.570  1.00  0.00           C
ATOM   2831  C35 POPEI 113     124.580  98.845  88.480  1.00  0.00           C
ATOM   2834  C36 POPEI 113     124.360  98.075  89.790  1.00  0.00           C
ATOM   2837  C37 POPEI 113     123.030  98.435  90.449  1.00  0.00           C
ATOM   2840  C38 POPEI 113     122.860  97.875  91.870  1.00  0.00           C
ATOM   2843  C39 POPEI 113     122.910  96.345  91.939  1.00  0.00           C
ATOM   2846 0C31 POPEI 113     122.830  95.855  93.390  1.00  0.00           C
ATOM   2849 1C31 POPEI 113     122.860  94.335  93.540  1.00  0.00           C
ATOM   2852 2C31 POPEI 113     122.410  93.825  94.920  1.00  0.00           C
ATOM   2855 3C31 POPEI 113     123.240  94.315  96.120  1.00  0.00           C
ATOM   2858 4C31 POPEI 113     122.780  95.665  96.699  1.00  0.00           C
ATOM   2861 5C31 POPEI 113     123.470  96.015  98.019  1.00  0.00           C
ATOM   2864 6C31 POPEI 113     123.100  97.405  98.550  1.00  0.00           C
ATOM   2868  NH3 POPEJ 114     121.840  80.105 116.769  1.00  0.00           N
ATOM   2872  C12 POPEJ 114     120.450  80.505 117.230  1.00  0.00           C
ATOM   2875  C11 POPEJ 114     120.400  81.355 118.509  1.00  0.00           C
ATOM   2878  P   POPEJ 114     118.390  83.025 118.099  1.00  0.00           P
ATOM   2879  O13 POPEJ 114     117.300  82.645 117.189  1.00  0.00           O
ATOM   2880  O14 POPEJ 114     117.960  83.955 119.180  1.00  0.00           O
ATOM   2881  O11 POPEJ 114     119.570  83.675 117.259  1.00  0.00           O
ATOM   2882  O12 POPEJ 114     119.040  81.735 118.749  1.00  0.00           O
ATOM   2883  C1  POPEJ 114     119.560  85.095 116.989  1.00  0.00           C
ATOM   2886  C2  POPEJ 114     120.040  85.415 115.549  1.00  0.00           C
ATOM   2888  O21 POPEJ 114     120.120  86.855 115.430  1.00  0.00           O
ATOM   2889  C21 POPEJ 114     120.460  87.585 114.349  1.00  0.00           C
ATOM   2890  O22 POPEJ 114     120.450  88.805 114.330  1.00  0.00           O
ATOM   2891  C22 POPEJ 114     120.840  86.775 113.109  1.00  0.00           C
ATOM   2894  C3  POPEJ 114     119.090  84.685 114.549  1.00  0.00           C
ATOM   2897  O31 POPEJ 114     119.840  84.165 113.439  1.00  0.00           O
ATOM   2898  C31 POPEJ 114     119.570  82.945 113.010  1.00  0.00           C
ATOM   2899  O32 POPEJ 114     118.740  82.175 113.459  1.00  0.00           O
ATOM   2900  C32 POPEJ 114     120.420  82.725 111.760  1.00  0.00           C
ATOM   2903  C23 POPEJ 114     121.570  87.605 112.020  1.00  0.00           C
ATOM   2906  C24 POPEJ 114     121.790  86.805 110.720  1.00  0.00           C
ATOM   2909  C25 POPEJ 114     122.460  87.565 109.559  1.00  0.00           C
ATOM   2912  C26 POPEJ 114     123.610  86.795 108.879  1.00  0.00           C
ATOM   2915  C27 POPEJ 114     124.450  87.715 107.980  1.00  0.00           C
ATOM   2918  C28 POPEJ 114     125.710  87.065 107.359  1.00  0.00           C
ATOM   2921  C29 POPEJ 114     125.400  86.225 106.150  1.00  0.00           C
ATOM   2923 0C21 POPEJ 114     125.720  86.495 104.859  1.00  0.00           C
ATOM   2925 1C21 POPEJ 114     126.430  87.705 104.299  1.00  0.00           C
ATOM   2928 2C21 POPEJ 114     125.690  88.265 103.060  1.00  0.00           C
ATOM   2931 3C21 POPEJ 114     126.410  89.455 102.379  1.00  0.00           C
ATOM   2934 4C21 POPEJ 114     125.460  90.205 101.430  1.00  0.00           C
ATOM   2937 5C21 POPEJ 114     126.070  91.435 100.729  1.00  0.00           C
ATOM   2940 6C21 POPEJ 114     126.800  91.135  99.409  1.00  0.00           C
ATOM   2943 7C21 POPEJ 114     126.640  92.255  98.369  1.00  0.00           C
ATOM   2946 8C21 POPEJ 114     127.530  92.115  97.129  1.00  0.00           C
ATOM   2950  C33 POPEJ 114     120.740  81.245 111.480  1.00  0.00           C
ATOM   2953  C34 POPEJ 114     121.430  81.055 110.119  1.00  0.00           C
ATOM   2956  C35 POPEJ 114     120.420  81.075 108.980  1.00  0.00           C
ATOM   2959  C36 POPEJ 114     121.050  81.125 107.580  1.00  0.00           C
ATOM   2962  C37 POPEJ 114     119.950  81.215 106.509  1.00  0.00           C
ATOM   2965  C38 POPEJ 114     120.430  80.895 105.099  1.00  0.00           C
ATOM   2968  C39 POPEJ 114     119.220  80.655 104.190  1.00  0.00           C
ATOM   2971 0C31 POPEJ 114     119.560  80.155 102.779  1.00  0.00           C
ATOM   2974 1C31 POPEJ 114     118.310  79.645 102.049  1.00  0.00           C
ATOM   2977 2C31 POPEJ 114     118.630  79.025 100.689  1.00  0.00           C
ATOM   2980 3C31 POPEJ 114     119.040  80.055  99.629  1.00  0.00           C
ATOM   2983 4C31 POPEJ 114     119.690  79.395  98.419  1.00  0.00           C
ATOM   2986 5C31 POPEJ 114     120.080  80.415  97.339  1.00  0.00           C
ATOM   2989 6C31 POPEJ 114     120.850  79.765  96.190  1.00  0.00           C
ATOM   2993  NH3 POPEK 115      65.940  25.775  76.820  1.00  0.00           N
ATOM   2997  C12 POPEK 115      65.230  26.035  75.509  1.00  0.00           C
ATOM   3000  C11 POPEK 115      65.520  27.455  74.950  1.00  0.00           C
ATOM   3003  P   POPEK 115      68.050  27.895  75.439  1.00  0.00           P
ATOM   3004  O13 POPEK 115      68.460  26.535  75.879  1.00  0.00           O
ATOM   3005  O14 POPEK 115      69.080  28.725  74.779  1.00  0.00           O
ATOM   3006  O11 POPEK 115      67.420  28.655  76.669  1.00  0.00           O
ATOM   3007  O12 POPEK 115      66.850  27.615  74.449  1.00  0.00           O
ATOM   3008  C1  POPEK 115      67.960  29.865  77.230  1.00  0.00           C
ATOM   3011  C2  POPEK 115      68.630  29.585  78.600  1.00  0.00           C
ATOM   3013  O21 POPEK 115      68.720  30.815  79.359  1.00  0.00           O
ATOM   3014  C21 POPEK 115      68.840  30.605  80.679  1.00  0.00           C
ATOM   3015  O22 POPEK 115      68.560  29.565  81.239  1.00  0.00           O
ATOM   3016  C22 POPEK 115      69.410  31.855  81.369  1.00  0.00           C
ATOM   3019  C3  POPEK 115      70.050  28.975  78.390  1.00  0.00           C
ATOM   3022  O31 POPEK 115      70.530  28.185  79.499  1.00  0.00           O
ATOM   3023  C31 POPEK 115      70.000  26.965  79.549  1.00  0.00           C
ATOM   3024  O32 POPEK 115      69.220  26.485  78.760  1.00  0.00           O
ATOM   3025  C32 POPEK 115      70.590  26.145  80.689  1.00  0.00           C
ATOM   3028  C23 POPEK 115      70.540  31.445  82.359  1.00  0.00           C
ATOM   3031  C24 POPEK 115      71.410  32.595  82.909  1.00  0.00           C
ATOM   3034  C25 POPEK 115      71.160  32.965  84.380  1.00  0.00           C
ATOM   3037  C26 POPEK 115      72.170  32.405  85.409  1.00  0.00           C
ATOM   3040  C27 POPEK 115      71.820  32.835  86.849  1.00  0.00           C
ATOM   3043  C28 POPEK 115      72.280  31.855  87.949  1.00  0.00           C
ATOM   3046  C29 POPEK 115      73.750  31.915  88.279  1.00  0.00           C
ATOM   3048 0C21 POPEK 115      74.270  32.355  89.439  1.00  0.00           C
ATOM   3050 1C21 POPEK 115      73.510  32.905  90.630  1.00  0.00           C
ATOM   3053 2C21 POPEK 115      72.990  31.795  91.570  1.00  0.00           C
ATOM   3056 3C21 POPEK 115      72.550  32.355  92.940  1.00  0.00           C
ATOM   3059 4C21 POPEK 115      72.030  31.285  93.909  1.00  0.00           C
ATOM   3062 5C21 POPEK 115      73.020  30.125  94.149  1.00  0.00           C
ATOM   3065 6C21 POPEK 115      72.570  29.155  95.250  1.00  0.00           C
ATOM   3068 7C21 POPEK 115      73.560  27.995  95.409  1.00  0.00           C
ATOM   3071 8C21 POPEK 115      72.930  26.715  95.989  1.00  0.00           C
ATOM   3075  C33 POPEK 115      70.570  26.875  82.049  1.00  0.00           C
ATOM   3078  C34 POPEK 115      70.680  25.885  83.200  1.00  0.00           C
ATOM   3081  C35 POPEK 115      70.750  26.595  84.549  1.00  0.00           C
ATOM   3084  C36 POPEK 115      70.660  25.635  85.739  1.00  0.00           C
ATOM   3087  C37 POPEK 115      70.950  26.355  87.059  1.00  0.00           C
ATOM   3090  C38 POPEK 115      70.890  25.415  88.260  1.00  0.00           C
ATOM   3093  C39 POPEK 115      71.470  26.025  89.549  1.00  0.00           C
ATOM   3096 0C31 POPEK 115      72.960  26.345  89.419  1.00  0.00           C
ATOM   3099 1C31 POPEK 115      73.670  26.585  90.749  1.00  0.00           C
ATOM   3102 2C31 POPEK 115      75.170  26.835  90.529  1.00  0.00           C
ATOM   3105 3C31 POPEK 115      75.600  28.305  90.679  1.00  0.00           C
ATOM   3108 4C31 POPEK 115      76.000  28.635  92.129  1.00  0.00           C
ATOM   3111 5C31 POPEK 115      76.670  29.995  92.280  1.00  0.00           C
ATOM   3114 6C31 POPEK 115      77.170  30.235  93.709  1.00  0.00           C
ATOM   3118  NH3 POPEL 116      92.850  38.725  75.059  1.00  0.00           N
ATOM   3122  C12 POPEL 116      93.430  37.375  74.719  1.00  0.00           C
ATOM   3125  C11 POPEL 116      93.420  36.435  75.939  1.00  0.00           C
ATOM   3128  P   POPEL 116      95.380  34.795  75.379  1.00  0.00           P
ATOM   3129  O13 POPEL 116      95.450  33.745  74.329  1.00  0.00           O
ATOM   3130  O14 POPEL 116      96.140  36.035  75.179  1.00  0.00           O
ATOM   3131  O11 POPEL 116      95.810  34.115  76.739  1.00  0.00           O
ATOM   3132  O12 POPEL 116      93.840  35.115  75.579  1.00  0.00           O
ATOM   3133  C1  POPEL 116      95.740  34.785  78.000  1.00  0.00           C
ATOM   3136  C2  POPEL 116      94.500  34.345  78.830  1.00  0.00           C
ATOM   3138  O21 POPEL 116      94.200  35.335  79.839  1.00  0.00           O
ATOM   3139  C21 POPEL 116      95.010  35.405  80.879  1.00  0.00           C
ATOM   3140  O22 POPEL 116      96.010  34.745  81.070  1.00  0.00           O
ATOM   3141  C22 POPEL 116      94.540  36.535  81.810  1.00  0.00           C
ATOM   3144  C3  POPEL 116      94.610  32.875  79.359  1.00  0.00           C
ATOM   3147  O31 POPEL 116      93.810  32.645  80.539  1.00  0.00           O
ATOM   3148  C31 POPEL 116      93.830  31.375  80.930  1.00  0.00           C
ATOM   3149  O32 POPEL 116      94.260  30.455  80.259  1.00  0.00           O
ATOM   3150  C32 POPEL 116      93.300  31.245  82.349  1.00  0.00           C
ATOM   3153  C23 POPEL 116      94.660  36.225  83.340  1.00  0.00           C
ATOM   3156  C24 POPEL 116      93.300  35.975  84.019  1.00  0.00           C
ATOM   3159  C25 POPEL 116      93.290  36.095  85.560  1.00  0.00           C
ATOM   3162  C26 POPEL 116      93.610  37.475  86.190  1.00  0.00           C
ATOM   3165  C27 POPEL 116      93.180  37.555  87.669  1.00  0.00           C
ATOM   3168  C28 POPEL 116      93.560  38.885  88.369  1.00  0.00           C
ATOM   3171  C29 POPEL 116      94.970  38.865  88.900  1.00  0.00           C
ATOM   3173 0C21 POPEL 116      95.380  39.205  90.139  1.00  0.00           C
ATOM   3175 1C21 POPEL 116      94.530  39.685  91.279  1.00  0.00           C
ATOM   3178 2C21 POPEL 116      95.170  39.455  92.669  1.00  0.00           C
ATOM   3181 3C21 POPEL 116      95.230  37.985  93.089  1.00  0.00           C
ATOM   3184 4C21 POPEL 116      95.920  37.785  94.450  1.00  0.00           C
ATOM   3187 5C21 POPEL 116      96.020  36.315  94.870  1.00  0.00           C
ATOM   3190 6C21 POPEL 116      96.990  36.105  96.040  1.00  0.00           C
ATOM   3193 7C21 POPEL 116      97.170  34.655  96.480  1.00  0.00           C
ATOM   3196 8C21 POPEL 116      98.250  34.515  97.560  1.00  0.00           C
ATOM   3200  C33 POPEL 116      94.420  30.805  83.329  1.00  0.00           C
ATOM   3203  C34 POPEL 116      93.990  30.865  84.800  1.00  0.00           C
ATOM   3206  C35 POPEL 116      95.040  30.305  85.770  1.00  0.00           C
ATOM   3209  C36 POPEL 116      94.690  30.585  87.239  1.00  0.00           C
ATOM   3212  C37 POPEL 116      95.730  30.045  88.239  1.00  0.00           C
ATOM   3215  C38 POPEL 116      95.400  30.435  89.689  1.00  0.00           C
ATOM   3218  C39 POPEL 116      95.860  29.385  90.720  1.00  0.00           C
ATOM   3221 0C31 POPEL 116      95.680  29.865  92.169  1.00  0.00           C
ATOM   3224 1C31 POPEL 116      96.100  28.825  93.220  1.00  0.00           C
ATOM   3227 2C31 POPEL 116      95.030  27.765  93.500  1.00  0.00           C
ATOM   3230 3C31 POPEL 116      95.220  27.035  94.839  1.00  0.00           C
ATOM   3233 4C31 POPEL 116      96.220  25.875  94.769  1.00  0.00           C
ATOM   3236 5C31 POPEL 116      96.550  25.245  96.129  1.00  0.00           C
ATOM   3239 6C31 POPEL 116      97.280  26.195  97.090  1.00  0.00           C
ATOM   3243  NH3 POPEM 117      40.600  57.625  79.310  1.00  0.00           N
ATOM   3247  C12 POPEM 117      40.260  59.085  79.419  1.00  0.00           C
ATOM   3250  C11 POPEM 117      41.280  59.845  80.290  1.00  0.00           C
ATOM   3253  P   POPEM 117      43.410  61.215  79.590  1.00  0.00           P
ATOM   3254  O13 POPEM 117      44.480  61.115  78.589  1.00  0.00           O
ATOM   3255  O14 POPEM 117      42.520  62.385  79.479  1.00  0.00           O
ATOM   3256  O11 POPEM 117      44.080  61.155  81.009  1.00  0.00           O
ATOM   3257  O12 POPEM 117      42.520  59.905  79.599  1.00  0.00           O
ATOM   3258  C1  POPEM 117      43.570  61.935  82.090  1.00  0.00           C
ATOM   3261  C2  POPEM 117      44.640  61.915  83.189  1.00  0.00           C
ATOM   3263  O21 POPEM 117      44.110  62.415  84.419  1.00  0.00           O
ATOM   3264  C21 POPEM 117      43.890  63.705  84.540  1.00  0.00           C
ATOM   3265  O22 POPEM 117      43.850  64.535  83.659  1.00  0.00           O
ATOM   3266  C22 POPEM 117      43.760  63.955  86.030  1.00  0.00           C
ATOM   3269  C3  POPEM 117      45.980  62.595  82.759  1.00  0.00           C
ATOM   3272  O31 POPEM 117      46.960  62.435  83.799  1.00  0.00           O
ATOM   3273  C31 POPEM 117      47.260  63.515  84.520  1.00  0.00           C
ATOM   3274  O32 POPEM 117      46.930  64.655  84.260  1.00  0.00           O
ATOM   3275  C32 POPEM 117      47.940  63.085  85.820  1.00  0.00           C
ATOM   3278  C23 POPEM 117      43.950  65.425  86.419  1.00  0.00           C
ATOM   3281  C24 POPEM 117      44.010  65.545  87.949  1.00  0.00           C
ATOM   3284  C25 POPEM 117      44.370  66.945  88.419  1.00  0.00           C
ATOM   3287  C26 POPEM 117      44.120  67.105  89.920  1.00  0.00           C
ATOM   3290  C27 POPEM 117      45.120  68.055  90.570  1.00  0.00           C
ATOM   3293  C28 POPEM 117      45.090  67.995  92.110  1.00  0.00           C
ATOM   3296  C29 POPEM 117      45.540  66.645  92.610  1.00  0.00           C
ATOM   3298 0C21 POPEM 117      45.630  66.295  93.889  1.00  0.00           C
ATOM   3300 1C21 POPEM 117      45.280  67.165  95.060  1.00  0.00           C
ATOM   3303 2C21 POPEM 117      44.570  66.375  96.170  1.00  0.00           C
ATOM   3306 3C21 POPEM 117      44.020  67.305  97.250  1.00  0.00           C
ATOM   3309 4C21 POPEM 117      43.260  66.595  98.369  1.00  0.00           C
ATOM   3312 5C21 POPEM 117      42.150  65.655  97.879  1.00  0.00           C
ATOM   3315 6C21 POPEM 117      41.120  65.345  98.980  1.00  0.00           C
ATOM   3318 7C21 POPEM 117      40.100  64.275  98.550  1.00  0.00           C
ATOM   3321 8C21 POPEM 117      39.090  63.935  99.650  1.00  0.00           C
ATOM   3325  C33 POPEM 117      47.630  63.925  87.079  1.00  0.00           C
ATOM   3328  C34 POPEM 117      47.250  62.995  88.239  1.00  0.00           C
ATOM   3331  C35 POPEM 117      47.370  63.615  89.640  1.00  0.00           C
ATOM   3334  C36 POPEM 117      46.780  62.665  90.689  1.00  0.00           C
ATOM   3337  C37 POPEM 117      47.260  62.965  92.119  1.00  0.00           C
ATOM   3340  C38 POPEM 117      46.450  62.195  93.169  1.00  0.00           C
ATOM   3343  C39 POPEM 117      46.940  62.465  94.599  1.00  0.00           C
ATOM   3346 0C31 POPEM 117      45.900  62.135  95.669  1.00  0.00           C
ATOM   3349 1C31 POPEM 117      46.280  62.685  97.049  1.00  0.00           C
ATOM   3352 2C31 POPEM 117      45.110  62.685  98.039  1.00  0.00           C
ATOM   3355 3C31 POPEM 117      45.410  63.495  99.310  1.00  0.00           C
ATOM   3358 4C31 POPEM 117      46.260  62.735 100.340  1.00  0.00           C
ATOM   3361 5C31 POPEM 117      46.550  63.595 101.579  1.00  0.00           C
ATOM   3364 6C31 POPEM 117      47.490  62.915 102.589  1.00  0.00           C
ATOM   3368  NH3 POPEN 118       1.850 109.695 122.959  1.00  0.00           N
ATOM   3372  C12 POPEN 118       2.870 109.905 124.029  1.00  0.00           C
ATOM   3375  C11 POPEN 118       2.560 111.145 124.870  1.00  0.00           C
ATOM   3378  P   POPEN 118       3.660 112.575 126.760  1.00  0.00           P
ATOM   3379  O13 POPEN 118       2.430 112.625 127.580  1.00  0.00           O
ATOM   3380  O14 POPEN 118       4.950 112.615 127.479  1.00  0.00           O
ATOM   3381  O11 POPEN 118       3.620 113.755 125.689  1.00  0.00           O
ATOM   3382  O12 POPEN 118       3.600 111.295 125.829  1.00  0.00           O
ATOM   3383  C1  POPEN 118       4.780 114.555 125.419  1.00  0.00           C
ATOM   3386  C2  POPEN 118       5.890 113.815 124.599  1.00  0.00           C
ATOM   3388  O21 POPEN 118       6.960 114.725 124.269  1.00  0.00           O
ATOM   3389  C21 POPEN 118       6.820 115.575 123.290  1.00  0.00           C
ATOM   3390  O22 POPEN 118       5.800 115.915 122.720  1.00  0.00           O
ATOM   3391  C22 POPEN 118       8.220 116.105 122.949  1.00  0.00           C
ATOM   3394  C3  POPEN 118       5.340 113.025 123.369  1.00  0.00           C
ATOM   3397  O31 POPEN 118       6.400 112.595 122.489  1.00  0.00           O
ATOM   3398  C31 POPEN 118       5.940 111.825 121.500  1.00  0.00           C
ATOM   3399  O32 POPEN 118       4.770 111.485 121.369  1.00  0.00           O
ATOM   3400  C32 POPEN 118       7.050 111.665 120.459  1.00  0.00           C
ATOM   3403  C23 POPEN 118       9.090 115.085 122.169  1.00  0.00           C
ATOM   3406  C24 POPEN 118       9.290 115.465 120.700  1.00  0.00           C
ATOM   3409  C25 POPEN 118      10.400 114.645 120.019  1.00  0.00           C
ATOM   3412  C26 POPEN 118      10.780 115.105 118.589  1.00  0.00           C
ATOM   3415  C27 POPEN 118      10.970 116.615 118.369  1.00  0.00           C
ATOM   3418  C28 POPEN 118      11.410 116.875 116.909  1.00  0.00           C
ATOM   3421  C29 POPEN 118      11.690 118.285 116.470  1.00  0.00           C
ATOM   3423 0C21 POPEN 118      11.380 118.835 115.279  1.00  0.00           C
ATOM   3425 1C21 POPEN 118      10.620 118.215 114.120  1.00  0.00           C
ATOM   3428 2C21 POPEN 118      11.410 117.945 112.820  1.00  0.00           C
ATOM   3431 3C21 POPEN 118      12.290 119.115 112.379  1.00  0.00           C
ATOM   3434 4C21 POPEN 118      12.760 119.065 110.910  1.00  0.00           C
ATOM   3437 5C21 POPEN 118      13.740 120.205 110.609  1.00  0.00           C
ATOM   3440 6C21 POPEN 118      14.140 120.345 109.139  1.00  0.00           C
ATOM   3443 7C21 POPEN 118      14.920 121.645 108.889  1.00  0.00           C
ATOM   3446 8C21 POPEN 118      15.380 121.825 107.449  1.00  0.00           C
ATOM   3450  C33 POPEN 118       6.630 110.845 119.219  1.00  0.00           C
ATOM   3453  C34 POPEN 118       7.660 110.985 118.089  1.00  0.00           C
ATOM   3456  C35 POPEN 118       7.540 109.905 117.010  1.00  0.00           C
ATOM   3459  C36 POPEN 118       6.530 110.225 115.900  1.00  0.00           C
ATOM   3462  C37 POPEN 118       6.670 109.215 114.759  1.00  0.00           C
ATOM   3465  C38 POPEN 118       5.790 109.475 113.540  1.00  0.00           C
ATOM   3468  C39 POPEN 118       6.060 108.415 112.470  1.00  0.00           C
ATOM   3471 0C31 POPEN 118       5.300 108.605 111.159  1.00  0.00           C
ATOM   3474 1C31 POPEN 118       5.750 107.555 110.129  1.00  0.00           C
ATOM   3477 2C31 POPEN 118       4.950 107.535 108.830  1.00  0.00           C
ATOM   3480 3C31 POPEN 118       4.970 108.855 108.049  1.00  0.00           C
ATOM   3483 4C31 POPEN 118       4.210 108.735 106.719  1.00  0.00           C
ATOM   3486 5C31 POPEN 118       4.180 110.055 105.939  1.00  0.00           C
ATOM   3489 6C31 POPEN 118       3.350 109.965 104.669  1.00  0.00           C
ATOM   3493  NH3 POPEO 119      61.200  75.995 118.919  1.00  0.00           N
ATOM   3497  C12 POPEO 119      62.040  76.855 119.820  1.00  0.00           C
ATOM   3500  C11 POPEO 119      63.550  76.925 119.470  1.00  0.00           C
ATOM   3503  P   POPEO 119      64.080  74.385 120.010  1.00  0.00           P
ATOM   3504  O13 POPEO 119      63.550  74.705 121.349  1.00  0.00           O
ATOM   3505  O14 POPEO 119      65.330  73.605 119.949  1.00  0.00           O
ATOM   3506  O11 POPEO 119      62.980  73.595 119.180  1.00  0.00           O
ATOM   3507  O12 POPEO 119      64.170  75.685 119.120  1.00  0.00           O
ATOM   3508  C1  POPEO 119      62.820  73.595 117.750  1.00  0.00           C
ATOM   3511  C2  POPEO 119      63.100  72.215 117.040  1.00  0.00           C
ATOM   3513  O21 POPEO 119      61.870  71.635 116.570  1.00  0.00           O
ATOM   3514  C21 POPEO 119      61.180  70.945 117.459  1.00  0.00           C
ATOM   3515  O22 POPEO 119      61.340  70.945 118.659  1.00  0.00           O
ATOM   3516  C22 POPEO 119      60.210  70.035 116.709  1.00  0.00           C
ATOM   3519  C3  POPEO 119      63.990  71.205 117.820  1.00  0.00           C
ATOM   3522  O31 POPEO 119      63.860  69.835 117.329  1.00  0.00           O
ATOM   3523  C31 POPEO 119      64.700  69.515 116.349  1.00  0.00           C
ATOM   3524  O32 POPEO 119      65.430  70.305 115.770  1.00  0.00           O
ATOM   3525  C32 POPEO 119      64.680  67.995 116.139  1.00  0.00           C
ATOM   3528  C23 POPEO 119      60.910  68.885 115.959  1.00  0.00           C
ATOM   3531  C24 POPEO 119      59.880  68.015 115.230  1.00  0.00           C
ATOM   3534  C25 POPEO 119      60.460  67.085 114.159  1.00  0.00           C
ATOM   3537  C26 POPEO 119      59.320  66.325 113.480  1.00  0.00           C
ATOM   3540  C27 POPEO 119      59.660  65.725 112.110  1.00  0.00           C
ATOM   3543  C28 POPEO 119      58.430  64.995 111.529  1.00  0.00           C
ATOM   3546  C29 POPEO 119      58.730  64.115 110.349  1.00  0.00           C
ATOM   3548 0C21 POPEO 119      59.180  62.845 110.459  1.00  0.00           C
ATOM   3550 1C21 POPEO 119      59.500  62.205 111.779  1.00  0.00           C
ATOM   3553 2C21 POPEO 119      60.210  60.845 111.730  1.00  0.00           C
ATOM   3556 3C21 POPEO 119      60.880  60.555 113.080  1.00  0.00           C
ATOM   3559 4C21 POPEO 119      61.390  59.125 113.249  1.00  0.00           C
ATOM   3562 5C21 POPEO 119      62.190  58.975 114.559  1.00  0.00           C
ATOM   3565 6C21 POPEO 119      62.890  57.625 114.699  1.00  0.00           C
ATOM   3568 7C21 POPEO 119      63.750  57.555 115.969  1.00  0.00           C
ATOM   3571 8C21 POPEO 119      64.610  56.285 116.040  1.00  0.00           C
ATOM   3575  C33 POPEO 119      64.390  67.595 114.680  1.00  0.00           C
ATOM   3578  C34 POPEO 119      65.640  67.675 113.790  1.00  0.00           C
ATOM   3581  C35 POPEO 119      65.310  67.765 112.290  1.00  0.00           C
ATOM   3584  C36 POPEO 119      64.800  66.455 111.659  1.00  0.00           C
ATOM   3587  C37 POPEO 119      64.540  66.635 110.159  1.00  0.00           C
ATOM   3590  C38 POPEO 119      64.570  65.325 109.359  1.00  0.00           C
ATOM   3593  C39 POPEO 119      63.240  64.565 109.299  1.00  0.00           C
ATOM   3596 0C31 POPEO 119      63.330  63.345 108.369  1.00  0.00           C
ATOM   3599 1C31 POPEO 119      62.050  62.505 108.360  1.00  0.00           C
ATOM   3602 2C31 POPEO 119      62.220  61.145 107.650  1.00  0.00           C
ATOM   3605 3C31 POPEO 119      62.570  61.225 106.150  1.00  0.00           C
ATOM   3608 4C31 POPEO 119      61.490  61.905 105.300  1.00  0.00           C
ATOM   3611 5C31 POPEO 119      61.740  61.745 103.790  1.00  0.00           C
ATOM   3614 6C31 POPEO 119      60.660  62.375 102.919  1.00  0.00           C
ATOM   3618  NH3 POPEP 120      85.160  62.985  75.259  1.00  0.00           N
ATOM   3622  C12 POPEP 120      84.370  62.245  76.299  1.00  0.00           C
ATOM   3625  C11 POPEP 120      83.680  61.035  75.660  1.00  0.00           C
ATOM   3628  P   POPEP 120      81.550  60.265  74.500  1.00  0.00           P
ATOM   3629  O13 POPEP 120      80.480  60.685  73.550  1.00  0.00           O
ATOM   3630  O14 POPEP 120      82.260  58.985  74.239  1.00  0.00           O
ATOM   3631  O11 POPEP 120      80.880  60.185  75.939  1.00  0.00           O
ATOM   3632  O12 POPEP 120      82.630  61.415  74.759  1.00  0.00           O
ATOM   3633  C1  POPEP 120      79.980  61.235  76.310  1.00  0.00           C
ATOM   3636  C2  POPEP 120      79.960  61.465  77.840  1.00  0.00           C
ATOM   3638  O21 POPEP 120      78.890  62.375  78.039  1.00  0.00           O
ATOM   3639  C21 POPEP 120      78.050  62.385  79.070  1.00  0.00           C
ATOM   3640  O22 POPEP 120      77.020  63.065  79.050  1.00  0.00           O
ATOM   3641  C22 POPEP 120      78.370  61.555  80.309  1.00  0.00           C
ATOM   3644  C3  POPEP 120      81.310  62.105  78.290  1.00  0.00           C
ATOM   3647  O31 POPEP 120      81.510  61.975  79.699  1.00  0.00           O
ATOM   3648  C31 POPEP 120      82.620  62.545  80.159  1.00  0.00           C
ATOM   3649  O32 POPEP 120      83.310  63.355  79.559  1.00  0.00           O
ATOM   3650  C32 POPEP 120      82.790  62.035  81.590  1.00  0.00           C
ATOM   3653  C23 POPEP 120      77.500  62.085  81.489  1.00  0.00           C
ATOM   3656  C24 POPEP 120      77.630  61.355  82.829  1.00  0.00           C
ATOM   3659  C25 POPEP 120      78.980  61.535  83.530  1.00  0.00           C
ATOM   3662  C26 POPEP 120      78.910  61.125  85.019  1.00  0.00           C
ATOM   3665  C27 POPEP 120      80.290  61.065  85.700  1.00  0.00           C
ATOM   3668  C28 POPEP 120      80.260  60.445  87.110  1.00  0.00           C
ATOM   3671  C29 POPEP 120      79.870  61.435  88.169  1.00  0.00           C
ATOM   3673 0C21 POPEP 120      80.390  61.525  89.409  1.00  0.00           C
ATOM   3675 1C21 POPEP 120      81.430  60.605  89.999  1.00  0.00           C
ATOM   3678 2C21 POPEP 120      82.070  61.155  91.290  1.00  0.00           C
ATOM   3681 3C21 POPEP 120      81.070  61.335  92.449  1.00  0.00           C
ATOM   3684 4C21 POPEP 120      81.690  61.935  93.720  1.00  0.00           C
ATOM   3687 5C21 POPEP 120      81.920  60.925  94.859  1.00  0.00           C
ATOM   3690 6C21 POPEP 120      80.620  60.325  95.419  1.00  0.00           C
ATOM   3693 7C21 POPEP 120      80.890  59.325  96.559  1.00  0.00           C
ATOM   3696 8C21 POPEP 120      79.670  58.535  97.029  1.00  0.00           C
ATOM   3700  C33 POPEP 120      83.710  62.875  82.499  1.00  0.00           C
ATOM   3703  C34 POPEP 120      83.390  62.605  83.980  1.00  0.00           C
ATOM   3706  C35 POPEP 120      84.240  63.415  84.959  1.00  0.00           C
ATOM   3709  C36 POPEP 120      83.640  63.455  86.369  1.00  0.00           C
ATOM   3712  C37 POPEP 120      84.540  64.145  87.400  1.00  0.00           C
ATOM   3715  C38 POPEP 120      83.930  64.105  88.810  1.00  0.00           C
ATOM   3718  C39 POPEP 120      84.680  64.935  89.859  1.00  0.00           C
ATOM   3721 0C31 POPEP 120      84.750  66.435  89.520  1.00  0.00           C
ATOM   3724 1C31 POPEP 120      84.940  67.325  90.760  1.00  0.00           C
ATOM   3727 2C31 POPEP 120      85.020  68.815  90.409  1.00  0.00           C
ATOM   3730 3C31 POPEP 120      84.910  69.735  91.629  1.00  0.00           C
ATOM   3733 4C31 POPEP 120      85.950  69.445  92.730  1.00  0.00           C
ATOM   3736 5C31 POPEP 120      85.830  70.445  93.900  1.00  0.00           C
ATOM   3739 6C31 POPEP 120      86.450  69.915  95.189  1.00  0.00           C
ATOM   3743  NH3 POPEQ 121      51.810  -4.285 120.080  1.00  0.00           N
ATOM   3747  C12 POPEQ 121      52.340  -2.865 120.150  1.00  0.00           C
ATOM   3750  C11 POPEQ 121      52.040  -2.065 118.869  1.00  0.00           C
ATOM   3753  P   POPEQ 121      51.030   0.315 119.389  1.00  0.00           P
ATOM   3754  O13 POPEQ 121      50.080  -0.365 120.309  1.00  0.00           O
ATOM   3755  O14 POPEQ 121      51.560   1.625 119.839  1.00  0.00           O
ATOM   3756  O11 POPEQ 121      50.320   0.485 117.980  1.00  0.00           O
ATOM   3757  O12 POPEQ 121      52.230  -0.665 119.110  1.00  0.00           O
ATOM   3758  C1  POPEQ 121      50.660   1.555 117.090  1.00  0.00           C
ATOM   3761  C2  POPEQ 121      49.520   1.815 116.050  1.00  0.00           C
ATOM   3763  O21 POPEQ 121      50.100   2.475 114.909  1.00  0.00           O
ATOM   3764  C21 POPEQ 121      49.470   2.485 113.729  1.00  0.00           C
ATOM   3765  O22 POPEQ 121      49.450   3.445 112.969  1.00  0.00           O
ATOM   3766  C22 POPEQ 121      48.860   1.125 113.419  1.00  0.00           C
ATOM   3769  C3  POPEQ 121      48.360   2.685 116.620  1.00  0.00           C
ATOM   3772  O31 POPEQ 121      47.020   2.215 116.269  1.00  0.00           O
ATOM   3773  C31 POPEQ 121      46.510   1.375 117.180  1.00  0.00           C
ATOM   3774  O32 POPEQ 121      47.110   0.945 118.130  1.00  0.00           O
ATOM   3775  C32 POPEQ 121      45.040   1.015 116.929  1.00  0.00           C
ATOM   3778  C23 POPEQ 121      48.610   0.835 111.929  1.00  0.00           C
ATOM   3781  C24 POPEQ 121      48.180  -0.625 111.789  1.00  0.00           C
ATOM   3784  C25 POPEQ 121      47.760  -1.055 110.379  1.00  0.00           C
ATOM   3787  C26 POPEQ 121      46.380  -0.555 109.959  1.00  0.00           C
ATOM   3790  C27 POPEQ 121      45.970  -1.165 108.620  1.00  0.00           C
ATOM   3793  C28 POPEQ 121      44.470  -1.025 108.279  1.00  0.00           C
ATOM   3796  C29 POPEQ 121      44.150   0.205 107.479  1.00  0.00           C
ATOM   3798 0C21 POPEQ 121      44.220   0.275 106.139  1.00  0.00           C
ATOM   3800 1C21 POPEQ 121      44.680  -0.855 105.250  1.00  0.00           C
ATOM   3803 2C21 POPEQ 121      44.820  -0.425 103.779  1.00  0.00           C
ATOM   3806 3C21 POPEQ 121      45.920   0.625 103.550  1.00  0.00           C
ATOM   3809 4C21 POPEQ 121      45.940   1.155 102.110  1.00  0.00           C
ATOM   3812 5C21 POPEQ 121      46.900   2.325 101.900  1.00  0.00           C
ATOM   3815 6C21 POPEQ 121      48.370   2.015 102.259  1.00  0.00           C
ATOM   3818 7C21 POPEQ 121      49.310   3.155 101.849  1.00  0.00           C
ATOM   3821 8C21 POPEQ 121      50.800   2.835 102.059  1.00  0.00           C
ATOM   3825  C33 POPEQ 121      44.620   0.665 115.480  1.00  0.00           C
ATOM   3828  C34 POPEQ 121      43.100   0.485 115.449  1.00  0.00           C
ATOM   3831  C35 POPEQ 121      42.490  -0.155 114.190  1.00  0.00           C
ATOM   3834  C36 POPEQ 121      42.770   0.635 112.899  1.00  0.00           C
ATOM   3837  C37 POPEQ 121      41.750   0.405 111.789  1.00  0.00           C
ATOM   3840  C38 POPEQ 121      42.050   1.265 110.549  1.00  0.00           C
ATOM   3843  C39 POPEQ 121      41.200   0.855 109.339  1.00  0.00           C
ATOM   3846 0C31 POPEQ 121      39.720   1.255 109.459  1.00  0.00           C
ATOM   3849 1C31 POPEQ 121      38.780   0.155 108.959  1.00  0.00           C
ATOM   3852 2C31 POPEQ 121      37.320   0.605 108.879  1.00  0.00           C
ATOM   3855 3C31 POPEQ 121      37.020   1.655 107.790  1.00  0.00           C
ATOM   3858 4C31 POPEQ 121      37.320   1.145 106.379  1.00  0.00           C
ATOM   3861 5C31 POPEQ 121      36.910   2.115 105.269  1.00  0.00           C
ATOM   3864 6C31 POPEQ 121      37.200   1.575 103.869  1.00  0.00           C
ATOM   3868  NH3 POPER 122      33.890  56.205 124.299  1.00  0.00           N
ATOM   3872  C12 POPER 122      32.380  56.245 124.339  1.00  0.00           C
ATOM   3875  C11 POPER 122      31.780  57.595 123.889  1.00  0.00           C
ATOM   3878  P   POPER 122      33.030  59.465 125.220  1.00  0.00           P
ATOM   3879  O13 POPER 122      32.690  60.575 126.109  1.00  0.00           O
ATOM   3880  O14 POPER 122      34.110  58.535 125.630  1.00  0.00           O
ATOM   3881  O11 POPER 122      33.310  60.025 123.779  1.00  0.00           O
ATOM   3882  O12 POPER 122      31.770  58.545 124.959  1.00  0.00           O
ATOM   3883  C1  POPER 122      34.410  59.705 122.940  1.00  0.00           C
ATOM   3886  C2  POPER 122      34.100  60.285 121.529  1.00  0.00           C
ATOM   3888  O21 POPER 122      34.700  59.485 120.489  1.00  0.00           O
ATOM   3889  C21 POPER 122      33.940  58.525 119.999  1.00  0.00           C
ATOM   3890  O22 POPER 122      33.080  57.895 120.589  1.00  0.00           O
ATOM   3891  C22 POPER 122      34.290  58.445 118.500  1.00  0.00           C
ATOM   3894  C3  POPER 122      34.550  61.765 121.349  1.00  0.00           C
ATOM   3897  O31 POPER 122      34.120  62.275 120.060  1.00  0.00           O
ATOM   3898  C31 POPER 122      34.160  63.605 119.920  1.00  0.00           C
ATOM   3899  O32 POPER 122      34.600  64.395 120.729  1.00  0.00           O
ATOM   3900  C32 POPER 122      33.650  63.925 118.509  1.00  0.00           C
ATOM   3903  C23 POPER 122      33.600  57.345 117.650  1.00  0.00           C
ATOM   3906  C24 POPER 122      34.380  57.075 116.339  1.00  0.00           C
ATOM   3909  C25 POPER 122      33.520  56.695 115.129  1.00  0.00           C
ATOM   3912  C26 POPER 122      33.920  57.465 113.860  1.00  0.00           C
ATOM   3915  C27 POPER 122      32.960  57.295 112.669  1.00  0.00           C
ATOM   3918  C28 POPER 122      33.300  58.275 111.509  1.00  0.00           C
ATOM   3921  C29 POPER 122      32.520  58.015 110.250  1.00  0.00           C
ATOM   3923 0C21 POPER 122      32.990  58.085 108.989  1.00  0.00           C
ATOM   3925 1C21 POPER 122      34.380  58.515 108.579  1.00  0.00           C
ATOM   3928 2C21 POPER 122      34.470  58.975 107.110  1.00  0.00           C
ATOM   3931 3C21 POPER 122      35.890  59.435 106.730  1.00  0.00           C
ATOM   3934 4C21 POPER 122      36.100  59.735 105.239  1.00  0.00           C
ATOM   3937 5C21 POPER 122      37.550  60.165 104.949  1.00  0.00           C
ATOM   3940 6C21 POPER 122      37.870  60.305 103.449  1.00  0.00           C
ATOM   3943 7C21 POPER 122      39.340  60.675 103.189  1.00  0.00           C
ATOM   3946 8C21 POPER 122      39.720  60.585 101.709  1.00  0.00           C
ATOM   3950  C33 POPER 122      33.740  65.425 118.130  1.00  0.00           C
ATOM   3953  C34 POPER 122      33.960  65.655 116.620  1.00  0.00           C
ATOM   3956  C35 POPER 122      32.870  65.015 115.739  1.00  0.00           C
ATOM   3959  C36 POPER 122      33.050  65.315 114.239  1.00  0.00           C
ATOM   3962  C37 POPER 122      32.970  64.045 113.379  1.00  0.00           C
ATOM   3965  C38 POPER 122      32.860  64.325 111.880  1.00  0.00           C
ATOM   3968  C39 POPER 122      32.980  63.035 111.050  1.00  0.00           C
ATOM   3971 0C31 POPER 122      32.410  63.155 109.640  1.00  0.00           C
ATOM   3974 1C31 POPER 122      32.520  61.845 108.839  1.00  0.00           C
ATOM   3977 2C31 POPER 122      31.440  61.715 107.759  1.00  0.00           C
ATOM   3980 3C31 POPER 122      31.480  62.815 106.690  1.00  0.00           C
ATOM   3983 4C31 POPER 122      30.250  62.765 105.779  1.00  0.00           C
ATOM   3986 5C31 POPER 122      30.110  64.025 104.930  1.00  0.00           C
ATOM   3989 6C31 POPER 122      28.790  64.055 104.149  1.00  0.00           C
ATOM   3993  NH3 POPES 123     124.500  49.765  78.760  1.00  0.00           N
ATOM   3997  C12 POPES 123     125.570  48.985  78.029  1.00  0.00           C
ATOM   4000  C11 POPES 123     125.040  48.545  76.649  1.00  0.00           C
ATOM   4003  P   POPES 123     127.280  47.985  75.379  1.00  0.00           P
ATOM   4004  O13 POPES 123     127.840  46.805  74.689  1.00  0.00           O
ATOM   4005  O14 POPES 123     127.180  49.215  74.559  1.00  0.00           O
ATOM   4006  O11 POPES 123     128.090  48.295  76.690  1.00  0.00           O
ATOM   4007  O12 POPES 123     125.870  47.615  75.969  1.00  0.00           O
ATOM   4008  C1  POPES 123     128.530  47.205  77.510  1.00  0.00           C
ATOM   4011  C2  POPES 123     129.240  47.725  78.790  1.00  0.00           C
ATOM   4013  O21 POPES 123     128.370  47.515  79.920  1.00  0.00           O
ATOM   4014  C21 POPES 123     129.010  47.245  81.059  1.00  0.00           C
ATOM   4015  O22 POPES 123     130.220  47.205  81.209  1.00  0.00           O
ATOM   4016  C22 POPES 123     127.970  46.995  82.150  1.00  0.00           C
ATOM   4019  C3  POPES 123     129.600  49.235  78.620  1.00  0.00           C
ATOM   4022  O31 POPES 123     130.600  49.695  79.540  1.00  0.00           O
ATOM   4023  C31 POPES 123     130.160  50.245  80.650  1.00  0.00           C
ATOM   4024  O32 POPES 123     128.990  50.435  80.939  1.00  0.00           O
ATOM   4025  C32 POPES 123     131.310  50.695  81.529  1.00  0.00           C
ATOM   4028  C23 POPES 123     128.630  46.835  83.540  1.00  0.00           C
ATOM   4031  C24 POPES 123     127.630  46.635  84.689  1.00  0.00           C
ATOM   4034  C25 POPES 123     128.360  46.425  86.019  1.00  0.00           C
ATOM   4037  C26 POPES 123     127.570  46.835  87.269  1.00  0.00           C
ATOM   4040  C27 POPES 123     128.370  46.515  88.540  1.00  0.00           C
ATOM   4043  C28 POPES 123     128.200  47.525  89.689  1.00  0.00           C
ATOM   4046  C29 POPES 123     129.180  47.195  90.790  1.00  0.00           C
ATOM   4048 0C21 POPES 123     129.060  47.425  92.110  1.00  0.00           C
ATOM   4050 1C21 POPES 123     127.940  48.135  92.820  1.00  0.00           C
ATOM   4053 2C21 POPES 123     126.940  47.205  93.559  1.00  0.00           C
ATOM   4056 3C21 POPES 123     127.510  46.345  94.709  1.00  0.00           C
ATOM   4059 4C21 POPES 123     128.260  45.065  94.299  1.00  0.00           C
ATOM   4062 5C21 POPES 123     127.510  44.195  93.279  1.00  0.00           C
ATOM   4065 6C21 POPES 123     128.150  42.815  93.070  1.00  0.00           C
ATOM   4068 7C21 POPES 123     127.410  41.975  92.029  1.00  0.00           C
ATOM   4071 8C21 POPES 123     127.880  40.515  91.979  1.00  0.00           C
ATOM   4075  C33 POPES 123     131.570  52.215  81.489  1.00  0.00           C
ATOM   4078  C34 POPES 123     130.470  53.035  82.189  1.00  0.00           C
ATOM   4081  C35 POPES 123     130.990  54.355  82.759  1.00  0.00           C
ATOM   4084  C36 POPES 123     129.960  55.125  83.599  1.00  0.00           C
ATOM   4087  C37 POPES 123     130.530  56.435  84.159  1.00  0.00           C
ATOM   4090  C38 POPES 123     129.580  57.195  85.099  1.00  0.00           C
ATOM   4093  C39 POPES 123     129.290  56.435  86.409  1.00  0.00           C
ATOM   4096 0C31 POPES 123     128.560  57.305  87.459  1.00  0.00           C
ATOM   4099 1C31 POPES 123     128.350  56.555  88.790  1.00  0.00           C
ATOM   4102 2C31 POPES 123     127.850  57.425  89.959  1.00  0.00           C
ATOM   4105 3C31 POPES 123     126.360  57.795  89.909  1.00  0.00           C
ATOM   4108 4C31 POPES 123     126.090  59.155  89.260  1.00  0.00           C
ATOM   4111 5C31 POPES 123     124.630  59.605  89.439  1.00  0.00           C
ATOM   4114 6C31 POPES 123     124.270  60.815  88.579  1.00  0.00           C
ATOM   4118  NH3 POPET 124     110.920  37.215 118.879  1.00  0.00           N
ATOM   4122  C12 POPET 124     109.610  36.535 119.159  1.00  0.00           C
ATOM   4125  C11 POPET 124     109.850  35.125 119.699  1.00  0.00           C
ATOM   4128  P   POPET 124     108.510  32.905 119.989  1.00  0.00           P
ATOM   4129  O13 POPET 124     108.940  32.495 121.360  1.00  0.00           O
ATOM   4130  O14 POPET 124     107.180  32.485 119.520  1.00  0.00           O
ATOM   4131  O11 POPET 124     109.670  32.445 118.980  1.00  0.00           O
ATOM   4132  O12 POPET 124     108.590  34.485 119.920  1.00  0.00           O
ATOM   4133  C1  POPET 124     109.380  31.665 117.820  1.00  0.00           C
ATOM   4136  C2  POPET 124     109.580  32.475 116.509  1.00  0.00           C
ATOM   4138  O21 POPET 124     109.470  31.545 115.409  1.00  0.00           O
ATOM   4139  C21 POPET 124     108.360  31.615 114.689  1.00  0.00           C
ATOM   4140  O22 POPET 124     107.420  32.365 114.889  1.00  0.00           O
ATOM   4141  C22 POPET 124     108.380  30.545 113.599  1.00  0.00           C
ATOM   4144  C3  POPET 124     111.000  33.135 116.500  1.00  0.00           C
ATOM   4147  O31 POPET 124     111.750  32.855 115.300  1.00  0.00           O
ATOM   4148  C31 POPET 124     112.870  32.145 115.449  1.00  0.00           C
ATOM   4149  O32 POPET 124     113.400  31.895 116.519  1.00  0.00           O
ATOM   4150  C32 POPET 124     113.320  31.645 114.070  1.00  0.00           C
ATOM   4153  C23 POPET 124     107.850  31.085 112.250  1.00  0.00           C
ATOM   4156  C24 POPET 124     107.670  29.955 111.220  1.00  0.00           C
ATOM   4159  C25 POPET 124     107.240  30.495 109.849  1.00  0.00           C
ATOM   4162  C26 POPET 124     107.210  29.415 108.760  1.00  0.00           C
ATOM   4165  C27 POPET 124     106.870  30.005 107.389  1.00  0.00           C
ATOM   4168  C28 POPET 124     107.490  29.205 106.229  1.00  0.00           C
ATOM   4171  C29 POPET 124     107.240  29.895 104.909  1.00  0.00           C
ATOM   4173 0C21 POPET 124     108.140  30.405 104.050  1.00  0.00           C
ATOM   4175 1C21 POPET 124     109.640  30.445 104.169  1.00  0.00           C
ATOM   4178 2C21 POPET 124     110.420  29.765 103.019  1.00  0.00           C
ATOM   4181 3C21 POPET 124     110.220  30.425 101.639  1.00  0.00           C
ATOM   4184 4C21 POPET 124     109.150  29.725 100.790  1.00  0.00           C
ATOM   4187 5C21 POPET 124     108.910  30.435  99.450  1.00  0.00           C
ATOM   4190 6C21 POPET 124     107.750  29.835  98.650  1.00  0.00           C
ATOM   4193 7C21 POPET 124     107.520  30.565  97.320  1.00  0.00           C
ATOM   4196 8C21 POPET 124     106.330  30.015  96.529  1.00  0.00           C
ATOM   4200  C33 POPET 124     112.330  30.635 113.449  1.00  0.00           C
ATOM   4203  C34 POPET 124     112.250  30.705 111.919  1.00  0.00           C
ATOM   4206  C35 POPET 124     113.440  30.105 111.159  1.00  0.00           C
ATOM   4209  C36 POPET 124     113.220  30.235 109.650  1.00  0.00           C
ATOM   4212  C37 POPET 124     114.340  29.735 108.720  1.00  0.00           C
ATOM   4215  C38 POPET 124     113.890  29.825 107.250  1.00  0.00           C
ATOM   4218  C39 POPET 124     114.990  29.835 106.180  1.00  0.00           C
ATOM   4221 0C31 POPET 124     114.370  29.595 104.800  1.00  0.00           C
ATOM   4224 1C31 POPET 124     115.360  29.635 103.629  1.00  0.00           C
ATOM   4227 2C31 POPET 124     114.640  29.325 102.300  1.00  0.00           C
ATOM   4230 3C31 POPET 124     115.450  29.685 101.040  1.00  0.00           C
ATOM   4233 4C31 POPET 124     114.580  29.595  99.780  1.00  0.00           C
ATOM   4236 5C31 POPET 124     115.300  30.075  98.509  1.00  0.00           C
ATOM   4239 6C31 POPET 124     114.410  29.985  97.269  1.00  0.00           C
ATOM   4243  NH3 POPEU 125      65.270  72.825  78.720  1.00  0.00           N
ATOM   4247  C12 POPEU 125      65.660  71.815  77.689  1.00  0.00           C
ATOM   4250  C11 POPEU 125      65.690  70.375  78.200  1.00  0.00           C
ATOM   4253  P   POPEU 125      65.840  68.015  77.040  1.00  0.00           P
ATOM   4254  O13 POPEU 125      64.440  67.595  77.289  1.00  0.00           O
ATOM   4255  O14 POPEU 125      66.520  67.505  75.829  1.00  0.00           O
ATOM   4256  O11 POPEU 125      66.800  67.625  78.239  1.00  0.00           O
ATOM   4257  O12 POPEU 125      65.980  69.565  77.070  1.00  0.00           O
ATOM   4258  C1  POPEU 125      66.180  67.315  79.489  1.00  0.00           C
ATOM   4261  C2  POPEU 125      67.230  66.855  80.529  1.00  0.00           C
ATOM   4263  O21 POPEU 125      66.590  66.185  81.629  1.00  0.00           O
ATOM   4264  C21 POPEU 125      65.680  66.865  82.309  1.00  0.00           C
ATOM   4265  O22 POPEU 125      65.390  68.035  82.189  1.00  0.00           O
ATOM   4266  C22 POPEU 125      64.940  65.885  83.249  1.00  0.00           C
ATOM   4269  C3  POPEU 125      68.220  67.965  80.980  1.00  0.00           C
ATOM   4272  O31 POPEU 125      69.480  67.405  81.419  1.00  0.00           O
ATOM   4273  C31 POPEU 125      69.630  67.205  82.730  1.00  0.00           C
ATOM   4274  O32 POPEU 125      68.810  67.475  83.589  1.00  0.00           O
ATOM   4275  C32 POPEU 125      70.940  66.465  82.989  1.00  0.00           C
ATOM   4278  C23 POPEU 125      65.150  66.185  84.750  1.00  0.00           C
ATOM   4281  C24 POPEU 125      64.630  65.055  85.650  1.00  0.00           C
ATOM   4284  C25 POPEU 125      64.740  65.355  87.150  1.00  0.00           C
ATOM   4287  C26 POPEU 125      64.820  64.075  88.010  1.00  0.00           C
ATOM   4290  C27 POPEU 125      65.200  64.365  89.479  1.00  0.00           C
ATOM   4293  C28 POPEU 125      65.900  63.175  90.169  1.00  0.00           C
ATOM   4296  C29 POPEU 125      66.490  63.555  91.509  1.00  0.00           C
ATOM   4298 0C21 POPEU 125      66.390  62.865  92.659  1.00  0.00           C
ATOM   4300 1C21 POPEU 125      65.660  61.565  92.860  1.00  0.00           C
ATOM   4303 2C21 POPEU 125      66.210  60.715  94.019  1.00  0.00           C
ATOM   4306 3C21 POPEU 125      65.190  59.655  94.450  1.00  0.00           C
ATOM   4309 4C21 POPEU 125      65.660  58.755  95.599  1.00  0.00           C
ATOM   4312 5C21 POPEU 125      64.610  57.675  95.919  1.00  0.00           C
ATOM   4315 6C21 POPEU 125      64.920  56.855  97.180  1.00  0.00           C
ATOM   4318 7C21 POPEU 125      63.720  55.995  97.589  1.00  0.00           C
ATOM   4321 8C21 POPEU 125      63.960  55.215  98.879  1.00  0.00           C
ATOM   4325  C33 POPEU 125      70.970  65.845  84.400  1.00  0.00           C
ATOM   4328  C34 POPEU 125      71.370  66.825  85.510  1.00  0.00           C
ATOM   4331  C35 POPEU 125      71.260  66.165  86.900  1.00  0.00           C
ATOM   4334  C36 POPEU 125      71.940  66.955  88.019  1.00  0.00           C
ATOM   4337  C37 POPEU 125      71.770  66.265  89.389  1.00  0.00           C
ATOM   4340  C38 POPEU 125      72.520  66.955  90.539  1.00  0.00           C
ATOM   4343  C39 POPEU 125      74.040  66.725  90.549  1.00  0.00           C
ATOM   4346 0C31 POPEU 125      74.470  65.315  91.000  1.00  0.00           C
ATOM   4349 1C31 POPEU 125      75.970  65.255  91.310  1.00  0.00           C
ATOM   4352 2C31 POPEU 125      76.590  63.855  91.190  1.00  0.00           C
ATOM   4355 3C31 POPEU 125      76.420  62.965  92.430  1.00  0.00           C
ATOM   4358 4C31 POPEU 125      76.870  61.525  92.129  1.00  0.00           C
ATOM   4361 5C31 POPEU 125      76.900  60.615  93.369  1.00  0.00           C
ATOM   4364 6C31 POPEU 125      77.260  59.175  93.019  1.00  0.00           C
ATOM   4368  NH3 POPEV 126      57.570 113.195 120.930  1.00  0.00           N
ATOM   4372  C12 POPEV 126      57.640 112.855 122.379  1.00  0.00           C
ATOM   4375  C11 POPEV 126      56.270 113.095 123.019  1.00  0.00           C
ATOM   4378  P   POPEV 126      54.630 115.065 123.519  1.00  0.00           P
ATOM   4379  O13 POPEV 126      54.120 114.115 124.529  1.00  0.00           O
ATOM   4380  O14 POPEV 126      55.060 116.405 123.970  1.00  0.00           O
ATOM   4381  O11 POPEV 126      53.580 115.305 122.359  1.00  0.00           O
ATOM   4382  O12 POPEV 126      55.850 114.425 122.730  1.00  0.00           O
ATOM   4383  C1  POPEV 126      53.330 114.335 121.339  1.00  0.00           C
ATOM   4386  C2  POPEV 126      54.120 114.665 120.029  1.00  0.00           C
ATOM   4388  O21 POPEV 126      53.500 115.715 119.239  1.00  0.00           O
ATOM   4389  C21 POPEV 126      52.310 115.435 118.709  1.00  0.00           C
ATOM   4390  O22 POPEV 126      51.740 114.365 118.799  1.00  0.00           O
ATOM   4391  C22 POPEV 126      51.790 116.615 117.879  1.00  0.00           C
ATOM   4394  C3  POPEV 126      54.510 113.375 119.239  1.00  0.00           C
ATOM   4397  O31 POPEV 126      55.860 113.525 118.760  1.00  0.00           O
ATOM   4398  C31 POPEV 126      56.260 113.515 117.470  1.00  0.00           C
ATOM   4399  O32 POPEV 126      57.420 113.745 117.169  1.00  0.00           O
ATOM   4400  C32 POPEV 126      55.180 113.225 116.419  1.00  0.00           C
ATOM   4403  C23 POPEV 126      51.030 116.145 116.620  1.00  0.00           C
ATOM   4406  C24 POPEV 126      51.070 117.135 115.449  1.00  0.00           C
ATOM   4409  C25 POPEV 126      50.150 116.685 114.310  1.00  0.00           C
ATOM   4412  C26 POPEV 126      50.300 117.545 113.060  1.00  0.00           C
ATOM   4415  C27 POPEV 126      49.520 116.965 111.870  1.00  0.00           C
ATOM   4418  C28 POPEV 126      49.790 117.705 110.549  1.00  0.00           C
ATOM   4421  C29 POPEV 126      49.280 119.115 110.539  1.00  0.00           C
ATOM   4423 0C21 POPEV 126      49.140 119.885 109.439  1.00  0.00           C
ATOM   4425 1C21 POPEV 126      49.510 119.485 108.039  1.00  0.00           C
ATOM   4428 2C21 POPEV 126      50.200 120.625 107.259  1.00  0.00           C
ATOM   4431 3C21 POPEV 126      49.240 121.725 106.789  1.00  0.00           C
ATOM   4434 4C21 POPEV 126      49.990 122.835 106.030  1.00  0.00           C
ATOM   4437 5C21 POPEV 126      49.080 123.945 105.459  1.00  0.00           C
ATOM   4440 6C21 POPEV 126      49.310 125.315 106.129  1.00  0.00           C
ATOM   4443 7C21 POPEV 126      48.830 126.495 105.279  1.00  0.00           C
ATOM   4446 8C21 POPEV 126      49.270 127.865 105.809  1.00  0.00           C
ATOM   4450  C33 POPEV 126      55.650 113.675 115.019  1.00  0.00           C
ATOM   4453  C34 POPEV 126      54.500 113.845 114.019  1.00  0.00           C
ATOM   4456  C35 POPEV 126      55.050 114.195 112.639  1.00  0.00           C
ATOM   4459  C36 POPEV 126      53.970 114.325 111.559  1.00  0.00           C
ATOM   4462  C37 POPEV 126      54.600 114.235 110.159  1.00  0.00           C
ATOM   4465  C38 POPEV 126      53.580 114.345 109.029  1.00  0.00           C
ATOM   4468  C39 POPEV 126      53.470 115.765 108.459  1.00  0.00           C
ATOM   4471 0C31 POPEV 126      52.480 115.835 107.300  1.00  0.00           C
ATOM   4474 1C31 POPEV 126      52.600 117.135 106.489  1.00  0.00           C
ATOM   4477 2C31 POPEV 126      51.410 117.375 105.539  1.00  0.00           C
ATOM   4480 3C31 POPEV 126      51.250 116.315 104.439  1.00  0.00           C
ATOM   4483 4C31 POPEV 126      52.210 116.525 103.270  1.00  0.00           C
ATOM   4486 5C31 POPEV 126      52.100 115.425 102.209  1.00  0.00           C
ATOM   4489 6C31 POPEV 126      53.080 115.585 101.050  1.00  0.00           C
ATOM   4493  NH3 POPEW 127      53.690   3.165 119.820  1.00  0.00           N
ATOM   4497  C12 POPEW 127      54.980   2.435 120.019  1.00  0.00           C
ATOM   4500  C11 POPEW 127      56.070   3.385 120.519  1.00  0.00           C
ATOM   4503  P   POPEW 127      58.630   3.385 121.000  1.00  0.00           P
ATOM   4504  O13 POPEW 127      58.400   4.215 122.199  1.00  0.00           O
ATOM   4505  O14 POPEW 127      59.720   2.385 121.000  1.00  0.00           O
ATOM   4506  O11 POPEW 127      58.790   4.265 119.689  1.00  0.00           O
ATOM   4507  O12 POPEW 127      57.270   2.635 120.700  1.00  0.00           O
ATOM   4508  C1  POPEW 127      58.810   3.605 118.419  1.00  0.00           C
ATOM   4511  C2  POPEW 127      58.180   4.505 117.339  1.00  0.00           C
ATOM   4513  O21 POPEW 127      58.090   3.765 116.089  1.00  0.00           O
ATOM   4514  C21 POPEW 127      56.840   3.405 115.760  1.00  0.00           C
ATOM   4515  O22 POPEW 127      55.850   3.685 116.400  1.00  0.00           O
ATOM   4516  C22 POPEW 127      56.850   2.615 114.459  1.00  0.00           C
ATOM   4519  C3  POPEW 127      59.040   5.775 117.199  1.00  0.00           C
ATOM   4522  O31 POPEW 127      58.460   6.765 116.310  1.00  0.00           O
ATOM   4523  C31 POPEW 127      58.960   6.735 115.070  1.00  0.00           C
ATOM   4524  O32 POPEW 127      59.800   5.955 114.660  1.00  0.00           O
ATOM   4525  C32 POPEW 127      58.370   7.925 114.320  1.00  0.00           C
ATOM   4528  C23 POPEW 127      55.590   2.875 113.599  1.00  0.00           C
ATOM   4531  C24 POPEW 127      55.090   1.585 112.930  1.00  0.00           C
ATOM   4534  C25 POPEW 127      54.090   0.815 113.810  1.00  0.00           C
ATOM   4537  C26 POPEW 127      53.690  -0.535 113.209  1.00  0.00           C
ATOM   4540  C27 POPEW 127      52.780  -0.425 111.989  1.00  0.00           C
ATOM   4543  C28 POPEW 127      52.450  -1.775 111.339  1.00  0.00           C
ATOM   4546  C29 POPEW 127      51.480  -1.615 110.200  1.00  0.00           C
ATOM   4548 0C21 POPEW 127      51.780  -1.175 108.970  1.00  0.00           C
ATOM   4550 1C21 POPEW 127      53.160  -0.795 108.459  1.00  0.00           C
ATOM   4553 2C21 POPEW 127      53.470  -1.495 107.119  1.00  0.00           C
ATOM   4556 3C21 POPEW 127      53.380  -3.025 107.209  1.00  0.00           C
ATOM   4559 4C21 POPEW 127      53.760  -3.765 105.930  1.00  0.00           C
ATOM   4562 5C21 POPEW 127      52.980  -3.305 104.689  1.00  0.00           C
ATOM   4565 6C21 POPEW 127      53.160  -4.285 103.530  1.00  0.00           C
ATOM   4568 7C21 POPEW 127      52.230  -3.995 102.349  1.00  0.00           C
ATOM   4571 8C21 POPEW 127      52.240  -5.125 101.320  1.00  0.00           C
ATOM   4575  C33 POPEW 127      58.670   7.945 112.809  1.00  0.00           C
ATOM   4578  C34 POPEW 127      57.570   7.305 111.959  1.00  0.00           C
ATOM   4581  C35 POPEW 127      57.830   7.505 110.459  1.00  0.00           C
ATOM   4584  C36 POPEW 127      56.770   6.945 109.510  1.00  0.00           C
ATOM   4587  C37 POPEW 127      55.660   7.945 109.129  1.00  0.00           C
ATOM   4590  C38 POPEW 127      54.850   7.425 107.930  1.00  0.00           C
ATOM   4593  C39 POPEW 127      53.730   8.355 107.449  1.00  0.00           C
ATOM   4596 0C31 POPEW 127      52.860   7.675 106.379  1.00  0.00           C
ATOM   4599 1C31 POPEW 127      51.670   8.515 105.910  1.00  0.00           C
ATOM   4602 2C31 POPEW 127      50.880   7.845 104.769  1.00  0.00           C
ATOM   4605 3C31 POPEW 127      49.630   8.645 104.370  1.00  0.00           C
ATOM   4608 4C31 POPEW 127      48.980   8.155 103.060  1.00  0.00           C
ATOM   4611 5C31 POPEW 127      48.270   6.805 103.179  1.00  0.00           C
ATOM   4614 6C31 POPEW 127      47.620   6.365 101.859  1.00  0.00           C
ATOM   4618  NH3 POPEX 128      94.120  17.315 118.309  1.00  0.00           N
ATOM   4622  C12 POPEX 128      93.210  16.975 119.459  1.00  0.00           C
ATOM   4625  C11 POPEX 128      92.810  15.515 119.370  1.00  0.00           C
ATOM   4628  P   POPEX 128      91.050  14.185 118.060  1.00  0.00           P
ATOM   4629  O13 POPEX 128      91.520  13.035 118.860  1.00  0.00           O
ATOM   4630  O14 POPEX 128      89.780  14.825 118.459  1.00  0.00           O
ATOM   4631  O11 POPEX 128      90.960  13.845 116.519  1.00  0.00           O
ATOM   4632  O12 POPEX 128      92.170  15.295 118.109  1.00  0.00           O
ATOM   4633  C1  POPEX 128      91.420  12.635 115.939  1.00  0.00           C
ATOM   4636  C2  POPEX 128      92.180  12.995 114.650  1.00  0.00           C
ATOM   4638  O21 POPEX 128      92.210  11.845 113.779  1.00  0.00           O
ATOM   4639  C21 POPEX 128      91.410  11.945 112.730  1.00  0.00           C
ATOM   4640  O22 POPEX 128      90.220  11.705 112.709  1.00  0.00           O
ATOM   4641  C22 POPEX 128      92.250  12.435 111.550  1.00  0.00           C
ATOM   4644  C3  POPEX 128      93.640  13.455 114.949  1.00  0.00           C
ATOM   4647  O31 POPEX 128      94.110  14.435 114.000  1.00  0.00           O
ATOM   4648  C31 POPEX 128      94.370  15.665 114.450  1.00  0.00           C
ATOM   4649  O32 POPEX 128      94.370  16.025 115.620  1.00  0.00           O
ATOM   4650  C32 POPEX 128      94.680  16.525 113.220  1.00  0.00           C
ATOM   4653  C23 POPEX 128      91.460  12.685 110.250  1.00  0.00           C
ATOM   4656  C24 POPEX 128      92.350  13.165 109.099  1.00  0.00           C
ATOM   4659  C25 POPEX 128      93.060  14.495 109.339  1.00  0.00           C
ATOM   4662  C26 POPEX 128      93.870  14.955 108.109  1.00  0.00           C
ATOM   4665  C27 POPEX 128      92.980  15.445 106.950  1.00  0.00           C
ATOM   4668  C28 POPEX 128      93.180  16.935 106.639  1.00  0.00           C
ATOM   4671  C29 POPEX 128      92.230  17.465 105.589  1.00  0.00           C
ATOM   4673 0C21 POPEX 128      92.260  18.705 105.089  1.00  0.00           C
ATOM   4675 1C21 POPEX 128      93.240  19.795 105.469  1.00  0.00           C
ATOM   4678 2C21 POPEX 128      94.020  20.315 104.239  1.00  0.00           C
ATOM   4681 3C21 POPEX 128      95.080  21.355 104.610  1.00  0.00           C
ATOM   4684 4C21 POPEX 128      95.670  22.095 103.390  1.00  0.00           C
ATOM   4687 5C21 POPEX 128      96.420  21.205 102.389  1.00  0.00           C
ATOM   4690 6C21 POPEX 128      96.920  22.025 101.190  1.00  0.00           C
ATOM   4693 7C21 POPEX 128      97.630  21.175 100.129  1.00  0.00           C
ATOM   4696 8C21 POPEX 128      98.030  21.995  98.900  1.00  0.00           C
ATOM   4700  C33 POPEX 128      93.430  16.795 112.349  1.00  0.00           C
ATOM   4703  C34 POPEX 128      93.670  17.825 111.239  1.00  0.00           C
ATOM   4706  C35 POPEX 128      93.840  19.265 111.769  1.00  0.00           C
ATOM   4709  C36 POPEX 128      93.960  20.305 110.639  1.00  0.00           C
ATOM   4712  C37 POPEX 128      94.230  21.715 111.190  1.00  0.00           C
ATOM   4715  C38 POPEX 128      94.440  22.755 110.070  1.00  0.00           C
ATOM   4718  C39 POPEX 128      95.050  24.065 110.580  1.00  0.00           C
ATOM   4721 0C31 POPEX 128      95.120  25.165 109.499  1.00  0.00           C
ATOM   4724 1C31 POPEX 128      94.290  26.405 109.849  1.00  0.00           C
ATOM   4727 2C31 POPEX 128      94.370  27.505 108.779  1.00  0.00           C
ATOM   4730 3C31 POPEX 128      93.400  28.685 109.019  1.00  0.00           C
ATOM   4733 4C31 POPEX 128      93.450  29.245 110.449  1.00  0.00           C
ATOM   4736 5C31 POPEX 128      92.660  30.545 110.609  1.00  0.00           C
ATOM   4739 6C31 POPEX 128      92.660  31.045 112.059  1.00  0.00           C
ATOM   4743  NH3 POPEY 129      49.010  39.075  76.579  1.00  0.00           N
ATOM   4747  C12 POPEY 129      49.020  40.415  77.269  1.00  0.00           C
ATOM   4750  C11 POPEY 129      50.360  41.165  77.079  1.00  0.00           C
ATOM   4753  P   POPEY 129      52.450  39.675  76.509  1.00  0.00           P
ATOM   4754  O13 POPEY 129      53.400  40.635  75.920  1.00  0.00           O
ATOM   4755  O14 POPEY 129      51.600  38.915  75.570  1.00  0.00           O
ATOM   4756  O11 POPEY 129      53.220  38.695  77.470  1.00  0.00           O
ATOM   4757  O12 POPEY 129      51.490  40.415  77.540  1.00  0.00           O
ATOM   4758  C1  POPEY 129      54.270  39.185  78.309  1.00  0.00           C
ATOM   4761  C2  POPEY 129      53.930  39.075  79.809  1.00  0.00           C
ATOM   4763  O21 POPEY 129      55.020  38.385  80.430  1.00  0.00           O
ATOM   4764  C21 POPEY 129      55.600  38.925  81.459  1.00  0.00           C
ATOM   4765  O22 POPEY 129      55.340  40.015  81.959  1.00  0.00           O
ATOM   4766  C22 POPEY 129      56.620  37.895  81.959  1.00  0.00           C
ATOM   4769  C3  POPEY 129      52.610  38.285  80.069  1.00  0.00           C
ATOM   4772  O31 POPEY 129      52.240  38.355  81.459  1.00  0.00           O
ATOM   4773  C31 POPEY 129      52.590  37.315  82.219  1.00  0.00           C
ATOM   4774  O32 POPEY 129      53.110  36.295  81.830  1.00  0.00           O
ATOM   4775  C32 POPEY 129      52.270  37.675  83.680  1.00  0.00           C
ATOM   4778  C23 POPEY 129      57.320  38.265  83.290  1.00  0.00           C
ATOM   4781  C24 POPEY 129      57.550  37.045  84.190  1.00  0.00           C
ATOM   4784  C25 POPEY 129      57.800  37.435  85.650  1.00  0.00           C
ATOM   4787  C26 POPEY 129      57.340  36.335  86.610  1.00  0.00           C
ATOM   4790  C27 POPEY 129      57.530  36.725  88.080  1.00  0.00           C
ATOM   4793  C28 POPEY 129      56.710  35.855  89.050  1.00  0.00           C
ATOM   4796  C29 POPEY 129      57.120  34.415  88.989  1.00  0.00           C
ATOM   4798 0C21 POPEY 129      57.260  33.565  90.019  1.00  0.00           C
ATOM   4800 1C21 POPEY 129      57.050  33.845  91.480  1.00  0.00           C
ATOM   4803 2C21 POPEY 129      58.240  33.385  92.329  1.00  0.00           C
ATOM   4806 3C21 POPEY 129      58.380  31.855  92.389  1.00  0.00           C
ATOM   4809 4C21 POPEY 129      59.630  31.385  93.130  1.00  0.00           C
ATOM   4812 5C21 POPEY 129      59.450  31.355  94.640  1.00  0.00           C
ATOM   4815 6C21 POPEY 129      60.740  30.945  95.360  1.00  0.00           C
ATOM   4818 7C21 POPEY 129      60.490  30.895  96.870  1.00  0.00           C
ATOM   4821 8C21 POPEY 129      61.660  30.385  97.709  1.00  0.00           C
ATOM   4825  C33 POPEY 129      53.390  38.525  84.339  1.00  0.00           C
ATOM   4828  C34 POPEY 129      53.150  38.815  85.829  1.00  0.00           C
ATOM   4831  C35 POPEY 129      54.430  39.375  86.489  1.00  0.00           C
ATOM   4834  C36 POPEY 129      54.260  39.785  87.959  1.00  0.00           C
ATOM   4837  C37 POPEY 129      55.520  40.415  88.550  1.00  0.00           C
ATOM   4840  C38 POPEY 129      55.290  40.985  89.959  1.00  0.00           C
ATOM   4843  C39 POPEY 129      56.510  41.725  90.529  1.00  0.00           C
ATOM   4846 0C31 POPEY 129      56.960  42.855  89.590  1.00  0.00           C
ATOM   4849 1C31 POPEY 129      57.900  43.885  90.209  1.00  0.00           C
ATOM   4852 2C31 POPEY 129      57.880  45.215  89.450  1.00  0.00           C
ATOM   4855 3C31 POPEY 129      58.430  45.115  88.010  1.00  0.00           C
ATOM   4858 4C31 POPEY 129      57.910  46.225  87.090  1.00  0.00           C
ATOM   4861 5C31 POPEY 129      58.410  46.085  85.650  1.00  0.00           C
ATOM   4864 6C31 POPEY 129      57.730  47.025  84.660  1.00  0.00           C
ATOM   4868  NH3 POPEZ 130     109.030   6.965  78.959  1.00  0.00           N
ATOM   4872  C12 POPEZ 130     110.370   7.655  78.799  1.00  0.00           C
ATOM   4875  C11 POPEZ 130     111.520   6.685  78.500  1.00  0.00           C
ATOM   4878  P   POPEZ 130     113.230   8.405  77.470  1.00  0.00           P
ATOM   4879  O13 POPEZ 130     112.170   8.615  76.439  1.00  0.00           O
ATOM   4880  O14 POPEZ 130     114.570   8.005  76.989  1.00  0.00           O
ATOM   4881  O11 POPEZ 130     113.310   9.705  78.379  1.00  0.00           O
ATOM   4882  O12 POPEZ 130     112.770   7.335  78.519  1.00  0.00           O
ATOM   4883  C1  POPEZ 130     114.080   9.555  79.590  1.00  0.00           C
ATOM   4886  C2  POPEZ 130     113.890  10.695  80.650  1.00  0.00           C
ATOM   4888  O21 POPEZ 130     112.550  10.875  81.159  1.00  0.00           O
ATOM   4889  C21 POPEZ 130     112.030   9.895  81.880  1.00  0.00           C
ATOM   4890  O22 POPEZ 130     112.450   8.755  81.999  1.00  0.00           O
ATOM   4891  C22 POPEZ 130     110.810  10.435  82.639  1.00  0.00           C
ATOM   4894  C3  POPEZ 130     114.500  12.075  80.209  1.00  0.00           C
ATOM   4897  O31 POPEZ 130     115.390  12.575  81.239  1.00  0.00           O
ATOM   4898  C31 POPEZ 130     115.310  13.855  81.620  1.00  0.00           C
ATOM   4899  O32 POPEZ 130     114.700  14.725  81.030  1.00  0.00           O
ATOM   4900  C32 POPEZ 130     116.070  14.065  82.930  1.00  0.00           C
ATOM   4903  C23 POPEZ 130     111.130  10.875  84.079  1.00  0.00           C
ATOM   4906  C24 POPEZ 130     110.720   9.925  85.209  1.00  0.00           C
ATOM   4909  C25 POPEZ 130     110.550  10.725  86.500  1.00  0.00           C
ATOM   4912  C26 POPEZ 130     109.840  10.015  87.659  1.00  0.00           C
ATOM   4915  C27 POPEZ 130     109.460  11.055  88.729  1.00  0.00           C
ATOM   4918  C28 POPEZ 130     108.500  10.535  89.809  1.00  0.00           C
ATOM   4921  C29 POPEZ 130     108.080  11.725  90.639  1.00  0.00           C
ATOM   4923 0C21 POPEZ 130     106.820  12.155  90.840  1.00  0.00           C
ATOM   4925 1C21 POPEZ 130     105.560  11.465  90.399  1.00  0.00           C
ATOM   4928 2C21 POPEZ 130     104.340  11.935  91.220  1.00  0.00           C
ATOM   4931 3C21 POPEZ 130     104.480  11.665  92.730  1.00  0.00           C
ATOM   4934 4C21 POPEZ 130     103.410  12.385  93.550  1.00  0.00           C
ATOM   4937 5C21 POPEZ 130     103.710  12.345  95.049  1.00  0.00           C
ATOM   4940 6C21 POPEZ 130     102.820  13.285  95.869  1.00  0.00           C
ATOM   4943 7C21 POPEZ 130     103.380  13.515  97.269  1.00  0.00           C
ATOM   4946 8C21 POPEZ 130     102.490  14.405  98.139  1.00  0.00           C
ATOM   4950  C33 POPEZ 130     115.150  14.405  84.139  1.00  0.00           C
ATOM   4953  C34 POPEZ 130     115.600  13.805  85.489  1.00  0.00           C
ATOM   4956  C35 POPEZ 130     114.710  14.285  86.639  1.00  0.00           C
ATOM   4959  C36 POPEZ 130     115.490  15.025  87.739  1.00  0.00           C
ATOM   4962  C37 POPEZ 130     114.570  15.525  88.849  1.00  0.00           C
ATOM   4965  C38 POPEZ 130     115.300  16.225  89.999  1.00  0.00           C
ATOM   4968  C39 POPEZ 130     114.350  16.445  91.180  1.00  0.00           C
ATOM   4971 0C31 POPEZ 130     114.990  17.125  92.389  1.00  0.00           C
ATOM   4974 1C31 POPEZ 130     114.120  16.985  93.659  1.00  0.00           C
ATOM   4977 2C31 POPEZ 130     114.810  17.535  94.909  1.00  0.00           C
ATOM   4980 3C31 POPEZ 130     114.170  17.045  96.220  1.00  0.00           C
ATOM   4983 4C31 POPEZ 130     112.800  17.655  96.509  1.00  0.00           C
ATOM   4986 5C31 POPEZ 130     112.130  17.015  97.730  1.00  0.00           C
ATOM   4989 6C31 POPEZ 130     110.860  17.725  98.189  1.00  0.00           C
ATOM   4993  NH3 POPEa 131       9.520  72.455 121.030  1.00  0.00           N
ATOM   4997  C12 POPEa 131      10.360  71.815 122.099  1.00  0.00           C
ATOM   5000  C11 POPEa 131       9.480  71.175 123.189  1.00  0.00           C
ATOM   5003  P   POPEa 131       7.200  70.205 122.359  1.00  0.00           P
ATOM   5004  O13 POPEa 131       6.440  70.385 123.609  1.00  0.00           O
ATOM   5005  O14 POPEa 131       7.130  71.265 121.339  1.00  0.00           O
ATOM   5006  O11 POPEa 131       6.910  68.825 121.680  1.00  0.00           O
ATOM   5007  O12 POPEa 131       8.730  70.065 122.700  1.00  0.00           O
ATOM   5008  C1  POPEa 131       7.910  68.245 120.809  1.00  0.00           C
ATOM   5011  C2  POPEa 131       7.310  68.025 119.400  1.00  0.00           C
ATOM   5013  O21 POPEa 131       8.120  67.125 118.620  1.00  0.00           O
ATOM   5014  C21 POPEa 131       9.120  67.625 117.919  1.00  0.00           C
ATOM   5015  O22 POPEa 131       9.780  68.605 118.200  1.00  0.00           O
ATOM   5016  C22 POPEa 131       9.210  66.815 116.610  1.00  0.00           C
ATOM   5019  C3  POPEa 131       7.010  69.355 118.659  1.00  0.00           C
ATOM   5022  O31 POPEa 131       6.780  69.095 117.259  1.00  0.00           O
ATOM   5023  C31 POPEa 131       6.020  69.925 116.599  1.00  0.00           C
ATOM   5024  O32 POPEa 131       5.620  71.015 116.989  1.00  0.00           O
ATOM   5025  C32 POPEa 131       5.650  69.285 115.269  1.00  0.00           C
ATOM   5028  C23 POPEa 131       9.750  67.575 115.370  1.00  0.00           C
ATOM   5031  C24 POPEa 131       9.430  66.775 114.099  1.00  0.00           C
ATOM   5034  C25 POPEa 131      10.010  67.345 112.790  1.00  0.00           C
ATOM   5037  C26 POPEa 131       9.360  66.685 111.550  1.00  0.00           C
ATOM   5040  C27 POPEa 131      10.070  66.995 110.220  1.00  0.00           C
ATOM   5043  C28 POPEa 131       9.270  66.555 108.980  1.00  0.00           C
ATOM   5046  C29 POPEa 131       9.060  65.065 108.900  1.00  0.00           C
ATOM   5048 0C21 POPEa 131       8.950  64.315 107.790  1.00  0.00           C
ATOM   5050 1C21 POPEa 131       8.940  64.785 106.349  1.00  0.00           C
ATOM   5053 2C21 POPEa 131       7.750  64.185 105.580  1.00  0.00           C
ATOM   5056 3C21 POPEa 131       7.880  62.685 105.300  1.00  0.00           C
ATOM   5059 4C21 POPEa 131       6.520  62.025 104.999  1.00  0.00           C
ATOM   5062 5C21 POPEa 131       6.620  60.495 104.909  1.00  0.00           C
ATOM   5065 6C21 POPEa 131       5.270  59.835 104.629  1.00  0.00           C
ATOM   5068 7C21 POPEa 131       5.360  58.315 104.450  1.00  0.00           C
ATOM   5071 8C21 POPEa 131       4.010  57.675 104.139  1.00  0.00           C
ATOM   5075  C33 POPEa 131       6.420  69.815 114.040  1.00  0.00           C
ATOM   5078  C34 POPEa 131       6.220  68.875 112.849  1.00  0.00           C
ATOM   5081  C35 POPEa 131       6.640  69.435 111.489  1.00  0.00           C
ATOM   5084  C36 POPEa 131       5.800  70.635 111.009  1.00  0.00           C
ATOM   5087  C37 POPEa 131       6.540  71.975 111.139  1.00  0.00           C
ATOM   5090  C38 POPEa 131       5.770  73.125 110.459  1.00  0.00           C
ATOM   5093  C39 POPEa 131       6.620  74.385 110.269  1.00  0.00           C
ATOM   5096 0C31 POPEa 131       6.290  75.095 108.939  1.00  0.00           C
ATOM   5099 1C31 POPEa 131       7.150  76.325 108.670  1.00  0.00           C
ATOM   5102 2C31 POPEa 131       6.980  76.835 107.219  1.00  0.00           C
ATOM   5105 3C31 POPEa 131       8.140  77.725 106.730  1.00  0.00           C
ATOM   5108 4C31 POPEa 131       8.330  79.025 107.529  1.00  0.00           C
ATOM   5111 5C31 POPEa 131       9.620  79.765 107.119  1.00  0.00           C
ATOM   5114 6C31 POPEa 131       9.910  80.995 107.980  1.00  0.00           C
ATOM   5118  NH3 POPEb 132      21.460 121.605 127.339  1.00  0.00           N
ATOM   5122  C12 POPEb 132      21.530 122.975 126.719  1.00  0.00           C
ATOM   5125  C11 POPEb 132      20.140 123.585 126.459  1.00  0.00           C
ATOM   5128  P   POPEb 132      18.090 121.995 126.529  1.00  0.00           P
ATOM   5129  O13 POPEb 132      18.750 121.055 127.470  1.00  0.00           O
ATOM   5130  O14 POPEb 132      17.220 123.065 127.059  1.00  0.00           O
ATOM   5131  O11 POPEb 132      17.400 121.195 125.340  1.00  0.00           O
ATOM   5132  O12 POPEb 132      19.280 122.685 125.739  1.00  0.00           O
ATOM   5133  C1  POPEb 132      16.570 121.875 124.389  1.00  0.00           C
ATOM   5136  C2  POPEb 132      17.240 121.995 122.989  1.00  0.00           C
ATOM   5138  O21 POPEb 132      16.740 123.185 122.349  1.00  0.00           O
ATOM   5139  C21 POPEb 132      17.370 124.315 122.629  1.00  0.00           C
ATOM   5140  O22 POPEb 132      18.350 124.435 123.340  1.00  0.00           O
ATOM   5141  C22 POPEb 132      16.770 125.465 121.859  1.00  0.00           C
ATOM   5144  C3  POPEb 132      16.950 120.735 122.110  1.00  0.00           C
ATOM   5147  O31 POPEb 132      17.900 120.365 121.079  1.00  0.00           O
ATOM   5148  C31 POPEb 132      18.210 121.155 120.070  1.00  0.00           C
ATOM   5149  O32 POPEb 132      18.250 122.375 120.089  1.00  0.00           O
ATOM   5150  C32 POPEb 132      18.540 120.315 118.820  1.00  0.00           C
ATOM   5153  C23 POPEb 132      17.170 125.405 120.370  1.00  0.00           C
ATOM   5156  C24 POPEb 132      16.650 126.595 119.570  1.00  0.00           C
ATOM   5159  C25 POPEb 132      17.330 127.925 119.940  1.00  0.00           C
ATOM   5162  C26 POPEb 132      16.900 129.055 119.009  1.00  0.00           C
ATOM   5165  C27 POPEb 132      17.460 130.435 119.400  1.00  0.00           C
ATOM   5168  C28 POPEb 132      17.300 131.435 118.239  1.00  0.00           C
ATOM   5171  C29 POPEb 132      17.960 132.785 118.430  1.00  0.00           C
ATOM   5173 0C21 POPEb 132      17.310 133.965 118.550  1.00  0.00           C
ATOM   5175 1C21 POPEb 132      15.810 134.135 118.609  1.00  0.00           C
ATOM   5178 2C21 POPEb 132      15.100 134.015 117.239  1.00  0.00           C
ATOM   5181 3C21 POPEb 132      15.180 135.275 116.389  1.00  0.00           C
ATOM   5184 4C21 POPEb 132      14.770 135.035 114.930  1.00  0.00           C
ATOM   5187 5C21 POPEb 132      14.980 136.265 114.050  1.00  0.00           C
ATOM   5190 6C21 POPEb 132      15.020 135.915 112.560  1.00  0.00           C
ATOM   5193 7C21 POPEb 132      15.610 137.055 111.709  1.00  0.00           C
ATOM   5196 8C21 POPEb 132      15.860 136.645 110.259  1.00  0.00           C
ATOM   5200  C33 POPEb 132      20.040 120.265 118.459  1.00  0.00           C
ATOM   5203  C34 POPEb 132      20.400 119.155 117.449  1.00  0.00           C
ATOM   5206  C35 POPEb 132      20.340 119.575 115.969  1.00  0.00           C
ATOM   5209  C36 POPEb 132      20.770 118.455 114.999  1.00  0.00           C
ATOM   5212  C37 POPEb 132      21.240 118.995 113.639  1.00  0.00           C
ATOM   5215  C38 POPEb 132      21.770 117.925 112.659  1.00  0.00           C
ATOM   5218  C39 POPEb 132      20.670 117.045 112.070  1.00  0.00           C
ATOM   5221 0C31 POPEb 132      21.180 115.995 111.079  1.00  0.00           C
ATOM   5224 1C31 POPEb 132      20.050 115.045 110.689  1.00  0.00           C
ATOM   5227 2C31 POPEb 132      20.450 113.845 109.820  1.00  0.00           C
ATOM   5230 3C31 POPEb 132      19.250 112.965 109.439  1.00  0.00           C
ATOM   5233 4C31 POPEb 132      18.310 112.675 110.620  1.00  0.00           C
ATOM   5236 5C31 POPEb 132      17.150 111.735 110.300  1.00  0.00           C
ATOM   5239 6C31 POPEb 132      16.240 111.555 111.509  1.00  0.00           C
ATOM   5243  NH3 POPEc 133      18.700 119.365  80.130  1.00  0.00           N
ATOM   5247  C12 POPEc 133      19.130 119.715  78.720  1.00  0.00           C
ATOM   5250  C11 POPEc 133      19.310 121.235  78.509  1.00  0.00           C
ATOM   5253  P   POPEc 133      21.270 121.625  80.220  1.00  0.00           P
ATOM   5254  O13 POPEc 133      21.030 120.575  81.239  1.00  0.00           O
ATOM   5255  O14 POPEc 133      22.270 121.345  79.169  1.00  0.00           O
ATOM   5256  O11 POPEc 133      21.680 122.945  80.960  1.00  0.00           O
ATOM   5257  O12 POPEc 133      19.850 121.935  79.619  1.00  0.00           O
ATOM   5258  C1  POPEc 133      20.730 123.665  81.750  1.00  0.00           C
ATOM   5261  C2  POPEc 133      21.180 123.695  83.209  1.00  0.00           C
ATOM   5263  O21 POPEc 133      20.270 124.555  83.909  1.00  0.00           O
ATOM   5264  C21 POPEc 133      19.710 124.215  85.070  1.00  0.00           C
ATOM   5265  O22 POPEc 133      18.670 124.735  85.459  1.00  0.00           O
ATOM   5266  C22 POPEc 133      20.400 123.115  85.890  1.00  0.00           C
ATOM   5269  C3  POPEc 133      22.600 124.295  83.220  1.00  0.00           C
ATOM   5272  O31 POPEc 133      22.980 124.785  84.520  1.00  0.00           O
ATOM   5273  C31 POPEc 133      24.010 124.195  85.089  1.00  0.00           C
ATOM   5274  O32 POPEc 133      24.490 123.115  84.759  1.00  0.00           O
ATOM   5275  C32 POPEc 133      24.440 125.115  86.239  1.00  0.00           C
ATOM   5278  C23 POPEc 133      20.300 123.335  87.420  1.00  0.00           C
ATOM   5281  C24 POPEc 133      20.130 122.025  88.209  1.00  0.00           C
ATOM   5284  C25 POPEc 133      20.530 122.165  89.689  1.00  0.00           C
ATOM   5287  C26 POPEc 133      19.960 121.035  90.549  1.00  0.00           C
ATOM   5290  C27 POPEc 133      20.540 121.015  91.979  1.00  0.00           C
ATOM   5293  C28 POPEc 133      19.910 119.945  92.889  1.00  0.00           C
ATOM   5296  C29 POPEc 133      18.650 120.375  93.589  1.00  0.00           C
ATOM   5298 0C21 POPEc 133      18.370 120.215  94.900  1.00  0.00           C
ATOM   5300 1C21 POPEc 133      19.250 119.575  95.949  1.00  0.00           C
ATOM   5303 2C21 POPEc 133      18.490 118.645  96.909  1.00  0.00           C
ATOM   5306 3C21 POPEc 133      18.290 117.225  96.349  1.00  0.00           C
ATOM   5309 4C21 POPEc 133      17.580 116.285  97.339  1.00  0.00           C
ATOM   5312 5C21 POPEc 133      18.220 114.895  97.430  1.00  0.00           C
ATOM   5315 6C21 POPEc 133      19.490 114.895  98.299  1.00  0.00           C
ATOM   5318 7C21 POPEc 133      20.170 113.515  98.340  1.00  0.00           C
ATOM   5321 8C21 POPEc 133      21.440 113.485  99.190  1.00  0.00           C
ATOM   5325  C33 POPEc 133      25.510 124.585  87.230  1.00  0.00           C
ATOM   5328  C34 POPEc 133      24.940 123.705  88.340  1.00  0.00           C
ATOM   5331  C35 POPEc 133      24.480 122.335  87.849  1.00  0.00           C
ATOM   5334  C36 POPEc 133      24.630 121.275  88.939  1.00  0.00           C
ATOM   5337  C37 POPEc 133      24.100 119.915  88.519  1.00  0.00           C
ATOM   5340  C38 POPEc 133      23.930 118.995  89.730  1.00  0.00           C
ATOM   5343  C39 POPEc 133      25.170 118.755  90.609  1.00  0.00           C
ATOM   5346 0C31 POPEc 133      24.970 117.525  91.509  1.00  0.00           C
ATOM   5349 1C31 POPEc 133      26.040 117.305  92.589  1.00  0.00           C
ATOM   5352 2C31 POPEc 133      25.880 115.905  93.200  1.00  0.00           C
ATOM   5355 3C31 POPEc 133      26.640 115.685  94.520  1.00  0.00           C
ATOM   5358 4C31 POPEc 133      28.160 115.825  94.380  1.00  0.00           C
ATOM   5361 5C31 POPEc 133      28.900 115.485  95.679  1.00  0.00           C
ATOM   5364 6C31 POPEc 133      30.420 115.645  95.560  1.00  0.00           C
ATOM   5368  NH3 POPEd 134     115.490  44.465  76.409  1.00  0.00           N
ATOM   5372  C12 POPEd 134     116.650  43.765  75.809  1.00  0.00           C
ATOM   5375  C11 POPEd 134     117.940  44.315  76.430  1.00  0.00           C
ATOM   5378  P   POPEd 134     119.390  42.155  76.709  1.00  0.00           P
ATOM   5379  O13 POPEd 134     118.220  41.295  76.970  1.00  0.00           O
ATOM   5380  O14 POPEd 134     120.560  41.575  76.029  1.00  0.00           O
ATOM   5381  O11 POPEd 134     119.870  42.695  78.109  1.00  0.00           O
ATOM   5382  O12 POPEd 134     119.020  43.515  76.000  1.00  0.00           O
ATOM   5383  C1  POPEd 134     120.090  41.825  79.219  1.00  0.00           C
ATOM   5386  C2  POPEd 134     119.340  42.385  80.440  1.00  0.00           C
ATOM   5388  O21 POPEd 134     120.080  42.135  81.659  1.00  0.00           O
ATOM   5389  C21 POPEd 134     120.360  43.275  82.290  1.00  0.00           C
ATOM   5390  O22 POPEd 134     120.650  44.325  81.750  1.00  0.00           O
ATOM   5391  C22 POPEd 134     120.220  43.045  83.799  1.00  0.00           C
ATOM   5394  C3  POPEd 134     117.930  41.785  80.580  1.00  0.00           C
ATOM   5397  O31 POPEd 134     117.220  42.515  81.590  1.00  0.00           O
ATOM   5398  C31 POPEd 134     116.700  41.865  82.610  1.00  0.00           C
ATOM   5399  O32 POPEd 134     116.790  40.665  82.840  1.00  0.00           O
ATOM   5400  C32 POPEd 134     116.020  42.935  83.459  1.00  0.00           C
ATOM   5403  C23 POPEd 134     120.040  44.365  84.590  1.00  0.00           C
ATOM   5406  C24 POPEd 134     120.040  44.145  86.109  1.00  0.00           C
ATOM   5409  C25 POPEd 134     118.680  43.695  86.669  1.00  0.00           C
ATOM   5412  C26 POPEd 134     118.750  43.365  88.169  1.00  0.00           C
ATOM   5415  C27 POPEd 134     117.390  42.955  88.760  1.00  0.00           C
ATOM   5418  C28 POPEd 134     117.540  42.175  90.080  1.00  0.00           C
ATOM   5421  C29 POPEd 134     116.240  41.555  90.549  1.00  0.00           C
ATOM   5423 0C21 POPEd 134     115.870  41.395  91.830  1.00  0.00           C
ATOM   5425 1C21 POPEd 134     116.710  41.755  93.029  1.00  0.00           C
ATOM   5428 2C21 POPEd 134     116.410  40.945  94.310  1.00  0.00           C
ATOM   5431 3C21 POPEd 134     115.380  41.595  95.250  1.00  0.00           C
ATOM   5434 4C21 POPEd 134     113.920  41.495  94.780  1.00  0.00           C
ATOM   5437 5C21 POPEd 134     112.910  42.235  95.669  1.00  0.00           C
ATOM   5440 6C21 POPEd 134     112.790  41.665  97.079  1.00  0.00           C
ATOM   5443 7C21 POPEd 134     111.850  42.485  97.980  1.00  0.00           C
ATOM   5446 8C21 POPEd 134     111.600  41.865  99.359  1.00  0.00           C
ATOM   5450  C33 POPEd 134     115.400  42.435  84.769  1.00  0.00           C
ATOM   5453  C34 POPEd 134     114.580  43.525  85.469  1.00  0.00           C
ATOM   5456  C35 POPEd 134     113.860  42.995  86.709  1.00  0.00           C
ATOM   5459  C36 POPEd 134     112.820  43.975  87.259  1.00  0.00           C
ATOM   5462  C37 POPEd 134     112.270  43.525  88.620  1.00  0.00           C
ATOM   5465  C38 POPEd 134     113.180  43.945  89.790  1.00  0.00           C
ATOM   5468  C39 POPEd 134     112.670  43.465  91.150  1.00  0.00           C
ATOM   5471 0C31 POPEd 134     111.380  44.155  91.610  1.00  0.00           C
ATOM   5474 1C31 POPEd 134     110.940  43.765  93.029  1.00  0.00           C
ATOM   5477 2C31 POPEd 134     109.500  44.205  93.320  1.00  0.00           C
ATOM   5480 3C31 POPEd 134     109.020  43.945  94.759  1.00  0.00           C
ATOM   5483 4C31 POPEd 134     109.530  44.985  95.770  1.00  0.00           C
ATOM   5486 5C31 POPEd 134     108.810  44.885  97.119  1.00  0.00           C
ATOM   5489 6C31 POPEd 134     109.370  45.855  98.169  1.00  0.00           C
ATOM   5493  NH3 POPEe 135      48.220 114.235  80.709  1.00  0.00           N
ATOM   5497  C12 POPEe 135      48.440 112.925  80.010  1.00  0.00           C
ATOM   5500  C11 POPEe 135      47.930 111.765  80.890  1.00  0.00           C
ATOM   5503  P   POPEe 135      46.400 110.295  79.380  1.00  0.00           P
ATOM   5504  O13 POPEe 135      45.970 111.565  78.769  1.00  0.00           O
ATOM   5505  O14 POPEe 135      46.430 109.135  78.449  1.00  0.00           O
ATOM   5506  O11 POPEe 135      45.380 109.905  80.489  1.00  0.00           O
ATOM   5507  O12 POPEe 135      47.780 110.555  80.130  1.00  0.00           O
ATOM   5508  C1  POPEe 135      45.590 109.645  81.870  1.00  0.00           C
ATOM   5511  C2  POPEe 135      46.030 108.185  82.119  1.00  0.00           C
ATOM   5513  O21 POPEe 135      45.640 107.755  83.439  1.00  0.00           O
ATOM   5514  C21 POPEe 135      46.200 108.305  84.499  1.00  0.00           C
ATOM   5515  O22 POPEe 135      47.010 109.215  84.529  1.00  0.00           O
ATOM   5516  C22 POPEe 135      45.650 107.555  85.729  1.00  0.00           C
ATOM   5519  C3  POPEe 135      47.540 107.915  81.830  1.00  0.00           C
ATOM   5522  O31 POPEe 135      48.000 106.715  82.470  1.00  0.00           O
ATOM   5523  C31 POPEe 135      47.610 105.565  81.929  1.00  0.00           C
ATOM   5524  O32 POPEe 135      47.070 105.425  80.849  1.00  0.00           O
ATOM   5525  C32 POPEe 135      47.900 104.495  82.969  1.00  0.00           C
ATOM   5528  C23 POPEe 135      46.360 107.815  87.079  1.00  0.00           C
ATOM   5531  C24 POPEe 135      45.760 106.955  88.209  1.00  0.00           C
ATOM   5534  C25 POPEe 135      46.350 107.275  89.590  1.00  0.00           C
ATOM   5537  C26 POPEe 135      45.750 106.445  90.749  1.00  0.00           C
ATOM   5540  C27 POPEe 135      46.360 106.845  92.110  1.00  0.00           C
ATOM   5543  C28 POPEe 135      45.970 105.915  93.279  1.00  0.00           C
ATOM   5546  C29 POPEe 135      46.940 106.045  94.429  1.00  0.00           C
ATOM   5548 0C21 POPEe 135      46.680 106.165  95.749  1.00  0.00           C
ATOM   5550 1C21 POPEe 135      45.340 106.195  96.430  1.00  0.00           C
ATOM   5553 2C21 POPEe 135      45.290 107.145  97.650  1.00  0.00           C
ATOM   5556 3C21 POPEe 135      46.140 106.665  98.839  1.00  0.00           C
ATOM   5559 4C21 POPEe 135      45.590 107.115 100.209  1.00  0.00           C
ATOM   5562 5C21 POPEe 135      45.880 108.585 100.529  1.00  0.00           C
ATOM   5565 6C21 POPEe 135      45.100 109.065 101.760  1.00  0.00           C
ATOM   5568 7C21 POPEe 135      45.410 110.525 102.140  1.00  0.00           C
ATOM   5571 8C21 POPEe 135      44.380 111.115 103.099  1.00  0.00           C
ATOM   5575  C33 POPEe 135      47.310 103.115  82.639  1.00  0.00           C
ATOM   5578  C34 POPEe 135      47.710 102.075  83.690  1.00  0.00           C
ATOM   5581  C35 POPEe 135      47.160 102.355  85.089  1.00  0.00           C
ATOM   5584  C36 POPEe 135      47.360 101.155  86.019  1.00  0.00           C
ATOM   5587  C37 POPEe 135      46.620 101.275  87.349  1.00  0.00           C
ATOM   5590  C38 POPEe 135      47.360 102.085  88.419  1.00  0.00           C
ATOM   5593  C39 POPEe 135      46.760 101.825  89.800  1.00  0.00           C
ATOM   5596 0C31 POPEe 135      47.630 102.365  90.939  1.00  0.00           C
ATOM   5599 1C31 POPEe 135      47.170 101.855  92.309  1.00  0.00           C
ATOM   5602 2C31 POPEe 135      47.920 102.565  93.439  1.00  0.00           C
ATOM   5605 3C31 POPEe 135      47.360 102.295  94.839  1.00  0.00           C
ATOM   5608 4C31 POPEe 135      47.960 101.045  95.489  1.00  0.00           C
ATOM   5611 5C31 POPEe 135      47.680 100.965  96.989  1.00  0.00           C
ATOM   5614 6C31 POPEe 135      48.300  99.735  97.650  1.00  0.00           C
ATOM   5618  NH3 POPEf 136      42.880  45.175  79.540  1.00  0.00           N
ATOM   5622  C12 POPEf 136      43.600  44.055  78.839  1.00  0.00           C
ATOM   5625  C11 POPEf 136      42.670  42.855  78.589  1.00  0.00           C
ATOM   5628  P   POPEf 136      44.450  41.005  78.049  1.00  0.00           P
ATOM   5629  O13 POPEf 136      44.150  39.635  77.580  1.00  0.00           O
ATOM   5630  O14 POPEf 136      45.730  41.575  77.580  1.00  0.00           O
ATOM   5631  O11 POPEf 136      44.470  41.005  79.619  1.00  0.00           O
ATOM   5632  O12 POPEf 136      43.260  41.965  77.650  1.00  0.00           O
ATOM   5633  C1  POPEf 136      45.610  40.615  80.389  1.00  0.00           C
ATOM   5636  C2  POPEf 136      45.940  41.765  81.369  1.00  0.00           C
ATOM   5638  O21 POPEf 136      46.990  41.345  82.269  1.00  0.00           O
ATOM   5639  C21 POPEf 136      48.000  42.185  82.430  1.00  0.00           C
ATOM   5640  O22 POPEf 136      48.180  43.215  81.799  1.00  0.00           O
ATOM   5641  C22 POPEf 136      48.980  41.655  83.480  1.00  0.00           C
ATOM   5644  C3  POPEf 136      44.670  42.145  82.189  1.00  0.00           C
ATOM   5647  O31 POPEf 136      44.690  43.525  82.619  1.00  0.00           O
ATOM   5648  C31 POPEf 136      45.080  43.715  83.869  1.00  0.00           C
ATOM   5649  O32 POPEf 136      45.480  42.845  84.629  1.00  0.00           O
ATOM   5650  C32 POPEf 136      44.820  45.175  84.239  1.00  0.00           C
ATOM   5653  C23 POPEf 136      49.150  42.635  84.660  1.00  0.00           C
ATOM   5656  C24 POPEf 136      48.370  42.195  85.900  1.00  0.00           C
ATOM   5659  C25 POPEf 136      48.450  43.215  87.059  1.00  0.00           C
ATOM   5662  C26 POPEf 136      47.520  42.815  88.209  1.00  0.00           C
ATOM   5665  C27 POPEf 136      47.750  43.635  89.489  1.00  0.00           C
ATOM   5668  C28 POPEf 136      46.820  43.225  90.659  1.00  0.00           C
ATOM   5671  C29 POPEf 136      45.390  43.655  90.500  1.00  0.00           C
ATOM   5673 0C21 POPEf 136      44.590  44.145  91.459  1.00  0.00           C
ATOM   5675 1C21 POPEf 136      44.930  44.325  92.919  1.00  0.00           C
ATOM   5678 2C21 POPEf 136      43.720  44.175  93.879  1.00  0.00           C
ATOM   5681 3C21 POPEf 136      43.130  42.755  93.959  1.00  0.00           C
ATOM   5684 4C21 POPEf 136      43.990  41.765  94.759  1.00  0.00           C
ATOM   5687 5C21 POPEf 136      43.570  41.605  96.229  1.00  0.00           C
ATOM   5690 6C21 POPEf 136      42.320  40.735  96.419  1.00  0.00           C
ATOM   5693 7C21 POPEf 136      42.120  40.275  97.870  1.00  0.00           C
ATOM   5696 8C21 POPEf 136      40.850  39.445  98.089  1.00  0.00           C
ATOM   5700  C33 POPEf 136      45.300  45.555  85.669  1.00  0.00           C
ATOM   5703  C34 POPEf 136      44.490  44.935  86.830  1.00  0.00           C
ATOM   5706  C35 POPEf 136      43.070  45.495  86.989  1.00  0.00           C
ATOM   5709  C36 POPEf 136      42.300  44.825  88.139  1.00  0.00           C
ATOM   5712  C37 POPEf 136      40.950  45.515  88.430  1.00  0.00           C
ATOM   5715  C38 POPEf 136      40.060  44.725  89.400  1.00  0.00           C
ATOM   5718  C39 POPEf 136      40.480  44.815  90.879  1.00  0.00           C
ATOM   5721 0C31 POPEf 136      40.140  46.155  91.570  1.00  0.00           C
ATOM   5724 1C31 POPEf 136      38.660  46.255  91.959  1.00  0.00           C
ATOM   5727 2C31 POPEf 136      38.250  47.585  92.589  1.00  0.00           C
ATOM   5730 3C31 POPEf 136      38.920  47.875  93.939  1.00  0.00           C
ATOM   5733 4C31 POPEf 136      38.260  49.045  94.689  1.00  0.00           C
ATOM   5736 5C31 POPEf 136      39.010  49.435  95.969  1.00  0.00           C
ATOM   5739 6C31 POPEf 136      38.430  50.685  96.649  1.00  0.00           C
ATOM   5743  NH3 POPEg 137      21.150 106.765 122.459  1.00  0.00           N
ATOM   5747  C12 POPEg 137      20.170 107.635 123.189  1.00  0.00           C
ATOM   5750  C11 POPEg 137      20.400 107.585 124.719  1.00  0.00           C
ATOM   5753  P   POPEg 137      22.570 109.075 124.669  1.00  0.00           P
ATOM   5754  O13 POPEg 137      21.610 110.155 124.339  1.00  0.00           O
ATOM   5755  O14 POPEg 137      23.620 109.355 125.669  1.00  0.00           O
ATOM   5756  O11 POPEg 137      23.220 108.555 123.309  1.00  0.00           O
ATOM   5757  O12 POPEg 137      21.760 107.795 125.119  1.00  0.00           O
ATOM   5758  C1  POPEg 137      23.850 109.525 122.470  1.00  0.00           C
ATOM   5761  C2  POPEg 137      22.860 110.005 121.349  1.00  0.00           C
ATOM   5763  O21 POPEg 137      22.860 109.095 120.220  1.00  0.00           O
ATOM   5764  C21 POPEg 137      24.010 109.025 119.540  1.00  0.00           C
ATOM   5765  O22 POPEg 137      25.020 109.665 119.769  1.00  0.00           O
ATOM   5766  C22 POPEg 137      23.880 107.995 118.419  1.00  0.00           C
ATOM   5769  C3  POPEg 137      23.030 111.515 120.980  1.00  0.00           C
ATOM   5772  O31 POPEg 137      21.810 112.065 120.440  1.00  0.00           O
ATOM   5773  C31 POPEg 137      21.700 112.105 119.129  1.00  0.00           C
ATOM   5774  O32 POPEg 137      22.540 111.695 118.340  1.00  0.00           O
ATOM   5775  C32 POPEg 137      20.420 112.865 118.769  1.00  0.00           C
ATOM   5778  C23 POPEg 137      25.230 107.305 118.109  1.00  0.00           C
ATOM   5781  C24 POPEg 137      25.140 106.425 116.849  1.00  0.00           C
ATOM   5784  C25 POPEg 137      25.000 107.225 115.549  1.00  0.00           C
ATOM   5787  C26 POPEg 137      26.200 107.055 114.599  1.00  0.00           C
ATOM   5790  C27 POPEg 137      26.290 108.205 113.579  1.00  0.00           C
ATOM   5793  C28 POPEg 137      27.630 108.215 112.809  1.00  0.00           C
ATOM   5796  C29 POPEg 137      27.940 109.585 112.259  1.00  0.00           C
ATOM   5798 0C21 POPEg 137      28.120 109.925 110.969  1.00  0.00           C
ATOM   5800 1C21 POPEg 137      28.040 108.985 109.790  1.00  0.00           C
ATOM   5803 2C21 POPEg 137      29.380 108.265 109.559  1.00  0.00           C
ATOM   5806 3C21 POPEg 137      30.490 109.175 109.009  1.00  0.00           C
ATOM   5809 4C21 POPEg 137      31.870 108.845 109.610  1.00  0.00           C
ATOM   5812 5C21 POPEg 137      33.030 109.555 108.909  1.00  0.00           C
ATOM   5815 6C21 POPEg 137      33.200 109.105 107.449  1.00  0.00           C
ATOM   5818 7C21 POPEg 137      34.530 109.515 106.830  1.00  0.00           C
ATOM   5821 8C21 POPEg 137      34.990 110.945 107.099  1.00  0.00           C
ATOM   5825  C33 POPEg 137      19.970 112.775 117.290  1.00  0.00           C
ATOM   5828  C34 POPEg 137      19.180 114.035 116.900  1.00  0.00           C
ATOM   5831  C35 POPEg 137      18.450 113.925 115.549  1.00  0.00           C
ATOM   5834  C36 POPEg 137      17.930 115.275 115.049  1.00  0.00           C
ATOM   5837  C37 POPEg 137      16.860 115.175 113.959  1.00  0.00           C
ATOM   5840  C38 POPEg 137      16.520 116.555 113.369  1.00  0.00           C
ATOM   5843  C39 POPEg 137      15.170 116.625 112.650  1.00  0.00           C
ATOM   5846 0C31 POPEg 137      15.060 115.775 111.379  1.00  0.00           C
ATOM   5849 1C31 POPEg 137      15.830 116.355 110.180  1.00  0.00           C
ATOM   5852 2C31 POPEg 137      15.590 115.515 108.909  1.00  0.00           C
ATOM   5855 3C31 POPEg 137      15.560 116.355 107.619  1.00  0.00           C
ATOM   5858 4C31 POPEg 137      15.190 115.495 106.400  1.00  0.00           C
ATOM   5861 5C31 POPEg 137      15.120 116.305 105.110  1.00  0.00           C
ATOM   5864 6C31 POPEg 137      14.790 115.455 103.879  1.00  0.00           C
ATOM   5868  NH3 POPEh 138      27.360  75.905 118.970  1.00  0.00           N
ATOM   5872  C12 POPEh 138      27.670  74.585 119.619  1.00  0.00           C
ATOM   5875  C11 POPEh 138      29.130  74.465 120.070  1.00  0.00           C
ATOM   5878  P   POPEh 138      30.630  72.335 119.889  1.00  0.00           P
ATOM   5879  O13 POPEh 138      31.730  73.305 119.739  1.00  0.00           O
ATOM   5880  O14 POPEh 138      30.960  71.155 120.739  1.00  0.00           O
ATOM   5881  O11 POPEh 138      30.150  71.795 118.489  1.00  0.00           O
ATOM   5882  O12 POPEh 138      29.400  73.115 120.500  1.00  0.00           O
ATOM   5883  C1  POPEh 138      31.030  71.695 117.370  1.00  0.00           C
ATOM   5886  C2  POPEh 138      30.540  72.605 116.229  1.00  0.00           C
ATOM   5888  O21 POPEh 138      31.180  72.165 115.019  1.00  0.00           O
ATOM   5889  C21 POPEh 138      30.480  72.425 113.939  1.00  0.00           C
ATOM   5890  O22 POPEh 138      29.280  72.605 113.879  1.00  0.00           O
ATOM   5891  C22 POPEh 138      31.430  72.485 112.750  1.00  0.00           C
ATOM   5894  C3  POPEh 138      30.920  74.095 116.459  1.00  0.00           C
ATOM   5897  O31 POPEh 138      30.400  74.965 115.409  1.00  0.00           O
ATOM   5898  C31 POPEh 138      29.460  75.825 115.820  1.00  0.00           C
ATOM   5899  O32 POPEh 138      29.150  76.015 116.989  1.00  0.00           O
ATOM   5900  C32 POPEh 138      28.810  76.535 114.640  1.00  0.00           C
ATOM   5903  C23 POPEh 138      30.760  72.255 111.379  1.00  0.00           C
ATOM   5906  C24 POPEh 138      31.450  73.095 110.309  1.00  0.00           C
ATOM   5909  C25 POPEh 138      30.840  73.015 108.900  1.00  0.00           C
ATOM   5912  C26 POPEh 138      31.340  71.855 108.029  1.00  0.00           C
ATOM   5915  C27 POPEh 138      30.640  71.855 106.659  1.00  0.00           C
ATOM   5918  C28 POPEh 138      31.530  71.375 105.500  1.00  0.00           C
ATOM   5921  C29 POPEh 138      31.910  69.925 105.659  1.00  0.00           C
ATOM   5923 0C21 POPEh 138      31.950  69.005 104.680  1.00  0.00           C
ATOM   5925 1C21 POPEh 138      31.680  69.245 103.220  1.00  0.00           C
ATOM   5928 2C21 POPEh 138      30.340  68.655 102.720  1.00  0.00           C
ATOM   5931 3C21 POPEh 138      29.110  69.405 103.229  1.00  0.00           C
ATOM   5934 4C21 POPEh 138      27.840  69.025 102.459  1.00  0.00           C
ATOM   5937 5C21 POPEh 138      26.600  69.815 102.879  1.00  0.00           C
ATOM   5940 6C21 POPEh 138      25.500  69.805 101.820  1.00  0.00           C
ATOM   5943 7C21 POPEh 138      24.220  70.445 102.359  1.00  0.00           C
ATOM   5946 8C21 POPEh 138      23.080  70.475 101.339  1.00  0.00           C
ATOM   5950  C33 POPEh 138      27.890  75.625 113.790  1.00  0.00           C
ATOM   5953  C34 POPEh 138      27.260  76.335 112.580  1.00  0.00           C
ATOM   5956  C35 POPEh 138      28.310  76.665 111.509  1.00  0.00           C
ATOM   5959  C36 POPEh 138      27.810  77.395 110.269  1.00  0.00           C
ATOM   5962  C37 POPEh 138      27.290  78.805 110.560  1.00  0.00           C
ATOM   5965  C38 POPEh 138      27.100  79.655 109.299  1.00  0.00           C
ATOM   5968  C39 POPEh 138      28.420  80.025 108.599  1.00  0.00           C
ATOM   5971 0C31 POPEh 138      28.230  81.045 107.479  1.00  0.00           C
ATOM   5974 1C31 POPEh 138      29.510  81.315 106.680  1.00  0.00           C
ATOM   5977 2C31 POPEh 138      29.260  82.315 105.549  1.00  0.00           C
ATOM   5980 3C31 POPEh 138      30.390  82.445 104.520  1.00  0.00           C
ATOM   5983 4C31 POPEh 138      31.590  83.295 104.970  1.00  0.00           C
ATOM   5986 5C31 POPEh 138      32.430  83.725 103.760  1.00  0.00           C
ATOM   5989 6C31 POPEh 138      33.690  84.525 104.110  1.00  0.00           C
ATOM   5993  NH3 POPEi 139      63.680  98.635  75.790  1.00  0.00           N
ATOM   5997  C12 POPEi 139      62.830  97.695  75.010  1.00  0.00           C
ATOM   6000  C11 POPEi 139      61.380  98.135  75.119  1.00  0.00           C
ATOM   6003  P   POPEi 139      59.030  97.255  74.719  1.00  0.00           P
ATOM   6004  O13 POPEi 139      58.490  98.525  74.180  1.00  0.00           O
ATOM   6005  O14 POPEi 139      58.420  96.005  74.209  1.00  0.00           O
ATOM   6006  O11 POPEi 139      59.030  97.295  76.299  1.00  0.00           O
ATOM   6007  O12 POPEi 139      60.590  97.155  74.430  1.00  0.00           O
ATOM   6008  C1  POPEi 139      57.940  96.925  77.149  1.00  0.00           C
ATOM   6011  C2  POPEi 139      58.250  97.145  78.679  1.00  0.00           C
ATOM   6013  O21 POPEi 139      58.040  98.535  79.020  1.00  0.00           O
ATOM   6014  C21 POPEi 139      57.070  98.895  79.879  1.00  0.00           C
ATOM   6015  O22 POPEi 139      56.330  99.835  79.680  1.00  0.00           O
ATOM   6016  C22 POPEi 139      57.150  98.175  81.239  1.00  0.00           C
ATOM   6019  C3  POPEi 139      59.720  96.725  78.989  1.00  0.00           C
ATOM   6022  O31 POPEi 139      60.180  97.035  80.329  1.00  0.00           O
ATOM   6023  C31 POPEi 139      60.150  96.135  81.279  1.00  0.00           C
ATOM   6024  O32 POPEi 139      59.610  95.035  81.239  1.00  0.00           O
ATOM   6025  C32 POPEi 139      60.910  96.725  82.459  1.00  0.00           C
ATOM   6028  C23 POPEi 139      55.770  97.665  81.739  1.00  0.00           C
ATOM   6031  C24 POPEi 139      55.790  97.055  83.150  1.00  0.00           C
ATOM   6034  C25 POPEi 139      56.740  95.865  83.309  1.00  0.00           C
ATOM   6037  C26 POPEi 139      56.580  95.165  84.660  1.00  0.00           C
ATOM   6040  C27 POPEi 139      57.340  93.835  84.750  1.00  0.00           C
ATOM   6043  C28 POPEi 139      57.790  93.415  86.159  1.00  0.00           C
ATOM   6046  C29 POPEi 139      56.640  92.995  87.049  1.00  0.00           C
ATOM   6048 0C21 POPEi 139      56.240  91.735  87.290  1.00  0.00           C
ATOM   6050 1C21 POPEi 139      56.810  90.455  86.730  1.00  0.00           C
ATOM   6053 2C21 POPEi 139      57.460  89.585  87.829  1.00  0.00           C
ATOM   6056 3C21 POPEi 139      57.550  88.105  87.420  1.00  0.00           C
ATOM   6059 4C21 POPEi 139      58.260  87.205  88.449  1.00  0.00           C
ATOM   6062 5C21 POPEi 139      57.680  87.295  89.870  1.00  0.00           C
ATOM   6065 6C21 POPEi 139      58.350  86.325  90.840  1.00  0.00           C
ATOM   6068 7C21 POPEi 139      57.850  86.505  92.280  1.00  0.00           C
ATOM   6071 8C21 POPEi 139      58.680  85.735  93.309  1.00  0.00           C
ATOM   6075  C33 POPEi 139      61.000  95.805  83.690  1.00  0.00           C
ATOM   6078  C34 POPEi 139      61.620  96.465  84.920  1.00  0.00           C
ATOM   6081  C35 POPEi 139      61.610  95.515  86.129  1.00  0.00           C
ATOM   6084  C36 POPEi 139      62.560  95.915  87.269  1.00  0.00           C
ATOM   6087  C37 POPEi 139      62.480  94.935  88.439  1.00  0.00           C
ATOM   6090  C38 POPEi 139      63.590  95.095  89.499  1.00  0.00           C
ATOM   6093  C39 POPEi 139      63.650  96.485  90.150  1.00  0.00           C
ATOM   6096 0C31 POPEi 139      64.540  96.485  91.409  1.00  0.00           C
ATOM   6099 1C31 POPEi 139      64.680  97.855  92.090  1.00  0.00           C
ATOM   6102 2C31 POPEi 139      65.170  97.705  93.540  1.00  0.00           C
ATOM   6105 3C31 POPEi 139      65.600  99.035  94.190  1.00  0.00           C
ATOM   6108 4C31 POPEi 139      67.100  99.305  94.000  1.00  0.00           C
ATOM   6111 5C31 POPEi 139      67.560 100.665  94.540  1.00  0.00           C
ATOM   6114 6C31 POPEi 139      69.070 100.875  94.389  1.00  0.00           C
ATOM   6118  NH3 POPEj 140      22.200  46.855  78.939  1.00  0.00           N
ATOM   6122  C12 POPEj 140      22.570  48.105  79.699  1.00  0.00           C
ATOM   6125  C11 POPEj 140      23.880  48.775  79.199  1.00  0.00           C
ATOM   6128  P   POPEj 140      25.530  50.695  80.060  1.00  0.00           P
ATOM   6129  O13 POPEj 140      26.760  50.175  79.439  1.00  0.00           O
ATOM   6130  O14 POPEj 140      24.910  51.895  79.470  1.00  0.00           O
ATOM   6131  O11 POPEj 140      25.940  51.025  81.559  1.00  0.00           O
ATOM   6132  O12 POPEj 140      24.460  49.535  80.259  1.00  0.00           O
ATOM   6133  C1  POPEj 140      24.940  50.985  82.599  1.00  0.00           C
ATOM   6136  C2  POPEj 140      25.580  51.085  84.009  1.00  0.00           C
ATOM   6138  O21 POPEj 140      24.880  50.185  84.889  1.00  0.00           O
ATOM   6139  C21 POPEj 140      25.510  49.085  85.269  1.00  0.00           C
ATOM   6140  O22 POPEj 140      26.670  48.805  85.029  1.00  0.00           O
ATOM   6141  C22 POPEj 140      24.580  48.345  86.249  1.00  0.00           C
ATOM   6144  C3  POPEj 140      25.510  52.555  84.540  1.00  0.00           C
ATOM   6147  O31 POPEj 140      24.730  52.705  85.749  1.00  0.00           O
ATOM   6148  C31 POPEj 140      23.430  52.865  85.539  1.00  0.00           C
ATOM   6149  O32 POPEj 140      22.900  52.925  84.450  1.00  0.00           O
ATOM   6150  C32 POPEj 140      22.710  53.015  86.880  1.00  0.00           C
ATOM   6153  C23 POPEj 140      24.730  46.805  86.400  1.00  0.00           C
ATOM   6156  C24 POPEj 140      24.860  46.365  87.870  1.00  0.00           C
ATOM   6159  C25 POPEj 140      23.640  46.555  88.799  1.00  0.00           C
ATOM   6162  C26 POPEj 140      24.040  46.425  90.279  1.00  0.00           C
ATOM   6165  C27 POPEj 140      22.900  46.745  91.260  1.00  0.00           C
ATOM   6168  C28 POPEj 140      23.330  46.675  92.730  1.00  0.00           C
ATOM   6171  C29 POPEj 140      24.140  47.885  93.169  1.00  0.00           C
ATOM   6173 0C21 POPEj 140      23.870  48.695  94.209  1.00  0.00           C
ATOM   6175 1C21 POPEj 140      22.730  48.555  95.180  1.00  0.00           C
ATOM   6178 2C21 POPEj 140      23.050  49.045  96.610  1.00  0.00           C
ATOM   6181 3C21 POPEj 140      23.310  50.555  96.699  1.00  0.00           C
ATOM   6184 4C21 POPEj 140      23.200  51.085  98.130  1.00  0.00           C
ATOM   6187 5C21 POPEj 140      23.360  52.615  98.220  1.00  0.00           C
ATOM   6190 6C21 POPEj 140      24.810  53.085  98.049  1.00  0.00           C
ATOM   6193 7C21 POPEj 140      24.950  54.605  98.179  1.00  0.00           C
ATOM   6196 8C21 POPEj 140      26.410  55.075  98.189  1.00  0.00           C
ATOM   6200  C33 POPEj 140      21.290  52.435  86.789  1.00  0.00           C
ATOM   6203  C34 POPEj 140      20.350  52.815  87.930  1.00  0.00           C
ATOM   6206  C35 POPEj 140      20.780  52.295  89.299  1.00  0.00           C
ATOM   6209  C36 POPEj 140      19.740  52.575  90.389  1.00  0.00           C
ATOM   6212  C37 POPEj 140      20.210  52.135  91.779  1.00  0.00           C
ATOM   6215  C38 POPEj 140      19.040  52.045  92.759  1.00  0.00           C
ATOM   6218  C39 POPEj 140      19.470  51.835  94.219  1.00  0.00           C
ATOM   6221 0C31 POPEj 140      18.310  51.295  95.070  1.00  0.00           C
ATOM   6224 1C31 POPEj 140      18.280  51.855  96.500  1.00  0.00           C
ATOM   6227 2C31 POPEj 140      19.280  51.205  97.459  1.00  0.00           C
ATOM   6230 3C31 POPEj 140      19.390  51.955  98.799  1.00  0.00           C
ATOM   6233 4C31 POPEj 140      18.030  52.235  99.470  1.00  0.00           C
ATOM   6236 5C31 POPEj 140      18.150  52.905 100.840  1.00  0.00           C
ATOM   6239 6C31 POPEj 140      16.790  53.255 101.459  1.00  0.00           C
ATOM   6243  NH3 POPEk 141      86.140 104.545 116.030  1.00  0.00           N
ATOM   6247  C12 POPEk 141      85.460 104.225 117.320  1.00  0.00           C
ATOM   6250  C11 POPEk 141      85.730 102.785 117.829  1.00  0.00           C
ATOM   6253  P   POPEk 141      88.180 102.115 117.160  1.00  0.00           P
ATOM   6254  O13 POPEk 141      88.710 101.235 118.220  1.00  0.00           O
ATOM   6255  O14 POPEk 141      88.460 103.575 117.320  1.00  0.00           O
ATOM   6256  O11 POPEk 141      88.530 101.595 115.720  1.00  0.00           O
ATOM   6257  O12 POPEk 141      86.620 102.015 117.029  1.00  0.00           O
ATOM   6258  C1  POPEk 141      88.210 100.245 115.320  1.00  0.00           C
ATOM   6261  C2  POPEk 141      87.180 100.175 114.139  1.00  0.00           C
ATOM   6263  O21 POPEk 141      87.810  99.725 112.930  1.00  0.00           O
ATOM   6264  C21 POPEk 141      88.280 100.595 112.070  1.00  0.00           C
ATOM   6265  O22 POPEk 141      88.510 101.785 112.269  1.00  0.00           O
ATOM   6266  C22 POPEk 141      88.360  99.935 110.700  1.00  0.00           C
ATOM   6269  C3  POPEk 141      86.330 101.485 114.040  1.00  0.00           C
ATOM   6272  O31 POPEk 141      85.560 101.635 112.820  1.00  0.00           O
ATOM   6273  C31 POPEk 141      84.960 102.825 112.840  1.00  0.00           C
ATOM   6274  O32 POPEk 141      84.910 103.565 113.810  1.00  0.00           O
ATOM   6275  C32 POPEk 141      84.370 103.155 111.470  1.00  0.00           C
ATOM   6278  C23 POPEk 141      87.090 100.235 109.870  1.00  0.00           C
ATOM   6281  C24 POPEk 141      87.200  99.855 108.390  1.00  0.00           C
ATOM   6284  C25 POPEk 141      88.280 100.665 107.650  1.00  0.00           C
ATOM   6287  C26 POPEk 141      88.290 100.445 106.129  1.00  0.00           C
ATOM   6290  C27 POPEk 141      89.330 101.355 105.449  1.00  0.00           C
ATOM   6293  C28 POPEk 141      89.600 100.995 103.980  1.00  0.00           C
ATOM   6296  C29 POPEk 141      90.810 101.755 103.489  1.00  0.00           C
ATOM   6298 0C21 POPEk 141      90.830 102.735 102.580  1.00  0.00           C
ATOM   6300 1C21 POPEk 141      89.640 103.275 101.820  1.00  0.00           C
ATOM   6303 2C21 POPEk 141      90.040 103.885 100.459  1.00  0.00           C
ATOM   6306 3C21 POPEk 141      88.830 104.445  99.709  1.00  0.00           C
ATOM   6309 4C21 POPEk 141      89.210 105.105  98.379  1.00  0.00           C
ATOM   6312 5C21 POPEk 141      88.000 105.695  97.650  1.00  0.00           C
ATOM   6315 6C21 POPEk 141      88.400 106.475  96.389  1.00  0.00           C
ATOM   6318 7C21 POPEk 141      87.220 107.165  95.689  1.00  0.00           C
ATOM   6321 8C21 POPEk 141      87.660 108.125  94.590  1.00  0.00           C
ATOM   6325  C33 POPEk 141      84.040 104.655 111.379  1.00  0.00           C
ATOM   6328  C34 POPEk 141      84.010 105.195 109.949  1.00  0.00           C
ATOM   6331  C35 POPEk 141      83.860 106.725 109.949  1.00  0.00           C
ATOM   6334  C36 POPEk 141      84.480 107.425 108.739  1.00  0.00           C
ATOM   6337  C37 POPEk 141      84.440 108.955 108.900  1.00  0.00           C
ATOM   6340  C38 POPEk 141      85.670 109.685 108.340  1.00  0.00           C
ATOM   6343  C39 POPEk 141      85.750 109.685 106.810  1.00  0.00           C
ATOM   6346 0C31 POPEk 141      87.090 110.255 106.310  1.00  0.00           C
ATOM   6349 1C31 POPEk 141      87.140 110.365 104.790  1.00  0.00           C
ATOM   6352 2C31 POPEk 141      88.520 110.745 104.260  1.00  0.00           C
ATOM   6355 3C31 POPEk 141      88.560 110.785 102.730  1.00  0.00           C
ATOM   6358 4C31 POPEk 141      89.930 110.435 102.119  1.00  0.00           C
ATOM   6361 5C31 POPEk 141      89.860 110.325 100.589  1.00  0.00           C
ATOM   6364 6C31 POPEk 141      91.160 109.835  99.949  1.00  0.00           C
ATOM   6368  NH3 POPEl 142      20.610   5.015  82.840  1.00  0.00           N
ATOM   6372  C12 POPEl 142      20.330   6.065  83.879  1.00  0.00           C
ATOM   6375  C11 POPEl 142      19.120   6.915  83.489  1.00  0.00           C
ATOM   6378  P   POPEl 142      18.230   9.315  83.900  1.00  0.00           P
ATOM   6379  O13 POPEl 142      16.930   9.225  84.599  1.00  0.00           O
ATOM   6380  O14 POPEl 142      18.130   9.325  82.430  1.00  0.00           O
ATOM   6381  O11 POPEl 142      19.040  10.555  84.419  1.00  0.00           O
ATOM   6382  O12 POPEl 142      19.100   8.075  84.320  1.00  0.00           O
ATOM   6383  C1  POPEl 142      19.060  11.045  85.760  1.00  0.00           C
ATOM   6386  C2  POPEl 142      19.180   9.945  86.880  1.00  0.00           C
ATOM   6388  O21 POPEl 142      19.010  10.475  88.209  1.00  0.00           O
ATOM   6389  C21 POPEl 142      19.890  11.375  88.609  1.00  0.00           C
ATOM   6390  O22 POPEl 142      20.810  11.835  87.969  1.00  0.00           O
ATOM   6391  C22 POPEl 142      19.620  11.795  90.049  1.00  0.00           C
ATOM   6394  C3  POPEl 142      20.410   8.995  86.799  1.00  0.00           C
ATOM   6397  O31 POPEl 142      20.000   7.665  87.199  1.00  0.00           O
ATOM   6398  C31 POPEl 142      20.070   7.405  88.500  1.00  0.00           C
ATOM   6399  O32 POPEl 142      20.860   7.905  89.289  1.00  0.00           O
ATOM   6400  C32 POPEl 142      18.900   6.505  88.889  1.00  0.00           C
ATOM   6403  C23 POPEl 142      19.500  10.605  91.019  1.00  0.00           C
ATOM   6406  C24 POPEl 142      19.980  10.985  92.409  1.00  0.00           C
ATOM   6409  C25 POPEl 142      20.110   9.795  93.369  1.00  0.00           C
ATOM   6412  C26 POPEl 142      20.880  10.225  94.619  1.00  0.00           C
ATOM   6415  C27 POPEl 142      20.380   9.585  95.919  1.00  0.00           C
ATOM   6418  C28 POPEl 142      21.130  10.185  97.119  1.00  0.00           C
ATOM   6421  C29 POPEl 142      20.410   9.915  98.410  1.00  0.00           C
ATOM   6423 0C21 POPEl 142      20.990  10.005  99.619  1.00  0.00           C
ATOM   6425 1C21 POPEl 142      20.290   9.815 100.939  1.00  0.00           C
ATOM   6428 2C21 POPEl 142      18.800   9.405 100.900  1.00  0.00           C
ATOM   6431 3C21 POPEl 142      18.580   7.925 100.549  1.00  0.00           C
ATOM   6434 4C21 POPEl 142      17.110   7.585 100.230  1.00  0.00           C
ATOM   6437 5C21 POPEl 142      16.120   8.185 101.229  1.00  0.00           C
ATOM   6440 6C21 POPEl 142      14.750   7.495 101.220  1.00  0.00           C
ATOM   6443 7C21 POPEl 142      13.940   7.815 102.489  1.00  0.00           C
ATOM   6446 8C21 POPEl 142      12.530   7.235 102.499  1.00  0.00           C
ATOM   6450  C33 POPEl 142      18.840   6.265  90.419  1.00  0.00           C
ATOM   6453  C34 POPEl 142      17.520   5.605  90.840  1.00  0.00           C
ATOM   6456  C35 POPEl 142      17.530   5.015  92.259  1.00  0.00           C
ATOM   6459  C36 POPEl 142      17.850   6.025  93.379  1.00  0.00           C
ATOM   6462  C37 POPEl 142      17.780   5.335  94.750  1.00  0.00           C
ATOM   6465  C38 POPEl 142      18.190   6.235  95.930  1.00  0.00           C
ATOM   6468  C39 POPEl 142      19.360   5.685  96.760  1.00  0.00           C
ATOM   6471 0C31 POPEl 142      19.060   4.335  97.430  1.00  0.00           C
ATOM   6474 1C31 POPEl 142      20.240   3.735  98.220  1.00  0.00           C
ATOM   6477 2C31 POPEl 142      20.660   4.535  99.470  1.00  0.00           C
ATOM   6480 3C31 POPEl 142      21.760   5.575  99.219  1.00  0.00           C
ATOM   6483 4C31 POPEl 142      22.390   6.085 100.529  1.00  0.00           C
ATOM   6486 5C31 POPEl 142      23.530   7.075 100.279  1.00  0.00           C
ATOM   6489 6C31 POPEl 142      24.240   7.515 101.559  1.00  0.00           C
ATOM   6493  NH3 POPEm 143      59.280  33.355 123.620  1.00  0.00           N
ATOM   6497  C12 POPEm 143      57.930  33.405 124.250  1.00  0.00           C
ATOM   6500  C11 POPEm 143      57.870  34.625 125.180  1.00  0.00           C
ATOM   6503  P   POPEm 143      56.170  36.075 126.480  1.00  0.00           P
ATOM   6504  O13 POPEm 143      55.290  35.625 127.589  1.00  0.00           O
ATOM   6505  O14 POPEm 143      57.400  36.795 126.859  1.00  0.00           O
ATOM   6506  O11 POPEm 143      55.320  36.985 125.519  1.00  0.00           O
ATOM   6507  O12 POPEm 143      56.520  34.825 125.580  1.00  0.00           O
ATOM   6508  C1  POPEm 143      55.810  37.475 124.269  1.00  0.00           C
ATOM   6511  C2  POPEm 143      55.180  36.685 123.089  1.00  0.00           C
ATOM   6513  O21 POPEm 143      55.200  37.435 121.870  1.00  0.00           O
ATOM   6514  C21 POPEm 143      56.380  37.625 121.290  1.00  0.00           C
ATOM   6515  O22 POPEm 143      57.470  37.455 121.799  1.00  0.00           O
ATOM   6516  C22 POPEm 143      56.100  38.075 119.859  1.00  0.00           C
ATOM   6519  C3  POPEm 143      53.680  36.325 123.369  1.00  0.00           C
ATOM   6522  O31 POPEm 143      52.900  36.205 122.160  1.00  0.00           O
ATOM   6523  C31 POPEm 143      53.020  35.085 121.459  1.00  0.00           C
ATOM   6524  O32 POPEm 143      53.530  34.045 121.849  1.00  0.00           O
ATOM   6525  C32 POPEm 143      52.510  35.355 120.040  1.00  0.00           C
ATOM   6528  C23 POPEm 143      57.350  38.325 118.989  1.00  0.00           C
ATOM   6531  C24 POPEm 143      56.930  38.845 117.610  1.00  0.00           C
ATOM   6534  C25 POPEm 143      58.110  39.155 116.680  1.00  0.00           C
ATOM   6537  C26 POPEm 143      58.080  38.325 115.399  1.00  0.00           C
ATOM   6540  C27 POPEm 143      59.260  38.575 114.459  1.00  0.00           C
ATOM   6543  C28 POPEm 143      59.240  37.675 113.209  1.00  0.00           C
ATOM   6546  C29 POPEm 143      60.540  37.815 112.459  1.00  0.00           C
ATOM   6548 0C21 POPEm 143      60.710  37.945 111.129  1.00  0.00           C
ATOM   6550 1C21 POPEm 143      59.630  37.955 110.080  1.00  0.00           C
ATOM   6553 2C21 POPEm 143      59.050  39.365 109.839  1.00  0.00           C
ATOM   6556 3C21 POPEm 143      58.290  39.455 108.509  1.00  0.00           C
ATOM   6559 4C21 POPEm 143      57.750  40.865 108.229  1.00  0.00           C
ATOM   6562 5C21 POPEm 143      57.130  41.015 106.830  1.00  0.00           C
ATOM   6565 6C21 POPEm 143      56.860  42.475 106.450  1.00  0.00           C
ATOM   6568 7C21 POPEm 143      56.420  42.645 104.979  1.00  0.00           C
ATOM   6571 8C21 POPEm 143      56.580  44.055 104.419  1.00  0.00           C
ATOM   6575  C33 POPEm 143      52.810  34.235 119.019  1.00  0.00           C
ATOM   6578  C34 POPEm 143      52.390  34.615 117.589  1.00  0.00           C
ATOM   6581  C35 POPEm 143      53.560  35.005 116.659  1.00  0.00           C
ATOM   6584  C36 POPEm 143      54.410  33.795 116.209  1.00  0.00           C
ATOM   6587  C37 POPEm 143      54.090  33.275 114.800  1.00  0.00           C
ATOM   6590  C38 POPEm 143      55.240  33.465 113.810  1.00  0.00           C
ATOM   6593  C39 POPEm 143      54.860  33.215 112.339  1.00  0.00           C
ATOM   6596 0C31 POPEm 143      56.000  33.595 111.379  1.00  0.00           C
ATOM   6599 1C31 POPEm 143      55.510  33.755 109.940  1.00  0.00           C
ATOM   6602 2C31 POPEm 143      56.610  34.185 108.959  1.00  0.00           C
ATOM   6605 3C31 POPEm 143      56.050  34.475 107.570  1.00  0.00           C
ATOM   6608 4C31 POPEm 143      57.060  35.135 106.620  1.00  0.00           C
ATOM   6611 5C31 POPEm 143      56.450  35.365 105.230  1.00  0.00           C
ATOM   6614 6C31 POPEm 143      57.230  36.355 104.370  1.00  0.00           C
ATOM   6618  NH3 POPEn 144      19.280  57.775  78.019  1.00  0.00           N
ATOM   6622  C12 POPEn 144      20.500  56.965  77.669  1.00  0.00           C
ATOM   6625  C11 POPEn 144      21.200  57.445  76.380  1.00  0.00           C
ATOM   6628  P   POPEn 144      23.850  57.185  76.369  1.00  0.00           P
ATOM   6629  O13 POPEn 144      24.530  56.235  77.280  1.00  0.00           O
ATOM   6630  O14 POPEn 144      24.470  57.375  75.039  1.00  0.00           O
ATOM   6631  O11 POPEn 144      23.670  58.585  77.079  1.00  0.00           O
ATOM   6632  O12 POPEn 144      22.380  56.675  76.169  1.00  0.00           O
ATOM   6633  C1  POPEn 144      24.620  59.075  78.029  1.00  0.00           C
ATOM   6636  C2  POPEn 144      24.020  58.975  79.450  1.00  0.00           C
ATOM   6638  O21 POPEn 144      24.800  59.775  80.370  1.00  0.00           O
ATOM   6639  C21 POPEn 144      24.060  60.255  81.369  1.00  0.00           C
ATOM   6640  O22 POPEn 144      22.840  60.295  81.369  1.00  0.00           O
ATOM   6641  C22 POPEn 144      24.900  60.575  82.589  1.00  0.00           C
ATOM   6644  C3  POPEn 144      23.950  57.485  79.920  1.00  0.00           C
ATOM   6647  O31 POPEn 144      23.490  57.325  81.269  1.00  0.00           O
ATOM   6648  C31 POPEn 144      24.180  56.475  82.029  1.00  0.00           C
ATOM   6649  O32 POPEn 144      25.160  55.835  81.690  1.00  0.00           O
ATOM   6650  C32 POPEn 144      23.560  56.445  83.419  1.00  0.00           C
ATOM   6653  C23 POPEn 144      23.940  60.725  83.799  1.00  0.00           C
ATOM   6656  C24 POPEn 144      24.630  60.845  85.159  1.00  0.00           C
ATOM   6659  C25 POPEn 144      23.650  60.445  86.269  1.00  0.00           C
ATOM   6662  C26 POPEn 144      24.120  60.785  87.689  1.00  0.00           C
ATOM   6665  C27 POPEn 144      23.500  62.085  88.220  1.00  0.00           C
ATOM   6668  C28 POPEn 144      23.770  62.325  89.709  1.00  0.00           C
ATOM   6671  C29 POPEn 144      23.110  63.595  90.180  1.00  0.00           C
ATOM   6673 0C21 POPEn 144      23.200  64.115  91.419  1.00  0.00           C
ATOM   6675 1C21 POPEn 144      23.960  63.525  92.570  1.00  0.00           C
ATOM   6678 2C21 POPEn 144      23.050  63.025  93.709  1.00  0.00           C
ATOM   6681 3C21 POPEn 144      23.880  62.315  94.800  1.00  0.00           C
ATOM   6684 4C21 POPEn 144      23.050  61.775  95.980  1.00  0.00           C
ATOM   6687 5C21 POPEn 144      23.940  60.975  96.939  1.00  0.00           C
ATOM   6690 6C21 POPEn 144      23.240  60.575  98.239  1.00  0.00           C
ATOM   6693 7C21 POPEn 144      24.080  59.585  99.059  1.00  0.00           C
ATOM   6696 8C21 POPEn 144      23.550  59.375 100.480  1.00  0.00           C
ATOM   6700  C33 POPEn 144      24.580  56.715  84.559  1.00  0.00           C
ATOM   6703  C34 POPEn 144      23.890  56.505  85.910  1.00  0.00           C
ATOM   6706  C35 POPEn 144      24.760  56.725  87.150  1.00  0.00           C
ATOM   6709  C36 POPEn 144      23.900  56.745  88.430  1.00  0.00           C
ATOM   6712  C37 POPEn 144      24.720  56.675  89.730  1.00  0.00           C
ATOM   6715  C38 POPEn 144      24.280  57.675  90.820  1.00  0.00           C
ATOM   6718  C39 POPEn 144      22.890  57.425  91.430  1.00  0.00           C
ATOM   6721 0C31 POPEn 144      22.870  56.265  92.440  1.00  0.00           C
ATOM   6724 1C31 POPEn 144      21.490  56.005  93.070  1.00  0.00           C
ATOM   6727 2C31 POPEn 144      21.170  56.865  94.310  1.00  0.00           C
ATOM   6730 3C31 POPEn 144      21.760  56.305  95.620  1.00  0.00           C
ATOM   6733 4C31 POPEn 144      21.050  56.895  96.859  1.00  0.00           C
ATOM   6736 5C31 POPEn 144      21.460  56.235  98.179  1.00  0.00           C
ATOM   6739 6C31 POPEn 144      20.570  56.675  99.349  1.00  0.00           C
ATOM   6743  NH3 POPEo 145     121.140  32.345  79.380  1.00  0.00           N
ATOM   6747  C12 POPEo 145     120.600  30.945  79.439  1.00  0.00           C
ATOM   6750  C11 POPEo 145     121.370  30.055  80.419  1.00  0.00           C
ATOM   6753  P   POPEo 145     120.790  27.735  79.389  1.00  0.00           P
ATOM   6754  O13 POPEo 145     119.450  27.685  78.769  1.00  0.00           O
ATOM   6755  O14 POPEo 145     121.950  28.075  78.539  1.00  0.00           O
ATOM   6756  O11 POPEo 145     121.070  26.415  80.209  1.00  0.00           O
ATOM   6757  O12 POPEo 145     120.730  28.785  80.580  1.00  0.00           O
ATOM   6758  C1  POPEo 145     119.950  25.625  80.630  1.00  0.00           C
ATOM   6761  C2  POPEo 145     120.270  24.815  81.919  1.00  0.00           C
ATOM   6763  O21 POPEo 145     121.060  23.675  81.540  1.00  0.00           O
ATOM   6764  C21 POPEo 145     122.020  23.155  82.309  1.00  0.00           C
ATOM   6765  O22 POPEo 145     122.490  22.055  82.129  1.00  0.00           O
ATOM   6766  C22 POPEo 145     122.530  24.105  83.400  1.00  0.00           C
ATOM   6769  C3  POPEo 145     118.970  24.335  82.629  1.00  0.00           C
ATOM   6772  O31 POPEo 145     119.260  23.555  83.810  1.00  0.00           O
ATOM   6773  C31 POPEo 145     119.290  24.065  85.060  1.00  0.00           C
ATOM   6774  O32 POPEo 145     119.640  23.415  86.030  1.00  0.00           O
ATOM   6775  C32 POPEo 145     118.910  25.545  85.159  1.00  0.00           C
ATOM   6778  C23 POPEo 145     123.820  23.605  84.090  1.00  0.00           C
ATOM   6781  C24 POPEo 145     124.460  24.685  84.970  1.00  0.00           C
ATOM   6784  C25 POPEo 145     123.610  25.065  86.190  1.00  0.00           C
ATOM   6787  C26 POPEo 145     124.370  26.005  87.140  1.00  0.00           C
ATOM   6790  C27 POPEo 145     123.660  26.255  88.480  1.00  0.00           C
ATOM   6793  C28 POPEo 145     124.680  26.665  89.570  1.00  0.00           C
ATOM   6796  C29 POPEo 145     124.090  27.325  90.790  1.00  0.00           C
ATOM   6798 0C21 POPEo 145     124.110  26.875  92.049  1.00  0.00           C
ATOM   6800 1C21 POPEo 145     124.660  25.555  92.540  1.00  0.00           C
ATOM   6803 2C21 POPEo 145     124.180  25.225  93.980  1.00  0.00           C
ATOM   6806 3C21 POPEo 145     122.670  24.945  94.079  1.00  0.00           C
ATOM   6809 4C21 POPEo 145     122.010  25.405  95.389  1.00  0.00           C
ATOM   6812 5C21 POPEo 145     122.150  24.405  96.540  1.00  0.00           C
ATOM   6815 6C21 POPEo 145     121.220  24.785  97.709  1.00  0.00           C
ATOM   6818 7C21 POPEo 145     121.130  23.725  98.799  1.00  0.00           C
ATOM   6821 8C21 POPEo 145     119.970  24.025  99.769  1.00  0.00           C
ATOM   6825  C33 POPEo 145     119.200  26.155  86.550  1.00  0.00           C
ATOM   6828  C34 POPEo 145     118.390  27.435  86.820  1.00  0.00           C
ATOM   6831  C35 POPEo 145     118.690  28.055  88.189  1.00  0.00           C
ATOM   6834  C36 POPEo 145     118.070  29.455  88.360  1.00  0.00           C
ATOM   6837  C37 POPEo 145     118.200  29.995  89.790  1.00  0.00           C
ATOM   6840  C38 POPEo 145     117.830  31.485  89.959  1.00  0.00           C
ATOM   6843  C39 POPEo 145     118.610  32.465  89.059  1.00  0.00           C
ATOM   6846 0C31 POPEo 145     118.450  33.935  89.479  1.00  0.00           C
ATOM   6849 1C31 POPEo 145     118.730  34.915  88.320  1.00  0.00           C
ATOM   6852 2C31 POPEo 145     118.590  36.385  88.720  1.00  0.00           C
ATOM   6855 3C31 POPEo 145     118.420  37.325  87.519  1.00  0.00           C
ATOM   6858 4C31 POPEo 145     117.630  38.595  87.879  1.00  0.00           C
ATOM   6861 5C31 POPEo 145     117.010  39.295  86.659  1.00  0.00           C
ATOM   6864 6C31 POPEo 145     115.590  39.795  86.919  1.00  0.00           C
ATOM   6868  NH3 POPEp 146      71.000  81.065  78.299  1.00  0.00           N
ATOM   6872  C12 POPEp 146      71.130  82.145  77.269  1.00  0.00           C
ATOM   6875  C11 POPEp 146      72.490  82.115  76.579  1.00  0.00           C
ATOM   6878  P   POPEp 146      73.200  84.565  76.050  1.00  0.00           P
ATOM   6879  O13 POPEp 146      74.540  84.565  75.430  1.00  0.00           O
ATOM   6880  O14 POPEp 146      72.200  85.605  75.729  1.00  0.00           O
ATOM   6881  O11 POPEp 146      73.280  84.475  77.630  1.00  0.00           O
ATOM   6882  O12 POPEp 146      72.540  83.195  75.680  1.00  0.00           O
ATOM   6883  C1  POPEp 146      73.720  85.645  78.340  1.00  0.00           C
ATOM   6886  C2  POPEp 146      73.570  85.485  79.879  1.00  0.00           C
ATOM   6888  O21 POPEp 146      74.210  84.265  80.279  1.00  0.00           O
ATOM   6889  C21 POPEp 146      74.770  84.255  81.480  1.00  0.00           C
ATOM   6890  O22 POPEp 146      74.700  85.165  82.300  1.00  0.00           O
ATOM   6891  C22 POPEp 146      75.620  83.005  81.610  1.00  0.00           C
ATOM   6894  C3  POPEp 146      72.060  85.465  80.270  1.00  0.00           C
ATOM   6897  O31 POPEp 146      71.840  85.365  81.690  1.00  0.00           O
ATOM   6898  C31 POPEp 146      71.310  84.235  82.140  1.00  0.00           C
ATOM   6899  O32 POPEp 146      71.070  83.245  81.470  1.00  0.00           O
ATOM   6900  C32 POPEp 146      70.910  84.415  83.599  1.00  0.00           C
ATOM   6903  C23 POPEp 146      75.420  82.245  82.940  1.00  0.00           C
ATOM   6906  C24 POPEp 146      76.530  81.205  83.159  1.00  0.00           C
ATOM   6909  C25 POPEp 146      77.780  81.785  83.860  1.00  0.00           C
ATOM   6912  C26 POPEp 146      77.610  81.865  85.379  1.00  0.00           C
ATOM   6915  C27 POPEp 146      78.840  82.455  86.089  1.00  0.00           C
ATOM   6918  C28 POPEp 146      78.640  82.605  87.610  1.00  0.00           C
ATOM   6921  C29 POPEp 146      78.490  81.265  88.299  1.00  0.00           C
ATOM   6923 0C21 POPEp 146      79.250  80.805  89.310  1.00  0.00           C
ATOM   6925 1C21 POPEp 146      80.340  81.555  90.010  1.00  0.00           C
ATOM   6928 2C21 POPEp 146      80.680  80.955  91.400  1.00  0.00           C
ATOM   6931 3C21 POPEp 146      79.760  81.385  92.560  1.00  0.00           C
ATOM   6934 4C21 POPEp 146      78.270  81.055  92.370  1.00  0.00           C
ATOM   6937 5C21 POPEp 146      77.450  81.325  93.639  1.00  0.00           C
ATOM   6940 6C21 POPEp 146      75.940  81.135  93.430  1.00  0.00           C
ATOM   6943 7C21 POPEp 146      75.110  81.555  94.640  1.00  0.00           C
ATOM   6946 8C21 POPEp 146      73.600  81.355  94.439  1.00  0.00           C
ATOM   6950  C33 POPEp 146      69.550  83.725  83.820  1.00  0.00           C
ATOM   6953  C34 POPEp 146      68.860  84.115  85.129  1.00  0.00           C
ATOM   6956  C35 POPEp 146      69.470  83.425  86.349  1.00  0.00           C
ATOM   6959  C36 POPEp 146      68.550  83.545  87.570  1.00  0.00           C
ATOM   6962  C37 POPEp 146      68.970  82.645  88.739  1.00  0.00           C
ATOM   6965  C38 POPEp 146      67.820  82.405  89.730  1.00  0.00           C
ATOM   6968  C39 POPEp 146      67.420  83.645  90.549  1.00  0.00           C
ATOM   6971 0C31 POPEp 146      68.490  83.995  91.590  1.00  0.00           C
ATOM   6974 1C31 POPEp 146      67.910  84.665  92.840  1.00  0.00           C
ATOM   6977 2C31 POPEp 146      68.880  84.675  94.029  1.00  0.00           C
ATOM   6980 3C31 POPEp 146      69.080  83.295  94.699  1.00  0.00           C
ATOM   6983 4C31 POPEp 146      67.850  82.795  95.469  1.00  0.00           C
ATOM   6986 5C31 POPEp 146      68.220  81.685  96.459  1.00  0.00           C
ATOM   6989 6C31 POPEp 146      67.060  81.205  97.329  1.00  0.00           C
ATOM   6993  NH3 POPEq 147     124.720  89.795  77.389  1.00  0.00           N
ATOM   6997  C12 POPEq 147     125.510  89.315  76.209  1.00  0.00           C
ATOM   7000  C11 POPEq 147     126.590  90.335  75.820  1.00  0.00           C
ATOM   7003  P   POPEq 147     127.440  91.805  77.800  1.00  0.00           P
ATOM   7004  O13 POPEq 147     128.330  92.785  77.180  1.00  0.00           O
ATOM   7005  O14 POPEq 147     126.020  92.175  78.000  1.00  0.00           O
ATOM   7006  O11 POPEq 147     128.030  91.295  79.149  1.00  0.00           O
ATOM   7007  O12 POPEq 147     127.500  90.515  76.900  1.00  0.00           O
ATOM   7008  C1  POPEq 147     128.120  92.175  80.270  1.00  0.00           C
ATOM   7011  C2  POPEq 147     128.610  91.395  81.519  1.00  0.00           C
ATOM   7013  O21 POPEq 147     129.020  92.375  82.499  1.00  0.00           O
ATOM   7014  C21 POPEq 147     128.830  91.995  83.760  1.00  0.00           C
ATOM   7015  O22 POPEq 147     128.310  90.965  84.120  1.00  0.00           O
ATOM   7016  C22 POPEq 147     129.450  93.015  84.709  1.00  0.00           C
ATOM   7019  C3  POPEq 147     129.800  90.455  81.139  1.00  0.00           C
ATOM   7022  O31 POPEq 147     130.170  89.555  82.199  1.00  0.00           O
ATOM   7023  C31 POPEq 147     131.140  89.915  83.010  1.00  0.00           C
ATOM   7024  O32 POPEq 147     131.870  90.895  82.879  1.00  0.00           O
ATOM   7025  C32 POPEq 147     131.120  88.965  84.219  1.00  0.00           C
ATOM   7028  C23 POPEq 147     128.750  92.955  86.089  1.00  0.00           C
ATOM   7031  C24 POPEq 147     129.540  93.695  87.180  1.00  0.00           C
ATOM   7034  C25 POPEq 147     128.680  93.985  88.430  1.00  0.00           C
ATOM   7037  C26 POPEq 147     128.690  92.895  89.499  1.00  0.00           C
ATOM   7040  C27 POPEq 147     127.510  93.085  90.469  1.00  0.00           C
ATOM   7043  C28 POPEq 147     127.750  92.575  91.900  1.00  0.00           C
ATOM   7046  C29 POPEq 147     128.700  93.485  92.650  1.00  0.00           C
ATOM   7048 0C21 POPEq 147     128.340  94.465  93.509  1.00  0.00           C
ATOM   7050 1C21 POPEq 147     126.920  94.815  93.879  1.00  0.00           C
ATOM   7053 2C21 POPEq 147     126.800  96.005  94.849  1.00  0.00           C
ATOM   7056 3C21 POPEq 147     126.850  97.395  94.180  1.00  0.00           C
ATOM   7059 4C21 POPEq 147     126.550  98.515  95.200  1.00  0.00           C
ATOM   7062 5C21 POPEq 147     126.170  99.875  94.590  1.00  0.00           C
ATOM   7065 6C21 POPEq 147     127.260 100.535  93.739  1.00  0.00           C
ATOM   7068 7C21 POPEq 147     127.000 102.035  93.489  1.00  0.00           C
ATOM   7071 8C21 POPEq 147     128.030 102.685  92.570  1.00  0.00           C
ATOM   7075  C33 POPEq 147     131.610  89.625  85.519  1.00  0.00           C
ATOM   7078  C34 POPEq 147     131.230  88.815  86.760  1.00  0.00           C
ATOM   7081  C35 POPEq 147     131.480  89.585  88.070  1.00  0.00           C
ATOM   7084  C36 POPEq 147     131.040  88.795  89.310  1.00  0.00           C
ATOM   7087  C37 POPEq 147     130.910  89.695  90.549  1.00  0.00           C
ATOM   7090  C38 POPEq 147     130.420  88.985  91.820  1.00  0.00           C
ATOM   7093  C39 POPEq 147     129.080  88.245  91.639  1.00  0.00           C
ATOM   7096 0C31 POPEq 147     128.400  87.965  92.989  1.00  0.00           C
ATOM   7099 1C31 POPEq 147     127.170  87.045  92.870  1.00  0.00           C
ATOM   7102 2C31 POPEq 147     127.080  85.995  93.980  1.00  0.00           C
ATOM   7105 3C31 POPEq 147     126.990  86.545  95.409  1.00  0.00           C
ATOM   7108 4C31 POPEq 147     125.710  87.345  95.669  1.00  0.00           C
ATOM   7111 5C31 POPEq 147     125.410  87.505  97.169  1.00  0.00           C
ATOM   7114 6C31 POPEq 147     124.150  88.335  97.449  1.00  0.00           C
ATOM   7118  NH3 POPEr 148      28.670  50.425  81.649  1.00  0.00           N
ATOM   7122  C12 POPEr 148      28.920  49.235  82.540  1.00  0.00           C
ATOM   7125  C11 POPEr 148      30.410  48.955  82.809  1.00  0.00           C
ATOM   7128  P   POPEr 148      30.620  46.835  84.400  1.00  0.00           P
ATOM   7129  O13 POPEr 148      30.360  47.845  85.459  1.00  0.00           O
ATOM   7130  O14 POPEr 148      29.730  45.655  84.279  1.00  0.00           O
ATOM   7131  O11 POPEr 148      32.110  46.335  84.540  1.00  0.00           O
ATOM   7132  O12 POPEr 148      30.660  47.565  82.980  1.00  0.00           O
ATOM   7133  C1  POPEr 148      33.200  47.235  84.330  1.00  0.00           C
ATOM   7136  C2  POPEr 148      34.450  46.845  85.189  1.00  0.00           C
ATOM   7138  O21 POPEr 148      34.170  46.915  86.599  1.00  0.00           O
ATOM   7139  C21 POPEr 148      34.190  48.095  87.160  1.00  0.00           C
ATOM   7140  O22 POPEr 148      34.360  49.165  86.610  1.00  0.00           O
ATOM   7141  C22 POPEr 148      33.980  47.985  88.670  1.00  0.00           C
ATOM   7144  C3  POPEr 148      35.760  47.585  84.739  1.00  0.00           C
ATOM   7147  O31 POPEr 148      36.930  47.175  85.480  1.00  0.00           O
ATOM   7148  C31 POPEr 148      37.280  47.875  86.570  1.00  0.00           C
ATOM   7149  O32 POPEr 148      37.230  47.435  87.709  1.00  0.00           O
ATOM   7150  C32 POPEr 148      37.760  49.295  86.220  1.00  0.00           C
ATOM   7153  C23 POPEr 148      34.580  49.185  89.429  1.00  0.00           C
ATOM   7156  C24 POPEr 148      34.990  48.835  90.860  1.00  0.00           C
ATOM   7159  C25 POPEr 148      33.810  48.565  91.799  1.00  0.00           C
ATOM   7162  C26 POPEr 148      34.250  47.925  93.130  1.00  0.00           C
ATOM   7165  C27 POPEr 148      33.070  47.645  94.070  1.00  0.00           C
ATOM   7168  C28 POPEr 148      33.490  46.935  95.360  1.00  0.00           C
ATOM   7171  C29 POPEr 148      32.290  46.685  96.249  1.00  0.00           C
ATOM   7173 0C21 POPEr 148      31.940  47.375  97.349  1.00  0.00           C
ATOM   7175 1C21 POPEr 148      32.680  48.545  97.959  1.00  0.00           C
ATOM   7178 2C21 POPEr 148      33.530  48.105  99.169  1.00  0.00           C
ATOM   7181 3C21 POPEr 148      32.700  47.585 100.370  1.00  0.00           C
ATOM   7184 4C21 POPEr 148      33.540  46.865 101.430  1.00  0.00           C
ATOM   7187 5C21 POPEr 148      34.350  47.805 102.329  1.00  0.00           C
ATOM   7190 6C21 POPEr 148      35.340  47.035 103.220  1.00  0.00           C
ATOM   7193 7C21 POPEr 148      36.070  47.945 104.230  1.00  0.00           C
ATOM   7196 8C21 POPEr 148      37.260  47.255 104.909  1.00  0.00           C
ATOM   7200  C33 POPEr 148      38.620  49.875  87.370  1.00  0.00           C
ATOM   7203  C34 POPEr 148      39.020  51.355  87.199  1.00  0.00           C
ATOM   7206  C35 POPEr 148      39.960  51.865  88.309  1.00  0.00           C
ATOM   7209  C36 POPEr 148      39.530  51.505  89.739  1.00  0.00           C
ATOM   7212  C37 POPEr 148      40.520  51.975  90.809  1.00  0.00           C
ATOM   7215  C38 POPEr 148      40.300  51.295  92.169  1.00  0.00           C
ATOM   7218  C39 POPEr 148      41.570  51.245  93.039  1.00  0.00           C
ATOM   7221 0C31 POPEr 148      42.090  52.615  93.480  1.00  0.00           C
ATOM   7224 1C31 POPEr 148      41.400  53.135  94.739  1.00  0.00           C
ATOM   7227 2C31 POPEr 148      41.340  54.665  94.790  1.00  0.00           C
ATOM   7230 3C31 POPEr 148      41.220  55.225  96.209  1.00  0.00           C
ATOM   7233 4C31 POPEr 148      42.610  55.455  96.820  1.00  0.00           C
ATOM   7236 5C31 POPEr 148      42.560  55.935  98.270  1.00  0.00           C
ATOM   7239 6C31 POPEr 148      43.950  56.275  98.799  1.00  0.00           C
ATOM   7243  NH3 POPEs 149     100.220  81.415 116.109  1.00  0.00           N
ATOM   7247  C12 POPEs 149     100.390  80.105 116.820  1.00  0.00           C
ATOM   7250  C11 POPEs 149     100.170  78.875 115.919  1.00  0.00           C
ATOM   7253  P   POPEs 149     101.380  76.545 115.570  1.00  0.00           P
ATOM   7254  O13 POPEs 149     102.720  76.065 116.000  1.00  0.00           O
ATOM   7255  O14 POPEs 149     100.270  75.575 115.679  1.00  0.00           O
ATOM   7256  O11 POPEs 149     101.530  76.995 114.050  1.00  0.00           O
ATOM   7257  O12 POPEs 149     101.080  77.875 116.360  1.00  0.00           O
ATOM   7258  C1  POPEs 149     100.640  76.605 112.989  1.00  0.00           C
ATOM   7261  C2  POPEs 149     101.150  75.395 112.140  1.00  0.00           C
ATOM   7263  O21 POPEs 149     100.410  75.215 110.919  1.00  0.00           O
ATOM   7264  C21 POPEs 149     100.630  75.975 109.859  1.00  0.00           C
ATOM   7265  O22 POPEs 149     101.380  76.945 109.809  1.00  0.00           O
ATOM   7266  C22 POPEs 149      99.800  75.415 108.690  1.00  0.00           C
ATOM   7269  C3  POPEs 149     100.980  74.075 112.949  1.00  0.00           C
ATOM   7272  O31 POPEs 149     101.380  72.905 112.189  1.00  0.00           O
ATOM   7273  C31 POPEs 149     102.640  72.545 112.339  1.00  0.00           C
ATOM   7274  O32 POPEs 149     103.480  73.145 113.000  1.00  0.00           O
ATOM   7275  C32 POPEs 149     102.850  71.225 111.599  1.00  0.00           C
ATOM   7278  C23 POPEs 149     100.500  75.585 107.309  1.00  0.00           C
ATOM   7281  C24 POPEs 149      99.910  74.725 106.180  1.00  0.00           C
ATOM   7284  C25 POPEs 149      98.550  75.165 105.599  1.00  0.00           C
ATOM   7287  C26 POPEs 149      98.430  74.705 104.129  1.00  0.00           C
ATOM   7290  C27 POPEs 149      97.020  74.765 103.509  1.00  0.00           C
ATOM   7293  C28 POPEs 149      97.000  74.645 101.959  1.00  0.00           C
ATOM   7296  C29 POPEs 149      98.090  73.755 101.409  1.00  0.00           C
ATOM   7298 0C21 POPEs 149      98.010  72.455 101.099  1.00  0.00           C
ATOM   7300 1C21 POPEs 149      96.810  71.555 101.190  1.00  0.00           C
ATOM   7303 2C21 POPEs 149      96.670  70.605  99.979  1.00  0.00           C
ATOM   7306 3C21 POPEs 149      96.040  71.215  98.709  1.00  0.00           C
ATOM   7309 4C21 POPEs 149      96.770  72.445  98.130  1.00  0.00           C
ATOM   7312 5C21 POPEs 149      96.150  72.875  96.789  1.00  0.00           C
ATOM   7315 6C21 POPEs 149      96.610  74.255  96.299  1.00  0.00           C
ATOM   7318 7C21 POPEs 149      98.030  74.275  95.729  1.00  0.00           C
ATOM   7321 8C21 POPEs 149      98.370  75.605  95.049  1.00  0.00           C
ATOM   7325  C33 POPEs 149     102.710  71.295 110.060  1.00  0.00           C
ATOM   7328  C34 POPEs 149     102.650  69.895 109.419  1.00  0.00           C
ATOM   7331  C35 POPEs 149     103.020  69.895 107.940  1.00  0.00           C
ATOM   7334  C36 POPEs 149     102.680  68.595 107.189  1.00  0.00           C
ATOM   7337  C37 POPEs 149     103.460  68.495 105.869  1.00  0.00           C
ATOM   7340  C38 POPEs 149     103.150  67.245 105.029  1.00  0.00           C
ATOM   7343  C39 POPEs 149     103.950  67.225 103.720  1.00  0.00           C
ATOM   7346 0C31 POPEs 149     105.210  66.335 103.739  1.00  0.00           C
ATOM   7349 1C31 POPEs 149     105.960  66.375 102.400  1.00  0.00           C
ATOM   7352 2C31 POPEs 149     107.180  65.435 102.339  1.00  0.00           C
ATOM   7355 3C31 POPEs 149     108.120  65.745 101.170  1.00  0.00           C
ATOM   7358 4C31 POPEs 149     107.410  65.875  99.809  1.00  0.00           C
ATOM   7361 5C31 POPEs 149     108.380  66.105  98.650  1.00  0.00           C
ATOM   7364 6C31 POPEs 149     107.650  66.285  97.309  1.00  0.00           C
ATOM   7368  NH3 POPEt 150     114.240 112.975  80.019  1.00  0.00           N
ATOM   7372  C12 POPEt 150     112.770 113.235  80.220  1.00  0.00           C
ATOM   7375  C11 POPEt 150     112.250 112.375  81.400  1.00  0.00           C
ATOM   7378  P   POPEt 150     112.370 109.775  80.930  1.00  0.00           P
ATOM   7379  O13 POPEt 150     113.450 108.745  80.890  1.00  0.00           O
ATOM   7380  O14 POPEt 150     111.680 110.025  79.660  1.00  0.00           O
ATOM   7381  O11 POPEt 150     111.310 109.295  81.999  1.00  0.00           O
ATOM   7382  O12 POPEt 150     112.930 111.135  81.489  1.00  0.00           O
ATOM   7383  C1  POPEt 150     111.090 110.065  83.189  1.00  0.00           C
ATOM   7386  C2  POPEt 150     110.440 109.205  84.299  1.00  0.00           C
ATOM   7388  O21 POPEt 150     111.430 108.295  84.809  1.00  0.00           O
ATOM   7389  C21 POPEt 150     111.470 108.085  86.099  1.00  0.00           C
ATOM   7390  O22 POPEt 150     110.810 108.645  86.959  1.00  0.00           O
ATOM   7391  C22 POPEt 150     112.560 107.035  86.389  1.00  0.00           C
ATOM   7394  C3  POPEt 150     109.230 108.435  83.709  1.00  0.00           C
ATOM   7397  O31 POPEt 150     108.370 107.915  84.730  1.00  0.00           O
ATOM   7398  C31 POPEt 150     107.240 108.565  84.930  1.00  0.00           C
ATOM   7399  O32 POPEt 150     106.830 109.515  84.269  1.00  0.00           O
ATOM   7400  C32 POPEt 150     106.490 107.955  86.099  1.00  0.00           C
ATOM   7403  C23 POPEt 150     112.550 106.485  87.840  1.00  0.00           C
ATOM   7406  C24 POPEt 150     111.280 105.685  88.139  1.00  0.00           C
ATOM   7409  C25 POPEt 150     111.400 104.785  89.370  1.00  0.00           C
ATOM   7412  C26 POPEt 150     111.460 105.525  90.709  1.00  0.00           C
ATOM   7415  C27 POPEt 150     111.450 104.545  91.900  1.00  0.00           C
ATOM   7418  C28 POPEt 150     111.320 105.205  93.279  1.00  0.00           C
ATOM   7421  C29 POPEt 150     111.150 104.165  94.370  1.00  0.00           C
ATOM   7423 0C21 POPEt 150     110.530 104.355  95.549  1.00  0.00           C
ATOM   7425 1C21 POPEt 150     109.950 105.645  96.050  1.00  0.00           C
ATOM   7428 2C21 POPEt 150     108.410 105.655  96.139  1.00  0.00           C
ATOM   7431 3C21 POPEt 150     107.830 104.745  97.230  1.00  0.00           C
ATOM   7434 4C21 POPEt 150     106.390 105.135  97.619  1.00  0.00           C
ATOM   7437 5C21 POPEt 150     105.760 104.145  98.620  1.00  0.00           C
ATOM   7440 6C21 POPEt 150     104.410 104.615  99.169  1.00  0.00           C
ATOM   7443 7C21 POPEt 150     103.690 103.505  99.959  1.00  0.00           C
ATOM   7446 8C21 POPEt 150     102.440 103.975 100.700  1.00  0.00           C
ATOM   7450  C33 POPEt 150     107.350 107.605  87.329  1.00  0.00           C
ATOM   7453  C34 POPEt 150     106.520 106.825  88.360  1.00  0.00           C
ATOM   7456  C35 POPEt 150     106.980 107.015  89.809  1.00  0.00           C
ATOM   7459  C36 POPEt 150     106.050 106.285  90.779  1.00  0.00           C
ATOM   7462  C37 POPEt 150     106.390 106.495  92.259  1.00  0.00           C
ATOM   7465  C38 POPEt 150     105.610 105.545  93.169  1.00  0.00           C
ATOM   7468  C39 POPEt 150     104.110 105.885  93.329  1.00  0.00           C
ATOM   7471 0C31 POPEt 150     103.840 107.025  94.320  1.00  0.00           C
ATOM   7474 1C31 POPEt 150     102.620 106.765  95.209  1.00  0.00           C
ATOM   7477 2C31 POPEt 150     102.540 107.745  96.400  1.00  0.00           C
ATOM   7480 3C31 POPEt 150     101.620 107.265  97.529  1.00  0.00           C
ATOM   7483 4C31 POPEt 150     100.120 107.385  97.199  1.00  0.00           C
ATOM   7486 5C31 POPEt 150      99.250 106.665  98.249  1.00  0.00           C
ATOM   7489 6C31 POPEt 150      97.750 106.935  98.099  1.00  0.00           C
ATOM   7493  NH3 POPEu 151     132.130 108.955  80.029  1.00  0.00           N
ATOM   7497  C12 POPEu 151     132.150 110.465  80.010  1.00  0.00           C
ATOM   7500  C11 POPEu 151     131.210 111.125  81.059  1.00  0.00           C
ATOM   7503  P   POPEu 151     129.290 109.435  81.320  1.00  0.00           P
ATOM   7504  O13 POPEu 151     129.270 108.565  80.119  1.00  0.00           O
ATOM   7505  O14 POPEu 151     130.110 108.975  82.449  1.00  0.00           O
ATOM   7506  O11 POPEu 151     127.800 109.685  81.739  1.00  0.00           O
ATOM   7507  O12 POPEu 151     129.820 110.835  80.840  1.00  0.00           O
ATOM   7508  C1  POPEu 151     127.400 110.815  82.510  1.00  0.00           C
ATOM   7511  C2  POPEu 151     126.930 110.345  83.900  1.00  0.00           C
ATOM   7513  O21 POPEu 151     126.740 111.445  84.800  1.00  0.00           O
ATOM   7514  C21 POPEu 151     127.810 111.995  85.329  1.00  0.00           C
ATOM   7515  O22 POPEu 151     128.950 112.005  84.909  1.00  0.00           O
ATOM   7516  C22 POPEu 151     127.390 112.615  86.649  1.00  0.00           C
ATOM   7519  C3  POPEu 151     127.820 109.225  84.529  1.00  0.00           C
ATOM   7522  O31 POPEu 151     127.250 108.625  85.709  1.00  0.00           O
ATOM   7523  C31 POPEu 151     126.360 107.675  85.419  1.00  0.00           C
ATOM   7524  O32 POPEu 151     125.800 107.545  84.339  1.00  0.00           O
ATOM   7525  C32 POPEu 151     126.250 106.725  86.610  1.00  0.00           C
ATOM   7528  C23 POPEu 151     126.950 111.535  87.669  1.00  0.00           C
ATOM   7531  C24 POPEu 151     126.130 112.125  88.810  1.00  0.00           C
ATOM   7534  C25 POPEu 151     125.750 111.075  89.849  1.00  0.00           C
ATOM   7537  C26 POPEu 151     125.000 111.685  91.030  1.00  0.00           C
ATOM   7540  C27 POPEu 151     124.950 110.745  92.239  1.00  0.00           C
ATOM   7543  C28 POPEu 151     124.440 111.455  93.500  1.00  0.00           C
ATOM   7546  C29 POPEu 151     124.530 110.555  94.699  1.00  0.00           C
ATOM   7548 0C21 POPEu 151     125.010 110.875  95.910  1.00  0.00           C
ATOM   7550 1C21 POPEu 151     125.520 112.225  96.339  1.00  0.00           C
ATOM   7553 2C21 POPEu 151     124.600 112.885  97.389  1.00  0.00           C
ATOM   7556 3C21 POPEu 151     124.720 112.215  98.760  1.00  0.00           C
ATOM   7559 4C21 POPEu 151     123.830 112.845  99.839  1.00  0.00           C
ATOM   7562 5C21 POPEu 151     124.100 114.345 100.040  1.00  0.00           C
ATOM   7565 6C21 POPEu 151     122.990 115.235  99.470  1.00  0.00           C
ATOM   7568 7C21 POPEu 151     123.250 116.735  99.689  1.00  0.00           C
ATOM   7571 8C21 POPEu 151     122.140 117.625  99.139  1.00  0.00           C
ATOM   7575  C33 POPEu 151     125.680 107.385  87.879  1.00  0.00           C
ATOM   7578  C34 POPEu 151     125.790 106.445  89.079  1.00  0.00           C
ATOM   7581  C35 POPEu 151     125.380 107.095  90.409  1.00  0.00           C
ATOM   7584  C36 POPEu 151     125.810 106.265  91.629  1.00  0.00           C
ATOM   7587  C37 POPEu 151     125.230 106.815  92.940  1.00  0.00           C
ATOM   7590  C38 POPEu 151     126.030 106.405  94.190  1.00  0.00           C
ATOM   7593  C39 POPEu 151     125.230 106.665  95.469  1.00  0.00           C
ATOM   7596 0C31 POPEu 151     125.980 106.315  96.760  1.00  0.00           C
ATOM   7599 1C31 POPEu 151     125.010 106.215  97.940  1.00  0.00           C
ATOM   7602 2C31 POPEu 151     125.650 106.475  99.310  1.00  0.00           C
ATOM   7605 3C31 POPEu 151     125.920 107.965  99.559  1.00  0.00           C
ATOM   7608 4C31 POPEu 151     126.270 108.265 101.030  1.00  0.00           C
ATOM   7611 5C31 POPEu 151     126.480 109.765 101.279  1.00  0.00           C
ATOM   7614 6C31 POPEu 151     126.900 110.065 102.720  1.00  0.00           C
ATOM   7618  NH3 POPEv 152      33.030  37.615 123.329  1.00  0.00           N
ATOM   7622  C12 POPEv 152      33.920  36.855 124.269  1.00  0.00           C
ATOM   7625  C11 POPEv 152      35.400  36.915 123.849  1.00  0.00           C
ATOM   7628  P   POPEv 152      37.630  35.625 124.050  1.00  0.00           P
ATOM   7629  O13 POPEv 152      38.350  36.875 123.690  1.00  0.00           O
ATOM   7630  O14 POPEv 152      38.290  34.635 124.930  1.00  0.00           O
ATOM   7631  O11 POPEv 152      37.200  34.925 122.709  1.00  0.00           O
ATOM   7632  O12 POPEv 152      36.210  36.025 124.650  1.00  0.00           O
ATOM   7633  C1  POPEv 152      38.060  34.005 122.040  1.00  0.00           C
ATOM   7636  C2  POPEv 152      38.160  34.375 120.560  1.00  0.00           C
ATOM   7638  O21 POPEv 152      38.570  33.245 119.780  1.00  0.00           O
ATOM   7639  C21 POPEv 152      39.810  32.805 119.759  1.00  0.00           C
ATOM   7640  O22 POPEv 152      40.740  33.125 120.480  1.00  0.00           O
ATOM   7641  C22 POPEv 152      39.890  31.855 118.589  1.00  0.00           C
ATOM   7644  C3  POPEv 152      39.010  35.635 120.279  1.00  0.00           C
ATOM   7647  O31 POPEv 152      38.940  35.925 118.860  1.00  0.00           O
ATOM   7648  C31 POPEv 152      40.090  35.875 118.200  1.00  0.00           C
ATOM   7649  O32 POPEv 152      41.190  35.785 118.699  1.00  0.00           O
ATOM   7650  C32 POPEv 152      39.820  36.035 116.699  1.00  0.00           C
ATOM   7653  C23 POPEv 152      41.300  31.815 117.989  1.00  0.00           C
ATOM   7656  C24 POPEv 152      41.300  31.305 116.550  1.00  0.00           C
ATOM   7659  C25 POPEv 152      40.460  30.035 116.369  1.00  0.00           C
ATOM   7662  C26 POPEv 152      40.710  29.345 115.019  1.00  0.00           C
ATOM   7665  C27 POPEv 152      40.220  30.175 113.830  1.00  0.00           C
ATOM   7668  C28 POPEv 152      40.350  29.385 112.519  1.00  0.00           C
ATOM   7671  C29 POPEv 152      39.890  30.175 111.330  1.00  0.00           C
ATOM   7673 0C21 POPEv 152      40.560  30.265 110.159  1.00  0.00           C
ATOM   7675 1C21 POPEv 152      41.850  29.555 109.859  1.00  0.00           C
ATOM   7678 2C21 POPEv 152      42.170  29.515 108.349  1.00  0.00           C
ATOM   7681 3C21 POPEv 152      42.560  30.875 107.759  1.00  0.00           C
ATOM   7684 4C21 POPEv 152      42.860  30.795 106.260  1.00  0.00           C
ATOM   7687 5C21 POPEv 152      43.280  32.135 105.659  1.00  0.00           C
ATOM   7690 6C21 POPEv 152      43.590  32.045 104.159  1.00  0.00           C
ATOM   7693 7C21 POPEv 152      43.850  33.415 103.519  1.00  0.00           C
ATOM   7696 8C21 POPEv 152      44.200  33.345 102.029  1.00  0.00           C
ATOM   7700  C33 POPEv 152      39.860  34.705 115.900  1.00  0.00           C
ATOM   7703  C34 POPEv 152      39.140  34.845 114.540  1.00  0.00           C
ATOM   7706  C35 POPEv 152      39.970  35.615 113.509  1.00  0.00           C
ATOM   7709  C36 POPEv 152      41.030  34.745 112.829  1.00  0.00           C
ATOM   7712  C37 POPEv 152      42.060  35.585 112.070  1.00  0.00           C
ATOM   7715  C38 POPEv 152      42.910  34.765 111.089  1.00  0.00           C
ATOM   7718  C39 POPEv 152      42.160  34.325 109.820  1.00  0.00           C
ATOM   7721 0C31 POPEv 152      41.650  35.515 108.989  1.00  0.00           C
ATOM   7724 1C31 POPEv 152      41.020  35.095 107.650  1.00  0.00           C
ATOM   7727 2C31 POPEv 152      41.090  36.195 106.590  1.00  0.00           C
ATOM   7730 3C31 POPEv 152      42.500  36.335 106.000  1.00  0.00           C
ATOM   7733 4C31 POPEv 152      42.610  37.425 104.930  1.00  0.00           C
ATOM   7736 5C31 POPEv 152      43.990  37.445 104.260  1.00  0.00           C
ATOM   7739 6C31 POPEv 152      44.160  38.545 103.209  1.00  0.00           C
ATOM   7743  NH3 POPEw 153      76.370  30.105 118.939  1.00  0.00           N
ATOM   7747  C12 POPEw 153      77.170  29.255 119.879  1.00  0.00           C
ATOM   7750  C11 POPEw 153      77.440  27.905 119.230  1.00  0.00           C
ATOM   7753  P   POPEw 153      79.460  26.325 119.900  1.00  0.00           P
ATOM   7754  O13 POPEw 153      80.550  27.135 120.500  1.00  0.00           O
ATOM   7755  O14 POPEw 153      79.360  24.915 120.309  1.00  0.00           O
ATOM   7756  O11 POPEw 153      79.580  26.385 118.329  1.00  0.00           O
ATOM   7757  O12 POPEw 153      78.090  27.055 120.159  1.00  0.00           O
ATOM   7758  C1  POPEw 153      78.690  25.615 117.499  1.00  0.00           C
ATOM   7761  C2  POPEw 153      79.420  25.105 116.229  1.00  0.00           C
ATOM   7763  O21 POPEw 153      79.930  26.145 115.370  1.00  0.00           O
ATOM   7764  C21 POPEw 153      79.050  26.895 114.709  1.00  0.00           C
ATOM   7765  O22 POPEw 153      77.850  26.925 114.879  1.00  0.00           O
ATOM   7766  C22 POPEw 153      79.820  27.725 113.659  1.00  0.00           C
ATOM   7769  C3  POPEw 153      78.600  24.025 115.440  1.00  0.00           C
ATOM   7772  O31 POPEw 153      79.360  23.525 114.320  1.00  0.00           O
ATOM   7773  C31 POPEw 153      80.450  22.825 114.660  1.00  0.00           C
ATOM   7774  O32 POPEw 153      80.650  22.335 115.749  1.00  0.00           O
ATOM   7775  C32 POPEw 153      81.470  22.955 113.530  1.00  0.00           C
ATOM   7778  C23 POPEw 153      78.920  28.435 112.610  1.00  0.00           C
ATOM   7781  C24 POPEw 153      79.680  28.855 111.339  1.00  0.00           C
ATOM   7784  C25 POPEw 153      79.960  27.685 110.379  1.00  0.00           C
ATOM   7787  C26 POPEw 153      80.930  28.025 109.239  1.00  0.00           C
ATOM   7790  C27 POPEw 153      81.140  26.855 108.270  1.00  0.00           C
ATOM   7793  C28 POPEw 153      82.250  27.105 107.219  1.00  0.00           C
ATOM   7796  C29 POPEw 153      83.630  26.985 107.809  1.00  0.00           C
ATOM   7798 0C21 POPEw 153      84.790  27.195 107.180  1.00  0.00           C
ATOM   7800 1C21 POPEw 153      84.990  27.635 105.739  1.00  0.00           C
ATOM   7803 2C21 POPEw 153      85.690  26.555 104.879  1.00  0.00           C
ATOM   7806 3C21 POPEw 153      84.780  25.345 104.599  1.00  0.00           C
ATOM   7809 4C21 POPEw 153      85.440  24.235 103.769  1.00  0.00           C
ATOM   7812 5C21 POPEw 153      84.420  23.145 103.390  1.00  0.00           C
ATOM   7815 6C21 POPEw 153      85.040  21.925 102.700  1.00  0.00           C
ATOM   7818 7C21 POPEw 153      83.980  20.905 102.250  1.00  0.00           C
ATOM   7821 8C21 POPEw 153      84.570  19.665 101.570  1.00  0.00           C
ATOM   7825  C33 POPEw 153      82.180  21.645 113.159  1.00  0.00           C
ATOM   7828  C34 POPEw 153      81.550  20.885 111.979  1.00  0.00           C
ATOM   7831  C35 POPEw 153      82.630  20.415 111.000  1.00  0.00           C
ATOM   7834  C36 POPEw 153      82.190  19.275 110.080  1.00  0.00           C
ATOM   7837  C37 POPEw 153      83.250  18.955 109.009  1.00  0.00           C
ATOM   7840  C38 POPEw 153      83.280  17.465 108.620  1.00  0.00           C
ATOM   7843  C39 POPEw 153      83.890  17.225 107.230  1.00  0.00           C
ATOM   7846 0C31 POPEw 153      82.900  17.535 106.099  1.00  0.00           C
ATOM   7849 1C31 POPEw 153      83.490  17.325 104.689  1.00  0.00           C
ATOM   7852 2C31 POPEw 153      83.450  15.855 104.219  1.00  0.00           C
ATOM   7855 3C31 POPEw 153      82.140  15.465 103.509  1.00  0.00           C
ATOM   7858 4C31 POPEw 153      82.060  16.005 102.070  1.00  0.00           C
ATOM   7861 5C31 POPEw 153      80.790  15.575 101.320  1.00  0.00           C
ATOM   7864 6C31 POPEw 153      80.700  16.185  99.920  1.00  0.00           C
ATOM   7868  NH3 POPEx 154      92.050 115.965 121.480  1.00  0.00           N
ATOM   7872  C12 POPEx 154      91.040 116.165 122.560  1.00  0.00           C
ATOM   7875  C11 POPEx 154      91.120 115.125 123.699  1.00  0.00           C
ATOM   7878  P   POPEx 154      91.560 112.845 122.479  1.00  0.00           P
ATOM   7879  O13 POPEx 154      92.900 113.445 122.339  1.00  0.00           O
ATOM   7880  O14 POPEx 154      91.460 111.445 122.959  1.00  0.00           O
ATOM   7881  O11 POPEx 154      90.940 112.895 121.030  1.00  0.00           O
ATOM   7882  O12 POPEx 154      90.640 113.835 123.290  1.00  0.00           O
ATOM   7883  C1  POPEx 154      91.600 111.975 120.139  1.00  0.00           C
ATOM   7886  C2  POPEx 154      90.940 111.945 118.749  1.00  0.00           C
ATOM   7888  O21 POPEx 154      91.170 113.175 118.029  1.00  0.00           O
ATOM   7889  C21 POPEx 154      92.370 113.225 117.470  1.00  0.00           C
ATOM   7890  O22 POPEx 154      93.260 112.405 117.619  1.00  0.00           O
ATOM   7891  C22 POPEx 154      92.380 114.345 116.450  1.00  0.00           C
ATOM   7894  C3  POPEx 154      89.410 111.705 118.889  1.00  0.00           C
ATOM   7897  O31 POPEx 154      88.780 111.645 117.610  1.00  0.00           O
ATOM   7898  C31 POPEx 154      88.140 112.705 117.059  1.00  0.00           C
ATOM   7899  O32 POPEx 154      87.640 112.655 115.949  1.00  0.00           O
ATOM   7900  C32 POPEx 154      88.080 113.955 117.940  1.00  0.00           C
ATOM   7903  C23 POPEx 154      93.480 114.085 115.409  1.00  0.00           C
ATOM   7906  C24 POPEx 154      93.210 114.795 114.070  1.00  0.00           C
ATOM   7909  C25 POPEx 154      92.100 114.135 113.239  1.00  0.00           C
ATOM   7912  C26 POPEx 154      92.060 114.715 111.820  1.00  0.00           C
ATOM   7915  C27 POPEx 154      91.320 113.835 110.809  1.00  0.00           C
ATOM   7918  C28 POPEx 154      90.500 114.635 109.780  1.00  0.00           C
ATOM   7921  C29 POPEx 154      89.140 115.025 110.300  1.00  0.00           C
ATOM   7923 0C21 POPEx 154      87.950 114.595 109.870  1.00  0.00           C
ATOM   7925 1C21 POPEx 154      87.680 113.625 108.749  1.00  0.00           C
ATOM   7928 2C21 POPEx 154      86.410 113.995 107.969  1.00  0.00           C
ATOM   7931 3C21 POPEx 154      86.600 115.125 106.950  1.00  0.00           C
ATOM   7934 4C21 POPEx 154      86.860 114.635 105.519  1.00  0.00           C
ATOM   7937 5C21 POPEx 154      86.400 115.685 104.479  1.00  0.00           C
ATOM   7940 6C21 POPEx 154      86.520 115.245 103.010  1.00  0.00           C
ATOM   7943 7C21 POPEx 154      85.860 113.895 102.700  1.00  0.00           C
ATOM   7946 8C21 POPEx 154      85.640 113.655 101.199  1.00  0.00           C
ATOM   7950  C33 POPEx 154      87.360 115.155 117.269  1.00  0.00           C
ATOM   7953  C34 POPEx 154      88.250 116.385 117.099  1.00  0.00           C
ATOM   7956  C35 POPEx 154      89.140 116.395 115.849  1.00  0.00           C
ATOM   7959  C36 POPEx 154      88.830 117.605 114.970  1.00  0.00           C
ATOM   7962  C37 POPEx 154      89.710 117.645 113.720  1.00  0.00           C
ATOM   7965  C38 POPEx 154      89.280 118.735 112.730  1.00  0.00           C
ATOM   7968  C39 POPEx 154      90.050 118.605 111.409  1.00  0.00           C
ATOM   7971 0C31 POPEx 154      89.400 119.325 110.230  1.00  0.00           C
ATOM   7974 1C31 POPEx 154      89.970 118.795 108.900  1.00  0.00           C
ATOM   7977 2C31 POPEx 154      89.380 119.465 107.650  1.00  0.00           C
ATOM   7980 3C31 POPEx 154      89.990 118.905 106.360  1.00  0.00           C
ATOM   7983 4C31 POPEx 154      91.450 119.345 106.139  1.00  0.00           C
ATOM   7986 5C31 POPEx 154      92.300 118.285 105.419  1.00  0.00           C
ATOM   7989 6C31 POPEx 154      93.760 118.695 105.209  1.00  0.00           C
ATOM   7993  NH3 POPEy 155     104.690  74.525 115.080  1.00  0.00           N
ATOM   7997  C12 POPEy 155     105.710  74.375 116.159  1.00  0.00           C
ATOM   8000  C11 POPEy 155     105.680  75.595 117.099  1.00  0.00           C
ATOM   8003  P   POPEy 155     108.170  76.235 117.580  1.00  0.00           P
ATOM   8004  O13 POPEy 155     108.020  77.695 117.870  1.00  0.00           O
ATOM   8005  O14 POPEy 155     109.240  75.515 118.270  1.00  0.00           O
ATOM   8006  O11 POPEy 155     108.250  75.935 116.030  1.00  0.00           O
ATOM   8007  O12 POPEy 155     106.800  75.585 117.989  1.00  0.00           O
ATOM   8008  C1  POPEy 155     108.090  76.865 114.979  1.00  0.00           C
ATOM   8011  C2  POPEy 155     108.920  76.405 113.749  1.00  0.00           C
ATOM   8013  O21 POPEy 155     108.170  76.425 112.519  1.00  0.00           O
ATOM   8014  C21 POPEy 155     107.240  75.515 112.290  1.00  0.00           C
ATOM   8015  O22 POPEy 155     106.700  74.815 113.109  1.00  0.00           O
ATOM   8016  C22 POPEy 155     107.030  75.425 110.770  1.00  0.00           C
ATOM   8019  C3  POPEy 155     109.670  75.045 113.919  1.00  0.00           C
ATOM   8022  O31 POPEy 155     110.380  74.795 112.689  1.00  0.00           O
ATOM   8023  C31 POPEy 155     110.630  73.565 112.309  1.00  0.00           C
ATOM   8024  O32 POPEy 155     110.480  72.545 112.969  1.00  0.00           O
ATOM   8025  C32 POPEy 155     111.070  73.615 110.840  1.00  0.00           C
ATOM   8028  C23 POPEy 155     105.910  74.455 110.290  1.00  0.00           C
ATOM   8031  C24 POPEy 155     104.590  75.155 109.909  1.00  0.00           C
ATOM   8034  C25 POPEy 155     104.640  75.955 108.589  1.00  0.00           C
ATOM   8037  C26 POPEy 155     104.640  75.115 107.309  1.00  0.00           C
ATOM   8040  C27 POPEy 155     104.720  75.975 106.030  1.00  0.00           C
ATOM   8043  C28 POPEy 155     103.940  75.445 104.809  1.00  0.00           C
ATOM   8046  C29 POPEy 155     104.550  74.225 104.169  1.00  0.00           C
ATOM   8048 0C21 POPEy 155     103.920  73.385 103.329  1.00  0.00           C
ATOM   8050 1C21 POPEy 155     102.490  73.475 102.870  1.00  0.00           C
ATOM   8053 2C21 POPEy 155     101.730  72.145 103.060  1.00  0.00           C
ATOM   8056 3C21 POPEy 155     102.080  71.095 101.989  1.00  0.00           C
ATOM   8059 4C21 POPEy 155     101.560  69.695 102.339  1.00  0.00           C
ATOM   8062 5C21 POPEy 155     100.040  69.625 102.599  1.00  0.00           C
ATOM   8065 6C21 POPEy 155      99.550  68.175 102.680  1.00  0.00           C
ATOM   8068 7C21 POPEy 155      98.020  68.055 102.639  1.00  0.00           C
ATOM   8071 8C21 POPEy 155      97.540  66.655 102.250  1.00  0.00           C
ATOM   8075  C33 POPEy 155     111.570  75.015 110.370  1.00  0.00           C
ATOM   8078  C34 POPEy 155     112.220  74.985 108.980  1.00  0.00           C
ATOM   8081  C35 POPEy 155     111.210  74.715 107.860  1.00  0.00           C
ATOM   8084  C36 POPEy 155     111.900  74.415 106.519  1.00  0.00           C
ATOM   8087  C37 POPEy 155     110.970  73.655 105.560  1.00  0.00           C
ATOM   8090  C38 POPEy 155     111.710  72.925 104.439  1.00  0.00           C
ATOM   8093  C39 POPEy 155     112.580  71.745 104.900  1.00  0.00           C
ATOM   8096 0C31 POPEy 155     111.840  70.605 105.599  1.00  0.00           C
ATOM   8099 1C31 POPEy 155     112.760  69.405 105.860  1.00  0.00           C
ATOM   8102 2C31 POPEy 155     112.020  68.125 106.279  1.00  0.00           C
ATOM   8105 3C31 POPEy 155     111.290  68.215 107.619  1.00  0.00           C
ATOM   8108 4C31 POPEy 155     110.580  66.905 107.989  1.00  0.00           C
ATOM   8111 5C31 POPEy 155     109.800  66.985 109.299  1.00  0.00           C
ATOM   8114 6C31 POPEy 155     109.000  65.715 109.619  1.00  0.00           C
ATOM   8118  NH3 POPEz 156      90.980  55.345 118.019  1.00  0.00           N
ATOM   8122  C12 POPEz 156      90.780  54.425 119.180  1.00  0.00           C
ATOM   8125  C11 POPEz 156      90.710  52.955 118.760  1.00  0.00           C
ATOM   8128  P   POPEz 156      89.140  50.995 119.590  1.00  0.00           P
ATOM   8129  O13 POPEz 156      88.970  50.275 120.869  1.00  0.00           O
ATOM   8130  O14 POPEz 156      87.920  51.455 118.860  1.00  0.00           O
ATOM   8131  O11 POPEz 156      89.950  50.055 118.650  1.00  0.00           O
ATOM   8132  O12 POPEz 156      90.150  52.195 119.820  1.00  0.00           O
ATOM   8133  C1  POPEz 156      90.040  50.145 117.239  1.00  0.00           C
ATOM   8136  C2  POPEz 156      89.920  48.725 116.599  1.00  0.00           C
ATOM   8138  O21 POPEz 156      90.710  48.605 115.409  1.00  0.00           O
ATOM   8139  C21 POPEz 156      90.510  49.495 114.470  1.00  0.00           C
ATOM   8140  O22 POPEz 156      89.650  50.355 114.439  1.00  0.00           O
ATOM   8141  C22 POPEz 156      91.450  49.185 113.320  1.00  0.00           C
ATOM   8144  C3  POPEz 156      88.440  48.295 116.369  1.00  0.00           C
ATOM   8147  O31 POPEz 156      88.250  46.865 116.299  1.00  0.00           O
ATOM   8148  C31 POPEz 156      88.150  46.095 115.200  1.00  0.00           C
ATOM   8149  O32 POPEz 156      87.800  44.925 115.250  1.00  0.00           O
ATOM   8150  C32 POPEz 156      88.570  46.755 113.889  1.00  0.00           C
ATOM   8153  C23 POPEz 156      91.290  50.115 112.090  1.00  0.00           C
ATOM   8156  C24 POPEz 156      91.620  49.315 110.840  1.00  0.00           C
ATOM   8159  C25 POPEz 156      91.660  50.095 109.520  1.00  0.00           C
ATOM   8162  C26 POPEz 156      91.690  49.085 108.360  1.00  0.00           C
ATOM   8165  C27 POPEz 156      91.930  49.675 106.970  1.00  0.00           C
ATOM   8168  C28 POPEz 156      91.810  48.605 105.860  1.00  0.00           C
ATOM   8171  C29 POPEz 156      90.380  48.155 105.669  1.00  0.00           C
ATOM   8173 0C21 POPEz 156      89.910  46.915 105.459  1.00  0.00           C
ATOM   8175 1C21 POPEz 156      90.720  45.645 105.349  1.00  0.00           C
ATOM   8178 2C21 POPEz 156      91.280  45.375 103.950  1.00  0.00           C
ATOM   8181 3C21 POPEz 156      90.210  45.145 102.879  1.00  0.00           C
ATOM   8184 4C21 POPEz 156      90.800  44.705 101.540  1.00  0.00           C
ATOM   8187 5C21 POPEz 156      91.870  45.675 101.000  1.00  0.00           C
ATOM   8190 6C21 POPEz 156      92.210  45.395  99.529  1.00  0.00           C
ATOM   8193 7C21 POPEz 156      93.280  46.335  98.980  1.00  0.00           C
ATOM   8196 8C21 POPEz 156      93.440  46.215  97.459  1.00  0.00           C
ATOM   8200  C33 POPEz 156      87.820  46.215 112.639  1.00  0.00           C
ATOM   8203  C34 POPEz 156      88.640  46.535 111.379  1.00  0.00           C
ATOM   8206  C35 POPEz 156      87.890  46.425 110.029  1.00  0.00           C
ATOM   8209  C36 POPEz 156      87.980  45.045 109.349  1.00  0.00           C
ATOM   8212  C37 POPEz 156      87.500  45.095 107.899  1.00  0.00           C
ATOM   8215  C38 POPEz 156      87.640  43.735 107.189  1.00  0.00           C
ATOM   8218  C39 POPEz 156      87.150  43.775 105.739  1.00  0.00           C
ATOM   8221 0C31 POPEz 156      87.190  42.395 105.070  1.00  0.00           C
ATOM   8224 1C31 POPEz 156      86.880  42.455 103.570  1.00  0.00           C
ATOM   8227 2C31 POPEz 156      86.850  41.075 102.889  1.00  0.00           C
ATOM   8230 3C31 POPEz 156      87.090  41.135 101.379  1.00  0.00           C
ATOM   8233 4C31 POPEz 156      86.220  42.155 100.639  1.00  0.00           C
ATOM   8236 5C31 POPEz 156      86.660  42.355  99.190  1.00  0.00           C
ATOM   8239 6C31 POPEz 156      86.060  43.615  98.579  1.00  0.00           C
ATOM   8243  NH3 POPE0 157      39.980 102.065  78.399  1.00  0.00           N
ATOM   8247  C12 POPE0 157      39.240 102.095  77.090  1.00  0.00           C
ATOM   8250  C11 POPE0 157      39.910 101.185  76.060  1.00  0.00           C
ATOM   8253  P   POPE0 157      38.080  99.725  74.849  1.00  0.00           P
ATOM   8254  O13 POPE0 157      36.900 100.005  75.699  1.00  0.00           O
ATOM   8255  O14 POPE0 157      37.810  99.445  73.430  1.00  0.00           O
ATOM   8256  O11 POPE0 157      38.910  98.535  75.500  1.00  0.00           O
ATOM   8257  O12 POPE0 157      39.050 100.965  74.950  1.00  0.00           O
ATOM   8258  C1  POPE0 157      38.290  97.545  76.330  1.00  0.00           C
ATOM   8261  C2  POPE0 157      38.810  97.685  77.790  1.00  0.00           C
ATOM   8263  O21 POPE0 157      38.820  96.465  78.539  1.00  0.00           O
ATOM   8264  C21 POPE0 157      37.640  95.935  78.830  1.00  0.00           C
ATOM   8265  O22 POPE0 157      36.560  96.395  78.509  1.00  0.00           O
ATOM   8266  C22 POPE0 157      37.810  94.605  79.559  1.00  0.00           C
ATOM   8269  C3  POPE0 157      38.190  98.895  78.570  1.00  0.00           C
ATOM   8272  O31 POPE0 157      39.090  99.395  79.579  1.00  0.00           O
ATOM   8273  C31 POPE0 157      38.800  98.985  80.829  1.00  0.00           C
ATOM   8274  O32 POPE0 157      37.830  98.335  81.159  1.00  0.00           O
ATOM   8275  C32 POPE0 157      39.940  99.415  81.739  1.00  0.00           C
ATOM   8278  C23 POPE0 157      37.030  94.535  80.899  1.00  0.00           C
ATOM   8281  C24 POPE0 157      37.930  94.565  82.150  1.00  0.00           C
ATOM   8284  C25 POPE0 157      37.120  94.345  83.439  1.00  0.00           C
ATOM   8287  C26 POPE0 157      37.970  94.075  84.699  1.00  0.00           C
ATOM   8290  C27 POPE0 157      37.560  92.765  85.389  1.00  0.00           C
ATOM   8293  C28 POPE0 157      38.250  92.555  86.750  1.00  0.00           C
ATOM   8296  C29 POPE0 157      37.980  91.185  87.300  1.00  0.00           C
ATOM   8298 0C21 POPE0 157      36.980  90.855  88.130  1.00  0.00           C
ATOM   8300 1C21 POPE0 157      35.900  91.805  88.570  1.00  0.00           C
ATOM   8303 2C21 POPE0 157      36.110  92.535  89.900  1.00  0.00           C
ATOM   8306 3C21 POPE0 157      35.760  91.665  91.099  1.00  0.00           C
ATOM   8309 4C21 POPE0 157      35.650  92.505  92.370  1.00  0.00           C
ATOM   8312 5C21 POPE0 157      36.900  93.345  92.610  1.00  0.00           C
ATOM   8315 6C21 POPE0 157      36.840  94.085  93.939  1.00  0.00           C
ATOM   8318 7C21 POPE0 157      38.200  94.645  94.339  1.00  0.00           C
ATOM   8321 8C21 POPE0 157      38.200  95.125  95.790  1.00  0.00           C
ATOM   8325  C33 POPE0 157      39.640  99.145  83.229  1.00  0.00           C
ATOM   8328  C34 POPE0 157      38.730 100.205  83.849  1.00  0.00           C
ATOM   8331  C35 POPE0 157      38.710 100.205  85.379  1.00  0.00           C
ATOM   8334  C36 POPE0 157      38.330  98.835  85.959  1.00  0.00           C
ATOM   8337  C37 POPE0 157      37.890  98.915  87.430  1.00  0.00           C
ATOM   8340  C38 POPE0 157      37.190  97.635  87.919  1.00  0.00           C
ATOM   8343  C39 POPE0 157      38.120  96.425  88.089  1.00  0.00           C
ATOM   8346 0C31 POPE0 157      39.190  96.635  89.159  1.00  0.00           C
ATOM   8349 1C31 POPE0 157      39.850  95.335  89.619  1.00  0.00           C
ATOM   8352 2C31 POPE0 157      40.980  95.595  90.620  1.00  0.00           C
ATOM   8355 3C31 POPE0 157      41.570  94.315  91.249  1.00  0.00           C
ATOM   8358 4C31 POPE0 157      42.680  94.635  92.250  1.00  0.00           C
ATOM   8361 5C31 POPE0 157      43.340  93.385  92.829  1.00  0.00           C
ATOM   8364 6C31 POPE0 157      44.510  93.715  93.760  1.00  0.00           C
ATOM   8368  NH3 POPE1 158     100.600  73.035  73.239  1.00  0.00           N
ATOM   8372  C12 POPE1 158      99.630  72.155  72.529  1.00  0.00           C
ATOM   8375  C11 POPE1 158      98.670  71.495  73.539  1.00  0.00           C
ATOM   8378  P   POPE1 158      97.420  73.445  74.849  1.00  0.00           P
ATOM   8379  O13 POPE1 158      96.140  74.185  74.769  1.00  0.00           O
ATOM   8380  O14 POPE1 158      98.670  74.235  74.750  1.00  0.00           O
ATOM   8381  O11 POPE1 158      97.480  72.665  76.219  1.00  0.00           O
ATOM   8382  O12 POPE1 158      97.500  72.285  73.779  1.00  0.00           O
ATOM   8383  C1  POPE1 158      96.640  71.495  76.339  1.00  0.00           C
ATOM   8386  C2  POPE1 158      96.410  71.085  77.829  1.00  0.00           C
ATOM   8388  O21 POPE1 158      95.890  72.185  78.579  1.00  0.00           O
ATOM   8389  C21 POPE1 158      94.630  72.475  78.340  1.00  0.00           C
ATOM   8390  O22 POPE1 158      93.850  71.725  77.779  1.00  0.00           O
ATOM   8391  C22 POPE1 158      94.320  73.845  78.919  1.00  0.00           C
ATOM   8394  C3  POPE1 158      97.710  70.635  78.519  1.00  0.00           C
ATOM   8397  O31 POPE1 158      97.480  69.865  79.730  1.00  0.00           O
ATOM   8398  C31 POPE1 158      97.420  70.585  80.849  1.00  0.00           C
ATOM   8399  O32 POPE1 158      97.390  71.795  80.919  1.00  0.00           O
ATOM   8400  C32 POPE1 158      97.430  69.665  82.070  1.00  0.00           C
ATOM   8403  C23 POPE1 158      93.050  74.515  78.340  1.00  0.00           C
ATOM   8406  C24 POPE1 158      92.590  75.685  79.229  1.00  0.00           C
ATOM   8409  C25 POPE1 158      91.330  76.385  78.690  1.00  0.00           C
ATOM   8412  C26 POPE1 158      90.660  77.345  79.699  1.00  0.00           C
ATOM   8415  C27 POPE1 158      89.160  77.495  79.380  1.00  0.00           C
ATOM   8418  C28 POPE1 158      88.310  78.395  80.309  1.00  0.00           C
ATOM   8421  C29 POPE1 158      88.690  78.495  81.769  1.00  0.00           C
ATOM   8423 0C21 POPE1 158      87.880  78.305  82.820  1.00  0.00           C
ATOM   8425 1C21 POPE1 158      86.430  77.885  82.800  1.00  0.00           C
ATOM   8428 2C21 POPE1 158      85.900  77.585  84.219  1.00  0.00           C
ATOM   8431 3C21 POPE1 158      86.650  76.435  84.900  1.00  0.00           C
ATOM   8434 4C21 POPE1 158      86.010  75.885  86.199  1.00  0.00           C
ATOM   8437 5C21 POPE1 158      86.920  74.795  86.789  1.00  0.00           C
ATOM   8440 6C21 POPE1 158      86.380  74.115  88.049  1.00  0.00           C
ATOM   8443 7C21 POPE1 158      87.370  73.055  88.559  1.00  0.00           C
ATOM   8446 8C21 POPE1 158      86.860  72.255  89.759  1.00  0.00           C
ATOM   8450  C33 POPE1 158      98.000  70.445  83.270  1.00  0.00           C
ATOM   8453  C34 POPE1 158      97.920  69.715  84.610  1.00  0.00           C
ATOM   8456  C35 POPE1 158      98.050  70.725  85.760  1.00  0.00           C
ATOM   8459  C36 POPE1 158      98.040  70.105  87.160  1.00  0.00           C
ATOM   8462  C37 POPE1 158      97.880  71.195  88.239  1.00  0.00           C
ATOM   8465  C38 POPE1 158      97.700  70.665  89.669  1.00  0.00           C
ATOM   8468  C39 POPE1 158      99.020  70.295  90.370  1.00  0.00           C
ATOM   8471 0C31 POPE1 158      98.830  70.185  91.889  1.00  0.00           C
ATOM   8474 1C31 POPE1 158     100.150  70.065  92.669  1.00  0.00           C
ATOM   8477 2C31 POPE1 158      99.910  70.005  94.190  1.00  0.00           C
ATOM   8480 3C31 POPE1 158      99.480  68.615  94.689  1.00  0.00           C
ATOM   8483 4C31 POPE1 158      99.040  68.625  96.159  1.00  0.00           C
ATOM   8486 5C31 POPE1 158      98.650  67.225  96.669  1.00  0.00           C
ATOM   8489 6C31 POPE1 158      98.130  67.225  98.109  1.00  0.00           C
ATOM   8493  NH3 POPE2 159     101.440  33.575 115.739  1.00  0.00           N
ATOM   8497  C12 POPE2 159     101.510  34.755 116.669  1.00  0.00           C
ATOM   8500  C11 POPE2 159     100.100  35.085 117.199  1.00  0.00           C
ATOM   8503  P   POPE2 159      98.760  36.715 118.739  1.00  0.00           P
ATOM   8504  O13 POPE2 159      97.850  35.545 118.820  1.00  0.00           O
ATOM   8505  O14 POPE2 159      99.070  37.385 120.019  1.00  0.00           O
ATOM   8506  O11 POPE2 159      98.160  37.795 117.759  1.00  0.00           O
ATOM   8507  O12 POPE2 159     100.120  36.265 118.019  1.00  0.00           O
ATOM   8508  C1  POPE2 159      97.880  37.645 116.379  1.00  0.00           C
ATOM   8511  C2  POPE2 159      98.840  38.495 115.459  1.00  0.00           C
ATOM   8513  O21 POPE2 159      98.500  38.335 114.059  1.00  0.00           O
ATOM   8514  C21 POPE2 159      98.610  37.125 113.530  1.00  0.00           C
ATOM   8515  O22 POPE2 159      99.050  36.135 114.079  1.00  0.00           O
ATOM   8516  C22 POPE2 159      98.030  37.145 112.110  1.00  0.00           C
ATOM   8519  C3  POPE2 159     100.360  38.275 115.749  1.00  0.00           C
ATOM   8522  O31 POPE2 159     101.240  39.115 114.970  1.00  0.00           O
ATOM   8523  C31 POPE2 159     102.010  38.525 114.059  1.00  0.00           C
ATOM   8524  O32 POPE2 159     101.970  37.355 113.709  1.00  0.00           O
ATOM   8525  C32 POPE2 159     103.040  39.555 113.559  1.00  0.00           C
ATOM   8528  C23 POPE2 159      98.760  36.235 111.079  1.00  0.00           C
ATOM   8531  C24 POPE2 159     100.010  36.885 110.449  1.00  0.00           C
ATOM   8534  C25 POPE2 159     100.530  36.135 109.209  1.00  0.00           C
ATOM   8537  C26 POPE2 159      99.960  36.675 107.889  1.00  0.00           C
ATOM   8540  C27 POPE2 159     100.200  35.735 106.709  1.00  0.00           C
ATOM   8543  C28 POPE2 159      99.610  36.205 105.360  1.00  0.00           C
ATOM   8546  C29 POPE2 159     100.220  37.465 104.800  1.00  0.00           C
ATOM   8548 0C21 POPE2 159     101.120  37.555 103.799  1.00  0.00           C
ATOM   8550 1C21 POPE2 159     101.780  36.415 103.060  1.00  0.00           C
ATOM   8553 2C21 POPE2 159     101.120  36.025 101.719  1.00  0.00           C
ATOM   8556 3C21 POPE2 159     101.210  37.095 100.609  1.00  0.00           C
ATOM   8559 4C21 POPE2 159      99.930  37.945 100.489  1.00  0.00           C
ATOM   8562 5C21 POPE2 159     100.080  39.185  99.590  1.00  0.00           C
ATOM   8565 6C21 POPE2 159      99.730  38.965  98.109  1.00  0.00           C
ATOM   8568 7C21 POPE2 159      99.700  40.285  97.320  1.00  0.00           C
ATOM   8571 8C21 POPE2 159      99.030  40.175  95.949  1.00  0.00           C
ATOM   8575  C33 POPE2 159     103.660  39.165 112.199  1.00  0.00           C
ATOM   8578  C34 POPE2 159     104.880  40.035 111.859  1.00  0.00           C
ATOM   8581  C35 POPE2 159     105.460  39.715 110.480  1.00  0.00           C
ATOM   8584  C36 POPE2 159     106.900  40.205 110.290  1.00  0.00           C
ATOM   8587  C37 POPE2 159     107.930  39.115 110.609  1.00  0.00           C
ATOM   8590  C38 POPE2 159     109.370  39.445 110.180  1.00  0.00           C
ATOM   8593  C39 POPE2 159     110.250  40.015 111.299  1.00  0.00           C
ATOM   8596 0C31 POPE2 159     111.760  39.995 110.969  1.00  0.00           C
ATOM   8599 1C31 POPE2 159     112.170  40.855 109.759  1.00  0.00           C
ATOM   8602 2C31 POPE2 159     112.210  40.115 108.419  1.00  0.00           C
ATOM   8605 3C31 POPE2 159     113.390  39.135 108.290  1.00  0.00           C
ATOM   8608 4C31 POPE2 159     114.280  39.425 107.070  1.00  0.00           C
ATOM   8611 5C31 POPE2 159     115.590  38.625 107.099  1.00  0.00           C
ATOM   8614 6C31 POPE2 159     116.510  38.915 105.910  1.00  0.00           C
ATOM   8618  NH3 POPE3 160      98.100 101.915 117.320  1.00  0.00           N
ATOM   8622  C12 POPE3 160      96.840 101.185 117.720  1.00  0.00           C
ATOM   8625  C11 POPE3 160      97.070  99.705 118.049  1.00  0.00           C
ATOM   8628  P   POPE3 160      97.290  97.355 117.010  1.00  0.00           P
ATOM   8629  O13 POPE3 160      98.660  96.935 116.639  1.00  0.00           O
ATOM   8630  O14 POPE3 160      96.820  96.975 118.360  1.00  0.00           O
ATOM   8631  O11 POPE3 160      96.240  96.815 115.959  1.00  0.00           O
ATOM   8632  O12 POPE3 160      97.170  98.925 116.849  1.00  0.00           O
ATOM   8633  C1  POPE3 160      96.550  96.775 114.559  1.00  0.00           C
ATOM   8636  C2  POPE3 160      95.490  97.555 113.739  1.00  0.00           C
ATOM   8638  O21 POPE3 160      95.930  97.685 112.370  1.00  0.00           O
ATOM   8639  C21 POPE3 160      95.810  96.585 111.629  1.00  0.00           C
ATOM   8640  O22 POPE3 160      95.220  95.585 111.959  1.00  0.00           O
ATOM   8641  C22 POPE3 160      96.710  96.775 110.399  1.00  0.00           C
ATOM   8644  C3  POPE3 160      95.260  98.965 114.370  1.00  0.00           C
ATOM   8647  O31 POPE3 160      94.430  99.805 113.559  1.00  0.00           O
ATOM   8648  C31 POPE3 160      93.150  99.455 113.519  1.00  0.00           C
ATOM   8649  O32 POPE3 160      92.610  98.585 114.180  1.00  0.00           O
ATOM   8650  C32 POPE3 160      92.490 100.285 112.440  1.00  0.00           C
ATOM   8653  C23 POPE3 160      96.460  95.815 109.219  1.00  0.00           C
ATOM   8656  C24 POPE3 160      95.670  96.455 108.070  1.00  0.00           C
ATOM   8659  C25 POPE3 160      95.610  95.575 106.810  1.00  0.00           C
ATOM   8662  C26 POPE3 160      96.920  95.595 106.000  1.00  0.00           C
ATOM   8665  C27 POPE3 160      96.810  94.925 104.629  1.00  0.00           C
ATOM   8668  C28 POPE3 160      98.080  95.105 103.779  1.00  0.00           C
ATOM   8671  C29 POPE3 160      97.780  94.775 102.339  1.00  0.00           C
ATOM   8673 0C21 POPE3 160      98.590  94.165 101.450  1.00  0.00           C
ATOM   8675 1C21 POPE3 160     100.000  93.695 101.669  1.00  0.00           C
ATOM   8678 2C21 POPE3 160     100.090  92.165 101.620  1.00  0.00           C
ATOM   8681 3C21 POPE3 160     101.540  91.685 101.789  1.00  0.00           C
ATOM   8684 4C21 POPE3 160     101.690  90.165 101.649  1.00  0.00           C
ATOM   8687 5C21 POPE3 160     103.150  89.715 101.570  1.00  0.00           C
ATOM   8690 6C21 POPE3 160     104.030  90.255 102.700  1.00  0.00           C
ATOM   8693 7C21 POPE3 160     105.460  89.715 102.639  1.00  0.00           C
ATOM   8696 8C21 POPE3 160     106.340  90.215 103.790  1.00  0.00           C
ATOM   8700  C33 POPE3 160      93.010  99.845 111.059  1.00  0.00           C
ATOM   8703  C34 POPE3 160      92.620 100.835 109.959  1.00  0.00           C
ATOM   8706  C35 POPE3 160      92.960 100.315 108.550  1.00  0.00           C
ATOM   8709  C36 POPE3 160      92.260  98.985 108.249  1.00  0.00           C
ATOM   8712  C37 POPE3 160      92.050  98.705 106.760  1.00  0.00           C
ATOM   8715  C38 POPE3 160      93.330  98.725 105.919  1.00  0.00           C
ATOM   8718  C39 POPE3 160      93.100  98.385 104.439  1.00  0.00           C
ATOM   8721 0C31 POPE3 160      92.450  97.005 104.219  1.00  0.00           C
ATOM   8724 1C31 POPE3 160      92.030  96.735 102.779  1.00  0.00           C
ATOM   8727 2C31 POPE3 160      93.100  96.075 101.909  1.00  0.00           C
ATOM   8730 3C31 POPE3 160      94.170  97.055 101.400  1.00  0.00           C
ATOM   8733 4C31 POPE3 160      94.860  96.525 100.139  1.00  0.00           C
ATOM   8736 5C31 POPE3 160      95.270  97.645  99.190  1.00  0.00           C
ATOM   8739 6C31 POPE3 160      95.620  97.105  97.809  1.00  0.00           C
ATOM   8743  NH3 POPE4 161     116.690  54.325 119.839  1.00  0.00           N
ATOM   8747  C12 POPE4 161     117.020  53.425 121.000  1.00  0.00           C
ATOM   8750  C11 POPE4 161     115.840  53.325 121.989  1.00  0.00           C
ATOM   8753  P   POPE4 161     114.160  54.945 123.229  1.00  0.00           P
ATOM   8754  O13 POPE4 161     113.050  54.025 122.879  1.00  0.00           O
ATOM   8755  O14 POPE4 161     114.510  55.135 124.650  1.00  0.00           O
ATOM   8756  O11 POPE4 161     113.810  56.365 122.629  1.00  0.00           O
ATOM   8757  O12 POPE4 161     115.480  54.625 122.420  1.00  0.00           O
ATOM   8758  C1  POPE4 161     114.390  56.825 121.400  1.00  0.00           C
ATOM   8761  C2  POPE4 161     113.540  56.455 120.169  1.00  0.00           C
ATOM   8763  O21 POPE4 161     114.410  56.095 119.090  1.00  0.00           O
ATOM   8764  C21 POPE4 161     114.690  56.905 118.089  1.00  0.00           C
ATOM   8765  O22 POPE4 161     114.480  58.105 118.019  1.00  0.00           O
ATOM   8766  C22 POPE4 161     115.300  56.065 116.979  1.00  0.00           C
ATOM   8769  C3  POPE4 161     112.470  57.565 119.949  1.00  0.00           C
ATOM   8772  O31 POPE4 161     111.770  57.525 118.680  1.00  0.00           O
ATOM   8773  C31 POPE4 161     111.620  58.735 118.099  1.00  0.00           C
ATOM   8774  O32 POPE4 161     112.090  59.775 118.489  1.00  0.00           O
ATOM   8775  C32 POPE4 161     110.680  58.595 116.909  1.00  0.00           C
ATOM   8778  C23 POPE4 161     114.700  56.425 115.609  1.00  0.00           C
ATOM   8781  C24 POPE4 161     114.990  55.335 114.570  1.00  0.00           C
ATOM   8784  C25 POPE4 161     114.500  55.765 113.189  1.00  0.00           C
ATOM   8787  C26 POPE4 161     114.600  54.645 112.150  1.00  0.00           C
ATOM   8790  C27 POPE4 161     114.160  55.135 110.760  1.00  0.00           C
ATOM   8793  C28 POPE4 161     114.230  54.025 109.699  1.00  0.00           C
ATOM   8796  C29 POPE4 161     113.930  54.545 108.309  1.00  0.00           C
ATOM   8798 0C21 POPE4 161     113.580  53.755 107.280  1.00  0.00           C
ATOM   8800 1C21 POPE4 161     113.480  52.265 107.379  1.00  0.00           C
ATOM   8803 2C21 POPE4 161     113.110  51.525 106.079  1.00  0.00           C
ATOM   8806 3C21 POPE4 161     114.180  51.605 104.979  1.00  0.00           C
ATOM   8809 4C21 POPE4 161     113.900  50.645 103.799  1.00  0.00           C
ATOM   8812 5C21 POPE4 161     114.980  50.655 102.709  1.00  0.00           C
ATOM   8815 6C21 POPE4 161     114.930  51.895 101.799  1.00  0.00           C
ATOM   8818 7C21 POPE4 161     116.040  51.855 100.739  1.00  0.00           C
ATOM   8821 8C21 POPE4 161     116.110  53.115  99.879  1.00  0.00           C
ATOM   8825  C33 POPE4 161     111.230  59.315 115.659  1.00  0.00           C
ATOM   8828  C34 POPE4 161     110.100  59.815 114.759  1.00  0.00           C
ATOM   8831  C35 POPE4 161     109.190  58.705 114.219  1.00  0.00           C
ATOM   8834  C36 POPE4 161     109.910  57.815 113.200  1.00  0.00           C
ATOM   8837  C37 POPE4 161     108.940  57.035 112.309  1.00  0.00           C
ATOM   8840  C38 POPE4 161     109.630  56.425 111.079  1.00  0.00           C
ATOM   8843  C39 POPE4 161     108.630  56.095 109.959  1.00  0.00           C
ATOM   8846 0C31 POPE4 161     109.280  55.985 108.579  1.00  0.00           C
ATOM   8849 1C31 POPE4 161     108.270  56.175 107.440  1.00  0.00           C
ATOM   8852 2C31 POPE4 161     108.920  56.645 106.129  1.00  0.00           C
ATOM   8855 3C31 POPE4 161     109.790  55.595 105.440  1.00  0.00           C
ATOM   8858 4C31 POPE4 161     108.990  54.395 104.920  1.00  0.00           C
ATOM   8861 5C31 POPE4 161     109.820  53.455 104.050  1.00  0.00           C
ATOM   8864 6C31 POPE4 161     109.040  52.225 103.579  1.00  0.00           C
ATOM   8868  NH3 POPE5 162      24.470  25.935 127.309  1.00  0.00           N
ATOM   8872  C12 POPE5 162      24.680  26.955 128.379  1.00  0.00           C
ATOM   8875  C11 POPE5 162      23.340  27.245 129.029  1.00  0.00           C
ATOM   8878  P   POPE5 162      21.490  25.395 129.339  1.00  0.00           P
ATOM   8879  O13 POPE5 162      21.320  24.125 130.080  1.00  0.00           O
ATOM   8880  O14 POPE5 162      20.450  26.435 129.529  1.00  0.00           O
ATOM   8881  O11 POPE5 162      21.690  25.115 127.779  1.00  0.00           O
ATOM   8882  O12 POPE5 162      22.870  26.055 129.680  1.00  0.00           O
ATOM   8883  C1  POPE5 162      20.870  24.115 127.150  1.00  0.00           C
ATOM   8886  C2  POPE5 162      20.940  24.105 125.580  1.00  0.00           C
ATOM   8888  O21 POPE5 162      20.480  22.825 125.139  1.00  0.00           O
ATOM   8889  C21 POPE5 162      20.120  22.735 123.860  1.00  0.00           C
ATOM   8890  O22 POPE5 162      19.720  23.675 123.179  1.00  0.00           O
ATOM   8891  C22 POPE5 162      20.280  21.295 123.410  1.00  0.00           C
ATOM   8894  C3  POPE5 162      22.360  24.315 125.010  1.00  0.00           C
ATOM   8897  O31 POPE5 162      22.420  25.465 124.139  1.00  0.00           O
ATOM   8898  C31 POPE5 162      22.570  25.225 122.829  1.00  0.00           C
ATOM   8899  O32 POPE5 162      22.740  24.135 122.329  1.00  0.00           O
ATOM   8900  C32 POPE5 162      22.370  26.515 122.029  1.00  0.00           C
ATOM   8903  C23 POPE5 162      19.270  20.845 122.339  1.00  0.00           C
ATOM   8906  C24 POPE5 162      19.930  20.445 121.019  1.00  0.00           C
ATOM   8909  C25 POPE5 162      19.050  19.455 120.259  1.00  0.00           C
ATOM   8912  C26 POPE5 162      19.620  19.035 118.900  1.00  0.00           C
ATOM   8915  C27 POPE5 162      18.810  17.895 118.290  1.00  0.00           C
ATOM   8918  C28 POPE5 162      19.590  17.035 117.280  1.00  0.00           C
ATOM   8921  C29 POPE5 162      19.780  17.685 115.939  1.00  0.00           C
ATOM   8923 0C21 POPE5 162      19.600  17.085 114.750  1.00  0.00           C
ATOM   8925 1C21 POPE5 162      19.200  15.645 114.540  1.00  0.00           C
ATOM   8928 2C21 POPE5 162      19.800  14.995 113.279  1.00  0.00           C
ATOM   8931 3C21 POPE5 162      19.160  15.475 111.970  1.00  0.00           C
ATOM   8934 4C21 POPE5 162      19.540  14.605 110.770  1.00  0.00           C
ATOM   8937 5C21 POPE5 162      20.840  15.035 110.070  1.00  0.00           C
ATOM   8940 6C21 POPE5 162      20.680  16.325 109.250  1.00  0.00           C
ATOM   8943 7C21 POPE5 162      21.540  16.315 107.989  1.00  0.00           C
ATOM   8946 8C21 POPE5 162      21.440  17.585 107.140  1.00  0.00           C
ATOM   8950  C33 POPE5 162      23.450  26.825 120.949  1.00  0.00           C
ATOM   8953  C34 POPE5 162      24.730  27.445 121.519  1.00  0.00           C
ATOM   8956  C35 POPE5 162      25.520  28.255 120.480  1.00  0.00           C
ATOM   8959  C36 POPE5 162      26.860  28.775 121.030  1.00  0.00           C
ATOM   8962  C37 POPE5 162      27.490  29.865 120.169  1.00  0.00           C
ATOM   8965  C38 POPE5 162      28.850  30.365 120.709  1.00  0.00           C
ATOM   8968  C39 POPE5 162      29.380  31.575 119.940  1.00  0.00           C
ATOM   8971 0C31 POPE5 162      30.840  31.925 120.269  1.00  0.00           C
ATOM   8974 1C31 POPE5 162      31.210  33.335 119.800  1.00  0.00           C
ATOM   8977 2C31 POPE5 162      32.690  33.695 120.029  1.00  0.00           C
ATOM   8980 3C31 POPE5 162      33.620  33.455 118.830  1.00  0.00           C
ATOM   8983 4C31 POPE5 162      33.300  34.345 117.619  1.00  0.00           C
ATOM   8986 5C31 POPE5 162      34.310  34.215 116.480  1.00  0.00           C
ATOM   8989 6C31 POPE5 162      34.120  35.245 115.379  1.00  0.00           C
ATOM   8993  NH3 POPE6 163      59.350  76.255  77.280  1.00  0.00           N
ATOM   8997  C12 POPE6 163      60.060  77.155  76.310  1.00  0.00           C
ATOM   9000  C11 POPE6 163      61.230  76.435  75.610  1.00  0.00           C
ATOM   9003  P   POPE6 163      62.800  75.505  77.519  1.00  0.00           P
ATOM   9004  O13 POPE6 163      61.540  75.075  78.169  1.00  0.00           O
ATOM   9005  O14 POPE6 163      63.770  74.475  77.049  1.00  0.00           O
ATOM   9006  O11 POPE6 163      63.540  76.445  78.559  1.00  0.00           O
ATOM   9007  O12 POPE6 163      62.440  76.495  76.360  1.00  0.00           O
ATOM   9008  C1  POPE6 163      64.210  75.805  79.649  1.00  0.00           C
ATOM   9011  C2  POPE6 163      63.730  76.345  81.019  1.00  0.00           C
ATOM   9013  O21 POPE6 163      64.490  75.905  82.150  1.00  0.00           O
ATOM   9014  C21 POPE6 163      65.210  74.805  82.199  1.00  0.00           C
ATOM   9015  O22 POPE6 163      65.510  74.045  81.299  1.00  0.00           O
ATOM   9016  C22 POPE6 163      65.490  74.555  83.680  1.00  0.00           C
ATOM   9019  C3  POPE6 163      62.240  75.985  81.299  1.00  0.00           C
ATOM   9022  O31 POPE6 163      61.670  76.935  82.230  1.00  0.00           O
ATOM   9023  C31 POPE6 163      60.960  77.915  81.680  1.00  0.00           C
ATOM   9024  O32 POPE6 163      60.630  77.975  80.510  1.00  0.00           O
ATOM   9025  C32 POPE6 163      60.640  78.965  82.720  1.00  0.00           C
ATOM   9028  C23 POPE6 163      66.940  74.155  83.980  1.00  0.00           C
ATOM   9031  C24 POPE6 163      67.280  74.155  85.480  1.00  0.00           C
ATOM   9034  C25 POPE6 163      66.370  73.235  86.310  1.00  0.00           C
ATOM   9037  C26 POPE6 163      65.090  73.905  86.830  1.00  0.00           C
ATOM   9040  C27 POPE6 163      64.780  73.545  88.290  1.00  0.00           C
ATOM   9043  C28 POPE6 163      65.270  74.605  89.299  1.00  0.00           C
ATOM   9046  C29 POPE6 163      66.750  74.875  89.279  1.00  0.00           C
ATOM   9048 0C21 POPE6 163      67.690  74.205  89.959  1.00  0.00           C
ATOM   9050 1C21 POPE6 163      67.460  73.025  90.869  1.00  0.00           C
ATOM   9053 2C21 POPE6 163      67.880  73.355  92.309  1.00  0.00           C
ATOM   9056 3C21 POPE6 163      67.800  72.145  93.239  1.00  0.00           C
ATOM   9059 4C21 POPE6 163      68.270  72.495  94.650  1.00  0.00           C
ATOM   9062 5C21 POPE6 163      68.210  71.315  95.630  1.00  0.00           C
ATOM   9065 6C21 POPE6 163      68.810  71.685  96.989  1.00  0.00           C
ATOM   9068 7C21 POPE6 163      68.760  70.545  98.010  1.00  0.00           C
ATOM   9071 8C21 POPE6 163      69.460  70.935  99.320  1.00  0.00           C
ATOM   9075  C33 POPE6 163      61.890  79.755  83.159  1.00  0.00           C
ATOM   9078  C34 POPE6 163      61.640  80.475  84.499  1.00  0.00           C
ATOM   9081  C35 POPE6 163      61.960  79.575  85.689  1.00  0.00           C
ATOM   9084  C36 POPE6 163      61.390  80.075  87.029  1.00  0.00           C
ATOM   9087  C37 POPE6 163      61.840  79.225  88.239  1.00  0.00           C
ATOM   9090  C38 POPE6 163      61.110  79.645  89.520  1.00  0.00           C
ATOM   9093  C39 POPE6 163      61.190  78.635  90.679  1.00  0.00           C
ATOM   9096 0C31 POPE6 163      62.590  78.345  91.229  1.00  0.00           C
ATOM   9099 1C31 POPE6 163      62.510  77.805  92.669  1.00  0.00           C
ATOM   9102 2C31 POPE6 163      63.850  77.305  93.249  1.00  0.00           C
ATOM   9105 3C31 POPE6 163      64.240  75.875  92.849  1.00  0.00           C
ATOM   9108 4C31 POPE6 163      63.130  74.835  93.070  1.00  0.00           C
ATOM   9111 5C31 POPE6 163      63.610  73.375  93.029  1.00  0.00           C
ATOM   9114 6C31 POPE6 163      62.460  72.365  93.089  1.00  0.00           C
ATOM   9118  NH3 POPE7 164      80.810 101.385 116.349  1.00  0.00           N
ATOM   9122  C12 POPE7 164      80.540 101.255 117.820  1.00  0.00           C
ATOM   9125  C11 POPE7 164      79.210 100.525 118.080  1.00  0.00           C
ATOM   9128  P   POPE7 164      77.980  98.265 117.739  1.00  0.00           P
ATOM   9129  O13 POPE7 164      76.710  99.025 117.650  1.00  0.00           O
ATOM   9130  O14 POPE7 164      78.230  97.485 118.959  1.00  0.00           O
ATOM   9131  O11 POPE7 164      78.060  97.335 116.450  1.00  0.00           O
ATOM   9132  O12 POPE7 164      79.200  99.245 117.449  1.00  0.00           O
ATOM   9133  C1  POPE7 164      76.990  97.265 115.489  1.00  0.00           C
ATOM   9136  C2  POPE7 164      77.440  97.685 114.059  1.00  0.00           C
ATOM   9138  O21 POPE7 164      77.900  96.515 113.349  1.00  0.00           O
ATOM   9139  C21 POPE7 164      77.620  96.585 112.040  1.00  0.00           C
ATOM   9140  O22 POPE7 164      77.080  97.535 111.489  1.00  0.00           O
ATOM   9141  C22 POPE7 164      78.040  95.305 111.330  1.00  0.00           C
ATOM   9144  C3  POPE7 164      78.520  98.815 114.090  1.00  0.00           C
ATOM   9147  O31 POPE7 164      79.030  99.105 112.769  1.00  0.00           O
ATOM   9148  C31 POPE7 164      78.640 100.245 112.219  1.00  0.00           C
ATOM   9149  O32 POPE7 164      77.810 101.015 112.680  1.00  0.00           O
ATOM   9150  C32 POPE7 164      79.380 100.455 110.910  1.00  0.00           C
ATOM   9153  C23 POPE7 164      77.760  95.405 109.809  1.00  0.00           C
ATOM   9156  C24 POPE7 164      78.080  94.145 108.989  1.00  0.00           C
ATOM   9159  C25 POPE7 164      77.800  94.415 107.499  1.00  0.00           C
ATOM   9162  C26 POPE7 164      77.650  93.175 106.599  1.00  0.00           C
ATOM   9165  C27 POPE7 164      77.140  93.605 105.209  1.00  0.00           C
ATOM   9168  C28 POPE7 164      76.800  92.435 104.269  1.00  0.00           C
ATOM   9171  C29 POPE7 164      75.960  92.915 103.099  1.00  0.00           C
ATOM   9173 0C21 POPE7 164      76.400  93.325 101.900  1.00  0.00           C
ATOM   9175 1C21 POPE7 164      77.840  93.415 101.430  1.00  0.00           C
ATOM   9178 2C21 POPE7 164      78.200  94.815 100.890  1.00  0.00           C
ATOM   9181 3C21 POPE7 164      79.660  94.895 100.409  1.00  0.00           C
ATOM   9184 4C21 POPE7 164      80.040  96.265  99.820  1.00  0.00           C
ATOM   9187 5C21 POPE7 164      79.800  96.345  98.309  1.00  0.00           C
ATOM   9190 6C21 POPE7 164      80.080  97.725  97.709  1.00  0.00           C
ATOM   9193 7C21 POPE7 164      79.430  97.895  96.330  1.00  0.00           C
ATOM   9196 8C21 POPE7 164      79.890  99.145  95.570  1.00  0.00           C
ATOM   9200  C33 POPE7 164      80.910 100.265 111.059  1.00  0.00           C
ATOM   9203  C34 POPE7 164      81.650 100.355 109.719  1.00  0.00           C
ATOM   9206  C35 POPE7 164      81.520 101.725 109.050  1.00  0.00           C
ATOM   9209  C36 POPE7 164      82.120 101.775 107.629  1.00  0.00           C
ATOM   9212  C37 POPE7 164      82.110 103.215 107.140  1.00  0.00           C
ATOM   9215  C38 POPE7 164      81.980 103.425 105.630  1.00  0.00           C
ATOM   9218  C39 POPE7 164      81.970 104.935 105.360  1.00  0.00           C
ATOM   9221 0C31 POPE7 164      81.560 105.345 103.939  1.00  0.00           C
ATOM   9224 1C31 POPE7 164      81.590 106.875 103.820  1.00  0.00           C
ATOM   9227 2C31 POPE7 164      81.380 107.405 102.400  1.00  0.00           C
ATOM   9230 3C31 POPE7 164      82.520 107.075 101.430  1.00  0.00           C
ATOM   9233 4C31 POPE7 164      83.880 107.665 101.839  1.00  0.00           C
ATOM   9236 5C31 POPE7 164      84.950 107.505 100.760  1.00  0.00           C
ATOM   9239 6C31 POPE7 164      86.270 108.205 101.099  1.00  0.00           C
ATOM   9243  NH3 POPE8 165      83.860  86.405  72.869  1.00  0.00           N
ATOM   9247  C12 POPE8 165      84.280  85.945  74.250  1.00  0.00           C
ATOM   9250  C11 POPE8 165      85.780  85.545  74.279  1.00  0.00           C
ATOM   9253  P   POPE8 165      86.970  87.895  73.840  1.00  0.00           P
ATOM   9254  O13 POPE8 165      87.450  88.465  72.570  1.00  0.00           O
ATOM   9255  O14 POPE8 165      85.770  88.515  74.439  1.00  0.00           O
ATOM   9256  O11 POPE8 165      88.120  87.805  74.909  1.00  0.00           O
ATOM   9257  O12 POPE8 165      86.600  86.415  73.519  1.00  0.00           O
ATOM   9258  C1  POPE8 165      87.860  87.465  76.270  1.00  0.00           C
ATOM   9261  C2  POPE8 165      88.500  88.525  77.219  1.00  0.00           C
ATOM   9263  O21 POPE8 165      87.970  88.385  78.550  1.00  0.00           O
ATOM   9264  C21 POPE8 165      88.220  87.235  79.149  1.00  0.00           C
ATOM   9265  O22 POPE8 165      88.970  86.355  78.760  1.00  0.00           O
ATOM   9266  C22 POPE8 165      87.320  87.155  80.379  1.00  0.00           C
ATOM   9269  C3  POPE8 165      88.210  89.975  76.729  1.00  0.00           C
ATOM   9272  O31 POPE8 165      87.750  90.855  77.779  1.00  0.00           O
ATOM   9273  C31 POPE8 165      88.630  91.155  78.709  1.00  0.00           C
ATOM   9274  O32 POPE8 165      89.830  90.945  78.670  1.00  0.00           O
ATOM   9275  C32 POPE8 165      87.880  91.705  79.920  1.00  0.00           C
ATOM   9278  C23 POPE8 165      88.050  86.875  81.709  1.00  0.00           C
ATOM   9281  C24 POPE8 165      87.070  86.975  82.879  1.00  0.00           C
ATOM   9284  C25 POPE8 165      87.570  86.365  84.190  1.00  0.00           C
ATOM   9287  C26 POPE8 165      86.600  86.605  85.349  1.00  0.00           C
ATOM   9290  C27 POPE8 165      87.000  85.815  86.610  1.00  0.00           C
ATOM   9293  C28 POPE8 165      86.410  86.435  87.889  1.00  0.00           C
ATOM   9296  C29 POPE8 165      86.900  85.725  89.120  1.00  0.00           C
ATOM   9298 0C21 POPE8 165      87.080  86.285  90.329  1.00  0.00           C
ATOM   9300 1C21 POPE8 165      86.800  87.725  90.700  1.00  0.00           C
ATOM   9303 2C21 POPE8 165      85.620  87.835  91.699  1.00  0.00           C
ATOM   9306 3C21 POPE8 165      85.960  87.295  93.089  1.00  0.00           C
ATOM   9309 4C21 POPE8 165      84.740  87.305  94.029  1.00  0.00           C
ATOM   9312 5C21 POPE8 165      85.120  86.895  95.459  1.00  0.00           C
ATOM   9315 6C21 POPE8 165      84.060  87.245  96.509  1.00  0.00           C
ATOM   9318 7C21 POPE8 165      84.550  86.945  97.940  1.00  0.00           C
ATOM   9321 8C21 POPE8 165      83.590  87.445  99.019  1.00  0.00           C
ATOM   9325  C33 POPE8 165      88.650  92.785  80.709  1.00  0.00           C
ATOM   9328  C34 POPE8 165      88.160  92.915  82.160  1.00  0.00           C
ATOM   9331  C35 POPE8 165      88.830  91.895  83.070  1.00  0.00           C
ATOM   9334  C36 POPE8 165      88.520  92.075  84.549  1.00  0.00           C
ATOM   9337  C37 POPE8 165      89.450  91.185  85.389  1.00  0.00           C
ATOM   9340  C38 POPE8 165      89.250  91.355  86.889  1.00  0.00           C
ATOM   9343  C39 POPE8 165      90.100  90.375  87.700  1.00  0.00           C
ATOM   9346 0C31 POPE8 165      90.060  90.685  89.190  1.00  0.00           C
ATOM   9349 1C31 POPE8 165      90.770  89.625  90.040  1.00  0.00           C
ATOM   9352 2C31 POPE8 165      91.020  90.075  91.489  1.00  0.00           C
ATOM   9355 3C31 POPE8 165      89.740  90.455  92.239  1.00  0.00           C
ATOM   9358 4C31 POPE8 165      90.000  90.835  93.709  1.00  0.00           C
ATOM   9361 5C31 POPE8 165      88.770  91.475  94.359  1.00  0.00           C
ATOM   9364 6C31 POPE8 165      89.000  91.915  95.809  1.00  0.00           C
ATOM   9368  NH3 POPE9 166      98.180  52.105 117.250  1.00  0.00           N
ATOM   9372  C12 POPE9 166      97.350  51.125 116.489  1.00  0.00           C
ATOM   9375  C11 POPE9 166      97.360  49.765 117.180  1.00  0.00           C
ATOM   9378  P   POPE9 166      94.970  48.935 116.620  1.00  0.00           P
ATOM   9379  O13 POPE9 166      94.630  49.795 117.779  1.00  0.00           O
ATOM   9380  O14 POPE9 166      94.430  49.345 115.309  1.00  0.00           O
ATOM   9381  O11 POPE9 166      94.540  47.455 116.889  1.00  0.00           O
ATOM   9382  O12 POPE9 166      96.550  48.845 116.439  1.00  0.00           O
ATOM   9383  C1  POPE9 166      94.610  46.305 116.030  1.00  0.00           C
ATOM   9386  C2  POPE9 166      94.140  46.505 114.540  1.00  0.00           C
ATOM   9388  O21 POPE9 166      93.300  45.455 114.000  1.00  0.00           O
ATOM   9389  C21 POPE9 166      93.820  44.275 113.769  1.00  0.00           C
ATOM   9390  O22 POPE9 166      94.740  43.745 114.359  1.00  0.00           O
ATOM   9391  C22 POPE9 166      93.200  43.685 112.489  1.00  0.00           C
ATOM   9394  C3  POPE9 166      95.340  46.815 113.589  1.00  0.00           C
ATOM   9397  O31 POPE9 166      94.880  47.115 112.259  1.00  0.00           O
ATOM   9398  C31 POPE9 166      95.870  47.315 111.400  1.00  0.00           C
ATOM   9399  O32 POPE9 166      97.060  47.225 111.669  1.00  0.00           O
ATOM   9400  C32 POPE9 166      95.310  47.725 110.040  1.00  0.00           C
ATOM   9403  C23 POPE9 166      94.190  43.665 111.290  1.00  0.00           C
ATOM   9406  C24 POPE9 166      93.540  43.735 109.889  1.00  0.00           C
ATOM   9409  C25 POPE9 166      93.160  42.415 109.199  1.00  0.00           C
ATOM   9412  C26 POPE9 166      92.060  42.605 108.130  1.00  0.00           C
ATOM   9415  C27 POPE9 166      91.900  41.385 107.219  1.00  0.00           C
ATOM   9418  C28 POPE9 166      90.570  41.365 106.439  1.00  0.00           C
ATOM   9421  C29 POPE9 166      90.440  40.085 105.659  1.00  0.00           C
ATOM   9423 0C21 POPE9 166      90.900  39.855 104.429  1.00  0.00           C
ATOM   9425 1C21 POPE9 166      91.630  40.835 103.540  1.00  0.00           C
ATOM   9428 2C21 POPE9 166      90.990  40.945 102.150  1.00  0.00           C
ATOM   9431 3C21 POPE9 166      90.840  39.575 101.459  1.00  0.00           C
ATOM   9434 4C21 POPE9 166      90.730  39.635  99.940  1.00  0.00           C
ATOM   9437 5C21 POPE9 166      90.680  38.215  99.359  1.00  0.00           C
ATOM   9440 6C21 POPE9 166      91.020  38.135  97.870  1.00  0.00           C
ATOM   9443 7C21 POPE9 166      90.580  36.795  97.259  1.00  0.00           C
ATOM   9446 8C21 POPE9 166      91.480  36.335  96.120  1.00  0.00           C
ATOM   9450  C33 POPE9 166      96.200  47.365 108.839  1.00  0.00           C
ATOM   9453  C34 POPE9 166      95.530  47.815 107.540  1.00  0.00           C
ATOM   9456  C35 POPE9 166      96.000  47.035 106.310  1.00  0.00           C
ATOM   9459  C36 POPE9 166      95.500  45.595 106.360  1.00  0.00           C
ATOM   9462  C37 POPE9 166      95.740  44.825 105.070  1.00  0.00           C
ATOM   9465  C38 POPE9 166      95.090  43.445 105.139  1.00  0.00           C
ATOM   9468  C39 POPE9 166      94.660  42.955 103.760  1.00  0.00           C
ATOM   9471 0C31 POPE9 166      95.810  42.895 102.759  1.00  0.00           C
ATOM   9474 1C31 POPE9 166      95.300  42.415 101.409  1.00  0.00           C
ATOM   9477 2C31 POPE9 166      96.420  42.255 100.389  1.00  0.00           C
ATOM   9480 3C31 POPE9 166      95.950  41.465  99.169  1.00  0.00           C
ATOM   9483 4C31 POPE9 166      94.730  42.045  98.449  1.00  0.00           C
ATOM   9486 5C31 POPE9 166      94.340  41.255  97.189  1.00  0.00           C
ATOM   9489 6C31 POPE9 166      93.050  41.745  96.550  1.00  0.00           C
ATOM   9493  NH3 POPE  167      63.060   1.405 116.659  1.00  0.00           N
ATOM   9497  C12 POPE  167      62.000   1.365 117.720  1.00  0.00           C
ATOM   9500  C11 POPE  167      62.300   0.315 118.790  1.00  0.00           C
ATOM   9503  P   POPE  167      64.710   1.215 119.499  1.00  0.00           P
ATOM   9504  O13 POPE  167      64.750   2.365 118.570  1.00  0.00           O
ATOM   9505  O14 POPE  167      65.420   1.295 120.790  1.00  0.00           O
ATOM   9506  O11 POPE  167      65.200  -0.015 118.670  1.00  0.00           O
ATOM   9507  O12 POPE  167      63.220   0.805 119.750  1.00  0.00           O
ATOM   9508  C1  POPE  167      66.140   0.155 117.610  1.00  0.00           C
ATOM   9511  C2  POPE  167      66.350  -1.215 116.939  1.00  0.00           C
ATOM   9513  O21 POPE  167      66.720  -1.035 115.560  1.00  0.00           O
ATOM   9514  C21 POPE  167      65.780  -0.745 114.689  1.00  0.00           C
ATOM   9515  O22 POPE  167      64.630  -0.405 114.920  1.00  0.00           O
ATOM   9516  C22 POPE  167      66.480  -0.825 113.320  1.00  0.00           C
ATOM   9519  C3  POPE  167      65.150  -2.195 117.140  1.00  0.00           C
ATOM   9522  O31 POPE  167      65.430  -3.425 116.450  1.00  0.00           O
ATOM   9523  C31 POPE  167      64.530  -4.295 115.989  1.00  0.00           C
ATOM   9524  O32 POPE  167      64.800  -5.465 115.760  1.00  0.00           O
ATOM   9525  C32 POPE  167      63.160  -3.725 115.620  1.00  0.00           C
ATOM   9528  C23 POPE  167      65.600  -0.605 112.070  1.00  0.00           C
ATOM   9531  C24 POPE  167      66.460  -0.205 110.860  1.00  0.00           C
ATOM   9534  C25 POPE  167      65.630   0.245 109.650  1.00  0.00           C
ATOM   9537  C26 POPE  167      66.370   1.195 108.690  1.00  0.00           C
ATOM   9540  C27 POPE  167      65.360   1.895 107.750  1.00  0.00           C
ATOM   9543  C28 POPE  167      65.940   2.435 106.430  1.00  0.00           C
ATOM   9546  C29 POPE  167      67.030   3.465 106.579  1.00  0.00           C
ATOM   9548 0C21 POPE  167      66.940   4.785 106.349  1.00  0.00           C
ATOM   9550 1C21 POPE  167      65.700   5.545 105.930  1.00  0.00           C
ATOM   9553 2C21 POPE  167      65.980   7.045 105.620  1.00  0.00           C
ATOM   9556 3C21 POPE  167      64.720   7.925 105.729  1.00  0.00           C
ATOM   9559 4C21 POPE  167      65.020   9.435 105.760  1.00  0.00           C
ATOM   9562 5C21 POPE  167      63.770  10.265 106.109  1.00  0.00           C
ATOM   9565 6C21 POPE  167      64.050  11.715 106.559  1.00  0.00           C
ATOM   9568 7C21 POPE  167      64.460  12.665 105.440  1.00  0.00           C
ATOM   9571 8C21 POPE  167      64.710  14.095 105.939  1.00  0.00           C
ATOM   9575  C33 POPE  167      62.830  -4.235 114.199  1.00  0.00           C
ATOM   9578  C34 POPE  167      61.480  -3.745 113.670  1.00  0.00           C
ATOM   9581  C35 POPE  167      61.180  -4.245 112.250  1.00  0.00           C
ATOM   9584  C36 POPE  167      62.100  -3.705 111.139  1.00  0.00           C
ATOM   9587  C37 POPE  167      61.890  -2.205 110.890  1.00  0.00           C
ATOM   9590  C38 POPE  167      62.710  -1.645 109.719  1.00  0.00           C
ATOM   9593  C39 POPE  167      62.330  -2.225 108.349  1.00  0.00           C
ATOM   9596 0C31 POPE  167      62.880  -1.385 107.180  1.00  0.00           C
ATOM   9599 1C31 POPE  167      62.400  -1.885 105.809  1.00  0.00           C
ATOM   9602 2C31 POPE  167      62.650  -0.885 104.669  1.00  0.00           C
ATOM   9605 3C31 POPE  167      64.140  -0.705 104.339  1.00  0.00           C
ATOM   9608 4C31 POPE  167      64.370   0.355 103.249  1.00  0.00           C
ATOM   9611 5C31 POPE  167      65.840   0.425 102.809  1.00  0.00           C
ATOM   9614 6C31 POPE  167      66.120   1.605 101.880  1.00  0.00           C
ATOM   9618  NH3 POPE  168     100.860 124.125  76.610  1.00  0.00           N
ATOM   9622  C12 POPE  168     102.180 124.815  76.409  1.00  0.00           C
ATOM   9625  C11 POPE  168     102.780 125.165  77.779  1.00  0.00           C
ATOM   9628  P   POPE  168     104.350 127.205  78.519  1.00  0.00           P
ATOM   9629  O13 POPE  168     105.820 127.255  78.589  1.00  0.00           O
ATOM   9630  O14 POPE  168     103.640 128.415  78.039  1.00  0.00           O
ATOM   9631  O11 POPE  168     103.870 126.845  79.970  1.00  0.00           O
ATOM   9632  O12 POPE  168     103.940 125.955  77.650  1.00  0.00           O
ATOM   9633  C1  POPE  168     102.530 126.785  80.479  1.00  0.00           C
ATOM   9636  C2  POPE  168     102.510 127.205  81.959  1.00  0.00           C
ATOM   9638  O21 POPE  168     101.490 126.515  82.709  1.00  0.00           O
ATOM   9639  C21 POPE  168     101.870 125.285  83.109  1.00  0.00           C
ATOM   9640  O22 POPE  168     102.900 124.725  82.759  1.00  0.00           O
ATOM   9641  C22 POPE  168     100.920 124.805  84.219  1.00  0.00           C
ATOM   9644  C3  POPE  168     102.310 128.735  82.110  1.00  0.00           C
ATOM   9647  O31 POPE  168     102.370 129.115  83.500  1.00  0.00           O
ATOM   9648  C31 POPE  168     101.300 129.695  84.019  1.00  0.00           C
ATOM   9649  O32 POPE  168     100.290 130.045  83.419  1.00  0.00           O
ATOM   9650  C32 POPE  168     101.590 129.985  85.489  1.00  0.00           C
ATOM   9653  C23 POPE  168     101.680 124.155  85.409  1.00  0.00           C
ATOM   9656  C24 POPE  168     102.450 125.185  86.249  1.00  0.00           C
ATOM   9659  C25 POPE  168     103.610 124.555  87.040  1.00  0.00           C
ATOM   9662  C26 POPE  168     103.230 123.895  88.360  1.00  0.00           C
ATOM   9665  C27 POPE  168     104.480 123.395  89.090  1.00  0.00           C
ATOM   9668  C28 POPE  168     104.210 122.885  90.510  1.00  0.00           C
ATOM   9671  C29 POPE  168     103.680 123.895  91.489  1.00  0.00           C
ATOM   9673 0C21 POPE  168     103.320 123.575  92.739  1.00  0.00           C
ATOM   9675 1C21 POPE  168     103.390 122.175  93.299  1.00  0.00           C
ATOM   9678 2C21 POPE  168     104.690 121.895  94.059  1.00  0.00           C
ATOM   9681 3C21 POPE  168     105.000 120.395  94.120  1.00  0.00           C
ATOM   9684 4C21 POPE  168     106.180 120.025  95.029  1.00  0.00           C
ATOM   9687 5C21 POPE  168     105.830 120.225  96.519  1.00  0.00           C
ATOM   9690 6C21 POPE  168     106.890 119.665  97.479  1.00  0.00           C
ATOM   9693 7C21 POPE  168     106.570 119.975  98.950  1.00  0.00           C
ATOM   9696 8C21 POPE  168     105.220 119.425  99.429  1.00  0.00           C
ATOM   9700  C33 POPE  168     100.940 128.975  86.450  1.00  0.00           C
ATOM   9703  C34 POPE  168     101.420 129.245  87.879  1.00  0.00           C
ATOM   9706  C35 POPE  168     100.920 128.235  88.909  1.00  0.00           C
ATOM   9709  C36 POPE  168     101.550 128.515  90.269  1.00  0.00           C
ATOM   9712  C37 POPE  168     101.100 127.535  91.349  1.00  0.00           C
ATOM   9715  C38 POPE  168     102.130 127.485  92.489  1.00  0.00           C
ATOM   9718  C39 POPE  168     101.580 126.835  93.760  1.00  0.00           C
ATOM   9721 0C31 POPE  168     102.600 126.855  94.889  1.00  0.00           C
ATOM   9724 1C31 POPE  168     101.930 126.735  96.260  1.00  0.00           C
ATOM   9727 2C31 POPE  168     102.890 127.045  97.420  1.00  0.00           C
ATOM   9730 3C31 POPE  168     102.150 127.265  98.749  1.00  0.00           C
ATOM   9733 4C31 POPE  168     101.320 128.555  98.779  1.00  0.00           C
ATOM   9736 5C31 POPE  168     100.510 128.715 100.070  1.00  0.00           C
ATOM   9739 6C31 POPE  168      99.380 129.735  99.949  1.00  0.00           C
ATOM   9743  NH3 POPE  169      95.710  14.525  78.469  1.00  0.00           N
ATOM   9747  C12 POPE  169      96.910  14.455  77.580  1.00  0.00           C
ATOM   9750  C11 POPE  169      97.060  15.785  76.839  1.00  0.00           C
ATOM   9753  P   POPE  169      95.370  15.875  74.820  1.00  0.00           P
ATOM   9754  O13 POPE  169      96.520  15.885  73.889  1.00  0.00           O
ATOM   9755  O14 POPE  169      94.510  14.675  74.820  1.00  0.00           O
ATOM   9756  O11 POPE  169      94.420  17.105  74.540  1.00  0.00           O
ATOM   9757  O12 POPE  169      95.820  16.185  76.279  1.00  0.00           O
ATOM   9758  C1  POPE  169      93.470  17.595  75.500  1.00  0.00           C
ATOM   9761  C2  POPE  169      94.050  18.595  76.559  1.00  0.00           C
ATOM   9763  O21 POPE  169      93.230  18.575  77.750  1.00  0.00           O
ATOM   9764  C21 POPE  169      93.630  17.765  78.709  1.00  0.00           C
ATOM   9765  O22 POPE  169      94.640  17.085  78.709  1.00  0.00           O
ATOM   9766  C22 POPE  169      92.650  17.715  79.879  1.00  0.00           C
ATOM   9769  C3  POPE  169      94.090  20.055  76.029  1.00  0.00           C
ATOM   9772  O31 POPE  169      94.940  20.865  76.859  1.00  0.00           O
ATOM   9773  C31 POPE  169      94.350  21.485  77.879  1.00  0.00           C
ATOM   9774  O32 POPE  169      93.150  21.635  78.019  1.00  0.00           O
ATOM   9775  C32 POPE  169      95.370  21.945  78.930  1.00  0.00           C
ATOM   9778  C23 POPE  169      92.410  19.085  80.560  1.00  0.00           C
ATOM   9781  C24 POPE  169      91.700  18.945  81.909  1.00  0.00           C
ATOM   9784  C25 POPE  169      91.510  20.285  82.629  1.00  0.00           C
ATOM   9787  C26 POPE  169      90.610  20.195  83.869  1.00  0.00           C
ATOM   9790  C27 POPE  169      91.040  19.145  84.909  1.00  0.00           C
ATOM   9793  C28 POPE  169      90.240  19.225  86.220  1.00  0.00           C
ATOM   9796  C29 POPE  169      90.630  20.425  87.049  1.00  0.00           C
ATOM   9798 0C21 POPE  169      91.270  20.395  88.239  1.00  0.00           C
ATOM   9800 1C21 POPE  169      91.710  19.145  88.950  1.00  0.00           C
ATOM   9803 2C21 POPE  169      92.440  19.445  90.279  1.00  0.00           C
ATOM   9806 3C21 POPE  169      93.010  18.165  90.919  1.00  0.00           C
ATOM   9809 4C21 POPE  169      93.500  18.375  92.359  1.00  0.00           C
ATOM   9812 5C21 POPE  169      94.760  19.235  92.459  1.00  0.00           C
ATOM   9815 6C21 POPE  169      94.940  19.875  93.849  1.00  0.00           C
ATOM   9818 7C21 POPE  169      96.220  20.705  93.930  1.00  0.00           C
ATOM   9821 8C21 POPE  169      96.250  21.635  95.139  1.00  0.00           C
ATOM   9825  C33 POPE  169      96.710  21.165  79.029  1.00  0.00           C
ATOM   9828  C34 POPE  169      97.140  21.085  80.500  1.00  0.00           C
ATOM   9831  C35 POPE  169      98.640  20.905  80.739  1.00  0.00           C
ATOM   9834  C36 POPE  169      98.990  21.165  82.209  1.00  0.00           C
ATOM   9837  C37 POPE  169     100.480  21.415  82.479  1.00  0.00           C
ATOM   9840  C38 POPE  169     100.750  22.045  83.860  1.00  0.00           C
ATOM   9843  C39 POPE  169     100.290  21.205  85.060  1.00  0.00           C
ATOM   9846 0C31 POPE  169     101.220  20.015  85.340  1.00  0.00           C
ATOM   9849 1C31 POPE  169     100.550  18.925  86.190  1.00  0.00           C
ATOM   9852 2C31 POPE  169     101.460  17.755  86.620  1.00  0.00           C
ATOM   9855 3C31 POPE  169     102.560  18.175  87.599  1.00  0.00           C
ATOM   9858 4C31 POPE  169     103.130  16.995  88.390  1.00  0.00           C
ATOM   9861 5C31 POPE  169     104.110  17.435  89.479  1.00  0.00           C
ATOM   9864 6C31 POPE  169     104.520  16.295  90.419  1.00  0.00           C
ATOM   9868  NH3 POPE  170      44.500  77.315 115.709  1.00  0.00           N
ATOM   9872  C12 POPE  170      44.460  75.825 115.829  1.00  0.00           C
ATOM   9875  C11 POPE  170      43.370  75.465 116.820  1.00  0.00           C
ATOM   9878  P   POPE  170      42.210  73.475 117.930  1.00  0.00           P
ATOM   9879  O13 POPE  170      42.870  72.485 118.799  1.00  0.00           O
ATOM   9880  O14 POPE  170      41.550  74.615 118.609  1.00  0.00           O
ATOM   9881  O11 POPE  170      41.160  72.745 116.989  1.00  0.00           O
ATOM   9882  O12 POPE  170      43.270  74.045 116.909  1.00  0.00           O
ATOM   9883  C1  POPE  170      40.150  73.615 116.439  1.00  0.00           C
ATOM   9886  C2  POPE  170      39.260  72.945 115.360  1.00  0.00           C
ATOM   9888  O21 POPE  170      39.980  72.735 114.110  1.00  0.00           O
ATOM   9889  C21 POPE  170      39.530  71.715 113.390  1.00  0.00           C
ATOM   9890  O22 POPE  170      38.770  70.845 113.790  1.00  0.00           O
ATOM   9891  C22 POPE  170      40.100  71.745 111.970  1.00  0.00           C
ATOM   9894  C3  POPE  170      38.010  73.835 115.119  1.00  0.00           C
ATOM   9897  O31 POPE  170      36.830  73.005 115.139  1.00  0.00           O
ATOM   9898  C31 POPE  170      36.430  72.575 113.970  1.00  0.00           C
ATOM   9899  O32 POPE  170      36.820  72.955 112.879  1.00  0.00           O
ATOM   9900  C32 POPE  170      35.500  71.395 114.209  1.00  0.00           C
ATOM   9903  C23 POPE  170      39.740  70.475 111.159  1.00  0.00           C
ATOM   9906  C24 POPE  170      40.880  69.995 110.239  1.00  0.00           C
ATOM   9909  C25 POPE  170      41.250  70.995 109.149  1.00  0.00           C
ATOM   9912  C26 POPE  170      42.550  70.635 108.419  1.00  0.00           C
ATOM   9915  C27 POPE  170      43.810  71.165 109.120  1.00  0.00           C
ATOM   9918  C28 POPE  170      45.080  70.985 108.260  1.00  0.00           C
ATOM   9921  C29 POPE  170      46.210  71.855 108.769  1.00  0.00           C
ATOM   9923 0C21 POPE  170      47.520  71.545 108.799  1.00  0.00           C
ATOM   9925 1C21 POPE  170      48.170  70.285 108.290  1.00  0.00           C
ATOM   9928 2C21 POPE  170      49.520  70.565 107.580  1.00  0.00           C
ATOM   9931 3C21 POPE  170      49.520  71.745 106.599  1.00  0.00           C
ATOM   9934 4C21 POPE  170      50.820  71.835 105.779  1.00  0.00           C
ATOM   9937 5C21 POPE  170      51.090  73.235 105.209  1.00  0.00           C
ATOM   9940 6C21 POPE  170      50.100  73.675 104.120  1.00  0.00           C
ATOM   9943 7C21 POPE  170      50.170  75.185 103.869  1.00  0.00           C
ATOM   9946 8C21 POPE  170      49.310  75.655 102.689  1.00  0.00           C
ATOM   9950  C33 POPE  170      35.000  70.865 112.860  1.00  0.00           C
ATOM   9953  C34 POPE  170      34.160  69.595 113.000  1.00  0.00           C
ATOM   9956  C35 POPE  170      33.820  69.095 111.599  1.00  0.00           C
ATOM   9959  C36 POPE  170      32.520  68.305 111.540  1.00  0.00           C
ATOM   9962  C37 POPE  170      32.110  68.045 110.089  1.00  0.00           C
ATOM   9965  C38 POPE  170      30.600  67.815 109.909  1.00  0.00           C
ATOM   9968  C39 POPE  170      30.230  67.795 108.430  1.00  0.00           C
ATOM   9971 0C31 POPE  170      28.720  67.685 108.179  1.00  0.00           C
ATOM   9974 1C31 POPE  170      28.430  67.855 106.690  1.00  0.00           C
ATOM   9977 2C31 POPE  170      26.940  67.805 106.330  1.00  0.00           C
ATOM   9980 3C31 POPE  170      26.090  69.005 106.820  1.00  0.00           C
ATOM   9983 4C31 POPE  170      26.650  70.375 106.409  1.00  0.00           C
ATOM   9986 5C31 POPE  170      25.540  71.395 106.079  1.00  0.00           C
ATOM   9989 6C31 POPE  170      26.100  72.755 105.659  1.00  0.00           C
ATOM   9993  NH3 POPE  171       4.420  16.865 120.519  1.00  0.00           N
ATOM   9997  C12 POPE  171       3.830  16.665 121.889  1.00  0.00           C
ATOM  10000  C11 POPE  171       3.850  17.985 122.680  1.00  0.00           C
ATOM  10003  P   POPE  171       1.650  18.985 121.779  1.00  0.00           P
ATOM  10004  O13 POPE  171       1.150  20.315 121.389  1.00  0.00           O
ATOM  10005  O14 POPE  171       1.000  18.325 122.940  1.00  0.00           O
ATOM  10006  O11 POPE  171       1.650  18.035 120.519  1.00  0.00           O
ATOM  10007  O12 POPE  171       3.220  19.075 121.989  1.00  0.00           O
ATOM  10008  C1  POPE  171       0.630  18.085 119.510  1.00  0.00           C
ATOM  10011  C2  POPE  171       1.210  18.425 118.109  1.00  0.00           C
ATOM  10013  O21 POPE  171       2.030  17.325 117.680  1.00  0.00           O
ATOM  10014  C21 POPE  171       1.580  16.695 116.599  1.00  0.00           C
ATOM  10015  O22 POPE  171       0.550  16.955 116.000  1.00  0.00           O
ATOM  10016  C22 POPE  171       2.570  15.615 116.209  1.00  0.00           C
ATOM  10019  C3  POPE  171       2.050  19.725 118.139  1.00  0.00           C
ATOM  10022  O31 POPE  171       2.620  20.105 116.859  1.00  0.00           O
ATOM  10023  C31 POPE  171       1.760  20.705 116.030  1.00  0.00           C
ATOM  10024  O32 POPE  171       0.580  20.915 116.260  1.00  0.00           O
ATOM  10025  C32 POPE  171       2.510  21.145 114.769  1.00  0.00           C
ATOM  10028  C23 POPE  171       2.060  14.695 115.070  1.00  0.00           C
ATOM  10031  C24 POPE  171       3.230  14.035 114.349  1.00  0.00           C
ATOM  10034  C25 POPE  171       3.800  14.895 113.200  1.00  0.00           C
ATOM  10037  C26 POPE  171       5.230  14.505 112.820  1.00  0.00           C
ATOM  10040  C27 POPE  171       5.710  15.185 111.519  1.00  0.00           C
ATOM  10043  C28 POPE  171       6.930  14.505 110.869  1.00  0.00           C
ATOM  10046  C29 POPE  171       6.620  13.085 110.430  1.00  0.00           C
ATOM  10048 0C21 POPE  171       6.160  12.705 109.230  1.00  0.00           C
ATOM  10050 1C21 POPE  171       5.830  13.615 108.070  1.00  0.00           C
ATOM  10053 2C21 POPE  171       4.610  13.115 107.259  1.00  0.00           C
ATOM  10056 3C21 POPE  171       4.870  11.795 106.529  1.00  0.00           C
ATOM  10059 4C21 POPE  171       3.780  11.455 105.489  1.00  0.00           C
ATOM  10062 5C21 POPE  171       2.440  11.015 106.099  1.00  0.00           C
ATOM  10065 6C21 POPE  171       1.390  10.765 105.019  1.00  0.00           C
ATOM  10068 7C21 POPE  171       0.070  10.185 105.570  1.00  0.00           C
ATOM  10071 8C21 POPE  171      -1.070  10.225 104.549  1.00  0.00           C
ATOM  10075  C33 POPE  171       1.870  20.575 113.480  1.00  0.00           C
ATOM  10078  C34 POPE  171       2.400  21.295 112.230  1.00  0.00           C
ATOM  10081  C35 POPE  171       1.910  20.695 110.910  1.00  0.00           C
ATOM  10084  C36 POPE  171       0.380  20.765 110.729  1.00  0.00           C
ATOM  10087  C37 POPE  171      -0.050  20.395 109.299  1.00  0.00           C
ATOM  10090  C38 POPE  171      -1.560  20.505 109.079  1.00  0.00           C
ATOM  10093  C39 POPE  171      -1.920  20.575 107.589  1.00  0.00           C
ATOM  10096 0C31 POPE  171      -3.380  20.945 107.339  1.00  0.00           C
ATOM  10099 1C31 POPE  171      -3.610  21.405 105.890  1.00  0.00           C
ATOM  10102 2C31 POPE  171      -4.930  22.165 105.700  1.00  0.00           C
ATOM  10105 3C31 POPE  171      -5.280  22.465 104.239  1.00  0.00           C
ATOM  10108 4C31 POPE  171      -4.120  23.045 103.410  1.00  0.00           C
ATOM  10111 5C31 POPE  171      -4.630  23.645 102.090  1.00  0.00           C
ATOM  10114 6C31 POPE  171      -3.560  24.045 101.079  1.00  0.00           C
ATOM  10118  NH3 POPE  172      36.180  52.285  81.959  1.00  0.00           N
ATOM  10122  C12 POPE  172      34.770  51.825  81.639  1.00  0.00           C
ATOM  10125  C11 POPE  172      33.830  52.985  81.260  1.00  0.00           C
ATOM  10128  P   POPE  172      31.250  53.535  81.170  1.00  0.00           P
ATOM  10129  O13 POPE  172      31.360  54.455  79.999  1.00  0.00           O
ATOM  10130  O14 POPE  172      29.980  52.785  81.379  1.00  0.00           O
ATOM  10131  O11 POPE  172      31.590  54.315  82.499  1.00  0.00           O
ATOM  10132  O12 POPE  172      32.480  52.515  81.109  1.00  0.00           O
ATOM  10133  C1  POPE  172      31.660  53.565  83.720  1.00  0.00           C
ATOM  10136  C2  POPE  172      30.630  54.025  84.790  1.00  0.00           C
ATOM  10138  O21 POPE  172      29.580  53.055  84.989  1.00  0.00           O
ATOM  10139  C21 POPE  172      29.860  52.135  85.910  1.00  0.00           C
ATOM  10140  O22 POPE  172      30.960  51.975  86.409  1.00  0.00           O
ATOM  10141  C22 POPE  172      28.580  51.385  86.290  1.00  0.00           C
ATOM  10144  C3  POPE  172      30.000  55.395  84.450  1.00  0.00           C
ATOM  10147  O31 POPE  172      29.160  55.865  85.500  1.00  0.00           O
ATOM  10148  C31 POPE  172      29.600  56.535  86.590  1.00  0.00           C
ATOM  10149  O32 POPE  172      28.870  56.795  87.529  1.00  0.00           O
ATOM  10150  C32 POPE  172      31.070  56.985  86.540  1.00  0.00           C
ATOM  10153  C23 POPE  172      28.660  50.555  87.599  1.00  0.00           C
ATOM  10156  C24 POPE  172      27.330  50.555  88.369  1.00  0.00           C
ATOM  10159  C25 POPE  172      27.320  49.635  89.610  1.00  0.00           C
ATOM  10162  C26 POPE  172      28.310  50.085  90.689  1.00  0.00           C
ATOM  10165  C27 POPE  172      28.260  49.265  91.989  1.00  0.00           C
ATOM  10168  C28 POPE  172      29.160  49.895  93.070  1.00  0.00           C
ATOM  10171  C29 POPE  172      29.410  49.015  94.269  1.00  0.00           C
ATOM  10173 0C21 POPE  172      28.850  49.145  95.489  1.00  0.00           C
ATOM  10175 1C21 POPE  172      27.810  50.165  95.879  1.00  0.00           C
ATOM  10178 2C21 POPE  172      27.280  49.935  97.300  1.00  0.00           C
ATOM  10181 3C21 POPE  172      28.270  50.345  98.410  1.00  0.00           C
ATOM  10184 4C21 POPE  172      27.700  50.105  99.809  1.00  0.00           C
ATOM  10187 5C21 POPE  172      28.530  50.765 100.930  1.00  0.00           C
ATOM  10190 6C21 POPE  172      27.830  50.695 102.290  1.00  0.00           C
ATOM  10193 7C21 POPE  172      28.520  51.505 103.390  1.00  0.00           C
ATOM  10196 8C21 POPE  172      27.780  51.465 104.739  1.00  0.00           C
ATOM  10200  C33 POPE  172      31.570  57.465  87.930  1.00  0.00           C
ATOM  10203  C34 POPE  172      32.990  58.045  87.940  1.00  0.00           C
ATOM  10206  C35 POPE  172      33.600  58.155  89.349  1.00  0.00           C
ATOM  10209  C36 POPE  172      32.600  58.615  90.419  1.00  0.00           C
ATOM  10212  C37 POPE  172      33.160  58.735  91.839  1.00  0.00           C
ATOM  10215  C38 POPE  172      32.040  58.665  92.889  1.00  0.00           C
ATOM  10218  C39 POPE  172      32.550  58.795  94.330  1.00  0.00           C
ATOM  10221 0C31 POPE  172      31.430  58.805  95.379  1.00  0.00           C
ATOM  10224 1C31 POPE  172      31.990  58.855  96.810  1.00  0.00           C
ATOM  10227 2C31 POPE  172      31.010  59.405  97.870  1.00  0.00           C
ATOM  10230 3C31 POPE  172      29.880  58.445  98.260  1.00  0.00           C
ATOM  10233 4C31 POPE  172      29.040  59.025  99.409  1.00  0.00           C
ATOM  10236 5C31 POPE  172      27.920  58.085  99.889  1.00  0.00           C
ATOM  10239 6C31 POPE  172      27.220  58.585 101.159  1.00  0.00           C
ATOM  10243  NH3 POPE  173      37.960  39.035 122.129  1.00  0.00           N
ATOM  10247  C12 POPE  173      38.330  40.445 122.540  1.00  0.00           C
ATOM  10250  C11 POPE  173      39.830  40.705 122.300  1.00  0.00           C
ATOM  10253  P   POPE  173      41.550  42.555 121.769  1.00  0.00           P
ATOM  10254  O13 POPE  173      42.410  43.255 122.759  1.00  0.00           O
ATOM  10255  O14 POPE  173      42.220  41.415 121.120  1.00  0.00           O
ATOM  10256  O11 POPE  173      41.140  43.605 120.669  1.00  0.00           O
ATOM  10257  O12 POPE  173      40.150  42.095 122.409  1.00  0.00           O
ATOM  10258  C1  POPE  173      40.610  43.255 119.400  1.00  0.00           C
ATOM  10261  C2  POPE  173      41.700  42.955 118.320  1.00  0.00           C
ATOM  10263  O21 POPE  173      41.840  41.525 118.169  1.00  0.00           O
ATOM  10264  C21 POPE  173      42.250  41.125 116.979  1.00  0.00           C
ATOM  10265  O22 POPE  173      42.350  41.835 115.989  1.00  0.00           O
ATOM  10266  C22 POPE  173      42.630  39.645 117.020  1.00  0.00           C
ATOM  10269  C3  POPE  173      43.060  43.665 118.639  1.00  0.00           C
ATOM  10272  O31 POPE  173      44.130  43.305 117.739  1.00  0.00           O
ATOM  10273  C31 POPE  173      45.020  42.425 118.179  1.00  0.00           C
ATOM  10274  O32 POPE  173      45.040  41.925 119.289  1.00  0.00           O
ATOM  10275  C32 POPE  173      46.020  42.125 117.049  1.00  0.00           C
ATOM  10278  C23 POPE  173      42.520  38.965 115.630  1.00  0.00           C
ATOM  10281  C24 POPE  173      43.610  37.915 115.399  1.00  0.00           C
ATOM  10284  C25 POPE  173      44.810  38.455 114.610  1.00  0.00           C
ATOM  10287  C26 POPE  173      44.780  38.065 113.120  1.00  0.00           C
ATOM  10290  C27 POPE  173      45.940  38.665 112.309  1.00  0.00           C
ATOM  10293  C28 POPE  173      45.850  38.325 110.809  1.00  0.00           C
ATOM  10296  C29 POPE  173      47.050  38.815 110.040  1.00  0.00           C
ATOM  10298 0C21 POPE  173      47.040  39.495 108.869  1.00  0.00           C
ATOM  10300 1C21 POPE  173      45.840  39.875 108.049  1.00  0.00           C
ATOM  10303 2C21 POPE  173      46.160  39.885 106.540  1.00  0.00           C
ATOM  10306 3C21 POPE  173      47.060  41.065 106.120  1.00  0.00           C
ATOM  10309 4C21 POPE  173      48.210  40.665 105.180  1.00  0.00           C
ATOM  10312 5C21 POPE  173      47.810  40.565 103.699  1.00  0.00           C
ATOM  10315 6C21 POPE  173      49.030  40.515 102.769  1.00  0.00           C
ATOM  10318 7C21 POPE  173      48.680  40.475 101.279  1.00  0.00           C
ATOM  10321 8C21 POPE  173      49.900  40.665 100.379  1.00  0.00           C
ATOM  10325  C33 POPE  173      46.680  40.725 117.150  1.00  0.00           C
ATOM  10328  C34 POPE  173      48.060  40.675 116.480  1.00  0.00           C
ATOM  10331  C35 POPE  173      47.980  40.645 114.949  1.00  0.00           C
ATOM  10334  C36 POPE  173      49.270  41.115 114.260  1.00  0.00           C
ATOM  10337  C37 POPE  173      49.040  41.275 112.750  1.00  0.00           C
ATOM  10340  C38 POPE  173      50.250  41.755 111.939  1.00  0.00           C
ATOM  10343  C39 POPE  173      49.840  41.905 110.469  1.00  0.00           C
ATOM  10346 0C31 POPE  173      50.960  42.315 109.510  1.00  0.00           C
ATOM  10349 1C31 POPE  173      50.470  42.165 108.049  1.00  0.00           C
ATOM  10352 2C31 POPE  173      51.520  42.565 107.010  1.00  0.00           C
ATOM  10355 3C31 POPE  173      51.420  44.025 106.559  1.00  0.00           C
ATOM  10358 4C31 POPE  173      50.190  44.315 105.689  1.00  0.00           C
ATOM  10361 5C31 POPE  173      50.300  45.615 104.879  1.00  0.00           C
ATOM  10364 6C31 POPE  173      49.070  45.895 104.009  1.00  0.00           C
ATOM  10368  NH3 POPE  174       8.290  20.745 122.430  1.00  0.00           N
ATOM  10372  C12 POPE  174       9.370  21.045 123.430  1.00  0.00           C
ATOM  10375  C11 POPE  174      10.680  20.385 123.000  1.00  0.00           C
ATOM  10378  P   POPE  174      12.560  19.405 124.479  1.00  0.00           P
ATOM  10379  O13 POPE  174      13.640  19.855 125.399  1.00  0.00           O
ATOM  10380  O14 POPE  174      11.620  18.365 124.940  1.00  0.00           O
ATOM  10381  O11 POPE  174      13.270  18.925 123.150  1.00  0.00           O
ATOM  10382  O12 POPE  174      11.720  20.645 123.970  1.00  0.00           O
ATOM  10383  C1  POPE  174      13.910  19.835 122.250  1.00  0.00           C
ATOM  10386  C2  POPE  174      14.110  19.155 120.860  1.00  0.00           C
ATOM  10388  O21 POPE  174      14.340  20.075 119.759  1.00  0.00           O
ATOM  10389  C21 POPE  174      15.210  21.075 119.849  1.00  0.00           C
ATOM  10390  O22 POPE  174      15.840  21.415 120.829  1.00  0.00           O
ATOM  10391  C22 POPE  174      15.370  21.765 118.489  1.00  0.00           C
ATOM  10394  C3  POPE  174      12.870  18.285 120.500  1.00  0.00           C
ATOM  10397  O31 POPE  174      13.130  17.325 119.439  1.00  0.00           O
ATOM  10398  C31 POPE  174      13.130  16.045 119.790  1.00  0.00           C
ATOM  10399  O32 POPE  174      12.990  15.615 120.919  1.00  0.00           O
ATOM  10400  C32 POPE  174      13.300  15.135 118.589  1.00  0.00           C
ATOM  10403  C23 POPE  174      16.350  21.035 117.529  1.00  0.00           C
ATOM  10406  C24 POPE  174      15.630  20.365 116.349  1.00  0.00           C
ATOM  10409  C25 POPE  174      16.590  19.595 115.430  1.00  0.00           C
ATOM  10412  C26 POPE  174      16.030  19.405 114.009  1.00  0.00           C
ATOM  10415  C27 POPE  174      17.100  18.915 113.010  1.00  0.00           C
ATOM  10418  C28 POPE  174      16.730  19.135 111.529  1.00  0.00           C
ATOM  10421  C29 POPE  174      15.540  18.305 111.099  1.00  0.00           C
ATOM  10423 0C21 POPE  174      15.480  17.365 110.129  1.00  0.00           C
ATOM  10425 1C21 POPE  174      16.590  16.935 109.199  1.00  0.00           C
ATOM  10428 2C21 POPE  174      16.150  16.925 107.720  1.00  0.00           C
ATOM  10431 3C21 POPE  174      15.210  15.765 107.339  1.00  0.00           C
ATOM  10434 4C21 POPE  174      14.620  15.935 105.930  1.00  0.00           C
ATOM  10437 5C21 POPE  174      13.550  14.895 105.570  1.00  0.00           C
ATOM  10440 6C21 POPE  174      14.000  13.855 104.529  1.00  0.00           C
ATOM  10443 7C21 POPE  174      12.890  12.825 104.219  1.00  0.00           C
ATOM  10446 8C21 POPE  174      13.270  11.815 103.139  1.00  0.00           C
ATOM  10450  C33 POPE  174      14.530  15.525 117.750  1.00  0.00           C
ATOM  10453  C34 POPE  174      15.050  14.355 116.909  1.00  0.00           C
ATOM  10456  C35 POPE  174      15.380  14.795 115.489  1.00  0.00           C
ATOM  10459  C36 POPE  174      15.840  13.665 114.570  1.00  0.00           C
ATOM  10462  C37 POPE  174      15.480  14.015 113.130  1.00  0.00           C
ATOM  10465  C38 POPE  174      15.900  12.985 112.079  1.00  0.00           C
ATOM  10468  C39 POPE  174      15.040  13.145 110.820  1.00  0.00           C
ATOM  10471 0C31 POPE  174      15.490  12.285 109.650  1.00  0.00           C
ATOM  10474 1C31 POPE  174      14.380  12.155 108.599  1.00  0.00           C
ATOM  10477 2C31 POPE  174      14.830  11.465 107.320  1.00  0.00           C
ATOM  10480 3C31 POPE  174      15.330  10.035 107.549  1.00  0.00           C
ATOM  10483 4C31 POPE  174      15.680   9.315 106.239  1.00  0.00           C
ATOM  10486 5C31 POPE  174      16.430   8.005 106.470  1.00  0.00           C
ATOM  10489 6C31 POPE  174      17.950   8.145 106.389  1.00  0.00           C
ATOM  10493  NH3 POPE  175      28.090  43.665  83.290  1.00  0.00           N
ATOM  10497  C12 POPE  175      28.670  43.235  81.979  1.00  0.00           C
ATOM  10500  C11 POPE  175      28.210  41.825  81.559  1.00  0.00           C
ATOM  10503  P   POPE  175      30.360  40.365  81.639  1.00  0.00           P
ATOM  10504  O13 POPE  175      31.000  41.535  81.000  1.00  0.00           O
ATOM  10505  O14 POPE  175      30.200  39.185  80.770  1.00  0.00           O
ATOM  10506  O11 POPE  175      31.160  39.965  82.949  1.00  0.00           O
ATOM  10507  O12 POPE  175      28.960  40.825  82.239  1.00  0.00           O
ATOM  10508  C1  POPE  175      31.300  40.865  84.070  1.00  0.00           C
ATOM  10511  C2  POPE  175      30.660  40.295  85.370  1.00  0.00           C
ATOM  10513  O21 POPE  175      30.670  41.225  86.480  1.00  0.00           O
ATOM  10514  C21 POPE  175      29.900  42.285  86.349  1.00  0.00           C
ATOM  10515  O22 POPE  175      29.140  42.505  85.419  1.00  0.00           O
ATOM  10516  C22 POPE  175      30.130  43.235  87.519  1.00  0.00           C
ATOM  10519  C3  POPE  175      31.430  39.025  85.849  1.00  0.00           C
ATOM  10522  O31 POPE  175      32.770  39.345  86.260  1.00  0.00           O
ATOM  10523  C31 POPE  175      33.120  39.575  87.549  1.00  0.00           C
ATOM  10524  O32 POPE  175      34.240  39.965  87.870  1.00  0.00           O
ATOM  10525  C32 POPE  175      32.050  39.265  88.599  1.00  0.00           C
ATOM  10528  C23 POPE  175      29.220  42.945  88.729  1.00  0.00           C
ATOM  10531  C24 POPE  175      29.470  43.915  89.889  1.00  0.00           C
ATOM  10534  C25 POPE  175      28.430  43.825  91.019  1.00  0.00           C
ATOM  10537  C26 POPE  175      28.790  44.675  92.250  1.00  0.00           C
ATOM  10540  C27 POPE  175      28.830  43.845  93.550  1.00  0.00           C
ATOM  10543  C28 POPE  175      29.280  44.635  94.790  1.00  0.00           C
ATOM  10546  C29 POPE  175      28.240  45.615  95.279  1.00  0.00           C
ATOM  10548 0C21 POPE  175      27.870  45.835  96.550  1.00  0.00           C
ATOM  10550 1C21 POPE  175      28.450  45.165  97.769  1.00  0.00           C
ATOM  10553 2C21 POPE  175      28.070  45.865  99.099  1.00  0.00           C
ATOM  10556 3C21 POPE  175      26.550  45.915  99.359  1.00  0.00           C
ATOM  10559 4C21 POPE  175      26.190  46.245 100.820  1.00  0.00           C
ATOM  10562 5C21 POPE  175      24.680  46.455 101.000  1.00  0.00           C
ATOM  10565 6C21 POPE  175      24.290  46.625 102.479  1.00  0.00           C
ATOM  10568 7C21 POPE  175      22.920  47.285 102.659  1.00  0.00           C
ATOM  10571 8C21 POPE  175      22.560  47.525 104.129  1.00  0.00           C
ATOM  10575  C33 POPE  175      32.500  39.645  90.040  1.00  0.00           C
ATOM  10578  C34 POPE  175      31.310  39.645  91.009  1.00  0.00           C
ATOM  10581  C35 POPE  175      31.540  40.485  92.290  1.00  0.00           C
ATOM  10584  C36 POPE  175      31.770  39.645  93.559  1.00  0.00           C
ATOM  10587  C37 POPE  175      31.340  40.415  94.829  1.00  0.00           C
ATOM  10590  C38 POPE  175      31.650  39.635  96.109  1.00  0.00           C
ATOM  10593  C39 POPE  175      31.180  40.325  97.400  1.00  0.00           C
ATOM  10596 0C31 POPE  175      31.850  41.685  97.650  1.00  0.00           C
ATOM  10599 1C31 POPE  175      31.650  42.195  99.090  1.00  0.00           C
ATOM  10602 2C31 POPE  175      32.270  43.585  99.370  1.00  0.00           C
ATOM  10605 3C31 POPE  175      33.730  43.735  98.909  1.00  0.00           C
ATOM  10608 4C31 POPE  175      34.710  42.755  99.579  1.00  0.00           C
ATOM  10611 5C31 POPE  175      36.000  42.565  98.769  1.00  0.00           C
ATOM  10614 6C31 POPE  175      36.900  41.465  99.320  1.00  0.00           C
ATOM  10618  NH3 POPE  176      80.410 122.205  78.060  1.00  0.00           N
ATOM  10622  C12 POPE  176      80.540 120.725  78.329  1.00  0.00           C
ATOM  10625  C11 POPE  176      81.690 120.075  77.540  1.00  0.00           C
ATOM  10628  P   POPE  176      80.880 117.785  76.550  1.00  0.00           P
ATOM  10629  O13 POPE  176      79.730 118.555  76.029  1.00  0.00           O
ATOM  10630  O14 POPE  176      81.850 117.355  75.519  1.00  0.00           O
ATOM  10631  O11 POPE  176      80.400 116.515  77.350  1.00  0.00           O
ATOM  10632  O12 POPE  176      81.640 118.655  77.639  1.00  0.00           O
ATOM  10633  C1  POPE  176      79.040 116.095  77.540  1.00  0.00           C
ATOM  10636  C2  POPE  176      78.380 116.665  78.839  1.00  0.00           C
ATOM  10638  O21 POPE  176      77.670 115.665  79.629  1.00  0.00           O
ATOM  10639  C21 POPE  176      78.440 115.035  80.500  1.00  0.00           C
ATOM  10640  O22 POPE  176      79.660 114.975  80.459  1.00  0.00           O
ATOM  10641  C22 POPE  176      77.570 114.525  81.659  1.00  0.00           C
ATOM  10644  C3  POPE  176      77.340 117.785  78.550  1.00  0.00           C
ATOM  10647  O31 POPE  176      76.570 118.075  79.750  1.00  0.00           O
ATOM  10648  C31 POPE  176      77.200 118.835  80.650  1.00  0.00           C
ATOM  10649  O32 POPE  176      78.260 119.405  80.440  1.00  0.00           O
ATOM  10650  C32 POPE  176      76.440 118.765  81.970  1.00  0.00           C
ATOM  10653  C23 POPE  176      78.010 113.185  82.300  1.00  0.00           C
ATOM  10656  C24 POPE  176      77.050 112.785  83.439  1.00  0.00           C
ATOM  10659  C25 POPE  176      77.180 111.315  83.889  1.00  0.00           C
ATOM  10662  C26 POPE  176      76.000 110.475  83.369  1.00  0.00           C
ATOM  10665  C27 POPE  176      76.050 108.995  83.769  1.00  0.00           C
ATOM  10668  C28 POPE  176      74.730 108.285  83.400  1.00  0.00           C
ATOM  10671  C29 POPE  176      74.590 106.875  83.900  1.00  0.00           C
ATOM  10673 0C21 POPE  176      73.720 106.425  84.820  1.00  0.00           C
ATOM  10675 1C21 POPE  176      72.700 107.225  85.599  1.00  0.00           C
ATOM  10678 2C21 POPE  176      73.090 107.375  87.079  1.00  0.00           C
ATOM  10681 3C21 POPE  176      72.100 108.255  87.849  1.00  0.00           C
ATOM  10684 4C21 POPE  176      71.990 107.885  89.330  1.00  0.00           C
ATOM  10687 5C21 POPE  176      73.250 108.145  90.169  1.00  0.00           C
ATOM  10690 6C21 POPE  176      73.050 107.595  91.590  1.00  0.00           C
ATOM  10693 7C21 POPE  176      74.180 107.895  92.570  1.00  0.00           C
ATOM  10696 8C21 POPE  176      73.810 107.475  93.989  1.00  0.00           C
ATOM  10700  C33 POPE  176      77.290 119.255  83.179  1.00  0.00           C
ATOM  10703  C34 POPE  176      76.450 119.555  84.429  1.00  0.00           C
ATOM  10706  C35 POPE  176      76.060 118.305  85.239  1.00  0.00           C
ATOM  10709  C36 POPE  176      77.120 117.825  86.239  1.00  0.00           C
ATOM  10712  C37 POPE  176      76.720 116.465  86.849  1.00  0.00           C
ATOM  10715  C38 POPE  176      77.700 115.925  87.909  1.00  0.00           C
ATOM  10718  C39 POPE  176      77.440 116.455  89.330  1.00  0.00           C
ATOM  10721 0C31 POPE  176      76.440 115.615  90.139  1.00  0.00           C
ATOM  10724 1C31 POPE  176      76.270 116.175  91.570  1.00  0.00           C
ATOM  10727 2C31 POPE  176      75.320 115.355  92.459  1.00  0.00           C
ATOM  10730 3C31 POPE  176      75.820 113.935  92.790  1.00  0.00           C
ATOM  10733 4C31 POPE  176      74.960 113.255  93.869  1.00  0.00           C
ATOM  10736 5C31 POPE  176      75.390 111.815  94.159  1.00  0.00           C
ATOM  10739 6C31 POPE  176      74.630 111.155  95.320  1.00  0.00           C
ATOM  10743  NH3 POPE  177       5.580 102.315  82.320  1.00  0.00           N
ATOM  10747  C12 POPE  177       5.100 102.215  80.899  1.00  0.00           C
ATOM  10750  C11 POPE  177       4.120 103.365  80.669  1.00  0.00           C
ATOM  10753  P   POPE  177       3.990 105.905  80.360  1.00  0.00           P
ATOM  10754  O13 POPE  177       3.630 105.985  78.930  1.00  0.00           O
ATOM  10755  O14 POPE  177       2.880 106.015  81.310  1.00  0.00           O
ATOM  10756  O11 POPE  177       4.920 107.155  80.689  1.00  0.00           O
ATOM  10757  O12 POPE  177       4.840 104.605  80.700  1.00  0.00           O
ATOM  10758  C1  POPE  177       6.030 107.035  81.579  1.00  0.00           C
ATOM  10761  C2  POPE  177       5.670 107.405  83.039  1.00  0.00           C
ATOM  10763  O21 POPE  177       5.400 106.175  83.749  1.00  0.00           O
ATOM  10764  C21 POPE  177       6.420 105.725  84.489  1.00  0.00           C
ATOM  10765  O22 POPE  177       7.060 104.725  84.209  1.00  0.00           O
ATOM  10766  C22 POPE  177       6.650 106.625  85.709  1.00  0.00           C
ATOM  10769  C3  POPE  177       4.440 108.325  83.130  1.00  0.00           C
ATOM  10772  O31 POPE  177       4.050 108.525  84.499  1.00  0.00           O
ATOM  10773  C31 POPE  177       3.670 109.725  84.859  1.00  0.00           C
ATOM  10774  O32 POPE  177       4.000 110.785  84.349  1.00  0.00           O
ATOM  10775  C32 POPE  177       2.660 109.545  85.989  1.00  0.00           C
ATOM  10778  C23 POPE  177       7.040 105.875  87.020  1.00  0.00           C
ATOM  10781  C24 POPE  177       8.490 105.375  87.049  1.00  0.00           C
ATOM  10784  C25 POPE  177       8.970 104.955  88.449  1.00  0.00           C
ATOM  10787  C26 POPE  177       8.320 103.685  89.029  1.00  0.00           C
ATOM  10790  C27 POPE  177       9.220 103.045  90.099  1.00  0.00           C
ATOM  10793  C28 POPE  177       8.530 101.945  90.930  1.00  0.00           C
ATOM  10796  C29 POPE  177       9.530 101.265  91.830  1.00  0.00           C
ATOM  10798 0C21 POPE  177       9.480 101.115  93.169  1.00  0.00           C
ATOM  10800 1C21 POPE  177       8.380 101.595  94.090  1.00  0.00           C
ATOM  10803 2C21 POPE  177       8.780 102.895  94.829  1.00  0.00           C
ATOM  10806 3C21 POPE  177       9.880 102.695  95.879  1.00  0.00           C
ATOM  10809 4C21 POPE  177      10.420 104.015  96.439  1.00  0.00           C
ATOM  10812 5C21 POPE  177      11.460 103.805  97.549  1.00  0.00           C
ATOM  10815 6C21 POPE  177      12.320 105.045  97.809  1.00  0.00           C
ATOM  10818 7C21 POPE  177      13.280 104.875  99.000  1.00  0.00           C
ATOM  10821 8C21 POPE  177      14.280 106.035  99.149  1.00  0.00           C
ATOM  10825  C33 POPE  177       2.570 110.725  86.970  1.00  0.00           C
ATOM  10828  C34 POPE  177       1.450 110.465  88.000  1.00  0.00           C
ATOM  10831  C35 POPE  177       1.610 111.195  89.339  1.00  0.00           C
ATOM  10834  C36 POPE  177       0.400 110.965  90.269  1.00  0.00           C
ATOM  10837  C37 POPE  177       0.710 111.155  91.769  1.00  0.00           C
ATOM  10840  C38 POPE  177      -0.540 110.875  92.629  1.00  0.00           C
ATOM  10843  C39 POPE  177      -0.400 111.255  94.120  1.00  0.00           C
ATOM  10846 0C31 POPE  177       0.140 110.115  94.999  1.00  0.00           C
ATOM  10849 1C31 POPE  177       0.270 110.515  96.489  1.00  0.00           C
ATOM  10852 2C31 POPE  177       0.720 109.375  97.409  1.00  0.00           C
ATOM  10855 3C31 POPE  177       1.040 109.825  98.849  1.00  0.00           C
ATOM  10858 4C31 POPE  177       1.290 108.635  99.790  1.00  0.00           C
ATOM  10861 5C31 POPE  177       1.540 109.035 101.249  1.00  0.00           C
ATOM  10864 6C31 POPE  177       1.630 107.835 102.199  1.00  0.00           C
ATOM  10868  NH3 POPE  178      46.250  17.075  80.930  1.00  0.00           N
ATOM  10872  C12 POPE  178      45.950  18.555  81.050  1.00  0.00           C
ATOM  10875  C11 POPE  178      44.630  18.925  80.340  1.00  0.00           C
ATOM  10878  P   POPE  178      43.930  21.275  81.369  1.00  0.00           P
ATOM  10879  O13 POPE  178      45.060  21.645  82.250  1.00  0.00           O
ATOM  10880  O14 POPE  178      43.070  22.345  80.820  1.00  0.00           O
ATOM  10881  O11 POPE  178      42.980  20.295  82.160  1.00  0.00           O
ATOM  10882  O12 POPE  178      44.460  20.335  80.209  1.00  0.00           O
ATOM  10883  C1  POPE  178      42.940  20.305  83.579  1.00  0.00           C
ATOM  10886  C2  POPE  178      42.310  18.975  84.050  1.00  0.00           C
ATOM  10888  O21 POPE  178      42.160  18.985  85.469  1.00  0.00           O
ATOM  10889  C21 POPE  178      43.230  18.915  86.220  1.00  0.00           C
ATOM  10890  O22 POPE  178      44.380  18.705  85.860  1.00  0.00           O
ATOM  10891  C22 POPE  178      42.810  19.175  87.659  1.00  0.00           C
ATOM  10894  C3  POPE  178      43.120  17.765  83.489  1.00  0.00           C
ATOM  10897  O31 POPE  178      42.970  16.565  84.279  1.00  0.00           O
ATOM  10898  C31 POPE  178      43.980  15.705  84.070  1.00  0.00           C
ATOM  10899  O32 POPE  178      44.880  15.895  83.270  1.00  0.00           O
ATOM  10900  C32 POPE  178      43.830  14.505  84.999  1.00  0.00           C
ATOM  10903  C23 POPE  178      42.290  17.895  88.340  1.00  0.00           C
ATOM  10906  C24 POPE  178      42.010  18.145  89.820  1.00  0.00           C
ATOM  10909  C25 POPE  178      43.280  18.265  90.659  1.00  0.00           C
ATOM  10912  C26 POPE  178      42.980  18.815  92.049  1.00  0.00           C
ATOM  10915  C27 POPE  178      44.180  19.505  92.700  1.00  0.00           C
ATOM  10918  C28 POPE  178      43.750  20.465  93.830  1.00  0.00           C
ATOM  10921  C29 POPE  178      44.840  21.425  94.199  1.00  0.00           C
ATOM  10923 0C21 POPE  178      45.780  21.215  95.139  1.00  0.00           C
ATOM  10925 1C21 POPE  178      45.920  19.945  95.939  1.00  0.00           C
ATOM  10928 2C21 POPE  178      47.400  19.595  96.209  1.00  0.00           C
ATOM  10931 3C21 POPE  178      48.250  19.395  94.940  1.00  0.00           C
ATOM  10934 4C21 POPE  178      49.540  18.635  95.259  1.00  0.00           C
ATOM  10937 5C21 POPE  178      50.460  18.495  94.040  1.00  0.00           C
ATOM  10940 6C21 POPE  178      51.740  17.705  94.370  1.00  0.00           C
ATOM  10943 7C21 POPE  178      52.660  17.445  93.179  1.00  0.00           C
ATOM  10946 8C21 POPE  178      53.840  16.565  93.570  1.00  0.00           C
ATOM  10950  C33 POPE  178      44.790  13.355  84.629  1.00  0.00           C
ATOM  10953  C34 POPE  178      44.770  12.175  85.620  1.00  0.00           C
ATOM  10956  C35 POPE  178      45.880  12.225  86.680  1.00  0.00           C
ATOM  10959  C36 POPE  178      46.230  10.835  87.219  1.00  0.00           C
ATOM  10962  C37 POPE  178      47.560  10.795  87.980  1.00  0.00           C
ATOM  10965  C38 POPE  178      47.900   9.385  88.480  1.00  0.00           C
ATOM  10968  C39 POPE  178      49.260   9.285  89.180  1.00  0.00           C
ATOM  10971 0C31 POPE  178      49.280   9.895  90.589  1.00  0.00           C
ATOM  10974 1C31 POPE  178      50.710   9.965  91.139  1.00  0.00           C
ATOM  10977 2C31 POPE  178      50.820  10.345  92.629  1.00  0.00           C
ATOM  10980 3C31 POPE  178      50.340  11.765  92.919  1.00  0.00           C
ATOM  10983 4C31 POPE  178      50.710  12.225  94.339  1.00  0.00           C
ATOM  10986 5C31 POPE  178      50.340  13.685  94.610  1.00  0.00           C
ATOM  10989 6C31 POPE  178      50.630  14.115  96.050  1.00  0.00           C
ATOM  10993  NH3 POPE  179      42.740  84.835  80.130  1.00  0.00           N
ATOM  10997  C12 POPE  179      44.130  84.325  79.909  1.00  0.00           C
ATOM  11000  C11 POPE  179      44.140  82.865  79.470  1.00  0.00           C
ATOM  11003  P   POPE  179      46.460  81.815  80.069  1.00  0.00           P
ATOM  11004  O13 POPE  179      46.160  80.365  80.110  1.00  0.00           O
ATOM  11005  O14 POPE  179      47.850  82.215  79.780  1.00  0.00           O
ATOM  11006  O11 POPE  179      46.100  82.425  81.489  1.00  0.00           O
ATOM  11007  O12 POPE  179      45.460  82.495  79.090  1.00  0.00           O
ATOM  11008  C1  POPE  179      46.770  81.775  82.580  1.00  0.00           C
ATOM  11011  C2  POPE  179      46.720  82.605  83.879  1.00  0.00           C
ATOM  11013  O21 POPE  179      46.860  81.765  85.040  1.00  0.00           O
ATOM  11014  C21 POPE  179      48.000  81.145  85.180  1.00  0.00           C
ATOM  11015  O22 POPE  179      48.920  81.135  84.380  1.00  0.00           O
ATOM  11016  C22 POPE  179      47.990  80.405  86.509  1.00  0.00           C
ATOM  11019  C3  POPE  179      45.400  83.385  84.070  1.00  0.00           C
ATOM  11022  O31 POPE  179      45.500  84.125  85.309  1.00  0.00           O
ATOM  11023  C31 POPE  179      44.350  84.355  85.919  1.00  0.00           C
ATOM  11024  O32 POPE  179      43.250  84.285  85.409  1.00  0.00           O
ATOM  11025  C32 POPE  179      44.670  84.725  87.370  1.00  0.00           C
ATOM  11028  C23 POPE  179      49.410  80.195  87.059  1.00  0.00           C
ATOM  11031  C24 POPE  179      50.120  81.515  87.379  1.00  0.00           C
ATOM  11034  C25 POPE  179      49.460  82.375  88.459  1.00  0.00           C
ATOM  11037  C26 POPE  179      49.440  81.685  89.829  1.00  0.00           C
ATOM  11040  C27 POPE  179      48.830  82.565  90.930  1.00  0.00           C
ATOM  11043  C28 POPE  179      48.880  81.905  92.309  1.00  0.00           C
ATOM  11046  C29 POPE  179      47.940  80.725  92.400  1.00  0.00           C
ATOM  11048 0C21 POPE  179      47.290  80.325  93.500  1.00  0.00           C
ATOM  11050 1C21 POPE  179      47.460  80.935  94.870  1.00  0.00           C
ATOM  11053 2C21 POPE  179      46.890  80.015  95.949  1.00  0.00           C
ATOM  11056 3C21 POPE  179      47.230  80.495  97.370  1.00  0.00           C
ATOM  11059 4C21 POPE  179      46.330  79.855  98.439  1.00  0.00           C
ATOM  11062 5C21 POPE  179      44.990  80.575  98.639  1.00  0.00           C
ATOM  11065 6C21 POPE  179      45.150  81.965  99.289  1.00  0.00           C
ATOM  11068 7C21 POPE  179      43.810  82.565  99.709  1.00  0.00           C
ATOM  11071 8C21 POPE  179      43.910  83.985 100.250  1.00  0.00           C
ATOM  11075  C33 POPE  179      43.500  84.465  88.360  1.00  0.00           C
ATOM  11078  C34 POPE  179      43.660  83.135  89.120  1.00  0.00           C
ATOM  11081  C35 POPE  179      43.040  83.145  90.529  1.00  0.00           C
ATOM  11084  C36 POPE  179      41.510  83.105  90.589  1.00  0.00           C
ATOM  11087  C37 POPE  179      41.010  83.235  92.029  1.00  0.00           C
ATOM  11090  C38 POPE  179      39.480  83.195  92.150  1.00  0.00           C
ATOM  11093  C39 POPE  179      39.020  83.295  93.609  1.00  0.00           C
ATOM  11096 0C31 POPE  179      37.510  83.075  93.779  1.00  0.00           C
ATOM  11099 1C31 POPE  179      37.150  82.745  95.239  1.00  0.00           C
ATOM  11102 2C31 POPE  179      35.650  82.765  95.529  1.00  0.00           C
ATOM  11105 3C31 POPE  179      34.790  81.855  94.629  1.00  0.00           C
ATOM  11108 4C31 POPE  179      34.060  82.635  93.519  1.00  0.00           C
ATOM  11111 5C31 POPE  179      32.990  81.795  92.809  1.00  0.00           C
ATOM  11114 6C31 POPE  179      32.090  82.605  91.880  1.00  0.00           C
ATOM  11118  NH3 POPE  180      94.260  94.235 115.399  1.00  0.00           N
ATOM  11122  C12 POPE  180      93.050  93.335 115.430  1.00  0.00           C
ATOM  11125  C11 POPE  180      93.390  91.875 115.770  1.00  0.00           C
ATOM  11128  P   POPE  180      92.250  89.535 115.869  1.00  0.00           P
ATOM  11129  O13 POPE  180      93.400  89.105 116.690  1.00  0.00           O
ATOM  11130  O14 POPE  180      90.920  89.025 116.260  1.00  0.00           O
ATOM  11131  O11 POPE  180      92.550  89.225 114.330  1.00  0.00           O
ATOM  11132  O12 POPE  180      92.180  91.125 115.900  1.00  0.00           O
ATOM  11133  C1  POPE  180      91.510  89.375 113.349  1.00  0.00           C
ATOM  11136  C2  POPE  180      91.230  88.055 112.580  1.00  0.00           C
ATOM  11138  O21 POPE  180      89.840  87.985 112.230  1.00  0.00           O
ATOM  11139  C21 POPE  180      89.510  88.515 111.070  1.00  0.00           C
ATOM  11140  O22 POPE  180      90.270  89.115 110.320  1.00  0.00           O
ATOM  11141  C22 POPE  180      88.090  88.055 110.700  1.00  0.00           C
ATOM  11144  C3  POPE  180      91.590  86.775 113.400  1.00  0.00           C
ATOM  11147  O31 POPE  180      91.040  85.605 112.750  1.00  0.00           O
ATOM  11148  C31 POPE  180      89.860  85.205 113.260  1.00  0.00           C
ATOM  11149  O32 POPE  180      89.450  85.465 114.380  1.00  0.00           O
ATOM  11150  C32 POPE  180      89.050  84.475 112.189  1.00  0.00           C
ATOM  11153  C23 POPE  180      87.250  89.085 109.900  1.00  0.00           C
ATOM  11156  C24 POPE  180      86.620  88.495 108.620  1.00  0.00           C
ATOM  11159  C25 POPE  180      87.630  88.305 107.479  1.00  0.00           C
ATOM  11162  C26 POPE  180      86.990  88.125 106.089  1.00  0.00           C
ATOM  11165  C27 POPE  180      88.050  88.095 104.970  1.00  0.00           C
ATOM  11168  C28 POPE  180      87.510  88.345 103.550  1.00  0.00           C
ATOM  11171  C29 POPE  180      86.510  87.325 103.070  1.00  0.00           C
ATOM  11173 0C21 POPE  180      86.620  86.475 102.029  1.00  0.00           C
ATOM  11175 1C21 POPE  180      87.800  86.265 101.099  1.00  0.00           C
ATOM  11178 2C21 POPE  180      88.150  84.765 101.059  1.00  0.00           C
ATOM  11181 3C21 POPE  180      89.200  84.335 100.029  1.00  0.00           C
ATOM  11184 4C21 POPE  180      89.530  82.845 100.200  1.00  0.00           C
ATOM  11187 5C21 POPE  180      90.460  82.195  99.180  1.00  0.00           C
ATOM  11190 6C21 POPE  180      91.850  82.825  99.050  1.00  0.00           C
ATOM  11193 7C21 POPE  180      92.670  82.145  97.949  1.00  0.00           C
ATOM  11196 8C21 POPE  180      94.030  82.795  97.700  1.00  0.00           C
ATOM  11200  C33 POPE  180      89.830  84.075 110.919  1.00  0.00           C
ATOM  11203  C34 POPE  180      88.950  83.635 109.750  1.00  0.00           C
ATOM  11206  C35 POPE  180      87.970  82.515 110.119  1.00  0.00           C
ATOM  11209  C36 POPE  180      87.450  81.775 108.879  1.00  0.00           C
ATOM  11212  C37 POPE  180      86.570  80.575 109.250  1.00  0.00           C
ATOM  11215  C38 POPE  180      86.610  79.485 108.179  1.00  0.00           C
ATOM  11218  C39 POPE  180      86.090  79.875 106.789  1.00  0.00           C
ATOM  11221 0C31 POPE  180      84.570  79.715 106.669  1.00  0.00           C
ATOM  11224 1C31 POPE  180      84.100  79.795 105.209  1.00  0.00           C
ATOM  11227 2C31 POPE  180      82.570  79.745 105.070  1.00  0.00           C
ATOM  11230 3C31 POPE  180      81.890  81.025 105.560  1.00  0.00           C
ATOM  11233 4C31 POPE  180      80.380  81.015 105.349  1.00  0.00           C
ATOM  11236 5C31 POPE  180      79.710  82.325 105.779  1.00  0.00           C
ATOM  11239 6C31 POPE  180      78.240  82.405 105.360  1.00  0.00           C
ATOM  11243  NH3 POPE  181      50.240  47.745 123.209  1.00  0.00           N
ATOM  11247  C12 POPE  181      50.000  49.235 123.169  1.00  0.00           C
ATOM  11250  C11 POPE  181      51.230  50.035 123.609  1.00  0.00           C
ATOM  11253  P   POPE  181      53.740  49.295 123.959  1.00  0.00           P
ATOM  11254  O13 POPE  181      53.390  49.525 125.379  1.00  0.00           O
ATOM  11255  O14 POPE  181      54.340  47.985 123.609  1.00  0.00           O
ATOM  11256  O11 POPE  181      54.730  50.435 123.469  1.00  0.00           O
ATOM  11257  O12 POPE  181      52.440  49.485 123.070  1.00  0.00           O
ATOM  11258  C1  POPE  181      54.510  51.435 122.479  1.00  0.00           C
ATOM  11261  C2  POPE  181      55.710  51.595 121.480  1.00  0.00           C
ATOM  11263  O21 POPE  181      56.800  52.315 122.090  1.00  0.00           O
ATOM  11264  C21 POPE  181      57.850  52.595 121.290  1.00  0.00           C
ATOM  11265  O22 POPE  181      58.210  53.725 121.040  1.00  0.00           O
ATOM  11266  C22 POPE  181      58.550  51.355 120.739  1.00  0.00           C
ATOM  11269  C3  POPE  181      55.260  52.285 120.150  1.00  0.00           C
ATOM  11272  O31 POPE  181      54.400  51.445 119.349  1.00  0.00           O
ATOM  11273  C31 POPE  181      55.030  50.655 118.480  1.00  0.00           C
ATOM  11274  O32 POPE  181      56.240  50.545 118.360  1.00  0.00           O
ATOM  11275  C32 POPE  181      53.980  49.965 117.619  1.00  0.00           C
ATOM  11278  C23 POPE  181      59.410  51.695 119.489  1.00  0.00           C
ATOM  11281  C24 POPE  181      59.910  50.445 118.760  1.00  0.00           C
ATOM  11284  C25 POPE  181      60.230  50.675 117.280  1.00  0.00           C
ATOM  11287  C26 POPE  181      61.530  51.455 117.040  1.00  0.00           C
ATOM  11290  C27 POPE  181      61.860  51.665 115.549  1.00  0.00           C
ATOM  11293  C28 POPE  181      63.010  50.785 115.010  1.00  0.00           C
ATOM  11296  C29 POPE  181      62.700  49.315 115.040  1.00  0.00           C
ATOM  11298 0C21 POPE  181      63.120  48.375 114.169  1.00  0.00           C
ATOM  11300 1C21 POPE  181      64.030  48.565 112.989  1.00  0.00           C
ATOM  11303 2C21 POPE  181      63.280  48.245 111.690  1.00  0.00           C
ATOM  11306 3C21 POPE  181      64.190  48.265 110.459  1.00  0.00           C
ATOM  11309 4C21 POPE  181      63.390  48.065 109.159  1.00  0.00           C
ATOM  11312 5C21 POPE  181      64.260  47.625 107.980  1.00  0.00           C
ATOM  11315 6C21 POPE  181      63.770  48.215 106.649  1.00  0.00           C
ATOM  11318 7C21 POPE  181      64.420  47.555 105.430  1.00  0.00           C
ATOM  11321 8C21 POPE  181      63.840  48.045 104.099  1.00  0.00           C
ATOM  11325  C33 POPE  181      54.540  49.035 116.519  1.00  0.00           C
ATOM  11328  C34 POPE  181      53.520  48.845 115.389  1.00  0.00           C
ATOM  11331  C35 POPE  181      53.370  50.095 114.510  1.00  0.00           C
ATOM  11334  C36 POPE  181      53.270  49.755 113.019  1.00  0.00           C
ATOM  11337  C37 POPE  181      53.500  50.975 112.119  1.00  0.00           C
ATOM  11340  C38 POPE  181      54.100  50.565 110.770  1.00  0.00           C
ATOM  11343  C39 POPE  181      53.050  50.155 109.739  1.00  0.00           C
ATOM  11346 0C31 POPE  181      52.420  51.365 109.040  1.00  0.00           C
ATOM  11349 1C31 POPE  181      51.540  50.945 107.860  1.00  0.00           C
ATOM  11352 2C31 POPE  181      51.670  51.865 106.629  1.00  0.00           C
ATOM  11355 3C31 POPE  181      51.050  51.185 105.399  1.00  0.00           C
ATOM  11358 4C31 POPE  181      51.120  52.015 104.110  1.00  0.00           C
ATOM  11361 5C31 POPE  181      50.280  51.335 103.010  1.00  0.00           C
ATOM  11364 6C31 POPE  181      50.360  51.995 101.629  1.00  0.00           C
ATOM  11368  NH3 POPE  182      66.760  38.545 122.029  1.00  0.00           N
ATOM  11372  C12 POPE  182      66.120  39.845 122.409  1.00  0.00           C
ATOM  11375  C11 POPE  182      66.940  41.045 121.929  1.00  0.00           C
ATOM  11378  P   POPE  182      67.410  43.485 122.700  1.00  0.00           P
ATOM  11379  O13 POPE  182      68.430  43.435 121.620  1.00  0.00           O
ATOM  11380  O14 POPE  182      67.850  43.735 124.090  1.00  0.00           O
ATOM  11381  O11 POPE  182      66.320  44.545 122.280  1.00  0.00           O
ATOM  11382  O12 POPE  182      66.520  42.175 122.669  1.00  0.00           O
ATOM  11383  C1  POPE  182      65.240  44.235 121.389  1.00  0.00           C
ATOM  11386  C2  POPE  182      63.880  44.485 122.079  1.00  0.00           C
ATOM  11388  O21 POPE  182      62.990  43.405 121.730  1.00  0.00           O
ATOM  11389  C21 POPE  182      61.870  43.375 122.459  1.00  0.00           C
ATOM  11390  O22 POPE  182      61.670  44.005 123.480  1.00  0.00           O
ATOM  11391  C22 POPE  182      60.860  42.465 121.779  1.00  0.00           C
ATOM  11394  C3  POPE  182      63.310  45.875 121.680  1.00  0.00           C
ATOM  11397  O31 POPE  182      63.110  45.895 120.239  1.00  0.00           O
ATOM  11398  C31 POPE  182      62.000  46.485 119.809  1.00  0.00           C
ATOM  11399  O32 POPE  182      61.270  47.195 120.469  1.00  0.00           O
ATOM  11400  C32 POPE  182      61.810  46.105 118.340  1.00  0.00           C
ATOM  11403  C23 POPE  182      59.420  42.895 122.099  1.00  0.00           C
ATOM  11406  C24 POPE  182      58.410  42.055 121.320  1.00  0.00           C
ATOM  11409  C25 POPE  182      56.980  42.515 121.590  1.00  0.00           C
ATOM  11412  C26 POPE  182      55.950  41.645 120.869  1.00  0.00           C
ATOM  11415  C27 POPE  182      54.530  41.865 121.419  1.00  0.00           C
ATOM  11418  C28 POPE  182      53.430  41.125 120.630  1.00  0.00           C
ATOM  11421  C29 POPE  182      53.220  41.725 119.269  1.00  0.00           C
ATOM  11423 0C21 POPE  182      53.000  41.055 118.130  1.00  0.00           C
ATOM  11425 1C21 POPE  182      52.880  39.555 118.010  1.00  0.00           C
ATOM  11428 2C21 POPE  182      52.430  39.115 116.610  1.00  0.00           C
ATOM  11431 3C21 POPE  182      53.440  39.455 115.510  1.00  0.00           C
ATOM  11434 4C21 POPE  182      53.080  38.845 114.159  1.00  0.00           C
ATOM  11437 5C21 POPE  182      54.150  39.135 113.089  1.00  0.00           C
ATOM  11440 6C21 POPE  182      53.850  38.405 111.779  1.00  0.00           C
ATOM  11443 7C21 POPE  182      55.000  38.515 110.770  1.00  0.00           C
ATOM  11446 8C21 POPE  182      54.610  37.955 109.400  1.00  0.00           C
ATOM  11450  C33 POPE  182      60.540  46.695 117.689  1.00  0.00           C
ATOM  11453  C34 POPE  182      60.470  46.345 116.190  1.00  0.00           C
ATOM  11456  C35 POPE  182      59.410  47.165 115.449  1.00  0.00           C
ATOM  11459  C36 POPE  182      59.270  46.845 113.959  1.00  0.00           C
ATOM  11462  C37 POPE  182      57.990  47.475 113.400  1.00  0.00           C
ATOM  11465  C38 POPE  182      57.820  47.405 111.880  1.00  0.00           C
ATOM  11468  C39 POPE  182      58.650  48.425 111.099  1.00  0.00           C
ATOM  11471 0C31 POPE  182      58.340  48.345 109.590  1.00  0.00           C
ATOM  11474 1C31 POPE  182      59.070  49.395 108.739  1.00  0.00           C
ATOM  11477 2C31 POPE  182      59.380  48.855 107.339  1.00  0.00           C
ATOM  11480 3C31 POPE  182      59.510  49.935 106.269  1.00  0.00           C
ATOM  11483 4C31 POPE  182      59.950  49.355 104.930  1.00  0.00           C
ATOM  11486 5C31 POPE  182      59.770  50.345 103.769  1.00  0.00           C
ATOM  11489 6C31 POPE  182      60.360  49.835 102.459  1.00  0.00           C
ATOM  11493  NH3 POPE  183     117.130  72.315  77.250  1.00  0.00           N
ATOM  11497  C12 POPE  183     116.030  71.545  77.930  1.00  0.00           C
ATOM  11500  C11 POPE  183     114.660  72.245  77.899  1.00  0.00           C
ATOM  11503  P   POPE  183     113.060  70.175  78.229  1.00  0.00           P
ATOM  11504  O13 POPE  183     113.070  68.965  77.350  1.00  0.00           O
ATOM  11505  O14 POPE  183     111.760  70.535  78.810  1.00  0.00           O
ATOM  11506  O11 POPE  183     114.130  69.985  79.369  1.00  0.00           O
ATOM  11507  O12 POPE  183     113.640  71.385  77.389  1.00  0.00           O
ATOM  11508  C1  POPE  183     114.940  68.815  79.429  1.00  0.00           C
ATOM  11511  C2  POPE  183     114.300  67.765  80.370  1.00  0.00           C
ATOM  11513  O21 POPE  183     114.710  68.015  81.730  1.00  0.00           O
ATOM  11514  C21 POPE  183     114.500  69.265  82.169  1.00  0.00           C
ATOM  11515  O22 POPE  183     115.380  70.005  82.580  1.00  0.00           O
ATOM  11516  C22 POPE  183     113.000  69.565  82.290  1.00  0.00           C
ATOM  11519  C3  POPE  183     114.670  66.315  79.929  1.00  0.00           C
ATOM  11522  O31 POPE  183     114.910  65.425  81.019  1.00  0.00           O
ATOM  11523  C31 POPE  183     113.960  65.225  81.939  1.00  0.00           C
ATOM  11524  O32 POPE  183     114.190  65.145  83.130  1.00  0.00           O
ATOM  11525  C32 POPE  183     112.590  64.965  81.330  1.00  0.00           C
ATOM  11528  C23 POPE  183     112.180  68.485  83.049  1.00  0.00           C
ATOM  11531  C24 POPE  183     112.190  68.655  84.579  1.00  0.00           C
ATOM  11534  C25 POPE  183     113.550  68.435  85.239  1.00  0.00           C
ATOM  11537  C26 POPE  183     113.570  68.725  86.750  1.00  0.00           C
ATOM  11540  C27 POPE  183     114.960  68.545  87.370  1.00  0.00           C
ATOM  11543  C28 POPE  183     115.070  69.095  88.810  1.00  0.00           C
ATOM  11546  C29 POPE  183     115.150  70.605  88.799  1.00  0.00           C
ATOM  11548 0C21 POPE  183     114.520  71.475  89.599  1.00  0.00           C
ATOM  11550 1C21 POPE  183     113.600  71.185  90.770  1.00  0.00           C
ATOM  11553 2C21 POPE  183     114.190  71.695  92.099  1.00  0.00           C
ATOM  11556 3C21 POPE  183     115.440  70.925  92.540  1.00  0.00           C
ATOM  11559 4C21 POPE  183     115.980  71.365  93.909  1.00  0.00           C
ATOM  11562 5C21 POPE  183     117.270  70.615  94.299  1.00  0.00           C
ATOM  11565 6C21 POPE  183     117.900  71.115  95.599  1.00  0.00           C
ATOM  11568 7C21 POPE  183     119.230  70.405  95.910  1.00  0.00           C
ATOM  11571 8C21 POPE  183     119.890  70.925  97.189  1.00  0.00           C
ATOM  11575  C33 POPE  183     111.790  64.165  82.359  1.00  0.00           C
ATOM  11578  C34 POPE  183     110.440  63.625  81.859  1.00  0.00           C
ATOM  11581  C35 POPE  183     109.840  62.645  82.879  1.00  0.00           C
ATOM  11584  C36 POPE  183     109.570  63.265  84.260  1.00  0.00           C
ATOM  11587  C37 POPE  183     109.220  62.215  85.309  1.00  0.00           C
ATOM  11590  C38 POPE  183     108.990  62.775  86.730  1.00  0.00           C
ATOM  11593  C39 POPE  183     107.880  63.845  86.739  1.00  0.00           C
ATOM  11596 0C31 POPE  183     107.250  64.115  88.120  1.00  0.00           C
ATOM  11599 1C31 POPE  183     106.140  65.155  87.959  1.00  0.00           C
ATOM  11602 2C31 POPE  183     105.000  65.105  88.989  1.00  0.00           C
ATOM  11605 3C31 POPE  183     105.390  65.495  90.419  1.00  0.00           C
ATOM  11608 4C31 POPE  183     104.140  65.795  91.249  1.00  0.00           C
ATOM  11611 5C31 POPE  183     104.400  65.835  92.759  1.00  0.00           C
ATOM  11614 6C31 POPE  183     103.170  66.215  93.589  1.00  0.00           C
ATOM  11618  NH3 POPE  184     111.890  43.695 119.339  1.00  0.00           N
ATOM  11622  C12 POPE  184     110.420  43.745 119.669  1.00  0.00           C
ATOM  11625  C11 POPE  184     109.720  45.045 119.230  1.00  0.00           C
ATOM  11628  P   POPE  184     107.130  45.275 119.739  1.00  0.00           P
ATOM  11629  O13 POPE  184     105.910  44.655 119.169  1.00  0.00           O
ATOM  11630  O14 POPE  184     107.480  44.955 121.150  1.00  0.00           O
ATOM  11631  O11 POPE  184     107.230  46.825 119.389  1.00  0.00           O
ATOM  11632  O12 POPE  184     108.360  44.755 118.900  1.00  0.00           O
ATOM  11633  C1  POPE  184     106.680  47.345 118.169  1.00  0.00           C
ATOM  11636  C2  POPE  184     107.750  47.475 117.040  1.00  0.00           C
ATOM  11638  O21 POPE  184     107.600  48.735 116.349  1.00  0.00           O
ATOM  11639  C21 POPE  184     106.880  48.815 115.239  1.00  0.00           C
ATOM  11640  O22 POPE  184     106.200  47.935 114.769  1.00  0.00           O
ATOM  11641  C22 POPE  184     106.950  50.245 114.669  1.00  0.00           C
ATOM  11644  C3  POPE  184     107.930  46.185 116.159  1.00  0.00           C
ATOM  11647  O31 POPE  184     109.230  46.175 115.560  1.00  0.00           O
ATOM  11648  C31 POPE  184     109.500  45.735 114.330  1.00  0.00           C
ATOM  11649  O32 POPE  184     110.610  45.835 113.820  1.00  0.00           O
ATOM  11650  C32 POPE  184     108.330  45.105 113.579  1.00  0.00           C
ATOM  11653  C23 POPE  184     107.580  50.335 113.260  1.00  0.00           C
ATOM  11656  C24 POPE  184     107.510  51.775 112.720  1.00  0.00           C
ATOM  11659  C25 POPE  184     108.000  51.935 111.279  1.00  0.00           C
ATOM  11662  C26 POPE  184     106.940  51.635 110.200  1.00  0.00           C
ATOM  11665  C27 POPE  184     107.480  51.895 108.779  1.00  0.00           C
ATOM  11668  C28 POPE  184     106.440  51.725 107.650  1.00  0.00           C
ATOM  11671  C29 POPE  184     106.020  50.305 107.359  1.00  0.00           C
ATOM  11673 0C21 POPE  184     105.040  49.965 106.500  1.00  0.00           C
ATOM  11675 1C21 POPE  184     104.180  50.905 105.689  1.00  0.00           C
ATOM  11678 2C21 POPE  184     104.800  51.305 104.330  1.00  0.00           C
ATOM  11681 3C21 POPE  184     105.130  50.105 103.430  1.00  0.00           C
ATOM  11684 4C21 POPE  184     105.650  50.505 102.040  1.00  0.00           C
ATOM  11687 5C21 POPE  184     104.600  51.165 101.139  1.00  0.00           C
ATOM  11690 6C21 POPE  184     105.170  51.595  99.780  1.00  0.00           C
ATOM  11693 7C21 POPE  184     104.130  52.315  98.900  1.00  0.00           C
ATOM  11696 8C21 POPE  184     104.670  52.765  97.549  1.00  0.00           C
ATOM  11700  C33 POPE  184     108.830  44.335 112.329  1.00  0.00           C
ATOM  11703  C34 POPE  184     107.730  44.135 111.299  1.00  0.00           C
ATOM  11706  C35 POPE  184     108.210  43.445 110.010  1.00  0.00           C
ATOM  11709  C36 POPE  184     108.990  44.355 109.070  1.00  0.00           C
ATOM  11712  C37 POPE  184     109.300  43.645 107.739  1.00  0.00           C
ATOM  11715  C38 POPE  184     109.830  44.595 106.669  1.00  0.00           C
ATOM  11718  C39 POPE  184     110.010  43.915 105.309  1.00  0.00           C
ATOM  11721 0C31 POPE  184     110.970  42.725 105.360  1.00  0.00           C
ATOM  11724 1C31 POPE  184     111.450  42.265 103.980  1.00  0.00           C
ATOM  11727 2C31 POPE  184     112.570  41.235 104.099  1.00  0.00           C
ATOM  11730 3C31 POPE  184     113.480  41.165 102.870  1.00  0.00           C
ATOM  11733 4C31 POPE  184     114.720  40.305 103.150  1.00  0.00           C
ATOM  11736 5C31 POPE  184     115.740  40.325 101.999  1.00  0.00           C
ATOM  11739 6C31 POPE  184     117.020  39.535 102.280  1.00  0.00           C
ATOM  11743  NH3 POPE  185      35.520 110.625  79.599  1.00  0.00           N
ATOM  11747  C12 POPE  185      36.850 110.805  80.290  1.00  0.00           C
ATOM  11750  C11 POPE  185      37.010 112.225  80.879  1.00  0.00           C
ATOM  11753  P   POPE  185      39.600 112.605  81.139  1.00  0.00           P
ATOM  11754  O13 POPE  185      39.530 113.895  80.419  1.00  0.00           O
ATOM  11755  O14 POPE  185      40.000 111.405  80.370  1.00  0.00           O
ATOM  11756  O11 POPE  185      40.470 112.765  82.459  1.00  0.00           O
ATOM  11757  O12 POPE  185      38.160 112.305  81.709  1.00  0.00           O
ATOM  11758  C1  POPE  185      39.940 113.185  83.720  1.00  0.00           C
ATOM  11761  C2  POPE  185      40.130 112.105  84.829  1.00  0.00           C
ATOM  11763  O21 POPE  185      41.040 112.545  85.879  1.00  0.00           O
ATOM  11764  C21 POPE  185      40.540 113.445  86.709  1.00  0.00           C
ATOM  11765  O22 POPE  185      39.470 114.015  86.579  1.00  0.00           O
ATOM  11766  C22 POPE  185      41.510 113.695  87.870  1.00  0.00           C
ATOM  11769  C3  POPE  185      40.630 110.755  84.239  1.00  0.00           C
ATOM  11772  O31 POPE  185      41.030 109.825  85.269  1.00  0.00           O
ATOM  11773  C31 POPE  185      40.020 109.285  85.930  1.00  0.00           C
ATOM  11774  O32 POPE  185      38.850 109.305  85.609  1.00  0.00           O
ATOM  11775  C32 POPE  185      40.580 108.675  87.209  1.00  0.00           C
ATOM  11778  C23 POPE  185      40.790 114.465  88.989  1.00  0.00           C
ATOM  11781  C24 POPE  185      41.640 114.805  90.220  1.00  0.00           C
ATOM  11784  C25 POPE  185      42.160 113.595  91.000  1.00  0.00           C
ATOM  11787  C26 POPE  185      42.090 113.805  92.529  1.00  0.00           C
ATOM  11790  C27 POPE  185      43.020 114.915  93.029  1.00  0.00           C
ATOM  11793  C28 POPE  185      43.170 114.915  94.570  1.00  0.00           C
ATOM  11796  C29 POPE  185      44.050 116.055  95.019  1.00  0.00           C
ATOM  11798 0C21 POPE  185      43.840 116.855  96.070  1.00  0.00           C
ATOM  11800 1C21 POPE  185      42.710 116.775  97.070  1.00  0.00           C
ATOM  11803 2C21 POPE  185      42.980 115.745  98.179  1.00  0.00           C
ATOM  11806 3C21 POPE  185      44.220 116.075  99.029  1.00  0.00           C
ATOM  11809 4C21 POPE  185      44.600 114.965 100.019  1.00  0.00           C
ATOM  11812 5C21 POPE  185      45.940 115.285 100.709  1.00  0.00           C
ATOM  11815 6C21 POPE  185      46.480 114.165 101.590  1.00  0.00           C
ATOM  11818 7C21 POPE  185      47.780 114.575 102.290  1.00  0.00           C
ATOM  11821 8C21 POPE  185      48.370 113.475 103.179  1.00  0.00           C
ATOM  11825  C33 POPE  185      41.010 109.795  88.179  1.00  0.00           C
ATOM  11828  C34 POPE  185      42.360 109.515  88.860  1.00  0.00           C
ATOM  11831  C35 POPE  185      42.330 108.375  89.889  1.00  0.00           C
ATOM  11834  C36 POPE  185      41.160 108.435  90.890  1.00  0.00           C
ATOM  11837  C37 POPE  185      41.540 107.845  92.259  1.00  0.00           C
ATOM  11840  C38 POPE  185      40.400 107.905  93.279  1.00  0.00           C
ATOM  11843  C39 POPE  185      40.880 107.495  94.680  1.00  0.00           C
ATOM  11846 0C31 POPE  185      39.740 107.245  95.659  1.00  0.00           C
ATOM  11849 1C31 POPE  185      40.240 107.225  97.110  1.00  0.00           C
ATOM  11852 2C31 POPE  185      39.220 106.625  98.089  1.00  0.00           C
ATOM  11855 3C31 POPE  185      39.790 106.495  99.510  1.00  0.00           C
ATOM  11858 4C31 POPE  185      39.930 107.825 100.259  1.00  0.00           C
ATOM  11861 5C31 POPE  185      40.480 107.615 101.669  1.00  0.00           C
ATOM  11864 6C31 POPE  185      40.430 108.845 102.580  1.00  0.00           C
ATOM  11868  NH3 POPE  186      34.230  52.295 120.529  1.00  0.00           N
ATOM  11872  C12 POPE  186      35.580  51.605 120.469  1.00  0.00           C
ATOM  11875  C11 POPE  186      36.710  52.465 121.099  1.00  0.00           C
ATOM  11878  P   POPE  186      36.640  54.945 120.250  1.00  0.00           P
ATOM  11879  O13 POPE  186      35.350  54.925 119.529  1.00  0.00           O
ATOM  11880  O14 POPE  186      36.590  55.445 121.639  1.00  0.00           O
ATOM  11881  O11 POPE  186      37.770  55.675 119.419  1.00  0.00           O
ATOM  11882  O12 POPE  186      37.210  53.475 120.220  1.00  0.00           O
ATOM  11883  C1  POPE  186      37.420  56.825 118.650  1.00  0.00           C
ATOM  11886  C2  POPE  186      38.580  57.375 117.790  1.00  0.00           C
ATOM  11888  O21 POPE  186      37.980  58.105 116.709  1.00  0.00           O
ATOM  11889  C21 POPE  186      38.170  59.415 116.750  1.00  0.00           C
ATOM  11890  O22 POPE  186      38.630  60.035 117.680  1.00  0.00           O
ATOM  11891  C22 POPE  186      37.730  60.005 115.399  1.00  0.00           C
ATOM  11894  C3  POPE  186      39.500  56.305 117.160  1.00  0.00           C
ATOM  11897  O31 POPE  186      40.450  56.965 116.290  1.00  0.00           O
ATOM  11898  C31 POPE  186      41.280  56.125 115.700  1.00  0.00           C
ATOM  11899  O32 POPE  186      41.240  54.905 115.799  1.00  0.00           O
ATOM  11900  C32 POPE  186      42.310  56.895 114.879  1.00  0.00           C
ATOM  11903  C23 POPE  186      37.240  61.465 115.500  1.00  0.00           C
ATOM  11906  C24 POPE  186      36.610  61.975 114.190  1.00  0.00           C
ATOM  11909  C25 POPE  186      37.630  62.265 113.070  1.00  0.00           C
ATOM  11912  C26 POPE  186      37.000  62.955 111.849  1.00  0.00           C
ATOM  11915  C27 POPE  186      38.040  63.435 110.829  1.00  0.00           C
ATOM  11918  C28 POPE  186      37.570  64.595 109.930  1.00  0.00           C
ATOM  11921  C29 POPE  186      36.560  64.225 108.869  1.00  0.00           C
ATOM  11923 0C21 POPE  186      36.730  64.345 107.540  1.00  0.00           C
ATOM  11925 1C21 POPE  186      37.990  64.835 106.859  1.00  0.00           C
ATOM  11928 2C21 POPE  186      38.010  64.565 105.340  1.00  0.00           C
ATOM  11931 3C21 POPE  186      37.250  65.595 104.499  1.00  0.00           C
ATOM  11934 4C21 POPE  186      37.010  65.115 103.060  1.00  0.00           C
ATOM  11937 5C21 POPE  186      36.520  66.205 102.099  1.00  0.00           C
ATOM  11940 6C21 POPE  186      37.610  67.225 101.750  1.00  0.00           C
ATOM  11943 7C21 POPE  186      37.350  67.985 100.440  1.00  0.00           C
ATOM  11946 8C21 POPE  186      38.480  68.945 100.070  1.00  0.00           C
ATOM  11950  C33 POPE  186      41.700  57.615 113.659  1.00  0.00           C
ATOM  11953  C34 POPE  186      42.760  58.285 112.779  1.00  0.00           C
ATOM  11956  C35 POPE  186      43.160  59.705 113.220  1.00  0.00           C
ATOM  11959  C36 POPE  186      42.150  60.795 112.829  1.00  0.00           C
ATOM  11962  C37 POPE  186      42.820  62.125 112.440  1.00  0.00           C
ATOM  11965  C38 POPE  186      41.820  63.235 112.099  1.00  0.00           C
ATOM  11968  C39 POPE  186      41.820  63.635 110.609  1.00  0.00           C
ATOM  11971 0C31 POPE  186      42.930  64.605 110.209  1.00  0.00           C
ATOM  11974 1C31 POPE  186      42.810  64.995 108.729  1.00  0.00           C
ATOM  11977 2C31 POPE  186      43.920  65.925 108.220  1.00  0.00           C
ATOM  11980 3C31 POPE  186      43.680  66.405 106.769  1.00  0.00           C
ATOM  11983 4C31 POPE  186      43.340  65.275 105.790  1.00  0.00           C
ATOM  11986 5C31 POPE  186      43.130  65.755 104.349  1.00  0.00           C
ATOM  11989 6C31 POPE  186      42.580  64.655 103.439  1.00  0.00           C
ATOM  11993  NH3 POPE  187      86.590  58.865 115.959  1.00  0.00           N
ATOM  11997  C12 POPE  187      85.150  59.225 116.299  1.00  0.00           C
ATOM  12000  C11 POPE  187      84.450  58.235 117.250  1.00  0.00           C
ATOM  12003  P   POPE  187      82.060  58.125 118.329  1.00  0.00           P
ATOM  12004  O13 POPE  187      82.360  56.815 118.970  1.00  0.00           O
ATOM  12005  O14 POPE  187      82.140  59.335 119.190  1.00  0.00           O
ATOM  12006  O11 POPE  187      80.630  58.175 117.669  1.00  0.00           O
ATOM  12007  O12 POPE  187      83.030  58.375 117.110  1.00  0.00           O
ATOM  12008  C1  POPE  187      79.720  57.065 117.759  1.00  0.00           C
ATOM  12011  C2  POPE  187      79.630  56.265 116.430  1.00  0.00           C
ATOM  12013  O21 POPE  187      78.760  56.905 115.480  1.00  0.00           O
ATOM  12014  C21 POPE  187      77.460  56.885 115.679  1.00  0.00           C
ATOM  12015  O22 POPE  187      76.870  56.375 116.620  1.00  0.00           O
ATOM  12016  C22 POPE  187      76.790  57.685 114.549  1.00  0.00           C
ATOM  12019  C3  POPE  187      79.270  54.755 116.690  1.00  0.00           C
ATOM  12022  O31 POPE  187      78.770  54.085 115.519  1.00  0.00           O
ATOM  12023  C31 POPE  187      79.680  53.865 114.570  1.00  0.00           C
ATOM  12024  O32 POPE  187      80.870  54.115 114.650  1.00  0.00           O
ATOM  12025  C32 POPE  187      79.030  53.185 113.360  1.00  0.00           C
ATOM  12028  C23 POPE  187      75.890  58.845 115.040  1.00  0.00           C
ATOM  12031  C24 POPE  187      74.350  58.485 115.230  1.00  0.00           C
ATOM  12034  C25 POPE  187      73.540  57.165 114.870  1.00  0.00           C
ATOM  12037  C26 POPE  187      72.360  57.385 113.900  1.00  0.00           C
ATOM  12040  C27 POPE  187      71.500  56.115 113.760  1.00  0.00           C
ATOM  12043  C28 POPE  187      70.200  56.305 112.949  1.00  0.00           C
ATOM  12046  C29 POPE  187      70.360  56.205 111.450  1.00  0.00           C
ATOM  12048 0C21 POPE  187      69.460  55.675 110.599  1.00  0.00           C
ATOM  12050 1C21 POPE  187      68.100  55.115 110.959  1.00  0.00           C
ATOM  12053 2C21 POPE  187      66.950  55.635 110.070  1.00  0.00           C
ATOM  12056 3C21 POPE  187      66.540  57.095 110.320  1.00  0.00           C
ATOM  12059 4C21 POPE  187      65.110  57.255 110.869  1.00  0.00           C
ATOM  12062 5C21 POPE  187      64.510  58.655 110.650  1.00  0.00           C
ATOM  12065 6C21 POPE  187      64.940  59.715 111.669  1.00  0.00           C
ATOM  12068 7C21 POPE  187      64.400  61.105 111.290  1.00  0.00           C
ATOM  12071 8C21 POPE  187      64.660  62.195 112.339  1.00  0.00           C
ATOM  12075  C33 POPE  187      77.500  53.435 113.189  1.00  0.00           C
ATOM  12078  C34 POPE  187      76.840  52.395 112.259  1.00  0.00           C
ATOM  12081  C35 POPE  187      77.420  52.415 110.840  1.00  0.00           C
ATOM  12084  C36 POPE  187      76.770  51.365 109.930  1.00  0.00           C
ATOM  12087  C37 POPE  187      77.600  51.135 108.650  1.00  0.00           C
ATOM  12090  C38 POPE  187      76.770  51.005 107.370  1.00  0.00           C
ATOM  12093  C39 POPE  187      76.030  52.305 107.020  1.00  0.00           C
ATOM  12096 0C31 POPE  187      75.850  52.435 105.510  1.00  0.00           C
ATOM  12099 1C31 POPE  187      75.280  53.795 105.080  1.00  0.00           C
ATOM  12102 2C31 POPE  187      74.430  53.745 103.799  1.00  0.00           C
ATOM  12105 3C31 POPE  187      73.890  55.125 103.449  1.00  0.00           C
ATOM  12108 4C31 POPE  187      73.000  55.125 102.199  1.00  0.00           C
ATOM  12111 5C31 POPE  187      72.490  56.525 101.849  1.00  0.00           C
ATOM  12114 6C31 POPE  187      71.490  56.525 100.700  1.00  0.00           C
ATOM  12118  NH3 POPE  188      72.220 100.465  76.000  1.00  0.00           N
ATOM  12122  C12 POPE  188      71.200  99.645  75.249  1.00  0.00           C
ATOM  12125  C11 POPE  188      71.820  98.775  74.139  1.00  0.00           C
ATOM  12128  P   POPE  188      74.190  98.045  75.010  1.00  0.00           P
ATOM  12129  O13 POPE  188      75.100  97.085  74.360  1.00  0.00           O
ATOM  12130  O14 POPE  188      74.460  99.485  74.800  1.00  0.00           O
ATOM  12131  O11 POPE  188      74.240  97.795  76.559  1.00  0.00           O
ATOM  12132  O12 POPE  188      72.680  97.765  74.659  1.00  0.00           O
ATOM  12133  C1  POPE  188      73.570  96.655  77.110  1.00  0.00           C
ATOM  12136  C2  POPE  188      73.670  96.645  78.659  1.00  0.00           C
ATOM  12138  O21 POPE  188      72.600  97.375  79.279  1.00  0.00           O
ATOM  12139  C21 POPE  188      72.590  98.685  79.229  1.00  0.00           C
ATOM  12140  O22 POPE  188      73.060  99.405  78.360  1.00  0.00           O
ATOM  12141  C22 POPE  188      72.000  99.205  80.529  1.00  0.00           C
ATOM  12144  C3  POPE  188      75.080  97.065  79.190  1.00  0.00           C
ATOM  12147  O31 POPE  188      75.110  97.385  80.599  1.00  0.00           O
ATOM  12148  C31 POPE  188      75.180  96.355  81.419  1.00  0.00           C
ATOM  12149  O32 POPE  188      75.240  95.175  81.099  1.00  0.00           O
ATOM  12150  C32 POPE  188      75.200  96.915  82.840  1.00  0.00           C
ATOM  12153  C23 POPE  188      72.410 100.675  80.790  1.00  0.00           C
ATOM  12156  C24 POPE  188      71.930 101.205  82.150  1.00  0.00           C
ATOM  12159  C25 POPE  188      72.600 100.505  83.340  1.00  0.00           C
ATOM  12162  C26 POPE  188      72.160 101.065  84.689  1.00  0.00           C
ATOM  12165  C27 POPE  188      73.140 100.695  85.820  1.00  0.00           C
ATOM  12168  C28 POPE  188      72.590 100.995  87.230  1.00  0.00           C
ATOM  12171  C29 POPE  188      71.970  99.785  87.870  1.00  0.00           C
ATOM  12173 0C21 POPE  188      72.250  99.295  89.090  1.00  0.00           C
ATOM  12175 1C21 POPE  188      73.210  99.895  90.080  1.00  0.00           C
ATOM  12178 2C21 POPE  188      73.220  99.155  91.430  1.00  0.00           C
ATOM  12181 3C21 POPE  188      74.260  99.745  92.379  1.00  0.00           C
ATOM  12184 4C21 POPE  188      74.240  99.155  93.799  1.00  0.00           C
ATOM  12187 5C21 POPE  188      74.860  97.755  93.939  1.00  0.00           C
ATOM  12190 6C21 POPE  188      75.110  97.415  95.419  1.00  0.00           C
ATOM  12193 7C21 POPE  188      75.450  95.945  95.659  1.00  0.00           C
ATOM  12196 8C21 POPE  188      75.640  95.605  97.150  1.00  0.00           C
ATOM  12200  C33 POPE  188      74.900  95.885  83.950  1.00  0.00           C
ATOM  12203  C34 POPE  188      75.380  96.395  85.309  1.00  0.00           C
ATOM  12206  C35 POPE  188      74.600  95.805  86.480  1.00  0.00           C
ATOM  12209  C36 POPE  188      75.300  96.075  87.820  1.00  0.00           C
ATOM  12212  C37 POPE  188      74.450  95.625  89.009  1.00  0.00           C
ATOM  12215  C38 POPE  188      75.170  95.785  90.360  1.00  0.00           C
ATOM  12218  C39 POPE  188      76.180  94.655  90.620  1.00  0.00           C
ATOM  12221 0C31 POPE  188      76.860  94.775  91.979  1.00  0.00           C
ATOM  12224 1C31 POPE  188      77.740  93.575  92.329  1.00  0.00           C
ATOM  12227 2C31 POPE  188      78.340  93.715  93.739  1.00  0.00           C
ATOM  12230 3C31 POPE  188      79.160  92.505  94.219  1.00  0.00           C
ATOM  12233 4C31 POPE  188      80.440  92.255  93.430  1.00  0.00           C
ATOM  12236 5C31 POPE  188      81.420  91.355  94.199  1.00  0.00           C
ATOM  12239 6C31 POPE  188      82.520  90.745  93.329  1.00  0.00           C
ATOM  12243  NH3 POPE  189      64.630  17.095  76.939  1.00  0.00           N
ATOM  12247  C12 POPE  189      65.720  18.095  76.660  1.00  0.00           C
ATOM  12250  C11 POPE  189      65.300  19.485  77.110  1.00  0.00           C
ATOM  12253  P   POPE  189      65.950  21.945  76.919  1.00  0.00           P
ATOM  12254  O13 POPE  189      67.150  22.785  76.750  1.00  0.00           O
ATOM  12255  O14 POPE  189      64.840  22.185  75.959  1.00  0.00           O
ATOM  12256  O11 POPE  189      65.460  22.025  78.430  1.00  0.00           O
ATOM  12257  O12 POPE  189      66.350  20.415  76.799  1.00  0.00           O
ATOM  12258  C1  POPE  189      66.470  22.215  79.459  1.00  0.00           C
ATOM  12261  C2  POPE  189      65.990  21.805  80.899  1.00  0.00           C
ATOM  12263  O21 POPE  189      66.840  22.345  81.919  1.00  0.00           O
ATOM  12264  C21 POPE  189      68.050  21.865  82.090  1.00  0.00           C
ATOM  12265  O22 POPE  189      68.630  21.085  81.360  1.00  0.00           O
ATOM  12266  C22 POPE  189      68.640  22.495  83.369  1.00  0.00           C
ATOM  12269  C3  POPE  189      65.730  20.275  81.089  1.00  0.00           C
ATOM  12272  O31 POPE  189      65.130  19.965  82.370  1.00  0.00           O
ATOM  12273  C31 POPE  189      65.600  18.935  83.080  1.00  0.00           C
ATOM  12274  O32 POPE  189      66.610  18.305  82.809  1.00  0.00           O
ATOM  12275  C32 POPE  189      64.650  18.645  84.239  1.00  0.00           C
ATOM  12278  C23 POPE  189      69.250  21.495  84.389  1.00  0.00           C
ATOM  12281  C24 POPE  189      69.380  22.125  85.790  1.00  0.00           C
ATOM  12284  C25 POPE  189      69.670  21.145  86.939  1.00  0.00           C
ATOM  12287  C26 POPE  189      69.740  21.845  88.309  1.00  0.00           C
ATOM  12290  C27 POPE  189      70.130  20.915  89.479  1.00  0.00           C
ATOM  12293  C28 POPE  189      70.270  21.715  90.799  1.00  0.00           C
ATOM  12296  C29 POPE  189      70.600  20.865  92.010  1.00  0.00           C
ATOM  12298 0C21 POPE  189      71.840  20.525  92.440  1.00  0.00           C
ATOM  12300 1C21 POPE  189      73.150  20.885  91.779  1.00  0.00           C
ATOM  12303 2C21 POPE  189      74.240  21.375  92.759  1.00  0.00           C
ATOM  12306 3C21 POPE  189      74.720  20.305  93.739  1.00  0.00           C
ATOM  12309 4C21 POPE  189      76.230  20.355  94.079  1.00  0.00           C
ATOM  12312 5C21 POPE  189      76.650  21.505  95.010  1.00  0.00           C
ATOM  12315 6C21 POPE  189      76.880  22.835  94.279  1.00  0.00           C
ATOM  12318 7C21 POPE  189      77.680  23.845  95.110  1.00  0.00           C
ATOM  12321 8C21 POPE  189      77.930  25.165  94.380  1.00  0.00           C
ATOM  12325  C33 POPE  189      65.260  17.715  85.320  1.00  0.00           C
ATOM  12328  C34 POPE  189      64.540  17.875  86.669  1.00  0.00           C
ATOM  12331  C35 POPE  189      64.980  16.865  87.739  1.00  0.00           C
ATOM  12334  C36 POPE  189      66.280  17.255  88.459  1.00  0.00           C
ATOM  12337  C37 POPE  189      66.310  16.815  89.930  1.00  0.00           C
ATOM  12340  C38 POPE  189      67.430  17.515  90.709  1.00  0.00           C
ATOM  12343  C39 POPE  189      67.650  16.935  92.119  1.00  0.00           C
ATOM  12346 0C31 POPE  189      66.520  17.185  93.120  1.00  0.00           C
ATOM  12349 1C31 POPE  189      66.750  16.425  94.439  1.00  0.00           C
ATOM  12352 2C31 POPE  189      65.940  16.985  95.620  1.00  0.00           C
ATOM  12355 3C31 POPE  189      65.690  15.945  96.730  1.00  0.00           C
ATOM  12358 4C31 POPE  189      65.070  16.575  97.989  1.00  0.00           C
ATOM  12361 5C31 POPE  189      64.260  15.565  98.810  1.00  0.00           C
ATOM  12364 6C31 POPE  189      63.780  16.115 100.159  1.00  0.00           C
ATOM  12368  NH3 POPE  190       4.020  35.385  77.529  1.00  0.00           N
ATOM  12372  C12 POPE  190       3.350  34.135  78.049  1.00  0.00           C
ATOM  12375  C11 POPE  190       3.030  33.115  76.929  1.00  0.00           C
ATOM  12378  P   POPE  190       5.440  31.975  76.669  1.00  0.00           P
ATOM  12379  O13 POPE  190       5.960  31.085  75.610  1.00  0.00           O
ATOM  12380  O14 POPE  190       6.330  33.035  77.169  1.00  0.00           O
ATOM  12381  O11 POPE  190       4.900  31.155  77.910  1.00  0.00           O
ATOM  12382  O12 POPE  190       4.140  32.725  76.139  1.00  0.00           O
ATOM  12383  C1  POPE  190       5.680  30.945  79.090  1.00  0.00           C
ATOM  12386  C2  POPE  190       4.830  31.245  80.360  1.00  0.00           C
ATOM  12388  O21 POPE  190       5.440  30.755  81.579  1.00  0.00           O
ATOM  12389  C21 POPE  190       5.330  29.455  81.810  1.00  0.00           C
ATOM  12390  O22 POPE  190       5.010  28.595  81.009  1.00  0.00           O
ATOM  12391  C22 POPE  190       5.490  29.085  83.299  1.00  0.00           C
ATOM  12394  C3  POPE  190       3.360  30.755  80.159  1.00  0.00           C
ATOM  12397  O31 POPE  190       2.680  30.495  81.409  1.00  0.00           O
ATOM  12398  C31 POPE  190       2.080  31.495  81.999  1.00  0.00           C
ATOM  12399  O32 POPE  190       1.860  32.595  81.509  1.00  0.00           O
ATOM  12400  C32 POPE  190       1.710  31.035  83.400  1.00  0.00           C
ATOM  12403  C23 POPE  190       5.700  30.205  84.359  1.00  0.00           C
ATOM  12406  C24 POPE  190       5.080  29.815  85.709  1.00  0.00           C
ATOM  12409  C25 POPE  190       5.510  30.675  86.909  1.00  0.00           C
ATOM  12412  C26 POPE  190       4.720  30.315  88.169  1.00  0.00           C
ATOM  12415  C27 POPE  190       5.280  30.935  89.470  1.00  0.00           C
ATOM  12418  C28 POPE  190       4.340  30.815  90.700  1.00  0.00           C
ATOM  12421  C29 POPE  190       3.120  31.675  90.510  1.00  0.00           C
ATOM  12423 0C21 POPE  190       2.250  32.095  91.450  1.00  0.00           C
ATOM  12425 1C21 POPE  190       2.250  31.795  92.930  1.00  0.00           C
ATOM  12428 2C21 POPE  190       2.140  33.075  93.779  1.00  0.00           C
ATOM  12431 3C21 POPE  190       0.860  33.875  93.500  1.00  0.00           C
ATOM  12434 4C21 POPE  190       0.720  35.175  94.310  1.00  0.00           C
ATOM  12437 5C21 POPE  190      -0.290  36.145  93.659  1.00  0.00           C
[truncated: 1,713,917 more chars]
