# Supplementary material for: Characterizing Membrane Association and Periplasmic Transfer of Bacterial Lipoproteins through Molecular Dynamics Simulations
Source: Structure. 2020 Apr 7;28(4):475–487.e3. doi: 10.1016/j.str.2020.01.012 (PMC7139219; doi:10.1016/j.str.2020.01.012)
Supplement: Data S1. Final Coordinates from Simulations (Y–Z), Related to Figure 3 [file mmc3.zip › Y-Z/YBBC-3-atomistic.pdb]

TITLE     Protein
REMARK    THIS IS A SIMULATION BOX
CRYST1  129.456  129.456  207.405  90.00  90.00  90.00 P 1           1
MODEL        1
ATOM      1  N   CYSTA   1      55.523  68.263 119.972  1.00  0.00           N
ATOM      3  CA  CYSTA   1      55.923  69.633 119.662  1.00  0.00           C
ATOM      5  C   CYSTA   1      57.433  69.863 119.622  1.00  0.00           C
ATOM      6  O   CYSTA   1      57.993  70.373 118.653  1.00  0.00           O
ATOM      7  CB  CYSTA   1      55.233  70.423 118.493  1.00  0.00           C
ATOM     10  SG  CYSTA   1      53.463  70.733 118.692  1.00  0.00           S
ATOM     11  C1  CYSTA   1      52.773  69.093 118.362  1.00  0.00           C
ATOM     14  CA1 CYSTA   1      55.953  67.153 119.352  1.00  0.00           C
ATOM     15  OA1 CYSTA   1      56.043  66.113 119.972  1.00  0.00           O
ATOM     16  CA2 CYSTA   1      56.243  67.153 117.892  1.00  0.00           C
ATOM     19  C11 CYSTA   1      51.883  68.903 117.112  1.00  0.00           C
ATOM     21  O11 CYSTA   1      52.373  69.623 115.972  1.00  0.00           O
ATOM     22  CX1 CYSTA   1      53.433  69.133 115.402  1.00  0.00           C
ATOM     23  OX1 CYSTA   1      54.043  68.133 115.742  1.00  0.00           O
ATOM     24  CX2 CYSTA   1      53.753  69.973 114.182  1.00  0.00           C
ATOM     27  C12 CYSTA   1      50.433  69.353 117.342  1.00  0.00           C
ATOM     30  O12 CYSTA   1      50.353  70.793 117.312  1.00  0.00           O
ATOM     31  CD1 CYSTA   1      49.103  71.193 117.102  1.00  0.00           C
ATOM     32  OD1 CYSTA   1      48.123  70.473 117.243  1.00  0.00           O
ATOM     33  CD2 CYSTA   1      49.143  72.593 116.552  1.00  0.00           C
ATOM     36  CA3 CYSTA   1      57.733  67.033 117.562  1.00  0.00           C
ATOM     39  CA4 CYSTA   1      57.933  67.293 116.072  1.00  0.00           C
ATOM     42  CA5 CYSTA   1      59.333  66.973 115.542  1.00  0.00           C
ATOM     45  CA6 CYSTA   1      59.573  67.533 114.132  1.00  0.00           C
ATOM     48  CA7 CYSTA   1      58.543  67.083 113.082  1.00  0.00           C
ATOM     51  CA8 CYSTA   1      58.853  67.653 111.692  1.00  0.00           C
ATOM     54  CA9 CYSTA   1      57.633  67.643 110.772  1.00  0.00           C
ATOM     57 0CA1 CYSTA   1      57.953  68.003 109.312  1.00  0.00           C
ATOM     60 1CA1 CYSTA   1      58.523  66.813 108.542  1.00  0.00           C
ATOM     63 2CA1 CYSTA   1      58.773  67.133 107.062  1.00  0.00           C
ATOM     66 3CA1 CYSTA   1      59.103  65.873 106.242  1.00  0.00           C
ATOM     69 4CA1 CYSTA   1      59.403  66.193 104.772  1.00  0.00           C
ATOM     72 5CA1 CYSTA   1      60.813  66.763 104.582  1.00  0.00           C
ATOM     75 6CA1 CYSTA   1      61.183  67.023 103.122  1.00  0.00           C
ATOM     79  CD3 CYSTA   1      48.633  72.663 115.102  1.00  0.00           C
ATOM     82  CD4 CYSTA   1      49.563  72.113 114.022  1.00  0.00           C
ATOM     85  CD5 CYSTA   1      48.843  72.153 112.672  1.00  0.00           C
ATOM     88  CD6 CYSTA   1      49.763  72.013 111.452  1.00  0.00           C
ATOM     91  CD7 CYSTA   1      50.463  73.333 111.092  1.00  0.00           C
ATOM     94  CD8 CYSTA   1      51.283  73.223 109.802  1.00  0.00           C
ATOM     97  CD9 CYSTA   1      51.863  74.573 109.342  1.00  0.00           C
ATOM    100 0CD1 CYSTA   1      52.813  75.203 110.362  1.00  0.00           C
ATOM    103 1CD1 CYSTA   1      53.753  76.233 109.722  1.00  0.00           C
ATOM    106 2CD1 CYSTA   1      54.713  76.863 110.722  1.00  0.00           C
ATOM    109 3CD1 CYSTA   1      55.713  77.803 110.052  1.00  0.00           C
ATOM    112 4CD1 CYSTA   1      56.653  78.503 111.032  1.00  0.00           C
ATOM    115 5CD1 CYSTA   1      55.953  79.623 111.822  1.00  0.00           C
ATOM    118 6CD1 CYSTA   1      56.903  80.343 112.772  1.00  0.00           C
ATOM    122  CX3 CYSTA   1      53.703  69.123 112.902  1.00  0.00           C
ATOM    125  CX4 CYSTA   1      53.893  70.003 111.662  1.00  0.00           C
ATOM    128  CX5 CYSTA   1      53.863  69.243 110.332  1.00  0.00           C
ATOM    131  CX6 CYSTA   1      52.623  68.363 110.143  1.00  0.00           C
ATOM    134  CX7 CYSTA   1      52.613  67.693 108.762  1.00  0.00           C
ATOM    137  CX8 CYSTA   1      51.543  66.593 108.632  1.00  0.00           C
ATOM    140  CX9 CYSTA   1      50.143  67.143 108.702  1.00  0.00           C
ATOM    142 0CX1 CYSTA   1      49.013  66.423 108.852  1.00  0.00           C
ATOM    144 1CX1 CYSTA   1      48.923  64.923 108.983  1.00  0.00           C
ATOM    147 2CX1 CYSTA   1      49.263  64.193 107.662  1.00  0.00           C
ATOM    150 3CX1 CYSTA   1      49.103  62.663 107.772  1.00  0.00           C
ATOM    153 4CX1 CYSTA   1      49.983  61.913 106.763  1.00  0.00           C
ATOM    156 5CX1 CYSTA   1      49.643  62.183 105.302  1.00  0.00           C
ATOM    159 6CX1 CYSTA   1      50.693  61.593 104.352  1.00  0.00           C
ATOM    162 7CX1 CYSTA   1      50.433  61.973 102.902  1.00  0.00           C
ATOM    165 8CX1 CYSTA   1      51.563  61.623 101.942  1.00  0.00           C
ATOM    169  N   ASN A   2      58.103  69.583 120.752  1.00  0.00           N
ATOM    171  CA  ASN A   2      58.583  70.603 121.673  1.00  0.00           C
ATOM    173  CB  ASN A   2      59.933  71.233 121.192  1.00  0.00           C
ATOM    176  CG  ASN A   2      60.863  71.773 122.282  1.00  0.00           C
ATOM    177  OD1 ASN A   2      61.813  72.513 122.012  1.00  0.00           O
ATOM    178  ND2 ASN A   2      60.603  71.413 123.562  1.00  0.00           N
ATOM    181  C   ASN A   2      57.433  71.583 121.952  1.00  0.00           C
ATOM    182  O   ASN A   2      57.273  72.593 121.262  1.00  0.00           O
ATOM    183  N   GLU A   3      56.513  71.133 122.832  1.00  0.00           N
ATOM    185  CA  GLU A   3      55.113  71.523 122.992  1.00  0.00           C
ATOM    187  CB  GLU A   3      54.503  70.953 124.292  1.00  0.00           C
ATOM    190  CG  GLU A   3      52.963  70.793 124.272  1.00  0.00           C
ATOM    193  CD  GLU A   3      52.513  69.463 123.642  1.00  0.00           C
ATOM    194  OE1 GLU A   3      51.273  69.233 123.572  1.00  0.00           O
ATOM    195  OE2 GLU A   3      53.413  68.683 123.242  1.00  0.00           O
ATOM    196  C   GLU A   3      54.923  73.023 123.042  1.00  0.00           C
ATOM    197  O   GLU A   3      55.833  73.733 123.452  1.00  0.00           O
ATOM    198  N   THR A   4      53.723  73.483 122.652  1.00  0.00           N
ATOM    200  CA  THR A   4      53.193  74.853 122.632  1.00  0.00           C
ATOM    202  CB  THR A   4      54.123  76.033 122.972  1.00  0.00           C
ATOM    204  OG1 THR A   4      53.423  77.063 123.642  1.00  0.00           O
ATOM    206  CG2 THR A   4      54.793  76.663 121.742  1.00  0.00           C
ATOM    210  C   THR A   4      52.623  75.023 121.253  1.00  0.00           C
ATOM    211  O   THR A   4      51.913  75.943 120.952  1.00  0.00           O
ATOM    212  N   ALA A   5      52.883  74.063 120.342  1.00  0.00           N
ATOM    214  CA  ALA A   5      52.653  74.153 118.922  1.00  0.00           C
ATOM    216  CB  ALA A   5      51.303  74.693 118.432  1.00  0.00           C
ATOM    220  C   ALA A   5      53.743  74.893 118.222  1.00  0.00           C
ATOM    221  O   ALA A   5      54.123  76.003 118.562  1.00  0.00           O
ATOM    222  N   VAL A   6      54.303  74.243 117.192  1.00  0.00           N
ATOM    224  CA  VAL A   6      55.113  74.923 116.212  1.00  0.00           C
ATOM    226  CB  VAL A   6      54.343  76.043 115.502  1.00  0.00           C
ATOM    228  CG1 VAL A   6      55.183  76.753 114.422  1.00  0.00           C
ATOM    232  CG2 VAL A   6      53.093  75.403 114.872  1.00  0.00           C
ATOM    236  C   VAL A   6      56.493  75.273 116.732  1.00  0.00           C
ATOM    237  O   VAL A   6      57.313  75.843 116.022  1.00  0.00           O
ATOM    238  N   TYR A   7      56.853  74.793 117.942  1.00  0.00           N
ATOM    240  CA  TYR A   7      58.233  74.503 118.222  1.00  0.00           C
ATOM    242  CB  TYR A   7      58.783  73.473 117.173  1.00  0.00           C
ATOM    245  CG  TYR A   7      60.253  73.333 117.062  1.00  0.00           C
ATOM    246  CD1 TYR A   7      60.953  74.053 116.083  1.00  0.00           C
ATOM    248  CE1 TYR A   7      62.293  73.753 115.812  1.00  0.00           C
ATOM    250  CZ  TYR A   7      62.933  72.743 116.522  1.00  0.00           C
ATOM    251  OH  TYR A   7      64.213  72.373 116.102  1.00  0.00           O
ATOM    253  CD2 TYR A   7      60.903  72.323 117.783  1.00  0.00           C
ATOM    255  CE2 TYR A   7      62.243  72.033 117.522  1.00  0.00           C
ATOM    257  C   TYR A   7      59.023  75.773 118.572  1.00  0.00           C
ATOM    258  O   TYR A   7      59.883  76.263 117.852  1.00  0.00           O
ATOM    259  N   GLY A   8      58.693  76.423 119.702  1.00  0.00           N
ATOM    261  CA  GLY A   8      58.103  75.903 120.932  1.00  0.00           C
ATOM    264  C   GLY A   8      59.163  75.143 121.652  1.00  0.00           C
ATOM    265  O   GLY A   8      60.033  74.543 121.022  1.00  0.00           O
ATOM    266  N   SER A   9      59.253  75.083 122.982  1.00  0.00           N
ATOM    268  CA  SER A   9      58.543  75.733 124.072  1.00  0.00           C
ATOM    270  CB  SER A   9      59.243  75.273 125.362  1.00  0.00           C
ATOM    273  OG  SER A   9      58.923  73.913 125.632  1.00  0.00           O
ATOM    275  C   SER A   9      58.393  77.253 124.173  1.00  0.00           C
ATOM    276  O   SER A   9      57.353  77.803 123.822  1.00  0.00           O
ATOM    277  N   ASP A  10      59.393  78.013 124.692  1.00  0.00           N
ATOM    279  CA  ASP A  10      59.173  79.313 125.342  1.00  0.00           C
ATOM    281  CB  ASP A  10      60.303  79.543 126.402  1.00  0.00           C
ATOM    284  CG  ASP A  10      59.953  78.933 127.742  1.00  0.00           C
ATOM    285  OD1 ASP A  10      60.663  79.273 128.732  1.00  0.00           O
ATOM    286  OD2 ASP A  10      59.053  78.063 127.783  1.00  0.00           O
ATOM    287  C   ASP A  10      59.163  80.493 124.372  1.00  0.00           C
ATOM    288  O   ASP A  10      59.203  81.663 124.762  1.00  0.00           O
ATOM    289  N   GLU A  11      59.113  80.163 123.072  1.00  0.00           N
ATOM    291  CA  GLU A  11      59.863  80.703 121.952  1.00  0.00           C
ATOM    293  CB  GLU A  11      60.943  81.803 122.252  1.00  0.00           C
ATOM    296  CG  GLU A  11      60.733  83.113 121.432  1.00  0.00           C
ATOM    299  CD  GLU A  11      59.463  83.923 121.722  1.00  0.00           C
ATOM    300  OE1 GLU A  11      59.523  85.183 121.582  1.00  0.00           O
ATOM    301  OE2 GLU A  11      58.383  83.353 121.992  1.00  0.00           O
ATOM    302  C   GLU A  11      60.283  79.373 121.322  1.00  0.00           C
ATOM    303  O   GLU A  11      59.733  78.343 121.692  1.00  0.00           O
ATOM    304  N   ASN A  12      61.083  79.183 120.283  1.00  0.00           N
ATOM    306  CA  ASN A  12      62.423  79.623 120.052  1.00  0.00           C
ATOM    308  CB  ASN A  12      63.463  78.573 120.582  1.00  0.00           C
ATOM    311  CG  ASN A  12      63.483  77.123 120.052  1.00  0.00           C
ATOM    312  OD1 ASN A  12      64.483  76.413 120.242  1.00  0.00           O
ATOM    313  ND2 ASN A  12      62.443  76.633 119.342  1.00  0.00           N
ATOM    316  C   ASN A  12      62.523  79.723 118.562  1.00  0.00           C
ATOM    317  O   ASN A  12      61.933  78.933 117.842  1.00  0.00           O
ATOM    318  N   ILE A  13      63.313  80.643 118.022  1.00  0.00           N
ATOM    320  CA  ILE A  13      62.853  81.983 117.682  1.00  0.00           C
ATOM    322  CB  ILE A  13      64.073  82.893 117.512  1.00  0.00           C
ATOM    324  CG2 ILE A  13      64.773  83.043 118.893  1.00  0.00           C
ATOM    328  CG1 ILE A  13      65.033  82.353 116.422  1.00  0.00           C
ATOM    331  CD  ILE A  13      66.323  83.123 116.292  1.00  0.00           C
ATOM    335  C   ILE A  13      62.143  81.803 116.332  1.00  0.00           C
ATOM    336  O   ILE A  13      62.603  81.013 115.513  1.00  0.00           O
ATOM    337  N   ILE A  14      61.013  82.393 115.952  1.00  0.00           N
ATOM    339  CA  ILE A  14      60.153  83.503 116.332  1.00  0.00           C
ATOM    341  CB  ILE A  14      60.623  84.893 115.822  1.00  0.00           C
ATOM    343  CG2 ILE A  14      61.353  85.653 116.942  1.00  0.00           C
ATOM    347  CG1 ILE A  14      61.433  84.883 114.492  1.00  0.00           C
ATOM    350  CD  ILE A  14      60.613  85.313 113.262  1.00  0.00           C
ATOM    354  C   ILE A  14      58.913  83.113 115.522  1.00  0.00           C
ATOM    355  O   ILE A  14      59.033  82.323 114.592  1.00  0.00           O
ATOM    356  N   PHE A  15      57.703  83.663 115.732  1.00  0.00           N
ATOM    358  CA  PHE A  15      56.933  83.713 116.962  1.00  0.00           C
ATOM    360  CB  PHE A  15      55.773  84.753 116.922  1.00  0.00           C
ATOM    363  CG  PHE A  15      55.313  84.983 115.502  1.00  0.00           C
ATOM    364  CD1 PHE A  15      54.483  84.083 114.802  1.00  0.00           C
ATOM    366  CE1 PHE A  15      54.253  84.243 113.432  1.00  0.00           C
ATOM    368  CZ  PHE A  15      54.843  85.313 112.742  1.00  0.00           C
ATOM    370  CD2 PHE A  15      55.833  86.083 114.812  1.00  0.00           C
ATOM    372  CE2 PHE A  15      55.633  86.243 113.432  1.00  0.00           C
ATOM    374  C   PHE A  15      56.363  82.343 117.282  1.00  0.00           C
ATOM    375  O   PHE A  15      55.483  81.813 116.612  1.00  0.00           O
ATOM    376  N   MET A  16      56.893  81.683 118.312  1.00  0.00           N
ATOM    378  CA  MET A  16      56.923  80.233 118.292  1.00  0.00           C
ATOM    380  CB  MET A  16      58.343  79.753 117.932  1.00  0.00           C
ATOM    383  CG  MET A  16      58.343  78.973 116.602  1.00  0.00           C
ATOM    386  SD  MET A  16      59.803  79.183 115.552  1.00  0.00           S
ATOM    387  CE  MET A  16      59.623  77.573 114.732  1.00  0.00           C
ATOM    391  C   MET A  16      56.313  79.703 119.552  1.00  0.00           C
ATOM    392  O   MET A  16      56.543  78.593 119.992  1.00  0.00           O
ATOM    393  N   ARG A  17      55.453  80.563 120.122  1.00  0.00           N
ATOM    395  CA  ARG A  17      54.743  80.433 121.362  1.00  0.00           C
ATOM    397  CB  ARG A  17      55.263  81.593 122.232  1.00  0.00           C
ATOM    400  CG  ARG A  17      55.023  81.533 123.753  1.00  0.00           C
ATOM    403  CD  ARG A  17      56.103  82.353 124.482  1.00  0.00           C
ATOM    406  NE  ARG A  17      55.523  83.463 125.302  1.00  0.00           N
ATOM    408  CZ  ARG A  17      56.323  84.393 125.812  1.00  0.00           C
ATOM    409  NH1 ARG A  17      55.943  85.073 126.872  1.00  0.00           N
ATOM    412  NH2 ARG A  17      57.533  84.603 125.322  1.00  0.00           N
ATOM    415  C   ARG A  17      53.283  80.643 120.993  1.00  0.00           C
ATOM    416  O   ARG A  17      52.553  81.413 121.623  1.00  0.00           O
ATOM    417  N   TYR A  18      52.823  80.013 119.882  1.00  0.00           N
ATOM    419  CA  TYR A  18      51.393  79.943 119.592  1.00  0.00           C
ATOM    421  CB  TYR A  18      50.903  80.053 118.102  1.00  0.00           C
ATOM    424  CG  TYR A  18      51.553  79.303 116.952  1.00  0.00           C
ATOM    425  CD1 TYR A  18      50.743  78.463 116.162  1.00  0.00           C
ATOM    427  CE1 TYR A  18      51.033  78.223 114.822  1.00  0.00           C
ATOM    429  CZ  TYR A  18      52.183  78.763 114.252  1.00  0.00           C
ATOM    430  OH  TYR A  18      52.423  78.603 112.873  1.00  0.00           O
ATOM    432  CD2 TYR A  18      52.763  79.753 116.402  1.00  0.00           C
ATOM    434  CE2 TYR A  18      53.083  79.483 115.052  1.00  0.00           C
ATOM    436  C   TYR A  18      50.683  78.953 120.502  1.00  0.00           C
ATOM    437  O   TYR A  18      51.313  78.433 121.412  1.00  0.00           O
ATOM    438  N   VAL A  19      49.353  78.743 120.362  1.00  0.00           N
ATOM    440  CA  VAL A  19      48.613  77.613 120.942  1.00  0.00           C
ATOM    442  CB  VAL A  19      48.753  76.413 119.972  1.00  0.00           C
ATOM    444  CG1 VAL A  19      48.193  75.003 120.322  1.00  0.00           C
ATOM    448  CG2 VAL A  19      48.213  76.813 118.602  1.00  0.00           C
ATOM    452  C   VAL A  19      48.953  77.293 122.412  1.00  0.00           C
ATOM    453  O   VAL A  19      49.153  76.163 122.822  1.00  0.00           O
ATOM    454  N   GLU A  20      49.043  78.313 123.272  1.00  0.00           N
ATOM    456  CA  GLU A  20      49.793  78.213 124.512  1.00  0.00           C
ATOM    458  CB  GLU A  20      50.693  79.493 124.562  1.00  0.00           C
ATOM    461  CG  GLU A  20      50.923  80.273 125.892  1.00  0.00           C
ATOM    464  CD  GLU A  20      50.913  81.783 125.702  1.00  0.00           C
ATOM    465  OE1 GLU A  20      51.333  82.493 126.652  1.00  0.00           O
ATOM    466  OE2 GLU A  20      50.453  82.283 124.642  1.00  0.00           O
ATOM    467  C   GLU A  20      48.873  77.923 125.702  1.00  0.00           C
ATOM    468  O   GLU A  20      49.273  77.823 126.862  1.00  0.00           O
ATOM    469  N   LYS A  21      47.583  77.703 125.402  1.00  0.00           N
ATOM    471  CA  LYS A  21      46.533  77.493 126.372  1.00  0.00           C
ATOM    473  CB  LYS A  21      45.213  78.143 125.862  1.00  0.00           C
ATOM    476  CG  LYS A  21      44.843  77.773 124.412  1.00  0.00           C
ATOM    479  CD  LYS A  21      43.563  78.433 123.872  1.00  0.00           C
ATOM    482  CE  LYS A  21      43.443  78.123 122.382  1.00  0.00           C
ATOM    485  NZ  LYS A  21      42.263  78.703 121.732  1.00  0.00           N
ATOM    489  C   LYS A  21      46.263  76.023 126.702  1.00  0.00           C
ATOM    490  O   LYS A  21      45.783  75.233 125.902  1.00  0.00           O
ATOM    491  N   LEU A  22      46.473  75.573 127.962  1.00  0.00           N
ATOM    493  CA  LEU A  22      47.713  75.693 128.702  1.00  0.00           C
ATOM    495  CB  LEU A  22      47.373  75.513 130.222  1.00  0.00           C
ATOM    498  CG  LEU A  22      48.493  75.793 131.253  1.00  0.00           C
ATOM    500  CD1 LEU A  22      47.963  75.513 132.672  1.00  0.00           C
ATOM    504  CD2 LEU A  22      49.033  77.223 131.154  1.00  0.00           C
ATOM    508  C   LEU A  22      48.653  74.603 128.192  1.00  0.00           C
ATOM    509  O   LEU A  22      49.023  73.663 128.912  1.00  0.00           O
ATOM    510  N   HIS A  23      49.033  74.643 126.892  1.00  0.00           N
ATOM    512  CA  HIS A  23      50.163  73.853 126.402  1.00  0.00           C
ATOM    514  CB  HIS A  23      50.343  73.873 124.882  1.00  0.00           C
ATOM    517  ND1 HIS A  23      48.113  73.693 123.842  1.00  0.00           N
ATOM    518  CG  HIS A  23      49.323  73.103 124.123  1.00  0.00           C
ATOM    519  CE1 HIS A  23      47.593  72.953 122.873  1.00  0.00           C
ATOM    521  NE2 HIS A  23      48.393  71.913 122.542  1.00  0.00           N
ATOM    523  CD2 HIS A  23      49.503  72.003 123.352  1.00  0.00           C
ATOM    525  C   HIS A  23      51.463  74.293 127.012  1.00  0.00           C
ATOM    526  O   HIS A  23      51.723  75.483 127.192  1.00  0.00           O
ATOM    527  N   LEU A  24      52.303  73.323 127.372  1.00  0.00           N
ATOM    529  CA  LEU A  24      53.153  73.483 128.522  1.00  0.00           C
ATOM    531  CB  LEU A  24      52.353  73.953 129.783  1.00  0.00           C
ATOM    534  CG  LEU A  24      52.963  73.823 131.202  1.00  0.00           C
ATOM    536  CD1 LEU A  24      52.403  74.983 132.052  1.00  0.00           C
ATOM    540  CD2 LEU A  24      54.493  73.733 131.342  1.00  0.00           C
ATOM    544  C   LEU A  24      53.673  72.103 128.732  1.00  0.00           C
ATOM    545  O   LEU A  24      53.123  71.323 129.503  1.00  0.00           O
ATOM    546  N   ASP A  25      54.783  71.763 128.082  1.00  0.00           N
ATOM    548  CA  ASP A  25      55.473  70.593 128.542  1.00  0.00           C
ATOM    550  CB  ASP A  25      55.263  69.323 127.672  1.00  0.00           C
ATOM    553  CG  ASP A  25      54.763  68.123 128.492  1.00  0.00           C
ATOM    554  OD1 ASP A  25      54.413  67.093 127.862  1.00  0.00           O
ATOM    555  OD2 ASP A  25      54.833  68.173 129.752  1.00  0.00           O
ATOM    556  C   ASP A  25      56.903  70.943 128.842  1.00  0.00           C
ATOM    557  O   ASP A  25      57.393  72.063 128.662  1.00  0.00           O
ATOM    558  N   LYS A  26      57.473  69.983 129.552  1.00  0.00           N
ATOM    560  CA  LYS A  26      58.203  70.283 130.753  1.00  0.00           C
ATOM    562  CB  LYS A  26      57.873  69.153 131.763  1.00  0.00           C
ATOM    565  CG  LYS A  26      58.443  67.773 131.352  1.00  0.00           C
ATOM    568  CD  LYS A  26      57.663  66.593 131.932  1.00  0.00           C
ATOM    571  CE  LYS A  26      56.993  65.793 130.802  1.00  0.00           C
ATOM    574  NZ  LYS A  26      56.243  64.623 131.302  1.00  0.00           N
ATOM    578  C   LYS A  26      59.673  70.323 130.462  1.00  0.00           C
ATOM    579  O   LYS A  26      60.493  70.123 131.352  1.00  0.00           O
ATOM    580  N   TYR A  27      60.083  70.503 129.192  1.00  0.00           N
ATOM    582  CA  TYR A  27      61.483  70.383 128.872  1.00  0.00           C
ATOM    584  CB  TYR A  27      61.813  69.943 127.403  1.00  0.00           C
ATOM    587  CG  TYR A  27      62.693  68.713 127.512  1.00  0.00           C
ATOM    588  CD1 TYR A  27      64.083  68.803 127.392  1.00  0.00           C
ATOM    590  CE1 TYR A  27      64.903  67.803 127.952  1.00  0.00           C
ATOM    592  CZ  TYR A  27      64.313  66.693 128.572  1.00  0.00           C
ATOM    593  OH  TYR A  27      65.103  65.823 129.332  1.00  0.00           O
ATOM    595  CD2 TYR A  27      62.133  67.533 128.022  1.00  0.00           C
ATOM    597  CE2 TYR A  27      62.933  66.513 128.552  1.00  0.00           C
ATOM    599  C   TYR A  27      62.373  71.453 129.492  1.00  0.00           C
ATOM    600  O   TYR A  27      63.363  71.103 130.122  1.00  0.00           O
ATOM    601  N   SER A  28      62.023  72.763 129.462  1.00  0.00           N
ATOM    603  CA  SER A  28      62.803  73.763 130.192  1.00  0.00           C
ATOM    605  CB  SER A  28      62.433  75.233 129.882  1.00  0.00           C
ATOM    608  OG  SER A  28      62.813  75.613 128.562  1.00  0.00           O
ATOM    610  C   SER A  28      62.803  73.633 131.702  1.00  0.00           C
ATOM    611  O   SER A  28      63.863  73.623 132.322  1.00  0.00           O
ATOM    612  N   VAL A  29      61.633  73.463 132.352  1.00  0.00           N
ATOM    614  CA  VAL A  29      61.593  73.063 133.762  1.00  0.00           C
ATOM    616  CB  VAL A  29      60.283  73.363 134.482  1.00  0.00           C
ATOM    618  CG1 VAL A  29      60.303  72.883 135.952  1.00  0.00           C
ATOM    622  CG2 VAL A  29      60.073  74.883 134.472  1.00  0.00           C
ATOM    626  C   VAL A  29      61.833  71.583 133.852  1.00  0.00           C
ATOM    627  O   VAL A  29      60.893  70.803 133.972  1.00  0.00           O
ATOM    628  N   LYS A  30      63.073  71.103 133.753  1.00  0.00           N
ATOM    630  CA  LYS A  30      63.233  69.673 133.622  1.00  0.00           C
ATOM    632  CB  LYS A  30      64.513  69.223 132.874  1.00  0.00           C
ATOM    635  CG  LYS A  30      65.833  69.863 133.262  1.00  0.00           C
ATOM    638  CD  LYS A  30      66.893  69.633 132.152  1.00  0.00           C
ATOM    641  CE  LYS A  30      66.993  70.873 131.262  1.00  0.00           C
ATOM    644  NZ  LYS A  30      67.983  70.763 130.182  1.00  0.00           N
ATOM    648  C   LYS A  30      62.863  68.803 134.822  1.00  0.00           C
ATOM    649  O   LYS A  30      63.643  68.573 135.742  1.00  0.00           O
ATOM    650  N   ASN A  31      61.633  68.243 134.812  1.00  0.00           N
ATOM    652  CA  ASN A  31      61.333  66.943 135.342  1.00  0.00           C
ATOM    654  CB  ASN A  31      59.813  66.633 135.452  1.00  0.00           C
ATOM    657  CG  ASN A  31      59.233  66.883 136.832  1.00  0.00           C
ATOM    658  OD1 ASN A  31      58.143  66.383 137.102  1.00  0.00           O
ATOM    659  ND2 ASN A  31      59.953  67.593 137.722  1.00  0.00           N
ATOM    662  C   ASN A  31      61.963  65.933 134.452  1.00  0.00           C
ATOM    663  O   ASN A  31      61.483  65.633 133.362  1.00  0.00           O
ATOM    664  N   THR A  32      63.043  65.363 134.973  1.00  0.00           N
ATOM    666  CA  THR A  32      63.783  64.313 134.342  1.00  0.00           C
ATOM    668  CB  THR A  32      65.283  64.603 134.552  1.00  0.00           C
ATOM    670  OG1 THR A  32      66.033  64.653 133.342  1.00  0.00           O
ATOM    672  CG2 THR A  32      66.003  63.713 135.542  1.00  0.00           C
ATOM    676  C   THR A  32      63.133  63.123 135.003  1.00  0.00           C
ATOM    677  O   THR A  32      63.133  62.963 136.212  1.00  0.00           O
ATOM    678  N   VAL A  33      62.403  62.313 134.242  1.00  0.00           N
ATOM    680  CA  VAL A  33      61.463  61.343 134.783  1.00  0.00           C
ATOM    682  CB  VAL A  33      60.083  61.553 134.162  1.00  0.00           C
ATOM    684  CG1 VAL A  33      59.033  60.643 134.802  1.00  0.00           C
ATOM    688  CG2 VAL A  33      59.673  63.013 134.342  1.00  0.00           C
ATOM    692  C   VAL A  33      62.023  60.033 134.312  1.00  0.00           C
ATOM    693  O   VAL A  33      62.503  60.043 133.192  1.00  0.00           O
ATOM    694  N   LYS A  34      62.013  58.903 135.042  1.00  0.00           N
ATOM    696  CA  LYS A  34      62.673  58.753 136.322  1.00  0.00           C
ATOM    698  CB  LYS A  34      61.683  58.543 137.503  1.00  0.00           C
ATOM    701  CG  LYS A  34      60.303  58.013 137.102  1.00  0.00           C
ATOM    704  CD  LYS A  34      59.243  58.063 138.212  1.00  0.00           C
ATOM    707  CE  LYS A  34      58.963  56.663 138.753  1.00  0.00           C
ATOM    710  NZ  LYS A  34      57.893  56.713 139.762  1.00  0.00           N
ATOM    714  C   LYS A  34      63.793  57.693 136.182  1.00  0.00           C
ATOM    715  O   LYS A  34      63.473  56.553 135.882  1.00  0.00           O
ATOM    716  N   THR A  35      65.133  57.913 136.292  1.00  0.00           N
ATOM    718  CA  THR A  35      66.023  59.033 136.692  1.00  0.00           C
ATOM    720  CB  THR A  35      65.743  60.403 136.112  1.00  0.00           C
ATOM    722  OG1 THR A  35      64.693  61.013 136.802  1.00  0.00           O
ATOM    724  CG2 THR A  35      65.473  60.263 134.602  1.00  0.00           C
ATOM    728  C   THR A  35      67.423  58.723 136.182  1.00  0.00           C
ATOM    729  O   THR A  35      67.673  57.613 135.753  1.00  0.00           O
ATOM    730  N   GLU A  36      68.323  59.733 136.122  1.00  0.00           N
ATOM    732  CA  GLU A  36      69.053  60.043 134.904  1.00  0.00           C
ATOM    734  CB  GLU A  36      68.953  61.553 134.562  1.00  0.00           C
ATOM    737  CG  GLU A  36      69.593  61.923 133.192  1.00  0.00           C
ATOM    740  CD  GLU A  36      68.683  62.833 132.372  1.00  0.00           C
ATOM    741  OE1 GLU A  36      67.443  62.733 132.542  1.00  0.00           O
ATOM    742  OE2 GLU A  36      69.223  63.703 131.642  1.00  0.00           O
ATOM    743  C   GLU A  36      70.493  59.773 135.102  1.00  0.00           C
ATOM    744  O   GLU A  36      71.093  58.863 134.542  1.00  0.00           O
ATOM    745  N   THR A  37      71.073  60.523 136.033  1.00  0.00           N
ATOM    747  CA  THR A  37      72.363  60.293 136.624  1.00  0.00           C
ATOM    749  CB  THR A  37      72.743  61.483 137.492  1.00  0.00           C
ATOM    751  OG1 THR A  37      71.743  61.783 138.452  1.00  0.00           O
ATOM    753  CG2 THR A  37      72.883  62.733 136.612  1.00  0.00           C
ATOM    757  C   THR A  37      72.363  58.983 137.404  1.00  0.00           C
ATOM    758  O   THR A  37      73.343  58.253 137.442  1.00  0.00           O
ATOM    759  N   MET A  38      71.203  58.593 137.962  1.00  0.00           N
ATOM    761  CA  MET A  38      70.923  57.203 138.302  1.00  0.00           C
ATOM    763  CB  MET A  38      69.623  57.123 139.142  1.00  0.00           C
ATOM    766  CG  MET A  38      69.253  55.693 139.582  1.00  0.00           C
ATOM    769  SD  MET A  38      67.683  55.063 138.922  1.00  0.00           S
ATOM    770  CE  MET A  38      66.763  55.973 140.182  1.00  0.00           C
ATOM    774  C   MET A  38      70.923  56.173 137.152  1.00  0.00           C
ATOM    775  O   MET A  38      71.473  55.083 137.292  1.00  0.00           O
ATOM    776  N   ALA A  39      70.323  56.453 135.972  1.00  0.00           N
ATOM    778  CA  ALA A  39      70.403  55.583 134.792  1.00  0.00           C
ATOM    780  CB  ALA A  39      69.523  56.093 133.642  1.00  0.00           C
ATOM    784  C   ALA A  39      71.833  55.393 134.302  1.00  0.00           C
ATOM    785  O   ALA A  39      72.263  54.283 133.992  1.00  0.00           O
ATOM    786  N   ILE A  40      72.633  56.483 134.332  1.00  0.00           N
ATOM    788  CA  ILE A  40      74.073  56.443 134.142  1.00  0.00           C
ATOM    790  CB  ILE A  40      74.713  57.843 134.223  1.00  0.00           C
ATOM    792  CG2 ILE A  40      76.243  57.763 134.052  1.00  0.00           C
ATOM    796  CG1 ILE A  40      74.123  58.863 133.222  1.00  0.00           C
ATOM    799  CD  ILE A  40      74.263  58.503 131.742  1.00  0.00           C
ATOM    803  C   ILE A  40      74.773  55.493 135.132  1.00  0.00           C
ATOM    804  O   ILE A  40      75.543  54.633 134.722  1.00  0.00           O
ATOM    805  N   GLN A  41      74.473  55.573 136.462  1.00  0.00           N
ATOM    807  CA  GLN A  41      75.013  54.623 137.432  1.00  0.00           C
ATOM    809  CB  GLN A  41      74.723  54.933 138.942  1.00  0.00           C
ATOM    812  CG  GLN A  41      75.173  53.753 139.862  1.00  0.00           C
ATOM    815  CD  GLN A  41      75.253  54.053 141.352  1.00  0.00           C
ATOM    816  OE1 GLN A  41      74.263  54.143 142.092  1.00  0.00           O
ATOM    817  NE2 GLN A  41      76.503  54.193 141.852  1.00  0.00           N
ATOM    820  C   GLN A  41      74.583  53.193 137.193  1.00  0.00           C
ATOM    821  O   GLN A  41      75.393  52.273 137.193  1.00  0.00           O
ATOM    822  N   LEU A  42      73.293  52.973 136.922  1.00  0.00           N
ATOM    824  CA  LEU A  42      72.743  51.643 136.732  1.00  0.00           C
ATOM    826  CB  LEU A  42      71.233  51.773 136.442  1.00  0.00           C
ATOM    829  CG  LEU A  42      70.373  50.503 136.602  1.00  0.00           C
ATOM    831  CD1 LEU A  42      69.223  50.583 135.602  1.00  0.00           C
ATOM    835  CD2 LEU A  42      71.103  49.163 136.412  1.00  0.00           C
ATOM    839  C   LEU A  42      73.453  50.933 135.572  1.00  0.00           C
ATOM    840  O   LEU A  42      73.883  49.783 135.663  1.00  0.00           O
ATOM    841  N   ALA A  43      73.653  51.663 134.472  1.00  0.00           N
ATOM    843  CA  ALA A  43      74.453  51.213 133.372  1.00  0.00           C
ATOM    845  CB  ALA A  43      74.323  52.243 132.242  1.00  0.00           C
ATOM    849  C   ALA A  43      75.903  50.893 133.753  1.00  0.00           C
ATOM    850  O   ALA A  43      76.473  49.913 133.292  1.00  0.00           O
ATOM    851  N   GLU A  44      76.553  51.693 134.632  1.00  0.00           N
ATOM    853  CA  GLU A  44      77.893  51.413 135.143  1.00  0.00           C
ATOM    855  CB  GLU A  44      78.453  52.663 135.893  1.00  0.00           C
ATOM    858  CG  GLU A  44      78.543  52.723 137.442  1.00  0.00           C
ATOM    861  CD  GLU A  44      78.783  54.163 137.912  1.00  0.00           C
ATOM    862  OE1 GLU A  44      79.253  54.963 137.062  1.00  0.00           O
ATOM    863  OE2 GLU A  44      78.513  54.493 139.092  1.00  0.00           O
ATOM    864  C   GLU A  44      78.033  50.113 135.952  1.00  0.00           C
ATOM    865  O   GLU A  44      78.933  49.323 135.692  1.00  0.00           O
ATOM    866  N   ILE A  45      77.083  49.873 136.872  1.00  0.00           N
ATOM    868  CA  ILE A  45      76.893  48.673 137.682  1.00  0.00           C
ATOM    870  CB  ILE A  45      75.863  48.943 138.792  1.00  0.00           C
ATOM    872  CG2 ILE A  45      75.633  47.703 139.682  1.00  0.00           C
ATOM    876  CG1 ILE A  45      76.263  50.143 139.693  1.00  0.00           C
ATOM    879  CD  ILE A  45      77.563  49.963 140.482  1.00  0.00           C
ATOM    883  C   ILE A  45      76.483  47.443 136.872  1.00  0.00           C
ATOM    884  O   ILE A  45      76.883  46.303 137.143  1.00  0.00           O
ATOM    885  N   TYR A  46      75.653  47.643 135.822  1.00  0.00           N
ATOM    887  CA  TYR A  46      75.183  46.623 134.904  1.00  0.00           C
ATOM    889  CB  TYR A  46      73.943  47.123 134.102  1.00  0.00           C
ATOM    892  CG  TYR A  46      73.383  46.023 133.242  1.00  0.00           C
ATOM    893  CD1 TYR A  46      72.803  44.913 133.872  1.00  0.00           C
ATOM    895  CE1 TYR A  46      72.393  43.813 133.122  1.00  0.00           C
ATOM    897  CZ  TYR A  46      72.543  43.803 131.742  1.00  0.00           C
ATOM    898  OH  TYR A  46      72.223  42.623 131.072  1.00  0.00           O
ATOM    900  CD2 TYR A  46      73.513  46.033 131.842  1.00  0.00           C
ATOM    902  CE2 TYR A  46      73.103  44.913 131.102  1.00  0.00           C
ATOM    904  C   TYR A  46      76.253  46.163 133.942  1.00  0.00           C
ATOM    905  O   TYR A  46      76.293  45.023 133.502  1.00  0.00           O
ATOM    906  N   VAL A  47      77.223  47.033 133.632  1.00  0.00           N
ATOM    908  CA  VAL A  47      78.363  46.733 132.772  1.00  0.00           C
ATOM    910  CB  VAL A  47      78.733  48.023 132.032  1.00  0.00           C
ATOM    912  CG1 VAL A  47      80.063  47.953 131.262  1.00  0.00           C
ATOM    916  CG2 VAL A  47      77.613  48.333 131.012  1.00  0.00           C
ATOM    920  C   VAL A  47      79.473  46.103 133.622  1.00  0.00           C
ATOM    921  O   VAL A  47      80.653  46.043 133.282  1.00  0.00           O
ATOM    922  N   ARG A  48      79.073  45.573 134.802  1.00  0.00           N
ATOM    924  CA  ARG A  48      79.833  45.073 135.932  1.00  0.00           C
ATOM    926  CB  ARG A  48      81.003  44.063 135.632  1.00  0.00           C
ATOM    929  CG  ARG A  48      80.933  43.123 134.413  1.00  0.00           C
ATOM    932  CD  ARG A  48      82.343  42.793 133.862  1.00  0.00           C
ATOM    935  NE  ARG A  48      83.093  42.013 134.904  1.00  0.00           N
ATOM    937  CZ  ARG A  48      84.413  42.043 135.072  1.00  0.00           C
ATOM    938  NH1 ARG A  48      85.213  42.723 134.272  1.00  0.00           N
ATOM    941  NH2 ARG A  48      84.983  41.363 136.052  1.00  0.00           N
ATOM    944  C   ARG A  48      80.363  46.303 136.652  1.00  0.00           C
ATOM    945  O   ARG A  48      79.953  46.663 137.753  1.00  0.00           O
ATOM    946  N   TYR A  49      81.313  46.973 135.992  1.00  0.00           N
ATOM    948  CA  TYR A  49      81.953  48.193 136.402  1.00  0.00           C
ATOM    950  CB  TYR A  49      83.333  47.973 137.112  1.00  0.00           C
ATOM    953  CG  TYR A  49      83.103  47.563 138.533  1.00  0.00           C
ATOM    954  CD1 TYR A  49      82.673  46.263 138.802  1.00  0.00           C
ATOM    956  CE1 TYR A  49      82.193  45.913 140.072  1.00  0.00           C
ATOM    958  CZ  TYR A  49      82.223  46.853 141.092  1.00  0.00           C
ATOM    959  OH  TYR A  49      81.663  46.493 142.322  1.00  0.00           O
ATOM    961  CD2 TYR A  49      83.213  48.473 139.602  1.00  0.00           C
ATOM    963  CE2 TYR A  49      82.753  48.123 140.882  1.00  0.00           C
ATOM    965  C   TYR A  49      82.183  48.913 135.122  1.00  0.00           C
ATOM    966  O   TYR A  49      82.603  48.283 134.142  1.00  0.00           O
ATOM    967  N   ARG A  50      81.973  50.223 135.082  1.00  0.00           N
ATOM    969  CA  ARG A  50      82.323  51.033 133.942  1.00  0.00           C
ATOM    971  CB  ARG A  50      81.143  51.893 133.492  1.00  0.00           C
ATOM    974  CG  ARG A  50      81.193  52.353 132.032  1.00  0.00           C
ATOM    977  CD  ARG A  50      79.983  53.243 131.702  1.00  0.00           C
ATOM    980  NE  ARG A  50      79.923  53.413 130.212  1.00  0.00           N
ATOM    982  CZ  ARG A  50      79.563  52.473 129.352  1.00  0.00           C
ATOM    983  NH1 ARG A  50      79.193  51.273 129.702  1.00  0.00           N
ATOM    986  NH2 ARG A  50      79.583  52.803 128.082  1.00  0.00           N
ATOM    989  C   ARG A  50      83.443  51.903 134.442  1.00  0.00           C
ATOM    990  O   ARG A  50      83.313  52.533 135.482  1.00  0.00           O
ATOM    991  N   TYR A  51      84.593  51.943 133.742  1.00  0.00           N
ATOM    993  CA  TYR A  51      85.803  52.553 134.263  1.00  0.00           C
ATOM    995  CB  TYR A  51      86.953  52.413 133.253  1.00  0.00           C
ATOM    998  CG  TYR A  51      87.293  50.983 132.982  1.00  0.00           C
ATOM    999  CD1 TYR A  51      88.213  50.313 133.802  1.00  0.00           C
ATOM   1001  CE1 TYR A  51      88.583  48.993 133.533  1.00  0.00           C
ATOM   1003  CZ  TYR A  51      88.023  48.323 132.452  1.00  0.00           C
ATOM   1004  OH  TYR A  51      88.343  46.983 132.193  1.00  0.00           O
ATOM   1006  CD2 TYR A  51      86.803  50.323 131.842  1.00  0.00           C
ATOM   1008  CE2 TYR A  51      87.143  48.983 131.602  1.00  0.00           C
ATOM   1010  C   TYR A  51      85.723  54.023 134.673  1.00  0.00           C
ATOM   1011  O   TYR A  51      86.373  54.473 135.613  1.00  0.00           O
ATOM   1012  N   GLY A  52      84.923  54.803 133.912  1.00  0.00           N
ATOM   1014  CA  GLY A  52      84.803  56.253 134.052  1.00  0.00           C
ATOM   1017  C   GLY A  52      85.503  56.973 132.942  1.00  0.00           C
ATOM   1018  O   GLY A  52      85.663  58.183 132.973  1.00  0.00           O
ATOM   1019  N   GLU A  53      85.923  56.253 131.904  1.00  0.00           N
ATOM   1021  CA  GLU A  53      86.483  56.903 130.732  1.00  0.00           C
ATOM   1023  CB  GLU A  53      87.813  56.243 130.302  1.00  0.00           C
ATOM   1026  CG  GLU A  53      88.963  56.293 131.332  1.00  0.00           C
ATOM   1029  CD  GLU A  53      88.913  55.163 132.322  1.00  0.00           C
ATOM   1030  OE1 GLU A  53      89.023  54.003 131.842  1.00  0.00           O
ATOM   1031  OE2 GLU A  53      88.783  55.423 133.552  1.00  0.00           O
ATOM   1032  C   GLU A  53      85.533  56.853 129.542  1.00  0.00           C
ATOM   1033  O   GLU A  53      85.793  57.433 128.502  1.00  0.00           O
ATOM   1034  N   ARG A  54      84.373  56.183 129.652  1.00  0.00           N
ATOM   1036  CA  ARG A  54      83.503  55.993 128.512  1.00  0.00           C
ATOM   1038  CB  ARG A  54      82.813  54.613 128.542  1.00  0.00           C
ATOM   1041  CG  ARG A  54      83.773  53.433 128.612  1.00  0.00           C
ATOM   1044  CD  ARG A  54      82.993  52.123 128.712  1.00  0.00           C
ATOM   1047  NE  ARG A  54      83.983  51.053 128.972  1.00  0.00           N
ATOM   1049  CZ  ARG A  54      83.643  49.843 129.382  1.00  0.00           C
ATOM   1050  NH1 ARG A  54      82.443  49.523 129.783  1.00  0.00           N
ATOM   1053  NH2 ARG A  54      84.513  48.863 129.392  1.00  0.00           N
ATOM   1056  C   ARG A  54      82.393  57.013 128.552  1.00  0.00           C
ATOM   1057  O   ARG A  54      81.513  56.933 129.413  1.00  0.00           O
ATOM   1058  N   ILE A  55      82.383  57.963 127.602  1.00  0.00           N
ATOM   1060  CA  ILE A  55      81.353  58.983 127.522  1.00  0.00           C
ATOM   1062  CB  ILE A  55      81.713  60.093 126.552  1.00  0.00           C
ATOM   1064  CG2 ILE A  55      81.733  59.603 125.092  1.00  0.00           C
ATOM   1068  CG1 ILE A  55      80.803  61.323 126.763  1.00  0.00           C
ATOM   1071  CD  ILE A  55      81.323  62.573 126.062  1.00  0.00           C
ATOM   1075  C   ILE A  55      80.003  58.363 127.202  1.00  0.00           C
ATOM   1076  O   ILE A  55      79.903  57.433 126.412  1.00  0.00           O
ATOM   1077  N   ALA A  56      78.913  58.773 127.882  1.00  0.00           N
ATOM   1079  CA  ALA A  56      77.573  58.363 127.512  1.00  0.00           C
ATOM   1081  CB  ALA A  56      76.833  57.613 128.632  1.00  0.00           C
ATOM   1085  C   ALA A  56      76.783  59.573 127.112  1.00  0.00           C
ATOM   1086  O   ALA A  56      76.623  60.543 127.862  1.00  0.00           O
ATOM   1087  N   GLU A  57      76.233  59.483 125.902  1.00  0.00           N
ATOM   1089  CA  GLU A  57      75.223  60.363 125.432  1.00  0.00           C
ATOM   1091  CB  GLU A  57      75.303  60.583 123.922  1.00  0.00           C
ATOM   1094  CG  GLU A  57      76.653  61.203 123.502  1.00  0.00           C
ATOM   1097  CD  GLU A  57      76.953  62.503 124.232  1.00  0.00           C
ATOM   1098  OE1 GLU A  57      76.043  63.373 124.342  1.00  0.00           O
ATOM   1099  OE2 GLU A  57      78.103  62.613 124.743  1.00  0.00           O
ATOM   1100  C   GLU A  57      73.883  59.793 125.792  1.00  0.00           C
ATOM   1101  O   GLU A  57      73.513  58.663 125.462  1.00  0.00           O
ATOM   1102  N   GLU A  58      73.163  60.593 126.562  1.00  0.00           N
ATOM   1104  CA  GLU A  58      72.063  60.183 127.372  1.00  0.00           C
ATOM   1106  CB  GLU A  58      72.383  59.073 128.412  1.00  0.00           C
ATOM   1109  CG  GLU A  58      71.463  59.013 129.662  1.00  0.00           C
ATOM   1112  CD  GLU A  58      69.953  58.943 129.404  1.00  0.00           C
ATOM   1113  OE1 GLU A  58      69.503  58.893 128.232  1.00  0.00           O
ATOM   1114  OE2 GLU A  58      69.243  58.963 130.432  1.00  0.00           O
ATOM   1115  C   GLU A  58      71.463  61.433 127.942  1.00  0.00           C
ATOM   1116  O   GLU A  58      71.943  62.073 128.882  1.00  0.00           O
ATOM   1117  N   GLU A  59      70.413  61.813 127.222  1.00  0.00           N
ATOM   1119  CA  GLU A  59      69.513  62.913 127.372  1.00  0.00           C
ATOM   1121  CB  GLU A  59      70.193  64.323 127.382  1.00  0.00           C
ATOM   1124  CG  GLU A  59      69.253  65.573 127.312  1.00  0.00           C
ATOM   1127  CD  GLU A  59      69.373  66.663 128.393  1.00  0.00           C
ATOM   1128  OE1 GLU A  59      70.483  67.223 128.572  1.00  0.00           O
ATOM   1129  OE2 GLU A  59      68.343  67.043 129.003  1.00  0.00           O
ATOM   1130  C   GLU A  59      68.523  62.573 126.253  1.00  0.00           C
ATOM   1131  O   GLU A  59      67.993  63.403 125.522  1.00  0.00           O
ATOM   1132  N   LYS A  60      68.283  61.233 126.092  1.00  0.00           N
ATOM   1134  CA  LYS A  60      67.433  60.593 125.102  1.00  0.00           C
ATOM   1136  CB  LYS A  60      68.193  59.493 124.302  1.00  0.00           C
ATOM   1139  CG  LYS A  60      69.283  59.993 123.352  1.00  0.00           C
ATOM   1142  CD  LYS A  60      70.063  58.843 122.692  1.00  0.00           C
ATOM   1145  CE  LYS A  60      71.273  59.313 121.892  1.00  0.00           C
ATOM   1148  NZ  LYS A  60      71.973  58.163 121.292  1.00  0.00           N
ATOM   1152  C   LYS A  60      66.243  59.913 125.772  1.00  0.00           C
ATOM   1153  O   LYS A  60      66.153  58.673 125.722  1.00  0.00           O
ATOM   1154  N   PRO A  61      65.313  60.613 126.422  1.00  0.00           N
ATOM   1155  CD  PRO A  61      65.213  62.073 126.393  1.00  0.00           C
ATOM   1158  CA  PRO A  61      64.043  60.023 126.782  1.00  0.00           C
ATOM   1160  CB  PRO A  61      63.333  61.133 127.562  1.00  0.00           C
ATOM   1163  CG  PRO A  61      63.813  62.423 126.882  1.00  0.00           C
ATOM   1166  C   PRO A  61      63.273  59.633 125.552  1.00  0.00           C
ATOM   1167  O   PRO A  61      63.363  60.303 124.522  1.00  0.00           O
ATOM   1168  N   TYR A  62      62.513  58.543 125.592  1.00  0.00           N
ATOM   1170  CA  TYR A  62      61.563  58.293 124.552  1.00  0.00           C
ATOM   1172  CB  TYR A  62      60.953  56.893 124.743  1.00  0.00           C
ATOM   1175  CG  TYR A  62      61.923  55.853 124.272  1.00  0.00           C
ATOM   1176  CD1 TYR A  62      62.293  55.793 122.912  1.00  0.00           C
ATOM   1178  CE1 TYR A  62      63.143  54.793 122.442  1.00  0.00           C
ATOM   1180  CZ  TYR A  62      63.623  53.823 123.322  1.00  0.00           C
ATOM   1181  OH  TYR A  62      64.393  52.743 122.862  1.00  0.00           O
ATOM   1183  CD2 TYR A  62      62.423  54.883 125.143  1.00  0.00           C
ATOM   1185  CE2 TYR A  62      63.293  53.893 124.682  1.00  0.00           C
ATOM   1187  C   TYR A  62      60.473  59.363 124.442  1.00  0.00           C
ATOM   1188  O   TYR A  62      59.913  59.813 125.432  1.00  0.00           O
ATOM   1189  N   LEU A  63      60.173  59.793 123.212  1.00  0.00           N
ATOM   1191  CA  LEU A  63      59.123  60.733 122.862  1.00  0.00           C
ATOM   1193  CB  LEU A  63      58.983  60.763 121.322  1.00  0.00           C
ATOM   1196  CG  LEU A  63      60.273  61.203 120.612  1.00  0.00           C
ATOM   1198  CD1 LEU A  63      60.143  61.213 119.102  1.00  0.00           C
ATOM   1202  CD2 LEU A  63      60.583  62.623 121.022  1.00  0.00           C
ATOM   1206  C   LEU A  63      57.743  60.553 123.472  1.00  0.00           C
ATOM   1207  O   LEU A  63      57.363  59.513 123.992  1.00  0.00           O
ATOM   1208  N   ILE A  64      56.893  61.593 123.342  1.00  0.00           N
ATOM   1210  CA  ILE A  64      55.473  61.553 123.702  1.00  0.00           C
ATOM   1212  CB  ILE A  64      54.843  62.943 123.602  1.00  0.00           C
ATOM   1214  CG2 ILE A  64      55.633  63.873 124.552  1.00  0.00           C
ATOM   1218  CG1 ILE A  64      54.793  63.523 122.162  1.00  0.00           C
ATOM   1221  CD  ILE A  64      53.533  63.153 121.382  1.00  0.00           C
ATOM   1225  C   ILE A  64      54.663  60.503 122.942  1.00  0.00           C
ATOM   1226  O   ILE A  64      53.643  60.023 123.432  1.00  0.00           O
ATOM   1227  N   THR A  65      55.123  60.153 121.712  1.00  0.00           N
ATOM   1229  CA  THR A  65      54.533  59.143 120.822  1.00  0.00           C
ATOM   1231  CB  THR A  65      54.893  59.433 119.352  1.00  0.00           C
ATOM   1233  OG1 THR A  65      54.233  58.553 118.442  1.00  0.00           O
ATOM   1235  CG2 THR A  65      56.403  59.313 119.062  1.00  0.00           C
ATOM   1239  C   THR A  65      54.973  57.733 121.182  1.00  0.00           C
ATOM   1240  O   THR A  65      54.383  56.723 120.792  1.00  0.00           O
ATOM   1241  N   GLU A  66      56.053  57.603 121.982  1.00  0.00           N
ATOM   1243  CA  GLU A  66      56.633  56.333 122.282  1.00  0.00           C
ATOM   1245  CB  GLU A  66      58.103  56.483 122.652  1.00  0.00           C
ATOM   1248  CG  GLU A  66      59.023  56.823 121.452  1.00  0.00           C
ATOM   1251  CD  GLU A  66      59.383  55.583 120.653  1.00  0.00           C
ATOM   1252  OE1 GLU A  66      59.853  54.593 121.272  1.00  0.00           O
ATOM   1253  OE2 GLU A  66      59.123  55.563 119.412  1.00  0.00           O
ATOM   1254  C   GLU A  66      55.883  55.593 123.382  1.00  0.00           C
ATOM   1255  O   GLU A  66      55.683  56.083 124.502  1.00  0.00           O
ATOM   1256  N   LEU A  67      55.463  54.373 123.042  1.00  0.00           N
ATOM   1258  CA  LEU A  67      54.683  53.473 123.862  1.00  0.00           C
ATOM   1260  CB  LEU A  67      54.243  52.223 123.042  1.00  0.00           C
ATOM   1263  CG  LEU A  67      53.023  52.403 122.112  1.00  0.00           C
ATOM   1265  CD1 LEU A  67      51.763  52.883 122.842  1.00  0.00           C
ATOM   1269  CD2 LEU A  67      53.323  53.303 120.902  1.00  0.00           C
ATOM   1273  C   LEU A  67      55.343  53.053 125.182  1.00  0.00           C
ATOM   1274  O   LEU A  67      54.623  53.043 126.192  1.00  0.00           O
ATOM   1275  N   PRO A  68      56.623  52.723 125.272  1.00  0.00           N
ATOM   1276  CD  PRO A  68      57.343  52.043 124.173  1.00  0.00           C
ATOM   1279  CA  PRO A  68      57.213  52.383 126.562  1.00  0.00           C
ATOM   1281  CB  PRO A  68      57.923  51.053 126.272  1.00  0.00           C
ATOM   1284  CG  PRO A  68      58.443  51.223 124.842  1.00  0.00           C
ATOM   1287  C   PRO A  68      58.203  53.463 126.992  1.00  0.00           C
ATOM   1288  O   PRO A  68      59.113  53.833 126.262  1.00  0.00           O
ATOM   1289  N   ASP A  69      58.053  53.983 128.222  1.00  0.00           N
ATOM   1291  CA  ASP A  69      58.893  55.043 128.732  1.00  0.00           C
ATOM   1293  CB  ASP A  69      58.103  55.813 129.852  1.00  0.00           C
ATOM   1296  CG  ASP A  69      58.643  57.203 130.112  1.00  0.00           C
ATOM   1297  OD1 ASP A  69      59.133  57.813 129.132  1.00  0.00           O
ATOM   1298  OD2 ASP A  69      58.493  57.703 131.253  1.00  0.00           O
ATOM   1299  C   ASP A  69      60.223  54.473 129.252  1.00  0.00           C
ATOM   1300  O   ASP A  69      60.253  53.723 130.233  1.00  0.00           O
ATOM   1301  N   SER A  70      61.333  54.833 128.612  1.00  0.00           N
ATOM   1303  CA  SER A  70      62.683  54.373 128.952  1.00  0.00           C
ATOM   1305  CB  SER A  70      63.113  53.013 128.362  1.00  0.00           C
ATOM   1308  OG  SER A  70      62.283  51.973 128.872  1.00  0.00           O
ATOM   1310  C   SER A  70      63.663  55.443 128.542  1.00  0.00           C
ATOM   1311  O   SER A  70      63.293  56.473 127.992  1.00  0.00           O
ATOM   1312  N   TRP A  71      64.943  55.223 128.842  1.00  0.00           N
ATOM   1314  CA  TRP A  71      66.033  56.073 128.432  1.00  0.00           C
ATOM   1316  CB  TRP A  71      66.893  56.453 129.652  1.00  0.00           C
ATOM   1319  CG  TRP A  71      66.153  57.373 130.562  1.00  0.00           C
ATOM   1320  CD1 TRP A  71      65.453  57.103 131.702  1.00  0.00           C
ATOM   1322  NE1 TRP A  71      64.933  58.273 132.193  1.00  0.00           N
ATOM   1324  CE2 TRP A  71      65.263  59.303 131.362  1.00  0.00           C
ATOM   1325  CD2 TRP A  71      66.033  58.773 130.312  1.00  0.00           C
ATOM   1326  CE3 TRP A  71      66.533  59.603 129.332  1.00  0.00           C
ATOM   1328  CZ3 TRP A  71      66.363  60.973 129.472  1.00  0.00           C
ATOM   1330  CZ2 TRP A  71      64.963  60.663 131.412  1.00  0.00           C
ATOM   1332  CH2 TRP A  71      65.573  61.503 130.482  1.00  0.00           C
ATOM   1334  C   TRP A  71      66.903  55.333 127.462  1.00  0.00           C
ATOM   1335  O   TRP A  71      67.193  54.163 127.702  1.00  0.00           O
ATOM   1336  N   VAL A  72      67.343  55.973 126.362  1.00  0.00           N
ATOM   1338  CA  VAL A  72      68.273  55.323 125.442  1.00  0.00           C
ATOM   1340  CB  VAL A  72      67.933  55.533 123.983  1.00  0.00           C
ATOM   1342  CG1 VAL A  72      68.953  54.793 123.072  1.00  0.00           C
ATOM   1346  CG2 VAL A  72      66.523  54.963 123.753  1.00  0.00           C
ATOM   1350  C   VAL A  72      69.673  55.833 125.682  1.00  0.00           C
ATOM   1351  O   VAL A  72      70.033  56.933 125.312  1.00  0.00           O
ATOM   1352  N   VAL A  73      70.533  55.003 126.253  1.00  0.00           N
ATOM   1354  CA  VAL A  73      71.893  55.383 126.492  1.00  0.00           C
ATOM   1356  CB  VAL A  73      72.393  54.833 127.822  1.00  0.00           C
ATOM   1358  CG1 VAL A  73      73.813  55.353 128.102  1.00  0.00           C
ATOM   1362  CG2 VAL A  73      71.393  55.273 128.912  1.00  0.00           C
ATOM   1366  C   VAL A  73      72.713  54.843 125.362  1.00  0.00           C
ATOM   1367  O   VAL A  73      72.633  53.653 125.042  1.00  0.00           O
ATOM   1368  N   GLU A  74      73.553  55.663 124.722  1.00  0.00           N
ATOM   1370  CA  GLU A  74      74.623  55.123 123.922  1.00  0.00           C
ATOM   1372  CB  GLU A  74      74.613  55.623 122.462  1.00  0.00           C
ATOM   1375  CG  GLU A  74      75.063  57.083 122.262  1.00  0.00           C
ATOM   1378  CD  GLU A  74      74.883  57.553 120.832  1.00  0.00           C
ATOM   1379  OE1 GLU A  74      74.063  56.963 120.102  1.00  0.00           O
ATOM   1380  OE2 GLU A  74      75.433  58.633 120.522  1.00  0.00           O
ATOM   1381  C   GLU A  74      75.873  55.523 124.652  1.00  0.00           C
ATOM   1382  O   GLU A  74      76.073  56.653 125.082  1.00  0.00           O
ATOM   1383  N   GLY A  75      76.743  54.543 124.882  1.00  0.00           N
ATOM   1385  CA  GLY A  75      77.943  54.743 125.672  1.00  0.00           C
ATOM   1388  C   GLY A  75      79.113  54.383 124.842  1.00  0.00           C
ATOM   1389  O   GLY A  75      79.183  53.253 124.392  1.00  0.00           O
ATOM   1390  N   ALA A  76      80.063  55.293 124.642  1.00  0.00           N
ATOM   1392  CA  ALA A  76      81.183  55.063 123.772  1.00  0.00           C
ATOM   1394  CB  ALA A  76      81.513  56.353 123.013  1.00  0.00           C
ATOM   1398  C   ALA A  76      82.403  54.593 124.552  1.00  0.00           C
ATOM   1399  O   ALA A  76      82.913  55.263 125.452  1.00  0.00           O
ATOM   1400  N   LYS A  77      82.933  53.413 124.222  1.00  0.00           N
ATOM   1402  CA  LYS A  77      84.133  52.853 124.802  1.00  0.00           C
ATOM   1404  CB  LYS A  77      83.933  51.333 125.062  1.00  0.00           C
ATOM   1407  CG  LYS A  77      85.043  50.623 125.862  1.00  0.00           C
ATOM   1410  CD  LYS A  77      84.773  49.123 126.172  1.00  0.00           C
ATOM   1413  CE  LYS A  77      84.723  48.163 124.972  1.00  0.00           C
ATOM   1416  NZ  LYS A  77      84.513  46.743 125.362  1.00  0.00           N
ATOM   1420  C   LYS A  77      85.323  53.163 123.902  1.00  0.00           C
ATOM   1421  O   LYS A  77      86.133  52.303 123.552  1.00  0.00           O
ATOM   1422  N   LEU A  78      85.513  54.453 123.602  1.00  0.00           N
ATOM   1424  CA  LEU A  78      86.643  54.993 122.873  1.00  0.00           C
ATOM   1426  CB  LEU A  78      86.383  56.533 122.762  1.00  0.00           C
ATOM   1429  CG  LEU A  78      87.283  57.353 121.812  1.00  0.00           C
ATOM   1431  CD1 LEU A  78      88.773  57.383 122.192  1.00  0.00           C
ATOM   1435  CD2 LEU A  78      87.023  56.903 120.362  1.00  0.00           C
ATOM   1439  C   LEU A  78      88.013  54.563 123.462  1.00  0.00           C
ATOM   1440  O   LEU A  78      88.853  54.083 122.702  1.00  0.00           O
ATOM   1441  N   PRO A  79      88.283  54.583 124.772  1.00  0.00           N
ATOM   1442  CD  PRO A  79      87.673  55.573 125.672  1.00  0.00           C
ATOM   1445  CA  PRO A  79      89.493  54.033 125.373  1.00  0.00           C
ATOM   1447  CB  PRO A  79      89.233  54.183 126.872  1.00  0.00           C
ATOM   1450  CG  PRO A  79      88.493  55.513 126.952  1.00  0.00           C
ATOM   1453  C   PRO A  79      89.923  52.603 125.072  1.00  0.00           C
ATOM   1454  O   PRO A  79      91.113  52.333 125.172  1.00  0.00           O
ATOM   1455  N   TYR A  80      89.003  51.653 124.802  1.00  0.00           N
ATOM   1457  CA  TYR A  80      89.363  50.253 124.542  1.00  0.00           C
ATOM   1459  CB  TYR A  80      88.353  49.263 125.222  1.00  0.00           C
ATOM   1462  CG  TYR A  80      88.533  47.793 124.862  1.00  0.00           C
ATOM   1463  CD1 TYR A  80      89.153  46.853 125.712  1.00  0.00           C
ATOM   1465  CE1 TYR A  80      89.353  45.533 125.272  1.00  0.00           C
ATOM   1467  CZ  TYR A  80      88.973  45.153 123.983  1.00  0.00           C
ATOM   1468  OH  TYR A  80      89.263  43.873 123.462  1.00  0.00           O
ATOM   1470  CD2 TYR A  80      88.023  47.333 123.642  1.00  0.00           C
ATOM   1472  CE2 TYR A  80      88.283  46.053 123.172  1.00  0.00           C
ATOM   1474  C   TYR A  80      89.513  50.013 123.052  1.00  0.00           C
ATOM   1475  O   TYR A  80      90.423  49.303 122.632  1.00  0.00           O
ATOM   1476  N   GLU A  81      88.643  50.623 122.222  1.00  0.00           N
ATOM   1478  CA  GLU A  81      88.833  50.713 120.792  1.00  0.00           C
ATOM   1480  CB  GLU A  81      87.973  49.743 119.952  1.00  0.00           C
ATOM   1483  CG  GLU A  81      88.303  48.263 120.222  1.00  0.00           C
ATOM   1486  CD  GLU A  81      87.943  47.283 119.102  1.00  0.00           C
ATOM   1487  OE1 GLU A  81      87.873  47.703 117.932  1.00  0.00           O
ATOM   1488  OE2 GLU A  81      87.823  46.083 119.452  1.00  0.00           O
ATOM   1489  C   GLU A  81      88.483  52.113 120.352  1.00  0.00           C
ATOM   1490  O   GLU A  81      87.343  52.563 120.502  1.00  0.00           O
ATOM   1491  N   VAL A  82      89.443  52.803 119.722  1.00  0.00           N
ATOM   1493  CA  VAL A  82      89.313  54.143 119.173  1.00  0.00           C
ATOM   1495  CB  VAL A  82      90.653  54.863 119.292  1.00  0.00           C
ATOM   1497  CG1 VAL A  82      91.723  54.173 118.423  1.00  0.00           C
ATOM   1501  CG2 VAL A  82      90.543  56.383 119.002  1.00  0.00           C
ATOM   1505  C   VAL A  82      88.683  54.103 117.762  1.00  0.00           C
ATOM   1506  O   VAL A  82      89.073  54.783 116.812  1.00  0.00           O
ATOM   1507  N   ALA A  83      87.673  53.233 117.602  1.00  0.00           N
ATOM   1509  CA  ALA A  83      87.043  52.883 116.352  1.00  0.00           C
ATOM   1511  CB  ALA A  83      87.183  51.363 116.142  1.00  0.00           C
ATOM   1515  C   ALA A  83      85.563  53.263 116.362  1.00  0.00           C
ATOM   1516  O   ALA A  83      84.763  52.823 115.542  1.00  0.00           O
ATOM   1517  N   GLY A  84      85.163  54.103 117.333  1.00  0.00           N
ATOM   1519  CA  GLY A  84      83.773  54.453 117.572  1.00  0.00           C
ATOM   1522  C   GLY A  84      82.993  53.373 118.272  1.00  0.00           C
ATOM   1523  O   GLY A  84      81.823  53.123 117.992  1.00  0.00           O
ATOM   1524  N   GLY A  85      83.633  52.643 119.192  1.00  0.00           N
ATOM   1526  CA  GLY A  85      83.013  51.543 119.912  1.00  0.00           C
ATOM   1529  C   GLY A  85      81.903  51.943 120.832  1.00  0.00           C
ATOM   1530  O   GLY A  85      82.143  52.563 121.852  1.00  0.00           O
ATOM   1531  N   VAL A  86      80.653  51.533 120.542  1.00  0.00           N
ATOM   1533  CA  VAL A  86      79.483  52.073 121.192  1.00  0.00           C
ATOM   1535  CB  VAL A  86      78.713  53.003 120.242  1.00  0.00           C
ATOM   1537  CG1 VAL A  86      78.033  52.223 119.112  1.00  0.00           C
ATOM   1541  CG2 VAL A  86      77.673  53.873 120.993  1.00  0.00           C
ATOM   1545  C   VAL A  86      78.633  50.943 121.742  1.00  0.00           C
ATOM   1546  O   VAL A  86      78.663  49.793 121.332  1.00  0.00           O
ATOM   1547  N   PHE A  87      77.883  51.233 122.792  1.00  0.00           N
ATOM   1549  CA  PHE A  87      77.143  50.233 123.512  1.00  0.00           C
ATOM   1551  CB  PHE A  87      77.763  49.893 124.892  1.00  0.00           C
ATOM   1554  CG  PHE A  87      79.123  49.343 124.622  1.00  0.00           C
ATOM   1555  CD1 PHE A  87      79.243  47.983 124.362  1.00  0.00           C
ATOM   1557  CE1 PHE A  87      80.403  47.473 123.753  1.00  0.00           C
ATOM   1559  CZ  PHE A  87      81.443  48.333 123.402  1.00  0.00           C
ATOM   1561  CD2 PHE A  87      80.233  50.173 124.422  1.00  0.00           C
ATOM   1563  CE2 PHE A  87      81.353  49.683 123.742  1.00  0.00           C
ATOM   1565  C   PHE A  87      75.833  50.883 123.712  1.00  0.00           C
ATOM   1566  O   PHE A  87      75.793  51.983 124.263  1.00  0.00           O
ATOM   1567  N   ILE A  88      74.723  50.243 123.292  1.00  0.00           N
ATOM   1569  CA  ILE A  88      73.413  50.803 123.552  1.00  0.00           C
ATOM   1571  CB  ILE A  88      72.513  51.043 122.333  1.00  0.00           C
ATOM   1573  CG2 ILE A  88      73.203  52.123 121.472  1.00  0.00           C
ATOM   1577  CG1 ILE A  88      72.203  49.823 121.452  1.00  0.00           C
ATOM   1580  CD  ILE A  88      71.073  48.953 121.992  1.00  0.00           C
ATOM   1584  C   ILE A  88      72.843  50.033 124.712  1.00  0.00           C
ATOM   1585  O   ILE A  88      72.993  48.813 124.842  1.00  0.00           O
ATOM   1586  N   ILE A  89      72.273  50.773 125.672  1.00  0.00           N
ATOM   1588  CA  ILE A  89      71.663  50.253 126.872  1.00  0.00           C
ATOM   1590  CB  ILE A  89      72.483  50.463 128.163  1.00  0.00           C
ATOM   1592  CG2 ILE A  89      71.693  49.823 129.332  1.00  0.00           C
ATOM   1596  CG1 ILE A  89      73.903  49.843 128.113  1.00  0.00           C
ATOM   1599  CD  ILE A  89      74.993  50.763 127.532  1.00  0.00           C
ATOM   1603  C   ILE A  89      70.373  51.033 126.952  1.00  0.00           C
ATOM   1604  O   ILE A  89      70.393  52.263 126.822  1.00  0.00           O
ATOM   1605  N   GLU A  90      69.223  50.363 127.162  1.00  0.00           N
ATOM   1607  CA  GLU A  90      67.973  51.053 127.403  1.00  0.00           C
ATOM   1609  CB  GLU A  90      66.933  50.813 126.262  1.00  0.00           C
ATOM   1612  CG  GLU A  90      66.333  49.383 126.242  1.00  0.00           C
ATOM   1615  CD  GLU A  90      65.533  48.993 124.992  1.00  0.00           C
ATOM   1616  OE1 GLU A  90      64.423  49.553 124.812  1.00  0.00           O
ATOM   1617  OE2 GLU A  90      65.993  48.083 124.242  1.00  0.00           O
ATOM   1618  C   GLU A  90      67.473  50.663 128.782  1.00  0.00           C
ATOM   1619  O   GLU A  90      67.523  49.493 129.202  1.00  0.00           O
ATOM   1620  N   ILE A  91      67.063  51.673 129.582  1.00  0.00           N
ATOM   1622  CA  ILE A  91      66.743  51.533 130.992  1.00  0.00           C
ATOM   1624  CB  ILE A  91      67.703  52.343 131.882  1.00  0.00           C
ATOM   1626  CG2 ILE A  91      67.273  52.293 133.372  1.00  0.00           C
ATOM   1630  CG1 ILE A  91      69.173  51.893 131.712  1.00  0.00           C
ATOM   1633  CD  ILE A  91      69.393  50.393 131.913  1.00  0.00           C
ATOM   1637  C   ILE A  91      65.353  52.043 131.242  1.00  0.00           C
ATOM   1638  O   ILE A  91      65.043  53.173 130.862  1.00  0.00           O
ATOM   1639  N   ASN A  92      64.463  51.253 131.892  1.00  0.00           N
ATOM   1641  CA  ASN A  92      63.103  51.713 132.143  1.00  0.00           C
ATOM   1643  CB  ASN A  92      62.143  50.673 132.792  1.00  0.00           C
ATOM   1646  CG  ASN A  92      61.773  49.573 131.802  1.00  0.00           C
ATOM   1647  OD1 ASN A  92      62.383  49.393 130.762  1.00  0.00           O
ATOM   1648  ND2 ASN A  92      60.723  48.793 132.152  1.00  0.00           N
ATOM   1651  C   ASN A  92      63.033  53.003 132.942  1.00  0.00           C
ATOM   1652  O   ASN A  92      63.643  53.183 133.992  1.00  0.00           O
ATOM   1653  N   LYS A  93      62.183  53.913 132.462  1.00  0.00           N
ATOM   1655  CA  LYS A  93      62.103  55.263 132.942  1.00  0.00           C
ATOM   1657  CB  LYS A  93      61.663  56.143 131.752  1.00  0.00           C
ATOM   1660  CG  LYS A  93      61.643  57.643 131.982  1.00  0.00           C
ATOM   1663  CD  LYS A  93      61.753  58.453 130.682  1.00  0.00           C
ATOM   1666  CE  LYS A  93      60.893  59.723 130.663  1.00  0.00           C
ATOM   1669  NZ  LYS A  93      61.713  60.943 130.822  1.00  0.00           N
ATOM   1673  C   LYS A  93      61.083  55.333 134.062  1.00  0.00           C
ATOM   1674  O   LYS A  93      60.633  56.393 134.472  1.00  0.00           O
ATOM   1675  N   LYS A  94      60.693  54.163 134.592  1.00  0.00           N
ATOM   1677  CA  LYS A  94      59.913  54.063 135.802  1.00  0.00           C
ATOM   1679  CB  LYS A  94      58.583  53.293 135.592  1.00  0.00           C
ATOM   1682  CG  LYS A  94      57.563  54.283 135.022  1.00  0.00           C
ATOM   1685  CD  LYS A  94      56.123  53.793 134.882  1.00  0.00           C
ATOM   1688  CE  LYS A  94      55.413  53.663 136.223  1.00  0.00           C
ATOM   1691  NZ  LYS A  94      53.963  53.453 136.012  1.00  0.00           N
ATOM   1695  C   LYS A  94      60.703  53.613 137.003  1.00  0.00           C
ATOM   1696  O   LYS A  94      60.803  54.353 137.973  1.00  0.00           O
ATOM   1697  N   ASN A  95      61.253  52.383 136.992  1.00  0.00           N
ATOM   1699  CA  ASN A  95      61.823  51.803 138.192  1.00  0.00           C
ATOM   1701  CB  ASN A  95      61.183  50.423 138.502  1.00  0.00           C
ATOM   1704  CG  ASN A  95      59.683  50.603 138.642  1.00  0.00           C
ATOM   1705  OD1 ASN A  95      59.213  51.623 139.162  1.00  0.00           O
ATOM   1706  ND2 ASN A  95      58.893  49.603 138.202  1.00  0.00           N
ATOM   1709  C   ASN A  95      63.313  51.583 138.052  1.00  0.00           C
ATOM   1710  O   ASN A  95      63.903  50.933 138.912  1.00  0.00           O
ATOM   1711  N   GLY A  96      63.933  52.083 136.962  1.00  0.00           N
ATOM   1713  CA  GLY A  96      65.353  51.893 136.702  1.00  0.00           C
ATOM   1716  C   GLY A  96      65.733  50.443 136.542  1.00  0.00           C
ATOM   1717  O   GLY A  96      66.693  49.963 137.143  1.00  0.00           O
ATOM   1718  N   CYS A  97      64.963  49.683 135.742  1.00  0.00           N
ATOM   1720  CA  CYS A  97      65.313  48.313 135.452  1.00  0.00           C
ATOM   1722  CB  CYS A  97      64.063  47.363 135.362  1.00  0.00           C
ATOM   1725  SG  CYS A  97      63.243  47.163 133.742  1.00  0.00           S
ATOM   1727  C   CYS A  97      66.153  48.303 134.182  1.00  0.00           C
ATOM   1728  O   CYS A  97      65.933  49.083 133.253  1.00  0.00           O
ATOM   1729  N   VAL A  98      67.153  47.403 134.124  1.00  0.00           N
ATOM   1731  CA  VAL A  98      67.833  47.103 132.882  1.00  0.00           C
ATOM   1733  CB  VAL A  98      69.173  46.433 133.102  1.00  0.00           C
ATOM   1735  CG1 VAL A  98      70.083  47.443 133.812  1.00  0.00           C
ATOM   1739  CG2 VAL A  98      69.043  45.173 133.972  1.00  0.00           C
ATOM   1743  C   VAL A  98      66.943  46.273 131.992  1.00  0.00           C
ATOM   1744  O   VAL A  98      66.453  45.203 132.362  1.00  0.00           O
ATOM   1745  N   LEU A  99      66.673  46.793 130.792  1.00  0.00           N
ATOM   1747  CA  LEU A  99      65.723  46.163 129.923  1.00  0.00           C
ATOM   1749  CB  LEU A  99      64.833  47.273 129.322  1.00  0.00           C
ATOM   1752  CG  LEU A  99      63.763  46.753 128.352  1.00  0.00           C
ATOM   1754  CD1 LEU A  99      62.773  45.823 129.062  1.00  0.00           C
ATOM   1758  CD2 LEU A  99      63.003  47.913 127.733  1.00  0.00           C
ATOM   1762  C   LEU A  99      66.463  45.443 128.832  1.00  0.00           C
ATOM   1763  O   LEU A  99      66.163  44.303 128.462  1.00  0.00           O
ATOM   1764  N   ASN A 100      67.503  46.093 128.282  1.00  0.00           N
ATOM   1766  CA  ASN A 100      68.183  45.513 127.162  1.00  0.00           C
ATOM   1768  CB  ASN A 100      67.333  45.713 125.872  1.00  0.00           C
ATOM   1771  CG  ASN A 100      67.793  44.933 124.662  1.00  0.00           C
ATOM   1772  OD1 ASN A 100      68.573  43.963 124.732  1.00  0.00           O
ATOM   1773  ND2 ASN A 100      67.363  45.413 123.472  1.00  0.00           N
ATOM   1776  C   ASN A 100      69.543  46.163 127.052  1.00  0.00           C
ATOM   1777  O   ASN A 100      69.803  47.263 127.552  1.00  0.00           O
ATOM   1778  N   PHE A 101      70.473  45.463 126.393  1.00  0.00           N
ATOM   1780  CA  PHE A 101      71.803  45.943 126.172  1.00  0.00           C
ATOM   1782  CB  PHE A 101      72.683  45.593 127.403  1.00  0.00           C
ATOM   1785  CG  PHE A 101      72.863  44.093 127.532  1.00  0.00           C
ATOM   1786  CD1 PHE A 101      71.913  43.263 128.154  1.00  0.00           C
ATOM   1788  CE1 PHE A 101      72.103  41.873 128.182  1.00  0.00           C
ATOM   1790  CZ  PHE A 101      73.243  41.313 127.592  1.00  0.00           C
ATOM   1792  CD2 PHE A 101      74.003  43.513 126.972  1.00  0.00           C
ATOM   1794  CE2 PHE A 101      74.193  42.133 126.982  1.00  0.00           C
ATOM   1796  C   PHE A 101      72.283  45.303 124.862  1.00  0.00           C
ATOM   1797  O   PHE A 101      71.993  44.143 124.562  1.00  0.00           O
ATOM   1798  N   LEU A 102      73.033  46.053 124.033  1.00  0.00           N
ATOM   1800  CA  LEU A 102      73.743  45.513 122.892  1.00  0.00           C
ATOM   1802  CB  LEU A 102      73.163  45.943 121.522  1.00  0.00           C
ATOM   1805  CG  LEU A 102      73.893  45.353 120.292  1.00  0.00           C
ATOM   1807  CD1 LEU A 102      73.833  43.823 120.242  1.00  0.00           C
ATOM   1811  CD2 LEU A 102      73.283  45.943 119.022  1.00  0.00           C
ATOM   1815  C   LEU A 102      75.173  45.983 122.923  1.00  0.00           C
ATOM   1816  O   LEU A 102      75.443  47.183 123.022  1.00  0.00           O
ATOM   1817  N   HIS A 103      76.133  45.053 122.783  1.00  0.00           N
ATOM   1819  CA  HIS A 103      77.523  45.413 122.632  1.00  0.00           C
ATOM   1821  CB  HIS A 103      78.463  44.473 123.432  1.00  0.00           C
ATOM   1824  ND1 HIS A 103      79.333  45.153 125.702  1.00  0.00           N
ATOM   1825  CG  HIS A 103      78.293  44.693 124.903  1.00  0.00           C
ATOM   1826  CE1 HIS A 103      78.783  45.323 126.892  1.00  0.00           C
ATOM   1828  NE2 HIS A 103      77.463  44.993 126.903  1.00  0.00           N
ATOM   1830  CD2 HIS A 103      77.163  44.583 125.622  1.00  0.00           C
ATOM   1832  C   HIS A 103      77.883  45.373 121.182  1.00  0.00           C
ATOM   1833  O   HIS A 103      77.913  44.293 120.572  1.00  0.00           O
ATOM   1834  N   SER A 104      78.163  46.543 120.572  1.00  0.00           N
ATOM   1836  CA  SER A 104      78.743  46.563 119.242  1.00  0.00           C
ATOM   1838  CB  SER A 104      78.753  47.953 118.512  1.00  0.00           C
ATOM   1841  OG  SER A 104      79.763  48.863 118.942  1.00  0.00           O
ATOM   1843  C   SER A 104      80.093  45.903 119.232  1.00  0.00           C
ATOM   1844  O   SER A 104      80.913  46.033 120.152  1.00  0.00           O
ATOM   1845  N   LYS A 105      80.293  45.113 118.182  1.00  0.00           N
ATOM   1847  CA  LYS A 105      81.533  44.543 117.802  1.00  0.00           C
ATOM   1849  CB  LYS A 105      81.453  42.993 117.662  1.00  0.00           C
ATOM   1852  CG  LYS A 105      80.893  42.163 118.842  1.00  0.00           C
ATOM   1855  CD  LYS A 105      80.883  40.693 118.392  1.00  0.00           C
ATOM   1858  CE  LYS A 105      79.923  39.713 119.082  1.00  0.00           C
ATOM   1861  NZ  LYS A 105      80.313  39.263 120.432  1.00  0.00           N
ATOM   1865  C   LYS A 105      81.763  45.103 116.372  1.00  0.00           C
ATOM   1866  OT1 LYS A 105      80.893  45.853 115.852  1.00  0.00           O
ATOM   1867  OT2 LYS A 105      82.753  44.663 115.742  1.00  0.00           O
ATOM   1868  NH3 POPEB 106      99.653  -7.993 114.422  1.00  0.00           N
ATOM   1872  C12 POPEB 106      98.363  -7.303 114.743  1.00  0.00           C
ATOM   1875  C11 POPEB 106      98.163  -6.073 113.832  1.00  0.00           C
ATOM   1878  P   POPEB 106      98.203  -3.783 115.102  1.00  0.00           P
ATOM   1879  O13 POPEB 106      97.093  -4.323 115.892  1.00  0.00           O
ATOM   1880  O14 POPEB 106      99.243  -3.093 115.892  1.00  0.00           O
ATOM   1881  O11 POPEB 106      97.673  -2.743 114.033  1.00  0.00           O
ATOM   1882  O12 POPEB 106      98.933  -4.963 114.302  1.00  0.00           O
ATOM   1883  C1  POPEB 106      98.363  -2.393 112.822  1.00  0.00           C
ATOM   1886  C2  POPEB 106      99.013  -0.967 112.862  1.00  0.00           C
ATOM   1888  O21 POPEB 106      98.043   0.123 112.942  1.00  0.00           O
ATOM   1889  C21 POPEB 106      97.433   0.443 111.792  1.00  0.00           C
ATOM   1890  O22 POPEB 106      97.413  -0.247 110.792  1.00  0.00           O
ATOM   1891  C22 POPEB 106      96.773   1.823 111.882  1.00  0.00           C
ATOM   1894  C3  POPEB 106     100.103  -0.727 111.752  1.00  0.00           C
ATOM   1897  O31 POPEB 106     100.723   0.563 111.922  1.00  0.00           O
ATOM   1898  C31 POPEB 106     101.183   1.373 110.942  1.00  0.00           C
ATOM   1899  O32 POPEB 106     101.883   2.353 111.172  1.00  0.00           O
ATOM   1900  C32 POPEB 106     100.673   0.983 109.552  1.00  0.00           C
ATOM   1903  C23 POPEB 106      96.593   2.443 110.472  1.00  0.00           C
ATOM   1906  C24 POPEB 106      95.743   3.733 110.373  1.00  0.00           C
ATOM   1909  C25 POPEB 106      95.853   4.353 108.952  1.00  0.00           C
ATOM   1912  C26 POPEB 106      94.533   4.903 108.362  1.00  0.00           C
ATOM   1915  C27 POPEB 106      94.743   5.473 106.942  1.00  0.00           C
ATOM   1918  C28 POPEB 106      93.473   5.603 106.072  1.00  0.00           C
ATOM   1921  C29 POPEB 106      92.423   6.523 106.642  1.00  0.00           C
ATOM   1923 0C21 POPEB 106      91.093   6.453 106.462  1.00  0.00           C
ATOM   1925 1C21 POPEB 106      90.323   5.453 105.632  1.00  0.00           C
ATOM   1928 2C21 POPEB 106      88.813   5.813 105.642  1.00  0.00           C
ATOM   1931 3C21 POPEB 106      87.883   4.763 105.012  1.00  0.00           C
ATOM   1934 4C21 POPEB 106      86.403   5.083 105.302  1.00  0.00           C
ATOM   1937 5C21 POPEB 106      85.393   3.963 104.992  1.00  0.00           C
ATOM   1940 6C21 POPEB 106      85.253   3.593 103.512  1.00  0.00           C
ATOM   1943 7C21 POPEB 106      84.153   2.543 103.292  1.00  0.00           C
ATOM   1946 8C21 POPEB 106      83.613   2.493 101.862  1.00  0.00           C
ATOM   1950  C33 POPEB 106     101.103   1.943 108.412  1.00  0.00           C
ATOM   1953  C34 POPEB 106     100.343   1.643 107.112  1.00  0.00           C
ATOM   1956  C35 POPEB 106     100.773   2.523 105.923  1.00  0.00           C
ATOM   1959  C36 POPEB 106      99.913   2.263 104.682  1.00  0.00           C
ATOM   1962  C37 POPEB 106     100.203   3.213 103.502  1.00  0.00           C
ATOM   1965  C38 POPEB 106      99.173   3.033 102.372  1.00  0.00           C
ATOM   1968  C39 POPEB 106      99.713   2.283 101.142  1.00  0.00           C
ATOM   1971 0C31 POPEB 106     100.673   3.103 100.262  1.00  0.00           C
ATOM   1974 1C31 POPEB 106     100.043   4.393  99.712  1.00  0.00           C
ATOM   1977 2C31 POPEB 106     100.933   5.043  98.653  1.00  0.00           C
ATOM   1980 3C31 POPEB 106     100.373   6.363  98.102  1.00  0.00           C
ATOM   1983 4C31 POPEB 106     100.903   7.613  98.802  1.00  0.00           C
ATOM   1986 5C31 POPEB 106     100.393   8.903  98.142  1.00  0.00           C
ATOM   1989 6C31 POPEB 106     101.253  10.123  98.462  1.00  0.00           C
ATOM   1993  NH3 POPEC 107      75.793  13.893  77.182  1.00  0.00           N
ATOM   1997  C12 POPEC 107      77.273  13.733  76.922  1.00  0.00           C
ATOM   2000  C11 POPEC 107      78.083  15.033  77.122  1.00  0.00           C
ATOM   2003  P   POPEC 107      80.423  14.633  78.212  1.00  0.00           P
ATOM   2004  O13 POPEC 107      80.213  15.723  79.172  1.00  0.00           O
ATOM   2005  O14 POPEC 107      81.823  14.423  77.762  1.00  0.00           O
ATOM   2006  O11 POPEC 107      79.883  13.273  78.822  1.00  0.00           O
ATOM   2007  O12 POPEC 107      79.493  14.813  76.962  1.00  0.00           O
ATOM   2008  C1  POPEC 107      79.903  12.993  80.222  1.00  0.00           C
ATOM   2011  C2  POPEC 107      78.543  13.243  80.922  1.00  0.00           C
ATOM   2013  O21 POPEC 107      78.713  13.673  82.292  1.00  0.00           O
ATOM   2014  C21 POPEC 107      79.423  12.883  83.072  1.00  0.00           C
ATOM   2015  O22 POPEC 107      79.783  11.743  82.812  1.00  0.00           O
ATOM   2016  C22 POPEC 107      79.703  13.593  84.392  1.00  0.00           C
ATOM   2019  C3  POPEC 107      77.603  12.003  80.802  1.00  0.00           C
ATOM   2022  O31 POPEC 107      76.363  12.143  81.542  1.00  0.00           O
ATOM   2023  C31 POPEC 107      75.493  12.943  80.942  1.00  0.00           C
ATOM   2024  O32 POPEC 107      75.693  13.593  79.942  1.00  0.00           O
ATOM   2025  C32 POPEC 107      74.123  12.773  81.612  1.00  0.00           C
ATOM   2028  C23 POPEC 107      79.803  12.603  85.582  1.00  0.00           C
ATOM   2031  C24 POPEC 107      80.873  13.043  86.582  1.00  0.00           C
ATOM   2034  C25 POPEC 107      80.523  14.283  87.412  1.00  0.00           C
ATOM   2037  C26 POPEC 107      79.773  13.903  88.692  1.00  0.00           C
ATOM   2040  C27 POPEC 107      79.443  15.133  89.532  1.00  0.00           C
ATOM   2043  C28 POPEC 107      79.133  14.783  91.002  1.00  0.00           C
ATOM   2046  C29 POPEC 107      80.393  14.533  91.802  1.00  0.00           C
ATOM   2048 0C21 POPEC 107      80.793  15.223  92.882  1.00  0.00           C
ATOM   2050 1C21 POPEC 107      80.083  16.363  93.572  1.00  0.00           C
ATOM   2053 2C21 POPEC 107      79.803  16.053  95.052  1.00  0.00           C
ATOM   2056 3C21 POPEC 107      78.853  14.863  95.252  1.00  0.00           C
ATOM   2059 4C21 POPEC 107      78.583  14.543  96.732  1.00  0.00           C
ATOM   2062 5C21 POPEC 107      77.413  13.563  96.922  1.00  0.00           C
ATOM   2065 6C21 POPEC 107      77.673  12.143  96.402  1.00  0.00           C
ATOM   2068 7C21 POPEC 107      76.383  11.333  96.272  1.00  0.00           C
ATOM   2071 8C21 POPEC 107      76.613   9.873  95.882  1.00  0.00           C
ATOM   2075  C33 POPEC 107      74.003  13.453  82.992  1.00  0.00           C
ATOM   2078  C34 POPEC 107      72.543  13.703  83.392  1.00  0.00           C
ATOM   2081  C35 POPEC 107      72.393  14.703  84.532  1.00  0.00           C
ATOM   2084  C36 POPEC 107      72.733  14.193  85.932  1.00  0.00           C
ATOM   2087  C37 POPEC 107      72.243  15.193  86.992  1.00  0.00           C
ATOM   2090  C38 POPEC 107      72.333  14.653  88.422  1.00  0.00           C
ATOM   2093  C39 POPEC 107      71.383  15.363  89.392  1.00  0.00           C
ATOM   2096 0C31 POPEC 107      71.003  14.453  90.562  1.00  0.00           C
ATOM   2099 1C31 POPEC 107      70.003  15.093  91.522  1.00  0.00           C
ATOM   2102 2C31 POPEC 107      69.633  14.133  92.662  1.00  0.00           C
ATOM   2105 3C31 POPEC 107      68.793  14.803  93.753  1.00  0.00           C
ATOM   2108 4C31 POPEC 107      68.483  13.843  94.903  1.00  0.00           C
ATOM   2111 5C31 POPEC 107      67.723  14.533  96.032  1.00  0.00           C
ATOM   2114 6C31 POPEC 107      67.173  13.563  97.072  1.00  0.00           C
ATOM   2118  NH3 POPED 108      74.373  54.283  80.092  1.00  0.00           N
ATOM   2122  C12 POPED 108      75.053  54.513  81.412  1.00  0.00           C
ATOM   2125  C11 POPED 108      74.343  55.593  82.252  1.00  0.00           C
ATOM   2128  P   POPED 108      76.343  56.173  83.832  1.00  0.00           P
ATOM   2129  O13 POPED 108      77.243  54.993  83.822  1.00  0.00           O
ATOM   2130  O14 POPED 108      76.643  57.303  82.923  1.00  0.00           O
ATOM   2131  O11 POPED 108      76.253  56.783  85.292  1.00  0.00           O
ATOM   2132  O12 POPED 108      74.863  55.653  83.583  1.00  0.00           O
ATOM   2133  C1  POPED 108      75.303  57.843  85.442  1.00  0.00           C
ATOM   2136  C2  POPED 108      74.883  57.983  86.912  1.00  0.00           C
ATOM   2138  O21 POPED 108      73.673  58.743  86.903  1.00  0.00           O
ATOM   2139  C21 POPED 108      72.623  58.533  87.712  1.00  0.00           C
ATOM   2140  O22 POPED 108      71.593  59.183  87.622  1.00  0.00           O
ATOM   2141  C22 POPED 108      72.803  57.403  88.742  1.00  0.00           C
ATOM   2144  C3  POPED 108      76.003  58.713  87.682  1.00  0.00           C
ATOM   2147  O31 POPED 108      75.693  58.933  89.062  1.00  0.00           O
ATOM   2148  C31 POPED 108      76.303  58.273  90.052  1.00  0.00           C
ATOM   2149  O32 POPED 108      76.423  58.733  91.182  1.00  0.00           O
ATOM   2150  C32 POPED 108      76.823  56.893  89.652  1.00  0.00           C
ATOM   2153  C23 POPED 108      71.593  57.273  89.702  1.00  0.00           C
ATOM   2156  C24 POPED 108      71.653  56.063  90.642  1.00  0.00           C
ATOM   2159  C25 POPED 108      72.963  55.953  91.452  1.00  0.00           C
ATOM   2162  C26 POPED 108      72.873  54.923  92.592  1.00  0.00           C
ATOM   2165  C27 POPED 108      74.263  54.613  93.193  1.00  0.00           C
ATOM   2168  C28 POPED 108      74.233  53.553  94.302  1.00  0.00           C
ATOM   2171  C29 POPED 108      75.623  53.303  94.822  1.00  0.00           C
ATOM   2173 0C21 POPED 108      76.003  53.383  96.113  1.00  0.00           C
ATOM   2175 1C21 POPED 108      75.103  53.713  97.262  1.00  0.00           C
ATOM   2178 2C21 POPED 108      75.863  53.803  98.602  1.00  0.00           C
ATOM   2181 3C21 POPED 108      76.383  52.433  99.082  1.00  0.00           C
ATOM   2184 4C21 POPED 108      76.563  52.363 100.602  1.00  0.00           C
ATOM   2187 5C21 POPED 108      76.313  50.933 101.122  1.00  0.00           C
ATOM   2190 6C21 POPED 108      74.813  50.613 101.172  1.00  0.00           C
ATOM   2193 7C21 POPED 108      74.533  49.103 101.132  1.00  0.00           C
ATOM   2196 8C21 POPED 108      73.073  48.713 101.372  1.00  0.00           C
ATOM   2200  C33 POPED 108      77.103  56.033  90.902  1.00  0.00           C
ATOM   2203  C34 POPED 108      77.743  54.663  90.632  1.00  0.00           C
ATOM   2206  C35 POPED 108      78.443  54.193  91.912  1.00  0.00           C
ATOM   2209  C36 POPED 108      78.653  52.693  92.083  1.00  0.00           C
ATOM   2212  C37 POPED 108      79.403  52.443  93.412  1.00  0.00           C
ATOM   2215  C38 POPED 108      79.783  50.983  93.662  1.00  0.00           C
ATOM   2218  C39 POPED 108      80.563  50.813  94.962  1.00  0.00           C
ATOM   2221 0C31 POPED 108      81.013  49.373  95.243  1.00  0.00           C
ATOM   2224 1C31 POPED 108      81.083  49.093  96.752  1.00  0.00           C
ATOM   2227 2C31 POPED 108      81.713  47.733  97.083  1.00  0.00           C
ATOM   2230 3C31 POPED 108      81.553  47.393  98.562  1.00  0.00           C
ATOM   2233 4C31 POPED 108      82.343  46.143  98.952  1.00  0.00           C
ATOM   2236 5C31 POPED 108      81.893  45.553 100.292  1.00  0.00           C
ATOM   2239 6C31 POPED 108      82.743  44.343 100.682  1.00  0.00           C
ATOM   2243  NH3 POPEE 109      48.043  99.813  75.452  1.00  0.00           N
ATOM   2247  C12 POPEE 109      48.193  99.063  76.742  1.00  0.00           C
ATOM   2250  C11 POPEE 109      48.843  97.703  76.452  1.00  0.00           C
ATOM   2253  P   POPEE 109      49.593  95.493  77.472  1.00  0.00           P
ATOM   2254  O13 POPEE 109      48.603  94.583  76.842  1.00  0.00           O
ATOM   2255  O14 POPEE 109      50.913  95.673  76.812  1.00  0.00           O
ATOM   2256  O11 POPEE 109      49.793  94.993  78.942  1.00  0.00           O
ATOM   2257  O12 POPEE 109      48.883  96.903  77.642  1.00  0.00           O
ATOM   2258  C1  POPEE 109      48.823  94.993  79.982  1.00  0.00           C
ATOM   2261  C2  POPEE 109      49.453  95.563  81.272  1.00  0.00           C
ATOM   2263  O21 POPEE 109      48.393  95.693  82.262  1.00  0.00           O
ATOM   2264  C21 POPEE 109      48.763  95.403  83.502  1.00  0.00           C
ATOM   2265  O22 POPEE 109      49.833  94.943  83.842  1.00  0.00           O
ATOM   2266  C22 POPEE 109      47.583  95.743  84.452  1.00  0.00           C
ATOM   2269  C3  POPEE 109      50.103  96.943  80.973  1.00  0.00           C
ATOM   2272  O31 POPEE 109      50.953  97.393  82.052  1.00  0.00           O
ATOM   2273  C31 POPEE 109      50.513  98.393  82.772  1.00  0.00           C
ATOM   2274  O32 POPEE 109      49.413  98.923  82.682  1.00  0.00           O
ATOM   2275  C32 POPEE 109      51.633  98.843  83.722  1.00  0.00           C
ATOM   2278  C23 POPEE 109      47.613  97.213  84.962  1.00  0.00           C
ATOM   2281  C24 POPEE 109      46.503  97.553  85.982  1.00  0.00           C
ATOM   2284  C25 POPEE 109      46.733  96.913  87.363  1.00  0.00           C
ATOM   2287  C26 POPEE 109      45.703  97.383  88.402  1.00  0.00           C
ATOM   2290  C27 POPEE 109      45.993  96.853  89.812  1.00  0.00           C
ATOM   2293  C28 POPEE 109      44.813  97.033  90.792  1.00  0.00           C
ATOM   2296  C29 POPEE 109      44.473  98.483  91.022  1.00  0.00           C
ATOM   2298 0C21 POPEE 109      44.763  99.213  92.112  1.00  0.00           C
ATOM   2300 1C21 POPEE 109      45.533  98.743  93.322  1.00  0.00           C
ATOM   2303 2C21 POPEE 109      44.633  98.573  94.562  1.00  0.00           C
ATOM   2306 3C21 POPEE 109      44.103  99.913  95.112  1.00  0.00           C
ATOM   2309 4C21 POPEE 109      43.343  99.763  96.432  1.00  0.00           C
ATOM   2312 5C21 POPEE 109      44.273  99.593  97.632  1.00  0.00           C
ATOM   2315 6C21 POPEE 109      43.513  99.553  98.962  1.00  0.00           C
ATOM   2318 7C21 POPEE 109      44.423  99.193 100.152  1.00  0.00           C
ATOM   2321 8C21 POPEE 109      43.673  98.933 101.462  1.00  0.00           C
ATOM   2325  C33 POPEE 109      51.173  99.033  85.182  1.00  0.00           C
ATOM   2328  C34 POPEE 109      51.363  97.793  86.062  1.00  0.00           C
ATOM   2331  C35 POPEE 109      51.053  98.113  87.533  1.00  0.00           C
ATOM   2334  C36 POPEE 109      51.033  96.883  88.452  1.00  0.00           C
ATOM   2337  C37 POPEE 109      50.693  97.213  89.912  1.00  0.00           C
ATOM   2340  C38 POPEE 109      50.993  96.023  90.852  1.00  0.00           C
ATOM   2343  C39 POPEE 109      50.483  96.233  92.282  1.00  0.00           C
ATOM   2346 0C31 POPEE 109      49.043  95.733  92.503  1.00  0.00           C
ATOM   2349 1C31 POPEE 109      48.513  96.103  93.893  1.00  0.00           C
ATOM   2352 2C31 POPEE 109      47.233  95.343  94.282  1.00  0.00           C
ATOM   2355 3C31 POPEE 109      47.453  94.373  95.462  1.00  0.00           C
ATOM   2358 4C31 POPEE 109      47.643  95.093  96.812  1.00  0.00           C
ATOM   2361 5C31 POPEE 109      48.023  94.133  97.952  1.00  0.00           C
ATOM   2364 6C31 POPEE 109      48.133  94.803  99.322  1.00  0.00           C
ATOM   2368  NH3 POPEF 110      19.243  65.913  78.612  1.00  0.00           N
ATOM   2372  C12 POPEF 110      18.143  64.973  78.262  1.00  0.00           C
ATOM   2375  C11 POPEF 110      18.493  63.533  78.662  1.00  0.00           C
ATOM   2378  P   POPEF 110      16.113  62.423  78.942  1.00  0.00           P
ATOM   2379  O13 POPEF 110      15.743  63.693  79.572  1.00  0.00           O
ATOM   2380  O14 POPEF 110      15.163  61.883  77.972  1.00  0.00           O
ATOM   2381  O11 POPEF 110      16.423  61.333  80.062  1.00  0.00           O
ATOM   2382  O12 POPEF 110      17.503  62.613  78.212  1.00  0.00           O
ATOM   2383  C1  POPEF 110      16.313  61.633  81.462  1.00  0.00           C
ATOM   2386  C2  POPEF 110      17.593  61.253  82.242  1.00  0.00           C
ATOM   2388  O21 POPEF 110      17.723  62.153  83.352  1.00  0.00           O
ATOM   2389  C21 POPEF 110      18.593  61.813  84.292  1.00  0.00           C
ATOM   2390  O22 POPEF 110      19.103  60.713  84.422  1.00  0.00           O
ATOM   2391  C22 POPEF 110      18.923  63.063  85.103  1.00  0.00           C
ATOM   2394  C3  POPEF 110      18.863  61.363  81.342  1.00  0.00           C
ATOM   2397  O31 POPEF 110      19.843  60.353  81.642  1.00  0.00           O
ATOM   2398  C31 POPEF 110      21.033  60.793  81.992  1.00  0.00           C
ATOM   2399  O32 POPEF 110      21.363  61.973  82.083  1.00  0.00           O
ATOM   2400  C32 POPEF 110      21.923  59.593  82.312  1.00  0.00           C
ATOM   2403  C23 POPEF 110      19.373  62.843  86.562  1.00  0.00           C
ATOM   2406  C24 POPEF 110      19.723  64.193  87.202  1.00  0.00           C
ATOM   2409  C25 POPEF 110      19.953  64.193  88.712  1.00  0.00           C
ATOM   2412  C26 POPEF 110      21.383  63.843  89.132  1.00  0.00           C
ATOM   2415  C27 POPEF 110      21.693  64.293  90.572  1.00  0.00           C
ATOM   2418  C28 POPEF 110      23.173  64.063  90.942  1.00  0.00           C
ATOM   2421  C29 POPEF 110      23.553  64.623  92.292  1.00  0.00           C
ATOM   2423 0C21 POPEF 110      23.813  63.923  93.412  1.00  0.00           C
ATOM   2425 1C21 POPEF 110      23.703  62.423  93.572  1.00  0.00           C
ATOM   2428 2C21 POPEF 110      22.923  61.993  94.833  1.00  0.00           C
ATOM   2431 3C21 POPEF 110      22.003  60.813  94.532  1.00  0.00           C
ATOM   2434 4C21 POPEF 110      21.293  60.253  95.762  1.00  0.00           C
ATOM   2437 5C21 POPEF 110      20.823  58.803  95.542  1.00  0.00           C
ATOM   2440 6C21 POPEF 110      20.263  58.153  96.812  1.00  0.00           C
ATOM   2443 7C21 POPEF 110      20.153  56.623  96.682  1.00  0.00           C
ATOM   2446 8C21 POPEF 110      19.133  56.143  95.653  1.00  0.00           C
ATOM   2450  C33 POPEF 110      23.143  60.053  83.142  1.00  0.00           C
ATOM   2453  C34 POPEF 110      22.733  60.493  84.552  1.00  0.00           C
ATOM   2456  C35 POPEF 110      23.013  59.413  85.592  1.00  0.00           C
ATOM   2459  C36 POPEF 110      22.403  59.733  86.962  1.00  0.00           C
ATOM   2462  C37 POPEF 110      23.113  58.963  88.082  1.00  0.00           C
ATOM   2465  C38 POPEF 110      22.203  58.443  89.192  1.00  0.00           C
ATOM   2468  C39 POPEF 110      23.013  57.763  90.302  1.00  0.00           C
ATOM   2471 0C31 POPEF 110      22.163  56.913  91.242  1.00  0.00           C
ATOM   2474 1C31 POPEF 110      22.943  56.423  92.462  1.00  0.00           C
ATOM   2477 2C31 POPEF 110      22.323  55.183  93.112  1.00  0.00           C
ATOM   2480 3C31 POPEF 110      22.693  53.893  92.363  1.00  0.00           C
ATOM   2483 4C31 POPEF 110      22.123  52.633  93.002  1.00  0.00           C
ATOM   2486 5C31 POPEF 110      22.593  51.363  92.292  1.00  0.00           C
ATOM   2489 6C31 POPEF 110      21.993  50.093  92.882  1.00  0.00           C
ATOM   2493  NH3 POPEG 111      67.253 121.673  74.612  1.00  0.00           N
ATOM   2497  C12 POPEG 111      67.953 122.593  73.652  1.00  0.00           C
ATOM   2500  C11 POPEG 111      69.283 123.103  74.212  1.00  0.00           C
ATOM   2503  P   POPEG 111      71.283 124.573  73.512  1.00  0.00           P
ATOM   2504  O13 POPEG 111      72.063 123.313  73.432  1.00  0.00           O
ATOM   2505  O14 POPEG 111      71.593 125.533  72.432  1.00  0.00           O
ATOM   2506  O11 POPEG 111      71.333 125.203  74.992  1.00  0.00           O
ATOM   2507  O12 POPEG 111      69.773 124.143  73.362  1.00  0.00           O
ATOM   2508  C1  POPEG 111      70.313 126.173  75.372  1.00  0.00           C
ATOM   2511  C2  POPEG 111      70.393 126.673  76.862  1.00  0.00           C
ATOM   2513  O21 POPEG 111      69.053 126.943  77.362  1.00  0.00           O
ATOM   2514  C21 POPEG 111      68.903 126.833  78.692  1.00  0.00           C
ATOM   2515  O22 POPEG 111      69.743 126.413  79.472  1.00  0.00           O
ATOM   2516  C22 POPEG 111      67.523 127.343  79.142  1.00  0.00           C
ATOM   2519  C3  POPEG 111      71.283 127.949  76.972  1.00  0.00           C
ATOM   2522  O31 POPEG 111      71.543 128.339  78.342  1.00  0.00           O
ATOM   2523  C31 POPEG 111      70.903 129.379  78.842  1.00  0.00           C
ATOM   2524  O32 POPEG 111      70.233 130.199  78.232  1.00  0.00           O
ATOM   2525  C32 POPEG 111      71.153 129.419  80.342  1.00  0.00           C
ATOM   2528  C23 POPEG 111      67.283 127.273  80.682  1.00  0.00           C
ATOM   2531  C24 POPEG 111      66.323 128.359  81.212  1.00  0.00           C
ATOM   2534  C25 POPEG 111      65.683 128.069  82.582  1.00  0.00           C
ATOM   2537  C26 POPEG 111      66.543 128.399  83.822  1.00  0.00           C
ATOM   2540  C27 POPEG 111      65.703 128.359  85.122  1.00  0.00           C
ATOM   2543  C28 POPEG 111      66.343 129.079  86.332  1.00  0.00           C
ATOM   2546  C29 POPEG 111      65.343 129.249  87.452  1.00  0.00           C
ATOM   2548 0C21 POPEG 111      65.523 129.099  88.783  1.00  0.00           C
ATOM   2550 1C21 POPEG 111      66.793 128.729  89.512  1.00  0.00           C
ATOM   2553 2C21 POPEG 111      66.753 127.313  90.092  1.00  0.00           C
ATOM   2556 3C21 POPEG 111      65.643 127.033  91.132  1.00  0.00           C
ATOM   2559 4C21 POPEG 111      65.723 125.573  91.623  1.00  0.00           C
ATOM   2562 5C21 POPEG 111      64.573 125.153  92.562  1.00  0.00           C
ATOM   2565 6C21 POPEG 111      64.453 126.023  93.812  1.00  0.00           C
ATOM   2568 7C21 POPEG 111      63.523 125.423  94.872  1.00  0.00           C
ATOM   2571 8C21 POPEG 111      63.383 126.293  96.122  1.00  0.00           C
ATOM   2575  C33 POPEG 111      70.843 130.789  80.992  1.00  0.00           C
ATOM   2578  C34 POPEG 111      71.413 130.849  82.412  1.00  0.00           C
ATOM   2581  C35 POPEG 111      71.193 132.189  83.112  1.00  0.00           C
ATOM   2584  C36 POPEG 111      69.913 132.219  83.952  1.00  0.00           C
ATOM   2587  C37 POPEG 111      70.053 131.489  85.292  1.00  0.00           C
ATOM   2590  C38 POPEG 111      68.923 131.849  86.272  1.00  0.00           C
ATOM   2593  C39 POPEG 111      69.143 133.219  86.922  1.00  0.00           C
ATOM   2596 0C31 POPEG 111      68.103 133.539  87.992  1.00  0.00           C
ATOM   2599 1C31 POPEG 111      68.453 134.819  88.762  1.00  0.00           C
ATOM   2602 2C31 POPEG 111      67.453 135.109  89.882  1.00  0.00           C
ATOM   2605 3C31 POPEG 111      67.553 134.129  91.062  1.00  0.00           C
ATOM   2608 4C31 POPEG 111      67.763 134.869  92.392  1.00  0.00           C
ATOM   2611 5C31 POPEG 111      67.663 133.969  93.622  1.00  0.00           C
ATOM   2614 6C31 POPEG 111      67.873 134.769  94.912  1.00  0.00           C
ATOM   2618  NH3 POPEH 112     102.163 127.553  73.172  1.00  0.00           N
ATOM   2622  C12 POPEH 112     103.653 127.543  73.032  1.00  0.00           C
ATOM   2625  C11 POPEH 112     104.213 126.413  72.162  1.00  0.00           C
ATOM   2628  P   POPEH 112     106.753 127.153  72.032  1.00  0.00           P
ATOM   2629  O13 POPEH 112     107.803 126.703  71.102  1.00  0.00           O
ATOM   2630  O14 POPEH 112     106.783 128.579  72.452  1.00  0.00           O
ATOM   2631  O11 POPEH 112     106.743 126.253  73.322  1.00  0.00           O
ATOM   2632  O12 POPEH 112     105.333 126.883  71.402  1.00  0.00           O
ATOM   2633  C1  POPEH 112     107.163 126.653  74.612  1.00  0.00           C
ATOM   2636  C2  POPEH 112     106.263 125.963  75.682  1.00  0.00           C
ATOM   2638  O21 POPEH 112     106.863 126.123  76.982  1.00  0.00           O
ATOM   2639  C21 POPEH 112     106.013 125.983  78.012  1.00  0.00           C
ATOM   2640  O22 POPEH 112     104.793 126.013  77.912  1.00  0.00           O
ATOM   2641  C22 POPEH 112     106.773 125.943  79.342  1.00  0.00           C
ATOM   2644  C3  POPEH 112     106.093 124.473  75.302  1.00  0.00           C
ATOM   2647  O31 POPEH 112     105.023 123.833  76.002  1.00  0.00           O
ATOM   2648  C31 POPEH 112     104.953 122.523  75.752  1.00  0.00           C
ATOM   2649  O32 POPEH 112     105.733 121.903  75.042  1.00  0.00           O
ATOM   2650  C32 POPEH 112     103.673 121.973  76.362  1.00  0.00           C
ATOM   2653  C23 POPEH 112     107.153 127.343  79.872  1.00  0.00           C
ATOM   2656  C24 POPEH 112     108.383 127.383  80.792  1.00  0.00           C
ATOM   2659  C25 POPEH 112     108.293 126.383  81.952  1.00  0.00           C
ATOM   2662  C26 POPEH 112     109.063 126.783  83.212  1.00  0.00           C
ATOM   2665  C27 POPEH 112     108.853 125.693  84.272  1.00  0.00           C
ATOM   2668  C28 POPEH 112     109.283 126.063  85.702  1.00  0.00           C
ATOM   2671  C29 POPEH 112     108.643 125.033  86.592  1.00  0.00           C
ATOM   2673 0C21 POPEH 112     108.943 124.753  87.862  1.00  0.00           C
ATOM   2675 1C21 POPEH 112     109.953 125.413  88.753  1.00  0.00           C
ATOM   2678 2C21 POPEH 112     109.223 126.393  89.672  1.00  0.00           C
ATOM   2681 3C21 POPEH 112     110.103 126.873  90.842  1.00  0.00           C
ATOM   2684 4C21 POPEH 112     109.463 128.019  91.632  1.00  0.00           C
ATOM   2687 5C21 POPEH 112     108.063 127.723  92.192  1.00  0.00           C
ATOM   2690 6C21 POPEH 112     108.023 126.703  93.342  1.00  0.00           C
ATOM   2693 7C21 POPEH 112     106.593 126.523  93.872  1.00  0.00           C
ATOM   2696 8C21 POPEH 112     106.523 125.583  95.072  1.00  0.00           C
ATOM   2700  C33 POPEH 112     103.863 121.593  77.842  1.00  0.00           C
ATOM   2703  C34 POPEH 112     104.333 122.763  78.702  1.00  0.00           C
ATOM   2706  C35 POPEH 112     104.023 122.623  80.202  1.00  0.00           C
ATOM   2709  C36 POPEH 112     105.183 121.983  80.962  1.00  0.00           C
ATOM   2712  C37 POPEH 112     104.763 121.373  82.312  1.00  0.00           C
ATOM   2715  C38 POPEH 112     105.903 120.593  82.982  1.00  0.00           C
ATOM   2718  C39 POPEH 112     105.433 119.813  84.212  1.00  0.00           C
ATOM   2721 0C31 POPEH 112     104.743 120.683  85.262  1.00  0.00           C
ATOM   2724 1C31 POPEH 112     104.383 119.933  86.542  1.00  0.00           C
ATOM   2727 2C31 POPEH 112     105.583 119.663  87.462  1.00  0.00           C
ATOM   2730 3C31 POPEH 112     106.163 120.963  88.052  1.00  0.00           C
ATOM   2733 4C31 POPEH 112     106.763 120.763  89.452  1.00  0.00           C
ATOM   2736 5C31 POPEH 112     107.013 122.083  90.182  1.00  0.00           C
ATOM   2739 6C31 POPEH 112     107.433 121.933  91.642  1.00  0.00           C
ATOM   2743  NH3 POPEI 113      42.013  61.363  77.432  1.00  0.00           N
ATOM   2747  C12 POPEI 113      42.193  61.143  75.962  1.00  0.00           C
ATOM   2750  C11 POPEI 113      43.523  60.413  75.652  1.00  0.00           C
ATOM   2753  P   POPEI 113      45.303  62.333  75.602  1.00  0.00           P
ATOM   2754  O13 POPEI 113      46.403  61.993  74.682  1.00  0.00           O
ATOM   2755  O14 POPEI 113      44.233  63.153  75.012  1.00  0.00           O
ATOM   2756  O11 POPEI 113      45.803  63.073  76.922  1.00  0.00           O
ATOM   2757  O12 POPEI 113      44.653  61.043  76.252  1.00  0.00           O
ATOM   2758  C1  POPEI 113      46.913  62.533  77.652  1.00  0.00           C
ATOM   2761  C2  POPEI 113      46.873  62.853  79.172  1.00  0.00           C
ATOM   2763  O21 POPEI 113      46.103  61.883  79.903  1.00  0.00           O
ATOM   2764  C21 POPEI 113      46.773  60.773  80.152  1.00  0.00           C
ATOM   2765  O22 POPEI 113      47.903  60.533  79.782  1.00  0.00           O
ATOM   2766  C22 POPEI 113      45.933  59.893  81.062  1.00  0.00           C
ATOM   2769  C3  POPEI 113      46.303  64.243  79.562  1.00  0.00           C
ATOM   2772  O31 POPEI 113      46.653  64.523  80.932  1.00  0.00           O
ATOM   2773  C31 POPEI 113      45.793  64.263  81.892  1.00  0.00           C
ATOM   2774  O32 POPEI 113      44.573  64.183  81.792  1.00  0.00           O
ATOM   2775  C32 POPEI 113      46.603  64.023  83.162  1.00  0.00           C
ATOM   2778  C23 POPEI 113      46.053  60.323  82.542  1.00  0.00           C
ATOM   2781  C24 POPEI 113      45.543  59.253  83.522  1.00  0.00           C
ATOM   2784  C25 POPEI 113      45.833  59.623  84.982  1.00  0.00           C
ATOM   2787  C26 POPEI 113      45.393  58.553  85.982  1.00  0.00           C
ATOM   2790  C27 POPEI 113      45.693  58.973  87.432  1.00  0.00           C
ATOM   2793  C28 POPEI 113      45.223  57.913  88.442  1.00  0.00           C
ATOM   2796  C29 POPEI 113      45.273  58.423  89.852  1.00  0.00           C
ATOM   2798 0C21 POPEI 113      45.313  57.673  90.962  1.00  0.00           C
ATOM   2800 1C21 POPEI 113      45.293  56.163  91.012  1.00  0.00           C
ATOM   2803 2C21 POPEI 113      46.443  55.543  91.812  1.00  0.00           C
ATOM   2806 3C21 POPEI 113      46.253  55.763  93.322  1.00  0.00           C
ATOM   2809 4C21 POPEI 113      47.313  55.063  94.182  1.00  0.00           C
ATOM   2812 5C21 POPEI 113      47.183  55.453  95.662  1.00  0.00           C
ATOM   2815 6C21 POPEI 113      46.003  54.763  96.353  1.00  0.00           C
ATOM   2818 7C21 POPEI 113      45.673  55.363  97.722  1.00  0.00           C
ATOM   2821 8C21 POPEI 113      44.663  54.543  98.522  1.00  0.00           C
ATOM   2825  C33 POPEI 113      45.783  63.623  84.412  1.00  0.00           C
ATOM   2828  C34 POPEI 113      46.653  63.213  85.612  1.00  0.00           C
ATOM   2831  C35 POPEI 113      46.033  63.643  86.952  1.00  0.00           C
ATOM   2834  C36 POPEI 113      44.553  63.273  87.102  1.00  0.00           C
ATOM   2837  C37 POPEI 113      44.023  63.543  88.522  1.00  0.00           C
ATOM   2840  C38 POPEI 113      42.503  63.713  88.542  1.00  0.00           C
ATOM   2843  C39 POPEI 113      41.913  63.463  89.932  1.00  0.00           C
ATOM   2846 0C31 POPEI 113      42.123  64.633  90.902  1.00  0.00           C
ATOM   2849 1C31 POPEI 113      41.963  64.173  92.352  1.00  0.00           C
ATOM   2852 2C31 POPEI 113      42.463  65.213  93.362  1.00  0.00           C
ATOM   2855 3C31 POPEI 113      42.673  64.643  94.772  1.00  0.00           C
ATOM   2858 4C31 POPEI 113      41.463  63.893  95.362  1.00  0.00           C
ATOM   2861 5C31 POPEI 113      41.793  63.283  96.732  1.00  0.00           C
ATOM   2864 6C31 POPEI 113      40.723  62.373  97.333  1.00  0.00           C
ATOM   2868  NH3 POPEJ 114      50.213  16.563 122.182  1.00  0.00           N
ATOM   2872  C12 POPEJ 114      49.703  17.123 120.892  1.00  0.00           C
ATOM   2875  C11 POPEJ 114      50.823  17.873 120.122  1.00  0.00           C
ATOM   2878  P   POPEJ 114      53.363  17.353 120.792  1.00  0.00           P
ATOM   2879  O13 POPEJ 114      52.903  17.583 122.192  1.00  0.00           O
ATOM   2880  O14 POPEJ 114      54.223  16.173 120.602  1.00  0.00           O
ATOM   2881  O11 POPEJ 114      54.003  18.643 120.092  1.00  0.00           O
ATOM   2882  O12 POPEJ 114      52.023  17.093 119.992  1.00  0.00           O
ATOM   2883  C1  POPEJ 114      54.103  18.513 118.653  1.00  0.00           C
ATOM   2886  C2  POPEJ 114      54.893  19.663 117.942  1.00  0.00           C
ATOM   2888  O21 POPEJ 114      54.623  19.603 116.512  1.00  0.00           O
ATOM   2889  C21 POPEJ 114      54.923  20.693 115.812  1.00  0.00           C
ATOM   2890  O22 POPEJ 114      55.253  21.783 116.253  1.00  0.00           O
ATOM   2891  C22 POPEJ 114      54.843  20.353 114.302  1.00  0.00           C
ATOM   2894  C3  POPEJ 114      56.423  19.493 118.252  1.00  0.00           C
ATOM   2897  O31 POPEJ 114      57.243  19.313 117.072  1.00  0.00           O
ATOM   2898  C31 POPEJ 114      58.093  20.283 116.752  1.00  0.00           C
ATOM   2899  O32 POPEJ 114      58.163  21.383 117.282  1.00  0.00           O
ATOM   2900  C32 POPEJ 114      58.913  19.813 115.562  1.00  0.00           C
ATOM   2903  C23 POPEJ 114      54.253  21.483 113.423  1.00  0.00           C
ATOM   2906  C24 POPEJ 114      55.143  21.883 112.232  1.00  0.00           C
ATOM   2909  C25 POPEJ 114      55.323  20.783 111.172  1.00  0.00           C
ATOM   2912  C26 POPEJ 114      55.783  21.323 109.812  1.00  0.00           C
ATOM   2915  C27 POPEJ 114      56.073  20.213 108.782  1.00  0.00           C
ATOM   2918  C28 POPEJ 114      55.083  20.113 107.612  1.00  0.00           C
ATOM   2921  C29 POPEJ 114      55.403  21.083 106.492  1.00  0.00           C
ATOM   2923 0C21 POPEJ 114      56.203  20.843 105.432  1.00  0.00           C
ATOM   2925 1C21 POPEJ 114      56.973  19.583 105.152  1.00  0.00           C
ATOM   2928 2C21 POPEJ 114      56.793  19.033 103.722  1.00  0.00           C
ATOM   2931 3C21 POPEJ 114      57.663  17.773 103.512  1.00  0.00           C
ATOM   2934 4C21 POPEJ 114      58.153  17.543 102.072  1.00  0.00           C
ATOM   2937 5C21 POPEJ 114      59.203  16.423 102.042  1.00  0.00           C
ATOM   2940 6C21 POPEJ 114      59.953  16.283 100.702  1.00  0.00           C
ATOM   2943 7C21 POPEJ 114      61.383  15.763 100.892  1.00  0.00           C
ATOM   2946 8C21 POPEJ 114      62.133  15.533  99.572  1.00  0.00           C
ATOM   2950  C33 POPEJ 114      59.823  20.913 114.982  1.00  0.00           C
ATOM   2953  C34 POPEJ 114      61.073  20.393 114.272  1.00  0.00           C
ATOM   2956  C35 POPEJ 114      60.823  19.383 113.142  1.00  0.00           C
ATOM   2959  C36 POPEJ 114      60.003  19.933 111.972  1.00  0.00           C
ATOM   2962  C37 POPEJ 114      60.243  19.083 110.722  1.00  0.00           C
ATOM   2965  C38 POPEJ 114      59.253  19.383 109.602  1.00  0.00           C
ATOM   2968  C39 POPEJ 114      59.373  18.423 108.412  1.00  0.00           C
ATOM   2971 0C31 POPEJ 114      60.583  18.693 107.503  1.00  0.00           C
ATOM   2974 1C31 POPEJ 114      60.673  17.643 106.372  1.00  0.00           C
ATOM   2977 2C31 POPEJ 114      61.643  17.993 105.242  1.00  0.00           C
ATOM   2980 3C31 POPEJ 114      61.293  19.293 104.502  1.00  0.00           C
ATOM   2983 4C31 POPEJ 114      61.813  19.343 103.062  1.00  0.00           C
ATOM   2986 5C31 POPEJ 114      61.563  20.703 102.403  1.00  0.00           C
ATOM   2989 6C31 POPEJ 114      61.923  20.723 100.912  1.00  0.00           C
ATOM   2993  NH3 POPEK 115      68.703  41.623  79.042  1.00  0.00           N
ATOM   2997  C12 POPEK 115      69.393  41.253  80.332  1.00  0.00           C
ATOM   3000  C11 POPEK 115      70.873  41.663  80.352  1.00  0.00           C
ATOM   3003  P   POPEK 115      72.683  41.933  82.232  1.00  0.00           P
ATOM   3004  O13 POPEK 115      73.423  42.663  81.172  1.00  0.00           O
ATOM   3005  O14 POPEK 115      73.483  40.903  82.932  1.00  0.00           O
ATOM   3006  O11 POPEK 115      72.063  42.973  83.222  1.00  0.00           O
ATOM   3007  O12 POPEK 115      71.443  41.213  81.572  1.00  0.00           O
ATOM   3008  C1  POPEK 115      70.713  43.023  83.642  1.00  0.00           C
ATOM   3011  C2  POPEK 115      70.693  42.903  85.182  1.00  0.00           C
ATOM   3013  O21 POPEK 115      69.353  42.873  85.682  1.00  0.00           O
ATOM   3014  C21 POPEK 115      68.653  41.783  85.423  1.00  0.00           C
ATOM   3015  O22 POPEK 115      69.073  40.753  84.922  1.00  0.00           O
ATOM   3016  C22 POPEK 115      67.173  42.123  85.682  1.00  0.00           C
ATOM   3019  C3  POPEK 115      71.453  44.113  85.812  1.00  0.00           C
ATOM   3022  O31 POPEK 115      71.513  44.003  87.252  1.00  0.00           O
ATOM   3023  C31 POPEK 115      70.623  44.723  87.902  1.00  0.00           C
ATOM   3024  O32 POPEK 115      69.883  45.563  87.432  1.00  0.00           O
ATOM   3025  C32 POPEK 115      70.613  44.273  89.372  1.00  0.00           C
ATOM   3028  C23 POPEK 115      66.343  40.973  86.322  1.00  0.00           C
ATOM   3031  C24 POPEK 115      66.463  40.893  87.862  1.00  0.00           C
ATOM   3034  C25 POPEK 115      65.413  41.743  88.602  1.00  0.00           C
ATOM   3037  C26 POPEK 115      65.333  41.483  90.112  1.00  0.00           C
ATOM   3040  C27 POPEK 115      64.193  42.263  90.782  1.00  0.00           C
ATOM   3043  C28 POPEK 115      63.963  41.923  92.282  1.00  0.00           C
ATOM   3046  C29 POPEK 115      65.043  42.433  93.202  1.00  0.00           C
ATOM   3048 0C21 POPEK 115      64.883  42.873  94.462  1.00  0.00           C
ATOM   3050 1C21 POPEK 115      63.603  42.903  95.272  1.00  0.00           C
ATOM   3053 2C21 POPEK 115      63.733  42.283  96.682  1.00  0.00           C
ATOM   3056 3C21 POPEK 115      64.423  43.193  97.722  1.00  0.00           C
ATOM   3059 4C21 POPEK 115      64.493  42.523  99.112  1.00  0.00           C
ATOM   3062 5C21 POPEK 115      65.353  43.313 100.122  1.00  0.00           C
ATOM   3065 6C21 POPEK 115      64.633  44.513 100.742  1.00  0.00           C
ATOM   3068 7C21 POPEK 115      65.603  45.453 101.472  1.00  0.00           C
ATOM   3071 8C21 POPEK 115      64.903  46.623 102.162  1.00  0.00           C
ATOM   3075  C33 POPEK 115      69.183  43.933  89.852  1.00  0.00           C
ATOM   3078  C34 POPEK 115      69.153  43.073  91.122  1.00  0.00           C
ATOM   3081  C35 POPEK 115      69.743  43.753  92.372  1.00  0.00           C
ATOM   3084  C36 POPEK 115      68.633  44.253  93.302  1.00  0.00           C
ATOM   3087  C37 POPEK 115      69.143  44.893  94.602  1.00  0.00           C
ATOM   3090  C38 POPEK 115      67.983  45.473  95.423  1.00  0.00           C
ATOM   3093  C39 POPEK 115      68.363  45.833  96.862  1.00  0.00           C
ATOM   3096 0C31 POPEK 115      68.883  47.263  97.032  1.00  0.00           C
ATOM   3099 1C31 POPEK 115      69.413  47.543  98.452  1.00  0.00           C
ATOM   3102 2C31 POPEK 115      69.613  49.033  98.762  1.00  0.00           C
ATOM   3105 3C31 POPEK 115      70.543  49.753  97.772  1.00  0.00           C
ATOM   3108 4C31 POPEK 115      70.573  51.273  97.952  1.00  0.00           C
ATOM   3111 5C31 POPEK 115      71.253  51.983  96.782  1.00  0.00           C
ATOM   3114 6C31 POPEK 115      71.143  53.503  96.842  1.00  0.00           C
ATOM   3118  NH3 POPEL 116      49.563   1.383  76.782  1.00  0.00           N
ATOM   3122  C12 POPEL 116      48.193   1.633  76.222  1.00  0.00           C
ATOM   3125  C11 POPEL 116      47.613   0.363  75.562  1.00  0.00           C
ATOM   3128  P   POPEL 116      45.623  -0.487  77.042  1.00  0.00           P
ATOM   3129  O13 POPEL 116      44.943  -1.793  76.842  1.00  0.00           O
ATOM   3130  O14 POPEL 116      44.993   0.713  76.452  1.00  0.00           O
ATOM   3131  O11 POPEL 116      45.893  -0.277  78.592  1.00  0.00           O
ATOM   3132  O12 POPEL 116      47.123  -0.577  76.522  1.00  0.00           O
ATOM   3133  C1  POPEL 116      45.273   0.783  79.312  1.00  0.00           C
ATOM   3136  C2  POPEL 116      46.053   1.073  80.622  1.00  0.00           C
ATOM   3138  O21 POPEL 116      45.353   2.103  81.332  1.00  0.00           O
ATOM   3139  C21 POPEL 116      44.593   1.683  82.322  1.00  0.00           C
ATOM   3140  O22 POPEL 116      44.353   0.513  82.582  1.00  0.00           O
ATOM   3141  C22 POPEL 116      44.093   2.913  83.062  1.00  0.00           C
ATOM   3144  C3  POPEL 116      47.513   1.553  80.382  1.00  0.00           C
ATOM   3147  O31 POPEL 116      48.093   2.093  81.592  1.00  0.00           O
ATOM   3148  C31 POPEL 116      48.483   1.183  82.492  1.00  0.00           C
ATOM   3149  O32 POPEL 116      48.533  -0.017  82.272  1.00  0.00           O
ATOM   3150  C32 POPEL 116      48.773   1.853  83.832  1.00  0.00           C
ATOM   3153  C23 POPEL 116      43.783   2.653  84.542  1.00  0.00           C
ATOM   3156  C24 POPEL 116      42.403   2.013  84.742  1.00  0.00           C
ATOM   3159  C25 POPEL 116      41.883   2.193  86.172  1.00  0.00           C
ATOM   3162  C26 POPEL 116      42.923   1.843  87.232  1.00  0.00           C
ATOM   3165  C27 POPEL 116      42.303   1.713  88.622  1.00  0.00           C
ATOM   3168  C28 POPEL 116      43.263   1.093  89.652  1.00  0.00           C
ATOM   3171  C29 POPEL 116      43.553  -0.357  89.332  1.00  0.00           C
ATOM   3173 0C21 POPEL 116      44.513  -1.097  89.912  1.00  0.00           C
ATOM   3175 1C21 POPEL 116      45.473  -0.627  90.973  1.00  0.00           C
ATOM   3178 2C21 POPEL 116      45.013  -0.977  92.403  1.00  0.00           C
ATOM   3181 3C21 POPEL 116      43.853  -0.107  92.912  1.00  0.00           C
ATOM   3184 4C21 POPEL 116      43.463  -0.467  94.352  1.00  0.00           C
ATOM   3187 5C21 POPEL 116      42.023  -0.087  94.723  1.00  0.00           C
ATOM   3190 6C21 POPEL 116      41.603  -0.787  96.012  1.00  0.00           C
ATOM   3193 7C21 POPEL 116      40.103  -0.657  96.322  1.00  0.00           C
ATOM   3196 8C21 POPEL 116      39.673  -1.563  97.472  1.00  0.00           C
ATOM   3200  C33 POPEL 116      47.493   2.333  84.542  1.00  0.00           C
ATOM   3203  C34 POPEL 116      47.693   3.633  85.342  1.00  0.00           C
ATOM   3206  C35 POPEL 116      48.673   3.533  86.512  1.00  0.00           C
ATOM   3209  C36 POPEL 116      48.283   2.433  87.512  1.00  0.00           C
ATOM   3212  C37 POPEL 116      49.003   2.593  88.853  1.00  0.00           C
ATOM   3215  C38 POPEL 116      48.473   1.653  89.932  1.00  0.00           C
ATOM   3218  C39 POPEL 116      49.023   1.993  91.322  1.00  0.00           C
ATOM   3221 0C31 POPEL 116      48.263   1.303  92.462  1.00  0.00           C
ATOM   3224 1C31 POPEL 116      48.913   1.563  93.822  1.00  0.00           C
ATOM   3227 2C31 POPEL 116      48.173   0.903  95.003  1.00  0.00           C
ATOM   3230 3C31 POPEL 116      47.593   1.903  96.022  1.00  0.00           C
ATOM   3233 4C31 POPEL 116      48.123   1.663  97.442  1.00  0.00           C
ATOM   3236 5C31 POPEL 116      47.763   2.813  98.402  1.00  0.00           C
ATOM   3239 6C31 POPEL 116      48.483   2.703  99.743  1.00  0.00           C
ATOM   3243  NH3 POPEM 117      37.443 117.323  75.742  1.00  0.00           N
ATOM   3247  C12 POPEM 117      38.533 116.443  76.312  1.00  0.00           C
ATOM   3250  C11 POPEM 117      39.903 116.733  75.652  1.00  0.00           C
ATOM   3253  P   POPEM 117      42.403 115.943  75.672  1.00  0.00           P
ATOM   3254  O13 POPEM 117      42.483 116.773  74.452  1.00  0.00           O
ATOM   3255  O14 POPEM 117      43.043 114.613  75.672  1.00  0.00           O
ATOM   3256  O11 POPEM 117      43.133 116.863  76.722  1.00  0.00           O
ATOM   3257  O12 POPEM 117      40.903 115.863  76.192  1.00  0.00           O
ATOM   3258  C1  POPEM 117      42.753 117.143  78.062  1.00  0.00           C
ATOM   3261  C2  POPEM 117      43.723 116.483  79.102  1.00  0.00           C
ATOM   3263  O21 POPEM 117      43.583 116.993  80.452  1.00  0.00           O
ATOM   3264  C21 POPEM 117      42.403 117.163  81.002  1.00  0.00           C
ATOM   3265  O22 POPEM 117      41.313 117.113  80.472  1.00  0.00           O
ATOM   3266  C22 POPEM 117      42.593 117.383  82.503  1.00  0.00           C
ATOM   3269  C3  POPEM 117      45.233 116.603  78.742  1.00  0.00           C
ATOM   3272  O31 POPEM 117      46.023 115.613  79.442  1.00  0.00           O
ATOM   3273  C31 POPEM 117      47.223 115.803  80.033  1.00  0.00           C
ATOM   3274  O32 POPEM 117      47.883 114.903  80.512  1.00  0.00           O
ATOM   3275  C32 POPEM 117      47.683 117.273  80.062  1.00  0.00           C
ATOM   3278  C23 POPEM 117      41.563 116.583  83.333  1.00  0.00           C
ATOM   3281  C24 POPEM 117      41.853 116.663  84.833  1.00  0.00           C
ATOM   3284  C25 POPEM 117      40.813 115.943  85.693  1.00  0.00           C
ATOM   3287  C26 POPEM 117      41.153 114.463  85.932  1.00  0.00           C
ATOM   3290  C27 POPEM 117      40.473 113.883  87.182  1.00  0.00           C
ATOM   3293  C28 POPEM 117      41.403 113.743  88.412  1.00  0.00           C
ATOM   3296  C29 POPEM 117      42.023 115.023  88.923  1.00  0.00           C
ATOM   3298 0C21 POPEM 117      42.373 115.273  90.202  1.00  0.00           C
ATOM   3300 1C21 POPEM 117      42.223 114.343  91.382  1.00  0.00           C
ATOM   3303 2C21 POPEM 117      41.763 115.103  92.632  1.00  0.00           C
ATOM   3306 3C21 POPEM 117      41.653 114.213  93.872  1.00  0.00           C
ATOM   3309 4C21 POPEM 117      41.273 115.013  95.122  1.00  0.00           C
ATOM   3312 5C21 POPEM 117      41.213 114.143  96.372  1.00  0.00           C
ATOM   3315 6C21 POPEM 117      39.783 113.743  96.752  1.00  0.00           C
ATOM   3318 7C21 POPEM 117      39.733 112.583  97.743  1.00  0.00           C
ATOM   3321 8C21 POPEM 117      38.323 112.293  98.242  1.00  0.00           C
ATOM   3325  C33 POPEM 117      49.033 117.513  80.792  1.00  0.00           C
ATOM   3328  C34 POPEM 117      50.273 116.953  80.072  1.00  0.00           C
ATOM   3331  C35 POPEM 117      51.573 117.163  80.882  1.00  0.00           C
ATOM   3334  C36 POPEM 117      52.063 118.613  81.002  1.00  0.00           C
ATOM   3337  C37 POPEM 117      53.103 118.833  82.122  1.00  0.00           C
ATOM   3340  C38 POPEM 117      53.063 120.273  82.673  1.00  0.00           C
ATOM   3343  C39 POPEM 117      54.143 120.613  83.722  1.00  0.00           C
ATOM   3346 0C31 POPEM 117      54.093 119.763  85.003  1.00  0.00           C
ATOM   3349 1C31 POPEM 117      55.213 120.083  86.002  1.00  0.00           C
ATOM   3352 2C31 POPEM 117      55.113 119.213  87.262  1.00  0.00           C
ATOM   3355 3C31 POPEM 117      56.243 119.483  88.252  1.00  0.00           C
ATOM   3358 4C31 POPEM 117      56.183 118.593  89.492  1.00  0.00           C
ATOM   3361 5C31 POPEM 117      56.893 119.183  90.712  1.00  0.00           C
ATOM   3364 6C31 POPEM 117      56.343 118.603  92.012  1.00  0.00           C
ATOM   3368  NH3 POPEN 118       9.673  84.273 118.212  1.00  0.00           N
ATOM   3372  C12 POPEN 118      10.193  84.253 119.622  1.00  0.00           C
ATOM   3375  C11 POPEN 118       9.813  82.963 120.352  1.00  0.00           C
ATOM   3378  P   POPEN 118      11.983  82.163 121.662  1.00  0.00           P
ATOM   3379  O13 POPEN 118      12.743  82.813 122.752  1.00  0.00           O
ATOM   3380  O14 POPEN 118      11.743  80.713 121.812  1.00  0.00           O
ATOM   3381  O11 POPEN 118      12.613  82.473 120.262  1.00  0.00           O
ATOM   3382  O12 POPEN 118      10.553  82.823 121.562  1.00  0.00           O
ATOM   3383  C1  POPEN 118      12.653  81.483 119.242  1.00  0.00           C
ATOM   3386  C2  POPEN 118      13.613  81.963 118.132  1.00  0.00           C
ATOM   3388  O21 POPEN 118      13.253  81.503 116.822  1.00  0.00           O
ATOM   3389  C21 POPEN 118      12.293  82.173 116.192  1.00  0.00           C
ATOM   3390  O22 POPEN 118      11.443  82.883 116.722  1.00  0.00           O
ATOM   3391  C22 POPEN 118      12.553  82.053 114.692  1.00  0.00           C
ATOM   3394  C3  POPEN 118      15.063  81.523 118.482  1.00  0.00           C
ATOM   3397  O31 POPEN 118      16.033  81.963 117.512  1.00  0.00           O
ATOM   3398  C31 POPEN 118      16.283  83.263 117.532  1.00  0.00           C
ATOM   3399  O32 POPEN 118      15.733  84.093 118.242  1.00  0.00           O
ATOM   3400  C32 POPEN 118      17.413  83.563 116.562  1.00  0.00           C
ATOM   3403  C23 POPEN 118      11.303  82.043 113.782  1.00  0.00           C
ATOM   3406  C24 POPEN 118      11.533  82.983 112.582  1.00  0.00           C
ATOM   3409  C25 POPEN 118      10.663  82.643 111.362  1.00  0.00           C
ATOM   3412  C26 POPEN 118      11.083  83.403 110.102  1.00  0.00           C
ATOM   3415  C27 POPEN 118      10.473  82.823 108.812  1.00  0.00           C
ATOM   3418  C28 POPEN 118      11.203  83.303 107.532  1.00  0.00           C
ATOM   3421  C29 POPEN 118      10.713  82.583 106.302  1.00  0.00           C
ATOM   3423 0C21 POPEN 118      10.663  83.083 105.052  1.00  0.00           C
ATOM   3425 1C21 POPEN 118      11.083  84.453 104.592  1.00  0.00           C
ATOM   3428 2C21 POPEN 118      12.573  84.553 104.212  1.00  0.00           C
ATOM   3431 3C21 POPEN 118      13.003  83.623 103.062  1.00  0.00           C
ATOM   3434 4C21 POPEN 118      14.433  83.913 102.592  1.00  0.00           C
ATOM   3437 5C21 POPEN 118      14.493  84.753 101.312  1.00  0.00           C
ATOM   3440 6C21 POPEN 118      15.933  85.173 100.952  1.00  0.00           C
ATOM   3443 7C21 POPEN 118      16.033  85.883  99.592  1.00  0.00           C
ATOM   3446 8C21 POPEN 118      17.373  86.603  99.392  1.00  0.00           C
ATOM   3450  C33 POPEN 118      17.063  84.743 115.632  1.00  0.00           C
ATOM   3453  C34 POPEN 118      15.983  84.403 114.592  1.00  0.00           C
ATOM   3456  C35 POPEN 118      16.513  83.553 113.442  1.00  0.00           C
ATOM   3459  C36 POPEN 118      15.383  83.123 112.512  1.00  0.00           C
ATOM   3462  C37 POPEN 118      15.853  82.353 111.272  1.00  0.00           C
ATOM   3465  C38 POPEN 118      14.793  82.413 110.172  1.00  0.00           C
ATOM   3468  C39 POPEN 118      15.203  81.853 108.812  1.00  0.00           C
ATOM   3471 0C31 POPEN 118      15.213  80.323 108.742  1.00  0.00           C
ATOM   3474 1C31 POPEN 118      15.413  79.843 107.302  1.00  0.00           C
ATOM   3477 2C31 POPEN 118      15.493  78.323 107.173  1.00  0.00           C
ATOM   3480 3C31 POPEN 118      14.893  77.863 105.842  1.00  0.00           C
ATOM   3483 4C31 POPEN 118      14.873  76.343 105.653  1.00  0.00           C
ATOM   3486 5C31 POPEN 118      14.023  75.933 104.442  1.00  0.00           C
ATOM   3489 6C31 POPEN 118      13.933  74.423 104.232  1.00  0.00           C
ATOM   3493  NH3 POPEO 119      84.233  20.633 120.042  1.00  0.00           N
ATOM   3497  C12 POPEO 119      83.233  21.743 119.962  1.00  0.00           C
ATOM   3500  C11 POPEO 119      83.593  22.873 120.902  1.00  0.00           C
ATOM   3503  P   POPEO 119      82.503  25.113 121.642  1.00  0.00           P
ATOM   3504  O13 POPEO 119      81.363  25.903 121.142  1.00  0.00           O
ATOM   3505  O14 POPEO 119      82.513  24.983 123.112  1.00  0.00           O
ATOM   3506  O11 POPEO 119      83.863  25.723 121.102  1.00  0.00           O
ATOM   3507  O12 POPEO 119      82.443  23.693 120.982  1.00  0.00           O
ATOM   3508  C1  POPEO 119      83.903  27.023 120.482  1.00  0.00           C
ATOM   3511  C2  POPEO 119      83.413  27.023 119.002  1.00  0.00           C
ATOM   3513  O21 POPEO 119      84.153  26.093 118.202  1.00  0.00           O
ATOM   3514  C21 POPEO 119      85.243  26.293 117.472  1.00  0.00           C
ATOM   3515  O22 POPEO 119      85.473  25.623 116.472  1.00  0.00           O
ATOM   3516  C22 POPEO 119      86.273  27.303 117.982  1.00  0.00           C
ATOM   3519  C3  POPEO 119      83.183  28.473 118.423  1.00  0.00           C
ATOM   3522  O31 POPEO 119      82.273  28.523 117.302  1.00  0.00           O
ATOM   3523  C31 POPEO 119      82.823  28.843 116.132  1.00  0.00           C
ATOM   3524  O32 POPEO 119      84.023  28.863 115.892  1.00  0.00           O
ATOM   3525  C32 POPEO 119      81.723  29.203 115.132  1.00  0.00           C
ATOM   3528  C23 POPEO 119      87.213  27.653 116.812  1.00  0.00           C
ATOM   3531  C24 POPEO 119      88.043  28.933 117.012  1.00  0.00           C
ATOM   3534  C25 POPEO 119      87.183  30.203 116.932  1.00  0.00           C
ATOM   3537  C26 POPEO 119      87.973  31.433 116.492  1.00  0.00           C
ATOM   3540  C27 POPEO 119      87.153  32.713 116.682  1.00  0.00           C
ATOM   3543  C28 POPEO 119      87.553  33.863 115.742  1.00  0.00           C
ATOM   3546  C29 POPEO 119      86.703  35.083 116.032  1.00  0.00           C
ATOM   3548 0C21 POPEO 119      85.813  35.663 115.212  1.00  0.00           C
ATOM   3550 1C21 POPEO 119      85.473  35.253 113.802  1.00  0.00           C
ATOM   3553 2C21 POPEO 119      85.623  36.423 112.832  1.00  0.00           C
ATOM   3556 3C21 POPEO 119      85.553  35.953 111.382  1.00  0.00           C
ATOM   3559 4C21 POPEO 119      85.393  37.123 110.412  1.00  0.00           C
ATOM   3562 5C21 POPEO 119      86.143  36.943 109.092  1.00  0.00           C
ATOM   3565 6C21 POPEO 119      85.603  35.823 108.192  1.00  0.00           C
ATOM   3568 7C21 POPEO 119      86.253  35.893 106.812  1.00  0.00           C
ATOM   3571 8C21 POPEO 119      86.313  34.593 106.012  1.00  0.00           C
ATOM   3575  C33 POPEO 119      82.283  29.453 113.712  1.00  0.00           C
ATOM   3578  C34 POPEO 119      82.683  28.133 113.042  1.00  0.00           C
ATOM   3581  C35 POPEO 119      81.503  27.453 112.342  1.00  0.00           C
ATOM   3584  C36 POPEO 119      81.253  28.023 110.942  1.00  0.00           C
ATOM   3587  C37 POPEO 119      80.033  27.413 110.233  1.00  0.00           C
ATOM   3590  C38 POPEO 119      80.133  25.893 109.992  1.00  0.00           C
ATOM   3593  C39 POPEO 119      78.913  25.313 109.272  1.00  0.00           C
ATOM   3596 0C31 POPEO 119      78.733  25.843 107.842  1.00  0.00           C
ATOM   3599 1C31 POPEO 119      77.423  25.353 107.202  1.00  0.00           C
ATOM   3602 2C31 POPEO 119      77.163  25.983 105.822  1.00  0.00           C
ATOM   3605 3C31 POPEO 119      78.253  25.663 104.772  1.00  0.00           C
ATOM   3608 4C31 POPEO 119      77.863  26.143 103.372  1.00  0.00           C
ATOM   3611 5C31 POPEO 119      78.923  25.813 102.312  1.00  0.00           C
ATOM   3614 6C31 POPEO 119      78.483  26.163 100.882  1.00  0.00           C
ATOM   3618  NH3 POPEP 120      49.853  28.763  78.022  1.00  0.00           N
ATOM   3622  C12 POPEP 120      50.493  27.813  77.022  1.00  0.00           C
ATOM   3625  C11 POPEP 120      52.033  27.773  77.142  1.00  0.00           C
ATOM   3628  P   POPEP 120      52.853  25.433  76.212  1.00  0.00           P
ATOM   3629  O13 POPEP 120      51.683  24.773  75.622  1.00  0.00           O
ATOM   3630  O14 POPEP 120      54.173  25.093  75.662  1.00  0.00           O
ATOM   3631  O11 POPEP 120      52.913  25.163  77.772  1.00  0.00           O
ATOM   3632  O12 POPEP 120      52.633  26.993  76.112  1.00  0.00           O
ATOM   3633  C1  POPEP 120      52.813  23.833  78.292  1.00  0.00           C
ATOM   3636  C2  POPEP 120      51.873  23.803  79.522  1.00  0.00           C
ATOM   3638  O21 POPEP 120      52.603  23.223  80.622  1.00  0.00           O
ATOM   3639  C21 POPEP 120      52.323  23.713  81.822  1.00  0.00           C
ATOM   3640  O22 POPEP 120      51.573  24.643  82.052  1.00  0.00           O
ATOM   3641  C22 POPEP 120      53.013  22.893  82.912  1.00  0.00           C
ATOM   3644  C3  POPEP 120      50.563  23.033  79.192  1.00  0.00           C
ATOM   3647  O31 POPEP 120      49.723  22.793  80.352  1.00  0.00           O
ATOM   3648  C31 POPEP 120      48.643  22.053  80.062  1.00  0.00           C
ATOM   3649  O32 POPEP 120      48.273  21.783  78.932  1.00  0.00           O
ATOM   3650  C32 POPEP 120      47.933  21.583  81.312  1.00  0.00           C
ATOM   3653  C23 POPEP 120      54.173  23.663  83.572  1.00  0.00           C
ATOM   3656  C24 POPEP 120      55.503  23.533  82.822  1.00  0.00           C
ATOM   3659  C25 POPEP 120      56.063  22.103  82.702  1.00  0.00           C
ATOM   3662  C26 POPEP 120      56.013  21.313  84.022  1.00  0.00           C
ATOM   3665  C27 POPEP 120      57.003  20.143  84.082  1.00  0.00           C
ATOM   3668  C28 POPEP 120      56.803  19.283  85.342  1.00  0.00           C
ATOM   3671  C29 POPEP 120      57.693  18.063  85.342  1.00  0.00           C
ATOM   3673 0C21 POPEP 120      58.653  17.733  86.232  1.00  0.00           C
ATOM   3675 1C21 POPEP 120      59.073  18.503  87.462  1.00  0.00           C
ATOM   3678 2C21 POPEP 120      59.033  17.633  88.732  1.00  0.00           C
ATOM   3681 3C21 POPEP 120      59.563  18.363  89.992  1.00  0.00           C
ATOM   3684 4C21 POPEP 120      59.443  17.493  91.253  1.00  0.00           C
ATOM   3687 5C21 POPEP 120      59.953  18.153  92.542  1.00  0.00           C
ATOM   3690 6C21 POPEP 120      60.003  17.143  93.712  1.00  0.00           C
ATOM   3693 7C21 POPEP 120      60.223  17.813  95.072  1.00  0.00           C
ATOM   3696 8C21 POPEP 120      60.333  16.813  96.232  1.00  0.00           C
ATOM   3700  C33 POPEP 120      47.153  20.273  81.032  1.00  0.00           C
ATOM   3703  C34 POPEP 120      46.283  19.873  82.232  1.00  0.00           C
ATOM   3706  C35 POPEP 120      47.103  19.183  83.322  1.00  0.00           C
ATOM   3709  C36 POPEP 120      46.273  18.863  84.562  1.00  0.00           C
ATOM   3712  C37 POPEP 120      47.123  18.143  85.612  1.00  0.00           C
ATOM   3715  C38 POPEP 120      46.353  17.803  86.892  1.00  0.00           C
ATOM   3718  C39 POPEP 120      47.203  16.933  87.822  1.00  0.00           C
ATOM   3721 0C31 POPEP 120      46.493  16.643  89.142  1.00  0.00           C
ATOM   3724 1C31 POPEP 120      47.373  15.903  90.143  1.00  0.00           C
ATOM   3727 2C31 POPEP 120      46.673  15.743  91.493  1.00  0.00           C
ATOM   3730 3C31 POPEP 120      47.533  15.043  92.542  1.00  0.00           C
ATOM   3733 4C31 POPEP 120      46.763  14.843  93.853  1.00  0.00           C
ATOM   3736 5C31 POPEP 120      47.583  14.093  94.912  1.00  0.00           C
ATOM   3739 6C31 POPEP 120      46.783  13.823  96.192  1.00  0.00           C
ATOM   3743  NH3 POPEQ 121       4.197  54.373 119.182  1.00  0.00           N
ATOM   3747  C12 POPEQ 121       4.863  53.833 120.412  1.00  0.00           C
ATOM   3750  C11 POPEQ 121       4.287  52.443 120.612  1.00  0.00           C
ATOM   3753  P   POPEQ 121       5.613  50.543 119.452  1.00  0.00           P
ATOM   3754  O13 POPEQ 121       4.963  49.373 120.072  1.00  0.00           O
ATOM   3755  O14 POPEQ 121       6.813  51.093 120.122  1.00  0.00           O
ATOM   3756  O11 POPEQ 121       5.883  50.333 117.902  1.00  0.00           O
ATOM   3757  O12 POPEQ 121       4.543  51.703 119.403  1.00  0.00           O
ATOM   3758  C1  POPEQ 121       4.783  50.133 116.992  1.00  0.00           C
ATOM   3761  C2  POPEQ 121       4.873  51.063 115.752  1.00  0.00           C
ATOM   3763  O21 POPEQ 121       5.923  50.633 114.872  1.00  0.00           O
ATOM   3764  C21 POPEQ 121       5.563  49.713 114.002  1.00  0.00           C
ATOM   3765  O22 POPEQ 121       4.473  49.193 113.912  1.00  0.00           O
ATOM   3766  C22 POPEQ 121       6.703  49.463 113.032  1.00  0.00           C
ATOM   3769  C3  POPEQ 121       5.143  52.533 116.132  1.00  0.00           C
ATOM   3772  O31 POPEQ 121       5.553  53.293 114.992  1.00  0.00           O
ATOM   3773  C31 POPEQ 121       4.693  53.873 114.202  1.00  0.00           C
ATOM   3774  O32 POPEQ 121       3.487  53.953 114.362  1.00  0.00           O
ATOM   3775  C32 POPEQ 121       5.483  54.523 113.082  1.00  0.00           C
ATOM   3778  C23 POPEQ 121       6.923  50.703 112.152  1.00  0.00           C
ATOM   3781  C24 POPEQ 121       7.683  50.393 110.862  1.00  0.00           C
ATOM   3784  C25 POPEQ 121       6.823  49.713 109.782  1.00  0.00           C
ATOM   3787  C26 POPEQ 121       7.583  49.673 108.452  1.00  0.00           C
ATOM   3790  C27 POPEQ 121       6.793  49.053 107.302  1.00  0.00           C
ATOM   3793  C28 POPEQ 121       7.513  49.253 105.952  1.00  0.00           C
ATOM   3796  C29 POPEQ 121       7.363  50.663 105.442  1.00  0.00           C
ATOM   3798 0C21 POPEQ 121       7.573  51.033 104.173  1.00  0.00           C
ATOM   3800 1C21 POPEQ 121       8.053  50.103 103.082  1.00  0.00           C
ATOM   3803 2C21 POPEQ 121       8.133  50.773 101.702  1.00  0.00           C
ATOM   3806 3C21 POPEQ 121       9.133  51.943 101.602  1.00  0.00           C
ATOM   3809 4C21 POPEQ 121       9.243  52.473 100.172  1.00  0.00           C
ATOM   3812 5C21 POPEQ 121      10.143  53.713 100.042  1.00  0.00           C
ATOM   3815 6C21 POPEQ 121      10.303  54.153  98.583  1.00  0.00           C
ATOM   3818 7C21 POPEQ 121      11.143  55.423  98.432  1.00  0.00           C
ATOM   3821 8C21 POPEQ 121      11.403  55.823  96.982  1.00  0.00           C
ATOM   3825  C33 POPEQ 121       4.733  54.753 111.752  1.00  0.00           C
ATOM   3828  C34 POPEQ 121       5.533  55.673 110.822  1.00  0.00           C
ATOM   3831  C35 POPEQ 121       4.873  55.843 109.442  1.00  0.00           C
ATOM   3834  C36 POPEQ 121       4.983  54.583 108.562  1.00  0.00           C
ATOM   3837  C37 POPEQ 121       4.427  54.813 107.142  1.00  0.00           C
ATOM   3840  C38 POPEQ 121       4.147  53.503 106.393  1.00  0.00           C
ATOM   3843  C39 POPEQ 121       3.987  53.673 104.872  1.00  0.00           C
ATOM   3846 0C31 POPEQ 121       2.967  54.733 104.452  1.00  0.00           C
ATOM   3849 1C31 POPEQ 121       2.677  54.683 102.942  1.00  0.00           C
ATOM   3852 2C31 POPEQ 121       1.547  55.623 102.492  1.00  0.00           C
ATOM   3855 3C31 POPEQ 121       1.927  57.103 102.403  1.00  0.00           C
ATOM   3858 4C31 POPEQ 121       2.597  57.493 101.072  1.00  0.00           C
ATOM   3861 5C31 POPEQ 121       2.817  59.003 100.942  1.00  0.00           C
ATOM   3864 6C31 POPEQ 121       3.697  59.383  99.743  1.00  0.00           C
ATOM   3868  NH3 POPER 122      31.123  61.733 115.952  1.00  0.00           N
ATOM   3872  C12 POPER 122      32.603  61.723 116.292  1.00  0.00           C
ATOM   3875  C11 POPER 122      33.013  62.883 117.222  1.00  0.00           C
ATOM   3878  P   POPER 122      35.443  63.953 117.232  1.00  0.00           P
ATOM   3879  O13 POPER 122      34.993  64.643 116.002  1.00  0.00           O
ATOM   3880  O14 POPER 122      35.613  64.803 118.432  1.00  0.00           O
ATOM   3881  O11 POPER 122      36.793  63.213 116.882  1.00  0.00           O
ATOM   3882  O12 POPER 122      34.413  62.793 117.522  1.00  0.00           O
ATOM   3883  C1  POPER 122      37.753  63.983 116.142  1.00  0.00           C
ATOM   3886  C2  POPER 122      38.833  63.083 115.502  1.00  0.00           C
ATOM   3888  O21 POPER 122      39.123  63.623 114.212  1.00  0.00           O
ATOM   3889  C21 POPER 122      40.383  63.913 113.983  1.00  0.00           C
ATOM   3890  O22 POPER 122      41.263  64.023 114.822  1.00  0.00           O
ATOM   3891  C22 POPER 122      40.533  64.083 112.482  1.00  0.00           C
ATOM   3894  C3  POPER 122      38.343  61.643 115.242  1.00  0.00           C
ATOM   3897  O31 POPER 122      39.453  60.863 114.752  1.00  0.00           O
ATOM   3898  C31 POPER 122      39.493  60.293 113.542  1.00  0.00           C
ATOM   3899  O32 POPER 122      40.533  60.013 112.962  1.00  0.00           O
ATOM   3900  C32 POPER 122      38.163  59.933 112.892  1.00  0.00           C
ATOM   3903  C23 POPER 122      41.893  63.633 111.922  1.00  0.00           C
ATOM   3906  C24 POPER 122      41.703  62.823 110.632  1.00  0.00           C
ATOM   3909  C25 POPER 122      42.893  62.983 109.692  1.00  0.00           C
ATOM   3912  C26 POPER 122      42.883  61.953 108.562  1.00  0.00           C
ATOM   3915  C27 POPER 122      44.083  62.123 107.643  1.00  0.00           C
ATOM   3918  C28 POPER 122      44.243  60.933 106.682  1.00  0.00           C
ATOM   3921  C29 POPER 122      45.623  60.923 106.083  1.00  0.00           C
ATOM   3923 0C21 POPER 122      46.333  59.823 105.752  1.00  0.00           C
ATOM   3925 1C21 POPER 122      45.863  58.393 105.832  1.00  0.00           C
ATOM   3928 2C21 POPER 122      44.923  58.023 104.662  1.00  0.00           C
ATOM   3931 3C21 POPER 122      45.573  58.133 103.272  1.00  0.00           C
ATOM   3934 4C21 POPER 122      44.513  58.263 102.173  1.00  0.00           C
ATOM   3937 5C21 POPER 122      45.103  58.553 100.792  1.00  0.00           C
ATOM   3940 6C21 POPER 122      43.993  58.823  99.772  1.00  0.00           C
ATOM   3943 7C21 POPER 122      44.543  59.083  98.372  1.00  0.00           C
ATOM   3946 8C21 POPER 122      43.493  59.013  97.262  1.00  0.00           C
ATOM   3950  C33 POPER 122      38.373  59.673 111.382  1.00  0.00           C
ATOM   3953  C34 POPER 122      37.053  59.523 110.612  1.00  0.00           C
ATOM   3956  C35 POPER 122      36.293  60.833 110.382  1.00  0.00           C
ATOM   3959  C36 POPER 122      36.733  61.573 109.112  1.00  0.00           C
ATOM   3962  C37 POPER 122      35.893  62.833 108.872  1.00  0.00           C
ATOM   3965  C38 POPER 122      35.283  62.893 107.462  1.00  0.00           C
ATOM   3968  C39 POPER 122      34.523  64.193 107.182  1.00  0.00           C
ATOM   3971 0C31 POPER 122      33.533  64.593 108.292  1.00  0.00           C
ATOM   3974 1C31 POPER 122      32.683  65.793 107.882  1.00  0.00           C
ATOM   3977 2C31 POPER 122      31.933  66.433 109.052  1.00  0.00           C
ATOM   3980 3C31 POPER 122      30.593  67.063 108.653  1.00  0.00           C
ATOM   3983 4C31 POPER 122      30.683  67.903 107.372  1.00  0.00           C
ATOM   3986 5C31 POPER 122      29.613  69.003 107.292  1.00  0.00           C
ATOM   3989 6C31 POPER 122      30.043  70.163 106.402  1.00  0.00           C
ATOM   3993  NH3 POPES 123      79.933  32.913  79.702  1.00  0.00           N
ATOM   3997  C12 POPES 123      81.183  33.563  79.152  1.00  0.00           C
ATOM   4000  C11 POPES 123      82.313  32.563  78.982  1.00  0.00           C
ATOM   4003  P   POPES 123      82.983  30.273  79.862  1.00  0.00           P
ATOM   4004  O13 POPES 123      82.613  29.783  78.512  1.00  0.00           O
ATOM   4005  O14 POPES 123      84.423  30.363  80.173  1.00  0.00           O
ATOM   4006  O11 POPES 123      82.313  29.443  81.022  1.00  0.00           O
ATOM   4007  O12 POPES 123      82.313  31.673  80.103  1.00  0.00           O
ATOM   4008  C1  POPES 123      82.563  29.933  82.372  1.00  0.00           C
ATOM   4011  C2  POPES 123      82.553  28.763  83.392  1.00  0.00           C
ATOM   4013  O21 POPES 123      83.113  29.263  84.632  1.00  0.00           O
ATOM   4014  C21 POPES 123      82.313  29.183  85.682  1.00  0.00           C
ATOM   4015  O22 POPES 123      81.193  28.703  85.712  1.00  0.00           O
ATOM   4016  C22 POPES 123      82.983  29.863  86.882  1.00  0.00           C
ATOM   4019  C3  POPES 123      83.423  27.613  82.792  1.00  0.00           C
ATOM   4022  O31 POPES 123      83.693  26.503  83.682  1.00  0.00           O
ATOM   4023  C31 POPES 123      84.423  25.553  83.072  1.00  0.00           C
ATOM   4024  O32 POPES 123      84.643  25.483  81.882  1.00  0.00           O
ATOM   4025  C32 POPES 123      85.073  24.663  84.123  1.00  0.00           C
ATOM   4028  C23 POPES 123      82.303  29.413  88.202  1.00  0.00           C
ATOM   4031  C24 POPES 123      82.933  30.003  89.472  1.00  0.00           C
ATOM   4034  C25 POPES 123      82.413  29.253  90.712  1.00  0.00           C
ATOM   4037  C26 POPES 123      82.723  29.943  92.042  1.00  0.00           C
ATOM   4040  C27 POPES 123      82.353  29.073  93.242  1.00  0.00           C
ATOM   4043  C28 POPES 123      82.603  29.783  94.583  1.00  0.00           C
ATOM   4046  C29 POPES 123      82.203  28.913  95.762  1.00  0.00           C
ATOM   4048 0C21 POPES 123      81.273  29.173  96.692  1.00  0.00           C
ATOM   4050 1C21 POPES 123      80.393  30.403  96.792  1.00  0.00           C
ATOM   4053 2C21 POPES 123      80.883  31.393  97.873  1.00  0.00           C
ATOM   4056 3C21 POPES 123      80.873  30.843  99.302  1.00  0.00           C
ATOM   4059 4C21 POPES 123      81.163  31.943 100.342  1.00  0.00           C
ATOM   4062 5C21 POPES 123      81.663  31.383 101.682  1.00  0.00           C
ATOM   4065 6C21 POPES 123      81.973  32.483 102.702  1.00  0.00           C
ATOM   4068 7C21 POPES 123      82.743  31.953 103.912  1.00  0.00           C
ATOM   4071 8C21 POPES 123      82.933  32.993 105.022  1.00  0.00           C
ATOM   4075  C33 POPES 123      84.203  23.473  84.552  1.00  0.00           C
ATOM   4078  C34 POPES 123      84.883  22.713  85.693  1.00  0.00           C
ATOM   4081  C35 POPES 123      84.133  21.453  86.142  1.00  0.00           C
ATOM   4084  C36 POPES 123      82.743  21.723  86.712  1.00  0.00           C
ATOM   4087  C37 POPES 123      82.203  20.513  87.503  1.00  0.00           C
ATOM   4090  C38 POPES 123      80.673  20.403  87.503  1.00  0.00           C
ATOM   4093  C39 POPES 123      80.063  19.943  86.162  1.00  0.00           C
ATOM   4096 0C31 POPES 123      80.313  18.463  85.842  1.00  0.00           C
ATOM   4099 1C31 POPES 123      81.543  18.153  84.972  1.00  0.00           C
ATOM   4102 2C31 POPES 123      81.293  18.293  83.462  1.00  0.00           C
ATOM   4105 3C31 POPES 123      81.323  19.723  82.932  1.00  0.00           C
ATOM   4108 4C31 POPES 123      81.933  19.753  81.533  1.00  0.00           C
ATOM   4111 5C31 POPES 123      81.843  21.103  80.842  1.00  0.00           C
ATOM   4114 6C31 POPES 123      82.643  21.083  79.552  1.00  0.00           C
ATOM   4118  NH3 POPET 124      99.093  41.053 122.852  1.00  0.00           N
ATOM   4122  C12 POPET 124      97.863  41.903 122.992  1.00  0.00           C
ATOM   4125  C11 POPET 124      98.123  43.053 123.952  1.00  0.00           C
ATOM   4128  P   POPET 124      96.733  45.303 124.022  1.00  0.00           P
ATOM   4129  O13 POPET 124      96.053  45.823 125.212  1.00  0.00           O
ATOM   4130  O14 POPET 124      97.993  45.963 123.592  1.00  0.00           O
ATOM   4131  O11 POPET 124      95.683  45.383 122.852  1.00  0.00           O
ATOM   4132  O12 POPET 124      96.903  43.753 124.142  1.00  0.00           O
ATOM   4133  C1  POPET 124      95.743  44.523 121.722  1.00  0.00           C
ATOM   4136  C2  POPET 124      94.763  45.073 120.672  1.00  0.00           C
ATOM   4138  O21 POPET 124      94.793  44.173 119.552  1.00  0.00           O
ATOM   4139  C21 POPET 124      94.463  44.563 118.342  1.00  0.00           C
ATOM   4140  O22 POPET 124      94.163  45.683 117.972  1.00  0.00           O
ATOM   4141  C22 POPET 124      94.463  43.373 117.392  1.00  0.00           C
ATOM   4144  C3  POPET 124      95.023  46.603 120.462  1.00  0.00           C
ATOM   4147  O31 POPET 124      93.923  47.403 120.942  1.00  0.00           O
ATOM   4148  C31 POPET 124      92.903  47.503 120.072  1.00  0.00           C
ATOM   4149  O32 POPET 124      92.063  46.643 119.903  1.00  0.00           O
ATOM   4150  C32 POPET 124      92.973  48.883 119.412  1.00  0.00           C
ATOM   4153  C23 POPET 124      95.493  43.583 116.262  1.00  0.00           C
ATOM   4156  C24 POPET 124      95.103  42.883 114.962  1.00  0.00           C
ATOM   4159  C25 POPET 124      94.233  43.763 114.052  1.00  0.00           C
ATOM   4162  C26 POPET 124      94.183  43.223 112.622  1.00  0.00           C
ATOM   4165  C27 POPET 124      93.123  43.893 111.722  1.00  0.00           C
ATOM   4168  C28 POPET 124      92.963  43.173 110.362  1.00  0.00           C
ATOM   4171  C29 POPET 124      94.213  43.313 109.532  1.00  0.00           C
ATOM   4173 0C21 POPET 124      94.313  43.843 108.312  1.00  0.00           C
ATOM   4175 1C21 POPET 124      93.193  44.393 107.462  1.00  0.00           C
ATOM   4178 2C21 POPET 124      93.683  44.933 106.102  1.00  0.00           C
ATOM   4181 3C21 POPET 124      94.423  43.883 105.262  1.00  0.00           C
ATOM   4184 4C21 POPET 124      94.603  44.293 103.782  1.00  0.00           C
ATOM   4187 5C21 POPET 124      95.923  43.773 103.192  1.00  0.00           C
ATOM   4190 6C21 POPET 124      97.103  44.693 103.532  1.00  0.00           C
ATOM   4193 7C21 POPET 124      98.463  44.123 103.122  1.00  0.00           C
ATOM   4196 8C21 POPET 124      99.613  45.093 103.392  1.00  0.00           C
ATOM   4200  C33 POPET 124      93.513  48.873 117.952  1.00  0.00           C
ATOM   4203  C34 POPET 124      93.523  50.263 117.292  1.00  0.00           C
ATOM   4206  C35 POPET 124      94.323  51.333 118.062  1.00  0.00           C
ATOM   4209  C36 POPET 124      95.833  51.053 118.022  1.00  0.00           C
ATOM   4212  C37 POPET 124      96.633  51.833 119.072  1.00  0.00           C
ATOM   4215  C38 POPET 124      97.953  52.373 118.502  1.00  0.00           C
ATOM   4218  C39 POPET 124      97.713  53.723 117.802  1.00  0.00           C
ATOM   4221 0C31 POPET 124      98.823  54.163 116.852  1.00  0.00           C
ATOM   4224 1C31 POPET 124      98.663  55.633 116.472  1.00  0.00           C
ATOM   4227 2C31 POPET 124      99.733  56.143 115.492  1.00  0.00           C
ATOM   4230 3C31 POPET 124     101.113  56.243 116.142  1.00  0.00           C
ATOM   4233 4C31 POPET 124     102.103  57.063 115.312  1.00  0.00           C
ATOM   4236 5C31 POPET 124     103.453  57.203 116.022  1.00  0.00           C
ATOM   4239 6C31 POPET 124     104.473  57.973 115.182  1.00  0.00           C
ATOM   4243  NH3 POPEU 125      36.883  41.683  72.222  1.00  0.00           N
ATOM   4247  C12 POPEU 125      36.343  40.653  71.282  1.00  0.00           C
ATOM   4250  C11 POPEU 125      36.903  39.303  71.652  1.00  0.00           C
ATOM   4253  P   POPEU 125      36.753  36.833  71.122  1.00  0.00           P
ATOM   4254  O13 POPEU 125      35.883  35.883  70.412  1.00  0.00           O
ATOM   4255  O14 POPEU 125      38.163  36.893  70.702  1.00  0.00           O
ATOM   4256  O11 POPEU 125      36.633  36.623  72.692  1.00  0.00           O
ATOM   4257  O12 POPEU 125      36.193  38.293  70.942  1.00  0.00           O
ATOM   4258  C1  POPEU 125      37.683  36.183  73.552  1.00  0.00           C
ATOM   4261  C2  POPEU 125      37.463  36.743  74.972  1.00  0.00           C
ATOM   4263  O21 POPEU 125      37.843  38.123  74.932  1.00  0.00           O
ATOM   4264  C21 POPEU 125      37.143  38.873  75.742  1.00  0.00           C
ATOM   4265  O22 POPEU 125      36.103  38.533  76.292  1.00  0.00           O
ATOM   4266  C22 POPEU 125      37.793  40.253  75.852  1.00  0.00           C
ATOM   4269  C3  POPEU 125      38.253  35.993  76.102  1.00  0.00           C
ATOM   4272  O31 POPEU 125      37.873  36.343  77.462  1.00  0.00           O
ATOM   4273  C31 POPEU 125      38.663  37.213  78.092  1.00  0.00           C
ATOM   4274  O32 POPEU 125      39.543  37.873  77.572  1.00  0.00           O
ATOM   4275  C32 POPEU 125      38.333  37.253  79.612  1.00  0.00           C
ATOM   4278  C23 POPEU 125      37.403  40.973  77.152  1.00  0.00           C
ATOM   4281  C24 POPEU 125      38.233  42.223  77.462  1.00  0.00           C
ATOM   4284  C25 POPEU 125      37.883  42.783  78.852  1.00  0.00           C
ATOM   4287  C26 POPEU 125      38.933  43.753  79.402  1.00  0.00           C
ATOM   4290  C27 POPEU 125      38.503  44.403  80.732  1.00  0.00           C
ATOM   4293  C28 POPEU 125      39.683  44.993  81.533  1.00  0.00           C
ATOM   4296  C29 POPEU 125      40.423  43.893  82.262  1.00  0.00           C
ATOM   4298 0C21 POPEU 125      41.253  44.033  83.312  1.00  0.00           C
ATOM   4300 1C21 POPEU 125      41.723  45.333  83.923  1.00  0.00           C
ATOM   4303 2C21 POPEU 125      42.923  45.083  84.863  1.00  0.00           C
ATOM   4306 3C21 POPEU 125      43.343  46.323  85.662  1.00  0.00           C
ATOM   4309 4C21 POPEU 125      44.483  46.013  86.642  1.00  0.00           C
ATOM   4312 5C21 POPEU 125      44.973  47.233  87.442  1.00  0.00           C
ATOM   4315 6C21 POPEU 125      45.833  46.813  88.632  1.00  0.00           C
ATOM   4318 7C21 POPEU 125      46.443  47.993  89.412  1.00  0.00           C
ATOM   4321 8C21 POPEU 125      47.193  47.553  90.672  1.00  0.00           C
ATOM   4325  C33 POPEU 125      38.633  38.623  80.302  1.00  0.00           C
ATOM   4328  C34 POPEU 125      37.973  38.813  81.692  1.00  0.00           C
ATOM   4331  C35 POPEU 125      38.053  40.253  82.252  1.00  0.00           C
ATOM   4334  C36 POPEU 125      37.883  40.313  83.792  1.00  0.00           C
ATOM   4337  C37 POPEU 125      38.693  41.423  84.512  1.00  0.00           C
ATOM   4340  C38 POPEU 125      39.033  41.073  85.982  1.00  0.00           C
ATOM   4343  C39 POPEU 125      40.063  42.003  86.652  1.00  0.00           C
ATOM   4346 0C31 POPEU 125      39.513  43.393  87.002  1.00  0.00           C
ATOM   4349 1C31 POPEU 125      40.533  44.293  87.722  1.00  0.00           C
ATOM   4352 2C31 POPEU 125      39.893  45.143  88.832  1.00  0.00           C
ATOM   4355 3C31 POPEU 125      40.103  44.563  90.243  1.00  0.00           C
ATOM   4358 4C31 POPEU 125      41.423  45.033  90.882  1.00  0.00           C
ATOM   4361 5C31 POPEU 125      41.603  44.533  92.312  1.00  0.00           C
ATOM   4364 6C31 POPEU 125      42.893  45.043  92.972  1.00  0.00           C
ATOM   4368  NH3 POPEV 126      66.073 108.033 118.583  1.00  0.00           N
ATOM   4372  C12 POPEV 126      66.793 106.773 118.212  1.00  0.00           C
ATOM   4375  C11 POPEV 126      68.063 106.523 119.042  1.00  0.00           C
ATOM   4378  P   POPEV 126      68.173 103.933 119.332  1.00  0.00           P
ATOM   4379  O13 POPEV 126      69.283 103.253 120.042  1.00  0.00           O
ATOM   4380  O14 POPEV 126      66.893 104.133 120.032  1.00  0.00           O
ATOM   4381  O11 POPEV 126      67.893 102.923 118.153  1.00  0.00           O
ATOM   4382  O12 POPEV 126      68.643 105.283 118.642  1.00  0.00           O
ATOM   4383  C1  POPEV 126      67.043 103.213 117.062  1.00  0.00           C
ATOM   4386  C2  POPEV 126      67.893 103.743 115.892  1.00  0.00           C
ATOM   4388  O21 POPEV 126      67.023 104.143 114.822  1.00  0.00           O
ATOM   4389  C21 POPEV 126      66.473 103.203 114.082  1.00  0.00           C
ATOM   4390  O22 POPEV 126      66.523 101.993 114.252  1.00  0.00           O
ATOM   4391  C22 POPEV 126      65.813 103.923 112.912  1.00  0.00           C
ATOM   4394  C3  POPEV 126      69.043 102.773 115.482  1.00  0.00           C
ATOM   4397  O31 POPEV 126      69.673 103.233 114.252  1.00  0.00           O
ATOM   4398  C31 POPEV 126      70.713 102.503 113.862  1.00  0.00           C
ATOM   4399  O32 POPEV 126      71.283 101.663 114.532  1.00  0.00           O
ATOM   4400  C32 POPEV 126      71.033 102.883 112.422  1.00  0.00           C
ATOM   4403  C23 POPEV 126      65.263 103.033 111.782  1.00  0.00           C
ATOM   4406  C24 POPEV 126      64.833 103.933 110.622  1.00  0.00           C
ATOM   4409  C25 POPEV 126      64.223 103.233 109.392  1.00  0.00           C
ATOM   4412  C26 POPEV 126      64.273 104.173 108.182  1.00  0.00           C
ATOM   4415  C27 POPEV 126      63.293 103.803 107.062  1.00  0.00           C
ATOM   4418  C28 POPEV 126      63.393 104.753 105.852  1.00  0.00           C
ATOM   4421  C29 POPEV 126      62.503 104.293 104.722  1.00  0.00           C
ATOM   4423 0C21 POPEV 126      61.803 105.023 103.832  1.00  0.00           C
ATOM   4425 1C21 POPEV 126      61.733 106.523 103.632  1.00  0.00           C
ATOM   4428 2C21 POPEV 126      63.013 107.373 103.832  1.00  0.00           C
ATOM   4431 3C21 POPEV 126      64.203 106.963 102.942  1.00  0.00           C
ATOM   4434 4C21 POPEV 126      65.533 107.483 103.512  1.00  0.00           C
ATOM   4437 5C21 POPEV 126      66.463 108.133 102.472  1.00  0.00           C
ATOM   4440 6C21 POPEV 126      66.963 107.173 101.402  1.00  0.00           C
ATOM   4443 7C21 POPEV 126      68.013 107.843 100.502  1.00  0.00           C
ATOM   4446 8C21 POPEV 126      68.613 106.873  99.482  1.00  0.00           C
ATOM   4450  C33 POPEV 126      70.163 102.093 111.422  1.00  0.00           C
ATOM   4453  C34 POPEV 126      70.433 102.473 109.952  1.00  0.00           C
ATOM   4456  C35 POPEV 126      69.443 101.813 108.992  1.00  0.00           C
ATOM   4459  C36 POPEV 126      70.103 100.843 108.002  1.00  0.00           C
ATOM   4462  C37 POPEV 126      70.913 101.533 106.892  1.00  0.00           C
ATOM   4465  C38 POPEV 126      71.913 100.563 106.232  1.00  0.00           C
ATOM   4468  C39 POPEV 126      72.713 101.163 105.072  1.00  0.00           C
ATOM   4471 0C31 POPEV 126      73.393 102.493 105.432  1.00  0.00           C
ATOM   4474 1C31 POPEV 126      74.403 102.993 104.382  1.00  0.00           C
ATOM   4477 2C31 POPEV 126      74.823 104.433 104.682  1.00  0.00           C
ATOM   4480 3C31 POPEV 126      75.413 105.183 103.472  1.00  0.00           C
ATOM   4483 4C31 POPEV 126      76.893 104.913 103.212  1.00  0.00           C
ATOM   4486 5C31 POPEV 126      77.443 105.883 102.152  1.00  0.00           C
ATOM   4489 6C31 POPEV 126      78.893 105.623 101.752  1.00  0.00           C
ATOM   4493  NH3 POPEW 127      91.033  22.673 121.172  1.00  0.00           N
ATOM   4497  C12 POPEW 127      92.133  23.483 121.782  1.00  0.00           C
ATOM   4500  C11 POPEW 127      92.383  23.143 123.252  1.00  0.00           C
ATOM   4503  P   POPEW 127      94.943  23.423 123.562  1.00  0.00           P
ATOM   4504  O13 POPEW 127      95.843  24.133 124.502  1.00  0.00           O
ATOM   4505  O14 POPEW 127      94.943  21.953 123.622  1.00  0.00           O
ATOM   4506  O11 POPEW 127      95.223  23.923 122.082  1.00  0.00           O
ATOM   4507  O12 POPEW 127      93.463  23.933 123.762  1.00  0.00           O
ATOM   4508  C1  POPEW 127      95.003  25.313 121.752  1.00  0.00           C
ATOM   4511  C2  POPEW 127      96.243  25.953 121.092  1.00  0.00           C
ATOM   4513  O21 POPEW 127      96.483  25.463 119.762  1.00  0.00           O
ATOM   4514  C21 POPEW 127      95.863  26.073 118.782  1.00  0.00           C
ATOM   4515  O22 POPEW 127      94.903  26.833 118.862  1.00  0.00           O
ATOM   4516  C22 POPEW 127      96.563  25.663 117.503  1.00  0.00           C
ATOM   4519  C3  POPEW 127      97.513  25.673 121.912  1.00  0.00           C
ATOM   4522  O31 POPEW 127      98.613  26.153 121.122  1.00  0.00           O
ATOM   4523  C31 POPEW 127      99.653  25.353 120.912  1.00  0.00           C
ATOM   4524  O32 POPEW 127      99.823  24.283 121.472  1.00  0.00           O
ATOM   4525  C32 POPEW 127     100.513  26.023 119.812  1.00  0.00           C
ATOM   4528  C23 POPEW 127      95.903  26.233 116.232  1.00  0.00           C
ATOM   4531  C24 POPEW 127      96.613  25.703 114.992  1.00  0.00           C
ATOM   4534  C25 POPEW 127      95.953  26.143 113.682  1.00  0.00           C
ATOM   4537  C26 POPEW 127      96.793  25.673 112.482  1.00  0.00           C
ATOM   4540  C27 POPEW 127      96.053  25.633 111.132  1.00  0.00           C
ATOM   4543  C28 POPEW 127      96.063  26.953 110.352  1.00  0.00           C
ATOM   4546  C29 POPEW 127      95.013  27.953 110.782  1.00  0.00           C
ATOM   4548 0C21 POPEW 127      94.493  28.923 110.022  1.00  0.00           C
ATOM   4550 1C21 POPEW 127      94.853  29.253 108.592  1.00  0.00           C
ATOM   4553 2C21 POPEW 127      93.623  29.433 107.692  1.00  0.00           C
ATOM   4556 3C21 POPEW 127      94.033  29.853 106.272  1.00  0.00           C
ATOM   4559 4C21 POPEW 127      92.853  29.943 105.292  1.00  0.00           C
ATOM   4562 5C21 POPEW 127      93.313  30.343 103.893  1.00  0.00           C
ATOM   4565 6C21 POPEW 127      92.223  30.243 102.832  1.00  0.00           C
ATOM   4568 7C21 POPEW 127      92.733  30.683 101.452  1.00  0.00           C
ATOM   4571 8C21 POPEW 127      91.633  30.853 100.402  1.00  0.00           C
ATOM   4575  C33 POPEW 127     101.143  25.083 118.762  1.00  0.00           C
ATOM   4578  C34 POPEW 127     101.253  25.663 117.342  1.00  0.00           C
ATOM   4581  C35 POPEW 127     102.113  26.933 117.192  1.00  0.00           C
ATOM   4584  C36 POPEW 127     101.863  27.603 115.842  1.00  0.00           C
ATOM   4587  C37 POPEW 127     102.713  28.853 115.622  1.00  0.00           C
ATOM   4590  C38 POPEW 127     102.343  29.623 114.342  1.00  0.00           C
ATOM   4593  C39 POPEW 127     103.233  29.333 113.132  1.00  0.00           C
ATOM   4596 0C31 POPEW 127     103.793  30.633 112.542  1.00  0.00           C
ATOM   4599 1C31 POPEW 127     104.483  30.433 111.202  1.00  0.00           C
ATOM   4602 2C31 POPEW 127     105.233  31.693 110.742  1.00  0.00           C
ATOM   4605 3C31 POPEW 127     105.953  31.493 109.403  1.00  0.00           C
ATOM   4608 4C31 POPEW 127     104.993  31.323 108.222  1.00  0.00           C
ATOM   4611 5C31 POPEW 127     105.743  31.213 106.892  1.00  0.00           C
ATOM   4614 6C31 POPEW 127     104.833  31.173 105.662  1.00  0.00           C
ATOM   4618  NH3 POPEX 128       9.173  59.673 119.302  1.00  0.00           N
ATOM   4622  C12 POPEX 128       8.303  60.893 119.322  1.00  0.00           C
ATOM   4625  C11 POPEX 128       8.843  61.913 118.322  1.00  0.00           C
ATOM   4628  P   POPEX 128       8.143  64.283 119.092  1.00  0.00           P
ATOM   4629  O13 POPEX 128       6.873  65.023 119.182  1.00  0.00           O
ATOM   4630  O14 POPEX 128       8.813  63.933 120.362  1.00  0.00           O
ATOM   4631  O11 POPEX 128       9.173  65.103 118.192  1.00  0.00           O
ATOM   4632  O12 POPEX 128       7.913  62.983 118.252  1.00  0.00           O
ATOM   4633  C1  POPEX 128       9.073  64.943 116.763  1.00  0.00           C
ATOM   4636  C2  POPEX 128       9.963  65.983 116.042  1.00  0.00           C
ATOM   4638  O21 POPEX 128       9.823  65.923 114.602  1.00  0.00           O
ATOM   4639  C21 POPEX 128       8.763  66.583 114.142  1.00  0.00           C
ATOM   4640  O22 POPEX 128       7.903  67.113 114.833  1.00  0.00           O
ATOM   4641  C22 POPEX 128       8.843  66.743 112.622  1.00  0.00           C
ATOM   4644  C3  POPEX 128      11.453  65.793 116.393  1.00  0.00           C
ATOM   4647  O31 POPEX 128      12.183  66.883 115.812  1.00  0.00           O
ATOM   4648  C31 POPEX 128      13.413  66.603 115.442  1.00  0.00           C
ATOM   4649  O32 POPEX 128      14.053  65.623 115.762  1.00  0.00           O
ATOM   4650  C32 POPEX 128      13.853  67.653 114.412  1.00  0.00           C
ATOM   4653  C23 POPEX 128       7.483  67.203 112.042  1.00  0.00           C
ATOM   4656  C24 POPEX 128       7.523  67.803 110.632  1.00  0.00           C
ATOM   4659  C25 POPEX 128       8.033  66.863 109.532  1.00  0.00           C
ATOM   4662  C26 POPEX 128       9.363  67.293 108.912  1.00  0.00           C
ATOM   4665  C27 POPEX 128       9.843  66.283 107.862  1.00  0.00           C
ATOM   4668  C28 POPEX 128      11.133  66.723 107.142  1.00  0.00           C
ATOM   4671  C29 POPEX 128      11.693  65.633 106.253  1.00  0.00           C
ATOM   4673 0C21 POPEX 128      12.773  65.753 105.462  1.00  0.00           C
ATOM   4675 1C21 POPEX 128      13.583  67.003 105.252  1.00  0.00           C
ATOM   4678 2C21 POPEX 128      14.073  67.153 103.792  1.00  0.00           C
ATOM   4681 3C21 POPEX 128      15.273  66.243 103.472  1.00  0.00           C
ATOM   4684 4C21 POPEX 128      15.663  66.203 101.982  1.00  0.00           C
ATOM   4687 5C21 POPEX 128      14.523  65.733 101.062  1.00  0.00           C
ATOM   4690 6C21 POPEX 128      15.003  65.263  99.682  1.00  0.00           C
ATOM   4693 7C21 POPEX 128      13.843  64.853  98.772  1.00  0.00           C
ATOM   4696 8C21 POPEX 128      14.293  64.253  97.442  1.00  0.00           C
ATOM   4700  C33 POPEX 128      14.773  67.093 113.302  1.00  0.00           C
ATOM   4703  C34 POPEX 128      14.953  68.073 112.132  1.00  0.00           C
ATOM   4706  C35 POPEX 128      13.793  68.063 111.112  1.00  0.00           C
ATOM   4709  C36 POPEX 128      13.733  69.363 110.302  1.00  0.00           C
ATOM   4712  C37 POPEX 128      12.873  69.293 109.033  1.00  0.00           C
ATOM   4715  C38 POPEX 128      12.753  70.673 108.362  1.00  0.00           C
ATOM   4718  C39 POPEX 128      11.963  70.673 107.052  1.00  0.00           C
ATOM   4721 0C31 POPEX 128      11.403  72.073 106.742  1.00  0.00           C
ATOM   4724 1C31 POPEX 128      10.613  72.153 105.432  1.00  0.00           C
ATOM   4727 2C31 POPEX 128      10.173  73.573 105.062  1.00  0.00           C
ATOM   4730 3C31 POPEX 128       9.083  74.183 105.962  1.00  0.00           C
ATOM   4733 4C31 POPEX 128       7.653  73.773 105.572  1.00  0.00           C
ATOM   4736 5C31 POPEX 128       6.613  74.473 106.452  1.00  0.00           C
ATOM   4739 6C31 POPEX 128       5.153  74.163 106.072  1.00  0.00           C
ATOM   4743  NH3 POPEY 129      40.343  21.103  75.762  1.00  0.00           N
ATOM   4747  C12 POPEY 129      40.963  22.443  76.002  1.00  0.00           C
ATOM   4750  C11 POPEY 129      40.363  23.083  77.262  1.00  0.00           C
ATOM   4753  P   POPEY 129      39.433  25.383  76.532  1.00  0.00           P
ATOM   4754  O13 POPEY 129      40.793  25.513  75.952  1.00  0.00           O
ATOM   4755  O14 POPEY 129      38.283  25.723  75.662  1.00  0.00           O
ATOM   4756  O11 POPEY 129      39.343  26.183  77.902  1.00  0.00           O
ATOM   4757  O12 POPEY 129      39.223  23.863  76.932  1.00  0.00           O
ATOM   4758  C1  POPEY 129      38.853  25.543  79.082  1.00  0.00           C
ATOM   4761  C2  POPEY 129      38.483  26.583  80.182  1.00  0.00           C
ATOM   4763  O21 POPEY 129      38.433  25.943  81.472  1.00  0.00           O
ATOM   4764  C21 POPEY 129      39.593  25.763  82.083  1.00  0.00           C
ATOM   4765  O22 POPEY 129      40.693  26.013  81.612  1.00  0.00           O
ATOM   4766  C22 POPEY 129      39.303  25.423  83.542  1.00  0.00           C
ATOM   4769  C3  POPEY 129      37.123  27.293  79.903  1.00  0.00           C
ATOM   4772  O31 POPEY 129      36.413  27.613  81.122  1.00  0.00           O
ATOM   4773  C31 POPEY 129      36.973  28.553  81.882  1.00  0.00           C
ATOM   4774  O32 POPEY 129      37.803  29.373  81.512  1.00  0.00           O
ATOM   4775  C32 POPEY 129      36.383  28.423  83.292  1.00  0.00           C
ATOM   4778  C23 POPEY 129      40.073  24.203  84.112  1.00  0.00           C
ATOM   4781  C24 POPEY 129      40.163  24.243  85.642  1.00  0.00           C
ATOM   4784  C25 POPEY 129      38.793  24.233  86.312  1.00  0.00           C
ATOM   4787  C26 POPEY 129      38.893  24.183  87.842  1.00  0.00           C
ATOM   4790  C27 POPEY 129      37.503  24.183  88.502  1.00  0.00           C
ATOM   4793  C28 POPEY 129      37.383  23.143  89.622  1.00  0.00           C
ATOM   4796  C29 POPEY 129      38.033  23.543  90.922  1.00  0.00           C
ATOM   4798 0C21 POPEY 129      37.373  24.003  92.002  1.00  0.00           C
ATOM   4800 1C21 POPEY 129      35.883  24.283  92.052  1.00  0.00           C
ATOM   4803 2C21 POPEY 129      35.063  23.133  92.652  1.00  0.00           C
ATOM   4806 3C21 POPEY 129      35.143  23.053  94.182  1.00  0.00           C
ATOM   4809 4C21 POPEY 129      34.263  21.943  94.762  1.00  0.00           C
ATOM   4812 5C21 POPEY 129      34.213  21.943  96.292  1.00  0.00           C
ATOM   4815 6C21 POPEY 129      35.513  21.463  96.952  1.00  0.00           C
ATOM   4818 7C21 POPEY 129      35.383  21.333  98.482  1.00  0.00           C
ATOM   4821 8C21 POPEY 129      36.573  20.643  99.142  1.00  0.00           C
ATOM   4825  C33 POPEY 129      37.313  28.913  84.432  1.00  0.00           C
ATOM   4828  C34 POPEY 129      37.403  27.903  85.592  1.00  0.00           C
ATOM   4831  C35 POPEY 129      36.063  27.563  86.253  1.00  0.00           C
ATOM   4834  C36 POPEY 129      35.683  28.503  87.403  1.00  0.00           C
ATOM   4837  C37 POPEY 129      34.203  28.373  87.752  1.00  0.00           C
ATOM   4840  C38 POPEY 129      33.813  29.033  89.072  1.00  0.00           C
ATOM   4843  C39 POPEY 129      32.283  29.133  89.173  1.00  0.00           C
ATOM   4846 0C31 POPEY 129      31.773  29.723  90.482  1.00  0.00           C
ATOM   4849 1C31 POPEY 129      30.303  29.343  90.732  1.00  0.00           C
ATOM   4852 2C31 POPEY 129      29.743  29.973  92.012  1.00  0.00           C
ATOM   4855 3C31 POPEY 129      29.133  28.953  92.982  1.00  0.00           C
ATOM   4858 4C31 POPEY 129      28.823  29.623  94.322  1.00  0.00           C
ATOM   4861 5C31 POPEY 129      28.123  28.703  95.312  1.00  0.00           C
ATOM   4864 6C31 POPEY 129      27.903  29.373  96.662  1.00  0.00           C
ATOM   4868  NH3 POPEZ 130       2.297 115.563  68.522  1.00  0.00           N
ATOM   4872  C12 POPEZ 130       3.627 115.063  68.032  1.00  0.00           C
ATOM   4875  C11 POPEZ 130       4.227 113.853  68.802  1.00  0.00           C
ATOM   4878  P   POPEZ 130       2.087 112.283  69.462  1.00  0.00           P
ATOM   4879  O13 POPEZ 130       1.107 113.243  68.872  1.00  0.00           O
ATOM   4880  O14 POPEZ 130       1.937 110.843  69.212  1.00  0.00           O
ATOM   4881  O11 POPEZ 130       2.257 112.513  71.012  1.00  0.00           O
ATOM   4882  O12 POPEZ 130       3.477 112.653  68.852  1.00  0.00           O
ATOM   4883  C1  POPEZ 130       2.507 113.773  71.642  1.00  0.00           C
ATOM   4886  C2  POPEZ 130       3.817 113.683  72.472  1.00  0.00           C
ATOM   4888  O21 POPEZ 130       3.617 113.093  73.772  1.00  0.00           O
ATOM   4889  C21 POPEZ 130       2.897 113.813  74.622  1.00  0.00           C
ATOM   4890  O22 POPEZ 130       2.407 114.903  74.402  1.00  0.00           O
ATOM   4891  C22 POPEZ 130       2.857 113.103  75.962  1.00  0.00           C
ATOM   4894  C3  POPEZ 130       4.633 115.013  72.502  1.00  0.00           C
ATOM   4897  O31 POPEZ 130       5.983 114.713  72.912  1.00  0.00           O
ATOM   4898  C31 POPEZ 130       6.363 114.863  74.182  1.00  0.00           C
ATOM   4899  O32 POPEZ 130       7.043 114.033  74.772  1.00  0.00           O
ATOM   4900  C32 POPEZ 130       5.923 116.193  74.782  1.00  0.00           C
ATOM   4903  C23 POPEZ 130       1.547 112.313  76.142  1.00  0.00           C
ATOM   4906  C24 POPEZ 130       1.407 111.683  77.532  1.00  0.00           C
ATOM   4909  C25 POPEZ 130       1.247 112.703  78.653  1.00  0.00           C
ATOM   4912  C26 POPEZ 130       1.237 111.993  80.003  1.00  0.00           C
ATOM   4915  C27 POPEZ 130       1.207 112.943  81.202  1.00  0.00           C
ATOM   4918  C28 POPEZ 130       0.837 112.193  82.503  1.00  0.00           C
ATOM   4921  C29 POPEZ 130      -0.623 111.793  82.462  1.00  0.00           C
ATOM   4923 0C21 POPEZ 130      -1.643 112.593  82.792  1.00  0.00           C
ATOM   4925 1C21 POPEZ 130      -1.523 114.003  83.292  1.00  0.00           C
ATOM   4928 2C21 POPEZ 130      -1.943 114.113  84.772  1.00  0.00           C
ATOM   4931 3C21 POPEZ 130      -3.413 113.743  85.012  1.00  0.00           C
ATOM   4934 4C21 POPEZ 130      -4.103 114.713  85.973  1.00  0.00           C
ATOM   4937 5C21 POPEZ 130      -4.563 115.993  85.252  1.00  0.00           C
ATOM   4940 6C21 POPEZ 130      -4.763 117.183  86.202  1.00  0.00           C
ATOM   4943 7C21 POPEZ 130      -3.473 117.983  86.412  1.00  0.00           C
ATOM   4946 8C21 POPEZ 130      -3.603 119.063  87.492  1.00  0.00           C
ATOM   4950  C33 POPEZ 130       6.633 116.503  76.122  1.00  0.00           C
ATOM   4953  C34 POPEZ 130       5.963 117.673  76.862  1.00  0.00           C
ATOM   4956  C35 POPEZ 130       4.613 117.303  77.502  1.00  0.00           C
ATOM   4959  C36 POPEZ 130       4.773 116.743  78.912  1.00  0.00           C
ATOM   4962  C37 POPEZ 130       3.427 116.373  79.552  1.00  0.00           C
ATOM   4965  C38 POPEZ 130       3.467 116.463  81.092  1.00  0.00           C
ATOM   4968  C39 POPEZ 130       2.877 117.773  81.622  1.00  0.00           C
ATOM   4971 0C31 POPEZ 130       1.537 117.543  82.333  1.00  0.00           C
ATOM   4974 1C31 POPEZ 130       0.877 118.843  82.822  1.00  0.00           C
ATOM   4977 2C31 POPEZ 130      -0.033 118.613  84.033  1.00  0.00           C
ATOM   4980 3C31 POPEZ 130      -0.603 119.893  84.652  1.00  0.00           C
ATOM   4983 4C31 POPEZ 130       0.477 120.823  85.233  1.00  0.00           C
ATOM   4986 5C31 POPEZ 130      -0.093 121.803  86.272  1.00  0.00           C
ATOM   4989 6C31 POPEZ 130       0.957 122.643  86.982  1.00  0.00           C
ATOM   4993  NH3 POPEa 131      47.993  87.123 120.872  1.00  0.00           N
ATOM   4997  C12 POPEa 131      48.193  86.073 121.932  1.00  0.00           C
ATOM   5000  C11 POPEa 131      46.893  85.313 122.292  1.00  0.00           C
ATOM   5003  P   POPEa 131      46.303  82.823 122.982  1.00  0.00           P
ATOM   5004  O13 POPEa 131      45.583  83.423 124.132  1.00  0.00           O
ATOM   5005  O14 POPEa 131      47.073  81.593 123.212  1.00  0.00           O
ATOM   5006  O11 POPEa 131      45.213  82.503 121.872  1.00  0.00           O
ATOM   5007  O12 POPEa 131      47.163  83.913 122.222  1.00  0.00           O
ATOM   5008  C1  POPEa 131      45.523  81.713 120.722  1.00  0.00           C
ATOM   5011  C2  POPEa 131      45.213  82.493 119.412  1.00  0.00           C
ATOM   5013  O21 POPEa 131      45.113  81.533 118.342  1.00  0.00           O
ATOM   5014  C21 POPEa 131      43.973  81.613 117.643  1.00  0.00           C
ATOM   5015  O22 POPEa 131      43.203  82.543 117.672  1.00  0.00           O
ATOM   5016  C22 POPEa 131      43.683  80.293 116.952  1.00  0.00           C
ATOM   5019  C3  POPEa 131      46.283  83.583 119.123  1.00  0.00           C
ATOM   5022  O31 POPEa 131      46.043  84.343 117.902  1.00  0.00           O
ATOM   5023  C31 POPEa 131      45.953  85.673 118.042  1.00  0.00           C
ATOM   5024  O32 POPEa 131      46.183  86.283 119.082  1.00  0.00           O
ATOM   5025  C32 POPEa 131      45.493  86.353 116.742  1.00  0.00           C
ATOM   5028  C23 POPEa 131      44.443  80.073 115.622  1.00  0.00           C
ATOM   5031  C24 POPEa 131      43.833  80.803 114.442  1.00  0.00           C
ATOM   5034  C25 POPEa 131      44.423  80.333 113.102  1.00  0.00           C
ATOM   5037  C26 POPEa 131      45.843  80.833 112.852  1.00  0.00           C
ATOM   5040  C27 POPEa 131      46.303  80.583 111.412  1.00  0.00           C
ATOM   5043  C28 POPEa 131      47.633  81.283 111.062  1.00  0.00           C
ATOM   5046  C29 POPEa 131      48.843  80.573 111.602  1.00  0.00           C
ATOM   5048 0C21 POPEa 131      49.883  80.133 110.872  1.00  0.00           C
ATOM   5050 1C21 POPEa 131      50.063  80.303 109.382  1.00  0.00           C
ATOM   5053 2C21 POPEa 131      51.533  80.053 108.983  1.00  0.00           C
ATOM   5056 3C21 POPEa 131      51.853  80.473 107.542  1.00  0.00           C
ATOM   5059 4C21 POPEa 131      53.363  80.533 107.243  1.00  0.00           C
ATOM   5062 5C21 POPEa 131      53.983  79.163 106.903  1.00  0.00           C
ATOM   5065 6C21 POPEa 131      55.503  79.273 106.692  1.00  0.00           C
ATOM   5068 7C21 POPEa 131      56.143  77.963 106.212  1.00  0.00           C
ATOM   5071 8C21 POPEa 131      57.663  78.053 106.083  1.00  0.00           C
ATOM   5075  C33 POPEa 131      45.993  87.823 116.592  1.00  0.00           C
ATOM   5078  C34 POPEa 131      45.193  88.723 115.622  1.00  0.00           C
ATOM   5081  C35 POPEa 131      45.153  88.363 114.112  1.00  0.00           C
ATOM   5084  C36 POPEa 131      46.143  89.133 113.212  1.00  0.00           C
ATOM   5087  C37 POPEa 131      46.283  88.533 111.792  1.00  0.00           C
ATOM   5090  C38 POPEa 131      47.093  89.403 110.812  1.00  0.00           C
ATOM   5093  C39 POPEa 131      46.783  89.103 109.332  1.00  0.00           C
ATOM   5096 0C31 POPEa 131      47.373  90.143 108.362  1.00  0.00           C
ATOM   5099 1C31 POPEa 131      47.153  89.793 106.882  1.00  0.00           C
ATOM   5102 2C31 POPEa 131      47.783  90.803 105.912  1.00  0.00           C
ATOM   5105 3C31 POPEa 131      47.913  90.263 104.482  1.00  0.00           C
ATOM   5108 4C31 POPEa 131      49.103  89.303 104.312  1.00  0.00           C
ATOM   5111 5C31 POPEa 131      49.133  88.603 102.952  1.00  0.00           C
ATOM   5114 6C31 POPEa 131      50.413  87.813 102.692  1.00  0.00           C
ATOM   5118  NH3 POPEb 132      26.683  47.663 118.172  1.00  0.00           N
ATOM   5122  C12 POPEb 132      25.283  47.273 118.562  1.00  0.00           C
ATOM   5125  C11 POPEb 132      24.323  47.343 117.362  1.00  0.00           C
ATOM   5128  P   POPEb 132      22.253  45.743 117.832  1.00  0.00           P
ATOM   5129  O13 POPEb 132      23.173  44.783 118.472  1.00  0.00           O
ATOM   5130  O14 POPEb 132      20.903  45.903 118.442  1.00  0.00           O
ATOM   5131  O11 POPEb 132      22.093  45.393 116.292  1.00  0.00           O
ATOM   5132  O12 POPEb 132      22.973  47.143 117.792  1.00  0.00           O
ATOM   5133  C1  POPEb 132      21.583  46.403 115.432  1.00  0.00           C
ATOM   5136  C2  POPEb 132      21.233  45.833 114.033  1.00  0.00           C
ATOM   5138  O21 POPEb 132      20.093  46.523 113.512  1.00  0.00           O
ATOM   5139  C21 POPEb 132      20.383  47.653 112.882  1.00  0.00           C
ATOM   5140  O22 POPEb 132      21.483  48.183 112.852  1.00  0.00           O
ATOM   5141  C22 POPEb 132      19.143  48.083 112.092  1.00  0.00           C
ATOM   5144  C3  POPEb 132      20.893  44.313 114.033  1.00  0.00           C
ATOM   5147  O31 POPEb 132      20.643  43.873 112.682  1.00  0.00           O
ATOM   5148  C31 POPEb 132      19.383  43.613 112.352  1.00  0.00           C
ATOM   5149  O32 POPEb 132      18.433  43.603 113.132  1.00  0.00           O
ATOM   5150  C32 POPEb 132      19.293  43.343 110.842  1.00  0.00           C
ATOM   5153  C23 POPEb 132      18.733  49.543 112.333  1.00  0.00           C
ATOM   5156  C24 POPEb 132      19.733  50.583 111.802  1.00  0.00           C
ATOM   5159  C25 POPEb 132      20.013  50.503 110.302  1.00  0.00           C
ATOM   5162  C26 POPEb 132      21.063  51.523 109.833  1.00  0.00           C
ATOM   5165  C27 POPEb 132      20.873  51.933 108.362  1.00  0.00           C
ATOM   5168  C28 POPEb 132      21.083  50.813 107.333  1.00  0.00           C
ATOM   5171  C29 POPEb 132      22.473  50.793 106.752  1.00  0.00           C
ATOM   5173 0C21 POPEb 132      22.873  51.453 105.653  1.00  0.00           C
ATOM   5175 1C21 POPEb 132      22.033  52.373 104.792  1.00  0.00           C
ATOM   5178 2C21 POPEb 132      21.703  51.693 103.462  1.00  0.00           C
ATOM   5181 3C21 POPEb 132      21.063  52.633 102.432  1.00  0.00           C
ATOM   5184 4C21 POPEb 132      20.783  51.893 101.122  1.00  0.00           C
ATOM   5187 5C21 POPEb 132      20.483  52.813  99.932  1.00  0.00           C
ATOM   5190 6C21 POPEb 132      20.443  52.003  98.622  1.00  0.00           C
ATOM   5193 7C21 POPEb 132      20.053  52.843  97.392  1.00  0.00           C
ATOM   5196 8C21 POPEb 132      20.003  52.083  96.062  1.00  0.00           C
ATOM   5200  C33 POPEb 132      18.073  44.003 110.132  1.00  0.00           C
ATOM   5203  C34 POPEb 132      18.253  44.003 108.602  1.00  0.00           C
ATOM   5206  C35 POPEb 132      17.233  44.853 107.822  1.00  0.00           C
ATOM   5209  C36 POPEb 132      15.783  44.343 107.942  1.00  0.00           C
ATOM   5212  C37 POPEb 132      14.773  45.283 107.262  1.00  0.00           C
ATOM   5215  C38 POPEb 132      13.353  45.113 107.832  1.00  0.00           C
ATOM   5218  C39 POPEb 132      12.313  46.113 107.312  1.00  0.00           C
ATOM   5221 0C31 POPEb 132      12.013  45.963 105.812  1.00  0.00           C
ATOM   5224 1C31 POPEb 132      10.703  46.653 105.412  1.00  0.00           C
ATOM   5227 2C31 POPEb 132      10.263  46.353 103.972  1.00  0.00           C
ATOM   5230 3C31 POPEb 132      11.013  47.183 102.923  1.00  0.00           C
ATOM   5233 4C31 POPEb 132      10.423  47.043 101.512  1.00  0.00           C
ATOM   5236 5C31 POPEb 132      10.923  48.123 100.552  1.00  0.00           C
ATOM   5239 6C31 POPEb 132      10.263  48.033  99.173  1.00  0.00           C
ATOM   5243  NH3 POPEc 133      70.073  48.653  81.092  1.00  0.00           N
ATOM   5247  C12 POPEc 133      70.913  47.423  81.302  1.00  0.00           C
ATOM   5250  C11 POPEc 133      70.243  46.193  80.672  1.00  0.00           C
ATOM   5253  P   POPEc 133      67.893  45.533  79.772  1.00  0.00           P
ATOM   5254  O13 POPEc 133      68.083  46.113  78.422  1.00  0.00           O
ATOM   5255  O14 POPEc 133      68.183  44.083  79.903  1.00  0.00           O
ATOM   5256  O11 POPEc 133      66.473  45.873  80.392  1.00  0.00           O
ATOM   5257  O12 POPEc 133      68.823  46.283  80.782  1.00  0.00           O
ATOM   5258  C1  POPEc 133      66.143  47.183  80.902  1.00  0.00           C
ATOM   5261  C2  POPEc 133      65.993  47.193  82.462  1.00  0.00           C
ATOM   5263  O21 POPEc 133      65.603  48.483  82.972  1.00  0.00           O
ATOM   5264  C21 POPEc 133      66.523  49.443  82.962  1.00  0.00           C
ATOM   5265  O22 POPEc 133      67.583  49.423  82.342  1.00  0.00           O
ATOM   5266  C22 POPEc 133      66.143  50.513  83.972  1.00  0.00           C
ATOM   5269  C3  POPEc 133      67.223  46.603  83.232  1.00  0.00           C
ATOM   5272  O31 POPEc 133      66.983  46.553  84.652  1.00  0.00           O
ATOM   5273  C31 POPEc 133      67.613  47.463  85.412  1.00  0.00           C
ATOM   5274  O32 POPEc 133      68.353  48.333  84.992  1.00  0.00           O
ATOM   5275  C32 POPEc 133      67.183  47.253  86.852  1.00  0.00           C
ATOM   5278  C23 POPEc 133      65.893  51.883  83.342  1.00  0.00           C
ATOM   5281  C24 POPEc 133      65.743  52.993  84.392  1.00  0.00           C
ATOM   5284  C25 POPEc 133      64.583  52.843  85.382  1.00  0.00           C
ATOM   5287  C26 POPEc 133      64.403  54.133  86.202  1.00  0.00           C
ATOM   5290  C27 POPEc 133      63.353  54.043  87.312  1.00  0.00           C
ATOM   5293  C28 POPEc 133      63.553  55.083  88.422  1.00  0.00           C
ATOM   5296  C29 POPEc 133      63.553  56.523  87.972  1.00  0.00           C
ATOM   5298 0C21 POPEc 133      62.923  57.533  88.592  1.00  0.00           C
ATOM   5300 1C21 POPEc 133      62.093  57.433  89.852  1.00  0.00           C
ATOM   5303 2C21 POPEc 133      62.893  57.073  91.122  1.00  0.00           C
ATOM   5306 3C21 POPEc 133      62.243  57.603  92.403  1.00  0.00           C
ATOM   5309 4C21 POPEc 133      63.183  57.463  93.613  1.00  0.00           C
ATOM   5312 5C21 POPEc 133      62.553  57.933  94.922  1.00  0.00           C
ATOM   5315 6C21 POPEc 133      63.533  57.743  96.092  1.00  0.00           C
ATOM   5318 7C21 POPEc 133      62.943  58.163  97.442  1.00  0.00           C
ATOM   5321 8C21 POPEc 133      63.993  58.183  98.562  1.00  0.00           C
ATOM   5325  C33 POPEc 133      67.763  48.273  87.862  1.00  0.00           C
ATOM   5328  C34 POPEc 133      67.813  47.663  89.272  1.00  0.00           C
ATOM   5331  C35 POPEc 133      68.063  48.663  90.402  1.00  0.00           C
ATOM   5334  C36 POPEc 133      68.303  47.933  91.722  1.00  0.00           C
ATOM   5337  C37 POPEc 133      68.483  48.843  92.942  1.00  0.00           C
ATOM   5340  C38 POPEc 133      67.273  49.723  93.252  1.00  0.00           C
ATOM   5343  C39 POPEc 133      67.213  50.073  94.742  1.00  0.00           C
ATOM   5346 0C31 POPEc 133      66.183  51.163  95.052  1.00  0.00           C
ATOM   5349 1C31 POPEc 133      65.953  51.343  96.552  1.00  0.00           C
ATOM   5352 2C31 POPEc 133      64.813  52.323  96.842  1.00  0.00           C
ATOM   5355 3C31 POPEc 133      64.673  52.633  98.332  1.00  0.00           C
ATOM   5358 4C31 POPEc 133      63.493  53.563  98.622  1.00  0.00           C
ATOM   5361 5C31 POPEc 133      63.393  53.883 100.112  1.00  0.00           C
ATOM   5364 6C31 POPEc 133      62.273  54.873 100.432  1.00  0.00           C
ATOM   5368  NH3 POPEd 134     119.123  61.673  79.412  1.00  0.00           N
ATOM   5372  C12 POPEd 134     119.173  63.113  79.012  1.00  0.00           C
ATOM   5375  C11 POPEd 134     120.563  63.693  79.272  1.00  0.00           C
ATOM   5378  P   POPEd 134     122.903  63.813  78.132  1.00  0.00           P
ATOM   5379  O13 POPEd 134     123.723  62.853  78.902  1.00  0.00           O
ATOM   5380  O14 POPEd 134     123.333  63.983  76.722  1.00  0.00           O
ATOM   5381  O11 POPEd 134     122.833  65.193  78.872  1.00  0.00           O
ATOM   5382  O12 POPEd 134     121.403  63.333  78.182  1.00  0.00           O
ATOM   5383  C1  POPEd 134     123.743  65.543  79.912  1.00  0.00           C
ATOM   5386  C2  POPEd 134     123.373  64.953  81.312  1.00  0.00           C
ATOM   5388  O21 POPEd 134     123.463  66.013  82.282  1.00  0.00           O
ATOM   5389  C21 POPEd 134     122.293  66.463  82.712  1.00  0.00           C
ATOM   5390  O22 POPEd 134     121.193  66.083  82.363  1.00  0.00           O
ATOM   5391  C22 POPEd 134     122.563  67.483  83.822  1.00  0.00           C
ATOM   5394  C3  POPEd 134     124.313  63.783  81.732  1.00  0.00           C
ATOM   5397  O31 POPEd 134     124.353  63.543  83.162  1.00  0.00           O
ATOM   5398  C31 POPEd 134     123.343  62.823  83.653  1.00  0.00           C
ATOM   5399  O32 POPEd 134     122.363  62.453  83.032  1.00  0.00           O
ATOM   5400  C32 POPEd 134     123.653  62.433  85.092  1.00  0.00           C
ATOM   5403  C23 POPEd 134     121.303  68.283  84.232  1.00  0.00           C
ATOM   5406  C24 POPEd 134     121.583  69.393  85.262  1.00  0.00           C
ATOM   5409  C25 POPEd 134     122.023  68.843  86.612  1.00  0.00           C
ATOM   5412  C26 POPEd 134     122.183  69.853  87.752  1.00  0.00           C
ATOM   5415  C27 POPEd 134     122.443  69.123  89.082  1.00  0.00           C
ATOM   5418  C28 POPEd 134     122.773  70.043  90.262  1.00  0.00           C
ATOM   5421  C29 POPEd 134     123.173  69.253  91.483  1.00  0.00           C
ATOM   5423 0C21 POPEd 134     122.393  68.943  92.533  1.00  0.00           C
ATOM   5425 1C21 POPEd 134     120.943  69.313  92.712  1.00  0.00           C
ATOM   5428 2C21 POPEd 134     120.303  68.663  93.962  1.00  0.00           C
ATOM   5431 3C21 POPEd 134     121.023  68.993  95.272  1.00  0.00           C
ATOM   5434 4C21 POPEd 134     120.113  68.973  96.512  1.00  0.00           C
ATOM   5437 5C21 POPEd 134     119.743  67.563  96.982  1.00  0.00           C
ATOM   5440 6C21 POPEd 134     118.683  67.563  98.102  1.00  0.00           C
ATOM   5443 7C21 POPEd 134     118.463  66.173  98.702  1.00  0.00           C
ATOM   5446 8C21 POPEd 134     117.153  66.013  99.482  1.00  0.00           C
ATOM   5450  C33 POPEd 134     122.603  62.923  86.102  1.00  0.00           C
ATOM   5453  C34 POPEd 134     123.183  62.953  87.522  1.00  0.00           C
ATOM   5456  C35 POPEd 134     122.223  63.483  88.602  1.00  0.00           C
ATOM   5459  C36 POPEd 134     122.963  64.073  89.812  1.00  0.00           C
ATOM   5462  C37 POPEd 134     121.993  64.793  90.762  1.00  0.00           C
ATOM   5465  C38 POPEd 134     122.643  65.523  91.952  1.00  0.00           C
ATOM   5468  C39 POPEd 134     123.353  64.583  92.932  1.00  0.00           C
ATOM   5471 0C31 POPEd 134     123.553  65.213  94.322  1.00  0.00           C
ATOM   5474 1C31 POPEd 134     124.293  64.273  95.292  1.00  0.00           C
ATOM   5477 2C31 POPEd 134     123.993  64.543  96.782  1.00  0.00           C
ATOM   5480 3C31 POPEd 134     122.583  64.063  97.172  1.00  0.00           C
ATOM   5483 4C31 POPEd 134     122.293  64.113  98.682  1.00  0.00           C
ATOM   5486 5C31 POPEd 134     120.903  63.513  98.983  1.00  0.00           C
ATOM   5489 6C31 POPEd 134     120.503  63.513 100.462  1.00  0.00           C
ATOM   5493  NH3 POPEe 135      55.463   7.173  78.732  1.00  0.00           N
ATOM   5497  C12 POPEe 135      54.163   6.823  78.062  1.00  0.00           C
ATOM   5500  C11 POPEe 135      54.283   5.453  77.372  1.00  0.00           C
ATOM   5503  P   POPEe 135      52.063   4.133  77.692  1.00  0.00           P
ATOM   5504  O13 POPEe 135      51.693   4.823  78.942  1.00  0.00           O
ATOM   5505  O14 POPEe 135      50.963   3.623  76.852  1.00  0.00           O
ATOM   5506  O11 POPEe 135      52.963   2.903  78.022  1.00  0.00           O
ATOM   5507  O12 POPEe 135      53.033   5.033  76.832  1.00  0.00           O
ATOM   5508  C1  POPEe 135      52.833   2.173  79.242  1.00  0.00           C
ATOM   5511  C2  POPEe 135      54.103   1.303  79.412  1.00  0.00           C
ATOM   5513  O21 POPEe 135      53.943   0.363  80.482  1.00  0.00           O
ATOM   5514  C21 POPEe 135      53.783   0.803  81.732  1.00  0.00           C
ATOM   5515  O22 POPEe 135      53.783   1.963  82.083  1.00  0.00           O
ATOM   5516  C22 POPEe 135      53.673  -0.447  82.612  1.00  0.00           C
ATOM   5519  C3  POPEe 135      55.353   2.223  79.502  1.00  0.00           C
ATOM   5522  O31 POPEe 135      56.633   1.573  79.402  1.00  0.00           O
ATOM   5523  C31 POPEe 135      57.093   1.083  80.542  1.00  0.00           C
ATOM   5524  O32 POPEe 135      56.463   0.843  81.542  1.00  0.00           O
ATOM   5525  C32 POPEe 135      58.593   0.893  80.452  1.00  0.00           C
ATOM   5528  C23 POPEe 135      53.083  -0.157  84.002  1.00  0.00           C
ATOM   5531  C24 POPEe 135      52.723  -1.437  84.772  1.00  0.00           C
ATOM   5534  C25 POPEe 135      52.003  -1.087  86.083  1.00  0.00           C
ATOM   5537  C26 POPEe 135      51.773  -2.283  87.012  1.00  0.00           C
ATOM   5540  C27 POPEe 135      51.133  -1.803  88.322  1.00  0.00           C
ATOM   5543  C28 POPEe 135      50.923  -2.923  89.352  1.00  0.00           C
ATOM   5546  C29 POPEe 135      49.973  -2.443  90.423  1.00  0.00           C
ATOM   5548 0C21 POPEe 135      50.293  -1.873  91.592  1.00  0.00           C
ATOM   5550 1C21 POPEe 135      51.683  -1.623  92.122  1.00  0.00           C
ATOM   5553 2C21 POPEe 135      51.743  -1.843  93.642  1.00  0.00           C
ATOM   5556 3C21 POPEe 135      51.393  -3.273  94.092  1.00  0.00           C
ATOM   5559 4C21 POPEe 135      51.503  -3.463  95.612  1.00  0.00           C
ATOM   5562 5C21 POPEe 135      50.773  -4.733  96.062  1.00  0.00           C
ATOM   5565 6C21 POPEe 135      50.623  -4.863  97.582  1.00  0.00           C
ATOM   5568 7C21 POPEe 135      49.543  -5.883  97.962  1.00  0.00           C
ATOM   5571 8C21 POPEe 135      49.413  -6.163  99.472  1.00  0.00           C
ATOM   5575  C33 POPEe 135      59.173   0.423  81.812  1.00  0.00           C
ATOM   5578  C34 POPEe 135      60.563   0.973  82.132  1.00  0.00           C
ATOM   5581  C35 POPEe 135      60.873   0.953  83.642  1.00  0.00           C
ATOM   5584  C36 POPEe 135      62.043   1.873  83.972  1.00  0.00           C
ATOM   5587  C37 POPEe 135      62.343   2.143  85.452  1.00  0.00           C
ATOM   5590  C38 POPEe 135      63.613   3.023  85.572  1.00  0.00           C
ATOM   5593  C39 POPEe 135      63.703   3.853  86.862  1.00  0.00           C
ATOM   5596 0C31 POPEe 135      63.973   3.023  88.112  1.00  0.00           C
ATOM   5599 1C31 POPEe 135      63.693   3.783  89.422  1.00  0.00           C
ATOM   5602 2C31 POPEe 135      63.803   2.853  90.642  1.00  0.00           C
ATOM   5605 3C31 POPEe 135      63.293   3.453  91.962  1.00  0.00           C
ATOM   5608 4C31 POPEe 135      63.823   4.863  92.292  1.00  0.00           C
ATOM   5611 5C31 POPEe 135      63.563   5.243  93.762  1.00  0.00           C
ATOM   5614 6C31 POPEe 135      64.133   6.613  94.142  1.00  0.00           C
ATOM   5618  NH3 POPEf 136      91.503  15.873  75.892  1.00  0.00           N
ATOM   5622  C12 POPEf 136      91.313  14.933  74.742  1.00  0.00           C
ATOM   5625  C11 POPEf 136      92.453  15.023  73.712  1.00  0.00           C
ATOM   5628  P   POPEf 136      94.683  16.003  74.672  1.00  0.00           P
ATOM   5629  O13 POPEf 136      95.623  16.413  73.632  1.00  0.00           O
ATOM   5630  O14 POPEf 136      93.793  17.103  75.152  1.00  0.00           O
ATOM   5631  O11 POPEf 136      95.533  15.513  75.882  1.00  0.00           O
ATOM   5632  O12 POPEf 136      93.743  14.803  74.282  1.00  0.00           O
ATOM   5633  C1  POPEf 136      94.983  14.843  77.012  1.00  0.00           C
ATOM   5636  C2  POPEf 136      95.563  15.403  78.352  1.00  0.00           C
ATOM   5638  O21 POPEf 136      94.483  15.853  79.202  1.00  0.00           O
ATOM   5639  C21 POPEf 136      93.803  14.833  79.732  1.00  0.00           C
ATOM   5640  O22 POPEf 136      94.033  13.663  79.502  1.00  0.00           O
ATOM   5641  C22 POPEf 136      92.783  15.333  80.752  1.00  0.00           C
ATOM   5644  C3  POPEf 136      96.563  16.573  78.162  1.00  0.00           C
ATOM   5647  O31 POPEf 136      97.313  16.833  79.372  1.00  0.00           O
ATOM   5648  C31 POPEf 136      96.763  17.583  80.312  1.00  0.00           C
ATOM   5649  O32 POPEf 136      95.683  18.133  80.262  1.00  0.00           O
ATOM   5650  C32 POPEf 136      97.713  17.583  81.512  1.00  0.00           C
ATOM   5653  C23 POPEf 136      93.133  14.673  82.112  1.00  0.00           C
ATOM   5656  C24 POPEf 136      92.243  14.993  83.322  1.00  0.00           C
ATOM   5659  C25 POPEf 136      92.953  14.543  84.622  1.00  0.00           C
ATOM   5662  C26 POPEf 136      92.193  14.803  85.932  1.00  0.00           C
ATOM   5665  C27 POPEf 136      93.053  14.483  87.172  1.00  0.00           C
ATOM   5668  C28 POPEf 136      93.123  12.993  87.562  1.00  0.00           C
ATOM   5671  C29 POPEf 136      92.033  12.553  88.512  1.00  0.00           C
ATOM   5673 0C21 POPEf 136      92.193  12.003  89.732  1.00  0.00           C
ATOM   5675 1C21 POPEf 136      93.513  11.653  90.382  1.00  0.00           C
ATOM   5678 2C21 POPEf 136      93.363  10.963  91.763  1.00  0.00           C
ATOM   5681 3C21 POPEf 136      92.943  11.933  92.882  1.00  0.00           C
ATOM   5684 4C21 POPEf 136      92.823  11.263  94.263  1.00  0.00           C
ATOM   5687 5C21 POPEf 136      91.513  10.483  94.462  1.00  0.00           C
ATOM   5690 6C21 POPEf 136      91.343  10.063  95.932  1.00  0.00           C
ATOM   5693 7C21 POPEf 136      89.983   9.403  96.242  1.00  0.00           C
ATOM   5696 8C21 POPEf 136      89.863   9.043  97.722  1.00  0.00           C
ATOM   5700  C33 POPEf 136      97.683  18.923  82.292  1.00  0.00           C
ATOM   5703  C34 POPEf 136      98.073  18.823  83.783  1.00  0.00           C
ATOM   5706  C35 POPEf 136      97.073  17.943  84.532  1.00  0.00           C
ATOM   5709  C36 POPEf 136      96.533  18.503  85.852  1.00  0.00           C
ATOM   5712  C37 POPEf 136      95.423  17.583  86.372  1.00  0.00           C
ATOM   5715  C38 POPEf 136      94.993  17.903  87.802  1.00  0.00           C
ATOM   5718  C39 POPEf 136      95.943  17.313  88.842  1.00  0.00           C
ATOM   5721 0C31 POPEf 136      95.483  17.643  90.272  1.00  0.00           C
ATOM   5724 1C31 POPEf 136      96.013  16.643  91.302  1.00  0.00           C
ATOM   5727 2C31 POPEf 136      95.173  16.633  92.582  1.00  0.00           C
ATOM   5730 3C31 POPEf 136      95.403  15.383  93.442  1.00  0.00           C
ATOM   5733 4C31 POPEf 136      96.683  15.433  94.282  1.00  0.00           C
ATOM   5736 5C31 POPEf 136      96.923  14.123  95.042  1.00  0.00           C
ATOM   5739 6C31 POPEf 136      97.983  14.263  96.142  1.00  0.00           C
ATOM   5743  NH3 POPEg 137     132.073  87.893 116.722  1.00  0.00           N
ATOM   5747  C12 POPEg 137     130.763  87.853 115.972  1.00  0.00           C
ATOM   5750  C11 POPEg 137     129.693  88.633 116.752  1.00  0.00           C
ATOM   5753  P   POPEg 137     127.373  89.763 116.582  1.00  0.00           P
ATOM   5754  O13 POPEg 137     126.123  89.163 117.092  1.00  0.00           O
ATOM   5755  O14 POPEg 137     128.083  90.663 117.503  1.00  0.00           O
ATOM   5756  O11 POPEg 137     127.043  90.523 115.233  1.00  0.00           O
ATOM   5757  O12 POPEg 137     128.413  88.633 116.092  1.00  0.00           O
ATOM   5758  C1  POPEg 137     126.753  89.843 114.012  1.00  0.00           C
ATOM   5761  C2  POPEg 137     125.293  90.073 113.493  1.00  0.00           C
ATOM   5763  O21 POPEg 137     125.203  91.283 112.722  1.00  0.00           O
ATOM   5764  C21 POPEg 137     125.353  91.103 111.422  1.00  0.00           C
ATOM   5765  O22 POPEg 137     125.643  90.033 110.882  1.00  0.00           O
ATOM   5766  C22 POPEg 137     124.983  92.393 110.722  1.00  0.00           C
ATOM   5769  C3  POPEg 137     124.203  90.073 114.592  1.00  0.00           C
ATOM   5772  O31 POPEg 137     122.873  90.333 114.052  1.00  0.00           O
ATOM   5773  C31 POPEg 137     122.413  89.413 113.212  1.00  0.00           C
ATOM   5774  O32 POPEg 137     122.843  88.273 113.122  1.00  0.00           O
ATOM   5775  C32 POPEg 137     121.263  89.993 112.362  1.00  0.00           C
ATOM   5778  C23 POPEg 137     124.403  92.153 109.312  1.00  0.00           C
ATOM   5781  C24 POPEg 137     123.703  93.403 108.772  1.00  0.00           C
ATOM   5784  C25 POPEg 137     123.633  93.453 107.243  1.00  0.00           C
ATOM   5787  C26 POPEg 137     122.943  92.243 106.602  1.00  0.00           C
ATOM   5790  C27 POPEg 137     123.063  92.263 105.072  1.00  0.00           C
ATOM   5793  C28 POPEg 137     121.983  91.453 104.352  1.00  0.00           C
ATOM   5796  C29 POPEg 137     121.903  90.043 104.882  1.00  0.00           C
ATOM   5798 0C21 POPEg 137     122.183  88.893 104.242  1.00  0.00           C
ATOM   5800 1C21 POPEg 137     122.693  88.743 102.832  1.00  0.00           C
ATOM   5803 2C21 POPEg 137     124.213  88.543 102.873  1.00  0.00           C
ATOM   5806 3C21 POPEg 137     124.733  87.683 101.712  1.00  0.00           C
ATOM   5809 4C21 POPEg 137     126.223  87.353 101.862  1.00  0.00           C
ATOM   5812 5C21 POPEg 137     127.103  88.603 102.002  1.00  0.00           C
ATOM   5815 6C21 POPEg 137     128.493  88.433 101.382  1.00  0.00           C
ATOM   5818 7C21 POPEg 137     129.263  89.753 101.272  1.00  0.00           C
ATOM   5821 8C21 POPEg 137     130.733  89.563 100.882  1.00  0.00           C
ATOM   5825  C33 POPEg 137     121.413  89.803 110.822  1.00  0.00           C
ATOM   5828  C34 POPEg 137     120.083  89.533 110.092  1.00  0.00           C
ATOM   5831  C35 POPEg 137     120.103  89.783 108.572  1.00  0.00           C
ATOM   5834  C36 POPEg 137     118.813  89.333 107.862  1.00  0.00           C
ATOM   5837  C37 POPEg 137     118.763  89.643 106.352  1.00  0.00           C
ATOM   5840  C38 POPEg 137     117.473  89.153 105.662  1.00  0.00           C
ATOM   5843  C39 POPEg 137     117.483  89.253 104.123  1.00  0.00           C
ATOM   5846 0C31 POPEg 137     118.703  88.583 103.482  1.00  0.00           C
ATOM   5849 1C31 POPEg 137     118.533  88.213 102.002  1.00  0.00           C
ATOM   5852 2C31 POPEg 137     118.113  89.383 101.092  1.00  0.00           C
ATOM   5855 3C31 POPEg 137     116.683  89.253 100.532  1.00  0.00           C
ATOM   5858 4C31 POPEg 137     116.583  88.033  99.612  1.00  0.00           C
ATOM   5861 5C31 POPEg 137     115.233  87.843  98.922  1.00  0.00           C
ATOM   5864 6C31 POPEg 137     115.233  86.503  98.193  1.00  0.00           C
ATOM   5868  NH3 POPEh 138      95.483  80.673 119.972  1.00  0.00           N
ATOM   5872  C12 POPEh 138      96.523  81.453 120.722  1.00  0.00           C
ATOM   5875  C11 POPEh 138      96.033  81.973 122.082  1.00  0.00           C
ATOM   5878  P   POPEh 138      95.743  84.553 122.403  1.00  0.00           P
ATOM   5879  O13 POPEh 138      97.193  84.463 122.522  1.00  0.00           O
ATOM   5880  O14 POPEh 138      94.983  84.943 123.612  1.00  0.00           O
ATOM   5881  O11 POPEh 138      95.383  85.483 121.182  1.00  0.00           O
ATOM   5882  O12 POPEh 138      95.203  83.133 121.932  1.00  0.00           O
ATOM   5883  C1  POPEh 138      96.353  85.743 120.152  1.00  0.00           C
ATOM   5886  C2  POPEh 138      95.833  85.213 118.802  1.00  0.00           C
ATOM   5888  O21 POPEh 138      96.943  84.743 118.013  1.00  0.00           O
ATOM   5889  C21 POPEh 138      96.853  83.533 117.492  1.00  0.00           C
ATOM   5890  O22 POPEh 138      95.973  82.723 117.722  1.00  0.00           O
ATOM   5891  C22 POPEh 138      97.973  83.343 116.492  1.00  0.00           C
ATOM   5894  C3  POPEh 138      95.123  86.353 118.042  1.00  0.00           C
ATOM   5897  O31 POPEh 138      94.783  85.963 116.702  1.00  0.00           O
ATOM   5898  C31 POPEh 138      93.693  85.213 116.642  1.00  0.00           C
ATOM   5899  O32 POPEh 138      93.003  84.873 117.582  1.00  0.00           O
ATOM   5900  C32 POPEh 138      93.413  84.823 115.212  1.00  0.00           C
ATOM   5903  C23 POPEh 138      98.143  81.873 116.072  1.00  0.00           C
ATOM   5906  C24 POPEh 138      99.623  81.533 115.902  1.00  0.00           C
ATOM   5909  C25 POPEh 138     100.383  82.453 114.932  1.00  0.00           C
ATOM   5912  C26 POPEh 138      99.843  82.363 113.502  1.00  0.00           C
ATOM   5915  C27 POPEh 138     100.943  82.573 112.462  1.00  0.00           C
ATOM   5918  C28 POPEh 138     100.393  82.833 111.042  1.00  0.00           C
ATOM   5921  C29 POPEh 138      99.463  81.753 110.552  1.00  0.00           C
ATOM   5923 0C21 POPEh 138      98.503  81.923 109.632  1.00  0.00           C
ATOM   5925 1C21 POPEh 138      98.233  83.213 108.893  1.00  0.00           C
ATOM   5928 2C21 POPEh 138      99.293  83.423 107.802  1.00  0.00           C
ATOM   5931 3C21 POPEh 138      98.993  84.613 106.882  1.00  0.00           C
ATOM   5934 4C21 POPEh 138     100.163  84.973 105.972  1.00  0.00           C
ATOM   5937 5C21 POPEh 138     101.263  85.773 106.692  1.00  0.00           C
ATOM   5940 6C21 POPEh 138     102.363  86.293 105.772  1.00  0.00           C
ATOM   5943 7C21 POPEh 138     101.843  87.223 104.662  1.00  0.00           C
ATOM   5946 8C21 POPEh 138     102.953  87.783 103.792  1.00  0.00           C
ATOM   5950  C33 POPEh 138      93.613  83.303 115.032  1.00  0.00           C
ATOM   5953  C34 POPEh 138      93.013  82.803 113.722  1.00  0.00           C
ATOM   5956  C35 POPEh 138      93.463  83.623 112.503  1.00  0.00           C
ATOM   5959  C36 POPEh 138      93.183  82.883 111.192  1.00  0.00           C
ATOM   5962  C37 POPEh 138      93.583  83.693 109.962  1.00  0.00           C
ATOM   5965  C38 POPEh 138      93.303  82.933 108.662  1.00  0.00           C
ATOM   5968  C39 POPEh 138      93.503  83.793 107.403  1.00  0.00           C
ATOM   5971 0C31 POPEh 138      92.373  84.823 107.243  1.00  0.00           C
ATOM   5974 1C31 POPEh 138      92.473  85.643 105.942  1.00  0.00           C
ATOM   5977 2C31 POPEh 138      91.603  86.903 105.972  1.00  0.00           C
ATOM   5980 3C31 POPEh 138      91.963  87.943 104.892  1.00  0.00           C
ATOM   5983 4C31 POPEh 138      91.873  87.403 103.462  1.00  0.00           C
ATOM   5986 5C31 POPEh 138      92.013  88.523 102.422  1.00  0.00           C
ATOM   5989 6C31 POPEh 138      92.063  88.033 100.972  1.00  0.00           C
ATOM   5993  NH3 POPEi 139      88.013  99.933  75.742  1.00  0.00           N
ATOM   5997  C12 POPEi 139      88.283 100.043  74.262  1.00  0.00           C
ATOM   6000  C11 POPEi 139      89.583  99.323  73.952  1.00  0.00           C
ATOM   6003  P   POPEi 139      91.693 100.833  74.232  1.00  0.00           P
ATOM   6004  O13 POPEi 139      92.253 100.213  73.002  1.00  0.00           O
ATOM   6005  O14 POPEi 139      91.163 102.203  74.112  1.00  0.00           O
ATOM   6006  O11 POPEi 139      92.783 100.823  75.402  1.00  0.00           O
ATOM   6007  O12 POPEi 139      90.593  99.863  74.812  1.00  0.00           O
ATOM   6008  C1  POPEi 139      93.243  99.553  75.902  1.00  0.00           C
ATOM   6011  C2  POPEi 139      93.903  99.613  77.312  1.00  0.00           C
ATOM   6013  O21 POPEi 139      92.923  99.393  78.352  1.00  0.00           O
ATOM   6014  C21 POPEi 139      92.483 100.403  79.062  1.00  0.00           C
ATOM   6015  O22 POPEi 139      92.213 101.513  78.653  1.00  0.00           O
ATOM   6016  C22 POPEi 139      92.523 100.003  80.552  1.00  0.00           C
ATOM   6019  C3  POPEi 139      94.883 100.793  77.582  1.00  0.00           C
ATOM   6022  O31 POPEi 139      95.423 100.693  78.932  1.00  0.00           O
ATOM   6023  C31 POPEi 139      96.503 101.413  79.152  1.00  0.00           C
ATOM   6024  O32 POPEi 139      97.103 102.083  78.322  1.00  0.00           O
ATOM   6025  C32 POPEi 139      96.823 101.443  80.672  1.00  0.00           C
ATOM   6028  C23 POPEi 139      91.253 100.343  81.372  1.00  0.00           C
ATOM   6031  C24 POPEi 139      91.423  99.983  82.862  1.00  0.00           C
ATOM   6034  C25 POPEi 139      92.173 101.063  83.653  1.00  0.00           C
ATOM   6037  C26 POPEi 139      93.113 100.493  84.712  1.00  0.00           C
ATOM   6040  C27 POPEi 139      93.923 101.623  85.382  1.00  0.00           C
ATOM   6043  C28 POPEi 139      95.383 101.243  85.672  1.00  0.00           C
ATOM   6046  C29 POPEi 139      95.533 100.163  86.712  1.00  0.00           C
ATOM   6048 0C21 POPEi 139      95.983 100.343  87.972  1.00  0.00           C
ATOM   6050 1C21 POPEi 139      96.353 101.683  88.552  1.00  0.00           C
ATOM   6053 2C21 POPEi 139      97.143 101.593  89.872  1.00  0.00           C
ATOM   6056 3C21 POPEi 139      97.273 102.973  90.513  1.00  0.00           C
ATOM   6059 4C21 POPEi 139      98.123 103.033  91.792  1.00  0.00           C
ATOM   6062 5C21 POPEi 139      97.483 102.293  92.972  1.00  0.00           C
ATOM   6065 6C21 POPEi 139      98.543 101.903  94.012  1.00  0.00           C
ATOM   6068 7C21 POPEi 139      98.053 100.843  95.003  1.00  0.00           C
ATOM   6071 8C21 POPEi 139      99.183 100.283  95.842  1.00  0.00           C
ATOM   6075  C33 POPEi 139      98.333 101.223  81.012  1.00  0.00           C
ATOM   6078  C34 POPEi 139      98.763 101.733  82.403  1.00  0.00           C
ATOM   6081  C35 POPEi 139     100.283 101.563  82.622  1.00  0.00           C
ATOM   6084  C36 POPEi 139     100.843 102.223  83.893  1.00  0.00           C
ATOM   6087  C37 POPEi 139     102.383 102.073  83.983  1.00  0.00           C
ATOM   6090  C38 POPEi 139     103.033 102.873  85.122  1.00  0.00           C
ATOM   6093  C39 POPEi 139     103.233 102.013  86.372  1.00  0.00           C
ATOM   6096 0C31 POPEi 139     103.873 102.773  87.533  1.00  0.00           C
ATOM   6099 1C31 POPEi 139     104.343 101.823  88.653  1.00  0.00           C
ATOM   6102 2C31 POPEi 139     103.863 102.213  90.052  1.00  0.00           C
ATOM   6105 3C31 POPEi 139     104.383 101.253  91.122  1.00  0.00           C
ATOM   6108 4C31 POPEi 139     103.873 101.613  92.522  1.00  0.00           C
ATOM   6111 5C31 POPEi 139     104.543 100.793  93.632  1.00  0.00           C
ATOM   6114 6C31 POPEi 139     104.013 101.133  95.022  1.00  0.00           C
ATOM   6118  NH3 POPEj 140      86.563  45.633  81.283  1.00  0.00           N
ATOM   6122  C12 POPEj 140      87.323  46.603  80.432  1.00  0.00           C
ATOM   6125  C11 POPEj 140      88.673  46.963  81.083  1.00  0.00           C
ATOM   6128  P   POPEj 140      90.723  46.163  82.352  1.00  0.00           P
ATOM   6129  O13 POPEj 140      91.533  45.013  82.802  1.00  0.00           O
ATOM   6130  O14 POPEj 140      91.473  47.233  81.673  1.00  0.00           O
ATOM   6131  O11 POPEj 140      89.973  46.833  83.583  1.00  0.00           O
ATOM   6132  O12 POPEj 140      89.473  45.813  81.442  1.00  0.00           O
ATOM   6133  C1  POPEj 140      90.313  46.853  84.952  1.00  0.00           C
ATOM   6136  C2  POPEj 140      89.063  46.513  85.833  1.00  0.00           C
ATOM   6138  O21 POPEj 140      89.273  46.603  87.262  1.00  0.00           O
ATOM   6139  C21 POPEj 140      89.753  47.713  87.783  1.00  0.00           C
ATOM   6140  O22 POPEj 140      90.243  48.663  87.212  1.00  0.00           O
ATOM   6141  C22 POPEj 140      89.693  47.623  89.302  1.00  0.00           C
ATOM   6144  C3  POPEj 140      88.703  45.053  85.472  1.00  0.00           C
ATOM   6147  O31 POPEj 140      87.643  44.453  86.222  1.00  0.00           O
ATOM   6148  C31 POPEj 140      86.503  44.323  85.562  1.00  0.00           C
ATOM   6149  O32 POPEj 140      86.203  44.893  84.522  1.00  0.00           O
ATOM   6150  C32 POPEj 140      85.643  43.283  86.292  1.00  0.00           C
ATOM   6153  C23 POPEj 140      90.013  48.993  89.962  1.00  0.00           C
ATOM   6156  C24 POPEj 140      89.593  49.003  91.423  1.00  0.00           C
ATOM   6159  C25 POPEj 140      90.143  50.193  92.223  1.00  0.00           C
ATOM   6162  C26 POPEj 140      89.463  50.313  93.592  1.00  0.00           C
ATOM   6165  C27 POPEj 140      90.273  51.123  94.602  1.00  0.00           C
ATOM   6168  C28 POPEj 140      89.503  51.423  95.912  1.00  0.00           C
ATOM   6171  C29 POPEj 140      89.073  50.163  96.612  1.00  0.00           C
ATOM   6173 0C21 POPEj 140      89.813  49.453  97.482  1.00  0.00           C
ATOM   6175 1C21 POPEj 140      91.213  49.763  97.942  1.00  0.00           C
ATOM   6178 2C21 POPEj 140      91.353  49.823  99.482  1.00  0.00           C
ATOM   6181 3C21 POPEj 140      92.803  49.573  99.922  1.00  0.00           C
ATOM   6184 4C21 POPEj 140      92.993  49.523 101.442  1.00  0.00           C
ATOM   6187 5C21 POPEj 140      94.333  48.893 101.822  1.00  0.00           C
ATOM   6190 6C21 POPEj 140      94.653  48.963 103.312  1.00  0.00           C
ATOM   6193 7C21 POPEj 140      96.133  48.643 103.572  1.00  0.00           C
ATOM   6196 8C21 POPEj 140      96.533  48.673 105.052  1.00  0.00           C
ATOM   6200  C33 POPEj 140      85.163  43.773  87.673  1.00  0.00           C
ATOM   6203  C34 POPEj 140      85.663  42.913  88.842  1.00  0.00           C
ATOM   6206  C35 POPEj 140      84.613  41.933  89.392  1.00  0.00           C
ATOM   6209  C36 POPEj 140      84.313  40.713  88.512  1.00  0.00           C
ATOM   6212  C37 POPEj 140      83.663  39.613  89.352  1.00  0.00           C
ATOM   6215  C38 POPEj 140      83.223  38.393  88.532  1.00  0.00           C
ATOM   6218  C39 POPEj 140      82.633  37.263  89.372  1.00  0.00           C
ATOM   6221 0C31 POPEj 140      83.693  36.543  90.233  1.00  0.00           C
ATOM   6224 1C31 POPEj 140      83.123  35.333  90.973  1.00  0.00           C
ATOM   6227 2C31 POPEj 140      84.173  34.613  91.812  1.00  0.00           C
ATOM   6230 3C31 POPEj 140      83.573  33.453  92.622  1.00  0.00           C
ATOM   6233 4C31 POPEj 140      82.743  33.903  93.832  1.00  0.00           C
ATOM   6236 5C31 POPEj 140      83.483  33.713  95.162  1.00  0.00           C
ATOM   6239 6C31 POPEj 140      82.693  34.233  96.362  1.00  0.00           C
ATOM   6243  NH3 POPEk 141     102.413  57.963 122.042  1.00  0.00           N
ATOM   6247  C12 POPEk 141     102.533  57.053 123.232  1.00  0.00           C
ATOM   6250  C11 POPEk 141     102.553  57.853 124.542  1.00  0.00           C
ATOM   6253  P   POPEk 141     101.133  59.273 126.172  1.00  0.00           P
ATOM   6254  O13 POPEk 141     101.963  58.613 127.202  1.00  0.00           O
ATOM   6255  O14 POPEk 141     101.333  60.723 125.902  1.00  0.00           O
ATOM   6256  O11 POPEk 141      99.593  59.073 126.472  1.00  0.00           O
ATOM   6257  O12 POPEk 141     101.293  58.463 124.812  1.00  0.00           O
ATOM   6258  C1  POPEk 141      98.703  58.163 125.812  1.00  0.00           C
ATOM   6261  C2  POPEk 141      97.943  58.743 124.572  1.00  0.00           C
ATOM   6263  O21 POPEk 141      97.903  57.763 123.502  1.00  0.00           O
ATOM   6264  C21 POPEk 141      96.803  56.993 123.493  1.00  0.00           C
ATOM   6265  O22 POPEk 141      95.973  56.933 124.372  1.00  0.00           O
ATOM   6266  C22 POPEk 141      96.703  56.303 122.132  1.00  0.00           C
ATOM   6269  C3  POPEk 141      98.553  60.063 124.022  1.00  0.00           C
ATOM   6272  O31 POPEk 141      98.233  60.333 122.632  1.00  0.00           O
ATOM   6273  C31 POPEk 141      99.273  60.343 121.802  1.00  0.00           C
ATOM   6274  O32 POPEk 141     100.413  60.013 122.062  1.00  0.00           O
ATOM   6275  C32 POPEk 141      98.793  60.753 120.423  1.00  0.00           C
ATOM   6278  C23 POPEk 141      95.273  55.843 121.763  1.00  0.00           C
ATOM   6281  C24 POPEk 141      95.203  55.403 120.292  1.00  0.00           C
ATOM   6284  C25 POPEk 141      94.963  56.573 119.312  1.00  0.00           C
ATOM   6287  C26 POPEk 141      94.893  56.153 117.832  1.00  0.00           C
ATOM   6290  C27 POPEk 141      93.913  57.023 117.022  1.00  0.00           C
ATOM   6293  C28 POPEk 141      93.803  56.623 115.532  1.00  0.00           C
ATOM   6296  C29 POPEk 141      92.683  57.383 114.852  1.00  0.00           C
ATOM   6298 0C21 POPEk 141      91.853  56.913 113.893  1.00  0.00           C
ATOM   6300 1C21 POPEk 141      91.883  55.563 113.212  1.00  0.00           C
ATOM   6303 2C21 POPEk 141      91.443  55.673 111.742  1.00  0.00           C
ATOM   6306 3C21 POPEk 141      91.003  54.323 111.132  1.00  0.00           C
ATOM   6309 4C21 POPEk 141      90.363  54.483 109.743  1.00  0.00           C
ATOM   6312 5C21 POPEk 141      90.043  53.133 109.082  1.00  0.00           C
ATOM   6315 6C21 POPEk 141      89.163  53.263 107.832  1.00  0.00           C
ATOM   6318 7C21 POPEk 141      88.923  51.913 107.142  1.00  0.00           C
ATOM   6321 8C21 POPEk 141      87.923  51.973 105.993  1.00  0.00           C
ATOM   6325  C33 POPEk 141      98.533  59.553 119.492  1.00  0.00           C
ATOM   6328  C34 POPEk 141      97.683  60.003 118.312  1.00  0.00           C
ATOM   6331  C35 POPEk 141      97.823  59.103 117.092  1.00  0.00           C
ATOM   6334  C36 POPEk 141      96.963  59.573 115.912  1.00  0.00           C
ATOM   6337  C37 POPEk 141      97.363  58.833 114.652  1.00  0.00           C
ATOM   6340  C38 POPEk 141      96.333  58.873 113.522  1.00  0.00           C
ATOM   6343  C39 POPEk 141      96.493  57.583 112.712  1.00  0.00           C
ATOM   6346 0C31 POPEk 141      95.593  57.493 111.492  1.00  0.00           C
ATOM   6349 1C31 POPEk 141      95.933  56.233 110.672  1.00  0.00           C
ATOM   6352 2C31 POPEk 141      95.993  56.553 109.182  1.00  0.00           C
ATOM   6355 3C31 POPEk 141      96.673  55.483 108.322  1.00  0.00           C
ATOM   6358 4C31 POPEk 141      97.043  56.063 106.942  1.00  0.00           C
ATOM   6361 5C31 POPEk 141      98.023  55.203 106.142  1.00  0.00           C
ATOM   6364 6C31 POPEk 141      98.643  55.983 104.972  1.00  0.00           C
ATOM   6368  NH3 POPEl 142      55.063  42.143  79.542  1.00  0.00           N
ATOM   6372  C12 POPEl 142      55.903  41.013  79.032  1.00  0.00           C
ATOM   6375  C11 POPEl 142      57.133  40.833  79.932  1.00  0.00           C
ATOM   6378  P   POPEl 142      58.383  38.523  80.352  1.00  0.00           P
ATOM   6379  O13 POPEl 142      57.243  37.613  80.532  1.00  0.00           O
ATOM   6380  O14 POPEl 142      59.483  37.983  79.522  1.00  0.00           O
ATOM   6381  O11 POPEl 142      58.913  39.013  81.772  1.00  0.00           O
ATOM   6382  O12 POPEl 142      57.933  39.753  79.492  1.00  0.00           O
ATOM   6383  C1  POPEl 142      59.403  38.103  82.772  1.00  0.00           C
ATOM   6386  C2  POPEl 142      59.713  38.823  84.142  1.00  0.00           C
ATOM   6388  O21 POPEl 142      60.463  37.953  85.022  1.00  0.00           O
ATOM   6389  C21 POPEl 142      61.583  38.423  85.572  1.00  0.00           C
ATOM   6390  O22 POPEl 142      62.293  39.283  85.092  1.00  0.00           O
ATOM   6391  C22 POPEl 142      61.813  37.763  86.952  1.00  0.00           C
ATOM   6394  C3  POPEl 142      58.393  39.203  84.872  1.00  0.00           C
ATOM   6397  O31 POPEl 142      58.553  40.213  85.892  1.00  0.00           O
ATOM   6398  C31 POPEl 142      58.813  39.833  87.142  1.00  0.00           C
ATOM   6399  O32 POPEl 142      59.033  38.703  87.533  1.00  0.00           O
ATOM   6400  C32 POPEl 142      58.813  41.063  88.062  1.00  0.00           C
ATOM   6403  C23 POPEl 142      63.073  36.873  87.092  1.00  0.00           C
ATOM   6406  C24 POPEl 142      64.223  37.513  87.882  1.00  0.00           C
ATOM   6409  C25 POPEl 142      64.013  37.643  89.412  1.00  0.00           C
ATOM   6412  C26 POPEl 142      64.183  36.323  90.212  1.00  0.00           C
ATOM   6415  C27 POPEl 142      64.183  36.543  91.742  1.00  0.00           C
ATOM   6418  C28 POPEl 142      64.933  35.453  92.542  1.00  0.00           C
ATOM   6421  C29 POPEl 142      64.283  34.083  92.492  1.00  0.00           C
ATOM   6423 0C21 POPEl 142      63.963  33.283  93.522  1.00  0.00           C
ATOM   6425 1C21 POPEl 142      64.143  33.563  95.003  1.00  0.00           C
ATOM   6428 2C21 POPEl 142      65.243  32.713  95.662  1.00  0.00           C
ATOM   6431 3C21 POPEl 142      64.843  31.253  95.922  1.00  0.00           C
ATOM   6434 4C21 POPEl 142      65.793  30.573  96.932  1.00  0.00           C
ATOM   6437 5C21 POPEl 142      65.373  29.133  97.252  1.00  0.00           C
ATOM   6440 6C21 POPEl 142      66.373  28.423  98.172  1.00  0.00           C
ATOM   6443 7C21 POPEl 142      65.893  27.023  98.583  1.00  0.00           C
ATOM   6446 8C21 POPEl 142      66.843  26.293  99.532  1.00  0.00           C
ATOM   6450  C33 POPEl 142      59.453  40.813  89.452  1.00  0.00           C
ATOM   6453  C34 POPEl 142      59.373  42.053  90.352  1.00  0.00           C
ATOM   6456  C35 POPEl 142      60.143  41.973  91.682  1.00  0.00           C
ATOM   6459  C36 POPEl 142      59.563  41.013  92.752  1.00  0.00           C
ATOM   6462  C37 POPEl 142      60.323  39.683  92.832  1.00  0.00           C
ATOM   6465  C38 POPEl 142      59.813  38.713  93.923  1.00  0.00           C
ATOM   6468  C39 POPEl 142      60.103  39.133  95.373  1.00  0.00           C
ATOM   6471 0C31 POPEl 142      59.603  38.083  96.372  1.00  0.00           C
ATOM   6474 1C31 POPEl 142      60.123  38.273  97.812  1.00  0.00           C
ATOM   6477 2C31 POPEl 142      60.043  36.993  98.682  1.00  0.00           C
ATOM   6480 3C31 POPEl 142      61.003  35.883  98.212  1.00  0.00           C
ATOM   6483 4C31 POPEl 142      61.013  34.633  99.102  1.00  0.00           C
ATOM   6486 5C31 POPEl 142      61.913  33.533  98.522  1.00  0.00           C
ATOM   6489 6C31 POPEl 142      62.023  32.273  99.382  1.00  0.00           C
ATOM   6493  NH3 POPEm 143       6.803   9.593 117.022  1.00  0.00           N
ATOM   6497  C12 POPEm 143       6.313   8.163 116.862  1.00  0.00           C
ATOM   6500  C11 POPEm 143       6.133   7.723 115.402  1.00  0.00           C
ATOM   6503  P   POPEm 143       5.363   5.143 115.592  1.00  0.00           P
ATOM   6504  O13 POPEm 143       6.373   4.933 116.632  1.00  0.00           O
ATOM   6505  O14 POPEm 143       4.047   4.553 115.852  1.00  0.00           O
ATOM   6506  O11 POPEm 143       5.913   4.533 114.232  1.00  0.00           O
ATOM   6507  O12 POPEm 143       5.173   6.683 115.272  1.00  0.00           O
ATOM   6508  C1  POPEm 143       6.553   5.253 113.182  1.00  0.00           C
ATOM   6511  C2  POPEm 143       6.193   4.603 111.822  1.00  0.00           C
ATOM   6513  O21 POPEm 143       6.513   5.423 110.692  1.00  0.00           O
ATOM   6514  C21 POPEm 143       7.753   5.463 110.302  1.00  0.00           C
ATOM   6515  O22 POPEm 143       8.753   5.353 110.993  1.00  0.00           O
ATOM   6516  C22 POPEm 143       7.763   5.573 108.782  1.00  0.00           C
ATOM   6519  C3  POPEm 143       4.683   4.273 111.732  1.00  0.00           C
ATOM   6522  O31 POPEm 143       4.357   3.733 110.432  1.00  0.00           O
ATOM   6523  C31 POPEm 143       3.957   4.593 109.512  1.00  0.00           C
ATOM   6524  O32 POPEm 143       3.557   5.733 109.682  1.00  0.00           O
ATOM   6525  C32 POPEm 143       4.197   3.973 108.142  1.00  0.00           C
ATOM   6528  C23 POPEm 143       8.103   6.983 108.282  1.00  0.00           C
ATOM   6531  C24 POPEm 143       8.873   6.963 106.942  1.00  0.00           C
ATOM   6534  C25 POPEm 143       8.133   6.293 105.792  1.00  0.00           C
ATOM   6537  C26 POPEm 143       6.933   7.113 105.342  1.00  0.00           C
ATOM   6540  C27 POPEm 143       5.943   6.263 104.562  1.00  0.00           C
ATOM   6543  C28 POPEm 143       4.773   7.083 104.052  1.00  0.00           C
ATOM   6546  C29 POPEm 143       3.797   6.183 103.352  1.00  0.00           C
ATOM   6548 0C21 POPEm 143       3.757   5.963 102.022  1.00  0.00           C
ATOM   6550 1C21 POPEm 143       4.633   6.583 100.972  1.00  0.00           C
ATOM   6553 2C21 POPEm 143       5.203   5.573  99.962  1.00  0.00           C
ATOM   6556 3C21 POPEm 143       4.117   4.673  99.362  1.00  0.00           C
ATOM   6559 4C21 POPEm 143       4.503   4.023  98.022  1.00  0.00           C
ATOM   6562 5C21 POPEm 143       3.277   3.463  97.292  1.00  0.00           C
ATOM   6565 6C21 POPEm 143       2.497   2.423  98.112  1.00  0.00           C
ATOM   6568 7C21 POPEm 143       1.167   2.023  97.472  1.00  0.00           C
ATOM   6571 8C21 POPEm 143       0.357   1.133  98.392  1.00  0.00           C
ATOM   6575  C33 POPEm 143       2.917   3.473 107.462  1.00  0.00           C
ATOM   6578  C34 POPEm 143       3.157   3.223 105.972  1.00  0.00           C
ATOM   6581  C35 POPEm 143       2.017   2.473 105.272  1.00  0.00           C
ATOM   6584  C36 POPEm 143       0.737   3.313 105.143  1.00  0.00           C
ATOM   6587  C37 POPEm 143      -0.333   2.593 104.312  1.00  0.00           C
ATOM   6590  C38 POPEm 143      -1.663   2.383 105.062  1.00  0.00           C
ATOM   6593  C39 POPEm 143      -2.383   3.673 105.502  1.00  0.00           C
ATOM   6596 0C31 POPEm 143      -2.413   4.753 104.412  1.00  0.00           C
ATOM   6599 1C31 POPEm 143      -3.533   5.773 104.602  1.00  0.00           C
ATOM   6602 2C31 POPEm 143      -3.563   6.813 103.482  1.00  0.00           C
ATOM   6605 3C31 POPEm 143      -4.843   7.663 103.452  1.00  0.00           C
ATOM   6608 4C31 POPEm 143      -5.983   6.873 102.812  1.00  0.00           C
ATOM   6611 5C31 POPEm 143      -7.143   7.723 102.282  1.00  0.00           C
ATOM   6614 6C31 POPEm 143      -8.123   6.923 101.412  1.00  0.00           C
ATOM   6618  NH3 POPEn 144      46.843  32.233  79.892  1.00  0.00           N
ATOM   6622  C12 POPEn 144      46.253  30.973  79.342  1.00  0.00           C
ATOM   6625  C11 POPEn 144      45.533  31.213  78.002  1.00  0.00           C
ATOM   6628  P   POPEn 144      44.503  33.593  77.742  1.00  0.00           P
ATOM   6629  O13 POPEn 144      44.833  33.763  76.322  1.00  0.00           O
ATOM   6630  O14 POPEn 144      45.403  34.223  78.742  1.00  0.00           O
ATOM   6631  O11 POPEn 144      43.043  34.193  77.942  1.00  0.00           O
ATOM   6632  O12 POPEn 144      44.393  32.073  78.162  1.00  0.00           O
ATOM   6633  C1  POPEn 144      42.063  33.383  78.583  1.00  0.00           C
ATOM   6636  C2  POPEn 144      42.383  33.313  80.082  1.00  0.00           C
ATOM   6638  O21 POPEn 144      41.413  32.523  80.742  1.00  0.00           O
ATOM   6639  C21 POPEn 144      40.293  33.013  81.182  1.00  0.00           C
ATOM   6640  O22 POPEn 144      39.743  34.063  80.882  1.00  0.00           O
ATOM   6641  C22 POPEn 144      39.823  32.073  82.282  1.00  0.00           C
ATOM   6644  C3  POPEn 144      42.593  34.743  80.662  1.00  0.00           C
ATOM   6647  O31 POPEn 144      42.653  34.833  82.092  1.00  0.00           O
ATOM   6648  C31 POPEn 144      43.863  34.653  82.632  1.00  0.00           C
ATOM   6649  O32 POPEn 144      44.823  34.173  82.062  1.00  0.00           O
ATOM   6650  C32 POPEn 144      43.863  35.183  84.052  1.00  0.00           C
ATOM   6653  C23 POPEn 144      41.003  31.793  83.242  1.00  0.00           C
ATOM   6656  C24 POPEn 144      40.583  31.203  84.583  1.00  0.00           C
ATOM   6659  C25 POPEn 144      39.953  32.233  85.502  1.00  0.00           C
ATOM   6662  C26 POPEn 144      39.563  31.603  86.842  1.00  0.00           C
ATOM   6665  C27 POPEn 144      38.473  32.403  87.562  1.00  0.00           C
ATOM   6668  C28 POPEn 144      37.873  31.643  88.762  1.00  0.00           C
ATOM   6671  C29 POPEn 144      38.883  31.483  89.872  1.00  0.00           C
ATOM   6673 0C21 POPEn 144      38.573  31.353  91.172  1.00  0.00           C
ATOM   6675 1C21 POPEn 144      37.193  31.253  91.763  1.00  0.00           C
ATOM   6678 2C21 POPEn 144      37.113  30.093  92.772  1.00  0.00           C
ATOM   6681 3C21 POPEn 144      37.173  28.703  92.122  1.00  0.00           C
ATOM   6684 4C21 POPEn 144      37.523  27.593  93.122  1.00  0.00           C
ATOM   6687 5C21 POPEn 144      36.523  27.453  94.272  1.00  0.00           C
ATOM   6690 6C21 POPEn 144      36.963  26.413  95.312  1.00  0.00           C
ATOM   6693 7C21 POPEn 144      35.963  26.273  96.462  1.00  0.00           C
ATOM   6696 8C21 POPEn 144      36.443  25.323  97.572  1.00  0.00           C
ATOM   6700  C33 POPEn 144      43.853  34.103  85.152  1.00  0.00           C
ATOM   6703  C34 POPEn 144      43.523  34.773  86.483  1.00  0.00           C
ATOM   6706  C35 POPEn 144      43.483  33.823  87.682  1.00  0.00           C
ATOM   6709  C36 POPEn 144      42.973  34.553  88.932  1.00  0.00           C
ATOM   6712  C37 POPEn 144      42.753  33.643  90.143  1.00  0.00           C
ATOM   6715  C38 POPEn 144      42.123  34.413  91.312  1.00  0.00           C
ATOM   6718  C39 POPEn 144      41.713  33.503  92.472  1.00  0.00           C
ATOM   6721 0C31 POPEn 144      41.173  34.303  93.662  1.00  0.00           C
ATOM   6724 1C31 POPEn 144      40.573  33.403  94.752  1.00  0.00           C
ATOM   6727 2C31 POPEn 144      40.173  34.173  96.012  1.00  0.00           C
ATOM   6730 3C31 POPEn 144      39.403  33.333  97.042  1.00  0.00           C
ATOM   6733 4C31 POPEn 144      40.153  32.073  97.533  1.00  0.00           C
ATOM   6736 5C31 POPEn 144      39.343  31.273  98.552  1.00  0.00           C
ATOM   6739 6C31 POPEn 144      40.033  29.993  99.022  1.00  0.00           C
ATOM   6743  NH3 POPEo 145      92.353  74.043  77.462  1.00  0.00           N
ATOM   6747  C12 POPEo 145      93.533  74.833  76.962  1.00  0.00           C
ATOM   6750  C11 POPEo 145      93.463  76.323  77.312  1.00  0.00           C
ATOM   6753  P   POPEo 145      95.153  78.333  77.032  1.00  0.00           P
ATOM   6754  O13 POPEo 145      96.223  78.613  76.072  1.00  0.00           O
ATOM   6755  O14 POPEo 145      93.993  79.233  77.092  1.00  0.00           O
ATOM   6756  O11 POPEo 145      95.773  78.403  78.472  1.00  0.00           O
ATOM   6757  O12 POPEo 145      94.683  76.863  76.872  1.00  0.00           O
ATOM   6758  C1  POPEo 145      97.033  77.753  78.653  1.00  0.00           C
ATOM   6761  C2  POPEo 145      97.303  77.543  80.152  1.00  0.00           C
ATOM   6763  O21 POPEo 145      97.543  78.783  80.852  1.00  0.00           O
ATOM   6764  C21 POPEo 145      98.673  79.433  80.652  1.00  0.00           C
ATOM   6765  O22 POPEo 145      99.463  79.253  79.732  1.00  0.00           O
ATOM   6766  C22 POPEo 145      98.873  80.343  81.872  1.00  0.00           C
ATOM   6769  C3  POPEo 145      98.373  76.443  80.382  1.00  0.00           C
ATOM   6772  O31 POPEo 145      98.723  76.273  81.762  1.00  0.00           O
ATOM   6773  C31 POPEo 145      97.813  75.783  82.572  1.00  0.00           C
ATOM   6774  O32 POPEo 145      96.703  75.403  82.252  1.00  0.00           O
ATOM   6775  C32 POPEo 145      98.393  75.723  83.972  1.00  0.00           C
ATOM   6778  C23 POPEo 145     100.223  81.093  81.943  1.00  0.00           C
ATOM   6781  C24 POPEo 145     100.603  81.583  83.362  1.00  0.00           C
ATOM   6784  C25 POPEo 145     100.593  80.463  84.422  1.00  0.00           C
ATOM   6787  C26 POPEo 145     101.493  80.743  85.642  1.00  0.00           C
ATOM   6790  C27 POPEo 145     101.283  79.723  86.772  1.00  0.00           C
ATOM   6793  C28 POPEo 145     102.553  79.463  87.603  1.00  0.00           C
ATOM   6796  C29 POPEo 145     102.273  78.563  88.783  1.00  0.00           C
ATOM   6798 0C21 POPEo 145     102.403  78.853  90.082  1.00  0.00           C
ATOM   6800 1C21 POPEo 145     102.833  80.173  90.682  1.00  0.00           C
ATOM   6803 2C21 POPEo 145     101.943  80.683  91.832  1.00  0.00           C
ATOM   6806 3C21 POPEo 145     101.993  79.833  93.112  1.00  0.00           C
ATOM   6809 4C21 POPEo 145     101.233  80.473  94.282  1.00  0.00           C
ATOM   6812 5C21 POPEo 145     101.963  81.663  94.922  1.00  0.00           C
ATOM   6815 6C21 POPEo 145     101.033  82.613  95.682  1.00  0.00           C
ATOM   6818 7C21 POPEo 145     101.813  83.783  96.302  1.00  0.00           C
ATOM   6821 8C21 POPEo 145     100.933  84.913  96.822  1.00  0.00           C
ATOM   6825  C33 POPEo 145      97.613  76.583  84.992  1.00  0.00           C
ATOM   6828  C34 POPEo 145      98.323  76.553  86.353  1.00  0.00           C
ATOM   6831  C35 POPEo 145      97.633  77.443  87.382  1.00  0.00           C
ATOM   6834  C36 POPEo 145      98.343  77.373  88.732  1.00  0.00           C
ATOM   6837  C37 POPEo 145      97.693  78.283  89.772  1.00  0.00           C
ATOM   6840  C38 POPEo 145      98.683  78.623  90.892  1.00  0.00           C
ATOM   6843  C39 POPEo 145      98.013  79.333  92.062  1.00  0.00           C
ATOM   6846 0C31 POPEo 145      97.223  78.383  92.972  1.00  0.00           C
ATOM   6849 1C31 POPEo 145      97.123  78.943  94.392  1.00  0.00           C
ATOM   6852 2C31 POPEo 145      96.513  77.963  95.402  1.00  0.00           C
ATOM   6855 3C31 POPEo 145      96.363  78.553  96.812  1.00  0.00           C
ATOM   6858 4C31 POPEo 145      97.623  79.253  97.352  1.00  0.00           C
ATOM   6861 5C31 POPEo 145      97.403  79.913  98.722  1.00  0.00           C
ATOM   6864 6C31 POPEo 145      98.613  80.733  99.173  1.00  0.00           C
ATOM   6868  NH3 POPEp 146      54.553  14.743  79.042  1.00  0.00           N
ATOM   6872  C12 POPEp 146      55.623  13.703  79.292  1.00  0.00           C
ATOM   6875  C11 POPEp 146      55.023  12.383  79.833  1.00  0.00           C
ATOM   6878  P   POPEp 146      56.563  10.373  80.612  1.00  0.00           P
ATOM   6879  O13 POPEp 146      55.613   9.313  80.243  1.00  0.00           O
ATOM   6880  O14 POPEp 146      57.773  10.603  79.772  1.00  0.00           O
ATOM   6881  O11 POPEp 146      57.063  10.073  82.062  1.00  0.00           O
ATOM   6882  O12 POPEp 146      55.883  11.773  80.802  1.00  0.00           O
ATOM   6883  C1  POPEp 146      57.683  11.043  82.892  1.00  0.00           C
ATOM   6886  C2  POPEp 146      56.773  11.493  84.072  1.00  0.00           C
ATOM   6888  O21 POPEp 146      57.613  11.433  85.243  1.00  0.00           O
ATOM   6889  C21 POPEp 146      57.743  12.573  85.902  1.00  0.00           C
ATOM   6890  O22 POPEp 146      56.933  13.473  85.962  1.00  0.00           O
ATOM   6891  C22 POPEp 146      59.163  12.623  86.452  1.00  0.00           C
ATOM   6894  C3  POPEp 146      55.543  10.563  84.222  1.00  0.00           C
ATOM   6897  O31 POPEp 146      54.863  10.823  85.472  1.00  0.00           O
ATOM   6898  C31 POPEp 146      54.983   9.883  86.393  1.00  0.00           C
ATOM   6899  O32 POPEp 146      55.483   8.783  86.232  1.00  0.00           O
ATOM   6900  C32 POPEp 146      54.453  10.383  87.733  1.00  0.00           C
ATOM   6903  C23 POPEp 146      59.373  13.683  87.552  1.00  0.00           C
ATOM   6906  C24 POPEp 146      58.933  13.173  88.932  1.00  0.00           C
ATOM   6909  C25 POPEp 146      60.053  13.263  89.982  1.00  0.00           C
ATOM   6912  C26 POPEp 146      59.653  12.703  91.353  1.00  0.00           C
ATOM   6915  C27 POPEp 146      60.863  12.093  92.072  1.00  0.00           C
ATOM   6918  C28 POPEp 146      60.553  11.593  93.492  1.00  0.00           C
ATOM   6921  C29 POPEp 146      59.663  10.383  93.482  1.00  0.00           C
ATOM   6923 0C21 POPEp 146      59.173   9.773  94.572  1.00  0.00           C
ATOM   6925 1C21 POPEp 146      59.413  10.133  96.012  1.00  0.00           C
ATOM   6928 2C21 POPEp 146      60.213   9.043  96.732  1.00  0.00           C
ATOM   6931 3C21 POPEp 146      59.553   7.643  96.702  1.00  0.00           C
ATOM   6934 4C21 POPEp 146      60.163   6.663  97.712  1.00  0.00           C
ATOM   6937 5C21 POPEp 146      61.663   6.433  97.472  1.00  0.00           C
ATOM   6940 6C21 POPEp 146      62.313   5.513  98.502  1.00  0.00           C
ATOM   6943 7C21 POPEp 146      63.833   5.523  98.312  1.00  0.00           C
ATOM   6946 8C21 POPEp 146      64.583   4.723  99.362  1.00  0.00           C
ATOM   6950  C33 POPEp 146      54.013  11.863  87.743  1.00  0.00           C
ATOM   6953  C34 POPEp 146      53.543  12.283  89.132  1.00  0.00           C
ATOM   6956  C35 POPEp 146      54.703  12.493  90.112  1.00  0.00           C
ATOM   6959  C36 POPEp 146      54.233  12.693  91.552  1.00  0.00           C
ATOM   6962  C37 POPEp 146      55.433  12.753  92.503  1.00  0.00           C
ATOM   6965  C38 POPEp 146      55.123  13.433  93.822  1.00  0.00           C
ATOM   6968  C39 POPEp 146      56.393  13.643  94.642  1.00  0.00           C
ATOM   6971 0C31 POPEp 146      56.093  13.823  96.132  1.00  0.00           C
ATOM   6974 1C31 POPEp 146      57.343  13.693  97.012  1.00  0.00           C
ATOM   6977 2C31 POPEp 146      57.073  13.943  98.512  1.00  0.00           C
ATOM   6980 3C31 POPEp 146      55.753  13.343  99.042  1.00  0.00           C
ATOM   6983 4C31 POPEp 146      55.633  11.813  98.942  1.00  0.00           C
ATOM   6986 5C31 POPEp 146      54.173  11.373  98.772  1.00  0.00           C
ATOM   6989 6C31 POPEp 146      53.953   9.863  98.862  1.00  0.00           C
ATOM   6993  NH3 POPEq 147     115.833  76.363  78.692  1.00  0.00           N
ATOM   6997  C12 POPEq 147     117.303  76.483  78.962  1.00  0.00           C
ATOM   7000  C11 POPEq 147     118.153  76.293  77.692  1.00  0.00           C
ATOM   7003  P   POPEq 147     120.403  76.493  79.072  1.00  0.00           P
ATOM   7004  O13 POPEq 147     121.773  76.963  78.822  1.00  0.00           O
ATOM   7005  O14 POPEq 147     120.223  75.053  79.352  1.00  0.00           O
ATOM   7006  O11 POPEq 147     119.723  77.353  80.252  1.00  0.00           O
ATOM   7007  O12 POPEq 147     119.463  76.853  77.832  1.00  0.00           O
ATOM   7008  C1  POPEq 147     119.913  78.793  80.272  1.00  0.00           C
ATOM   7011  C2  POPEq 147     118.803  79.583  81.052  1.00  0.00           C
ATOM   7013  O21 POPEq 147     119.023  81.003  80.812  1.00  0.00           O
ATOM   7014  C21 POPEq 147     118.133  81.873  81.312  1.00  0.00           C
ATOM   7015  O22 POPEq 147     117.123  81.563  81.902  1.00  0.00           O
ATOM   7016  C22 POPEq 147     118.523  83.323  81.032  1.00  0.00           C
ATOM   7019  C3  POPEq 147     118.763  79.233  82.592  1.00  0.00           C
ATOM   7022  O31 POPEq 147     118.413  77.873  82.972  1.00  0.00           O
ATOM   7023  C31 POPEq 147     117.163  77.523  82.783  1.00  0.00           C
ATOM   7024  O32 POPEq 147     116.443  77.903  81.862  1.00  0.00           O
ATOM   7025  C32 POPEq 147     116.673  76.623  83.923  1.00  0.00           C
ATOM   7028  C23 POPEq 147     117.633  84.403  81.732  1.00  0.00           C
ATOM   7031  C24 POPEq 147     118.133  84.893  83.102  1.00  0.00           C
ATOM   7034  C25 POPEq 147     117.493  84.203  84.322  1.00  0.00           C
ATOM   7037  C26 POPEq 147     118.033  84.733  85.672  1.00  0.00           C
ATOM   7040  C27 POPEq 147     117.143  84.383  86.882  1.00  0.00           C
ATOM   7043  C28 POPEq 147     117.723  84.853  88.232  1.00  0.00           C
ATOM   7046  C29 POPEq 147     116.803  84.563  89.392  1.00  0.00           C
ATOM   7048 0C21 POPEq 147     117.143  84.113  90.622  1.00  0.00           C
ATOM   7050 1C21 POPEq 147     118.543  83.853  91.132  1.00  0.00           C
ATOM   7053 2C21 POPEq 147     118.713  84.203  92.632  1.00  0.00           C
ATOM   7056 3C21 POPEq 147     118.153  83.133  93.592  1.00  0.00           C
ATOM   7059 4C21 POPEq 147     118.383  83.453  95.072  1.00  0.00           C
ATOM   7062 5C21 POPEq 147     119.813  83.163  95.562  1.00  0.00           C
ATOM   7065 6C21 POPEq 147     120.033  83.563  97.032  1.00  0.00           C
ATOM   7068 7C21 POPEq 147     121.403  83.123  97.552  1.00  0.00           C
ATOM   7071 8C21 POPEq 147     121.713  83.563  98.983  1.00  0.00           C
ATOM   7075  C33 POPEq 147     115.973  77.433  85.042  1.00  0.00           C
ATOM   7078  C34 POPEq 147     116.973  78.103  86.002  1.00  0.00           C
ATOM   7081  C35 POPEq 147     116.293  79.053  87.002  1.00  0.00           C
ATOM   7084  C36 POPEq 147     117.303  79.773  87.902  1.00  0.00           C
ATOM   7087  C37 POPEq 147     116.673  80.843  88.802  1.00  0.00           C
ATOM   7090  C38 POPEq 147     115.843  80.273  89.962  1.00  0.00           C
ATOM   7093  C39 POPEq 147     116.683  79.973  91.222  1.00  0.00           C
ATOM   7096 0C31 POPEq 147     115.883  79.213  92.292  1.00  0.00           C
ATOM   7099 1C31 POPEq 147     116.673  79.023  93.602  1.00  0.00           C
ATOM   7102 2C31 POPEq 147     115.813  78.393  94.702  1.00  0.00           C
ATOM   7105 3C31 POPEq 147     116.533  78.213  96.042  1.00  0.00           C
ATOM   7108 4C31 POPEq 147     116.943  79.543  96.692  1.00  0.00           C
ATOM   7111 5C31 POPEq 147     117.443  79.363  98.132  1.00  0.00           C
ATOM   7114 6C31 POPEq 147     117.943  80.663  98.762  1.00  0.00           C
ATOM   7118  NH3 POPEr 148       9.923 113.163  74.132  1.00  0.00           N
ATOM   7122  C12 POPEr 148       9.783 112.693  72.712  1.00  0.00           C
ATOM   7125  C11 POPEr 148       9.383 113.813  71.732  1.00  0.00           C
ATOM   7128  P   POPEr 148       9.433 116.203  72.742  1.00  0.00           P
ATOM   7129  O13 POPEr 148       8.203 116.613  72.032  1.00  0.00           O
ATOM   7130  O14 POPEr 148       9.293 115.713  74.122  1.00  0.00           O
ATOM   7131  O11 POPEr 148      10.513 117.323  72.682  1.00  0.00           O
ATOM   7132  O12 POPEr 148      10.133 115.003  71.982  1.00  0.00           O
ATOM   7133  C1  POPEr 148      11.503 117.453  73.712  1.00  0.00           C
ATOM   7136  C2  POPEr 148      11.213 118.723  74.542  1.00  0.00           C
ATOM   7138  O21 POPEr 148      12.343 119.123  75.342  1.00  0.00           O
ATOM   7139  C21 POPEr 148      12.813 118.303  76.252  1.00  0.00           C
ATOM   7140  O22 POPEr 148      12.413 117.173  76.502  1.00  0.00           O
ATOM   7141  C22 POPEr 148      13.983 118.993  76.962  1.00  0.00           C
ATOM   7144  C3  POPEr 148       9.903 118.633  75.372  1.00  0.00           C
ATOM   7147  O31 POPEr 148       9.733 119.843  76.132  1.00  0.00           O
ATOM   7148  C31 POPEr 148       9.413 119.703  77.403  1.00  0.00           C
ATOM   7149  O32 POPEr 148       9.203 118.663  77.982  1.00  0.00           O
ATOM   7150  C32 POPEr 148       9.493 121.073  78.062  1.00  0.00           C
ATOM   7153  C23 POPEr 148      14.463 118.263  78.232  1.00  0.00           C
ATOM   7156  C24 POPEr 148      13.383 118.343  79.322  1.00  0.00           C
ATOM   7159  C25 POPEr 148      13.753 117.723  80.682  1.00  0.00           C
ATOM   7162  C26 POPEr 148      12.793 118.273  81.752  1.00  0.00           C
ATOM   7165  C27 POPEr 148      13.043 117.743  83.172  1.00  0.00           C
ATOM   7168  C28 POPEr 148      12.273 118.553  84.242  1.00  0.00           C
ATOM   7171  C29 POPEr 148      10.773 118.393  84.192  1.00  0.00           C
ATOM   7173 0C21 POPEr 148      10.083 117.333  84.662  1.00  0.00           C
ATOM   7175 1C21 POPEr 148      10.693 116.123  85.322  1.00  0.00           C
ATOM   7178 2C21 POPEr 148       9.843 115.513  86.452  1.00  0.00           C
ATOM   7181 3C21 POPEr 148       8.563 114.833  85.962  1.00  0.00           C
ATOM   7184 4C21 POPEr 148       7.893 113.973  87.042  1.00  0.00           C
ATOM   7187 5C21 POPEr 148       7.113 114.793  88.082  1.00  0.00           C
ATOM   7190 6C21 POPEr 148       6.513 113.903  89.173  1.00  0.00           C
ATOM   7193 7C21 POPEr 148       5.853 114.683  90.312  1.00  0.00           C
ATOM   7196 8C21 POPEr 148       5.453 113.773  91.483  1.00  0.00           C
ATOM   7200  C33 POPEr 148       9.123 121.003  79.552  1.00  0.00           C
ATOM   7203  C34 POPEr 148       7.613 121.073  79.772  1.00  0.00           C
ATOM   7206  C35 POPEr 148       7.233 121.463  81.212  1.00  0.00           C
ATOM   7209  C36 POPEr 148       7.033 120.263  82.142  1.00  0.00           C
ATOM   7212  C37 POPEr 148       6.423 120.703  83.482  1.00  0.00           C
ATOM   7215  C38 POPEr 148       6.203 119.533  84.452  1.00  0.00           C
ATOM   7218  C39 POPEr 148       5.853 119.983  85.882  1.00  0.00           C
ATOM   7221 0C31 POPEr 148       4.503 119.443  86.372  1.00  0.00           C
ATOM   7224 1C31 POPEr 148       4.297 119.653  87.873  1.00  0.00           C
ATOM   7227 2C31 POPEr 148       2.887 119.243  88.312  1.00  0.00           C
ATOM   7230 3C31 POPEr 148       2.547 119.643  89.752  1.00  0.00           C
ATOM   7233 4C31 POPEr 148       1.027 119.683  89.982  1.00  0.00           C
ATOM   7236 5C31 POPEr 148       0.627 120.313  91.322  1.00  0.00           C
ATOM   7239 6C31 POPEr 148      -0.883 120.323  91.562  1.00  0.00           C
ATOM   7243  NH3 POPEs 149       6.873  96.923 116.212  1.00  0.00           N
ATOM   7247  C12 POPEs 149       7.113  96.313 117.572  1.00  0.00           C
ATOM   7250  C11 POPEs 149       8.363  95.413 117.632  1.00  0.00           C
ATOM   7253  P   POPEs 149      10.973  95.863 117.643  1.00  0.00           P
ATOM   7254  O13 POPEs 149      11.013  96.523 118.972  1.00  0.00           O
ATOM   7255  O14 POPEs 149      11.523  94.483 117.552  1.00  0.00           O
ATOM   7256  O11 POPEs 149      11.853  96.673 116.632  1.00  0.00           O
ATOM   7257  O12 POPEs 149       9.513  95.983 117.012  1.00  0.00           O
ATOM   7258  C1  POPEs 149      11.323  97.523 115.622  1.00  0.00           C
ATOM   7261  C2  POPEs 149      11.663  96.933 114.242  1.00  0.00           C
ATOM   7263  O21 POPEs 149      11.583  98.003 113.292  1.00  0.00           O
ATOM   7264  C21 POPEs 149      12.453  97.943 112.302  1.00  0.00           C
ATOM   7265  O22 POPEs 149      13.373  97.153 112.212  1.00  0.00           O
ATOM   7266  C22 POPEs 149      12.013  98.883 111.192  1.00  0.00           C
ATOM   7269  C3  POPEs 149      10.703  95.783 113.842  1.00  0.00           C
ATOM   7272  O31 POPEs 149      11.113  95.143 112.612  1.00  0.00           O
ATOM   7273  C31 POPEs 149      12.043  94.203 112.752  1.00  0.00           C
ATOM   7274  O32 POPEs 149      12.503  93.813 113.812  1.00  0.00           O
ATOM   7275  C32 POPEs 149      12.523  93.743 111.372  1.00  0.00           C
ATOM   7278  C23 POPEs 149      13.153  99.703 110.552  1.00  0.00           C
ATOM   7281  C24 POPEs 149      12.553 100.533 109.412  1.00  0.00           C
ATOM   7284  C25 POPEs 149      13.493 100.853 108.252  1.00  0.00           C
ATOM   7287  C26 POPEs 149      12.663 101.343 107.062  1.00  0.00           C
ATOM   7290  C27 POPEs 149      13.493 102.053 106.002  1.00  0.00           C
ATOM   7293  C28 POPEs 149      12.603 102.653 104.903  1.00  0.00           C
ATOM   7296  C29 POPEs 149      13.413 103.503 103.972  1.00  0.00           C
ATOM   7298 0C21 POPEs 149      14.173 103.053 102.962  1.00  0.00           C
ATOM   7300 1C21 POPEs 149      14.343 101.613 102.552  1.00  0.00           C
ATOM   7303 2C21 POPEs 149      14.073 101.413 101.052  1.00  0.00           C
ATOM   7306 3C21 POPEs 149      14.443  99.993 100.622  1.00  0.00           C
ATOM   7309 4C21 POPEs 149      14.083  99.663  99.162  1.00  0.00           C
ATOM   7312 5C21 POPEs 149      14.833 100.493  98.122  1.00  0.00           C
ATOM   7315 6C21 POPEs 149      14.903  99.793  96.763  1.00  0.00           C
ATOM   7318 7C21 POPEs 149      15.733 100.573  95.732  1.00  0.00           C
ATOM   7321 8C21 POPEs 149      15.923  99.823  94.412  1.00  0.00           C
ATOM   7325  C33 POPEs 149      12.813  92.223 111.282  1.00  0.00           C
ATOM   7328  C34 POPEs 149      12.993  91.743 109.833  1.00  0.00           C
ATOM   7331  C35 POPEs 149      14.053  92.543 109.062  1.00  0.00           C
ATOM   7334  C36 POPEs 149      14.123  92.173 107.572  1.00  0.00           C
ATOM   7337  C37 POPEs 149      15.033  93.133 106.812  1.00  0.00           C
ATOM   7340  C38 POPEs 149      15.163  92.813 105.312  1.00  0.00           C
ATOM   7343  C39 POPEs 149      13.863  93.043 104.552  1.00  0.00           C
ATOM   7346 0C31 POPEs 149      14.043  93.023 103.032  1.00  0.00           C
ATOM   7349 1C31 POPEs 149      12.713  93.083 102.282  1.00  0.00           C
ATOM   7352 2C31 POPEs 149      12.883  93.033 100.762  1.00  0.00           C
ATOM   7355 3C31 POPEs 149      13.273  94.383 100.143  1.00  0.00           C
ATOM   7358 4C31 POPEs 149      12.043  95.193  99.722  1.00  0.00           C
ATOM   7361 5C31 POPEs 149      12.393  96.583  99.182  1.00  0.00           C
ATOM   7364 6C31 POPEs 149      11.173  97.363  98.692  1.00  0.00           C
ATOM   7368  NH3 POPEt 150      93.153  20.343  79.752  1.00  0.00           N
ATOM   7372  C12 POPEt 150      93.393  20.773  78.322  1.00  0.00           C
ATOM   7375  C11 POPEt 150      94.853  20.473  77.892  1.00  0.00           C
ATOM   7378  P   POPEt 150      96.353  21.993  79.482  1.00  0.00           P
ATOM   7379  O13 POPEt 150      97.313  20.933  79.872  1.00  0.00           O
ATOM   7380  O14 POPEt 150      96.863  23.373  79.452  1.00  0.00           O
ATOM   7381  O11 POPEt 150      95.093  21.923  80.462  1.00  0.00           O
ATOM   7382  O12 POPEt 150      95.733  21.583  78.062  1.00  0.00           O
ATOM   7383  C1  POPEt 150      95.173  22.553  81.742  1.00  0.00           C
ATOM   7386  C2  POPEt 150      94.083  21.973  82.682  1.00  0.00           C
ATOM   7388  O21 POPEt 150      93.733  22.843  83.772  1.00  0.00           O
ATOM   7389  C21 POPEt 150      94.643  22.993  84.712  1.00  0.00           C
ATOM   7390  O22 POPEt 150      95.843  22.803  84.602  1.00  0.00           O
ATOM   7391  C22 POPEt 150      93.963  23.333  86.042  1.00  0.00           C
ATOM   7394  C3  POPEt 150      94.423  20.523  83.162  1.00  0.00           C
ATOM   7397  O31 POPEt 150      93.473  20.033  84.123  1.00  0.00           O
ATOM   7398  C31 POPEt 150      92.483  19.293  83.653  1.00  0.00           C
ATOM   7399  O32 POPEt 150      92.373  18.943  82.492  1.00  0.00           O
ATOM   7400  C32 POPEt 150      91.483  19.003  84.772  1.00  0.00           C
ATOM   7403  C23 POPEt 150      95.003  23.443  87.172  1.00  0.00           C
ATOM   7406  C24 POPEt 150      94.423  23.463  88.592  1.00  0.00           C
ATOM   7409  C25 POPEt 150      93.753  22.153  89.022  1.00  0.00           C
ATOM   7412  C26 POPEt 150      93.903  21.943  90.532  1.00  0.00           C
ATOM   7415  C27 POPEt 150      93.143  20.733  91.083  1.00  0.00           C
ATOM   7418  C28 POPEt 150      93.353  20.613  92.603  1.00  0.00           C
ATOM   7421  C29 POPEt 150      92.393  19.643  93.252  1.00  0.00           C
ATOM   7423 0C21 POPEt 150      91.533  19.933  94.232  1.00  0.00           C
ATOM   7425 1C21 POPEt 150      91.313  21.283  94.892  1.00  0.00           C
ATOM   7428 2C21 POPEt 150      92.153  21.423  96.172  1.00  0.00           C
ATOM   7431 3C21 POPEt 150      91.713  20.453  97.282  1.00  0.00           C
ATOM   7434 4C21 POPEt 150      92.633  20.483  98.512  1.00  0.00           C
ATOM   7437 5C21 POPEt 150      91.993  19.823  99.743  1.00  0.00           C
ATOM   7440 6C21 POPEt 150      91.723  18.323  99.572  1.00  0.00           C
ATOM   7443 7C21 POPEt 150      90.763  17.773 100.642  1.00  0.00           C
ATOM   7446 8C21 POPEt 150      90.593  16.253 100.542  1.00  0.00           C
ATOM   7450  C33 POPEt 150      91.923  19.473  86.182  1.00  0.00           C
ATOM   7453  C34 POPEt 150      90.813  19.423  87.242  1.00  0.00           C
ATOM   7456  C35 POPEt 150      90.213  18.043  87.512  1.00  0.00           C
ATOM   7459  C36 POPEt 150      90.523  17.533  88.923  1.00  0.00           C
ATOM   7462  C37 POPEt 150      89.913  16.143  89.162  1.00  0.00           C
ATOM   7465  C38 POPEt 150      90.553  15.393  90.332  1.00  0.00           C
ATOM   7468  C39 POPEt 150      90.583  16.163  91.662  1.00  0.00           C
ATOM   7471 0C31 POPEt 150      91.203  15.293  92.752  1.00  0.00           C
ATOM   7474 1C31 POPEt 150      91.433  16.013  94.092  1.00  0.00           C
ATOM   7477 2C31 POPEt 150      91.733  14.993  95.192  1.00  0.00           C
ATOM   7480 3C31 POPEt 150      92.463  15.573  96.412  1.00  0.00           C
ATOM   7483 4C31 POPEt 150      92.683  14.503  97.492  1.00  0.00           C
ATOM   7486 5C31 POPEt 150      93.703  14.903  98.552  1.00  0.00           C
ATOM   7489 6C31 POPEt 150      93.743  13.933  99.743  1.00  0.00           C
ATOM   7493  NH3 POPEu 151      47.343  23.193  76.902  1.00  0.00           N
ATOM   7497  C12 POPEu 151      46.283  22.433  76.132  1.00  0.00           C
ATOM   7500  C11 POPEu 151      46.083  20.983  76.612  1.00  0.00           C
ATOM   7503  P   POPEu 151      43.943  19.443  76.083  1.00  0.00           P
ATOM   7504  O13 POPEu 151      42.743  20.043  75.452  1.00  0.00           O
ATOM   7505  O14 POPEu 151      44.293  18.053  75.682  1.00  0.00           O
ATOM   7506  O11 POPEu 151      43.803  19.543  77.662  1.00  0.00           O
ATOM   7507  O12 POPEu 151      45.183  20.333  75.712  1.00  0.00           O
ATOM   7508  C1  POPEu 151      43.953  18.363  78.462  1.00  0.00           C
ATOM   7511  C2  POPEu 151      43.503  18.573  79.942  1.00  0.00           C
ATOM   7513  O21 POPEu 151      43.843  17.413  80.722  1.00  0.00           O
ATOM   7514  C21 POPEu 151      43.063  16.343  80.562  1.00  0.00           C
ATOM   7515  O22 POPEu 151      42.183  16.213  79.722  1.00  0.00           O
ATOM   7516  C22 POPEu 151      43.523  15.213  81.482  1.00  0.00           C
ATOM   7519  C3  POPEu 151      42.033  19.083  80.162  1.00  0.00           C
ATOM   7522  O31 POPEu 151      41.893  19.993  81.272  1.00  0.00           O
ATOM   7523  C31 POPEu 151      42.083  19.553  82.512  1.00  0.00           C
ATOM   7524  O32 POPEu 151      42.323  18.393  82.822  1.00  0.00           O
ATOM   7525  C32 POPEu 151      41.933  20.703  83.502  1.00  0.00           C
ATOM   7528  C23 POPEu 151      42.413  14.633  82.382  1.00  0.00           C
ATOM   7531  C24 POPEu 151      42.173  15.473  83.642  1.00  0.00           C
ATOM   7534  C25 POPEu 151      41.723  14.693  84.882  1.00  0.00           C
ATOM   7537  C26 POPEu 151      42.153  15.353  86.192  1.00  0.00           C
ATOM   7540  C27 POPEu 151      41.943  14.453  87.422  1.00  0.00           C
ATOM   7543  C28 POPEu 151      40.923  15.003  88.432  1.00  0.00           C
ATOM   7546  C29 POPEu 151      39.463  14.823  88.102  1.00  0.00           C
ATOM   7548 0C21 POPEu 151      38.463  15.093  88.962  1.00  0.00           C
ATOM   7550 1C21 POPEu 151      38.653  15.653  90.352  1.00  0.00           C
ATOM   7553 2C21 POPEu 151      38.373  14.653  91.493  1.00  0.00           C
ATOM   7556 3C21 POPEu 151      36.873  14.433  91.732  1.00  0.00           C
ATOM   7559 4C21 POPEu 151      36.533  13.643  93.002  1.00  0.00           C
ATOM   7562 5C21 POPEu 151      37.193  14.193  94.272  1.00  0.00           C
ATOM   7565 6C21 POPEu 151      36.493  13.703  95.552  1.00  0.00           C
ATOM   7568 7C21 POPEu 151      37.243  14.153  96.822  1.00  0.00           C
ATOM   7571 8C21 POPEu 151      36.503  13.813  98.112  1.00  0.00           C
ATOM   7575  C33 POPEu 151      43.303  21.213  84.042  1.00  0.00           C
ATOM   7578  C34 POPEu 151      43.213  21.953  85.392  1.00  0.00           C
ATOM   7581  C35 POPEu 151      44.593  22.173  86.022  1.00  0.00           C
ATOM   7584  C36 POPEu 151      44.603  23.083  87.262  1.00  0.00           C
ATOM   7587  C37 POPEu 151      44.533  22.333  88.602  1.00  0.00           C
ATOM   7590  C38 POPEu 151      45.073  23.193  89.762  1.00  0.00           C
ATOM   7593  C39 POPEu 151      44.563  22.803  91.153  1.00  0.00           C
ATOM   7596 0C31 POPEu 151      43.103  23.223  91.382  1.00  0.00           C
ATOM   7599 1C31 POPEu 151      42.653  23.163  92.852  1.00  0.00           C
ATOM   7602 2C31 POPEu 151      41.503  24.143  93.132  1.00  0.00           C
ATOM   7605 3C31 POPEu 151      41.093  24.223  94.612  1.00  0.00           C
ATOM   7608 4C31 POPEu 151      40.503  22.923  95.152  1.00  0.00           C
ATOM   7611 5C31 POPEu 151      40.083  23.033  96.612  1.00  0.00           C
ATOM   7614 6C31 POPEu 151      39.713  21.683  97.232  1.00  0.00           C
ATOM   7618  NH3 POPEv 152      51.143  26.763 119.132  1.00  0.00           N
ATOM   7622  C12 POPEv 152      51.093  25.973 120.423  1.00  0.00           C
ATOM   7625  C11 POPEv 152      51.403  24.483 120.222  1.00  0.00           C
ATOM   7628  P   POPEv 152      50.373  22.113 120.692  1.00  0.00           P
ATOM   7629  O13 POPEv 152      51.753  21.613 120.592  1.00  0.00           O
ATOM   7630  O14 POPEv 152      49.523  21.563 121.772  1.00  0.00           O
ATOM   7631  O11 POPEv 152      49.583  21.933 119.322  1.00  0.00           O
ATOM   7632  O12 POPEv 152      50.373  23.713 120.842  1.00  0.00           O
ATOM   7633  C1  POPEv 152      50.153  21.913 118.013  1.00  0.00           C
ATOM   7636  C2  POPEv 152      49.193  21.183 117.012  1.00  0.00           C
ATOM   7638  O21 POPEv 152      49.843  21.113 115.722  1.00  0.00           O
ATOM   7639  C21 POPEv 152      49.663  19.963 115.072  1.00  0.00           C
ATOM   7640  O22 POPEv 152      48.903  19.063 115.392  1.00  0.00           O
ATOM   7641  C22 POPEv 152      50.593  19.913 113.862  1.00  0.00           C
ATOM   7644  C3  POPEv 152      47.803  21.863 116.882  1.00  0.00           C
ATOM   7647  O31 POPEv 152      46.823  21.013 116.242  1.00  0.00           O
ATOM   7648  C31 POPEv 152      46.793  21.013 114.912  1.00  0.00           C
ATOM   7649  O32 POPEv 152      47.353  21.813 114.192  1.00  0.00           O
ATOM   7650  C32 POPEv 152      45.923  19.863 114.392  1.00  0.00           C
ATOM   7653  C23 POPEv 152      51.083  18.463 113.592  1.00  0.00           C
ATOM   7656  C24 POPEv 152      51.733  18.263 112.222  1.00  0.00           C
ATOM   7659  C25 POPEv 152      50.713  18.473 111.102  1.00  0.00           C
ATOM   7662  C26 POPEv 152      51.253  18.153 109.712  1.00  0.00           C
ATOM   7665  C27 POPEv 152      50.133  18.313 108.682  1.00  0.00           C
ATOM   7668  C28 POPEv 152      50.573  18.053 107.232  1.00  0.00           C
ATOM   7671  C29 POPEv 152      51.043  16.623 107.092  1.00  0.00           C
ATOM   7673 0C21 POPEv 152      52.083  16.203 106.342  1.00  0.00           C
ATOM   7675 1C21 POPEv 152      52.933  17.043 105.432  1.00  0.00           C
ATOM   7678 2C21 POPEv 152      53.023  16.433 104.022  1.00  0.00           C
ATOM   7681 3C21 POPEv 152      53.863  15.143 103.962  1.00  0.00           C
ATOM   7684 4C21 POPEv 152      53.813  14.473 102.582  1.00  0.00           C
ATOM   7687 5C21 POPEv 152      54.493  13.103 102.532  1.00  0.00           C
ATOM   7690 6C21 POPEv 152      53.953  12.093 103.552  1.00  0.00           C
ATOM   7693 7C21 POPEv 152      54.453  10.663 103.292  1.00  0.00           C
ATOM   7696 8C21 POPEv 152      54.003   9.663 104.362  1.00  0.00           C
ATOM   7700  C33 POPEv 152      46.553  19.263 113.102  1.00  0.00           C
ATOM   7703  C34 POPEv 152      45.683  18.193 112.422  1.00  0.00           C
ATOM   7706  C35 POPEv 152      46.173  17.903 110.993  1.00  0.00           C
ATOM   7709  C36 POPEv 152      45.683  18.963 110.003  1.00  0.00           C
ATOM   7712  C37 POPEv 152      46.373  18.883 108.632  1.00  0.00           C
ATOM   7715  C38 POPEv 152      46.203  20.133 107.742  1.00  0.00           C
ATOM   7718  C39 POPEv 152      46.463  21.443 108.493  1.00  0.00           C
ATOM   7721 0C31 POPEv 152      46.563  22.693 107.612  1.00  0.00           C
ATOM   7724 1C31 POPEv 152      46.633  23.943 108.502  1.00  0.00           C
ATOM   7727 2C31 POPEv 152      47.003  25.243 107.783  1.00  0.00           C
ATOM   7730 3C31 POPEv 152      45.823  25.833 106.992  1.00  0.00           C
ATOM   7733 4C31 POPEv 152      46.193  27.173 106.352  1.00  0.00           C
ATOM   7736 5C31 POPEv 152      45.063  27.703 105.462  1.00  0.00           C
ATOM   7739 6C31 POPEv 152      45.363  29.073 104.852  1.00  0.00           C
ATOM   7743  NH3 POPEw 153      47.273   8.283 117.692  1.00  0.00           N
ATOM   7747  C12 POPEw 153      47.033   9.723 118.042  1.00  0.00           C
ATOM   7750  C11 POPEw 153      45.653   9.953 118.672  1.00  0.00           C
ATOM   7753  P   POPEw 153      43.793   8.163 118.362  1.00  0.00           P
ATOM   7754  O13 POPEw 153      44.793   7.223 118.932  1.00  0.00           O
ATOM   7755  O14 POPEw 153      42.683   8.643 119.212  1.00  0.00           O
ATOM   7756  O11 POPEw 153      43.223   7.553 117.012  1.00  0.00           O
ATOM   7757  O12 POPEw 153      44.613   9.403 117.852  1.00  0.00           O
ATOM   7758  C1  POPEw 153      44.103   6.993 116.032  1.00  0.00           C
ATOM   7761  C2  POPEw 153      43.883   7.653 114.632  1.00  0.00           C
ATOM   7763  O21 POPEw 153      44.633   7.013 113.583  1.00  0.00           O
ATOM   7764  C21 POPEw 153      45.943   6.893 113.732  1.00  0.00           C
ATOM   7765  O22 POPEw 153      46.623   7.383 114.612  1.00  0.00           O
ATOM   7766  C22 POPEw 153      46.473   6.003 112.602  1.00  0.00           C
ATOM   7769  C3  POPEw 153      44.003   9.203 114.632  1.00  0.00           C
ATOM   7772  O31 POPEw 153      43.473   9.733 113.402  1.00  0.00           O
ATOM   7773  C31 POPEw 153      44.393   9.913 112.452  1.00  0.00           C
ATOM   7774  O32 POPEw 153      45.603   9.943 112.643  1.00  0.00           O
ATOM   7775  C32 POPEw 153      43.743   9.953 111.072  1.00  0.00           C
ATOM   7778  C23 POPEw 153      47.493   4.943 113.082  1.00  0.00           C
ATOM   7781  C24 POPEw 153      47.003   3.493 112.902  1.00  0.00           C
ATOM   7784  C25 POPEw 153      47.903   2.643 111.982  1.00  0.00           C
ATOM   7787  C26 POPEw 153      47.923   3.083 110.513  1.00  0.00           C
ATOM   7790  C27 POPEw 153      46.603   2.793 109.772  1.00  0.00           C
ATOM   7793  C28 POPEw 153      46.643   3.063 108.262  1.00  0.00           C
ATOM   7796  C29 POPEw 153      47.663   2.243 107.512  1.00  0.00           C
ATOM   7798 0C21 POPEw 153      47.483   1.653 106.322  1.00  0.00           C
ATOM   7800 1C21 POPEw 153      46.223   1.693 105.492  1.00  0.00           C
ATOM   7803 2C21 POPEw 153      46.513   1.193 104.062  1.00  0.00           C
ATOM   7806 3C21 POPEw 153      45.243   1.023 103.232  1.00  0.00           C
ATOM   7809 4C21 POPEw 153      45.493   0.613 101.772  1.00  0.00           C
ATOM   7812 5C21 POPEw 153      46.513  -0.527 101.612  1.00  0.00           C
ATOM   7815 6C21 POPEw 153      46.433  -1.187 100.233  1.00  0.00           C
ATOM   7818 7C21 POPEw 153      47.453  -2.313 100.012  1.00  0.00           C
ATOM   7821 8C21 POPEw 153      48.923  -1.863 100.122  1.00  0.00           C
ATOM   7825  C33 POPEw 153      44.543   9.113 110.052  1.00  0.00           C
ATOM   7828  C34 POPEw 153      44.223   9.463 108.592  1.00  0.00           C
ATOM   7831  C35 POPEw 153      45.333   9.043 107.632  1.00  0.00           C
ATOM   7834  C36 POPEw 153      46.513  10.023 107.632  1.00  0.00           C
ATOM   7837  C37 POPEw 153      46.463  11.073 106.502  1.00  0.00           C
ATOM   7840  C38 POPEw 153      46.763  10.503 105.112  1.00  0.00           C
ATOM   7843  C39 POPEw 153      45.533  10.553 104.192  1.00  0.00           C
ATOM   7846 0C31 POPEw 153      45.803   9.943 102.822  1.00  0.00           C
ATOM   7849 1C31 POPEw 153      44.513   9.913 101.982  1.00  0.00           C
ATOM   7852 2C31 POPEw 153      44.753   9.563 100.513  1.00  0.00           C
ATOM   7855 3C31 POPEw 153      45.483   8.233 100.283  1.00  0.00           C
ATOM   7858 4C31 POPEw 153      44.923   7.033 101.062  1.00  0.00           C
ATOM   7861 5C31 POPEw 153      45.373   5.673 100.522  1.00  0.00           C
ATOM   7864 6C31 POPEw 153      45.363   4.553 101.562  1.00  0.00           C
ATOM   7868  NH3 POPEx 154      62.353 112.213 119.112  1.00  0.00           N
ATOM   7872  C12 POPEx 154      63.763 112.403 118.642  1.00  0.00           C
ATOM   7875  C11 POPEx 154      64.753 111.653 119.542  1.00  0.00           C
ATOM   7878  P   POPEx 154      66.993 111.373 118.172  1.00  0.00           P
ATOM   7879  O13 POPEx 154      66.133 110.963 117.042  1.00  0.00           O
ATOM   7880  O14 POPEx 154      67.793 110.273 118.762  1.00  0.00           O
ATOM   7881  O11 POPEx 154      67.923 112.563 117.712  1.00  0.00           O
ATOM   7882  O12 POPEx 154      66.093 112.063 119.272  1.00  0.00           O
ATOM   7883  C1  POPEx 154      67.313 113.713 117.082  1.00  0.00           C
ATOM   7886  C2  POPEx 154      67.903 113.963 115.672  1.00  0.00           C
ATOM   7888  O21 POPEx 154      67.083 114.893 114.942  1.00  0.00           O
ATOM   7889  C21 POPEx 154      67.303 116.173 115.233  1.00  0.00           C
ATOM   7890  O22 POPEx 154      67.963 116.583 116.162  1.00  0.00           O
ATOM   7891  C22 POPEx 154      66.683 117.013 114.123  1.00  0.00           C
ATOM   7894  C3  POPEx 154      67.963 112.643 114.852  1.00  0.00           C
ATOM   7897  O31 POPEx 154      68.653 112.833 113.592  1.00  0.00           O
ATOM   7898  C31 POPEx 154      69.003 111.713 112.972  1.00  0.00           C
ATOM   7899  O32 POPEx 154      68.863 110.583 113.402  1.00  0.00           O
ATOM   7900  C32 POPEx 154      69.563 112.053 111.592  1.00  0.00           C
ATOM   7903  C23 POPEx 154      67.253 116.683 112.712  1.00  0.00           C
ATOM   7906  C24 POPEx 154      66.873 117.803 111.742  1.00  0.00           C
ATOM   7909  C25 POPEx 154      67.443 117.793 110.312  1.00  0.00           C
ATOM   7912  C26 POPEx 154      67.123 119.163 109.692  1.00  0.00           C
ATOM   7915  C27 POPEx 154      67.133 119.223 108.162  1.00  0.00           C
ATOM   7918  C28 POPEx 154      66.503 120.533 107.643  1.00  0.00           C
ATOM   7921  C29 POPEx 154      67.193 121.763 108.182  1.00  0.00           C
ATOM   7923 0C21 POPEx 154      68.263 122.383 107.643  1.00  0.00           C
ATOM   7925 1C21 POPEx 154      68.953 121.983 106.372  1.00  0.00           C
ATOM   7928 2C21 POPEx 154      68.643 122.953 105.212  1.00  0.00           C
ATOM   7931 3C21 POPEx 154      68.563 122.283 103.822  1.00  0.00           C
ATOM   7934 4C21 POPEx 154      67.503 121.183 103.782  1.00  0.00           C
ATOM   7937 5C21 POPEx 154      66.953 120.923 102.382  1.00  0.00           C
ATOM   7940 6C21 POPEx 154      65.673 120.083 102.432  1.00  0.00           C
ATOM   7943 7C21 POPEx 154      65.003 120.043 101.062  1.00  0.00           C
ATOM   7946 8C21 POPEx 154      63.773 119.143 100.982  1.00  0.00           C
ATOM   7950  C33 POPEx 154      69.623 110.843 110.632  1.00  0.00           C
ATOM   7953  C34 POPEx 154      69.943 111.283 109.192  1.00  0.00           C
ATOM   7956  C35 POPEx 154      69.233 110.443 108.122  1.00  0.00           C
ATOM   7959  C36 POPEx 154      69.473 110.933 106.682  1.00  0.00           C
ATOM   7962  C37 POPEx 154      68.343 110.493 105.742  1.00  0.00           C
ATOM   7965  C38 POPEx 154      68.323 111.223 104.392  1.00  0.00           C
ATOM   7968  C39 POPEx 154      69.433 110.773 103.423  1.00  0.00           C
ATOM   7971 0C31 POPEx 154      69.163 111.253 101.992  1.00  0.00           C
ATOM   7974 1C31 POPEx 154      70.303 110.893 101.032  1.00  0.00           C
ATOM   7977 2C31 POPEx 154      69.943 111.033  99.542  1.00  0.00           C
ATOM   7980 3C31 POPEx 154      69.283 112.373  99.182  1.00  0.00           C
ATOM   7983 4C31 POPEx 154      69.263 112.653  97.682  1.00  0.00           C
ATOM   7986 5C31 POPEx 154      68.583 113.993  97.382  1.00  0.00           C
ATOM   7989 6C31 POPEx 154      68.693 114.453  95.922  1.00  0.00           C
ATOM   7993  NH3 POPEy 155     121.253  36.413 121.872  1.00  0.00           N
ATOM   7997  C12 POPEy 155     120.733  35.113 122.403  1.00  0.00           C
ATOM   8000  C11 POPEy 155     119.243  35.213 122.762  1.00  0.00           C
ATOM   8003  P   POPEy 155     118.043  37.543 123.112  1.00  0.00           P
ATOM   8004  O13 POPEy 155     116.683  37.103 122.702  1.00  0.00           O
ATOM   8005  O14 POPEy 155     118.153  38.733 123.983  1.00  0.00           O
ATOM   8006  O11 POPEy 155     118.823  37.913 121.772  1.00  0.00           O
ATOM   8007  O12 POPEy 155     119.003  36.373 123.572  1.00  0.00           O
ATOM   8008  C1  POPEy 155     118.263  37.693 120.482  1.00  0.00           C
ATOM   8011  C2  POPEy 155     118.033  39.053 119.762  1.00  0.00           C
ATOM   8013  O21 POPEy 155     117.443  38.763 118.482  1.00  0.00           O
ATOM   8014  C21 POPEy 155     116.833  39.763 117.852  1.00  0.00           C
ATOM   8015  O22 POPEy 155     116.653  40.893 118.282  1.00  0.00           O
ATOM   8016  C22 POPEy 155     116.273  39.143 116.552  1.00  0.00           C
ATOM   8019  C3  POPEy 155     119.363  39.813 119.602  1.00  0.00           C
ATOM   8022  O31 POPEy 155     120.003  39.443 118.362  1.00  0.00           O
ATOM   8023  C31 POPEy 155     120.903  38.483 118.372  1.00  0.00           C
ATOM   8024  O32 POPEy 155     121.293  37.863 119.352  1.00  0.00           O
ATOM   8025  C32 POPEy 155     121.483  38.343 116.972  1.00  0.00           C
ATOM   8028  C23 POPEy 155     115.863  40.103 115.412  1.00  0.00           C
ATOM   8031  C24 POPEy 155     117.013  40.513 114.492  1.00  0.00           C
ATOM   8034  C25 POPEy 155     116.533  41.193 113.202  1.00  0.00           C
ATOM   8037  C26 POPEy 155     116.023  40.223 112.122  1.00  0.00           C
ATOM   8040  C27 POPEy 155     115.293  40.953 110.993  1.00  0.00           C
ATOM   8043  C28 POPEy 155     114.983  40.063 109.762  1.00  0.00           C
ATOM   8046  C29 POPEy 155     116.033  40.173 108.682  1.00  0.00           C
ATOM   8048 0C21 POPEy 155     116.113  41.183 107.802  1.00  0.00           C
ATOM   8050 1C21 POPEy 155     115.173  42.363 107.762  1.00  0.00           C
ATOM   8053 2C21 POPEy 155     115.283  43.243 106.502  1.00  0.00           C
ATOM   8056 3C21 POPEy 155     114.633  42.623 105.252  1.00  0.00           C
ATOM   8059 4C21 POPEy 155     114.713  43.533 104.022  1.00  0.00           C
ATOM   8062 5C21 POPEy 155     113.343  44.033 103.532  1.00  0.00           C
ATOM   8065 6C21 POPEy 155     112.513  42.933 102.852  1.00  0.00           C
ATOM   8068 7C21 POPEy 155     111.163  43.453 102.342  1.00  0.00           C
ATOM   8071 8C21 POPEy 155     110.513  42.523 101.312  1.00  0.00           C
ATOM   8075  C33 POPEy 155     120.883  37.163 116.172  1.00  0.00           C
ATOM   8078  C34 POPEy 155     121.423  37.133 114.732  1.00  0.00           C
ATOM   8081  C35 POPEy 155     120.903  38.273 113.842  1.00  0.00           C
ATOM   8084  C36 POPEy 155     121.493  38.213 112.432  1.00  0.00           C
ATOM   8087  C37 POPEy 155     120.863  39.213 111.452  1.00  0.00           C
ATOM   8090  C38 POPEy 155     121.523  39.113 110.072  1.00  0.00           C
ATOM   8093  C39 POPEy 155     120.943  40.073 109.022  1.00  0.00           C
ATOM   8096 0C31 POPEy 155     121.393  39.693 107.612  1.00  0.00           C
ATOM   8099 1C31 POPEy 155     121.293  40.833 106.592  1.00  0.00           C
ATOM   8102 2C31 POPEy 155     121.543  40.363 105.152  1.00  0.00           C
ATOM   8105 3C31 POPEy 155     121.623  41.503 104.132  1.00  0.00           C
ATOM   8108 4C31 POPEy 155     122.933  42.313 104.212  1.00  0.00           C
ATOM   8111 5C31 POPEy 155     122.993  43.473 103.212  1.00  0.00           C
ATOM   8114 6C31 POPEy 155     124.323  44.203 103.252  1.00  0.00           C
ATOM   8118  NH3 POPEz 156       2.377  96.263 117.333  1.00  0.00           N
ATOM   8122  C12 POPEz 156       2.687  97.373 118.282  1.00  0.00           C
ATOM   8125  C11 POPEz 156       3.147  98.663 117.552  1.00  0.00           C
ATOM   8128  P   POPEz 156       5.043  99.733 116.182  1.00  0.00           P
ATOM   8129  O13 POPEz 156       4.237 100.933 116.462  1.00  0.00           O
ATOM   8130  O14 POPEz 156       6.343  99.673 116.872  1.00  0.00           O
ATOM   8131  O11 POPEz 156       5.343  99.563 114.632  1.00  0.00           O
ATOM   8132  O12 POPEz 156       4.247  98.433 116.652  1.00  0.00           O
ATOM   8133  C1  POPEz 156       5.943 100.703 113.983  1.00  0.00           C
ATOM   8136  C2  POPEz 156       6.053 100.493 112.442  1.00  0.00           C
ATOM   8138  O21 POPEz 156       6.473 101.673 111.732  1.00  0.00           O
ATOM   8139  C21 POPEz 156       5.573 102.633 111.582  1.00  0.00           C
ATOM   8140  O22 POPEz 156       4.563 102.773 112.252  1.00  0.00           O
ATOM   8141  C22 POPEz 156       5.913 103.573 110.423  1.00  0.00           C
ATOM   8144  C3  POPEz 156       4.763  99.833 111.852  1.00  0.00           C
ATOM   8147  O31 POPEz 156       4.693  99.883 110.412  1.00  0.00           O
ATOM   8148  C31 POPEz 156       5.523  99.063 109.762  1.00  0.00           C
ATOM   8149  O32 POPEz 156       6.333  98.313 110.272  1.00  0.00           O
ATOM   8150  C32 POPEz 156       5.303  99.253 108.252  1.00  0.00           C
ATOM   8153  C23 POPEz 156       6.963 103.053 109.412  1.00  0.00           C
ATOM   8156  C24 POPEz 156       6.833 103.763 108.062  1.00  0.00           C
ATOM   8159  C25 POPEz 156       7.703 103.083 107.012  1.00  0.00           C
ATOM   8162  C26 POPEz 156       7.673 103.733 105.622  1.00  0.00           C
ATOM   8165  C27 POPEz 156       8.523 102.923 104.642  1.00  0.00           C
ATOM   8168  C28 POPEz 156       8.443 103.403 103.182  1.00  0.00           C
ATOM   8171  C29 POPEz 156       9.563 102.773 102.392  1.00  0.00           C
ATOM   8173 0C21 POPEz 156      10.033 103.183 101.212  1.00  0.00           C
ATOM   8175 1C21 POPEz 156       9.513 104.323 100.373  1.00  0.00           C
ATOM   8178 2C21 POPEz 156       9.193 103.783  98.962  1.00  0.00           C
ATOM   8181 3C21 POPEz 156       8.813 104.883  97.962  1.00  0.00           C
ATOM   8184 4C21 POPEz 156       9.043 104.383  96.533  1.00  0.00           C
ATOM   8187 5C21 POPEz 156       8.533 105.323  95.442  1.00  0.00           C
ATOM   8190 6C21 POPEz 156       8.583 104.613  94.082  1.00  0.00           C
ATOM   8193 7C21 POPEz 156       7.883 105.363  92.952  1.00  0.00           C
ATOM   8196 8C21 POPEz 156       7.273 104.423  91.912  1.00  0.00           C
ATOM   8200  C33 POPEz 156       5.603  97.963 107.442  1.00  0.00           C
ATOM   8203  C34 POPEz 156       5.623  98.173 105.912  1.00  0.00           C
ATOM   8206  C35 POPEz 156       4.257  98.463 105.262  1.00  0.00           C
ATOM   8209  C36 POPEz 156       4.227  98.033 103.772  1.00  0.00           C
ATOM   8212  C37 POPEz 156       3.617  99.053 102.802  1.00  0.00           C
ATOM   8215  C38 POPEz 156       3.477  98.463 101.393  1.00  0.00           C
ATOM   8218  C39 POPEz 156       3.097  99.483 100.302  1.00  0.00           C
ATOM   8221 0C31 POPEz 156       2.807  98.783  98.972  1.00  0.00           C
ATOM   8224 1C31 POPEz 156       2.467  99.743  97.822  1.00  0.00           C
ATOM   8227 2C31 POPEz 156       2.057  98.983  96.562  1.00  0.00           C
ATOM   8230 3C31 POPEz 156       1.427  99.873  95.482  1.00  0.00           C
ATOM   8233 4C31 POPEz 156       0.777  99.033  94.362  1.00  0.00           C
ATOM   8236 5C31 POPEz 156      -0.093  99.873  93.412  1.00  0.00           C
ATOM   8239 6C31 POPEz 156      -1.153  99.033  92.682  1.00  0.00           C
ATOM   8243  NH3 POPE0 157      31.483   2.033  76.462  1.00  0.00           N
ATOM   8247  C12 POPE0 157      32.283   3.263  76.202  1.00  0.00           C
ATOM   8250  C11 POPE0 157      33.763   2.953  76.452  1.00  0.00           C
ATOM   8253  P   POPE0 157      35.033   5.223  76.872  1.00  0.00           P
ATOM   8254  O13 POPE0 157      36.503   5.163  77.072  1.00  0.00           O
ATOM   8255  O14 POPE0 157      34.513   6.463  76.272  1.00  0.00           O
ATOM   8256  O11 POPE0 157      34.313   4.973  78.242  1.00  0.00           O
ATOM   8257  O12 POPE0 157      34.563   4.023  75.962  1.00  0.00           O
ATOM   8258  C1  POPE0 157      33.383   5.853  78.862  1.00  0.00           C
ATOM   8261  C2  POPE0 157      33.973   6.273  80.222  1.00  0.00           C
ATOM   8263  O21 POPE0 157      33.283   5.753  81.362  1.00  0.00           O
ATOM   8264  C21 POPE0 157      33.373   4.473  81.612  1.00  0.00           C
ATOM   8265  O22 POPE0 157      33.313   3.553  80.822  1.00  0.00           O
ATOM   8266  C22 POPE0 157      33.613   4.323  83.112  1.00  0.00           C
ATOM   8269  C3  POPE0 157      34.073   7.793  80.432  1.00  0.00           C
ATOM   8272  O31 POPE0 157      34.933   8.003  81.572  1.00  0.00           O
ATOM   8273  C31 POPE0 157      34.333   8.163  82.752  1.00  0.00           C
ATOM   8274  O32 POPE0 157      33.183   8.513  82.932  1.00  0.00           O
ATOM   8275  C32 POPE0 157      35.343   7.773  83.822  1.00  0.00           C
ATOM   8278  C23 POPE0 157      32.403   3.823  83.923  1.00  0.00           C
ATOM   8281  C24 POPE0 157      32.663   4.133  85.392  1.00  0.00           C
ATOM   8284  C25 POPE0 157      32.073   3.143  86.393  1.00  0.00           C
ATOM   8287  C26 POPE0 157      32.743   3.353  87.743  1.00  0.00           C
ATOM   8290  C27 POPE0 157      32.243   2.433  88.862  1.00  0.00           C
ATOM   8293  C28 POPE0 157      33.033   2.703  90.152  1.00  0.00           C
ATOM   8296  C29 POPE0 157      32.603   1.843  91.312  1.00  0.00           C
ATOM   8298 0C21 POPE0 157      31.803   2.223  92.322  1.00  0.00           C
ATOM   8300 1C21 POPE0 157      31.133   3.563  92.503  1.00  0.00           C
ATOM   8303 2C21 POPE0 157      29.733   3.573  91.862  1.00  0.00           C
ATOM   8306 3C21 POPE0 157      28.773   4.593  92.503  1.00  0.00           C
ATOM   8309 4C21 POPE0 157      27.283   4.233  92.363  1.00  0.00           C
ATOM   8312 5C21 POPE0 157      26.893   2.943  93.102  1.00  0.00           C
ATOM   8315 6C21 POPE0 157      25.383   2.743  93.212  1.00  0.00           C
ATOM   8318 7C21 POPE0 157      25.003   1.433  93.912  1.00  0.00           C
ATOM   8321 8C21 POPE0 157      23.563   1.443  94.443  1.00  0.00           C
ATOM   8325  C33 POPE0 157      34.733   7.573  85.233  1.00  0.00           C
ATOM   8328  C34 POPE0 157      35.663   6.753  86.132  1.00  0.00           C
ATOM   8331  C35 POPE0 157      35.093   6.463  87.533  1.00  0.00           C
ATOM   8334  C36 POPE0 157      34.933   7.733  88.372  1.00  0.00           C
ATOM   8337  C37 POPE0 157      34.473   7.473  89.802  1.00  0.00           C
ATOM   8340  C38 POPE0 157      34.283   8.783  90.562  1.00  0.00           C
ATOM   8343  C39 POPE0 157      33.893   8.603  92.032  1.00  0.00           C
ATOM   8346 0C31 POPE0 157      33.613   9.963  92.692  1.00  0.00           C
ATOM   8349 1C31 POPE0 157      33.463   9.843  94.212  1.00  0.00           C
ATOM   8352 2C31 POPE0 157      33.243  11.183  94.903  1.00  0.00           C
ATOM   8355 3C31 POPE0 157      33.113  11.023  96.423  1.00  0.00           C
ATOM   8358 4C31 POPE0 157      32.723  12.333  97.122  1.00  0.00           C
ATOM   8361 5C31 POPE0 157      32.453  12.133  98.622  1.00  0.00           C
ATOM   8364 6C31 POPE0 157      32.003  13.413  99.332  1.00  0.00           C
ATOM   8368  NH3 POPE1 158     109.503  19.963  77.292  1.00  0.00           N
ATOM   8372  C12 POPE1 158     108.513  20.913  76.712  1.00  0.00           C
ATOM   8375  C11 POPE1 158     107.293  20.153  76.212  1.00  0.00           C
ATOM   8378  P   POPE1 158     104.783  20.543  76.122  1.00  0.00           P
ATOM   8379  O13 POPE1 158     103.823  21.473  75.512  1.00  0.00           O
ATOM   8380  O14 POPE1 158     104.713  19.143  75.672  1.00  0.00           O
ATOM   8381  O11 POPE1 158     104.523  20.413  77.702  1.00  0.00           O
ATOM   8382  O12 POPE1 158     106.243  21.073  75.952  1.00  0.00           O
ATOM   8383  C1  POPE1 158     105.143  21.283  78.672  1.00  0.00           C
ATOM   8386  C2  POPE1 158     104.453  21.283  80.092  1.00  0.00           C
ATOM   8388  O21 POPE1 158     105.163  20.493  81.062  1.00  0.00           O
ATOM   8389  C21 POPE1 158     104.973  19.193  81.122  1.00  0.00           C
ATOM   8390  O22 POPE1 158     104.533  18.473  80.232  1.00  0.00           O
ATOM   8391  C22 POPE1 158     105.403  18.733  82.533  1.00  0.00           C
ATOM   8394  C3  POPE1 158     102.913  21.003  80.112  1.00  0.00           C
ATOM   8397  O31 POPE1 158     102.403  20.753  81.432  1.00  0.00           O
ATOM   8398  C31 POPE1 158     102.143  21.803  82.182  1.00  0.00           C
ATOM   8399  O32 POPE1 158     102.573  22.923  82.022  1.00  0.00           O
ATOM   8400  C32 POPE1 158     101.113  21.423  83.252  1.00  0.00           C
ATOM   8403  C23 POPE1 158     104.583  19.373  83.692  1.00  0.00           C
ATOM   8406  C24 POPE1 158     105.023  18.913  85.103  1.00  0.00           C
ATOM   8409  C25 POPE1 158     104.113  19.433  86.222  1.00  0.00           C
ATOM   8412  C26 POPE1 158     104.603  19.123  87.652  1.00  0.00           C
ATOM   8415  C27 POPE1 158     103.813  19.873  88.732  1.00  0.00           C
ATOM   8418  C28 POPE1 158     104.343  19.663  90.162  1.00  0.00           C
ATOM   8421  C29 POPE1 158     103.783  20.723  91.083  1.00  0.00           C
ATOM   8423 0C21 POPE1 158     104.453  21.493  91.962  1.00  0.00           C
ATOM   8425 1C21 POPE1 158     105.923  21.433  92.312  1.00  0.00           C
ATOM   8428 2C21 POPE1 158     106.123  20.653  93.632  1.00  0.00           C
ATOM   8431 3C21 POPE1 158     105.483  21.303  94.863  1.00  0.00           C
ATOM   8434 4C21 POPE1 158     105.353  20.353  96.062  1.00  0.00           C
ATOM   8437 5C21 POPE1 158     106.663  19.643  96.432  1.00  0.00           C
ATOM   8440 6C21 POPE1 158     106.533  18.783  97.692  1.00  0.00           C
ATOM   8443 7C21 POPE1 158     107.893  18.293  98.202  1.00  0.00           C
ATOM   8446 8C21 POPE1 158     107.803  17.503  99.502  1.00  0.00           C
ATOM   8450  C33 POPE1 158     101.303  22.193  84.572  1.00  0.00           C
ATOM   8453  C34 POPE1 158     100.383  21.643  85.672  1.00  0.00           C
ATOM   8456  C35 POPE1 158     100.813  22.123  87.052  1.00  0.00           C
ATOM   8459  C36 POPE1 158      99.853  21.713  88.172  1.00  0.00           C
ATOM   8462  C37 POPE1 158     100.443  22.063  89.542  1.00  0.00           C
ATOM   8465  C38 POPE1 158      99.543  21.693  90.732  1.00  0.00           C
ATOM   8468  C39 POPE1 158      98.513  22.793  91.032  1.00  0.00           C
ATOM   8471 0C31 POPE1 158      97.603  22.453  92.223  1.00  0.00           C
ATOM   8474 1C31 POPE1 158      96.643  23.593  92.603  1.00  0.00           C
ATOM   8477 2C31 POPE1 158      95.833  23.293  93.872  1.00  0.00           C
ATOM   8480 3C31 POPE1 158      96.623  23.503  95.173  1.00  0.00           C
ATOM   8483 4C31 POPE1 158      95.843  23.083  96.432  1.00  0.00           C
ATOM   8486 5C31 POPE1 158      96.673  23.213  97.712  1.00  0.00           C
ATOM   8489 6C31 POPE1 158      95.913  22.823  98.983  1.00  0.00           C
ATOM   8493  NH3 POPE2 159      19.713 100.573 117.132  1.00  0.00           N
ATOM   8497  C12 POPE2 159      20.483 101.833 117.482  1.00  0.00           C
ATOM   8500  C11 POPE2 159      21.953 101.593 117.912  1.00  0.00           C
ATOM   8503  P   POPE2 159      24.173 101.923 116.492  1.00  0.00           P
ATOM   8504  O13 POPE2 159      25.193 102.943 116.842  1.00  0.00           O
ATOM   8505  O14 POPE2 159      24.413 100.523 116.912  1.00  0.00           O
ATOM   8506  O11 POPE2 159      23.863 101.973 114.952  1.00  0.00           O
ATOM   8507  O12 POPE2 159      22.803 102.383 117.092  1.00  0.00           O
ATOM   8508  C1  POPE2 159      24.873 101.643 113.992  1.00  0.00           C
ATOM   8511  C2  POPE2 159      24.973 102.713 112.862  1.00  0.00           C
ATOM   8513  O21 POPE2 159      26.233 102.583 112.182  1.00  0.00           O
ATOM   8514  C21 POPE2 159      27.333 102.903 112.852  1.00  0.00           C
ATOM   8515  O22 POPE2 159      27.373 103.383 113.972  1.00  0.00           O
ATOM   8516  C22 POPE2 159      28.563 102.573 112.032  1.00  0.00           C
ATOM   8519  C3  POPE2 159      24.663 104.163 113.342  1.00  0.00           C
ATOM   8522  O31 POPE2 159      25.193 105.143 112.422  1.00  0.00           O
ATOM   8523  C31 POPE2 159      24.683 106.363 112.582  1.00  0.00           C
ATOM   8524  O32 POPE2 159      23.803 106.663 113.352  1.00  0.00           O
ATOM   8525  C32 POPE2 159      25.393 107.323 111.623  1.00  0.00           C
ATOM   8528  C23 POPE2 159      29.743 103.453 112.492  1.00  0.00           C
ATOM   8531  C24 POPE2 159      31.053 103.073 111.802  1.00  0.00           C
ATOM   8534  C25 POPE2 159      32.103 104.173 111.962  1.00  0.00           C
ATOM   8537  C26 POPE2 159      31.943 105.313 110.952  1.00  0.00           C
ATOM   8540  C27 POPE2 159      32.383 106.673 111.512  1.00  0.00           C
ATOM   8543  C28 POPE2 159      32.313 107.803 110.462  1.00  0.00           C
ATOM   8546  C29 POPE2 159      33.253 107.503 109.322  1.00  0.00           C
ATOM   8548 0C21 POPE2 159      34.553 107.823 109.302  1.00  0.00           C
ATOM   8550 1C21 POPE2 159      35.253 108.583 110.392  1.00  0.00           C
ATOM   8553 2C21 POPE2 159      36.553 109.253 109.922  1.00  0.00           C
ATOM   8556 3C21 POPE2 159      37.643 108.243 109.542  1.00  0.00           C
ATOM   8559 4C21 POPE2 159      39.013 108.913 109.632  1.00  0.00           C
ATOM   8562 5C21 POPE2 159      40.203 108.023 109.263  1.00  0.00           C
ATOM   8565 6C21 POPE2 159      40.423 106.843 110.202  1.00  0.00           C
ATOM   8568 7C21 POPE2 159      41.773 106.173 109.942  1.00  0.00           C
ATOM   8571 8C21 POPE2 159      42.213 105.243 111.062  1.00  0.00           C
ATOM   8575  C33 POPE2 159      25.083 107.063 110.132  1.00  0.00           C
ATOM   8578  C34 POPE2 159      25.823 108.043 109.202  1.00  0.00           C
ATOM   8581  C35 POPE2 159      25.503 107.853 107.712  1.00  0.00           C
ATOM   8584  C36 POPE2 159      26.143 108.933 106.832  1.00  0.00           C
ATOM   8587  C37 POPE2 159      25.713 108.843 105.362  1.00  0.00           C
ATOM   8590  C38 POPE2 159      26.073 110.113 104.562  1.00  0.00           C
ATOM   8593  C39 POPE2 159      25.323 110.233 103.222  1.00  0.00           C
ATOM   8596 0C31 POPE2 159      23.823 110.473 103.402  1.00  0.00           C
ATOM   8599 1C31 POPE2 159      23.033 110.503 102.092  1.00  0.00           C
ATOM   8602 2C31 POPE2 159      21.543 110.233 102.333  1.00  0.00           C
ATOM   8605 3C31 POPE2 159      20.683 110.403 101.083  1.00  0.00           C
ATOM   8608 4C31 POPE2 159      19.223 109.993 101.332  1.00  0.00           C
ATOM   8611 5C31 POPE2 159      18.233 110.593 100.322  1.00  0.00           C
ATOM   8614 6C31 POPE2 159      16.773 110.243 100.632  1.00  0.00           C
ATOM   8618  NH3 POPE3 160      13.653  13.803 118.272  1.00  0.00           N
ATOM   8622  C12 POPE3 160      14.283  12.483 118.612  1.00  0.00           C
ATOM   8625  C11 POPE3 160      13.233  11.513 119.162  1.00  0.00           C
ATOM   8628  P   POPE3 160      13.013   8.943 119.502  1.00  0.00           P
ATOM   8629  O13 POPE3 160      13.923   7.803 119.272  1.00  0.00           O
ATOM   8630  O14 POPE3 160      12.173   8.883 120.722  1.00  0.00           O
ATOM   8631  O11 POPE3 160      12.073   9.113 118.202  1.00  0.00           O
ATOM   8632  O12 POPE3 160      13.883  10.283 119.462  1.00  0.00           O
ATOM   8633  C1  POPE3 160      12.603   8.473 117.022  1.00  0.00           C
ATOM   8636  C2  POPE3 160      11.883   8.733 115.653  1.00  0.00           C
ATOM   8638  O21 POPE3 160      12.703   9.423 114.692  1.00  0.00           O
ATOM   8639  C21 POPE3 160      12.873  10.723 114.752  1.00  0.00           C
ATOM   8640  O22 POPE3 160      12.723  11.453 115.712  1.00  0.00           O
ATOM   8641  C22 POPE3 160      13.383  11.163 113.382  1.00  0.00           C
ATOM   8644  C3  POPE3 160      10.423   9.253 115.642  1.00  0.00           C
ATOM   8647  O31 POPE3 160      10.003   9.293 114.252  1.00  0.00           O
ATOM   8648  C31 POPE3 160       8.853   9.903 113.972  1.00  0.00           C
ATOM   8649  O32 POPE3 160       8.093  10.403 114.782  1.00  0.00           O
ATOM   8650  C32 POPE3 160       8.573   9.703 112.482  1.00  0.00           C
ATOM   8653  C23 POPE3 160      12.633  12.383 112.792  1.00  0.00           C
ATOM   8656  C24 POPE3 160      12.643  12.343 111.253  1.00  0.00           C
ATOM   8659  C25 POPE3 160      14.053  12.293 110.642  1.00  0.00           C
ATOM   8662  C26 POPE3 160      14.043  12.203 109.112  1.00  0.00           C
ATOM   8665  C27 POPE3 160      15.433  12.363 108.482  1.00  0.00           C
ATOM   8668  C28 POPE3 160      15.483  12.253 106.942  1.00  0.00           C
ATOM   8671  C29 POPE3 160      14.573  13.213 106.222  1.00  0.00           C
ATOM   8673 0C21 POPE3 160      14.303  13.213 104.903  1.00  0.00           C
ATOM   8675 1C21 POPE3 160      14.853  12.273 103.862  1.00  0.00           C
ATOM   8678 2C21 POPE3 160      15.913  12.963 102.962  1.00  0.00           C
ATOM   8681 3C21 POPE3 160      17.313  12.973 103.592  1.00  0.00           C
ATOM   8684 4C21 POPE3 160      18.263  14.033 103.013  1.00  0.00           C
ATOM   8687 5C21 POPE3 160      18.693  13.823 101.552  1.00  0.00           C
ATOM   8690 6C21 POPE3 160      19.693  14.923 101.153  1.00  0.00           C
ATOM   8693 7C21 POPE3 160      20.213  14.823  99.722  1.00  0.00           C
ATOM   8696 8C21 POPE3 160      21.263  15.893  99.403  1.00  0.00           C
ATOM   8700  C33 POPE3 160       8.853  10.943 111.592  1.00  0.00           C
ATOM   8703  C34 POPE3 160       9.033  10.543 110.122  1.00  0.00           C
ATOM   8706  C35 POPE3 160       9.543  11.653 109.192  1.00  0.00           C
ATOM   8709  C36 POPE3 160       9.923  11.143 107.792  1.00  0.00           C
ATOM   8712  C37 POPE3 160      10.173  12.263 106.763  1.00  0.00           C
ATOM   8715  C38 POPE3 160      10.303  11.823 105.292  1.00  0.00           C
ATOM   8718  C39 POPE3 160       9.153  10.943 104.812  1.00  0.00           C
ATOM   8721 0C31 POPE3 160       8.803  11.153 103.342  1.00  0.00           C
ATOM   8724 1C31 POPE3 160       7.473  10.503 102.942  1.00  0.00           C
ATOM   8727 2C31 POPE3 160       6.673  11.363 101.952  1.00  0.00           C
ATOM   8730 3C31 POPE3 160       7.453  11.773 100.692  1.00  0.00           C
ATOM   8733 4C31 POPE3 160       6.943  13.083 100.092  1.00  0.00           C
ATOM   8736 5C31 POPE3 160       7.753  13.513  98.862  1.00  0.00           C
ATOM   8739 6C31 POPE3 160       7.333  14.873  98.302  1.00  0.00           C
ATOM   8743  NH3 POPE4 161      -2.443  73.903 117.562  1.00  0.00           N
ATOM   8747  C12 POPE4 161      -1.973  74.483 118.862  1.00  0.00           C
ATOM   8750  C11 POPE4 161      -0.883  75.563 118.722  1.00  0.00           C
ATOM   8753  P   POPE4 161       1.637  75.033 118.312  1.00  0.00           P
ATOM   8754  O13 POPE4 161       2.157  76.393 118.092  1.00  0.00           O
ATOM   8755  O14 POPE4 161       2.547  74.053 118.942  1.00  0.00           O
ATOM   8756  O11 POPE4 161       1.077  74.473 116.942  1.00  0.00           O
ATOM   8757  O12 POPE4 161       0.357  75.103 119.242  1.00  0.00           O
ATOM   8758  C1  POPE4 161       1.587  74.853 115.653  1.00  0.00           C
ATOM   8761  C2  POPE4 161       1.177  73.793 114.592  1.00  0.00           C
ATOM   8763  O21 POPE4 161       1.647  74.143 113.262  1.00  0.00           O
ATOM   8764  C21 POPE4 161       1.817  73.043 112.492  1.00  0.00           C
ATOM   8765  O22 POPE4 161       1.957  71.923 112.902  1.00  0.00           O
ATOM   8766  C22 POPE4 161       1.747  73.383 110.982  1.00  0.00           C
ATOM   8769  C3  POPE4 161      -0.373  73.643 114.522  1.00  0.00           C
ATOM   8772  O31 POPE4 161      -0.723  72.343 114.022  1.00  0.00           O
ATOM   8773  C31 POPE4 161      -1.833  71.833 114.522  1.00  0.00           C
ATOM   8774  O32 POPE4 161      -2.723  72.473 115.052  1.00  0.00           O
ATOM   8775  C32 POPE4 161      -1.813  70.333 114.382  1.00  0.00           C
ATOM   8778  C23 POPE4 161       0.827  72.363 110.252  1.00  0.00           C
ATOM   8781  C24 POPE4 161       0.167  72.813 108.932  1.00  0.00           C
ATOM   8784  C25 POPE4 161       1.087  72.893 107.702  1.00  0.00           C
ATOM   8787  C26 POPE4 161       0.277  73.133 106.422  1.00  0.00           C
ATOM   8790  C27 POPE4 161       1.097  72.943 105.132  1.00  0.00           C
ATOM   8793  C28 POPE4 161       0.297  73.053 103.822  1.00  0.00           C
ATOM   8796  C29 POPE4 161      -0.183  74.463 103.532  1.00  0.00           C
ATOM   8798 0C21 POPE4 161       0.377  75.343 102.682  1.00  0.00           C
ATOM   8800 1C21 POPE4 161       1.607  75.113 101.832  1.00  0.00           C
ATOM   8803 2C21 POPE4 161       1.707  75.943 100.532  1.00  0.00           C
ATOM   8806 3C21 POPE4 161       1.837  77.453 100.762  1.00  0.00           C
ATOM   8809 4C21 POPE4 161       2.357  78.223  99.532  1.00  0.00           C
ATOM   8812 5C21 POPE4 161       2.407  79.733  99.772  1.00  0.00           C
ATOM   8815 6C21 POPE4 161       3.117  80.503  98.642  1.00  0.00           C
ATOM   8818 7C21 POPE4 161       3.267  82.003  98.952  1.00  0.00           C
ATOM   8821 8C21 POPE4 161       3.877  82.813  97.802  1.00  0.00           C
ATOM   8825  C33 POPE4 161      -2.223  69.823 112.992  1.00  0.00           C
ATOM   8828  C34 POPE4 161      -1.673  68.413 112.783  1.00  0.00           C
ATOM   8831  C35 POPE4 161      -0.283  68.423 112.122  1.00  0.00           C
ATOM   8834  C36 POPE4 161      -0.383  68.263 110.602  1.00  0.00           C
ATOM   8837  C37 POPE4 161       0.977  68.273 109.882  1.00  0.00           C
ATOM   8840  C38 POPE4 161       0.847  67.913 108.402  1.00  0.00           C
ATOM   8843  C39 POPE4 161       0.217  69.003 107.532  1.00  0.00           C
ATOM   8846 0C31 POPE4 161      -0.193  68.463 106.153  1.00  0.00           C
ATOM   8849 1C31 POPE4 161      -1.023  69.473 105.342  1.00  0.00           C
ATOM   8852 2C31 POPE4 161      -1.443  68.963 103.962  1.00  0.00           C
ATOM   8855 3C31 POPE4 161      -2.513  67.863 104.002  1.00  0.00           C
ATOM   8858 4C31 POPE4 161      -3.023  67.513 102.602  1.00  0.00           C
ATOM   8861 5C31 POPE4 161      -4.093  66.413 102.602  1.00  0.00           C
ATOM   8864 6C31 POPE4 161      -4.673  66.103 101.222  1.00  0.00           C
ATOM   8868  NH3 POPE5 162      -2.023 110.003 114.472  1.00  0.00           N
ATOM   8872  C12 POPE5 162      -1.423 108.663 114.762  1.00  0.00           C
ATOM   8875  C11 POPE5 162      -1.283 107.843 113.482  1.00  0.00           C
ATOM   8878  P   POPE5 162       0.437 106.003 114.232  1.00  0.00           P
ATOM   8879  O13 POPE5 162       0.747 106.473 115.602  1.00  0.00           O
ATOM   8880  O14 POPE5 162       0.437 104.543 113.972  1.00  0.00           O
ATOM   8881  O11 POPE5 162       1.287 106.823 113.172  1.00  0.00           O
ATOM   8882  O12 POPE5 162      -1.013 106.483 113.822  1.00  0.00           O
ATOM   8883  C1  POPE5 162       2.137 106.193 112.232  1.00  0.00           C
ATOM   8886  C2  POPE5 162       2.187 106.943 110.882  1.00  0.00           C
ATOM   8888  O21 POPE5 162       0.937 106.713 110.182  1.00  0.00           O
ATOM   8889  C21 POPE5 162       0.277 107.773 109.762  1.00  0.00           C
ATOM   8890  O22 POPE5 162       0.597 108.933 109.903  1.00  0.00           O
ATOM   8891  C22 POPE5 162      -1.043 107.293 109.132  1.00  0.00           C
ATOM   8894  C3  POPE5 162       3.377 106.353 110.072  1.00  0.00           C
ATOM   8897  O31 POPE5 162       3.657 107.083 108.862  1.00  0.00           O
ATOM   8898  C31 POPE5 162       3.307 106.473 107.742  1.00  0.00           C
ATOM   8899  O32 POPE5 162       2.717 105.413 107.652  1.00  0.00           O
ATOM   8900  C32 POPE5 162       3.827 107.253 106.552  1.00  0.00           C
ATOM   8903  C23 POPE5 162      -1.463 108.083 107.873  1.00  0.00           C
ATOM   8906  C24 POPE5 162      -0.593 107.763 106.652  1.00  0.00           C
ATOM   8909  C25 POPE5 162      -1.313 108.033 105.322  1.00  0.00           C
ATOM   8912  C26 POPE5 162      -1.683 109.503 105.072  1.00  0.00           C
ATOM   8915  C27 POPE5 162      -2.643 109.653 103.882  1.00  0.00           C
ATOM   8918  C28 POPE5 162      -3.103 111.103 103.642  1.00  0.00           C
ATOM   8921  C29 POPE5 162      -2.023 111.953 102.992  1.00  0.00           C
ATOM   8923 0C21 POPE5 162      -2.043 112.363 101.712  1.00  0.00           C
ATOM   8925 1C21 POPE5 162      -3.143 112.053 100.732  1.00  0.00           C
ATOM   8928 2C21 POPE5 162      -2.993 112.733  99.362  1.00  0.00           C
ATOM   8931 3C21 POPE5 162      -1.803 112.223  98.542  1.00  0.00           C
ATOM   8934 4C21 POPE5 162      -1.773 112.793  97.112  1.00  0.00           C
ATOM   8937 5C21 POPE5 162      -0.643 112.223  96.242  1.00  0.00           C
ATOM   8940 6C21 POPE5 162      -0.813 112.613  94.772  1.00  0.00           C
ATOM   8943 7C21 POPE5 162      -0.013 111.723  93.812  1.00  0.00           C
ATOM   8946 8C21 POPE5 162      -0.263 112.063  92.342  1.00  0.00           C
ATOM   8950  C33 POPE5 162       3.587 106.533 105.202  1.00  0.00           C
ATOM   8953  C34 POPE5 162       4.473 107.143 104.123  1.00  0.00           C
ATOM   8956  C35 POPE5 162       4.117 106.723 102.692  1.00  0.00           C
ATOM   8959  C36 POPE5 162       4.227 105.213 102.432  1.00  0.00           C
ATOM   8962  C37 POPE5 162       4.513 104.893 100.952  1.00  0.00           C
ATOM   8965  C38 POPE5 162       4.453 103.393 100.653  1.00  0.00           C
ATOM   8968  C39 POPE5 162       5.163 102.993  99.352  1.00  0.00           C
ATOM   8971 0C31 POPE5 162       4.523 103.533  98.052  1.00  0.00           C
ATOM   8974 1C31 POPE5 162       5.343 103.103  96.822  1.00  0.00           C
ATOM   8977 2C31 POPE5 162       5.033 103.863  95.522  1.00  0.00           C
ATOM   8980 3C31 POPE5 162       3.787 103.373  94.762  1.00  0.00           C
ATOM   8983 4C31 POPE5 162       2.497 104.133  95.082  1.00  0.00           C
ATOM   8986 5C31 POPE5 162       1.307 103.603  94.263  1.00  0.00           C
ATOM   8989 6C31 POPE5 162      -0.013 104.343  94.502  1.00  0.00           C
ATOM   8993  NH3 POPE6 163     102.913  18.143  77.482  1.00  0.00           N
ATOM   8997  C12 POPE6 163     101.563  18.043  76.832  1.00  0.00           C
ATOM   9000  C11 POPE6 163     101.643  17.923  75.302  1.00  0.00           C
ATOM   9003  P   POPE6 163     101.763  15.623  73.992  1.00  0.00           P
ATOM   9004  O13 POPE6 163     102.213  16.343  72.782  1.00  0.00           O
ATOM   9005  O14 POPE6 163     100.743  14.563  73.812  1.00  0.00           O
ATOM   9006  O11 POPE6 163     102.993  15.123  74.862  1.00  0.00           O
ATOM   9007  O12 POPE6 163     101.083  16.673  74.942  1.00  0.00           O
ATOM   9008  C1  POPE6 163     103.003  13.753  75.322  1.00  0.00           C
ATOM   9011  C2  POPE6 163     103.813  13.653  76.642  1.00  0.00           C
ATOM   9013  O21 POPE6 163     104.033  12.283  77.052  1.00  0.00           O
ATOM   9014  C21 POPE6 163     103.073  11.693  77.742  1.00  0.00           C
ATOM   9015  O22 POPE6 163     101.893  11.983  77.702  1.00  0.00           O
ATOM   9016  C22 POPE6 163     103.693  10.693  78.722  1.00  0.00           C
ATOM   9019  C3  POPE6 163     103.173  14.563  77.732  1.00  0.00           C
ATOM   9022  O31 POPE6 163     103.743  14.413  79.072  1.00  0.00           O
ATOM   9023  C31 POPE6 163     103.243  15.373  79.862  1.00  0.00           C
ATOM   9024  O32 POPE6 163     102.603  16.333  79.462  1.00  0.00           O
ATOM   9025  C32 POPE6 163     103.513  15.113  81.342  1.00  0.00           C
ATOM   9028  C23 POPE6 163     103.203  10.973  80.173  1.00  0.00           C
ATOM   9031  C24 POPE6 163     104.093  10.353  81.253  1.00  0.00           C
ATOM   9034  C25 POPE6 163     103.363  10.173  82.603  1.00  0.00           C
ATOM   9037  C26 POPE6 163     103.913  10.983  83.792  1.00  0.00           C
ATOM   9040  C27 POPE6 163     104.363  10.083  84.962  1.00  0.00           C
ATOM   9043  C28 POPE6 163     104.333  10.743  86.353  1.00  0.00           C
ATOM   9046  C29 POPE6 163     105.103   9.903  87.342  1.00  0.00           C
ATOM   9048 0C21 POPE6 163     104.963   9.853  88.682  1.00  0.00           C
ATOM   9050 1C21 POPE6 163     104.043  10.673  89.552  1.00  0.00           C
ATOM   9053 2C21 POPE6 163     104.783  11.233  90.792  1.00  0.00           C
ATOM   9056 3C21 POPE6 163     105.043  10.193  91.903  1.00  0.00           C
ATOM   9059 4C21 POPE6 163     105.843  10.773  93.082  1.00  0.00           C
ATOM   9062 5C21 POPE6 163     105.903   9.823  94.292  1.00  0.00           C
ATOM   9065 6C21 POPE6 163     106.983  10.213  95.302  1.00  0.00           C
ATOM   9068 7C21 POPE6 163     107.083   9.233  96.483  1.00  0.00           C
ATOM   9071 8C21 POPE6 163     108.373   9.393  97.292  1.00  0.00           C
ATOM   9075  C33 POPE6 163     102.293  15.663  82.122  1.00  0.00           C
ATOM   9078  C34 POPE6 163     102.353  15.653  83.642  1.00  0.00           C
ATOM   9081  C35 POPE6 163     101.183  16.493  84.202  1.00  0.00           C
ATOM   9084  C36 POPE6 163     101.243  16.733  85.712  1.00  0.00           C
ATOM   9087  C37 POPE6 163     100.493  15.693  86.562  1.00  0.00           C
ATOM   9090  C38 POPE6 163     101.183  15.443  87.912  1.00  0.00           C
ATOM   9093  C39 POPE6 163     101.373  16.703  88.762  1.00  0.00           C
ATOM   9096 0C31 POPE6 163     100.373  16.843  89.922  1.00  0.00           C
ATOM   9099 1C31 POPE6 163     101.103  16.823  91.272  1.00  0.00           C
ATOM   9102 2C31 POPE6 163     100.163  17.033  92.452  1.00  0.00           C
ATOM   9105 3C31 POPE6 163     100.913  17.473  93.712  1.00  0.00           C
ATOM   9108 4C31 POPE6 163     101.923  16.453  94.263  1.00  0.00           C
ATOM   9111 5C31 POPE6 163     102.053  16.593  95.782  1.00  0.00           C
ATOM   9114 6C31 POPE6 163     102.923  15.543  96.442  1.00  0.00           C
ATOM   9118  NH3 POPE7 164      14.413  87.403 118.772  1.00  0.00           N
ATOM   9122  C12 POPE7 164      13.503  86.813 117.733  1.00  0.00           C
ATOM   9125  C11 POPE7 164      12.263  87.693 117.452  1.00  0.00           C
ATOM   9128  P   POPE7 164       9.803  88.133 118.142  1.00  0.00           P
ATOM   9129  O13 POPE7 164       9.093  86.873 117.822  1.00  0.00           O
ATOM   9130  O14 POPE7 164       9.183  88.963 119.212  1.00  0.00           O
ATOM   9131  O11 POPE7 164       9.993  89.023 116.872  1.00  0.00           O
ATOM   9132  O12 POPE7 164      11.303  87.723 118.542  1.00  0.00           O
ATOM   9133  C1  POPE7 164       9.383  90.273 116.592  1.00  0.00           C
ATOM   9136  C2  POPE7 164       8.543  90.143 115.302  1.00  0.00           C
ATOM   9138  O21 POPE7 164       8.713  91.313 114.472  1.00  0.00           O
ATOM   9139  C21 POPE7 164       8.763  91.083 113.172  1.00  0.00           C
ATOM   9140  O22 POPE7 164       8.873  90.003 112.622  1.00  0.00           O
ATOM   9141  C22 POPE7 164       8.593  92.423 112.452  1.00  0.00           C
ATOM   9144  C3  POPE7 164       7.033  89.933 115.562  1.00  0.00           C
ATOM   9147  O31 POPE7 164       6.433  89.423 114.362  1.00  0.00           O
ATOM   9148  C31 POPE7 164       5.593  88.413 114.502  1.00  0.00           C
ATOM   9149  O32 POPE7 164       4.853  88.243 115.462  1.00  0.00           O
ATOM   9150  C32 POPE7 164       5.833  87.433 113.362  1.00  0.00           C
ATOM   9153  C23 POPE7 164       8.923  92.353 110.942  1.00  0.00           C
ATOM   9156  C24 POPE7 164       8.783  93.723 110.272  1.00  0.00           C
ATOM   9159  C25 POPE7 164       9.323  93.753 108.832  1.00  0.00           C
ATOM   9162  C26 POPE7 164       9.303  95.173 108.252  1.00  0.00           C
ATOM   9165  C27 POPE7 164       9.983  95.293 106.882  1.00  0.00           C
ATOM   9168  C28 POPE7 164      10.123  96.753 106.422  1.00  0.00           C
ATOM   9171  C29 POPE7 164      10.953  96.863 105.162  1.00  0.00           C
ATOM   9173 0C21 POPE7 164      10.623  97.473 104.012  1.00  0.00           C
ATOM   9175 1C21 POPE7 164       9.343  98.203 103.722  1.00  0.00           C
ATOM   9178 2C21 POPE7 164       8.873  98.193 102.252  1.00  0.00           C
ATOM   9181 3C21 POPE7 164       7.993  99.413 101.952  1.00  0.00           C
ATOM   9184 4C21 POPE7 164       7.003  99.223 100.792  1.00  0.00           C
ATOM   9187 5C21 POPE7 164       7.623  99.243  99.382  1.00  0.00           C
ATOM   9190 6C21 POPE7 164       6.603  98.743  98.352  1.00  0.00           C
ATOM   9193 7C21 POPE7 164       7.183  98.553  96.943  1.00  0.00           C
ATOM   9196 8C21 POPE7 164       6.253  97.733  96.042  1.00  0.00           C
ATOM   9200  C33 POPE7 164       7.243  86.833 113.472  1.00  0.00           C
ATOM   9203  C34 POPE7 164       7.843  86.343 112.152  1.00  0.00           C
ATOM   9206  C35 POPE7 164       7.233  85.083 111.562  1.00  0.00           C
ATOM   9209  C36 POPE7 164       6.103  85.403 110.572  1.00  0.00           C
ATOM   9212  C37 POPE7 164       6.233  84.593 109.282  1.00  0.00           C
ATOM   9215  C38 POPE7 164       6.173  83.083 109.522  1.00  0.00           C
ATOM   9218  C39 POPE7 164       5.923  82.323 108.212  1.00  0.00           C
ATOM   9221 0C31 POPE7 164       6.323  80.853 108.312  1.00  0.00           C
ATOM   9224 1C31 POPE7 164       5.953  80.083 107.032  1.00  0.00           C
ATOM   9227 2C31 POPE7 164       6.573  78.683 106.962  1.00  0.00           C
ATOM   9230 3C31 POPE7 164       8.083  78.683 106.662  1.00  0.00           C
ATOM   9233 4C31 POPE7 164       8.393  79.073 105.202  1.00  0.00           C
ATOM   9236 5C31 POPE7 164       9.883  79.033 104.852  1.00  0.00           C
ATOM   9239 6C31 POPE7 164      10.163  79.563 103.442  1.00  0.00           C
ATOM   9243  NH3 POPE8 165      20.873  89.783  72.612  1.00  0.00           N
ATOM   9247  C12 POPE8 165      19.833  88.723  72.802  1.00  0.00           C
ATOM   9250  C11 POPE8 165      18.493  89.333  73.252  1.00  0.00           C
ATOM   9253  P   POPE8 165      19.213  89.873  75.702  1.00  0.00           P
ATOM   9254  O13 POPE8 165      18.363  88.793  76.272  1.00  0.00           O
ATOM   9255  O14 POPE8 165      20.643  89.623  75.482  1.00  0.00           O
ATOM   9256  O11 POPE8 165      18.993  91.263  76.382  1.00  0.00           O
ATOM   9257  O12 POPE8 165      18.593  90.283  74.302  1.00  0.00           O
ATOM   9258  C1  POPE8 165      19.243  91.473  77.762  1.00  0.00           C
ATOM   9261  C2  POPE8 165      17.913  91.413  78.542  1.00  0.00           C
ATOM   9263  O21 POPE8 165      17.833  92.363  79.612  1.00  0.00           O
ATOM   9264  C21 POPE8 165      18.793  92.383  80.512  1.00  0.00           C
ATOM   9265  O22 POPE8 165      19.983  92.253  80.342  1.00  0.00           O
ATOM   9266  C22 POPE8 165      18.133  92.573  81.882  1.00  0.00           C
ATOM   9269  C3  POPE8 165      17.533  89.963  79.002  1.00  0.00           C
ATOM   9272  O31 POPE8 165      17.163  89.933  80.392  1.00  0.00           O
ATOM   9273  C31 POPE8 165      17.083  88.723  80.922  1.00  0.00           C
ATOM   9274  O32 POPE8 165      16.993  87.673  80.312  1.00  0.00           O
ATOM   9275  C32 POPE8 165      17.083  88.883  82.442  1.00  0.00           C
ATOM   9278  C23 POPE8 165      19.053  92.223  83.072  1.00  0.00           C
ATOM   9281  C24 POPE8 165      18.253  92.223  84.382  1.00  0.00           C
ATOM   9284  C25 POPE8 165      18.153  93.603  85.042  1.00  0.00           C
ATOM   9287  C26 POPE8 165      17.073  93.653  86.132  1.00  0.00           C
ATOM   9290  C27 POPE8 165      17.163  94.883  87.032  1.00  0.00           C
ATOM   9293  C28 POPE8 165      15.793  95.343  87.582  1.00  0.00           C
ATOM   9296  C29 POPE8 165      15.053  96.193  86.572  1.00  0.00           C
ATOM   9298 0C21 POPE8 165      14.813  97.513  86.652  1.00  0.00           C
ATOM   9300 1C21 POPE8 165      15.163  98.433  87.802  1.00  0.00           C
ATOM   9303 2C21 POPE8 165      14.023  99.423  88.112  1.00  0.00           C
ATOM   9306 3C21 POPE8 165      12.703  98.753  88.542  1.00  0.00           C
ATOM   9309 4C21 POPE8 165      11.543  99.753  88.562  1.00  0.00           C
ATOM   9312 5C21 POPE8 165      10.133  99.123  88.552  1.00  0.00           C
ATOM   9315 6C21 POPE8 165       9.893  98.123  87.412  1.00  0.00           C
ATOM   9318 7C21 POPE8 165       8.413  97.843  87.172  1.00  0.00           C
ATOM   9321 8C21 POPE8 165       8.143  96.743  86.142  1.00  0.00           C
ATOM   9325  C33 POPE8 165      17.123  87.563  83.242  1.00  0.00           C
ATOM   9328  C34 POPE8 165      17.403  87.793  84.742  1.00  0.00           C
ATOM   9331  C35 POPE8 165      16.493  88.863  85.362  1.00  0.00           C
ATOM   9334  C36 POPE8 165      16.613  88.983  86.882  1.00  0.00           C
ATOM   9337  C37 POPE8 165      15.593  89.983  87.442  1.00  0.00           C
ATOM   9340  C38 POPE8 165      15.323  89.803  88.942  1.00  0.00           C
ATOM   9343  C39 POPE8 165      16.523  90.053  89.863  1.00  0.00           C
ATOM   9346 0C31 POPE8 165      17.153  91.433  89.672  1.00  0.00           C
ATOM   9349 1C31 POPE8 165      18.003  91.863  90.872  1.00  0.00           C
ATOM   9352 2C31 POPE8 165      17.223  92.173  92.162  1.00  0.00           C
ATOM   9355 3C31 POPE8 165      16.023  93.093  91.962  1.00  0.00           C
ATOM   9358 4C31 POPE8 165      15.573  93.743  93.272  1.00  0.00           C
ATOM   9361 5C31 POPE8 165      14.193  94.403  93.172  1.00  0.00           C
ATOM   9364 6C31 POPE8 165      13.843  95.273  94.382  1.00  0.00           C
ATOM   9368  NH3 POPE9 166     124.083  89.483 118.742  1.00  0.00           N
ATOM   9372  C12 POPE9 166     122.933  89.523 117.762  1.00  0.00           C
ATOM   9375  C11 POPE9 166     121.643  88.933 118.362  1.00  0.00           C
ATOM   9378  P   POPE9 166     120.843  86.453 118.552  1.00  0.00           P
ATOM   9379  O13 POPE9 166     121.963  86.063 119.432  1.00  0.00           O
ATOM   9380  O14 POPE9 166     119.583  86.773 119.252  1.00  0.00           O
ATOM   9381  O11 POPE9 166     120.563  85.353 117.462  1.00  0.00           O
ATOM   9382  O12 POPE9 166     121.293  87.713 117.712  1.00  0.00           O
ATOM   9383  C1  POPE9 166     119.743  85.663 116.332  1.00  0.00           C
ATOM   9386  C2  POPE9 166     120.603  86.113 115.132  1.00  0.00           C
ATOM   9388  O21 POPE9 166     119.813  86.143 113.932  1.00  0.00           O
ATOM   9389  C21 POPE9 166     119.003  87.173 113.832  1.00  0.00           C
ATOM   9390  O22 POPE9 166     119.023  88.163 114.542  1.00  0.00           O
ATOM   9391  C22 POPE9 166     118.133  86.983 112.592  1.00  0.00           C
ATOM   9394  C3  POPE9 166     121.793  85.143 114.912  1.00  0.00           C
ATOM   9397  O31 POPE9 166     121.373  83.793 114.622  1.00  0.00           O
ATOM   9398  C31 POPE9 166     121.053  83.553 113.342  1.00  0.00           C
ATOM   9399  O32 POPE9 166     119.933  83.253 112.962  1.00  0.00           O
ATOM   9400  C32 POPE9 166     122.303  83.603 112.432  1.00  0.00           C
ATOM   9403  C23 POPE9 166     116.753  87.643 112.682  1.00  0.00           C
ATOM   9406  C24 POPE9 166     115.843  87.243 111.512  1.00  0.00           C
ATOM   9409  C25 POPE9 166     114.733  88.253 111.212  1.00  0.00           C
ATOM   9412  C26 POPE9 166     113.643  87.643 110.332  1.00  0.00           C
ATOM   9415  C27 POPE9 166     112.753  88.693 109.662  1.00  0.00           C
ATOM   9418  C28 POPE9 166     111.683  88.063 108.762  1.00  0.00           C
ATOM   9421  C29 POPE9 166     111.013  89.143 107.962  1.00  0.00           C
ATOM   9423 0C21 POPE9 166     110.503  89.033 106.722  1.00  0.00           C
ATOM   9425 1C21 POPE9 166     110.423  87.763 105.912  1.00  0.00           C
ATOM   9428 2C21 POPE9 166     109.623  88.003 104.622  1.00  0.00           C
ATOM   9431 3C21 POPE9 166     109.513  86.743 103.753  1.00  0.00           C
ATOM   9434 4C21 POPE9 166     108.833  87.013 102.403  1.00  0.00           C
ATOM   9437 5C21 POPE9 166     109.643  87.933 101.462  1.00  0.00           C
ATOM   9440 6C21 POPE9 166     108.883  89.213 101.083  1.00  0.00           C
ATOM   9443 7C21 POPE9 166     109.723  90.183 100.252  1.00  0.00           C
ATOM   9446 8C21 POPE9 166     108.883  91.303  99.622  1.00  0.00           C
ATOM   9450  C33 POPE9 166     121.943  83.863 110.952  1.00  0.00           C
ATOM   9453  C34 POPE9 166     121.373  85.263 110.732  1.00  0.00           C
ATOM   9456  C35 POPE9 166     121.333  85.693 109.252  1.00  0.00           C
ATOM   9459  C36 POPE9 166     122.723  85.873 108.632  1.00  0.00           C
ATOM   9462  C37 POPE9 166     122.723  86.843 107.452  1.00  0.00           C
ATOM   9465  C38 POPE9 166     123.873  87.853 107.572  1.00  0.00           C
ATOM   9468  C39 POPE9 166     125.203  87.133 107.372  1.00  0.00           C
ATOM   9471 0C31 POPE9 166     126.443  87.933 107.783  1.00  0.00           C
ATOM   9474 1C31 POPE9 166     127.673  87.013 107.802  1.00  0.00           C
ATOM   9477 2C31 POPE9 166     128.043  86.393 106.452  1.00  0.00           C
ATOM   9480 3C31 POPE9 166     128.433  87.413 105.382  1.00  0.00           C
ATOM   9483 4C31 POPE9 166     129.663  88.253 105.772  1.00  0.00           C
ATOM   9486 5C31 POPE9 166     130.213  89.053 104.592  1.00  0.00           C
ATOM   9489 6C31 POPE9 166     131.583  89.703 104.833  1.00  0.00           C
ATOM   9493  NH3 POPE  167      11.593 114.973 111.922  1.00  0.00           N
ATOM   9497  C12 POPE  167      11.683 113.773 112.832  1.00  0.00           C
ATOM   9500  C11 POPE  167      10.923 112.543 112.312  1.00  0.00           C
ATOM   9503  P   POPE  167      11.453 110.613 114.012  1.00  0.00           P
ATOM   9504  O13 POPE  167      12.813 111.163 114.162  1.00  0.00           O
ATOM   9505  O14 POPE  167      10.833 110.023 115.212  1.00  0.00           O
ATOM   9506  O11 POPE  167      11.413 109.483 112.882  1.00  0.00           O
ATOM   9507  O12 POPE  167      10.503 111.733 113.412  1.00  0.00           O
ATOM   9508  C1  POPE  167      10.303 108.563 112.902  1.00  0.00           C
ATOM   9511  C2  POPE  167       9.693 108.253 111.512  1.00  0.00           C
ATOM   9513  O21 POPE  167      10.553 107.383 110.762  1.00  0.00           O
ATOM   9514  C21 POPE  167       9.933 106.833 109.732  1.00  0.00           C
ATOM   9515  O22 POPE  167       8.723 106.823 109.562  1.00  0.00           O
ATOM   9516  C22 POPE  167      10.963 106.313 108.742  1.00  0.00           C
ATOM   9519  C3  POPE  167       9.373 109.573 110.752  1.00  0.00           C
ATOM   9522  O31 POPE  167       8.103 109.453 110.092  1.00  0.00           O
ATOM   9523  C31 POPE  167       8.083 109.683 108.792  1.00  0.00           C
ATOM   9524  O32 POPE  167       9.013 110.063 108.112  1.00  0.00           O
ATOM   9525  C32 POPE  167       6.653 109.453 108.292  1.00  0.00           C
ATOM   9528  C23 POPE  167      10.383 105.993 107.352  1.00  0.00           C
ATOM   9531  C24 POPE  167      11.183 106.693 106.253  1.00  0.00           C
ATOM   9534  C25 POPE  167      10.733 106.343 104.833  1.00  0.00           C
ATOM   9537  C26 POPE  167      11.633 107.053 103.822  1.00  0.00           C
ATOM   9540  C27 POPE  167      11.663 106.393 102.432  1.00  0.00           C
ATOM   9543  C28 POPE  167      12.633 107.143 101.492  1.00  0.00           C
ATOM   9546  C29 POPE  167      13.323 106.253 100.492  1.00  0.00           C
ATOM   9548 0C21 POPE  167      13.043 106.183  99.182  1.00  0.00           C
ATOM   9550 1C21 POPE  167      11.933 106.943  98.502  1.00  0.00           C
ATOM   9553 2C21 POPE  167      12.353 108.363  98.092  1.00  0.00           C
ATOM   9556 3C21 POPE  167      11.213 109.113  97.412  1.00  0.00           C
ATOM   9559 4C21 POPE  167      11.593 110.563  97.122  1.00  0.00           C
ATOM   9562 5C21 POPE  167      10.483 111.353  96.442  1.00  0.00           C
ATOM   9565 6C21 POPE  167      10.013 110.713  95.122  1.00  0.00           C
ATOM   9568 7C21 POPE  167       9.373 111.783  94.242  1.00  0.00           C
ATOM   9571 8C21 POPE  167       8.363 111.233  93.242  1.00  0.00           C
ATOM   9575  C33 POPE  167       6.413 110.053 106.892  1.00  0.00           C
ATOM   9578  C34 POPE  167       7.123 109.233 105.812  1.00  0.00           C
ATOM   9581  C35 POPE  167       7.003 109.813 104.403  1.00  0.00           C
ATOM   9584  C36 POPE  167       7.853 108.963 103.452  1.00  0.00           C
ATOM   9587  C37 POPE  167       7.593 109.223 101.972  1.00  0.00           C
ATOM   9590  C38 POPE  167       8.323 108.173 101.132  1.00  0.00           C
ATOM   9593  C39 POPE  167       8.143 108.373  99.622  1.00  0.00           C
ATOM   9596 0C31 POPE  167       6.743 108.043  99.102  1.00  0.00           C
ATOM   9599 1C31 POPE  167       6.643 108.393  97.612  1.00  0.00           C
ATOM   9602 2C31 POPE  167       5.253 108.223  96.992  1.00  0.00           C
ATOM   9605 3C31 POPE  167       5.303 108.633  95.522  1.00  0.00           C
ATOM   9608 4C31 POPE  167       3.947 108.833  94.833  1.00  0.00           C
ATOM   9611 5C31 POPE  167       4.137 109.053  93.322  1.00  0.00           C
ATOM   9614 6C31 POPE  167       3.077 109.913  92.632  1.00  0.00           C
ATOM   9618  NH3 POPE  168      23.493 112.333  72.672  1.00  0.00           N
ATOM   9622  C12 POPE  168      24.043 113.373  73.592  1.00  0.00           C
ATOM   9625  C11 POPE  168      25.563 113.483  73.392  1.00  0.00           C
ATOM   9628  P   POPE  168      27.723 111.963  73.502  1.00  0.00           P
ATOM   9629  O13 POPE  168      28.173 111.893  72.092  1.00  0.00           O
ATOM   9630  O14 POPE  168      28.463 112.863  74.402  1.00  0.00           O
ATOM   9631  O11 POPE  168      27.883 110.493  74.052  1.00  0.00           O
ATOM   9632  O12 POPE  168      26.163 112.203  73.532  1.00  0.00           O
ATOM   9633  C1  POPE  168      26.853 109.683  74.602  1.00  0.00           C
ATOM   9636  C2  POPE  168      27.293 109.223  76.012  1.00  0.00           C
ATOM   9638  O21 POPE  168      26.213 108.633  76.772  1.00  0.00           O
ATOM   9639  C21 POPE  168      25.373 109.503  77.322  1.00  0.00           C
ATOM   9640  O22 POPE  168      24.973 110.543  76.832  1.00  0.00           O
ATOM   9641  C22 POPE  168      25.073 109.093  78.762  1.00  0.00           C
ATOM   9644  C3  POPE  168      27.993 110.363  76.812  1.00  0.00           C
ATOM   9647  O31 POPE  168      28.263 109.913  78.142  1.00  0.00           O
ATOM   9648  C31 POPE  168      28.393 110.743  79.182  1.00  0.00           C
ATOM   9649  O32 POPE  168      29.033 110.493  80.173  1.00  0.00           O
ATOM   9650  C32 POPE  168      27.513 111.983  79.052  1.00  0.00           C
ATOM   9653  C23 POPE  168      23.863 109.843  79.342  1.00  0.00           C
ATOM   9656  C24 POPE  168      23.543 109.433  80.792  1.00  0.00           C
ATOM   9659  C25 POPE  168      22.183 109.983  81.272  1.00  0.00           C
ATOM   9662  C26 POPE  168      21.713 109.433  82.632  1.00  0.00           C
ATOM   9665  C27 POPE  168      20.253 109.773  82.972  1.00  0.00           C
ATOM   9668  C28 POPE  168      19.713 109.043  84.222  1.00  0.00           C
ATOM   9671  C29 POPE  168      20.353 109.463  85.532  1.00  0.00           C
ATOM   9673 0C21 POPE  168      19.723 109.623  86.712  1.00  0.00           C
ATOM   9675 1C21 POPE  168      18.253 109.383  86.962  1.00  0.00           C
ATOM   9678 2C21 POPE  168      17.883 108.843  88.362  1.00  0.00           C
ATOM   9681 3C21 POPE  168      18.263 109.753  89.542  1.00  0.00           C
ATOM   9684 4C21 POPE  168      17.363 109.533  90.762  1.00  0.00           C
ATOM   9687 5C21 POPE  168      17.863 110.203  92.052  1.00  0.00           C
ATOM   9690 6C21 POPE  168      16.903 110.023  93.232  1.00  0.00           C
ATOM   9693 7C21 POPE  168      17.513 110.443  94.572  1.00  0.00           C
ATOM   9696 8C21 POPE  168      16.533 110.383  95.752  1.00  0.00           C
ATOM   9700  C33 POPE  168      27.263 112.613  80.423  1.00  0.00           C
ATOM   9703  C34 POPE  168      26.173 113.683  80.382  1.00  0.00           C
ATOM   9706  C35 POPE  168      26.133 114.563  81.632  1.00  0.00           C
ATOM   9709  C36 POPE  168      26.163 113.733  82.932  1.00  0.00           C
ATOM   9712  C37 POPE  168      25.943 114.603  84.173  1.00  0.00           C
ATOM   9715  C38 POPE  168      25.773 113.763  85.442  1.00  0.00           C
ATOM   9718  C39 POPE  168      24.393 113.113  85.602  1.00  0.00           C
ATOM   9721 0C31 POPE  168      23.333 114.073  86.162  1.00  0.00           C
ATOM   9724 1C31 POPE  168      22.193 113.333  86.882  1.00  0.00           C
ATOM   9727 2C31 POPE  168      21.213 114.283  87.572  1.00  0.00           C
ATOM   9730 3C31 POPE  168      20.133 113.523  88.352  1.00  0.00           C
ATOM   9733 4C31 POPE  168      19.113 114.473  89.002  1.00  0.00           C
ATOM   9736 5C31 POPE  168      18.173 113.743  89.962  1.00  0.00           C
ATOM   9739 6C31 POPE  168      17.103 114.633  90.582  1.00  0.00           C
ATOM   9743  NH3 POPE  169      60.323   9.953  79.842  1.00  0.00           N
ATOM   9747  C12 POPE  169      60.463   8.533  79.382  1.00  0.00           C
ATOM   9750  C11 POPE  169      59.353   7.603  79.892  1.00  0.00           C
ATOM   9753  P   POPE  169      58.413   5.333  78.832  1.00  0.00           P
ATOM   9754  O13 POPE  169      57.623   5.923  77.752  1.00  0.00           O
ATOM   9755  O14 POPE  169      59.033   4.023  78.552  1.00  0.00           O
ATOM   9756  O11 POPE  169      57.453   5.253  80.103  1.00  0.00           O
ATOM   9757  O12 POPE  169      59.553   6.343  79.262  1.00  0.00           O
ATOM   9758  C1  POPE  169      57.973   4.773  81.342  1.00  0.00           C
ATOM   9761  C2  POPE  169      57.073   5.153  82.552  1.00  0.00           C
ATOM   9763  O21 POPE  169      57.863   5.203  83.762  1.00  0.00           O
ATOM   9764  C21 POPE  169      57.973   4.083  84.452  1.00  0.00           C
ATOM   9765  O22 POPE  169      58.063   2.953  84.002  1.00  0.00           O
ATOM   9766  C22 POPE  169      57.783   4.433  85.932  1.00  0.00           C
ATOM   9769  C3  POPE  169      55.773   4.293  82.702  1.00  0.00           C
ATOM   9772  O31 POPE  169      55.263   4.303  84.062  1.00  0.00           O
ATOM   9773  C31 POPE  169      54.133   4.923  84.312  1.00  0.00           C
ATOM   9774  O32 POPE  169      53.483   5.583  83.522  1.00  0.00           O
ATOM   9775  C32 POPE  169      53.813   4.733  85.802  1.00  0.00           C
ATOM   9778  C23 POPE  169      58.903   3.933  86.862  1.00  0.00           C
ATOM   9781  C24 POPE  169      58.583   4.283  88.322  1.00  0.00           C
ATOM   9784  C25 POPE  169      57.683   3.263  89.033  1.00  0.00           C
ATOM   9787  C26 POPE  169      57.333   3.703  90.462  1.00  0.00           C
ATOM   9790  C27 POPE  169      56.883   2.553  91.372  1.00  0.00           C
ATOM   9793  C28 POPE  169      56.733   2.973  92.852  1.00  0.00           C
ATOM   9796  C29 POPE  169      58.033   3.443  93.482  1.00  0.00           C
ATOM   9798 0C21 POPE  169      58.663   2.913  94.552  1.00  0.00           C
ATOM   9800 1C21 POPE  169      58.193   1.763  95.402  1.00  0.00           C
ATOM   9803 2C21 POPE  169      58.643   1.853  96.882  1.00  0.00           C
ATOM   9806 3C21 POPE  169      60.153   1.633  97.092  1.00  0.00           C
ATOM   9809 4C21 POPE  169      60.563   1.623  98.583  1.00  0.00           C
ATOM   9812 5C21 POPE  169      60.193   0.333  99.342  1.00  0.00           C
ATOM   9815 6C21 POPE  169      61.033  -0.897  98.962  1.00  0.00           C
ATOM   9818 7C21 POPE  169      60.723  -2.093  99.882  1.00  0.00           C
ATOM   9821 8C21 POPE  169      61.523  -3.343  99.552  1.00  0.00           C
ATOM   9825  C33 POPE  169      53.823   3.263  86.292  1.00  0.00           C
ATOM   9828  C34 POPE  169      52.923   3.013  87.522  1.00  0.00           C
ATOM   9831  C35 POPE  169      53.373   3.703  88.812  1.00  0.00           C
ATOM   9834  C36 POPE  169      52.523   3.293  90.042  1.00  0.00           C
ATOM   9837  C37 POPE  169      52.913   4.073  91.302  1.00  0.00           C
ATOM   9840  C38 POPE  169      52.193   3.693  92.603  1.00  0.00           C
ATOM   9843  C39 POPE  169      52.703   2.423  93.292  1.00  0.00           C
ATOM   9846 0C31 POPE  169      52.463   2.513  94.812  1.00  0.00           C
ATOM   9849 1C31 POPE  169      52.823   1.203  95.522  1.00  0.00           C
ATOM   9852 2C31 POPE  169      52.663   1.273  97.042  1.00  0.00           C
ATOM   9855 3C31 POPE  169      53.163  -0.027  97.673  1.00  0.00           C
ATOM   9858 4C31 POPE  169      52.713  -0.277  99.123  1.00  0.00           C
ATOM   9861 5C31 POPE  169      53.243  -1.623  99.652  1.00  0.00           C
ATOM   9864 6C31 POPE  169      53.743  -1.603 101.092  1.00  0.00           C
ATOM   9868  NH3 POPE  170      22.743 108.683 116.582  1.00  0.00           N
ATOM   9872  C12 POPE  170      22.193 108.323 117.942  1.00  0.00           C
ATOM   9875  C11 POPE  170      21.013 109.223 118.382  1.00  0.00           C
ATOM   9878  P   POPE  170      20.303 111.113 116.682  1.00  0.00           P
ATOM   9879  O13 POPE  170      19.083 111.383 115.902  1.00  0.00           O
ATOM   9880  O14 POPE  170      20.663 112.033 117.772  1.00  0.00           O
ATOM   9881  O11 POPE  170      21.533 110.873 115.722  1.00  0.00           O
ATOM   9882  O12 POPE  170      20.193 109.663 117.292  1.00  0.00           O
ATOM   9883  C1  POPE  170      22.263 111.973 115.162  1.00  0.00           C
ATOM   9886  C2  POPE  170      21.693 112.443 113.782  1.00  0.00           C
ATOM   9888  O21 POPE  170      22.213 111.653 112.702  1.00  0.00           O
ATOM   9889  C21 POPE  170      21.773 110.423 112.532  1.00  0.00           C
ATOM   9890  O22 POPE  170      20.983 109.833 113.242  1.00  0.00           O
ATOM   9891  C22 POPE  170      22.323 109.893 111.212  1.00  0.00           C
ATOM   9894  C3  POPE  170      22.083 113.923 113.522  1.00  0.00           C
ATOM   9897  O31 POPE  170      21.463 114.413 112.312  1.00  0.00           O
ATOM   9898  C31 POPE  170      22.163 115.163 111.492  1.00  0.00           C
ATOM   9899  O32 POPE  170      23.323 115.553 111.673  1.00  0.00           O
ATOM   9900  C32 POPE  170      21.263 115.563 110.332  1.00  0.00           C
ATOM   9903  C23 POPE  170      21.263 109.983 110.072  1.00  0.00           C
ATOM   9906  C24 POPE  170      21.853 110.503 108.762  1.00  0.00           C
ATOM   9909  C25 POPE  170      20.813 110.573 107.622  1.00  0.00           C
ATOM   9912  C26 POPE  170      20.393 109.223 107.022  1.00  0.00           C
ATOM   9915  C27 POPE  170      21.593 108.483 106.422  1.00  0.00           C
ATOM   9918  C28 POPE  170      21.253 107.263 105.542  1.00  0.00           C
ATOM   9921  C29 POPE  170      22.553 106.563 105.222  1.00  0.00           C
ATOM   9923 0C21 POPE  170      22.953 105.973 104.082  1.00  0.00           C
ATOM   9925 1C21 POPE  170      22.183 105.823 102.792  1.00  0.00           C
ATOM   9928 2C21 POPE  170      23.153 105.533 101.623  1.00  0.00           C
ATOM   9931 3C21 POPE  170      24.033 106.733 101.242  1.00  0.00           C
ATOM   9934 4C21 POPE  170      25.113 106.383 100.212  1.00  0.00           C
ATOM   9937 5C21 POPE  170      26.363 107.243 100.392  1.00  0.00           C
ATOM   9940 6C21 POPE  170      27.473 106.873  99.412  1.00  0.00           C
ATOM   9943 7C21 POPE  170      28.743 107.693  99.662  1.00  0.00           C
ATOM   9946 8C21 POPE  170      29.853 107.363  98.672  1.00  0.00           C
ATOM   9950  C33 POPE  170      22.003 116.033 109.042  1.00  0.00           C
ATOM   9953  C34 POPE  170      21.993 115.043 107.862  1.00  0.00           C
ATOM   9956  C35 POPE  170      20.613 114.473 107.512  1.00  0.00           C
ATOM   9959  C36 POPE  170      20.513 113.883 106.092  1.00  0.00           C
ATOM   9962  C37 POPE  170      19.113 113.293 105.862  1.00  0.00           C
ATOM   9965  C38 POPE  170      19.013 112.273 104.722  1.00  0.00           C
ATOM   9968  C39 POPE  170      17.573 111.783 104.512  1.00  0.00           C
ATOM   9971 0C31 POPE  170      17.033 110.793 105.562  1.00  0.00           C
ATOM   9974 1C31 POPE  170      15.533 110.563 105.352  1.00  0.00           C
ATOM   9977 2C31 POPE  170      14.913 109.353 106.083  1.00  0.00           C
ATOM   9980 3C31 POPE  170      15.563 107.983 105.802  1.00  0.00           C
ATOM   9983 4C31 POPE  170      15.853 107.723 104.312  1.00  0.00           C
ATOM   9986 5C31 POPE  170      15.803 106.223 103.962  1.00  0.00           C
ATOM   9989 6C31 POPE  170      16.813 105.763 102.912  1.00  0.00           C
ATOM   9993  NH3 POPE  171      26.283  93.083 118.322  1.00  0.00           N
ATOM   9997  C12 POPE  171      27.023  92.333 119.392  1.00  0.00           C
ATOM  10000  C11 POPE  171      27.473  90.963 118.852  1.00  0.00           C
ATOM  10003  P   POPE  171      29.833  90.473 119.922  1.00  0.00           P
ATOM  10004  O13 POPE  171      30.273  91.773 119.352  1.00  0.00           O
ATOM  10005  O14 POPE  171      30.333  90.133 121.272  1.00  0.00           O
ATOM  10006  O11 POPE  171      30.413  89.383 118.952  1.00  0.00           O
ATOM  10007  O12 POPE  171      28.273  90.273 119.812  1.00  0.00           O
ATOM  10008  C1  POPE  171      29.973  89.103 117.612  1.00  0.00           C
ATOM  10011  C2  POPE  171      30.503  90.173 116.602  1.00  0.00           C
ATOM  10013  O21 POPE  171      29.823  90.123 115.332  1.00  0.00           O
ATOM  10014  C21 POPE  171      30.113  89.163 114.482  1.00  0.00           C
ATOM  10015  O22 POPE  171      30.933  88.293 114.622  1.00  0.00           O
ATOM  10016  C22 POPE  171      29.273  89.353 113.212  1.00  0.00           C
ATOM  10019  C3  POPE  171      32.063  90.203 116.542  1.00  0.00           C
ATOM  10022  O31 POPE  171      32.543  91.473 116.072  1.00  0.00           O
ATOM  10023  C31 POPE  171      32.693  91.703 114.762  1.00  0.00           C
ATOM  10024  O32 POPE  171      32.483  92.793 114.252  1.00  0.00           O
ATOM  10025  C32 POPE  171      33.263  90.513 113.983  1.00  0.00           C
ATOM  10028  C23 POPE  171      29.923  88.723 111.952  1.00  0.00           C
ATOM  10031  C24 POPE  171      30.553  89.743 110.993  1.00  0.00           C
ATOM  10034  C25 POPE  171      31.263  89.103 109.792  1.00  0.00           C
ATOM  10037  C26 POPE  171      30.393  88.183 108.922  1.00  0.00           C
ATOM  10040  C27 POPE  171      31.253  87.253 108.042  1.00  0.00           C
ATOM  10043  C28 POPE  171      30.503  86.013 107.522  1.00  0.00           C
ATOM  10046  C29 POPE  171      30.143  85.043 108.622  1.00  0.00           C
ATOM  10048 0C21 POPE  171      30.043  83.713 108.502  1.00  0.00           C
ATOM  10050 1C21 POPE  171      30.233  82.913 107.232  1.00  0.00           C
ATOM  10053 2C21 POPE  171      29.033  81.993 106.972  1.00  0.00           C
ATOM  10056 3C21 POPE  171      29.263  81.083 105.762  1.00  0.00           C
ATOM  10059 4C21 POPE  171      28.033  80.243 105.432  1.00  0.00           C
ATOM  10062 5C21 POPE  171      28.293  79.303 104.252  1.00  0.00           C
ATOM  10065 6C21 POPE  171      27.063  78.463 103.902  1.00  0.00           C
ATOM  10068 7C21 POPE  171      27.223  77.763 102.542  1.00  0.00           C
ATOM  10071 8C21 POPE  171      26.063  76.853 102.162  1.00  0.00           C
ATOM  10075  C33 POPE  171      34.073  90.883 112.712  1.00  0.00           C
ATOM  10078  C34 POPE  171      34.513  89.643 111.922  1.00  0.00           C
ATOM  10081  C35 POPE  171      35.403  89.973 110.722  1.00  0.00           C
ATOM  10084  C36 POPE  171      35.693  88.763 109.812  1.00  0.00           C
ATOM  10087  C37 POPE  171      36.473  89.163 108.562  1.00  0.00           C
ATOM  10090  C38 POPE  171      36.643  88.003 107.562  1.00  0.00           C
ATOM  10093  C39 POPE  171      36.903  88.493 106.142  1.00  0.00           C
ATOM  10096 0C31 POPE  171      37.043  87.343 105.132  1.00  0.00           C
ATOM  10099 1C31 POPE  171      37.493  87.843 103.753  1.00  0.00           C
ATOM  10102 2C31 POPE  171      37.743  86.703 102.742  1.00  0.00           C
ATOM  10105 3C31 POPE  171      36.453  86.123 102.152  1.00  0.00           C
ATOM  10108 4C31 POPE  171      36.743  85.113 101.022  1.00  0.00           C
ATOM  10111 5C31 POPE  171      35.473  84.723 100.252  1.00  0.00           C
ATOM  10114 6C31 POPE  171      35.713  83.663  99.173  1.00  0.00           C
ATOM  10118  NH3 POPE  172      28.983 101.973  70.492  1.00  0.00           N
ATOM  10122  C12 POPE  172      27.603 102.543  70.662  1.00  0.00           C
ATOM  10125  C11 POPE  172      27.113 103.283  69.412  1.00  0.00           C
ATOM  10128  P   POPE  172      24.463 103.593  69.362  1.00  0.00           P
ATOM  10129  O13 POPE  172      24.413 102.283  68.682  1.00  0.00           O
ATOM  10130  O14 POPE  172      23.933 104.743  68.612  1.00  0.00           O
ATOM  10131  O11 POPE  172      23.693 103.523  70.762  1.00  0.00           O
ATOM  10132  O12 POPE  172      25.943 104.003  69.762  1.00  0.00           O
ATOM  10133  C1  POPE  172      24.393 104.073  71.902  1.00  0.00           C
ATOM  10136  C2  POPE  172      23.563 103.883  73.202  1.00  0.00           C
ATOM  10138  O21 POPE  172      24.173 104.313  74.442  1.00  0.00           O
ATOM  10139  C21 POPE  172      25.343 104.883  74.572  1.00  0.00           C
ATOM  10140  O22 POPE  172      26.143 105.213  73.712  1.00  0.00           O
ATOM  10141  C22 POPE  172      25.603 104.973  76.083  1.00  0.00           C
ATOM  10144  C3  POPE  172      23.163 102.383  73.312  1.00  0.00           C
ATOM  10147  O31 POPE  172      23.233 101.823  74.642  1.00  0.00           O
ATOM  10148  C31 POPE  172      22.063 101.743  75.252  1.00  0.00           C
ATOM  10149  O32 POPE  172      21.043 102.313  74.902  1.00  0.00           O
ATOM  10150  C32 POPE  172      22.173 100.803  76.442  1.00  0.00           C
ATOM  10153  C23 POPE  172      24.593 105.853  76.842  1.00  0.00           C
ATOM  10156  C24 POPE  172      23.833 105.103  77.952  1.00  0.00           C
ATOM  10159  C25 POPE  172      22.813 106.003  78.642  1.00  0.00           C
ATOM  10162  C26 POPE  172      21.853 105.283  79.602  1.00  0.00           C
ATOM  10165  C27 POPE  172      21.113 106.303  80.482  1.00  0.00           C
ATOM  10168  C28 POPE  172      20.383 105.703  81.692  1.00  0.00           C
ATOM  10171  C29 POPE  172      19.103 105.003  81.312  1.00  0.00           C
ATOM  10173 0C21 POPE  172      17.873 105.533  81.423  1.00  0.00           C
ATOM  10175 1C21 POPE  172      17.543 106.943  81.842  1.00  0.00           C
ATOM  10178 2C21 POPE  172      16.273 107.463  81.142  1.00  0.00           C
ATOM  10181 3C21 POPE  172      16.093 108.973  81.253  1.00  0.00           C
ATOM  10184 4C21 POPE  172      14.753 109.453  80.672  1.00  0.00           C
ATOM  10187 5C21 POPE  172      14.793 110.903  80.202  1.00  0.00           C
ATOM  10190 6C21 POPE  172      15.223 111.903  81.283  1.00  0.00           C
ATOM  10193 7C21 POPE  172      15.263 113.323  80.722  1.00  0.00           C
ATOM  10196 8C21 POPE  172      15.833 114.383  81.662  1.00  0.00           C
ATOM  10200  C33 POPE  172      22.213 101.563  77.782  1.00  0.00           C
ATOM  10203  C34 POPE  172      22.293 100.603  78.972  1.00  0.00           C
ATOM  10206  C35 POPE  172      22.383 101.343  80.312  1.00  0.00           C
ATOM  10209  C36 POPE  172      22.233 100.373  81.482  1.00  0.00           C
ATOM  10212  C37 POPE  172      22.353 101.023  82.862  1.00  0.00           C
ATOM  10215  C38 POPE  172      21.903 100.043  83.962  1.00  0.00           C
ATOM  10218  C39 POPE  172      21.723 100.713  85.322  1.00  0.00           C
ATOM  10221 0C31 POPE  172      20.973  99.823  86.312  1.00  0.00           C
ATOM  10224 1C31 POPE  172      20.573 100.603  87.582  1.00  0.00           C
ATOM  10227 2C31 POPE  172      19.743  99.753  88.552  1.00  0.00           C
ATOM  10230 3C31 POPE  172      19.363 100.493  89.842  1.00  0.00           C
ATOM  10233 4C31 POPE  172      20.583 100.893  90.682  1.00  0.00           C
ATOM  10236 5C31 POPE  172      20.213 101.413  92.083  1.00  0.00           C
ATOM  10239 6C31 POPE  172      21.443 101.633  92.972  1.00  0.00           C
ATOM  10243  NH3 POPE  173      17.933  38.633 118.212  1.00  0.00           N
ATOM  10247  C12 POPE  173      18.043  37.933 116.882  1.00  0.00           C
ATOM  10250  C11 POPE  173      17.873  36.413 117.002  1.00  0.00           C
ATOM  10253  P   POPE  173      18.603  34.253 115.762  1.00  0.00           P
ATOM  10254  O13 POPE  173      20.043  34.013 115.542  1.00  0.00           O
ATOM  10255  O14 POPE  173      17.973  33.533 116.903  1.00  0.00           O
ATOM  10256  O11 POPE  173      17.873  33.783 114.442  1.00  0.00           O
ATOM  10257  O12 POPE  173      18.303  35.803 115.792  1.00  0.00           O
ATOM  10258  C1  POPE  173      18.493  34.053 113.182  1.00  0.00           C
ATOM  10261  C2  POPE  173      17.543  34.823 112.252  1.00  0.00           C
ATOM  10263  O21 POPE  173      17.983  34.643 110.892  1.00  0.00           O
ATOM  10264  C21 POPE  173      19.133  35.183 110.542  1.00  0.00           C
ATOM  10265  O22 POPE  173      19.773  36.013 111.162  1.00  0.00           O
ATOM  10266  C22 POPE  173      19.703  34.443 109.332  1.00  0.00           C
ATOM  10269  C3  POPE  173      17.363  36.303 112.722  1.00  0.00           C
ATOM  10272  O31 POPE  173      16.903  37.163 111.673  1.00  0.00           O
ATOM  10273  C31 POPE  173      15.663  37.003 111.262  1.00  0.00           C
ATOM  10274  O32 POPE  173      14.823  36.283 111.792  1.00  0.00           O
ATOM  10275  C32 POPE  173      15.413  37.933 110.072  1.00  0.00           C
ATOM  10278  C23 POPE  173      19.753  35.303 108.052  1.00  0.00           C
ATOM  10281  C24 POPE  173      20.663  34.643 107.002  1.00  0.00           C
ATOM  10284  C25 POPE  173      20.573  35.283 105.612  1.00  0.00           C
ATOM  10287  C26 POPE  173      19.143  35.263 105.062  1.00  0.00           C
ATOM  10290  C27 POPE  173      19.083  35.503 103.552  1.00  0.00           C
ATOM  10293  C28 POPE  173      17.923  36.433 103.153  1.00  0.00           C
ATOM  10296  C29 POPE  173      18.253  37.873 103.472  1.00  0.00           C
ATOM  10298 0C21 POPE  173      18.743  38.773 102.612  1.00  0.00           C
ATOM  10300 1C21 POPE  173      19.003  38.543 101.142  1.00  0.00           C
ATOM  10303 2C21 POPE  173      20.443  38.073 100.852  1.00  0.00           C
ATOM  10306 3C21 POPE  173      20.613  37.653  99.382  1.00  0.00           C
ATOM  10309 4C21 POPE  173      21.803  38.313  98.682  1.00  0.00           C
ATOM  10312 5C21 POPE  173      23.173  37.773  99.123  1.00  0.00           C
ATOM  10315 6C21 POPE  173      24.273  38.123  98.102  1.00  0.00           C
ATOM  10318 7C21 POPE  173      25.543  37.283  98.232  1.00  0.00           C
ATOM  10321 8C21 POPE  173      26.593  37.693  97.202  1.00  0.00           C
ATOM  10325  C33 POPE  173      16.613  38.093 109.102  1.00  0.00           C
ATOM  10328  C34 POPE  173      16.433  39.213 108.062  1.00  0.00           C
ATOM  10331  C35 POPE  173      15.823  38.783 106.722  1.00  0.00           C
ATOM  10334  C36 POPE  173      15.833  39.933 105.692  1.00  0.00           C
ATOM  10337  C37 POPE  173      15.183  39.593 104.342  1.00  0.00           C
ATOM  10340  C38 POPE  173      15.483  40.613 103.232  1.00  0.00           C
ATOM  10343  C39 POPE  173      15.293  42.073 103.662  1.00  0.00           C
ATOM  10346 0C31 POPE  173      15.423  43.093 102.512  1.00  0.00           C
ATOM  10349 1C31 POPE  173      15.443  44.533 103.052  1.00  0.00           C
ATOM  10352 2C31 POPE  173      15.153  45.643 102.022  1.00  0.00           C
ATOM  10355 3C31 POPE  173      16.233  45.833 100.942  1.00  0.00           C
ATOM  10358 4C31 POPE  173      16.003  44.983  99.692  1.00  0.00           C
ATOM  10361 5C31 POPE  173      16.903  45.383  98.522  1.00  0.00           C
ATOM  10364 6C31 POPE  173      16.833  44.373  97.382  1.00  0.00           C
ATOM  10368  NH3 POPE  174     121.203 120.073 114.782  1.00  0.00           N
ATOM  10372  C12 POPE  174     119.933 120.663 115.342  1.00  0.00           C
ATOM  10375  C11 POPE  174     119.013 119.553 115.923  1.00  0.00           C
ATOM  10378  P   POPE  174     119.053 117.833 113.942  1.00  0.00           P
ATOM  10379  O13 POPE  174     120.303 117.323 114.532  1.00  0.00           O
ATOM  10380  O14 POPE  174     118.173 116.873 113.242  1.00  0.00           O
ATOM  10381  O11 POPE  174     119.573 118.953 112.962  1.00  0.00           O
ATOM  10382  O12 POPE  174     118.313 118.763 114.962  1.00  0.00           O
ATOM  10383  C1  POPE  174     119.023 119.263 111.692  1.00  0.00           C
ATOM  10386  C2  POPE  174     119.853 118.533 110.612  1.00  0.00           C
ATOM  10388  O21 POPE  174     119.663 119.173 109.342  1.00  0.00           O
ATOM  10389  C21 POPE  174     120.503 120.193 109.152  1.00  0.00           C
ATOM  10390  O22 POPE  174     121.253 120.683 109.982  1.00  0.00           O
ATOM  10391  C22 POPE  174     120.453 120.593 107.682  1.00  0.00           C
ATOM  10394  C3  POPE  174     119.433 117.033 110.552  1.00  0.00           C
ATOM  10397  O31 POPE  174     119.833 116.383 109.332  1.00  0.00           O
ATOM  10398  C31 POPE  174     119.093 115.303 109.112  1.00  0.00           C
ATOM  10399  O32 POPE  174     118.303 114.813 109.892  1.00  0.00           O
ATOM  10400  C32 POPE  174     119.283 114.853 107.672  1.00  0.00           C
ATOM  10403  C23 POPE  174     121.833 121.113 107.212  1.00  0.00           C
ATOM  10406  C24 POPE  174     121.863 121.363 105.702  1.00  0.00           C
ATOM  10409  C25 POPE  174     122.293 120.133 104.892  1.00  0.00           C
ATOM  10412  C26 POPE  174     123.813 120.063 104.673  1.00  0.00           C
ATOM  10415  C27 POPE  174     124.173 119.393 103.332  1.00  0.00           C
ATOM  10418  C28 POPE  174     125.593 119.713 102.802  1.00  0.00           C
ATOM  10421  C29 POPE  174     125.753 121.193 102.532  1.00  0.00           C
ATOM  10423 0C21 POPE  174     125.593 121.813 101.362  1.00  0.00           C
ATOM  10425 1C21 POPE  174     125.243 121.183 100.032  1.00  0.00           C
ATOM  10428 2C21 POPE  174     125.283 122.213  98.882  1.00  0.00           C
ATOM  10431 3C21 POPE  174     126.633 122.943  98.712  1.00  0.00           C
ATOM  10434 4C21 POPE  174     126.483 124.173  97.802  1.00  0.00           C
ATOM  10437 5C21 POPE  174     127.603 125.213  97.942  1.00  0.00           C
ATOM  10440 6C21 POPE  174     127.473 126.053  99.222  1.00  0.00           C
ATOM  10443 7C21 POPE  174     128.393 127.283  99.242  1.00  0.00           C
ATOM  10446 8C21 POPE  174     128.313 128.059 100.562  1.00  0.00           C
ATOM  10450  C33 POPE  174     118.603 115.813 106.662  1.00  0.00           C
ATOM  10453  C34 POPE  174     118.533 115.253 105.233  1.00  0.00           C
ATOM  10456  C35 POPE  174     117.553 116.013 104.322  1.00  0.00           C
ATOM  10459  C36 POPE  174     117.893 117.493 104.152  1.00  0.00           C
ATOM  10462  C37 POPE  174     116.753 118.223 103.432  1.00  0.00           C
ATOM  10465  C38 POPE  174     117.093 119.663 103.082  1.00  0.00           C
ATOM  10468  C39 POPE  174     118.063 119.763 101.903  1.00  0.00           C
ATOM  10471 0C31 POPE  174     118.673 121.163 101.763  1.00  0.00           C
ATOM  10474 1C31 POPE  174     119.893 121.153 100.842  1.00  0.00           C
ATOM  10477 2C31 POPE  174     120.603 122.503 100.722  1.00  0.00           C
ATOM  10480 3C31 POPE  174     121.273 122.913 102.042  1.00  0.00           C
ATOM  10483 4C31 POPE  174     122.443 123.883 101.832  1.00  0.00           C
ATOM  10486 5C31 POPE  174     123.233 124.133 103.122  1.00  0.00           C
ATOM  10489 6C31 POPE  174     124.373 125.143 102.932  1.00  0.00           C
ATOM  10493  NH3 POPE  175      63.883  54.703  78.583  1.00  0.00           N
ATOM  10497  C12 POPE  175      63.493  55.763  77.592  1.00  0.00           C
ATOM  10500  C11 POPE  175      62.163  55.403  76.922  1.00  0.00           C
ATOM  10503  P   POPE  175      59.653  55.103  77.202  1.00  0.00           P
ATOM  10504  O13 POPE  175      58.993  56.413  77.032  1.00  0.00           O
ATOM  10505  O14 POPE  175      59.933  54.283  76.012  1.00  0.00           O
ATOM  10506  O11 POPE  175      58.883  54.313  78.352  1.00  0.00           O
ATOM  10507  O12 POPE  175      61.083  55.393  77.872  1.00  0.00           O
ATOM  10508  C1  POPE  175      58.813  54.983  79.632  1.00  0.00           C
ATOM  10511  C2  POPE  175      57.403  54.983  80.283  1.00  0.00           C
ATOM  10513  O21 POPE  175      57.523  55.173  81.702  1.00  0.00           O
ATOM  10514  C21 POPE  175      57.383  56.413  82.182  1.00  0.00           C
ATOM  10515  O22 POPE  175      57.163  57.413  81.512  1.00  0.00           O
ATOM  10516  C22 POPE  175      57.733  56.363  83.672  1.00  0.00           C
ATOM  10519  C3  POPE  175      56.673  53.653  79.982  1.00  0.00           C
ATOM  10522  O31 POPE  175      55.333  53.713  80.492  1.00  0.00           O
ATOM  10523  C31 POPE  175      55.033  53.333  81.732  1.00  0.00           C
ATOM  10524  O32 POPE  175      53.963  53.573  82.262  1.00  0.00           O
ATOM  10525  C32 POPE  175      56.123  52.513  82.472  1.00  0.00           C
ATOM  10528  C23 POPE  175      57.513  57.693  84.432  1.00  0.00           C
ATOM  10531  C24 POPE  175      58.003  57.653  85.902  1.00  0.00           C
ATOM  10534  C25 POPE  175      57.523  56.413  86.673  1.00  0.00           C
ATOM  10537  C26 POPE  175      57.663  56.523  88.193  1.00  0.00           C
ATOM  10540  C27 POPE  175      57.373  55.173  88.872  1.00  0.00           C
ATOM  10543  C28 POPE  175      57.083  55.273  90.382  1.00  0.00           C
ATOM  10546  C29 POPE  175      58.303  55.433  91.253  1.00  0.00           C
ATOM  10548 0C21 POPE  175      58.393  56.243  92.322  1.00  0.00           C
ATOM  10550 1C21 POPE  175      57.303  57.153  92.812  1.00  0.00           C
ATOM  10553 2C21 POPE  175      56.123  56.443  93.492  1.00  0.00           C
ATOM  10556 3C21 POPE  175      54.963  57.403  93.792  1.00  0.00           C
ATOM  10559 4C21 POPE  175      54.233  57.103  95.112  1.00  0.00           C
ATOM  10562 5C21 POPE  175      55.063  57.513  96.342  1.00  0.00           C
ATOM  10565 6C21 POPE  175      54.413  57.113  97.673  1.00  0.00           C
ATOM  10568 7C21 POPE  175      55.223  57.613  98.872  1.00  0.00           C
ATOM  10571 8C21 POPE  175      54.573  57.313 100.222  1.00  0.00           C
ATOM  10575  C33 POPE  175      55.703  52.263  83.932  1.00  0.00           C
ATOM  10578  C34 POPE  175      56.523  51.243  84.732  1.00  0.00           C
ATOM  10581  C35 POPE  175      55.803  50.773  86.022  1.00  0.00           C
ATOM  10584  C36 POPE  175      56.103  51.563  87.302  1.00  0.00           C
ATOM  10587  C37 POPE  175      55.573  50.853  88.562  1.00  0.00           C
ATOM  10590  C38 POPE  175      55.743  51.713  89.822  1.00  0.00           C
ATOM  10593  C39 POPE  175      55.223  51.113  91.142  1.00  0.00           C
ATOM  10596 0C31 POPE  175      55.313  52.193  92.223  1.00  0.00           C
ATOM  10599 1C31 POPE  175      54.863  51.853  93.642  1.00  0.00           C
ATOM  10602 2C31 POPE  175      55.213  53.043  94.532  1.00  0.00           C
ATOM  10605 3C31 POPE  175      54.703  52.973  95.973  1.00  0.00           C
ATOM  10608 4C31 POPE  175      53.223  53.313  96.113  1.00  0.00           C
ATOM  10611 5C31 POPE  175      52.783  53.423  97.572  1.00  0.00           C
ATOM  10614 6C31 POPE  175      51.383  54.013  97.722  1.00  0.00           C
ATOM  10618  NH3 POPE  176     111.613  65.763  79.912  1.00  0.00           N
ATOM  10622  C12 POPE  176     112.003  65.853  78.472  1.00  0.00           C
ATOM  10625  C11 POPE  176     113.533  65.843  78.352  1.00  0.00           C
ATOM  10628  P   POPE  176     115.663  64.643  79.212  1.00  0.00           P
ATOM  10629  O13 POPE  176     116.073  63.233  79.332  1.00  0.00           O
ATOM  10630  O14 POPE  176     116.253  65.483  78.142  1.00  0.00           O
ATOM  10631  O11 POPE  176     116.053  65.373  80.572  1.00  0.00           O
ATOM  10632  O12 POPE  176     114.093  64.803  79.142  1.00  0.00           O
ATOM  10633  C1  POPE  176     115.083  65.683  81.552  1.00  0.00           C
ATOM  10636  C2  POPE  176     115.493  65.153  82.942  1.00  0.00           C
ATOM  10638  O21 POPE  176     114.283  65.193  83.712  1.00  0.00           O
ATOM  10639  C21 POPE  176     113.983  64.073  84.342  1.00  0.00           C
ATOM  10640  O22 POPE  176     114.643  63.043  84.332  1.00  0.00           O
ATOM  10641  C22 POPE  176     112.673  64.293  85.092  1.00  0.00           C
ATOM  10644  C3  POPE  176     116.593  66.013  83.622  1.00  0.00           C
ATOM  10647  O31 POPE  176     116.613  65.793  85.052  1.00  0.00           O
ATOM  10648  C31 POPE  176     117.803  65.833  85.653  1.00  0.00           C
ATOM  10649  O32 POPE  176     118.873  65.953  85.082  1.00  0.00           O
ATOM  10650  C32 POPE  176     117.633  65.733  87.172  1.00  0.00           C
ATOM  10653  C23 POPE  176     112.873  64.053  86.602  1.00  0.00           C
ATOM  10656  C24 POPE  176     113.853  65.063  87.223  1.00  0.00           C
ATOM  10659  C25 POPE  176     114.613  64.473  88.412  1.00  0.00           C
ATOM  10662  C26 POPE  176     113.703  64.093  89.583  1.00  0.00           C
ATOM  10665  C27 POPE  176     114.533  63.623  90.782  1.00  0.00           C
ATOM  10668  C28 POPE  176     113.763  63.583  92.102  1.00  0.00           C
ATOM  10671  C29 POPE  176     113.343  64.953  92.572  1.00  0.00           C
ATOM  10673 0C21 POPE  176     112.723  65.183  93.732  1.00  0.00           C
ATOM  10675 1C21 POPE  176     112.353  64.113  94.723  1.00  0.00           C
ATOM  10678 2C21 POPE  176     113.463  63.883  95.762  1.00  0.00           C
ATOM  10681 3C21 POPE  176     113.173  62.623  96.592  1.00  0.00           C
ATOM  10684 4C21 POPE  176     114.163  62.403  97.743  1.00  0.00           C
ATOM  10687 5C21 POPE  176     113.843  63.233  99.002  1.00  0.00           C
ATOM  10690 6C21 POPE  176     112.563  62.763  99.722  1.00  0.00           C
ATOM  10693 7C21 POPE  176     112.523  63.233 101.182  1.00  0.00           C
ATOM  10696 8C21 POPE  176     111.313  62.733 101.982  1.00  0.00           C
ATOM  10700  C33 POPE  176     118.883  66.223  87.942  1.00  0.00           C
ATOM  10703  C34 POPE  176     118.693  66.403  89.452  1.00  0.00           C
ATOM  10706  C35 POPE  176     118.433  65.123  90.262  1.00  0.00           C
ATOM  10709  C36 POPE  176     118.503  65.393  91.772  1.00  0.00           C
ATOM  10712  C37 POPE  176     118.063  64.213  92.673  1.00  0.00           C
ATOM  10715  C38 POPE  176     118.193  64.533  94.173  1.00  0.00           C
ATOM  10718  C39 POPE  176     119.543  64.133  94.802  1.00  0.00           C
ATOM  10721 0C31 POPE  176     119.683  62.633  95.152  1.00  0.00           C
ATOM  10724 1C31 POPE  176     118.703  62.173  96.242  1.00  0.00           C
ATOM  10727 2C31 POPE  176     119.073  60.823  96.882  1.00  0.00           C
ATOM  10730 3C31 POPE  176     118.043  60.423  97.962  1.00  0.00           C
ATOM  10733 4C31 POPE  176     118.653  60.133  99.342  1.00  0.00           C
ATOM  10736 5C31 POPE  176     117.573  60.163 100.442  1.00  0.00           C
ATOM  10739 6C31 POPE  176     118.063  59.713 101.822  1.00  0.00           C
ATOM  10743  NH3 POPE  177      47.293  37.073  76.262  1.00  0.00           N
ATOM  10747  C12 POPE  177      47.393  35.613  75.862  1.00  0.00           C
ATOM  10750  C11 POPE  177      48.453  34.793  76.642  1.00  0.00           C
ATOM  10753  P   POPE  177      49.283  32.323  76.972  1.00  0.00           P
ATOM  10754  O13 POPE  177      48.673  30.983  77.042  1.00  0.00           O
ATOM  10755  O14 POPE  177      50.663  32.383  76.452  1.00  0.00           O
ATOM  10756  O11 POPE  177      49.243  32.883  78.462  1.00  0.00           O
ATOM  10757  O12 POPE  177      48.393  33.413  76.242  1.00  0.00           O
ATOM  10758  C1  POPE  177      50.463  33.373  79.052  1.00  0.00           C
ATOM  10761  C2  POPE  177      51.203  32.213  79.772  1.00  0.00           C
ATOM  10763  O21 POPE  177      51.193  32.443  81.192  1.00  0.00           O
ATOM  10764  C21 POPE  177      50.063  31.983  81.732  1.00  0.00           C
ATOM  10765  O22 POPE  177      49.223  31.313  81.153  1.00  0.00           O
ATOM  10766  C22 POPE  177      49.903  32.483  83.153  1.00  0.00           C
ATOM  10769  C3  POPE  177      52.653  31.993  79.242  1.00  0.00           C
ATOM  10772  O31 POPE  177      53.453  31.103  80.062  1.00  0.00           O
ATOM  10773  C31 POPE  177      53.063  29.843  80.132  1.00  0.00           C
ATOM  10774  O32 POPE  177      52.043  29.383  79.642  1.00  0.00           O
ATOM  10775  C32 POPE  177      54.103  29.023  80.892  1.00  0.00           C
ATOM  10778  C23 POPE  177      48.873  31.633  83.912  1.00  0.00           C
ATOM  10781  C24 POPE  177      48.463  32.223  85.262  1.00  0.00           C
ATOM  10784  C25 POPE  177      47.343  31.363  85.862  1.00  0.00           C
ATOM  10787  C26 POPE  177      46.723  31.843  87.182  1.00  0.00           C
ATOM  10790  C27 POPE  177      47.523  31.623  88.473  1.00  0.00           C
ATOM  10793  C28 POPE  177      46.683  31.793  89.752  1.00  0.00           C
ATOM  10796  C29 POPE  177      47.523  31.563  90.992  1.00  0.00           C
ATOM  10798 0C21 POPE  177      47.193  30.883  92.112  1.00  0.00           C
ATOM  10800 1C21 POPE  177      45.893  30.173  92.412  1.00  0.00           C
ATOM  10803 2C21 POPE  177      46.063  28.913  93.292  1.00  0.00           C
ATOM  10806 3C21 POPE  177      46.503  27.663  92.503  1.00  0.00           C
ATOM  10809 4C21 POPE  177      46.503  26.363  93.342  1.00  0.00           C
ATOM  10812 5C21 POPE  177      47.453  26.373  94.542  1.00  0.00           C
ATOM  10815 6C21 POPE  177      47.563  24.993  95.202  1.00  0.00           C
ATOM  10818 7C21 POPE  177      47.933  25.053  96.682  1.00  0.00           C
ATOM  10821 8C21 POPE  177      48.023  23.673  97.342  1.00  0.00           C
ATOM  10825  C33 POPE  177      53.793  28.893  82.392  1.00  0.00           C
ATOM  10828  C34 POPE  177      52.713  27.843  82.682  1.00  0.00           C
ATOM  10831  C35 POPE  177      52.403  27.643  84.173  1.00  0.00           C
ATOM  10834  C36 POPE  177      53.623  27.253  85.033  1.00  0.00           C
ATOM  10837  C37 POPE  177      53.213  26.413  86.242  1.00  0.00           C
ATOM  10840  C38 POPE  177      54.383  25.903  87.092  1.00  0.00           C
ATOM  10843  C39 POPE  177      53.903  24.993  88.222  1.00  0.00           C
ATOM  10846 0C31 POPE  177      55.033  24.303  88.993  1.00  0.00           C
ATOM  10849 1C31 POPE  177      54.553  22.993  89.642  1.00  0.00           C
ATOM  10852 2C31 POPE  177      55.543  22.403  90.653  1.00  0.00           C
ATOM  10855 3C31 POPE  177      55.153  20.983  91.083  1.00  0.00           C
ATOM  10858 4C31 POPE  177      56.003  20.443  92.242  1.00  0.00           C
ATOM  10861 5C31 POPE  177      55.573  19.033  92.673  1.00  0.00           C
ATOM  10864 6C31 POPE  177      56.133  18.593  94.033  1.00  0.00           C
ATOM  10868  NH3 POPE  178     108.383  45.973  80.092  1.00  0.00           N
ATOM  10872  C12 POPE  178     109.853  45.823  79.802  1.00  0.00           C
ATOM  10875  C11 POPE  178     110.553  44.933  80.852  1.00  0.00           C
ATOM  10878  P   POPE  178     112.603  45.353  82.422  1.00  0.00           P
ATOM  10879  O13 POPE  178     112.973  43.963  82.772  1.00  0.00           O
ATOM  10880  O14 POPE  178     113.683  46.373  82.422  1.00  0.00           O
ATOM  10881  O11 POPE  178     111.443  45.833  83.382  1.00  0.00           O
ATOM  10882  O12 POPE  178     111.893  45.383  81.022  1.00  0.00           O
ATOM  10883  C1  POPE  178     111.613  46.973  84.222  1.00  0.00           C
ATOM  10886  C2  POPE  178     110.503  47.023  85.292  1.00  0.00           C
ATOM  10888  O21 POPE  178     110.583  45.883  86.153  1.00  0.00           O
ATOM  10889  C21 POPE  178     111.413  45.963  87.152  1.00  0.00           C
ATOM  10890  O22 POPE  178     111.933  46.983  87.572  1.00  0.00           O
ATOM  10891  C22 POPE  178     111.533  44.553  87.712  1.00  0.00           C
ATOM  10894  C3  POPE  178     109.113  46.973  84.652  1.00  0.00           C
ATOM  10897  O31 POPE  178     108.123  47.383  85.632  1.00  0.00           O
ATOM  10898  C31 POPE  178     106.883  47.183  85.222  1.00  0.00           C
ATOM  10899  O32 POPE  178     106.583  46.903  84.072  1.00  0.00           O
ATOM  10900  C32 POPE  178     105.923  47.243  86.423  1.00  0.00           C
ATOM  10903  C23 POPE  178     112.523  44.403  88.882  1.00  0.00           C
ATOM  10906  C24 POPE  178     112.553  42.943  89.342  1.00  0.00           C
ATOM  10909  C25 POPE  178     111.363  42.563  90.233  1.00  0.00           C
ATOM  10912  C26 POPE  178     111.783  42.603  91.702  1.00  0.00           C
ATOM  10915  C27 POPE  178     110.643  42.483  92.722  1.00  0.00           C
ATOM  10918  C28 POPE  178     111.153  42.283  94.162  1.00  0.00           C
ATOM  10921  C29 POPE  178     112.283  43.203  94.542  1.00  0.00           C
ATOM  10923 0C21 POPE  178     112.293  44.143  95.502  1.00  0.00           C
ATOM  10925 1C21 POPE  178     111.133  44.513  96.393  1.00  0.00           C
ATOM  10928 2C21 POPE  178     111.453  45.723  97.282  1.00  0.00           C
ATOM  10931 3C21 POPE  178     111.613  47.043  96.502  1.00  0.00           C
ATOM  10934 4C21 POPE  178     110.283  47.753  96.202  1.00  0.00           C
ATOM  10937 5C21 POPE  178     109.913  48.803  97.252  1.00  0.00           C
ATOM  10940 6C21 POPE  178     108.573  49.493  96.952  1.00  0.00           C
ATOM  10943 7C21 POPE  178     108.313  50.703  97.852  1.00  0.00           C
ATOM  10946 8C21 POPE  178     106.873  51.223  97.743  1.00  0.00           C
ATOM  10950  C33 POPE  178     105.863  45.973  87.333  1.00  0.00           C
ATOM  10953  C34 POPE  178     107.203  45.523  87.932  1.00  0.00           C
ATOM  10956  C35 POPE  178     107.793  46.423  89.022  1.00  0.00           C
ATOM  10959  C36 POPE  178     107.283  46.093  90.432  1.00  0.00           C
ATOM  10962  C37 POPE  178     108.343  46.403  91.502  1.00  0.00           C
ATOM  10965  C38 POPE  178     108.163  45.603  92.802  1.00  0.00           C
ATOM  10968  C39 POPE  178     107.073  46.123  93.742  1.00  0.00           C
ATOM  10971 0C31 POPE  178     107.063  45.313  95.042  1.00  0.00           C
ATOM  10974 1C31 POPE  178     106.233  45.943  96.172  1.00  0.00           C
ATOM  10977 2C31 POPE  178     106.383  45.163  97.482  1.00  0.00           C
ATOM  10980 3C31 POPE  178     105.283  45.503  98.502  1.00  0.00           C
ATOM  10983 4C31 POPE  178     105.333  46.953  99.012  1.00  0.00           C
ATOM  10986 5C31 POPE  178     103.993  47.403  99.592  1.00  0.00           C
ATOM  10989 6C31 POPE  178     104.033  48.823 100.152  1.00  0.00           C
ATOM  10993  NH3 POPE  179      71.593  81.633  79.132  1.00  0.00           N
ATOM  10997  C12 POPE  179      71.053  80.233  78.962  1.00  0.00           C
ATOM  11000  C11 POPE  179      72.193  79.263  78.642  1.00  0.00           C
ATOM  11003  P   POPE  179      72.093  76.683  79.122  1.00  0.00           P
ATOM  11004  O13 POPE  179      70.973  75.733  79.232  1.00  0.00           O
ATOM  11005  O14 POPE  179      73.283  76.203  78.382  1.00  0.00           O
ATOM  11006  O11 POPE  179      72.543  77.133  80.572  1.00  0.00           O
ATOM  11007  O12 POPE  179      71.623  77.983  78.392  1.00  0.00           O
ATOM  11008  C1  POPE  179      72.743  76.133  81.592  1.00  0.00           C
ATOM  11011  C2  POPE  179      72.663  76.733  83.032  1.00  0.00           C
ATOM  11013  O21 POPE  179      72.873  75.643  83.952  1.00  0.00           O
ATOM  11014  C21 POPE  179      73.363  75.983  85.143  1.00  0.00           C
ATOM  11015  O22 POPE  179      73.873  77.053  85.423  1.00  0.00           O
ATOM  11016  C22 POPE  179      73.093  74.853  86.142  1.00  0.00           C
ATOM  11019  C3  POPE  179      71.293  77.413  83.312  1.00  0.00           C
ATOM  11022  O31 POPE  179      71.143  77.793  84.712  1.00  0.00           O
ATOM  11023  C31 POPE  179      71.423  79.053  85.003  1.00  0.00           C
ATOM  11024  O32 POPE  179      71.613  79.933  84.173  1.00  0.00           O
ATOM  11025  C32 POPE  179      71.543  79.273  86.512  1.00  0.00           C
ATOM  11028  C23 POPE  179      74.203  74.643  87.192  1.00  0.00           C
ATOM  11031  C24 POPE  179      73.793  73.523  88.162  1.00  0.00           C
ATOM  11034  C25 POPE  179      74.753  73.233  89.332  1.00  0.00           C
ATOM  11037  C26 POPE  179      74.643  74.223  90.502  1.00  0.00           C
ATOM  11040  C27 POPE  179      75.003  73.613  91.882  1.00  0.00           C
ATOM  11043  C28 POPE  179      73.783  73.143  92.733  1.00  0.00           C
ATOM  11046  C29 POPE  179      73.333  71.733  92.422  1.00  0.00           C
ATOM  11048 0C21 POPE  179      72.293  71.043  92.952  1.00  0.00           C
ATOM  11050 1C21 POPE  179      71.313  71.473  94.012  1.00  0.00           C
ATOM  11053 2C21 POPE  179      70.973  70.353  95.033  1.00  0.00           C
ATOM  11056 3C21 POPE  179      70.163  69.173  94.462  1.00  0.00           C
ATOM  11059 4C21 POPE  179      69.543  68.293  95.562  1.00  0.00           C
ATOM  11062 5C21 POPE  179      68.593  67.193  95.052  1.00  0.00           C
ATOM  11065 6C21 POPE  179      67.763  66.553  96.182  1.00  0.00           C
ATOM  11068 7C21 POPE  179      66.763  65.493  95.702  1.00  0.00           C
ATOM  11071 8C21 POPE  179      66.033  64.793  96.842  1.00  0.00           C
ATOM  11075  C33 POPE  179      70.983  78.143  87.412  1.00  0.00           C
ATOM  11078  C34 POPE  179      71.113  78.493  88.893  1.00  0.00           C
ATOM  11081  C35 POPE  179      70.563  77.403  89.822  1.00  0.00           C
ATOM  11084  C36 POPE  179      70.393  77.903  91.262  1.00  0.00           C
ATOM  11087  C37 POPE  179      71.153  77.043  92.292  1.00  0.00           C
ATOM  11090  C38 POPE  179      70.813  77.473  93.732  1.00  0.00           C
ATOM  11093  C39 POPE  179      71.613  76.733  94.812  1.00  0.00           C
ATOM  11096 0C31 POPE  179      73.103  77.123  94.852  1.00  0.00           C
ATOM  11099 1C31 POPE  179      73.763  76.803  96.202  1.00  0.00           C
ATOM  11102 2C31 POPE  179      74.483  78.003  96.822  1.00  0.00           C
ATOM  11105 3C31 POPE  179      74.633  77.873  98.342  1.00  0.00           C
ATOM  11108 4C31 POPE  179      76.033  78.153  98.893  1.00  0.00           C
ATOM  11111 5C31 POPE  179      75.993  78.203 100.423  1.00  0.00           C
ATOM  11114 6C31 POPE  179      77.343  78.353 101.102  1.00  0.00           C
ATOM  11118  NH3 POPE  180      26.843  76.723 119.022  1.00  0.00           N
ATOM  11122  C12 POPE  180      25.483  77.353 119.282  1.00  0.00           C
ATOM  11125  C11 POPE  180      24.673  77.813 118.042  1.00  0.00           C
ATOM  11128  P   POPE  180      23.533  80.193 118.242  1.00  0.00           P
ATOM  11129  O13 POPE  180      24.923  80.673 118.182  1.00  0.00           O
ATOM  11130  O14 POPE  180      22.673  80.843 119.263  1.00  0.00           O
ATOM  11131  O11 POPE  180      22.933  80.363 116.812  1.00  0.00           O
ATOM  11132  O12 POPE  180      23.553  78.623 118.442  1.00  0.00           O
ATOM  11133  C1  POPE  180      21.573  80.733 116.592  1.00  0.00           C
ATOM  11136  C2  POPE  180      21.513  82.013 115.742  1.00  0.00           C
ATOM  11138  O21 POPE  180      22.033  81.783 114.422  1.00  0.00           O
ATOM  11139  C21 POPE  180      21.263  81.083 113.622  1.00  0.00           C
ATOM  11140  O22 POPE  180      20.183  80.593 113.902  1.00  0.00           O
ATOM  11141  C22 POPE  180      21.943  80.993 112.252  1.00  0.00           C
ATOM  11144  C3  POPE  180      22.373  83.153 116.352  1.00  0.00           C
ATOM  11147  O31 POPE  180      22.243  84.353 115.552  1.00  0.00           O
ATOM  11148  C31 POPE  180      21.123  85.003 115.772  1.00  0.00           C
ATOM  11149  O32 POPE  180      20.423  84.903 116.763  1.00  0.00           O
ATOM  11150  C32 POPE  180      20.803  85.873 114.552  1.00  0.00           C
ATOM  11153  C23 POPE  180      20.933  80.743 111.122  1.00  0.00           C
ATOM  11156  C24 POPE  180      21.583  80.623 109.732  1.00  0.00           C
ATOM  11159  C25 POPE  180      22.123  81.963 109.192  1.00  0.00           C
ATOM  11162  C26 POPE  180      22.713  81.823 107.772  1.00  0.00           C
ATOM  11165  C27 POPE  180      23.503  83.053 107.302  1.00  0.00           C
ATOM  11168  C28 POPE  180      24.363  82.723 106.072  1.00  0.00           C
ATOM  11171  C29 POPE  180      25.423  83.753 105.772  1.00  0.00           C
ATOM  11173 0C21 POPE  180      25.993  83.953 104.572  1.00  0.00           C
ATOM  11175 1C21 POPE  180      25.713  83.143 103.322  1.00  0.00           C
ATOM  11178 2C21 POPE  180      26.813  83.253 102.252  1.00  0.00           C
ATOM  11181 3C21 POPE  180      26.893  84.623 101.562  1.00  0.00           C
ATOM  11184 4C21 POPE  180      27.723  84.613 100.262  1.00  0.00           C
ATOM  11187 5C21 POPE  180      26.923  84.183  99.022  1.00  0.00           C
ATOM  11190 6C21 POPE  180      27.823  83.783  97.832  1.00  0.00           C
ATOM  11193 7C21 POPE  180      27.083  83.043  96.702  1.00  0.00           C
ATOM  11196 8C21 POPE  180      27.933  82.853  95.442  1.00  0.00           C
ATOM  11200  C33 POPE  180      20.613  85.053 113.242  1.00  0.00           C
ATOM  11203  C34 POPE  180      20.523  85.953 111.992  1.00  0.00           C
ATOM  11206  C35 POPE  180      19.223  85.793 111.182  1.00  0.00           C
ATOM  11209  C36 POPE  180      19.213  84.513 110.322  1.00  0.00           C
ATOM  11212  C37 POPE  180      18.063  84.483 109.302  1.00  0.00           C
ATOM  11215  C38 POPE  180      18.273  85.373 108.072  1.00  0.00           C
ATOM  11218  C39 POPE  180      16.973  86.053 107.622  1.00  0.00           C
ATOM  11221 0C31 POPE  180      17.133  86.773 106.282  1.00  0.00           C
ATOM  11224 1C31 POPE  180      15.853  87.463 105.802  1.00  0.00           C
ATOM  11227 2C31 POPE  180      15.943  88.033 104.382  1.00  0.00           C
ATOM  11230 3C31 POPE  180      16.943  89.183 104.232  1.00  0.00           C
ATOM  11233 4C31 POPE  180      16.813  89.893 102.882  1.00  0.00           C
ATOM  11236 5C31 POPE  180      17.753  91.093 102.742  1.00  0.00           C
ATOM  11239 6C31 POPE  180      17.613  91.803 101.393  1.00  0.00           C
ATOM  11243  NH3 POPE  181      70.063  73.793 121.072  1.00  0.00           N
ATOM  11247  C12 POPE  181      70.443  72.383 121.472  1.00  0.00           C
ATOM  11250  C11 POPE  181      69.303  71.333 121.312  1.00  0.00           C
ATOM  11253  P   POPE  181      67.013  72.663 121.362  1.00  0.00           P
ATOM  11254  O13 POPE  181      67.333  73.993 121.922  1.00  0.00           O
ATOM  11255  O14 POPE  181      65.673  72.083 121.552  1.00  0.00           O
ATOM  11256  O11 POPE  181      67.423  72.643 119.833  1.00  0.00           O
ATOM  11257  O12 POPE  181      68.083  71.673 121.972  1.00  0.00           O
ATOM  11258  C1  POPE  181      66.483  72.383 118.792  1.00  0.00           C
ATOM  11261  C2  POPE  181      66.793  71.023 118.112  1.00  0.00           C
ATOM  11263  O21 POPE  181      67.403  71.303 116.832  1.00  0.00           O
ATOM  11264  C21 POPE  181      68.523  70.653 116.602  1.00  0.00           C
ATOM  11265  O22 POPE  181      69.363  70.363 117.432  1.00  0.00           O
ATOM  11266  C22 POPE  181      68.483  70.183 115.143  1.00  0.00           C
ATOM  11269  C3  POPE  181      65.533  70.123 117.882  1.00  0.00           C
ATOM  11272  O31 POPE  181      65.353  69.753 116.502  1.00  0.00           O
ATOM  11273  C31 POPE  181      64.113  69.423 116.122  1.00  0.00           C
ATOM  11274  O32 POPE  181      63.233  69.063 116.882  1.00  0.00           O
ATOM  11275  C32 POPE  181      64.003  69.593 114.602  1.00  0.00           C
ATOM  11278  C23 POPE  181      69.743  70.543 114.332  1.00  0.00           C
ATOM  11281  C24 POPE  181      69.953  69.633 113.112  1.00  0.00           C
ATOM  11284  C25 POPE  181      69.413  70.093 111.752  1.00  0.00           C
ATOM  11287  C26 POPE  181      69.903  69.143 110.632  1.00  0.00           C
ATOM  11290  C27 POPE  181      71.353  69.433 110.212  1.00  0.00           C
ATOM  11293  C28 POPE  181      72.103  68.233 109.602  1.00  0.00           C
ATOM  11296  C29 POPE  181      73.593  68.513 109.532  1.00  0.00           C
ATOM  11298 0C21 POPE  181      74.423  68.383 108.472  1.00  0.00           C
ATOM  11300 1C21 POPE  181      74.083  67.893 107.092  1.00  0.00           C
ATOM  11303 2C21 POPE  181      74.383  68.953 106.012  1.00  0.00           C
ATOM  11306 3C21 POPE  181      74.203  68.393 104.592  1.00  0.00           C
ATOM  11309 4C21 POPE  181      74.223  69.473 103.502  1.00  0.00           C
ATOM  11312 5C21 POPE  181      73.683  68.943 102.173  1.00  0.00           C
ATOM  11315 6C21 POPE  181      73.353  70.053 101.162  1.00  0.00           C
ATOM  11318 7C21 POPE  181      72.743  69.503  99.872  1.00  0.00           C
ATOM  11321 8C21 POPE  181      72.283  70.583  98.893  1.00  0.00           C
ATOM  11325  C33 POPE  181      62.613  69.293 114.002  1.00  0.00           C
ATOM  11328  C34 POPE  181      62.653  69.133 112.472  1.00  0.00           C
ATOM  11331  C35 POPE  181      62.303  70.393 111.662  1.00  0.00           C
ATOM  11334  C36 POPE  181      62.383  70.133 110.143  1.00  0.00           C
ATOM  11337  C37 POPE  181      61.363  70.933 109.312  1.00  0.00           C
ATOM  11340  C38 POPE  181      61.393  70.583 107.812  1.00  0.00           C
ATOM  11343  C39 POPE  181      62.613  71.163 107.062  1.00  0.00           C
ATOM  11346 0C31 POPE  181      62.483  72.673 106.782  1.00  0.00           C
ATOM  11349 1C31 POPE  181      63.763  73.303 106.202  1.00  0.00           C
ATOM  11352 2C31 POPE  181      63.533  74.173 104.952  1.00  0.00           C
ATOM  11355 3C31 POPE  181      62.483  75.293 105.082  1.00  0.00           C
ATOM  11358 4C31 POPE  181      62.873  76.443 106.012  1.00  0.00           C
ATOM  11361 5C31 POPE  181      61.853  77.593 105.952  1.00  0.00           C
ATOM  11364 6C31 POPE  181      62.303  78.873 106.673  1.00  0.00           C
ATOM  11368  NH3 POPE  182      19.333  24.573 117.503  1.00  0.00           N
ATOM  11372  C12 POPE  182      19.483  23.263 118.232  1.00  0.00           C
ATOM  11375  C11 POPE  182      18.433  22.233 117.772  1.00  0.00           C
ATOM  11378  P   POPE  182      19.453  19.803 117.962  1.00  0.00           P
ATOM  11379  O13 POPE  182      19.913  19.003 119.132  1.00  0.00           O
ATOM  11380  O14 POPE  182      18.743  19.023 116.942  1.00  0.00           O
ATOM  11381  O11 POPE  182      20.733  20.483 117.333  1.00  0.00           O
ATOM  11382  O12 POPE  182      18.603  21.003 118.482  1.00  0.00           O
ATOM  11383  C1  POPE  182      20.883  20.653 115.923  1.00  0.00           C
ATOM  11386  C2  POPE  182      22.243  20.083 115.442  1.00  0.00           C
ATOM  11388  O21 POPE  182      22.443  20.453 114.062  1.00  0.00           O
ATOM  11389  C21 POPE  182      23.663  20.253 113.612  1.00  0.00           C
ATOM  11390  O22 POPE  182      24.613  19.883 114.292  1.00  0.00           O
ATOM  11391  C22 POPE  182      23.713  20.553 112.112  1.00  0.00           C
ATOM  11394  C3  POPE  182      22.393  18.543 115.732  1.00  0.00           C
ATOM  11397  O31 POPE  182      21.773  17.693 114.743  1.00  0.00           O
ATOM  11398  C31 POPE  182      22.353  16.473 114.702  1.00  0.00           C
ATOM  11399  O32 POPE  182      23.033  16.013 115.602  1.00  0.00           O
ATOM  11400  C32 POPE  182      22.073  15.873 113.332  1.00  0.00           C
ATOM  11403  C23 POPE  182      23.093  19.453 111.202  1.00  0.00           C
ATOM  11406  C24 POPE  182      22.943  19.903 109.743  1.00  0.00           C
ATOM  11409  C25 POPE  182      21.993  19.023 108.902  1.00  0.00           C
ATOM  11412  C26 POPE  182      22.573  17.753 108.302  1.00  0.00           C
ATOM  11415  C27 POPE  182      21.423  16.843 107.832  1.00  0.00           C
ATOM  11418  C28 POPE  182      21.843  15.753 106.832  1.00  0.00           C
ATOM  11421  C29 POPE  182      22.783  14.743 107.432  1.00  0.00           C
ATOM  11423 0C21 POPE  182      22.603  13.413 107.492  1.00  0.00           C
ATOM  11425 1C21 POPE  182      21.383  12.703 106.952  1.00  0.00           C
ATOM  11428 2C21 POPE  182      21.343  12.603 105.423  1.00  0.00           C
ATOM  11431 3C21 POPE  182      22.193  11.443 104.882  1.00  0.00           C
ATOM  11434 4C21 POPE  182      22.143  11.333 103.352  1.00  0.00           C
ATOM  11437 5C21 POPE  182      22.913  12.443 102.632  1.00  0.00           C
ATOM  11440 6C21 POPE  182      22.933  12.203 101.112  1.00  0.00           C
ATOM  11443 7C21 POPE  182      23.903  13.123 100.373  1.00  0.00           C
ATOM  11446 8C21 POPE  182      24.123  12.703  98.922  1.00  0.00           C
ATOM  11450  C33 POPE  182      22.943  14.643 112.952  1.00  0.00           C
ATOM  11453  C34 POPE  182      22.783  13.413 113.862  1.00  0.00           C
ATOM  11456  C35 POPE  182      23.443  12.163 113.282  1.00  0.00           C
ATOM  11459  C36 POPE  182      24.973  12.303 113.212  1.00  0.00           C
ATOM  11462  C37 POPE  182      25.673  11.013 112.792  1.00  0.00           C
ATOM  11465  C38 POPE  182      27.103  10.943 113.362  1.00  0.00           C
ATOM  11468  C39 POPE  182      27.993   9.873 112.712  1.00  0.00           C
ATOM  11471 0C31 POPE  182      27.333   8.493 112.652  1.00  0.00           C
ATOM  11474 1C31 POPE  182      28.343   7.373 112.362  1.00  0.00           C
ATOM  11477 2C31 POPE  182      27.713   5.983 112.282  1.00  0.00           C
ATOM  11480 3C31 POPE  182      27.743   5.333 110.882  1.00  0.00           C
ATOM  11483 4C31 POPE  182      29.163   5.103 110.342  1.00  0.00           C
ATOM  11486 5C31 POPE  182      29.203   4.143 109.152  1.00  0.00           C
ATOM  11489 6C31 POPE  182      30.603   3.953 108.572  1.00  0.00           C
ATOM  11493  NH3 POPE  183     114.563 114.193  72.392  1.00  0.00           N
ATOM  11497  C12 POPE  183     114.523 112.953  71.532  1.00  0.00           C
ATOM  11500  C11 POPE  183     113.263 112.103  71.692  1.00  0.00           C
ATOM  11503  P   POPE  183     112.363 110.033  70.262  1.00  0.00           P
ATOM  11504  O13 POPE  183     111.033 110.553  70.662  1.00  0.00           O
ATOM  11505  O14 POPE  183     112.703 110.073  68.822  1.00  0.00           O
ATOM  11506  O11 POPE  183     112.543 108.573  70.862  1.00  0.00           O
ATOM  11507  O12 POPE  183     113.473 110.903  70.962  1.00  0.00           O
ATOM  11508  C1  POPE  183     112.993 108.403  72.212  1.00  0.00           C
ATOM  11511  C2  POPE  183     111.863 108.673  73.242  1.00  0.00           C
ATOM  11513  O21 POPE  183     112.293 108.263  74.562  1.00  0.00           O
ATOM  11514  C21 POPE  183     112.903 109.223  75.252  1.00  0.00           C
ATOM  11515  O22 POPE  183     113.273 110.293  74.812  1.00  0.00           O
ATOM  11516  C22 POPE  183     113.133 108.733  76.692  1.00  0.00           C
ATOM  11519  C3  POPE  183     110.553 107.923  72.922  1.00  0.00           C
ATOM  11522  O31 POPE  183     109.603 108.233  73.962  1.00  0.00           O
ATOM  11523  C31 POPE  183     108.783 107.273  74.372  1.00  0.00           C
ATOM  11524  O32 POPE  183     108.693 106.173  73.852  1.00  0.00           O
ATOM  11525  C32 POPE  183     108.003 107.733  75.602  1.00  0.00           C
ATOM  11528  C23 POPE  183     113.113 109.823  77.802  1.00  0.00           C
ATOM  11531  C24 POPE  183     113.243 109.163  79.192  1.00  0.00           C
ATOM  11534  C25 POPE  183     113.503 110.123  80.372  1.00  0.00           C
ATOM  11537  C26 POPE  183     113.523 109.363  81.712  1.00  0.00           C
ATOM  11540  C27 POPE  183     114.103 110.123  82.923  1.00  0.00           C
ATOM  11543  C28 POPE  183     113.223 111.263  83.482  1.00  0.00           C
ATOM  11546  C29 POPE  183     112.063 110.783  84.322  1.00  0.00           C
ATOM  11548 0C21 POPE  183     111.713 111.273  85.532  1.00  0.00           C
ATOM  11550 1C21 POPE  183     112.403 112.423  86.232  1.00  0.00           C
ATOM  11553 2C21 POPE  183     111.943 112.733  87.673  1.00  0.00           C
ATOM  11556 3C21 POPE  183     112.373 111.703  88.732  1.00  0.00           C
ATOM  11559 4C21 POPE  183     112.483 112.363  90.122  1.00  0.00           C
ATOM  11562 5C21 POPE  183     112.563 111.383  91.302  1.00  0.00           C
ATOM  11565 6C21 POPE  183     112.673 112.133  92.643  1.00  0.00           C
ATOM  11568 7C21 POPE  183     112.473 111.263  93.882  1.00  0.00           C
ATOM  11571 8C21 POPE  183     111.953 112.033  95.103  1.00  0.00           C
ATOM  11575  C33 POPE  183     108.533 107.313  76.992  1.00  0.00           C
ATOM  11578  C34 POPE  183     107.963 108.253  78.062  1.00  0.00           C
ATOM  11581  C35 POPE  183     107.843 107.623  79.462  1.00  0.00           C
ATOM  11584  C36 POPE  183     109.173 107.543  80.232  1.00  0.00           C
ATOM  11587  C37 POPE  183     109.063 106.563  81.423  1.00  0.00           C
ATOM  11590  C38 POPE  183     110.183 106.693  82.462  1.00  0.00           C
ATOM  11593  C39 POPE  183     109.683 107.043  83.882  1.00  0.00           C
ATOM  11596 0C31 POPE  183     110.783 106.893  84.942  1.00  0.00           C
ATOM  11599 1C31 POPE  183     110.403 107.393  86.353  1.00  0.00           C
ATOM  11602 2C31 POPE  183     111.603 107.333  87.302  1.00  0.00           C
ATOM  11605 3C31 POPE  183     111.373 107.863  88.732  1.00  0.00           C
ATOM  11608 4C31 POPE  183     110.973 106.793  89.752  1.00  0.00           C
ATOM  11611 5C31 POPE  183     110.983 107.303  91.202  1.00  0.00           C
ATOM  11614 6C31 POPE  183     111.063 106.183  92.252  1.00  0.00           C
ATOM  11618  NH3 POPE  184     116.263  28.463 121.352  1.00  0.00           N
ATOM  11622  C12 POPE  184     116.003  26.983 121.292  1.00  0.00           C
ATOM  11625  C11 POPE  184     114.913  26.603 122.302  1.00  0.00           C
ATOM  11628  P   POPE  184     112.623  27.613 122.882  1.00  0.00           P
ATOM  11629  O13 POPE  184     112.713  26.843 124.142  1.00  0.00           O
ATOM  11630  O14 POPE  184     112.933  29.063 122.902  1.00  0.00           O
ATOM  11631  O11 POPE  184     111.173  27.373 122.333  1.00  0.00           O
ATOM  11632  O12 POPE  184     113.603  26.953 121.832  1.00  0.00           O
ATOM  11633  C1  POPE  184     110.803  26.233 121.562  1.00  0.00           C
ATOM  11636  C2  POPE  184     110.283  26.723 120.192  1.00  0.00           C
ATOM  11638  O21 POPE  184     111.413  27.233 119.482  1.00  0.00           O
ATOM  11639  C21 POPE  184     111.303  27.253 118.172  1.00  0.00           C
ATOM  11640  O22 POPE  184     110.433  26.703 117.522  1.00  0.00           O
ATOM  11641  C22 POPE  184     112.473  28.033 117.582  1.00  0.00           C
ATOM  11644  C3  POPE  184     109.203  27.813 120.432  1.00  0.00           C
ATOM  11647  O31 POPE  184     108.783  28.483 119.222  1.00  0.00           O
ATOM  11648  C31 POPE  184     107.523  28.313 118.852  1.00  0.00           C
ATOM  11649  O32 POPE  184     106.713  27.563 119.382  1.00  0.00           O
ATOM  11650  C32 POPE  184     107.243  29.313 117.712  1.00  0.00           C
ATOM  11653  C23 POPE  184     111.953  29.293 116.852  1.00  0.00           C
ATOM  11656  C24 POPE  184     113.063  30.263 116.412  1.00  0.00           C
ATOM  11659  C25 POPE  184     113.863  29.723 115.222  1.00  0.00           C
ATOM  11662  C26 POPE  184     113.993  30.713 114.062  1.00  0.00           C
ATOM  11665  C27 POPE  184     114.653  30.073 112.832  1.00  0.00           C
ATOM  11668  C28 POPE  184     115.133  31.103 111.792  1.00  0.00           C
ATOM  11671  C29 POPE  184     114.023  32.013 111.342  1.00  0.00           C
ATOM  11673 0C21 POPE  184     113.483  32.113 110.112  1.00  0.00           C
ATOM  11675 1C21 POPE  184     113.893  31.343 108.872  1.00  0.00           C
ATOM  11678 2C21 POPE  184     112.953  30.153 108.602  1.00  0.00           C
ATOM  11681 3C21 POPE  184     113.233  29.513 107.232  1.00  0.00           C
ATOM  11684 4C21 POPE  184     112.473  28.193 107.022  1.00  0.00           C
ATOM  11687 5C21 POPE  184     112.903  27.493 105.722  1.00  0.00           C
ATOM  11690 6C21 POPE  184     112.233  26.113 105.513  1.00  0.00           C
ATOM  11693 7C21 POPE  184     111.103  26.143 104.472  1.00  0.00           C
ATOM  11696 8C21 POPE  184     110.463  24.773 104.252  1.00  0.00           C
ATOM  11700  C33 POPE  184     106.003  30.203 117.972  1.00  0.00           C
ATOM  11703  C34 POPE  184     105.553  31.023 116.742  1.00  0.00           C
ATOM  11706  C35 POPE  184     106.543  32.123 116.352  1.00  0.00           C
ATOM  11709  C36 POPE  184     106.043  33.003 115.202  1.00  0.00           C
ATOM  11712  C37 POPE  184     107.003  34.163 114.932  1.00  0.00           C
ATOM  11715  C38 POPE  184     106.553  35.153 113.852  1.00  0.00           C
ATOM  11718  C39 POPE  184     107.663  36.173 113.583  1.00  0.00           C
ATOM  11721 0C31 POPE  184     107.383  37.123 112.412  1.00  0.00           C
ATOM  11724 1C31 POPE  184     108.613  37.993 112.102  1.00  0.00           C
ATOM  11727 2C31 POPE  184     109.263  37.723 110.742  1.00  0.00           C
ATOM  11730 3C31 POPE  184     108.413  38.213 109.562  1.00  0.00           C
ATOM  11733 4C31 POPE  184     109.163  38.203 108.222  1.00  0.00           C
ATOM  11736 5C31 POPE  184     108.253  38.583 107.052  1.00  0.00           C
ATOM  11739 6C31 POPE  184     108.993  38.853 105.742  1.00  0.00           C
ATOM  11743  NH3 POPE  185      24.843  86.613  74.442  1.00  0.00           N
ATOM  11747  C12 POPE  185      26.203  87.133  74.072  1.00  0.00           C
ATOM  11750  C11 POPE  185      26.123  88.583  73.642  1.00  0.00           C
ATOM  11753  P   POPE  185      24.393  89.953  72.232  1.00  0.00           P
ATOM  11754  O13 POPE  185      25.193  91.073  71.712  1.00  0.00           O
ATOM  11755  O14 POPE  185      23.223  89.503  71.432  1.00  0.00           O
ATOM  11756  O11 POPE  185      23.773  90.303  73.632  1.00  0.00           O
ATOM  11757  O12 POPE  185      25.273  88.683  72.522  1.00  0.00           O
ATOM  11758  C1  POPE  185      24.003  91.523  74.332  1.00  0.00           C
ATOM  11761  C2  POPE  185      23.133  91.533  75.622  1.00  0.00           C
ATOM  11763  O21 POPE  185      23.293  92.813  76.262  1.00  0.00           O
ATOM  11764  C21 POPE  185      22.943  92.993  77.532  1.00  0.00           C
ATOM  11765  O22 POPE  185      22.593  92.133  78.322  1.00  0.00           O
ATOM  11766  C22 POPE  185      23.123  94.463  77.902  1.00  0.00           C
ATOM  11769  C3  POPE  185      23.403  90.223  76.442  1.00  0.00           C
ATOM  11772  O31 POPE  185      24.773  90.183  76.912  1.00  0.00           O
ATOM  11773  C31 POPE  185      24.903  89.573  78.092  1.00  0.00           C
ATOM  11774  O32 POPE  185      24.083  88.863  78.622  1.00  0.00           O
ATOM  11775  C32 POPE  185      26.213  90.053  78.722  1.00  0.00           C
ATOM  11778  C23 POPE  185      22.223  94.863  79.092  1.00  0.00           C
ATOM  11781  C24 POPE  185      22.363  96.343  79.482  1.00  0.00           C
ATOM  11784  C25 POPE  185      21.613  96.713  80.772  1.00  0.00           C
ATOM  11787  C26 POPE  185      20.163  96.193  80.842  1.00  0.00           C
ATOM  11790  C27 POPE  185      19.323  96.933  81.902  1.00  0.00           C
ATOM  11793  C28 POPE  185      17.843  96.483  82.022  1.00  0.00           C
ATOM  11796  C29 POPE  185      17.103  96.443  80.712  1.00  0.00           C
ATOM  11798 0C21 POPE  185      15.823  96.803  80.502  1.00  0.00           C
ATOM  11800 1C21 POPE  185      14.803  97.213  81.542  1.00  0.00           C
ATOM  11803 2C21 POPE  185      14.703  98.723  81.812  1.00  0.00           C
ATOM  11806 3C21 POPE  185      13.413  99.093  82.542  1.00  0.00           C
ATOM  11809 4C21 POPE  185      13.473 100.413  83.322  1.00  0.00           C
ATOM  11812 5C21 POPE  185      12.213 100.643  84.152  1.00  0.00           C
ATOM  11815 6C21 POPE  185      12.263 101.933  84.972  1.00  0.00           C
ATOM  11818 7C21 POPE  185      10.913 102.283  85.602  1.00  0.00           C
ATOM  11821 8C21 POPE  185      10.973 103.503  86.533  1.00  0.00           C
ATOM  11825  C33 POPE  185      26.103  90.233  80.252  1.00  0.00           C
ATOM  11828  C34 POPE  185      27.303  90.973  80.842  1.00  0.00           C
ATOM  11831  C35 POPE  185      27.333  91.023  82.372  1.00  0.00           C
ATOM  11834  C36 POPE  185      26.693  92.263  83.013  1.00  0.00           C
ATOM  11837  C37 POPE  185      26.723  92.103  84.542  1.00  0.00           C
ATOM  11840  C38 POPE  185      26.383  93.373  85.342  1.00  0.00           C
ATOM  11843  C39 POPE  185      24.883  93.693  85.412  1.00  0.00           C
ATOM  11846 0C31 POPE  185      24.513  94.353  86.742  1.00  0.00           C
ATOM  11849 1C31 POPE  185      23.033  94.703  86.872  1.00  0.00           C
ATOM  11852 2C31 POPE  185      22.703  95.423  88.193  1.00  0.00           C
ATOM  11855 3C31 POPE  185      21.193  95.493  88.462  1.00  0.00           C
ATOM  11858 4C31 POPE  185      20.863  96.023  89.872  1.00  0.00           C
ATOM  11861 5C31 POPE  185      19.343  96.053  90.112  1.00  0.00           C
ATOM  11864 6C31 POPE  185      18.943  96.353  91.562  1.00  0.00           C
ATOM  11868  NH3 POPE  186      35.003  51.793 119.292  1.00  0.00           N
ATOM  11872  C12 POPE  186      35.913  50.593 119.292  1.00  0.00           C
ATOM  11875  C11 POPE  186      37.003  50.653 120.402  1.00  0.00           C
ATOM  11878  P   POPE  186      39.493  49.693 120.202  1.00  0.00           P
ATOM  11879  O13 POPE  186      40.073  50.133 121.492  1.00  0.00           O
ATOM  11880  O14 POPE  186      40.093  48.483 119.632  1.00  0.00           O
ATOM  11881  O11 POPE  186      39.713  50.903 119.192  1.00  0.00           O
ATOM  11882  O12 POPE  186      37.923  49.573 120.252  1.00  0.00           O
ATOM  11883  C1  POPE  186      39.033  50.943 117.923  1.00  0.00           C
ATOM  11886  C2  POPE  186      40.003  50.923 116.702  1.00  0.00           C
ATOM  11888  O21 POPE  186      39.283  50.343 115.592  1.00  0.00           O
ATOM  11889  C21 POPE  186      39.693  50.713 114.392  1.00  0.00           C
ATOM  11890  O22 POPE  186      40.343  51.713 114.142  1.00  0.00           O
ATOM  11891  C22 POPE  186      39.303  49.643 113.372  1.00  0.00           C
ATOM  11894  C3  POPE  186      41.243  50.063 117.032  1.00  0.00           C
ATOM  11897  O31 POPE  186      41.893  49.513 115.872  1.00  0.00           O
ATOM  11898  C31 POPE  186      42.633  48.463 116.192  1.00  0.00           C
ATOM  11899  O32 POPE  186      42.943  48.153 117.333  1.00  0.00           O
ATOM  11900  C32 POPE  186      42.953  47.673 114.952  1.00  0.00           C
ATOM  11903  C23 POPE  186      37.923  49.873 112.692  1.00  0.00           C
ATOM  11906  C24 POPE  186      37.523  48.663 111.832  1.00  0.00           C
ATOM  11909  C25 POPE  186      36.443  48.983 110.782  1.00  0.00           C
ATOM  11912  C26 POPE  186      36.873  48.573 109.362  1.00  0.00           C
ATOM  11915  C27 POPE  186      36.043  49.233 108.252  1.00  0.00           C
ATOM  11918  C28 POPE  186      36.533  48.863 106.842  1.00  0.00           C
ATOM  11921  C29 POPE  186      36.283  49.963 105.832  1.00  0.00           C
ATOM  11923 0C21 POPE  186      37.143  50.463 104.932  1.00  0.00           C
ATOM  11925 1C21 POPE  186      38.563  50.003 104.673  1.00  0.00           C
ATOM  11928 2C21 POPE  186      38.773  49.643 103.192  1.00  0.00           C
ATOM  11931 3C21 POPE  186      40.173  49.093 102.923  1.00  0.00           C
ATOM  11934 4C21 POPE  186      40.373  48.573 101.492  1.00  0.00           C
ATOM  11937 5C21 POPE  186      41.673  47.773 101.382  1.00  0.00           C
ATOM  11940 6C21 POPE  186      42.033  47.313  99.962  1.00  0.00           C
ATOM  11943 7C21 POPE  186      43.323  46.483  99.982  1.00  0.00           C
ATOM  11946 8C21 POPE  186      43.773  45.933  98.632  1.00  0.00           C
ATOM  11950  C33 POPE  186      44.373  47.113 115.022  1.00  0.00           C
ATOM  11953  C34 POPE  186      45.023  46.923 113.642  1.00  0.00           C
ATOM  11956  C35 POPE  186      44.203  46.113 112.622  1.00  0.00           C
ATOM  11959  C36 POPE  186      43.153  46.923 111.842  1.00  0.00           C
ATOM  11962  C37 POPE  186      43.303  46.683 110.332  1.00  0.00           C
ATOM  11965  C38 POPE  186      42.243  47.393 109.482  1.00  0.00           C
ATOM  11968  C39 POPE  186      42.573  48.873 109.252  1.00  0.00           C
ATOM  11971 0C31 POPE  186      41.963  49.393 107.942  1.00  0.00           C
ATOM  11974 1C31 POPE  186      42.443  50.803 107.572  1.00  0.00           C
ATOM  11977 2C31 POPE  186      42.293  51.063 106.062  1.00  0.00           C
ATOM  11980 3C31 POPE  186      42.363  52.553 105.692  1.00  0.00           C
ATOM  11983 4C31 POPE  186      42.083  52.753 104.192  1.00  0.00           C
ATOM  11986 5C31 POPE  186      42.193  54.223 103.753  1.00  0.00           C
ATOM  11989 6C31 POPE  186      41.953  54.423 102.262  1.00  0.00           C
ATOM  11993  NH3 POPE  187      40.443  52.893 120.942  1.00  0.00           N
ATOM  11997  C12 POPE  187      41.533  53.663 120.283  1.00  0.00           C
ATOM  12000  C11 POPE  187      41.723  54.993 121.002  1.00  0.00           C
ATOM  12003  P   POPE  187      42.923  57.223 120.602  1.00  0.00           P
ATOM  12004  O13 POPE  187      41.613  57.863 120.342  1.00  0.00           O
ATOM  12005  O14 POPE  187      43.483  57.383 121.962  1.00  0.00           O
ATOM  12006  O11 POPE  187      44.003  57.693 119.562  1.00  0.00           O
ATOM  12007  O12 POPE  187      42.753  55.693 120.322  1.00  0.00           O
ATOM  12008  C1  POPE  187      44.083  57.333 118.192  1.00  0.00           C
ATOM  12011  C2  POPE  187      45.143  56.223 117.942  1.00  0.00           C
ATOM  12013  O21 POPE  187      45.593  56.383 116.572  1.00  0.00           O
ATOM  12014  C21 POPE  187      46.883  56.623 116.452  1.00  0.00           C
ATOM  12015  O22 POPE  187      47.643  56.983 117.333  1.00  0.00           O
ATOM  12016  C22 POPE  187      47.333  56.323 115.032  1.00  0.00           C
ATOM  12019  C3  POPE  187      44.543  54.793 118.153  1.00  0.00           C
ATOM  12022  O31 POPE  187      44.713  53.923 117.002  1.00  0.00           O
ATOM  12023  C31 POPE  187      43.623  53.223 116.712  1.00  0.00           C
ATOM  12024  O32 POPE  187      42.673  53.063 117.452  1.00  0.00           O
ATOM  12025  C32 POPE  187      43.703  52.683 115.292  1.00  0.00           C
ATOM  12028  C23 POPE  187      47.573  54.813 114.852  1.00  0.00           C
ATOM  12031  C24 POPE  187      48.093  54.433 113.472  1.00  0.00           C
ATOM  12034  C25 POPE  187      47.113  54.773 112.342  1.00  0.00           C
ATOM  12037  C26 POPE  187      47.503  54.083 111.032  1.00  0.00           C
ATOM  12040  C27 POPE  187      46.523  54.333 109.882  1.00  0.00           C
ATOM  12043  C28 POPE  187      47.013  53.743 108.542  1.00  0.00           C
ATOM  12046  C29 POPE  187      47.143  52.243 108.562  1.00  0.00           C
ATOM  12048 0C21 POPE  187      46.743  51.393 107.592  1.00  0.00           C
ATOM  12050 1C21 POPE  187      46.093  51.763 106.292  1.00  0.00           C
ATOM  12053 2C21 POPE  187      47.123  52.053 105.172  1.00  0.00           C
ATOM  12056 3C21 POPE  187      46.483  52.003 103.782  1.00  0.00           C
ATOM  12059 4C21 POPE  187      47.443  52.403 102.662  1.00  0.00           C
ATOM  12062 5C21 POPE  187      47.603  53.923 102.522  1.00  0.00           C
ATOM  12065 6C21 POPE  187      48.583  54.283 101.402  1.00  0.00           C
ATOM  12068 7C21 POPE  187      48.603  55.773 101.072  1.00  0.00           C
ATOM  12071 8C21 POPE  187      49.433  56.083  99.822  1.00  0.00           C
ATOM  12075  C33 POPE  187      44.873  51.713 115.062  1.00  0.00           C
ATOM  12078  C34 POPE  187      44.633  50.833 113.822  1.00  0.00           C
ATOM  12081  C35 POPE  187      45.823  50.753 112.852  1.00  0.00           C
ATOM  12084  C36 POPE  187      47.103  50.253 113.542  1.00  0.00           C
ATOM  12087  C37 POPE  187      48.253  49.933 112.572  1.00  0.00           C
ATOM  12090  C38 POPE  187      48.523  48.423 112.462  1.00  0.00           C
ATOM  12093  C39 POPE  187      47.533  47.663 111.572  1.00  0.00           C
ATOM  12096 0C31 POPE  187      47.973  47.563 110.112  1.00  0.00           C
ATOM  12099 1C31 POPE  187      46.953  46.763 109.292  1.00  0.00           C
ATOM  12102 2C31 POPE  187      47.493  46.263 107.952  1.00  0.00           C
ATOM  12105 3C31 POPE  187      47.753  47.403 106.972  1.00  0.00           C
ATOM  12108 4C31 POPE  187      48.283  46.883 105.632  1.00  0.00           C
ATOM  12111 5C31 POPE  187      48.363  47.973 104.572  1.00  0.00           C
ATOM  12114 6C31 POPE  187      48.783  47.423 103.202  1.00  0.00           C
ATOM  12118  NH3 POPE  188      42.483 109.323  75.032  1.00  0.00           N
ATOM  12122  C12 POPE  188      41.423 110.343  74.712  1.00  0.00           C
ATOM  12125  C11 POPE  188      40.033 109.863  75.112  1.00  0.00           C
ATOM  12128  P   POPE  188      38.033 111.593  75.362  1.00  0.00           P
ATOM  12129  O13 POPE  188      38.033 112.973  74.812  1.00  0.00           O
ATOM  12130  O14 POPE  188      36.723 110.903  75.302  1.00  0.00           O
ATOM  12131  O11 POPE  188      38.613 111.623  76.832  1.00  0.00           O
ATOM  12132  O12 POPE  188      39.083 110.753  74.542  1.00  0.00           O
ATOM  12133  C1  POPE  188      39.583 112.633  77.162  1.00  0.00           C
ATOM  12136  C2  POPE  188      39.983 112.633  78.672  1.00  0.00           C
ATOM  12138  O21 POPE  188      38.903 112.343  79.562  1.00  0.00           O
ATOM  12139  C21 POPE  188      37.803 113.083  79.542  1.00  0.00           C
ATOM  12140  O22 POPE  188      37.563 114.013  78.792  1.00  0.00           O
ATOM  12141  C22 POPE  188      36.883 112.513  80.632  1.00  0.00           C
ATOM  12144  C3  POPE  188      40.743 113.933  79.072  1.00  0.00           C
ATOM  12147  O31 POPE  188      41.333 113.853  80.392  1.00  0.00           O
ATOM  12148  C31 POPE  188      42.513 113.213  80.432  1.00  0.00           C
ATOM  12149  O32 POPE  188      43.133 112.823  79.452  1.00  0.00           O
ATOM  12150  C32 POPE  188      42.973 113.053  81.882  1.00  0.00           C
ATOM  12153  C23 POPE  188      35.983 113.513  81.393  1.00  0.00           C
ATOM  12156  C24 POPE  188      35.483 112.883  82.712  1.00  0.00           C
ATOM  12159  C25 POPE  188      36.443 113.103  83.882  1.00  0.00           C
ATOM  12162  C26 POPE  188      36.253 112.153  85.072  1.00  0.00           C
ATOM  12165  C27 POPE  188      37.213 112.473  86.232  1.00  0.00           C
ATOM  12168  C28 POPE  188      36.983 111.613  87.482  1.00  0.00           C
ATOM  12171  C29 POPE  188      37.863 112.033  88.632  1.00  0.00           C
ATOM  12173 0C21 POPE  188      38.573 111.243  89.452  1.00  0.00           C
ATOM  12175 1C21 POPE  188      38.643 109.733  89.443  1.00  0.00           C
ATOM  12178 2C21 POPE  188      37.563 109.113  90.352  1.00  0.00           C
ATOM  12181 3C21 POPE  188      37.883 107.663  90.732  1.00  0.00           C
ATOM  12184 4C21 POPE  188      36.753 107.013  91.562  1.00  0.00           C
ATOM  12187 5C21 POPE  188      37.053 105.553  91.922  1.00  0.00           C
ATOM  12190 6C21 POPE  188      36.143 105.023  93.042  1.00  0.00           C
ATOM  12193 7C21 POPE  188      36.543 103.623  93.512  1.00  0.00           C
ATOM  12196 8C21 POPE  188      36.023 103.273  94.912  1.00  0.00           C
ATOM  12200  C33 POPE  188      43.493 111.613  82.122  1.00  0.00           C
ATOM  12203  C34 POPE  188      44.533 111.443  83.242  1.00  0.00           C
ATOM  12206  C35 POPE  188      44.093 111.993  84.612  1.00  0.00           C
ATOM  12209  C36 POPE  188      44.893 111.333  85.742  1.00  0.00           C
ATOM  12212  C37 POPE  188      44.473 111.893  87.102  1.00  0.00           C
ATOM  12215  C38 POPE  188      45.243 111.323  88.302  1.00  0.00           C
ATOM  12218  C39 POPE  188      44.973 112.133  89.572  1.00  0.00           C
ATOM  12221 0C31 POPE  188      44.933 111.293  90.852  1.00  0.00           C
ATOM  12224 1C31 POPE  188      43.613 110.533  91.032  1.00  0.00           C
ATOM  12227 2C31 POPE  188      43.423 110.073  92.482  1.00  0.00           C
ATOM  12230 3C31 POPE  188      42.113 109.303  92.692  1.00  0.00           C
ATOM  12233 4C31 POPE  188      41.843 109.163  94.192  1.00  0.00           C
ATOM  12236 5C31 POPE  188      40.533 108.453  94.502  1.00  0.00           C
ATOM  12239 6C31 POPE  188      40.183 108.543  95.992  1.00  0.00           C
ATOM  12243  NH3 POPE  189      47.613  46.123  78.002  1.00  0.00           N
ATOM  12247  C12 POPE  189      48.293  44.773  78.012  1.00  0.00           C
ATOM  12250  C11 POPE  189      49.633  44.753  77.242  1.00  0.00           C
ATOM  12253  P   POPE  189      51.973  43.833  77.812  1.00  0.00           P
ATOM  12254  O13 POPE  189      52.413  44.663  76.672  1.00  0.00           O
ATOM  12255  O14 POPE  189      52.693  42.553  78.062  1.00  0.00           O
ATOM  12256  O11 POPE  189      51.903  44.623  79.172  1.00  0.00           O
ATOM  12257  O12 POPE  189      50.413  43.573  77.592  1.00  0.00           O
ATOM  12258  C1  POPE  189      51.193  44.133  80.322  1.00  0.00           C
ATOM  12261  C2  POPE  189      52.173  43.443  81.302  1.00  0.00           C
ATOM  12263  O21 POPE  189      51.463  43.073  82.512  1.00  0.00           O
ATOM  12264  C21 POPE  189      52.023  42.073  83.193  1.00  0.00           C
ATOM  12265  O22 POPE  189      53.063  41.503  82.882  1.00  0.00           O
ATOM  12266  C22 POPE  189      51.243  41.753  84.452  1.00  0.00           C
ATOM  12269  C3  POPE  189      53.373  44.413  81.552  1.00  0.00           C
ATOM  12272  O31 POPE  189      54.413  43.863  82.403  1.00  0.00           O
ATOM  12273  C31 POPE  189      54.203  44.073  83.702  1.00  0.00           C
ATOM  12274  O32 POPE  189      53.313  44.763  84.173  1.00  0.00           O
ATOM  12275  C32 POPE  189      55.163  43.243  84.542  1.00  0.00           C
ATOM  12278  C23 POPE  189      51.933  40.613  85.262  1.00  0.00           C
ATOM  12281  C24 POPE  189      51.423  40.523  86.702  1.00  0.00           C
ATOM  12284  C25 POPE  189      52.293  39.623  87.582  1.00  0.00           C
ATOM  12287  C26 POPE  189      53.513  40.363  88.162  1.00  0.00           C
ATOM  12290  C27 POPE  189      54.313  39.523  89.162  1.00  0.00           C
ATOM  12293  C28 POPE  189      55.353  40.363  89.922  1.00  0.00           C
ATOM  12296  C29 POPE  189      56.033  39.573  91.002  1.00  0.00           C
ATOM  12298 0C21 POPE  189      55.573  39.423  92.252  1.00  0.00           C
ATOM  12300 1C21 POPE  189      54.263  39.963  92.783  1.00  0.00           C
ATOM  12303 2C21 POPE  189      53.363  38.853  93.352  1.00  0.00           C
ATOM  12306 3C21 POPE  189      53.883  38.293  94.692  1.00  0.00           C
ATOM  12309 4C21 POPE  189      52.873  38.503  95.833  1.00  0.00           C
ATOM  12312 5C21 POPE  189      51.683  37.533  95.722  1.00  0.00           C
ATOM  12315 6C21 POPE  189      50.493  37.893  96.612  1.00  0.00           C
ATOM  12318 7C21 POPE  189      49.353  38.573  95.842  1.00  0.00           C
ATOM  12321 8C21 POPE  189      48.113  38.833  96.692  1.00  0.00           C
ATOM  12325  C33 POPE  189      56.483  44.003  84.712  1.00  0.00           C
ATOM  12328  C34 POPE  189      57.243  43.693  86.002  1.00  0.00           C
ATOM  12331  C35 POPE  189      56.373  43.823  87.252  1.00  0.00           C
ATOM  12334  C36 POPE  189      57.113  44.453  88.442  1.00  0.00           C
ATOM  12337  C37 POPE  189      56.243  44.463  89.702  1.00  0.00           C
ATOM  12340  C38 POPE  189      56.843  45.303  90.842  1.00  0.00           C
ATOM  12343  C39 POPE  189      56.103  45.073  92.172  1.00  0.00           C
ATOM  12346 0C31 POPE  189      56.583  43.803  92.892  1.00  0.00           C
ATOM  12349 1C31 POPE  189      55.873  43.593  94.222  1.00  0.00           C
ATOM  12352 2C31 POPE  189      56.433  42.393  95.003  1.00  0.00           C
ATOM  12355 3C31 POPE  189      55.823  42.293  96.402  1.00  0.00           C
ATOM  12358 4C31 POPE  189      56.243  41.003  97.122  1.00  0.00           C
ATOM  12361 5C31 POPE  189      55.883  41.023  98.612  1.00  0.00           C
ATOM  12364 6C31 POPE  189      56.073  39.663  99.292  1.00  0.00           C
ATOM  12368  NH3 POPE  190       7.823  97.883  73.052  1.00  0.00           N
ATOM  12372  C12 POPE  190       7.913  97.243  71.712  1.00  0.00           C
ATOM  12375  C11 POPE  190       7.563  98.313  70.672  1.00  0.00           C
ATOM  12378  P   POPE  190       9.363  99.553  69.332  1.00  0.00           P
ATOM  12379  O13 POPE  190      10.033  98.263  69.072  1.00  0.00           O
ATOM  12380  O14 POPE  190       8.383 100.093  68.352  1.00  0.00           O
ATOM  12381  O11 POPE  190      10.443 100.653  69.642  1.00  0.00           O
ATOM  12382  O12 POPE  190       8.553  99.363  70.682  1.00  0.00           O
ATOM  12383  C1  POPE  190      10.173 101.823  70.412  1.00  0.00           C
ATOM  12386  C2  POPE  190      10.843 101.663  71.792  1.00  0.00           C
ATOM  12388  O21 POPE  190      10.403 102.723  72.652  1.00  0.00           O
ATOM  12389  C21 POPE  190       9.843 102.373  73.782  1.00  0.00           C
ATOM  12390  O22 POPE  190       9.793 101.233  74.242  1.00  0.00           O
ATOM  12391  C22 POPE  190       9.203 103.613  74.412  1.00  0.00           C
ATOM  12394  C3  POPE  190      12.383 101.673  71.642  1.00  0.00           C
ATOM  12397  O31 POPE  190      12.963 100.863  72.672  1.00  0.00           O
ATOM  12398  C31 POPE  190      13.453 101.483  73.722  1.00  0.00           C
ATOM  12399  O32 POPE  190      13.543 102.693  73.882  1.00  0.00           O
ATOM  12400  C32 POPE  190      13.813 100.393  74.732  1.00  0.00           C
ATOM  12403  C23 POPE  190       8.523 103.333  75.772  1.00  0.00           C
ATOM  12406  C24 POPE  190       9.533 103.273  76.912  1.00  0.00           C
ATOM  12409  C25 POPE  190       9.873 104.653  77.492  1.00  0.00           C
ATOM  12412  C26 POPE  190       8.973 105.003  78.682  1.00  0.00           C
ATOM  12415  C27 POPE  190       9.213 106.403  79.242  1.00  0.00           C
ATOM  12418  C28 POPE  190       8.253 106.713  80.402  1.00  0.00           C
ATOM  12421  C29 POPE  190       8.293 108.163  80.802  1.00  0.00           C
ATOM  12423 0C21 POPE  190       8.223 108.623  82.062  1.00  0.00           C
ATOM  12425 1C21 POPE  190       8.083 107.793  83.302  1.00  0.00           C
ATOM  12428 2C21 POPE  190       8.063 108.663  84.562  1.00  0.00           C
ATOM  12431 3C21 POPE  190       8.173 107.853  85.862  1.00  0.00           C
ATOM  12434 4C21 POPE  190       8.143 108.753  87.102  1.00  0.00           C
ATOM  12437 5C21 POPE  190       8.503 108.003  88.402  1.00  0.00           C
[truncated: 1,713,917 more chars]
