# Supplementary material for: Characterizing Membrane Association and Periplasmic Transfer of Bacterial Lipoproteins through Molecular Dynamics Simulations
Source: Structure. 2020 Apr 7;28(4):475–487.e3. doi: 10.1016/j.str.2020.01.012 (PMC7139219; doi:10.1016/j.str.2020.01.012)
Supplement: Data S1. Final Coordinates from Simulations (Y–Z), Related to Figure 3 [file mmc3.zip › Y-Z/YBBC-4-atomistic.pdb]

TITLE     Protein
REMARK    THIS IS A SIMULATION BOX
CRYST1  129.401  129.401  207.624  90.00  90.00  90.00 P 1           1
MODEL        1
ATOM      1  N   CYSTA   1      67.386  74.211 110.602  1.00  0.00           N
ATOM      3  CA  CYSTA   1      65.956  73.989 110.532  1.00  0.00           C
ATOM      5  C   CYSTA   1      65.316  74.369 111.832  1.00  0.00           C
ATOM      6  O   CYSTA   1      64.977  73.530 112.652  1.00  0.00           O
ATOM      7  CB  CYSTA   1      65.626  72.531 110.172  1.00  0.00           C
ATOM     10  SG  CYSTA   1      66.266  72.120 108.522  1.00  0.00           S
ATOM     11  C1  CYSTA   1      65.416  70.540 108.202  1.00  0.00           C
ATOM     14  CA1 CYSTA   1      67.916  75.419 110.362  1.00  0.00           C
ATOM     15  OA1 CYSTA   1      67.187  76.410 110.242  1.00  0.00           O
ATOM     16  CA2 CYSTA   1      69.396  75.590 110.242  1.00  0.00           C
ATOM     19  C11 CYSTA   1      64.066  70.640 107.442  1.00  0.00           C
ATOM     21  O11 CYSTA   1      64.276  71.130 106.102  1.00  0.00           O
ATOM     22  CX1 CYSTA   1      64.055  72.410 105.822  1.00  0.00           C
ATOM     23  OX1 CYSTA   1      64.076  73.350 106.582  1.00  0.00           O
ATOM     24  CX2 CYSTA   1      63.816  72.560 104.322  1.00  0.00           C
ATOM     27  C12 CYSTA   1      62.965  71.370 108.252  1.00  0.00           C
ATOM     30  O12 CYSTA   1      61.785  71.570 107.452  1.00  0.00           O
ATOM     31  CD1 CYSTA   1      60.855  70.640 107.622  1.00  0.00           C
ATOM     32  OD1 CYSTA   1      60.977  69.660 108.332  1.00  0.00           O
ATOM     33  CD2 CYSTA   1      59.665  70.939 106.742  1.00  0.00           C
ATOM     36  CA3 CYSTA   1      69.706  76.809 109.362  1.00  0.00           C
ATOM     39  CA4 CYSTA   1      71.206  77.049 109.132  1.00  0.00           C
ATOM     42  CA5 CYSTA   1      71.727  76.510 107.802  1.00  0.00           C
ATOM     45  CA6 CYSTA   1      71.676  74.980 107.752  1.00  0.00           C
ATOM     48  CA7 CYSTA   1      72.326  74.379 106.502  1.00  0.00           C
ATOM     51  CA8 CYSTA   1      73.856  74.509 106.522  1.00  0.00           C
ATOM     54  CA9 CYSTA   1      74.437  74.730 105.122  1.00  0.00           C
ATOM     57 0CA1 CYSTA   1      74.356  73.460 104.272  1.00  0.00           C
ATOM     60 1CA1 CYSTA   1      73.966  73.760 102.822  1.00  0.00           C
ATOM     63 2CA1 CYSTA   1      73.966  72.490 101.972  1.00  0.00           C
ATOM     66 3CA1 CYSTA   1      73.415  72.739 100.572  1.00  0.00           C
ATOM     69 4CA1 CYSTA   1      73.365  71.470  99.722  1.00  0.00           C
ATOM     72 5CA1 CYSTA   1      74.766  70.920  99.382  1.00  0.00           C
ATOM     75 6CA1 CYSTA   1      74.696  69.730  98.432  1.00  0.00           C
ATOM     79  CD3 CYSTA   1      59.447  69.780 105.752  1.00  0.00           C
ATOM     82  CD4 CYSTA   1      60.725  69.360 105.012  1.00  0.00           C
ATOM     85  CD5 CYSTA   1      60.457  68.490 103.782  1.00  0.00           C
ATOM     88  CD6 CYSTA   1      60.107  69.309 102.542  1.00  0.00           C
ATOM     91  CD7 CYSTA   1      60.026  68.439 101.282  1.00  0.00           C
ATOM     94  CD8 CYSTA   1      60.457  69.180 100.002  1.00  0.00           C
ATOM     97  CD9 CYSTA   1      60.457  68.259  98.782  1.00  0.00           C
ATOM    100 0CD1 CYSTA   1      61.346  68.770  97.642  1.00  0.00           C
ATOM    103 1CD1 CYSTA   1      60.876  70.090  97.012  1.00  0.00           C
ATOM    106 2CD1 CYSTA   1      61.817  70.510  95.872  1.00  0.00           C
ATOM    109 3CD1 CYSTA   1      61.437  71.820  95.192  1.00  0.00           C
ATOM    112 4CD1 CYSTA   1      60.166  71.739  94.332  1.00  0.00           C
ATOM    115 5CD1 CYSTA   1      59.996  72.979  93.442  1.00  0.00           C
ATOM    118 6CD1 CYSTA   1      58.766  72.919  92.542  1.00  0.00           C
ATOM    122  CX3 CYSTA   1      64.985  72.040 103.472  1.00  0.00           C
ATOM    125  CX4 CYSTA   1      64.626  70.820 102.612  1.00  0.00           C
ATOM    128  CX5 CYSTA   1      63.666  71.130 101.452  1.00  0.00           C
ATOM    131  CX6 CYSTA   1      64.146  72.270 100.542  1.00  0.00           C
ATOM    134  CX7 CYSTA   1      63.347  72.350  99.242  1.00  0.00           C
ATOM    137  CX8 CYSTA   1      63.646  73.620  98.412  1.00  0.00           C
ATOM    140  CX9 CYSTA   1      65.096  73.751  98.052  1.00  0.00           C
ATOM    142 0CX1 CYSTA   1      65.637  73.719  96.812  1.00  0.00           C
ATOM    144 1CX1 CYSTA   1      64.915  73.490  95.522  1.00  0.00           C
ATOM    147 2CX1 CYSTA   1      65.766  72.669  94.532  1.00  0.00           C
ATOM    150 3CX1 CYSTA   1      66.007  71.219  94.972  1.00  0.00           C
ATOM    153 4CX1 CYSTA   1      66.816  70.410  93.952  1.00  0.00           C
ATOM    156 5CX1 CYSTA   1      68.296  70.809  93.882  1.00  0.00           C
ATOM    159 6CX1 CYSTA   1      69.176  69.780  93.172  1.00  0.00           C
ATOM    162 7CX1 CYSTA   1      70.617  70.290  92.962  1.00  0.00           C
ATOM    165 8CX1 CYSTA   1      71.536  69.260  92.312  1.00  0.00           C
ATOM    169  N   ASN A   2      65.216  75.680 112.052  1.00  0.00           N
ATOM    171  CA  ASN A   2      64.566  76.440 113.102  1.00  0.00           C
ATOM    173  CB  ASN A   2      63.027  76.561 112.902  1.00  0.00           C
ATOM    176  CG  ASN A   2      62.437  77.860 113.462  1.00  0.00           C
ATOM    177  OD1 ASN A   2      61.246  77.970 113.782  1.00  0.00           O
ATOM    178  ND2 ASN A   2      63.267  78.919 113.622  1.00  0.00           N
ATOM    181  C   ASN A   2      64.907  76.160 114.562  1.00  0.00           C
ATOM    182  O   ASN A   2      64.447  76.879 115.452  1.00  0.00           O
ATOM    183  N   GLU A   3      65.766  75.190 114.872  1.00  0.00           N
ATOM    185  CA  GLU A   3      66.226  75.001 116.232  1.00  0.00           C
ATOM    187  CB  GLU A   3      66.406  73.490 116.492  1.00  0.00           C
ATOM    190  CG  GLU A   3      66.246  73.070 117.972  1.00  0.00           C
ATOM    193  CD  GLU A   3      64.875  73.390 118.562  1.00  0.00           C
ATOM    194  OE1 GLU A   3      64.836  74.180 119.552  1.00  0.00           O
ATOM    195  OE2 GLU A   3      63.846  72.840 118.082  1.00  0.00           O
ATOM    196  C   GLU A   3      67.476  75.861 116.432  1.00  0.00           C
ATOM    197  O   GLU A   3      67.396  77.040 116.802  1.00  0.00           O
ATOM    198  N   THR A   4      68.686  75.320 116.172  1.00  0.00           N
ATOM    200  CA  THR A   4      69.866  76.160 116.072  1.00  0.00           C
ATOM    202  CB  THR A   4      70.646  76.330 117.372  1.00  0.00           C
ATOM    204  OG1 THR A   4      71.305  77.590 117.402  1.00  0.00           O
ATOM    206  CG2 THR A   4      71.676  75.229 117.572  1.00  0.00           C
ATOM    210  C   THR A   4      70.746  75.590 115.002  1.00  0.00           C
ATOM    211  O   THR A   4      70.646  74.449 114.552  1.00  0.00           O
ATOM    212  N   ALA A   5      71.626  76.450 114.482  1.00  0.00           N
ATOM    214  CA  ALA A   5      71.887  76.470 113.082  1.00  0.00           C
ATOM    216  CB  ALA A   5      71.406  77.860 112.582  1.00  0.00           C
ATOM    220  C   ALA A   5      73.356  76.210 112.822  1.00  0.00           C
ATOM    221  O   ALA A   5      74.096  75.750 113.692  1.00  0.00           O
ATOM    222  N   VAL A   6      73.797  76.510 111.592  1.00  0.00           N
ATOM    224  CA  VAL A   6      75.176  76.809 111.242  1.00  0.00           C
ATOM    226  CB  VAL A   6      75.836  77.720 112.262  1.00  0.00           C
ATOM    228  CG1 VAL A   6      77.296  78.070 111.982  1.00  0.00           C
ATOM    232  CG2 VAL A   6      75.047  79.020 112.272  1.00  0.00           C
ATOM    236  C   VAL A   6      75.996  75.580 110.962  1.00  0.00           C
ATOM    237  O   VAL A   6      76.506  75.461 109.852  1.00  0.00           O
ATOM    238  N   TYR A   7      76.106  74.710 111.982  1.00  0.00           N
ATOM    240  CA  TYR A   7      77.126  73.719 112.282  1.00  0.00           C
ATOM    242  CB  TYR A   7      77.226  72.460 111.342  1.00  0.00           C
ATOM    245  CG  TYR A   7      77.926  72.490 109.982  1.00  0.00           C
ATOM    246  CD1 TYR A   7      77.876  71.290 109.232  1.00  0.00           C
ATOM    248  CE1 TYR A   7      78.476  71.190 107.972  1.00  0.00           C
ATOM    250  CZ  TYR A   7      79.126  72.300 107.432  1.00  0.00           C
ATOM    251  OH  TYR A   7      79.696  72.230 106.142  1.00  0.00           O
ATOM    253  CD2 TYR A   7      78.636  73.570 109.422  1.00  0.00           C
ATOM    255  CE2 TYR A   7      79.216  73.480 108.152  1.00  0.00           C
ATOM    257  C   TYR A   7      78.437  74.350 112.762  1.00  0.00           C
ATOM    258  O   TYR A   7      79.136  75.071 112.052  1.00  0.00           O
ATOM    259  N   GLY A   8      78.875  74.169 114.022  1.00  0.00           N
ATOM    261  CA  GLY A   8      78.206  73.530 115.142  1.00  0.00           C
ATOM    264  C   GLY A   8      79.055  73.810 116.332  1.00  0.00           C
ATOM    265  O   GLY A   8      80.227  74.110 116.162  1.00  0.00           O
ATOM    266  N   SER A   9      78.606  73.770 117.592  1.00  0.00           N
ATOM    268  CA  SER A   9      77.347  73.271 118.122  1.00  0.00           C
ATOM    270  CB  SER A   9      77.555  72.860 119.622  1.00  0.00           C
ATOM    273  OG  SER A   9      76.386  72.400 120.302  1.00  0.00           O
ATOM    275  C   SER A   9      76.235  74.281 117.872  1.00  0.00           C
ATOM    276  O   SER A   9      75.437  74.140 116.952  1.00  0.00           O
ATOM    277  N   ASP A  10      76.136  75.360 118.652  1.00  0.00           N
ATOM    279  CA  ASP A  10      74.847  76.001 118.852  1.00  0.00           C
ATOM    281  CB  ASP A  10      74.546  76.100 120.382  1.00  0.00           C
ATOM    284  CG  ASP A  10      73.546  75.060 120.892  1.00  0.00           C
ATOM    285  OD1 ASP A  10      73.076  75.239 122.042  1.00  0.00           O
ATOM    286  OD2 ASP A  10      73.246  74.070 120.182  1.00  0.00           O
ATOM    287  C   ASP A  10      74.646  77.329 118.112  1.00  0.00           C
ATOM    288  O   ASP A  10      73.886  78.189 118.552  1.00  0.00           O
ATOM    289  N   GLU A  11      75.316  77.571 116.962  1.00  0.00           N
ATOM    291  CA  GLU A  11      75.486  78.930 116.452  1.00  0.00           C
ATOM    293  CB  GLU A  11      76.766  78.950 115.572  1.00  0.00           C
ATOM    296  CG  GLU A  11      77.646  80.229 115.612  1.00  0.00           C
ATOM    299  CD  GLU A  11      78.346  80.461 116.942  1.00  0.00           C
ATOM    300  OE1 GLU A  11      79.126  81.440 117.032  1.00  0.00           O
ATOM    301  OE2 GLU A  11      78.187  79.660 117.882  1.00  0.00           O
ATOM    302  C   GLU A  11      74.276  79.559 115.702  1.00  0.00           C
ATOM    303  O   GLU A  11      73.225  78.961 115.452  1.00  0.00           O
ATOM    304  N   ASN A  12      74.415  80.859 115.352  1.00  0.00           N
ATOM    306  CA  ASN A  12      73.356  81.750 114.882  1.00  0.00           C
ATOM    308  CB  ASN A  12      73.636  83.260 115.162  1.00  0.00           C
ATOM    311  CG  ASN A  12      73.856  83.600 116.612  1.00  0.00           C
ATOM    312  OD1 ASN A  12      74.456  84.631 116.902  1.00  0.00           O
ATOM    313  ND2 ASN A  12      73.386  82.749 117.552  1.00  0.00           N
ATOM    316  C   ASN A  12      73.236  81.740 113.392  1.00  0.00           C
ATOM    317  O   ASN A  12      74.236  81.721 112.692  1.00  0.00           O
ATOM    318  N   ILE A  13      72.027  81.870 112.822  1.00  0.00           N
ATOM    320  CA  ILE A  13      71.956  82.039 111.392  1.00  0.00           C
ATOM    322  CB  ILE A  13      70.606  81.610 110.792  1.00  0.00           C
ATOM    324  CG2 ILE A  13      69.555  82.729 110.732  1.00  0.00           C
ATOM    328  CG1 ILE A  13      70.865  81.001 109.402  1.00  0.00           C
ATOM    331  CD  ILE A  13      69.626  80.369 108.772  1.00  0.00           C
ATOM    335  C   ILE A  13      72.426  83.429 110.922  1.00  0.00           C
ATOM    336  O   ILE A  13      71.716  84.409 110.892  1.00  0.00           O
ATOM    337  N   ILE A  14      73.676  83.531 110.462  1.00  0.00           N
ATOM    339  CA  ILE A  14      73.977  84.370 109.322  1.00  0.00           C
ATOM    341  CB  ILE A  14      74.426  85.830 109.642  1.00  0.00           C
ATOM    343  CG2 ILE A  14      73.657  86.720 108.642  1.00  0.00           C
ATOM    347  CG1 ILE A  14      74.155  86.320 111.082  1.00  0.00           C
ATOM    350  CD  ILE A  14      74.777  87.681 111.412  1.00  0.00           C
ATOM    354  C   ILE A  14      75.006  83.670 108.462  1.00  0.00           C
ATOM    355  O   ILE A  14      75.687  84.320 107.682  1.00  0.00           O
ATOM    356  N   PHE A  15      75.187  82.329 108.572  1.00  0.00           N
ATOM    358  CA  PHE A  15      76.366  81.680 108.022  1.00  0.00           C
ATOM    360  CB  PHE A  15      76.456  81.701 106.462  1.00  0.00           C
ATOM    363  CG  PHE A  15      75.316  81.170 105.632  1.00  0.00           C
ATOM    364  CD1 PHE A  15      75.265  81.639 104.312  1.00  0.00           C
ATOM    366  CE1 PHE A  15      74.466  81.021 103.352  1.00  0.00           C
ATOM    368  CZ  PHE A  15      73.606  79.980 103.722  1.00  0.00           C
ATOM    370  CD2 PHE A  15      74.437  80.140 106.002  1.00  0.00           C
ATOM    372  CE2 PHE A  15      73.576  79.549 105.052  1.00  0.00           C
ATOM    374  C   PHE A  15      76.716  80.280 108.532  1.00  0.00           C
ATOM    375  O   PHE A  15      75.856  79.490 108.922  1.00  0.00           O
ATOM    376  N   MET A  16      78.016  79.900 108.522  1.00  0.00           N
ATOM    378  CA  MET A  16      78.527  78.610 108.952  1.00  0.00           C
ATOM    380  CB  MET A  16      78.746  77.620 107.762  1.00  0.00           C
ATOM    383  CG  MET A  16      80.156  77.400 107.202  1.00  0.00           C
ATOM    386  SD  MET A  16      80.877  78.830 106.342  1.00  0.00           S
ATOM    387  CE  MET A  16      82.036  77.860 105.342  1.00  0.00           C
ATOM    391  C   MET A  16      79.796  78.880 109.782  1.00  0.00           C
ATOM    392  O   MET A  16      80.357  79.980 109.692  1.00  0.00           O
ATOM    393  N   ARG A  17      80.286  77.940 110.652  1.00  0.00           N
ATOM    395  CA  ARG A  17      81.497  78.180 111.442  1.00  0.00           C
ATOM    397  CB  ARG A  17      81.597  77.310 112.742  1.00  0.00           C
ATOM    400  CG  ARG A  17      80.985  77.940 114.012  1.00  0.00           C
ATOM    403  CD  ARG A  17      81.007  77.049 115.272  1.00  0.00           C
ATOM    406  NE  ARG A  17      82.376  76.450 115.512  1.00  0.00           N
ATOM    408  CZ  ARG A  17      82.656  75.650 116.522  1.00  0.00           C
ATOM    409  NH1 ARG A  17      83.617  74.751 116.402  1.00  0.00           N
ATOM    412  NH2 ARG A  17      81.996  75.660 117.672  1.00  0.00           N
ATOM    415  C   ARG A  17      82.726  77.970 110.592  1.00  0.00           C
ATOM    416  O   ARG A  17      83.156  78.810 109.792  1.00  0.00           O
ATOM    417  N   TYR A  18      83.337  76.781 110.702  1.00  0.00           N
ATOM    419  CA  TYR A  18      83.887  76.170 109.532  1.00  0.00           C
ATOM    421  CB  TYR A  18      85.436  76.050 109.632  1.00  0.00           C
ATOM    424  CG  TYR A  18      86.117  76.200 108.292  1.00  0.00           C
ATOM    425  CD1 TYR A  18      85.436  76.219 107.052  1.00  0.00           C
ATOM    427  CE1 TYR A  18      86.106  76.590 105.882  1.00  0.00           C
ATOM    429  CZ  TYR A  18      87.475  76.879 105.922  1.00  0.00           C
ATOM    430  OH  TYR A  18      88.156  77.290 104.762  1.00  0.00           O
ATOM    432  CD2 TYR A  18      87.496  76.440 108.302  1.00  0.00           C
ATOM    434  CE2 TYR A  18      88.165  76.760 107.122  1.00  0.00           C
ATOM    436  C   TYR A  18      83.165  74.839 109.442  1.00  0.00           C
ATOM    437  O   TYR A  18      81.987  74.810 109.132  1.00  0.00           O
ATOM    438  N   VAL A  19      83.846  73.719 109.752  1.00  0.00           N
ATOM    440  CA  VAL A  19      83.316  72.400 109.532  1.00  0.00           C
ATOM    442  CB  VAL A  19      84.055  71.669 108.412  1.00  0.00           C
ATOM    444  CG1 VAL A  19      83.277  70.400 108.012  1.00  0.00           C
ATOM    448  CG2 VAL A  19      84.156  72.599 107.182  1.00  0.00           C
ATOM    452  C   VAL A  19      83.386  71.669 110.862  1.00  0.00           C
ATOM    453  O   VAL A  19      83.946  70.590 111.012  1.00  0.00           O
ATOM    454  N   GLU A  20      82.747  72.260 111.882  1.00  0.00           N
ATOM    456  CA  GLU A  20      82.346  71.531 113.072  1.00  0.00           C
ATOM    458  CB  GLU A  20      82.456  72.350 114.382  1.00  0.00           C
ATOM    461  CG  GLU A  20      83.346  71.640 115.442  1.00  0.00           C
ATOM    464  CD  GLU A  20      84.827  71.711 115.082  1.00  0.00           C
ATOM    465  OE1 GLU A  20      85.516  70.660 115.122  1.00  0.00           O
ATOM    466  OE2 GLU A  20      85.296  72.849 114.822  1.00  0.00           O
ATOM    467  C   GLU A  20      80.956  70.980 112.842  1.00  0.00           C
ATOM    468  O   GLU A  20      79.947  71.400 113.412  1.00  0.00           O
ATOM    469  N   LYS A  21      80.877  69.930 112.022  1.00  0.00           N
ATOM    471  CA  LYS A  21      79.816  68.961 112.092  1.00  0.00           C
ATOM    473  CB  LYS A  21      79.735  68.129 110.782  1.00  0.00           C
ATOM    476  CG  LYS A  21      81.106  67.940 110.102  1.00  0.00           C
ATOM    479  CD  LYS A  21      81.115  66.750 109.132  1.00  0.00           C
ATOM    482  CE  LYS A  21      81.597  65.489 109.842  1.00  0.00           C
ATOM    485  NZ  LYS A  21      81.527  64.290 108.982  1.00  0.00           N
ATOM    489  C   LYS A  21      79.985  68.080 113.302  1.00  0.00           C
ATOM    490  O   LYS A  21      80.497  66.971 113.202  1.00  0.00           O
ATOM    491  N   LEU A  22      79.576  68.589 114.472  1.00  0.00           N
ATOM    493  CA  LEU A  22      79.096  67.840 115.612  1.00  0.00           C
ATOM    495  CB  LEU A  22      79.976  68.000 116.882  1.00  0.00           C
ATOM    498  CG  LEU A  22      80.796  66.760 117.282  1.00  0.00           C
ATOM    500  CD1 LEU A  22      81.586  67.030 118.572  1.00  0.00           C
ATOM    504  CD2 LEU A  22      81.747  66.321 116.162  1.00  0.00           C
ATOM    508  C   LEU A  22      77.776  68.520 115.802  1.00  0.00           C
ATOM    509  O   LEU A  22      77.695  69.740 115.782  1.00  0.00           O
ATOM    510  N   HIS A  23      76.687  67.760 115.922  1.00  0.00           N
ATOM    512  CA  HIS A  23      75.416  68.280 116.342  1.00  0.00           C
ATOM    514  CB  HIS A  23      74.415  68.449 115.162  1.00  0.00           C
ATOM    517  ND1 HIS A  23      73.126  70.160 116.362  1.00  0.00           N
ATOM    518  CG  HIS A  23      73.657  69.740 115.172  1.00  0.00           C
ATOM    519  CE1 HIS A  23      72.555  71.321 116.122  1.00  0.00           C
ATOM    521  NE2 HIS A  23      72.706  71.680 114.822  1.00  0.00           N
ATOM    523  CD2 HIS A  23      73.406  70.669 114.212  1.00  0.00           C
ATOM    525  C   HIS A  23      74.985  67.189 117.292  1.00  0.00           C
ATOM    526  O   HIS A  23      75.547  66.089 117.262  1.00  0.00           O
ATOM    527  N   LEU A  24      74.036  67.480 118.192  1.00  0.00           N
ATOM    529  CA  LEU A  24      73.456  66.470 119.052  1.00  0.00           C
ATOM    531  CB  LEU A  24      72.706  65.330 118.302  1.00  0.00           C
ATOM    534  CG  LEU A  24      71.375  65.759 117.622  1.00  0.00           C
ATOM    536  CD1 LEU A  24      70.507  64.570 117.222  1.00  0.00           C
ATOM    540  CD2 LEU A  24      71.546  66.640 116.382  1.00  0.00           C
ATOM    544  C   LEU A  24      74.376  66.010 120.182  1.00  0.00           C
ATOM    545  O   LEU A  24      74.206  64.950 120.782  1.00  0.00           O
ATOM    546  N   ASP A  25      75.356  66.869 120.552  1.00  0.00           N
ATOM    548  CA  ASP A  25      76.116  66.770 121.762  1.00  0.00           C
ATOM    550  CB  ASP A  25      77.656  66.990 121.532  1.00  0.00           C
ATOM    553  CG  ASP A  25      78.137  68.240 120.802  1.00  0.00           C
ATOM    554  OD1 ASP A  25      79.335  68.540 121.042  1.00  0.00           O
ATOM    555  OD2 ASP A  25      77.415  68.810 119.952  1.00  0.00           O
ATOM    556  C   ASP A  25      75.477  67.620 122.892  1.00  0.00           C
ATOM    557  O   ASP A  25      74.956  68.719 122.712  1.00  0.00           O
ATOM    558  N   LYS A  26      75.437  67.130 124.142  1.00  0.00           N
ATOM    560  CA  LYS A  26      75.757  65.780 124.592  1.00  0.00           C
ATOM    562  CB  LYS A  26      77.277  65.510 124.692  1.00  0.00           C
ATOM    565  CG  LYS A  26      78.156  66.599 125.302  1.00  0.00           C
ATOM    568  CD  LYS A  26      79.636  66.219 125.122  1.00  0.00           C
ATOM    571  CE  LYS A  26      80.616  67.290 125.592  1.00  0.00           C
ATOM    574  NZ  LYS A  26      81.987  66.830 125.272  1.00  0.00           N
ATOM    578  C   LYS A  26      75.146  65.550 125.962  1.00  0.00           C
ATOM    579  O   LYS A  26      74.956  66.531 126.672  1.00  0.00           O
ATOM    580  N   TYR A  27      74.826  64.330 126.452  1.00  0.00           N
ATOM    582  CA  TYR A  27      74.687  62.971 125.882  1.00  0.00           C
ATOM    584  CB  TYR A  27      75.665  62.509 124.712  1.00  0.00           C
ATOM    587  CG  TYR A  27      75.026  61.730 123.572  1.00  0.00           C
ATOM    588  CD1 TYR A  27      74.396  60.499 123.792  1.00  0.00           C
ATOM    590  CE1 TYR A  27      73.906  59.739 122.722  1.00  0.00           C
ATOM    592  CZ  TYR A  27      74.076  60.169 121.402  1.00  0.00           C
ATOM    593  OH  TYR A  27      73.657  59.330 120.362  1.00  0.00           O
ATOM    595  CD2 TYR A  27      75.156  62.169 122.232  1.00  0.00           C
ATOM    597  CE2 TYR A  27      74.706  61.399 121.152  1.00  0.00           C
ATOM    599  C   TYR A  27      74.866  62.041 127.102  1.00  0.00           C
ATOM    600  O   TYR A  27      75.805  61.269 127.192  1.00  0.00           O
ATOM    601  N   SER A  28      74.015  62.140 128.162  1.00  0.00           N
ATOM    603  CA  SER A  28      72.566  62.169 128.022  1.00  0.00           C
ATOM    605  CB  SER A  28      71.906  60.919 128.712  1.00  0.00           C
ATOM    608  OG  SER A  28      70.516  60.739 128.502  1.00  0.00           O
ATOM    610  C   SER A  28      71.996  63.470 128.532  1.00  0.00           C
ATOM    611  O   SER A  28      72.036  63.769 129.732  1.00  0.00           O
ATOM    612  N   VAL A  29      71.466  64.309 127.612  1.00  0.00           N
ATOM    614  CA  VAL A  29      70.805  65.590 127.892  1.00  0.00           C
ATOM    616  CB  VAL A  29      71.785  66.750 127.742  1.00  0.00           C
ATOM    618  CG1 VAL A  29      71.146  68.140 127.532  1.00  0.00           C
ATOM    622  CG2 VAL A  29      72.876  66.701 128.822  1.00  0.00           C
ATOM    626  C   VAL A  29      69.726  65.419 128.992  1.00  0.00           C
ATOM    627  O   VAL A  29      69.015  64.419 128.902  1.00  0.00           O
ATOM    628  N   LYS A  30      69.415  66.170 130.072  1.00  0.00           N
ATOM    630  CA  LYS A  30      69.466  67.590 130.332  1.00  0.00           C
ATOM    632  CB  LYS A  30      68.106  68.049 130.892  1.00  0.00           C
ATOM    635  CG  LYS A  30      67.016  68.090 129.812  1.00  0.00           C
ATOM    638  CD  LYS A  30      65.856  69.010 130.212  1.00  0.00           C
ATOM    641  CE  LYS A  30      65.746  70.220 129.282  1.00  0.00           C
ATOM    644  NZ  LYS A  30      64.735  71.190 129.732  1.00  0.00           N
ATOM    648  C   LYS A  30      70.556  68.080 131.262  1.00  0.00           C
ATOM    649  O   LYS A  30      71.585  68.600 130.842  1.00  0.00           O
ATOM    650  N   ASN A  31      70.316  68.059 132.582  1.00  0.00           N
ATOM    652  CA  ASN A  31      71.066  68.910 133.492  1.00  0.00           C
ATOM    654  CB  ASN A  31      70.076  69.751 134.372  1.00  0.00           C
ATOM    657  CG  ASN A  31      69.415  70.949 133.672  1.00  0.00           C
ATOM    658  OD1 ASN A  31      68.686  71.739 134.292  1.00  0.00           O
ATOM    659  ND2 ASN A  31      69.726  71.141 132.372  1.00  0.00           N
ATOM    662  C   ASN A  31      72.036  68.119 134.352  1.00  0.00           C
ATOM    663  O   ASN A  31      72.676  68.719 135.232  1.00  0.00           O
ATOM    664  N   THR A  32      72.206  66.790 134.182  1.00  0.00           N
ATOM    666  CA  THR A  32      72.977  66.079 135.202  1.00  0.00           C
ATOM    668  CB  THR A  32      72.106  65.800 136.432  1.00  0.00           C
ATOM    670  OG1 THR A  32      72.867  66.020 137.612  1.00  0.00           O
ATOM    672  CG2 THR A  32      71.456  64.410 136.472  1.00  0.00           C
ATOM    676  C   THR A  32      73.657  64.810 134.752  1.00  0.00           C
ATOM    677  O   THR A  32      74.356  64.201 135.562  1.00  0.00           O
ATOM    678  N   VAL A  33      73.536  64.430 133.462  1.00  0.00           N
ATOM    680  CA  VAL A  33      74.227  63.361 132.722  1.00  0.00           C
ATOM    682  CB  VAL A  33      75.416  62.680 133.402  1.00  0.00           C
ATOM    684  CG1 VAL A  33      75.915  61.440 132.642  1.00  0.00           C
ATOM    688  CG2 VAL A  33      76.585  63.659 133.462  1.00  0.00           C
ATOM    692  C   VAL A  33      73.266  62.300 132.262  1.00  0.00           C
ATOM    693  O   VAL A  33      73.476  61.669 131.232  1.00  0.00           O
ATOM    694  N   LYS A  34      72.165  62.079 132.992  1.00  0.00           N
ATOM    696  CA  LYS A  34      71.027  61.360 132.482  1.00  0.00           C
ATOM    698  CB  LYS A  34      71.146  59.800 132.562  1.00  0.00           C
ATOM    701  CG  LYS A  34      72.257  59.200 133.472  1.00  0.00           C
ATOM    704  CD  LYS A  34      73.047  58.059 132.782  1.00  0.00           C
ATOM    707  CE  LYS A  34      74.356  57.701 133.512  1.00  0.00           C
ATOM    710  NZ  LYS A  34      75.087  56.640 132.792  1.00  0.00           N
ATOM    714  C   LYS A  34      69.826  61.980 133.152  1.00  0.00           C
ATOM    715  O   LYS A  34      69.847  62.269 134.352  1.00  0.00           O
ATOM    716  N   THR A  35      68.786  62.390 132.402  1.00  0.00           N
ATOM    718  CA  THR A  35      68.156  61.590 131.372  1.00  0.00           C
ATOM    720  CB  THR A  35      67.036  60.809 132.032  1.00  0.00           C
ATOM    722  OG1 THR A  35      67.576  59.800 132.872  1.00  0.00           O
ATOM    724  CG2 THR A  35      66.165  61.739 132.902  1.00  0.00           C
ATOM    728  C   THR A  35      67.426  62.280 130.232  1.00  0.00           C
ATOM    729  O   THR A  35      67.447  61.760 129.122  1.00  0.00           O
ATOM    730  N   GLU A  36      66.706  63.410 130.452  1.00  0.00           N
ATOM    732  CA  GLU A  36      65.486  63.649 129.682  1.00  0.00           C
ATOM    734  CB  GLU A  36      64.816  64.960 130.192  1.00  0.00           C
ATOM    737  CG  GLU A  36      63.316  64.740 130.522  1.00  0.00           C
ATOM    740  CD  GLU A  36      63.056  64.480 132.002  1.00  0.00           C
ATOM    741  OE1 GLU A  36      64.015  64.440 132.822  1.00  0.00           O
ATOM    742  OE2 GLU A  36      61.847  64.449 132.362  1.00  0.00           O
ATOM    743  C   GLU A  36      65.626  63.750 128.172  1.00  0.00           C
ATOM    744  O   GLU A  36      64.996  63.031 127.402  1.00  0.00           O
ATOM    745  N   THR A  37      66.526  64.600 127.652  1.00  0.00           N
ATOM    747  CA  THR A  37      66.536  64.940 126.242  1.00  0.00           C
ATOM    749  CB  THR A  37      66.766  66.430 126.022  1.00  0.00           C
ATOM    751  OG1 THR A  37      67.867  66.879 126.792  1.00  0.00           O
ATOM    753  CG2 THR A  37      65.556  67.189 126.562  1.00  0.00           C
ATOM    757  C   THR A  37      67.566  64.109 125.482  1.00  0.00           C
ATOM    758  O   THR A  37      67.616  64.109 124.252  1.00  0.00           O
ATOM    759  N   MET A  38      68.365  63.329 126.232  1.00  0.00           N
ATOM    761  CA  MET A  38      68.906  62.030 125.882  1.00  0.00           C
ATOM    763  CB  MET A  38      70.016  62.030 124.802  1.00  0.00           C
ATOM    766  CG  MET A  38      71.136  61.000 125.062  1.00  0.00           C
ATOM    769  SD  MET A  38      70.966  59.270 124.592  1.00  0.00           S
ATOM    770  CE  MET A  38      72.235  58.620 125.732  1.00  0.00           C
ATOM    774  C   MET A  38      67.867  60.960 125.612  1.00  0.00           C
ATOM    775  O   MET A  38      67.886  60.280 124.592  1.00  0.00           O
ATOM    776  N   ALA A  39      66.867  60.820 126.502  1.00  0.00           N
ATOM    778  CA  ALA A  39      65.786  59.870 126.322  1.00  0.00           C
ATOM    780  CB  ALA A  39      64.867  59.839 127.562  1.00  0.00           C
ATOM    784  C   ALA A  39      64.996  60.140 125.042  1.00  0.00           C
ATOM    785  O   ALA A  39      64.696  59.221 124.282  1.00  0.00           O
ATOM    786  N   ILE A  40      64.735  61.430 124.772  1.00  0.00           N
ATOM    788  CA  ILE A  40      64.335  61.989 123.482  1.00  0.00           C
ATOM    790  CB  ILE A  40      64.117  63.500 123.562  1.00  0.00           C
ATOM    792  CG2 ILE A  40      63.597  64.039 122.222  1.00  0.00           C
ATOM    796  CG1 ILE A  40      63.155  63.909 124.702  1.00  0.00           C
ATOM    799  CD  ILE A  40      61.757  63.291 124.632  1.00  0.00           C
ATOM    803  C   ILE A  40      65.236  61.651 122.282  1.00  0.00           C
ATOM    804  O   ILE A  40      64.757  61.000 121.352  1.00  0.00           O
ATOM    805  N   GLN A  41      66.536  62.059 122.212  1.00  0.00           N
ATOM    807  CA  GLN A  41      67.356  61.770 121.022  1.00  0.00           C
ATOM    809  CB  GLN A  41      68.776  62.430 120.952  1.00  0.00           C
ATOM    812  CG  GLN A  41      69.706  61.861 119.832  1.00  0.00           C
ATOM    815  CD  GLN A  41      71.186  62.230 119.922  1.00  0.00           C
ATOM    816  OE1 GLN A  41      71.706  62.620 120.972  1.00  0.00           O
ATOM    817  NE2 GLN A  41      71.915  62.020 118.792  1.00  0.00           N
ATOM    820  C   GLN A  41      67.516  60.289 120.762  1.00  0.00           C
ATOM    821  O   GLN A  41      67.466  59.839 119.622  1.00  0.00           O
ATOM    822  N   LEU A  42      67.727  59.489 121.812  1.00  0.00           N
ATOM    824  CA  LEU A  42      67.916  58.059 121.712  1.00  0.00           C
ATOM    826  CB  LEU A  42      68.156  57.469 123.112  1.00  0.00           C
ATOM    829  CG  LEU A  42      68.996  56.180 123.192  1.00  0.00           C
ATOM    831  CD1 LEU A  42      68.496  55.369 124.382  1.00  0.00           C
ATOM    835  CD2 LEU A  42      69.006  55.310 121.942  1.00  0.00           C
ATOM    839  C   LEU A  42      66.687  57.399 121.092  1.00  0.00           C
ATOM    840  O   LEU A  42      66.776  56.530 120.232  1.00  0.00           O
ATOM    841  N   ALA A  43      65.486  57.901 121.442  1.00  0.00           N
ATOM    843  CA  ALA A  43      64.285  57.560 120.712  1.00  0.00           C
ATOM    845  CB  ALA A  43      63.046  58.230 121.342  1.00  0.00           C
ATOM    849  C   ALA A  43      64.316  57.950 119.242  1.00  0.00           C
ATOM    850  O   ALA A  43      63.846  57.220 118.382  1.00  0.00           O
ATOM    851  N   GLU A  44      64.856  59.119 118.912  1.00  0.00           N
ATOM    853  CA  GLU A  44      64.985  59.570 117.552  1.00  0.00           C
ATOM    855  CB  GLU A  44      65.296  61.089 117.542  1.00  0.00           C
ATOM    858  CG  GLU A  44      66.636  61.549 116.932  1.00  0.00           C
ATOM    861  CD  GLU A  44      66.626  63.059 116.732  1.00  0.00           C
ATOM    862  OE1 GLU A  44      65.856  63.730 117.462  1.00  0.00           O
ATOM    863  OE2 GLU A  44      67.235  63.500 115.732  1.00  0.00           O
ATOM    864  C   GLU A  44      65.926  58.730 116.692  1.00  0.00           C
ATOM    865  O   GLU A  44      65.526  58.280 115.612  1.00  0.00           O
ATOM    866  N   ILE A  45      67.136  58.440 117.212  1.00  0.00           N
ATOM    868  CA  ILE A  45      68.156  57.570 116.642  1.00  0.00           C
ATOM    870  CB  ILE A  45      69.426  57.701 117.482  1.00  0.00           C
ATOM    872  CG2 ILE A  45      70.535  56.730 117.022  1.00  0.00           C
ATOM    876  CG1 ILE A  45      69.966  59.160 117.482  1.00  0.00           C
ATOM    879  CD  ILE A  45      70.367  59.710 116.112  1.00  0.00           C
ATOM    883  C   ILE A  45      67.687  56.120 116.542  1.00  0.00           C
ATOM    884  O   ILE A  45      67.835  55.450 115.522  1.00  0.00           O
ATOM    885  N   TYR A  46      67.016  55.611 117.592  1.00  0.00           N
ATOM    887  CA  TYR A  46      66.526  54.239 117.672  1.00  0.00           C
ATOM    889  CB  TYR A  46      66.106  53.899 119.122  1.00  0.00           C
ATOM    892  CG  TYR A  46      65.637  52.480 119.262  1.00  0.00           C
ATOM    893  CD1 TYR A  46      66.576  51.451 119.152  1.00  0.00           C
ATOM    895  CE1 TYR A  46      66.165  50.120 119.232  1.00  0.00           C
ATOM    897  CZ  TYR A  46      64.816  49.809 119.382  1.00  0.00           C
ATOM    898  OH  TYR A  46      64.415  48.460 119.432  1.00  0.00           O
ATOM    900  CD2 TYR A  46      64.276  52.169 119.432  1.00  0.00           C
ATOM    902  CE2 TYR A  46      63.867  50.829 119.472  1.00  0.00           C
ATOM    904  C   TYR A  46      65.335  54.000 116.752  1.00  0.00           C
ATOM    905  O   TYR A  46      65.036  52.890 116.322  1.00  0.00           O
ATOM    906  N   VAL A  47      64.636  55.070 116.372  1.00  0.00           N
ATOM    908  CA  VAL A  47      63.547  55.030 115.402  1.00  0.00           C
ATOM    910  CB  VAL A  47      62.477  56.030 115.852  1.00  0.00           C
ATOM    912  CG1 VAL A  47      61.336  56.269 114.842  1.00  0.00           C
ATOM    916  CG2 VAL A  47      61.826  55.471 117.132  1.00  0.00           C
ATOM    920  C   VAL A  47      64.126  55.219 113.992  1.00  0.00           C
ATOM    921  O   VAL A  47      63.485  55.650 113.032  1.00  0.00           O
ATOM    922  N   ARG A  48      65.405  54.860 113.822  1.00  0.00           N
ATOM    924  CA  ARG A  48      66.316  55.201 112.742  1.00  0.00           C
ATOM    926  CB  ARG A  48      65.966  54.660 111.312  1.00  0.00           C
ATOM    929  CG  ARG A  48      65.076  53.410 111.172  1.00  0.00           C
ATOM    932  CD  ARG A  48      64.106  53.540 109.982  1.00  0.00           C
ATOM    935  NE  ARG A  48      64.896  53.649 108.722  1.00  0.00           N
ATOM    937  CZ  ARG A  48      64.626  54.440 107.682  1.00  0.00           C
ATOM    938  NH1 ARG A  48      63.597  55.250 107.612  1.00  0.00           N
ATOM    941  NH2 ARG A  48      65.516  54.480 106.702  1.00  0.00           N
ATOM    944  C   ARG A  48      66.536  56.700 112.742  1.00  0.00           C
ATOM    945  O   ARG A  48      67.516  57.250 113.242  1.00  0.00           O
ATOM    946  N   TYR A  49      65.556  57.399 112.162  1.00  0.00           N
ATOM    948  CA  TYR A  49      65.405  58.820 112.182  1.00  0.00           C
ATOM    950  CB  TYR A  49      65.886  59.541 110.882  1.00  0.00           C
ATOM    953  CG  TYR A  49      67.375  59.480 110.722  1.00  0.00           C
ATOM    954  CD1 TYR A  49      68.026  58.270 110.412  1.00  0.00           C
ATOM    956  CE1 TYR A  49      69.415  58.181 110.402  1.00  0.00           C
ATOM    958  CZ  TYR A  49      70.187  59.319 110.632  1.00  0.00           C
ATOM    959  OH  TYR A  49      71.596  59.270 110.652  1.00  0.00           O
ATOM    961  CD2 TYR A  49      68.165  60.629 110.872  1.00  0.00           C
ATOM    963  CE2 TYR A  49      69.566  60.541 110.842  1.00  0.00           C
ATOM    965  C   TYR A  49      63.937  59.081 112.412  1.00  0.00           C
ATOM    966  O   TYR A  49      63.067  58.789 111.582  1.00  0.00           O
ATOM    967  N   ARG A  50      63.617  59.681 113.552  1.00  0.00           N
ATOM    969  CA  ARG A  50      62.416  60.461 113.732  1.00  0.00           C
ATOM    971  CB  ARG A  50      62.305  60.791 115.232  1.00  0.00           C
ATOM    974  CG  ARG A  50      60.907  60.980 115.822  1.00  0.00           C
ATOM    977  CD  ARG A  50      60.977  61.259 117.332  1.00  0.00           C
ATOM    980  NE  ARG A  50      59.657  60.900 117.942  1.00  0.00           N
ATOM    982  CZ  ARG A  50      59.257  59.660 118.202  1.00  0.00           C
ATOM    983  NH1 ARG A  50      59.996  58.589 118.002  1.00  0.00           N
ATOM    986  NH2 ARG A  50      58.046  59.489 118.672  1.00  0.00           N
ATOM    989  C   ARG A  50      62.586  61.700 112.872  1.00  0.00           C
ATOM    990  O   ARG A  50      63.696  62.020 112.462  1.00  0.00           O
ATOM    991  N   TYR A  51      61.486  62.370 112.492  1.00  0.00           N
ATOM    993  CA  TYR A  51      61.567  63.540 111.632  1.00  0.00           C
ATOM    995  CB  TYR A  51      60.326  63.550 110.702  1.00  0.00           C
ATOM    998  CG  TYR A  51      60.216  62.280 109.922  1.00  0.00           C
ATOM    999  CD1 TYR A  51      61.055  62.070 108.822  1.00  0.00           C
ATOM   1001  CE1 TYR A  51      60.896  60.931 108.022  1.00  0.00           C
ATOM   1003  CZ  TYR A  51      59.896  60.000 108.302  1.00  0.00           C
ATOM   1004  OH  TYR A  51      59.716  58.829 107.522  1.00  0.00           O
ATOM   1006  CD2 TYR A  51      59.215  61.339 110.212  1.00  0.00           C
ATOM   1008  CE2 TYR A  51      59.056  60.210 109.392  1.00  0.00           C
ATOM   1010  C   TYR A  51      61.567  64.829 112.442  1.00  0.00           C
ATOM   1011  O   TYR A  51      61.637  65.930 111.922  1.00  0.00           O
ATOM   1012  N   GLY A  52      61.466  64.730 113.782  1.00  0.00           N
ATOM   1014  CA  GLY A  52      61.396  65.910 114.642  1.00  0.00           C
ATOM   1017  C   GLY A  52      60.026  66.520 114.752  1.00  0.00           C
ATOM   1018  O   GLY A  52      59.735  67.210 115.722  1.00  0.00           O
ATOM   1019  N   GLU A  53      59.125  66.260 113.772  1.00  0.00           N
ATOM   1021  CA  GLU A  53      57.736  66.690 113.852  1.00  0.00           C
ATOM   1023  CB  GLU A  53      56.965  66.391 112.542  1.00  0.00           C
ATOM   1026  CG  GLU A  53      57.486  67.150 111.302  1.00  0.00           C
ATOM   1029  CD  GLU A  53      58.295  66.270 110.342  1.00  0.00           C
ATOM   1030  OE1 GLU A  53      57.776  65.281 109.762  1.00  0.00           O
ATOM   1031  OE2 GLU A  53      59.496  66.610 110.172  1.00  0.00           O
ATOM   1032  C   GLU A  53      56.947  66.030 114.962  1.00  0.00           C
ATOM   1033  O   GLU A  53      55.985  66.561 115.482  1.00  0.00           O
ATOM   1034  N   ARG A  54      57.326  64.790 115.322  1.00  0.00           N
ATOM   1036  CA  ARG A  54      56.585  63.969 116.242  1.00  0.00           C
ATOM   1038  CB  ARG A  54      57.076  62.500 116.102  1.00  0.00           C
ATOM   1041  CG  ARG A  54      56.986  61.900 114.672  1.00  0.00           C
ATOM   1044  CD  ARG A  54      57.336  60.410 114.682  1.00  0.00           C
ATOM   1047  NE  ARG A  54      57.586  59.909 113.282  1.00  0.00           N
ATOM   1049  CZ  ARG A  54      58.256  58.789 113.002  1.00  0.00           C
ATOM   1050  NH1 ARG A  54      58.966  58.129 113.882  1.00  0.00           N
ATOM   1053  NH2 ARG A  54      58.207  58.250 111.802  1.00  0.00           N
ATOM   1056  C   ARG A  54      56.806  64.410 117.682  1.00  0.00           C
ATOM   1057  O   ARG A  54      57.905  64.220 118.212  1.00  0.00           O
ATOM   1058  N   ILE A  55      55.767  64.960 118.352  1.00  0.00           N
ATOM   1060  CA  ILE A  55      55.785  65.299 119.772  1.00  0.00           C
ATOM   1062  CB  ILE A  55      54.527  66.060 120.232  1.00  0.00           C
ATOM   1064  CG2 ILE A  55      53.277  65.160 120.232  1.00  0.00           C
ATOM   1068  CG1 ILE A  55      54.727  66.790 121.582  1.00  0.00           C
ATOM   1071  CD  ILE A  55      53.555  67.650 122.092  1.00  0.00           C
ATOM   1075  C   ILE A  55      56.086  64.049 120.612  1.00  0.00           C
ATOM   1076  O   ILE A  55      55.725  62.929 120.242  1.00  0.00           O
ATOM   1077  N   ALA A  56      56.806  64.190 121.722  1.00  0.00           N
ATOM   1079  CA  ALA A  56      57.056  63.111 122.652  1.00  0.00           C
ATOM   1081  CB  ALA A  56      58.516  62.631 122.552  1.00  0.00           C
ATOM   1085  C   ALA A  56      56.746  63.589 124.042  1.00  0.00           C
ATOM   1086  O   ALA A  56      57.486  64.370 124.652  1.00  0.00           O
ATOM   1087  N   GLU A  57      55.626  63.120 124.612  1.00  0.00           N
ATOM   1089  CA  GLU A  57      55.286  63.390 125.982  1.00  0.00           C
ATOM   1091  CB  GLU A  57      53.776  63.160 126.272  1.00  0.00           C
ATOM   1094  CG  GLU A  57      52.835  64.130 125.502  1.00  0.00           C
ATOM   1097  CD  GLU A  57      52.937  65.559 126.012  1.00  0.00           C
ATOM   1098  OE1 GLU A  57      52.446  65.820 127.142  1.00  0.00           O
ATOM   1099  OE2 GLU A  57      53.495  66.419 125.302  1.00  0.00           O
ATOM   1100  C   GLU A  57      56.146  62.539 126.892  1.00  0.00           C
ATOM   1101  O   GLU A  57      56.097  61.300 126.902  1.00  0.00           O
ATOM   1102  N   GLU A  58      56.986  63.239 127.672  1.00  0.00           N
ATOM   1104  CA  GLU A  58      58.165  62.659 128.262  1.00  0.00           C
ATOM   1106  CB  GLU A  58      59.257  62.199 127.242  1.00  0.00           C
ATOM   1109  CG  GLU A  58      60.707  62.059 127.772  1.00  0.00           C
ATOM   1112  CD  GLU A  58      60.865  61.230 129.042  1.00  0.00           C
ATOM   1113  OE1 GLU A  58      59.847  60.699 129.562  1.00  0.00           O
ATOM   1114  OE2 GLU A  58      62.027  61.120 129.502  1.00  0.00           O
ATOM   1115  C   GLU A  58      58.636  63.620 129.322  1.00  0.00           C
ATOM   1116  O   GLU A  58      59.347  64.600 129.102  1.00  0.00           O
ATOM   1117  N   GLU A  59      58.085  63.329 130.502  1.00  0.00           N
ATOM   1119  CA  GLU A  59      58.407  63.800 131.832  1.00  0.00           C
ATOM   1121  CB  GLU A  59      58.027  65.281 132.152  1.00  0.00           C
ATOM   1124  CG  GLU A  59      58.337  65.730 133.622  1.00  0.00           C
ATOM   1127  CD  GLU A  59      58.916  67.140 133.772  1.00  0.00           C
ATOM   1128  OE1 GLU A  59      58.215  68.110 133.372  1.00  0.00           O
ATOM   1129  OE2 GLU A  59      60.066  67.310 134.272  1.00  0.00           O
ATOM   1130  C   GLU A  59      57.625  62.771 132.642  1.00  0.00           C
ATOM   1131  O   GLU A  59      56.777  63.080 133.482  1.00  0.00           O
ATOM   1132  N   LYS A  60      57.887  61.479 132.322  1.00  0.00           N
ATOM   1134  CA  LYS A  60      57.235  60.331 132.932  1.00  0.00           C
ATOM   1136  CB  LYS A  60      56.445  59.480 131.892  1.00  0.00           C
ATOM   1139  CG  LYS A  60      55.226  60.140 131.222  1.00  0.00           C
ATOM   1142  CD  LYS A  60      54.597  59.230 130.132  1.00  0.00           C
ATOM   1145  CE  LYS A  60      53.256  59.730 129.592  1.00  0.00           C
ATOM   1148  NZ  LYS A  60      52.736  58.810 128.552  1.00  0.00           N
ATOM   1152  C   LYS A  60      58.295  59.419 133.572  1.00  0.00           C
ATOM   1153  O   LYS A  60      58.485  58.291 133.112  1.00  0.00           O
ATOM   1154  N   PRO A  61      59.026  59.820 134.622  1.00  0.00           N
ATOM   1155  CD  PRO A  61      58.806  61.070 135.372  1.00  0.00           C
ATOM   1158  CA  PRO A  61      59.896  58.909 135.352  1.00  0.00           C
ATOM   1160  CB  PRO A  61      60.567  59.790 136.422  1.00  0.00           C
ATOM   1163  CG  PRO A  61      59.576  60.940 136.682  1.00  0.00           C
ATOM   1166  C   PRO A  61      59.125  57.771 135.972  1.00  0.00           C
ATOM   1167  O   PRO A  61      58.015  57.999 136.462  1.00  0.00           O
ATOM   1168  N   TYR A  62      59.646  56.530 136.032  1.00  0.00           N
ATOM   1170  CA  TYR A  62      59.067  55.531 136.922  1.00  0.00           C
ATOM   1172  CB  TYR A  62      59.706  54.130 136.682  1.00  0.00           C
ATOM   1175  CG  TYR A  62      59.155  53.431 135.452  1.00  0.00           C
ATOM   1176  CD1 TYR A  62      57.776  53.259 135.242  1.00  0.00           C
ATOM   1178  CE1 TYR A  62      57.297  52.530 134.142  1.00  0.00           C
ATOM   1180  CZ  TYR A  62      58.197  51.980 133.212  1.00  0.00           C
ATOM   1181  OH  TYR A  62      57.736  51.250 132.082  1.00  0.00           O
ATOM   1183  CD2 TYR A  62      60.047  52.820 134.542  1.00  0.00           C
ATOM   1185  CE2 TYR A  62      59.566  52.111 133.432  1.00  0.00           C
ATOM   1187  C   TYR A  62      59.096  55.970 138.412  1.00  0.00           C
ATOM   1188  O   TYR A  62      60.016  56.660 138.842  1.00  0.00           O
ATOM   1189  N   LEU A  63      58.035  55.669 139.202  1.00  0.00           N
ATOM   1191  CA  LEU A  63      57.887  56.159 140.582  1.00  0.00           C
ATOM   1193  CB  LEU A  63      56.445  55.910 141.102  1.00  0.00           C
ATOM   1196  CG  LEU A  63      55.317  56.760 140.472  1.00  0.00           C
ATOM   1198  CD1 LEU A  63      53.966  56.269 141.012  1.00  0.00           C
ATOM   1202  CD2 LEU A  63      55.437  58.259 140.782  1.00  0.00           C
ATOM   1206  C   LEU A  63      58.867  55.569 141.612  1.00  0.00           C
ATOM   1207  O   LEU A  63      59.615  54.650 141.332  1.00  0.00           O
ATOM   1208  N   ILE A  64      58.846  56.050 142.882  1.00  0.00           N
ATOM   1210  CA  ILE A  64      59.735  55.569 143.942  1.00  0.00           C
ATOM   1212  CB  ILE A  64      59.605  56.430 145.212  1.00  0.00           C
ATOM   1214  CG2 ILE A  64      60.146  57.831 144.882  1.00  0.00           C
ATOM   1218  CG1 ILE A  64      58.165  56.521 145.782  1.00  0.00           C
ATOM   1221  CD  ILE A  64      57.817  55.450 146.812  1.00  0.00           C
ATOM   1225  C   ILE A  64      59.506  54.119 144.342  1.00  0.00           C
ATOM   1226  O   ILE A  64      60.335  53.470 144.972  1.00  0.00           O
ATOM   1227  N   THR A  65      58.316  53.620 143.972  1.00  0.00           N
ATOM   1229  CA  THR A  65      57.776  52.309 144.262  1.00  0.00           C
ATOM   1231  CB  THR A  65      56.257  52.430 144.442  1.00  0.00           C
ATOM   1233  OG1 THR A  65      55.686  51.269 145.022  1.00  0.00           O
ATOM   1235  CG2 THR A  65      55.486  52.719 143.132  1.00  0.00           C
ATOM   1239  C   THR A  65      58.067  51.349 143.112  1.00  0.00           C
ATOM   1240  O   THR A  65      58.015  50.131 143.262  1.00  0.00           O
ATOM   1241  N   GLU A  66      58.407  51.900 141.932  1.00  0.00           N
ATOM   1243  CA  GLU A  66      58.736  51.120 140.762  1.00  0.00           C
ATOM   1245  CB  GLU A  66      58.687  51.971 139.472  1.00  0.00           C
ATOM   1248  CG  GLU A  66      57.245  52.300 139.022  1.00  0.00           C
ATOM   1251  CD  GLU A  66      56.515  51.120 138.422  1.00  0.00           C
ATOM   1252  OE1 GLU A  66      57.066  49.990 138.392  1.00  0.00           O
ATOM   1253  OE2 GLU A  66      55.346  51.320 137.972  1.00  0.00           O
ATOM   1254  C   GLU A  66      60.066  50.410 140.892  1.00  0.00           C
ATOM   1255  O   GLU A  66      61.027  50.919 141.462  1.00  0.00           O
ATOM   1256  N   LEU A  67      60.166  49.179 140.372  1.00  0.00           N
ATOM   1258  CA  LEU A  67      61.367  48.390 140.492  1.00  0.00           C
ATOM   1260  CB  LEU A  67      61.036  46.870 140.492  1.00  0.00           C
ATOM   1263  CG  LEU A  67      60.326  46.289 141.752  1.00  0.00           C
ATOM   1265  CD1 LEU A  67      61.266  46.329 142.962  1.00  0.00           C
ATOM   1269  CD2 LEU A  67      58.966  46.900 142.102  1.00  0.00           C
ATOM   1273  C   LEU A  67      62.456  48.780 139.462  1.00  0.00           C
ATOM   1274  O   LEU A  67      63.606  48.989 139.872  1.00  0.00           O
ATOM   1275  N   PRO A  68      62.216  48.951 138.152  1.00  0.00           N
ATOM   1276  CD  PRO A  68      61.027  48.449 137.442  1.00  0.00           C
ATOM   1279  CA  PRO A  68      63.285  49.300 137.222  1.00  0.00           C
ATOM   1281  CB  PRO A  68      62.905  48.550 135.932  1.00  0.00           C
ATOM   1284  CG  PRO A  68      61.375  48.519 135.952  1.00  0.00           C
ATOM   1287  C   PRO A  68      63.316  50.809 137.012  1.00  0.00           C
ATOM   1288  O   PRO A  68      62.286  51.419 136.752  1.00  0.00           O
ATOM   1289  N   ASP A  69      64.496  51.460 137.112  1.00  0.00           N
ATOM   1291  CA  ASP A  69      64.587  52.901 136.902  1.00  0.00           C
ATOM   1293  CB  ASP A  69      65.696  53.470 137.822  1.00  0.00           C
ATOM   1296  CG  ASP A  69      65.687  54.980 137.982  1.00  0.00           C
ATOM   1297  OD1 ASP A  69      64.646  55.650 137.782  1.00  0.00           O
ATOM   1298  OD2 ASP A  69      66.746  55.499 138.412  1.00  0.00           O
ATOM   1299  C   ASP A  69      64.805  53.230 135.422  1.00  0.00           C
ATOM   1300  O   ASP A  69      65.906  53.090 134.862  1.00  0.00           O
ATOM   1301  N   SER A  70      63.746  53.699 134.732  1.00  0.00           N
ATOM   1303  CA  SER A  70      63.666  53.849 133.292  1.00  0.00           C
ATOM   1305  CB  SER A  70      63.155  52.620 132.482  1.00  0.00           C
ATOM   1308  OG  SER A  70      63.857  51.409 132.782  1.00  0.00           O
ATOM   1310  C   SER A  70      62.687  54.969 133.032  1.00  0.00           C
ATOM   1311  O   SER A  70      61.936  55.380 133.912  1.00  0.00           O
ATOM   1312  N   TRP A  71      62.677  55.499 131.792  1.00  0.00           N
ATOM   1314  CA  TRP A  71      61.746  56.530 131.362  1.00  0.00           C
ATOM   1316  CB  TRP A  71      62.466  57.649 130.592  1.00  0.00           C
ATOM   1319  CG  TRP A  71      63.236  58.460 131.562  1.00  0.00           C
ATOM   1320  CD1 TRP A  71      64.447  58.150 132.112  1.00  0.00           C
ATOM   1322  NE1 TRP A  71      64.687  59.000 133.162  1.00  0.00           N
ATOM   1324  CE2 TRP A  71      63.657  59.879 133.292  1.00  0.00           C
ATOM   1325  CD2 TRP A  71      62.706  59.559 132.312  1.00  0.00           C
ATOM   1326  CE3 TRP A  71      61.507  60.250 132.282  1.00  0.00           C
ATOM   1328  CZ3 TRP A  71      61.375  61.381 133.072  1.00  0.00           C
ATOM   1330  CZ2 TRP A  71      63.437  60.900 134.222  1.00  0.00           C
ATOM   1332  CH2 TRP A  71      62.316  61.700 134.032  1.00  0.00           C
ATOM   1334  C   TRP A  71      60.676  55.949 130.492  1.00  0.00           C
ATOM   1335  O   TRP A  71      60.925  54.969 129.782  1.00  0.00           O
ATOM   1336  N   VAL A  72      59.475  56.539 130.522  1.00  0.00           N
ATOM   1338  CA  VAL A  72      58.376  56.110 129.682  1.00  0.00           C
ATOM   1340  CB  VAL A  72      57.115  55.800 130.482  1.00  0.00           C
ATOM   1342  CG1 VAL A  72      55.985  55.359 129.532  1.00  0.00           C
ATOM   1346  CG2 VAL A  72      57.416  54.699 131.502  1.00  0.00           C
ATOM   1350  C   VAL A  72      58.076  57.210 128.712  1.00  0.00           C
ATOM   1351  O   VAL A  72      57.416  58.199 129.022  1.00  0.00           O
ATOM   1352  N   VAL A  73      58.477  57.030 127.452  1.00  0.00           N
ATOM   1354  CA  VAL A  73      58.225  58.020 126.432  1.00  0.00           C
ATOM   1356  CB  VAL A  73      59.396  58.129 125.472  1.00  0.00           C
ATOM   1358  CG1 VAL A  73      59.125  59.211 124.392  1.00  0.00           C
ATOM   1362  CG2 VAL A  73      60.646  58.470 126.312  1.00  0.00           C
ATOM   1366  C   VAL A  73      56.975  57.589 125.712  1.00  0.00           C
ATOM   1367  O   VAL A  73      56.847  56.430 125.322  1.00  0.00           O
ATOM   1368  N   GLU A  74      56.016  58.500 125.472  1.00  0.00           N
ATOM   1370  CA  GLU A  74      55.016  58.250 124.452  1.00  0.00           C
ATOM   1372  CB  GLU A  74      53.555  58.239 124.962  1.00  0.00           C
ATOM   1375  CG  GLU A  74      52.957  59.611 125.352  1.00  0.00           C
ATOM   1378  CD  GLU A  74      51.546  59.530 125.912  1.00  0.00           C
ATOM   1379  OE1 GLU A  74      50.746  58.680 125.452  1.00  0.00           O
ATOM   1380  OE2 GLU A  74      51.266  60.261 126.902  1.00  0.00           O
ATOM   1381  C   GLU A  74      55.236  59.291 123.392  1.00  0.00           C
ATOM   1382  O   GLU A  74      55.317  60.489 123.642  1.00  0.00           O
ATOM   1383  N   GLY A  75      55.405  58.829 122.152  1.00  0.00           N
ATOM   1385  CA  GLY A  75      55.556  59.710 121.022  1.00  0.00           C
ATOM   1388  C   GLY A  75      54.366  59.590 120.132  1.00  0.00           C
ATOM   1389  O   GLY A  75      53.976  58.489 119.782  1.00  0.00           O
ATOM   1390  N   ALA A  76      53.787  60.721 119.692  1.00  0.00           N
ATOM   1392  CA  ALA A  76      52.706  60.699 118.742  1.00  0.00           C
ATOM   1394  CB  ALA A  76      51.655  61.770 119.052  1.00  0.00           C
ATOM   1398  C   ALA A  76      53.236  60.931 117.352  1.00  0.00           C
ATOM   1399  O   ALA A  76      54.067  61.800 117.092  1.00  0.00           O
ATOM   1400  N   LYS A  77      52.765  60.140 116.372  1.00  0.00           N
ATOM   1402  CA  LYS A  77      53.076  60.419 114.992  1.00  0.00           C
ATOM   1404  CB  LYS A  77      53.597  59.130 114.322  1.00  0.00           C
ATOM   1407  CG  LYS A  77      54.277  59.300 112.952  1.00  0.00           C
ATOM   1410  CD  LYS A  77      54.937  57.989 112.442  1.00  0.00           C
ATOM   1413  CE  LYS A  77      53.966  56.809 112.342  1.00  0.00           C
ATOM   1416  NZ  LYS A  77      54.545  55.531 111.872  1.00  0.00           N
ATOM   1420  C   LYS A  77      51.847  61.000 114.302  1.00  0.00           C
ATOM   1421  O   LYS A  77      51.476  60.590 113.202  1.00  0.00           O
ATOM   1422  N   LEU A  78      51.266  62.079 114.882  1.00  0.00           N
ATOM   1424  CA  LEU A  78      50.265  62.971 114.292  1.00  0.00           C
ATOM   1426  CB  LEU A  78      50.136  64.179 115.272  1.00  0.00           C
ATOM   1429  CG  LEU A  78      48.976  65.180 115.132  1.00  0.00           C
ATOM   1431  CD1 LEU A  78      48.896  66.030 113.852  1.00  0.00           C
ATOM   1435  CD2 LEU A  78      47.646  64.509 115.462  1.00  0.00           C
ATOM   1439  C   LEU A  78      50.507  63.379 112.832  1.00  0.00           C
ATOM   1440  O   LEU A  78      49.566  63.559 112.062  1.00  0.00           O
ATOM   1441  N   PRO A  79      51.736  63.509 112.352  1.00  0.00           N
ATOM   1442  CD  PRO A  79      52.867  64.010 113.142  1.00  0.00           C
ATOM   1445  CA  PRO A  79      51.936  63.759 110.942  1.00  0.00           C
ATOM   1447  CB  PRO A  79      53.415  64.049 110.852  1.00  0.00           C
ATOM   1450  CG  PRO A  79      53.727  64.770 112.152  1.00  0.00           C
ATOM   1453  C   PRO A  79      51.676  62.659 109.942  1.00  0.00           C
ATOM   1454  O   PRO A  79      51.157  62.961 108.882  1.00  0.00           O
ATOM   1455  N   TYR A  80      52.115  61.419 110.192  1.00  0.00           N
ATOM   1457  CA  TYR A  80      52.017  60.369 109.182  1.00  0.00           C
ATOM   1459  CB  TYR A  80      52.996  59.249 109.602  1.00  0.00           C
ATOM   1462  CG  TYR A  80      53.007  58.020 108.742  1.00  0.00           C
ATOM   1463  CD1 TYR A  80      53.727  57.950 107.542  1.00  0.00           C
ATOM   1465  CE1 TYR A  80      53.746  56.749 106.802  1.00  0.00           C
ATOM   1467  CZ  TYR A  80      53.056  55.640 107.282  1.00  0.00           C
ATOM   1468  OH  TYR A  80      52.916  54.471 106.532  1.00  0.00           O
ATOM   1470  CD2 TYR A  80      52.316  56.890 109.192  1.00  0.00           C
ATOM   1472  CE2 TYR A  80      52.356  55.699 108.482  1.00  0.00           C
ATOM   1474  C   TYR A  80      50.597  59.870 109.062  1.00  0.00           C
ATOM   1475  O   TYR A  80      50.136  59.460 108.002  1.00  0.00           O
ATOM   1476  N   GLU A  81      49.875  59.960 110.182  1.00  0.00           N
ATOM   1478  CA  GLU A  81      48.507  59.570 110.362  1.00  0.00           C
ATOM   1480  CB  GLU A  81      48.466  58.111 110.862  1.00  0.00           C
ATOM   1483  CG  GLU A  81      48.757  56.989 109.822  1.00  0.00           C
ATOM   1486  CD  GLU A  81      49.176  55.669 110.472  1.00  0.00           C
ATOM   1487  OE1 GLU A  81      49.146  55.590 111.722  1.00  0.00           O
ATOM   1488  OE2 GLU A  81      49.587  54.750 109.722  1.00  0.00           O
ATOM   1489  C   GLU A  81      47.996  60.461 111.472  1.00  0.00           C
ATOM   1490  O   GLU A  81      48.776  60.949 112.282  1.00  0.00           O
ATOM   1491  N   VAL A  82      46.676  60.721 111.612  1.00  0.00           N
ATOM   1493  CA  VAL A  82      46.206  61.809 112.472  1.00  0.00           C
ATOM   1495  CB  VAL A  82      46.076  63.111 111.682  1.00  0.00           C
ATOM   1497  CG1 VAL A  82      45.265  62.789 110.422  1.00  0.00           C
ATOM   1501  CG2 VAL A  82      45.515  64.330 112.452  1.00  0.00           C
ATOM   1505  C   VAL A  82      44.977  61.409 113.272  1.00  0.00           C
ATOM   1506  O   VAL A  82      43.867  61.910 113.112  1.00  0.00           O
ATOM   1507  N   ALA A  83      45.136  60.489 114.232  1.00  0.00           N
ATOM   1509  CA  ALA A  83      44.026  60.070 115.032  1.00  0.00           C
ATOM   1511  CB  ALA A  83      43.246  59.039 114.202  1.00  0.00           C
ATOM   1515  C   ALA A  83      44.396  59.509 116.412  1.00  0.00           C
ATOM   1516  O   ALA A  83      43.527  59.011 117.122  1.00  0.00           O
ATOM   1517  N   GLY A  84      45.637  59.660 116.912  1.00  0.00           N
ATOM   1519  CA  GLY A  84      45.956  59.300 118.302  1.00  0.00           C
ATOM   1522  C   GLY A  84      46.817  58.080 118.502  1.00  0.00           C
ATOM   1523  O   GLY A  84      47.245  57.799 119.622  1.00  0.00           O
ATOM   1524  N   GLY A  85      47.146  57.339 117.432  1.00  0.00           N
ATOM   1526  CA  GLY A  85      48.236  56.360 117.382  1.00  0.00           C
ATOM   1529  C   GLY A  85      49.576  56.840 117.912  1.00  0.00           C
ATOM   1530  O   GLY A  85      49.956  58.020 117.852  1.00  0.00           O
ATOM   1531  N   VAL A  86      50.335  55.919 118.502  1.00  0.00           N
ATOM   1533  CA  VAL A  86      51.297  56.300 119.502  1.00  0.00           C
ATOM   1535  CB  VAL A  86      50.606  56.511 120.852  1.00  0.00           C
ATOM   1537  CG1 VAL A  86      49.996  55.201 121.392  1.00  0.00           C
ATOM   1541  CG2 VAL A  86      51.556  57.190 121.852  1.00  0.00           C
ATOM   1545  C   VAL A  86      52.386  55.250 119.542  1.00  0.00           C
ATOM   1546  O   VAL A  86      52.266  54.090 119.152  1.00  0.00           O
ATOM   1547  N   PHE A  87      53.576  55.669 119.952  1.00  0.00           N
ATOM   1549  CA  PHE A  87      54.745  54.839 119.952  1.00  0.00           C
ATOM   1551  CB  PHE A  87      55.795  55.349 118.942  1.00  0.00           C
ATOM   1554  CG  PHE A  87      55.117  55.359 117.602  1.00  0.00           C
ATOM   1555  CD1 PHE A  87      55.075  54.160 116.902  1.00  0.00           C
ATOM   1557  CE1 PHE A  87      54.226  53.989 115.802  1.00  0.00           C
ATOM   1559  CZ  PHE A  87      53.396  55.039 115.412  1.00  0.00           C
ATOM   1561  CD2 PHE A  87      54.326  56.440 117.152  1.00  0.00           C
ATOM   1563  CE2 PHE A  87      53.437  56.259 116.092  1.00  0.00           C
ATOM   1565  C   PHE A  87      55.236  54.969 121.352  1.00  0.00           C
ATOM   1566  O   PHE A  87      55.597  56.070 121.762  1.00  0.00           O
ATOM   1567  N   ILE A  88      55.247  53.881 122.122  1.00  0.00           N
ATOM   1569  CA  ILE A  88      55.806  53.899 123.452  1.00  0.00           C
ATOM   1571  CB  ILE A  88      54.966  53.270 124.552  1.00  0.00           C
ATOM   1573  CG2 ILE A  88      53.727  54.169 124.742  1.00  0.00           C
ATOM   1577  CG1 ILE A  88      54.556  51.809 124.272  1.00  0.00           C
ATOM   1580  CD  ILE A  88      55.486  50.739 124.862  1.00  0.00           C
ATOM   1584  C   ILE A  88      57.187  53.320 123.382  1.00  0.00           C
ATOM   1585  O   ILE A  88      57.426  52.300 122.722  1.00  0.00           O
ATOM   1586  N   ILE A  89      58.146  53.989 124.002  1.00  0.00           N
ATOM   1588  CA  ILE A  89      59.517  53.570 124.022  1.00  0.00           C
ATOM   1590  CB  ILE A  89      60.445  54.390 123.102  1.00  0.00           C
ATOM   1592  CG2 ILE A  89      61.856  53.759 123.152  1.00  0.00           C
ATOM   1596  CG1 ILE A  89      59.956  54.449 121.632  1.00  0.00           C
ATOM   1599  CD  ILE A  89      59.026  55.620 121.292  1.00  0.00           C
ATOM   1603  C   ILE A  89      59.896  53.740 125.472  1.00  0.00           C
ATOM   1604  O   ILE A  89      59.545  54.750 126.082  1.00  0.00           O
ATOM   1605  N   GLU A  90      60.567  52.750 126.072  1.00  0.00           N
ATOM   1607  CA  GLU A  90      61.066  52.901 127.422  1.00  0.00           C
ATOM   1609  CB  GLU A  90      60.296  52.050 128.472  1.00  0.00           C
ATOM   1612  CG  GLU A  90      60.597  50.531 128.432  1.00  0.00           C
ATOM   1615  CD  GLU A  90      59.665  49.690 129.302  1.00  0.00           C
ATOM   1616  OE1 GLU A  90      59.657  49.870 130.552  1.00  0.00           O
ATOM   1617  OE2 GLU A  90      58.945  48.829 128.722  1.00  0.00           O
ATOM   1618  C   GLU A  90      62.566  52.680 127.432  1.00  0.00           C
ATOM   1619  O   GLU A  90      63.116  51.770 126.792  1.00  0.00           O
ATOM   1620  N   ILE A  91      63.267  53.620 128.092  1.00  0.00           N
ATOM   1622  CA  ILE A  91      64.716  53.810 128.012  1.00  0.00           C
ATOM   1624  CB  ILE A  91      65.096  55.131 127.342  1.00  0.00           C
ATOM   1626  CG2 ILE A  91      66.636  55.340 127.322  1.00  0.00           C
ATOM   1630  CG1 ILE A  91      64.517  55.271 125.922  1.00  0.00           C
ATOM   1633  CD  ILE A  91      64.896  54.160 124.952  1.00  0.00           C
ATOM   1637  C   ILE A  91      65.265  53.881 129.412  1.00  0.00           C
ATOM   1638  O   ILE A  91      64.836  54.710 130.212  1.00  0.00           O
ATOM   1639  N   ASN A  92      66.256  53.031 129.782  1.00  0.00           N
ATOM   1641  CA  ASN A  92      66.757  52.980 131.152  1.00  0.00           C
ATOM   1643  CB  ASN A  92      67.786  51.840 131.412  1.00  0.00           C
ATOM   1646  CG  ASN A  92      67.156  50.440 131.282  1.00  0.00           C
ATOM   1647  OD1 ASN A  92      66.046  50.261 130.792  1.00  0.00           O
ATOM   1648  ND2 ASN A  92      67.896  49.400 131.732  1.00  0.00           N
ATOM   1651  C   ASN A  92      67.356  54.330 131.622  1.00  0.00           C
ATOM   1652  O   ASN A  92      68.085  55.000 130.902  1.00  0.00           O
ATOM   1653  N   LYS A  93      67.076  54.750 132.882  1.00  0.00           N
ATOM   1655  CA  LYS A  93      67.555  56.009 133.432  1.00  0.00           C
ATOM   1657  CB  LYS A  93      66.687  56.469 134.642  1.00  0.00           C
ATOM   1660  CG  LYS A  93      67.235  57.659 135.482  1.00  0.00           C
ATOM   1663  CD  LYS A  93      66.146  58.460 136.212  1.00  0.00           C
ATOM   1666  CE  LYS A  93      66.585  59.629 137.092  1.00  0.00           C
ATOM   1669  NZ  LYS A  93      67.016  60.800 136.282  1.00  0.00           N
ATOM   1673  C   LYS A  93      69.036  55.970 133.802  1.00  0.00           C
ATOM   1674  O   LYS A  93      69.716  56.989 133.892  1.00  0.00           O
ATOM   1675  N   LYS A  94      69.586  54.750 133.972  1.00  0.00           N
ATOM   1677  CA  LYS A  94      70.956  54.550 134.402  1.00  0.00           C
ATOM   1679  CB  LYS A  94      71.027  53.309 135.332  1.00  0.00           C
ATOM   1682  CG  LYS A  94      70.617  53.640 136.772  1.00  0.00           C
ATOM   1685  CD  LYS A  94      71.076  52.599 137.812  1.00  0.00           C
ATOM   1688  CE  LYS A  94      72.596  52.409 137.872  1.00  0.00           C
ATOM   1691  NZ  LYS A  94      72.996  51.599 139.032  1.00  0.00           N
ATOM   1695  C   LYS A  94      72.066  54.471 133.352  1.00  0.00           C
ATOM   1696  O   LYS A  94      73.196  54.870 133.642  1.00  0.00           O
ATOM   1697  N   ASN A  95      71.816  54.011 132.112  1.00  0.00           N
ATOM   1699  CA  ASN A  95      72.835  54.070 131.052  1.00  0.00           C
ATOM   1701  CB  ASN A  95      73.516  52.710 130.772  1.00  0.00           C
ATOM   1704  CG  ASN A  95      74.216  52.190 132.012  1.00  0.00           C
ATOM   1705  OD1 ASN A  95      75.016  52.859 132.672  1.00  0.00           O
ATOM   1706  ND2 ASN A  95      73.915  50.919 132.332  1.00  0.00           N
ATOM   1709  C   ASN A  95      72.257  54.500 129.732  1.00  0.00           C
ATOM   1710  O   ASN A  95      72.977  54.650 128.752  1.00  0.00           O
ATOM   1711  N   GLY A  96      70.937  54.739 129.682  1.00  0.00           N
ATOM   1713  CA  GLY A  96      70.265  55.159 128.462  1.00  0.00           C
ATOM   1716  C   GLY A  96      70.216  54.090 127.442  1.00  0.00           C
ATOM   1717  O   GLY A  96      70.547  54.349 126.292  1.00  0.00           O
ATOM   1718  N   CYS A  97      69.856  52.849 127.822  1.00  0.00           N
ATOM   1720  CA  CYS A  97      69.735  51.781 126.842  1.00  0.00           C
ATOM   1722  CB  CYS A  97      70.256  50.419 127.402  1.00  0.00           C
ATOM   1725  SG  CYS A  97      69.187  49.570 128.602  1.00  0.00           S
ATOM   1727  C   CYS A  97      68.305  51.721 126.352  1.00  0.00           C
ATOM   1728  O   CYS A  97      67.356  51.989 127.082  1.00  0.00           O
ATOM   1729  N   VAL A  98      68.126  51.360 125.072  1.00  0.00           N
ATOM   1731  CA  VAL A  98      66.835  51.000 124.512  1.00  0.00           C
ATOM   1733  CB  VAL A  98      66.887  51.009 122.992  1.00  0.00           C
ATOM   1735  CG1 VAL A  98      66.996  52.480 122.542  1.00  0.00           C
ATOM   1739  CG2 VAL A  98      68.106  50.239 122.442  1.00  0.00           C
ATOM   1743  C   VAL A  98      66.356  49.681 125.112  1.00  0.00           C
ATOM   1744  O   VAL A  98      66.966  48.629 124.922  1.00  0.00           O
ATOM   1745  N   LEU A  99      65.296  49.699 125.942  1.00  0.00           N
ATOM   1747  CA  LEU A  99      64.875  48.519 126.672  1.00  0.00           C
ATOM   1749  CB  LEU A  99      64.396  48.909 128.092  1.00  0.00           C
ATOM   1752  CG  LEU A  99      63.896  47.729 128.962  1.00  0.00           C
ATOM   1754  CD1 LEU A  99      65.007  46.690 129.182  1.00  0.00           C
ATOM   1758  CD2 LEU A  99      63.337  48.199 130.312  1.00  0.00           C
ATOM   1762  C   LEU A  99      63.776  47.789 125.932  1.00  0.00           C
ATOM   1763  O   LEU A  99      63.825  46.560 125.782  1.00  0.00           O
ATOM   1764  N   ASN A 100      62.757  48.540 125.482  1.00  0.00           N
ATOM   1766  CA  ASN A 100      61.585  47.999 124.852  1.00  0.00           C
ATOM   1768  CB  ASN A 100      60.585  47.500 125.932  1.00  0.00           C
ATOM   1771  CG  ASN A 100      59.426  46.700 125.352  1.00  0.00           C
ATOM   1772  OD1 ASN A 100      59.597  45.809 124.512  1.00  0.00           O
ATOM   1773  ND2 ASN A 100      58.197  47.030 125.802  1.00  0.00           N
ATOM   1776  C   ASN A 100      60.977  49.109 124.022  1.00  0.00           C
ATOM   1777  O   ASN A 100      61.206  50.299 124.272  1.00  0.00           O
ATOM   1778  N   PHE A 101      60.166  48.759 123.022  1.00  0.00           N
ATOM   1780  CA  PHE A 101      59.447  49.710 122.202  1.00  0.00           C
ATOM   1782  CB  PHE A 101      60.247  50.099 120.922  1.00  0.00           C
ATOM   1785  CG  PHE A 101      60.457  48.940 119.982  1.00  0.00           C
ATOM   1786  CD1 PHE A 101      61.476  48.010 120.222  1.00  0.00           C
ATOM   1788  CE1 PHE A 101      61.676  46.919 119.382  1.00  0.00           C
ATOM   1790  CZ  PHE A 101      60.855  46.749 118.262  1.00  0.00           C
ATOM   1792  CD2 PHE A 101      59.646  48.759 118.852  1.00  0.00           C
ATOM   1794  CE2 PHE A 101      59.836  47.659 117.992  1.00  0.00           C
ATOM   1796  C   PHE A 101      58.116  49.049 121.892  1.00  0.00           C
ATOM   1797  O   PHE A 101      57.916  47.859 122.052  1.00  0.00           O
ATOM   1798  N   LEU A 102      57.126  49.820 121.442  1.00  0.00           N
ATOM   1800  CA  LEU A 102      55.956  49.260 120.792  1.00  0.00           C
ATOM   1802  CB  LEU A 102      54.836  48.909 121.792  1.00  0.00           C
ATOM   1805  CG  LEU A 102      53.547  48.309 121.192  1.00  0.00           C
ATOM   1807  CD1 LEU A 102      53.787  46.890 120.652  1.00  0.00           C
ATOM   1811  CD2 LEU A 102      52.386  48.309 122.212  1.00  0.00           C
ATOM   1815  C   LEU A 102      55.457  50.250 119.782  1.00  0.00           C
ATOM   1816  O   LEU A 102      55.317  51.440 120.052  1.00  0.00           O
ATOM   1817  N   HIS A 103      55.166  49.780 118.562  1.00  0.00           N
ATOM   1819  CA  HIS A 103      54.556  50.599 117.542  1.00  0.00           C
ATOM   1821  CB  HIS A 103      55.177  50.310 116.162  1.00  0.00           C
ATOM   1824  ND1 HIS A 103      56.817  52.030 115.492  1.00  0.00           N
ATOM   1825  CG  HIS A 103      56.585  50.800 116.052  1.00  0.00           C
ATOM   1826  CE1 HIS A 103      58.137  52.160 115.472  1.00  0.00           C
ATOM   1828  NE2 HIS A 103      58.757  51.089 116.002  1.00  0.00           N
ATOM   1830  CD2 HIS A 103      57.765  50.190 116.352  1.00  0.00           C
ATOM   1832  C   HIS A 103      53.085  50.261 117.542  1.00  0.00           C
ATOM   1833  O   HIS A 103      52.726  49.140 117.162  1.00  0.00           O
ATOM   1834  N   SER A 104      52.216  51.190 117.992  1.00  0.00           N
ATOM   1836  CA  SER A 104      50.777  51.000 117.812  1.00  0.00           C
ATOM   1838  CB  SER A 104      49.816  51.840 118.702  1.00  0.00           C
ATOM   1841  OG  SER A 104      49.646  53.199 118.302  1.00  0.00           O
ATOM   1843  C   SER A 104      50.405  51.100 116.352  1.00  0.00           C
ATOM   1844  O   SER A 104      50.937  51.919 115.592  1.00  0.00           O
ATOM   1845  N   LYS A 105      49.535  50.190 115.942  1.00  0.00           N
ATOM   1847  CA  LYS A 105      48.937  50.110 114.632  1.00  0.00           C
ATOM   1849  CB  LYS A 105      49.056  48.670 114.062  1.00  0.00           C
ATOM   1852  CG  LYS A 105      50.476  48.090 113.982  1.00  0.00           C
ATOM   1855  CD  LYS A 105      50.426  46.669 113.382  1.00  0.00           C
ATOM   1858  CE  LYS A 105      51.515  45.699 113.852  1.00  0.00           C
ATOM   1861  NZ  LYS A 105      52.826  46.100 113.342  1.00  0.00           N
ATOM   1865  C   LYS A 105      47.437  50.359 114.872  1.00  0.00           C
ATOM   1866  OT1 LYS A 105      46.887  49.669 115.782  1.00  0.00           O
ATOM   1867  OT2 LYS A 105      46.826  51.210 114.172  1.00  0.00           O
ATOM   1868  NH3 POPEB 106      98.407  80.611 109.102  1.00  0.00           N
ATOM   1872  C12 POPEB 106      98.696  82.090 109.122  1.00  0.00           C
ATOM   1875  C11 POPEB 106      99.566  82.520 107.932  1.00  0.00           C
ATOM   1878  P   POPEB 106     102.206  82.509 107.952  1.00  0.00           P
ATOM   1879  O13 POPEB 106     102.216  83.501 109.032  1.00  0.00           O
ATOM   1880  O14 POPEB 106     103.256  81.460 107.932  1.00  0.00           O
ATOM   1881  O11 POPEB 106     102.187  83.270 106.552  1.00  0.00           O
ATOM   1882  O12 POPEB 106     100.797  81.791 107.922  1.00  0.00           O
ATOM   1883  C1  POPEB 106     101.726  82.541 105.412  1.00  0.00           C
ATOM   1886  C2  POPEB 106     102.616  82.760 104.162  1.00  0.00           C
ATOM   1888  O21 POPEB 106     102.027  82.020 103.082  1.00  0.00           O
ATOM   1889  C21 POPEB 106     101.017  82.630 102.502  1.00  0.00           C
ATOM   1890  O22 POPEB 106     100.546  83.710 102.802  1.00  0.00           O
ATOM   1891  C22 POPEB 106     100.566  81.750 101.342  1.00  0.00           C
ATOM   1894  C3  POPEB 106     104.076  82.251 104.332  1.00  0.00           C
ATOM   1897  O31 POPEB 106     104.666  81.820 103.082  1.00  0.00           O
ATOM   1898  C31 POPEB 106     104.856  82.790 102.162  1.00  0.00           C
ATOM   1899  O32 POPEB 106     104.776  83.989 102.382  1.00  0.00           O
ATOM   1900  C32 POPEB 106     105.165  82.150 100.812  1.00  0.00           C
ATOM   1903  C23 POPEB 106      99.487  82.460 100.512  1.00  0.00           C
ATOM   1906  C24 POPEB 106      99.256  81.770  99.172  1.00  0.00           C
ATOM   1909  C25 POPEB 106     100.516  81.750  98.292  1.00  0.00           C
ATOM   1912  C26 POPEB 106     100.177  81.711  96.802  1.00  0.00           C
ATOM   1915  C27 POPEB 106     101.396  81.930  95.902  1.00  0.00           C
ATOM   1918  C28 POPEB 106     101.007  82.369  94.482  1.00  0.00           C
ATOM   1921  C29 POPEB 106     100.606  83.830  94.442  1.00  0.00           C
ATOM   1923 0C21 POPEB 106      99.366  84.320  94.312  1.00  0.00           C
ATOM   1925 1C21 POPEB 106      98.106  83.521  94.142  1.00  0.00           C
ATOM   1928 2C21 POPEB 106      97.047  84.220  93.272  1.00  0.00           C
ATOM   1931 3C21 POPEB 106      95.855  83.280  93.002  1.00  0.00           C
ATOM   1934 4C21 POPEB 106      94.846  83.840  92.002  1.00  0.00           C
ATOM   1937 5C21 POPEB 106      93.827  82.780  91.542  1.00  0.00           C
ATOM   1940 6C21 POPEB 106      92.736  82.490  92.582  1.00  0.00           C
ATOM   1943 7C21 POPEB 106      91.756  81.421  92.102  1.00  0.00           C
ATOM   1946 8C21 POPEB 106      90.536  81.250  93.012  1.00  0.00           C
ATOM   1950  C33 POPEB 106     105.116  83.140  99.622  1.00  0.00           C
ATOM   1953  C34 POPEB 106     105.007  82.430  98.262  1.00  0.00           C
ATOM   1956  C35 POPEB 106     105.665  83.200  97.112  1.00  0.00           C
ATOM   1959  C36 POPEB 106     105.387  82.599  95.722  1.00  0.00           C
ATOM   1962  C37 POPEB 106     106.217  83.289  94.632  1.00  0.00           C
ATOM   1965  C38 POPEB 106     105.877  82.869  93.192  1.00  0.00           C
ATOM   1968  C39 POPEB 106     104.576  83.489  92.642  1.00  0.00           C
ATOM   1971 0C31 POPEB 106     104.605  85.020  92.572  1.00  0.00           C
ATOM   1974 1C31 POPEB 106     103.286  85.649  92.122  1.00  0.00           C
ATOM   1977 2C31 POPEB 106     103.367  87.179  92.112  1.00  0.00           C
ATOM   1980 3C31 POPEB 106     102.036  87.860  92.472  1.00  0.00           C
ATOM   1983 4C31 POPEB 106     100.877  87.460  91.562  1.00  0.00           C
ATOM   1986 5C31 POPEB 106      99.636  88.311  91.802  1.00  0.00           C
ATOM   1989 6C31 POPEB 106      98.486  87.910  90.892  1.00  0.00           C
ATOM   1993  NH3 POPEC 107     126.056 103.370  66.752  1.00  0.00           N
ATOM   1997  C12 POPEC 107     127.297 104.201  66.592  1.00  0.00           C
ATOM   2000  C11 POPEC 107     127.556 105.020  67.872  1.00  0.00           C
ATOM   2003  P   POPEC 107     130.165 104.809  68.212  1.00  0.00           P
ATOM   2004  O13 POPEC 107     130.536 103.940  67.072  1.00  0.00           O
ATOM   2005  O14 POPEC 107     131.217 105.710  68.752  1.00  0.00           O
ATOM   2006  O11 POPEC 107     129.666 103.849  69.372  1.00  0.00           O
ATOM   2007  O12 POPEC 107     128.846 105.630  67.892  1.00  0.00           O
ATOM   2008  C1  POPEC 107     129.436 104.380  70.682  1.00  0.00           C
ATOM   2011  C2  POPEC 107     128.376 103.559  71.462  1.00  0.00           C
ATOM   2013  O21 POPEC 107     127.486 104.360  72.252  1.00  0.00           O
ATOM   2014  C21 POPEC 107     127.936 105.360  72.972  1.00  0.00           C
ATOM   2015  O22 POPEC 107     129.086 105.760  73.062  1.00  0.00           O
ATOM   2016  C22 POPEC 107     126.766 105.900  73.742  1.00  0.00           C
ATOM   2019  C3  POPEC 107     128.945 102.340  72.272  1.00  0.00           C
ATOM   2022  O31 POPEC 107     128.896 102.560  73.692  1.00  0.00           O
ATOM   2023  C31 POPEC 107     129.996 103.040  74.242  1.00  0.00           C
ATOM   2024  O32 POPEC 107     131.096 103.070  73.722  1.00  0.00           O
ATOM   2025  C32 POPEC 107     129.626 103.559  75.642  1.00  0.00           C
ATOM   2028  C23 POPEC 107     127.206 107.020  74.692  1.00  0.00           C
ATOM   2031  C24 POPEC 107     125.995 107.650  75.382  1.00  0.00           C
ATOM   2034  C25 POPEC 107     125.347 106.730  76.432  1.00  0.00           C
ATOM   2037  C26 POPEC 107     124.055 107.329  77.002  1.00  0.00           C
ATOM   2040  C27 POPEC 107     123.127 106.291  77.652  1.00  0.00           C
ATOM   2043  C28 POPEC 107     122.926 106.470  79.172  1.00  0.00           C
ATOM   2046  C29 POPEC 107     124.216 106.510  79.972  1.00  0.00           C
ATOM   2048 0C21 POPEC 107     124.757 107.590  80.562  1.00  0.00           C
ATOM   2050 1C21 POPEC 107     124.216 108.999  80.532  1.00  0.00           C
ATOM   2053 2C21 POPEC 107     123.566 109.409  81.862  1.00  0.00           C
ATOM   2056 3C21 POPEC 107     124.566 109.760  82.972  1.00  0.00           C
ATOM   2059 4C21 POPEC 107     123.836 110.060  84.292  1.00  0.00           C
ATOM   2062 5C21 POPEC 107     124.745 110.649  85.382  1.00  0.00           C
ATOM   2065 6C21 POPEC 107     123.957 110.989  86.662  1.00  0.00           C
ATOM   2068 7C21 POPEC 107     124.776 111.779  87.692  1.00  0.00           C
ATOM   2071 8C21 POPEC 107     123.937 112.360  88.822  1.00  0.00           C
ATOM   2075  C33 POPEC 107     130.686 104.491  76.282  1.00  0.00           C
ATOM   2078  C34 POPEC 107     130.126 105.270  77.482  1.00  0.00           C
ATOM   2081  C35 POPEC 107     129.786 104.399  78.702  1.00  0.00           C
ATOM   2084  C36 POPEC 107     129.006 105.200  79.752  1.00  0.00           C
ATOM   2087  C37 POPEC 107     128.617 104.421  81.012  1.00  0.00           C
ATOM   2090  C38 POPEC 107     127.665 105.220  81.912  1.00  0.00           C
ATOM   2093  C39 POPEC 107     127.286 104.510  83.222  1.00  0.00           C
ATOM   2096 0C31 POPEC 107     128.355 104.599  84.312  1.00  0.00           C
ATOM   2099 1C31 POPEC 107     127.936 103.910  85.612  1.00  0.00           C
ATOM   2102 2C31 POPEC 107     129.097 103.820  86.602  1.00  0.00           C
ATOM   2105 3C31 POPEC 107     128.746 103.090  87.902  1.00  0.00           C
ATOM   2108 4C31 POPEC 107     129.996 102.830  88.742  1.00  0.00           C
ATOM   2111 5C31 POPEC 107     129.746 101.969  89.992  1.00  0.00           C
ATOM   2114 6C31 POPEC 107     131.036 101.510  90.672  1.00  0.00           C
ATOM   2118  NH3 POPED 108      25.276  58.979  71.082  1.00  0.00           N
ATOM   2122  C12 POPED 108      25.766  58.979  69.672  1.00  0.00           C
ATOM   2125  C11 POPED 108      26.806  57.859  69.442  1.00  0.00           C
ATOM   2128  P   POPED 108      25.977  55.620  70.512  1.00  0.00           P
ATOM   2129  O13 POPED 108      25.847  56.469  71.712  1.00  0.00           O
ATOM   2130  O14 POPED 108      24.895  54.650  70.262  1.00  0.00           O
ATOM   2131  O11 POPED 108      27.357  54.839  70.592  1.00  0.00           O
ATOM   2132  O12 POPED 108      26.166  56.581  69.252  1.00  0.00           O
ATOM   2133  C1  POPED 108      27.367  53.530  71.192  1.00  0.00           C
ATOM   2136  C2  POPED 108      27.395  53.629  72.742  1.00  0.00           C
ATOM   2138  O21 POPED 108      28.716  53.390  73.262  1.00  0.00           O
ATOM   2139  C21 POPED 108      29.076  52.120  73.432  1.00  0.00           C
ATOM   2140  O22 POPED 108      28.466  51.140  73.042  1.00  0.00           O
ATOM   2141  C22 POPED 108      30.366  52.079  74.242  1.00  0.00           C
ATOM   2144  C3  POPED 108      26.236  52.910  73.502  1.00  0.00           C
ATOM   2147  O31 POPED 108      25.786  53.699  74.612  1.00  0.00           O
ATOM   2148  C31 POPED 108      26.516  53.670  75.732  1.00  0.00           C
ATOM   2149  O32 POPED 108      27.457  52.940  75.942  1.00  0.00           O
ATOM   2150  C32 POPED 108      25.936  54.720  76.682  1.00  0.00           C
ATOM   2153  C23 POPED 108      30.326  50.980  75.332  1.00  0.00           C
ATOM   2156  C24 POPED 108      31.556  51.030  76.252  1.00  0.00           C
ATOM   2159  C25 POPED 108      31.556  52.220  77.232  1.00  0.00           C
ATOM   2162  C26 POPED 108      30.706  51.971  78.492  1.00  0.00           C
ATOM   2165  C27 POPED 108      30.536  53.239  79.332  1.00  0.00           C
ATOM   2168  C28 POPED 108      29.767  52.999  80.652  1.00  0.00           C
ATOM   2171  C29 POPED 108      29.196  54.281  81.182  1.00  0.00           C
ATOM   2173 0C21 POPED 108      29.306  54.809  82.422  1.00  0.00           C
ATOM   2175 1C21 POPED 108      30.016  54.211  83.602  1.00  0.00           C
ATOM   2178 2C21 POPED 108      29.476  54.730  84.952  1.00  0.00           C
ATOM   2181 3C21 POPED 108      29.886  56.170  85.292  1.00  0.00           C
ATOM   2184 4C21 POPED 108      29.247  56.669  86.602  1.00  0.00           C
ATOM   2187 5C21 POPED 108      29.867  57.961  87.172  1.00  0.00           C
ATOM   2190 6C21 POPED 108      29.937  59.140  86.192  1.00  0.00           C
ATOM   2193 7C21 POPED 108      30.556  60.390  86.822  1.00  0.00           C
ATOM   2196 8C21 POPED 108      30.777  61.530  85.822  1.00  0.00           C
ATOM   2200  C33 POPED 108      26.786  55.060  77.942  1.00  0.00           C
ATOM   2203  C34 POPED 108      26.117  56.210  78.712  1.00  0.00           C
ATOM   2206  C35 POPED 108      26.816  56.630  80.012  1.00  0.00           C
ATOM   2209  C36 POPED 108      26.166  57.880  80.622  1.00  0.00           C
ATOM   2212  C37 POPED 108      26.556  58.181  82.082  1.00  0.00           C
ATOM   2215  C38 POPED 108      25.877  59.460  82.582  1.00  0.00           C
ATOM   2218  C39 POPED 108      25.956  59.660  84.102  1.00  0.00           C
ATOM   2221 0C31 POPED 108      26.476  61.040  84.522  1.00  0.00           C
ATOM   2224 1C31 POPED 108      26.335  61.269  86.032  1.00  0.00           C
ATOM   2227 2C31 POPED 108      26.567  62.719  86.482  1.00  0.00           C
ATOM   2230 3C31 POPED 108      25.485  63.670  85.962  1.00  0.00           C
ATOM   2233 4C31 POPED 108      24.837  64.540  87.062  1.00  0.00           C
ATOM   2236 5C31 POPED 108      23.707  65.390  86.482  1.00  0.00           C
ATOM   2239 6C31 POPED 108      22.917  66.219  87.502  1.00  0.00           C
ATOM   2243  NH3 POPEE 109      97.117  89.399  65.812  1.00  0.00           N
ATOM   2247  C12 POPEE 109      97.297  89.660  64.342  1.00  0.00           C
ATOM   2250  C11 POPEE 109      96.987  88.429  63.492  1.00  0.00           C
ATOM   2253  P   POPEE 109      94.366  88.289  63.162  1.00  0.00           P
ATOM   2254  O13 POPEE 109      93.887  89.340  64.082  1.00  0.00           O
ATOM   2255  O14 POPEE 109      93.606  88.009  61.912  1.00  0.00           O
ATOM   2256  O11 POPEE 109      94.456  86.899  63.922  1.00  0.00           O
ATOM   2257  O12 POPEE 109      95.826  88.610  62.722  1.00  0.00           O
ATOM   2258  C1  POPEE 109      94.646  86.720  65.322  1.00  0.00           C
ATOM   2261  C2  POPEE 109      93.305  86.850  66.132  1.00  0.00           C
ATOM   2263  O21 POPEE 109      93.507  87.099  67.522  1.00  0.00           O
ATOM   2264  C21 POPEE 109      94.076  88.230  67.892  1.00  0.00           C
ATOM   2265  O22 POPEE 109      94.716  88.999  67.212  1.00  0.00           O
ATOM   2266  C22 POPEE 109      93.857  88.359  69.392  1.00  0.00           C
ATOM   2269  C3  POPEE 109      92.407  85.579  65.992  1.00  0.00           C
ATOM   2272  O31 POPEE 109      91.206  85.630  66.782  1.00  0.00           O
ATOM   2273  C31 POPEE 109      91.176  85.439  68.102  1.00  0.00           C
ATOM   2274  O32 POPEE 109      90.305  85.891  68.832  1.00  0.00           O
ATOM   2275  C32 POPEE 109      92.306  84.530  68.642  1.00  0.00           C
ATOM   2278  C23 POPEE 109      93.946  89.809  69.912  1.00  0.00           C
ATOM   2281  C24 POPEE 109      93.426  89.829  71.352  1.00  0.00           C
ATOM   2284  C25 POPEE 109      93.585  91.151  72.102  1.00  0.00           C
ATOM   2287  C26 POPEE 109      93.367  90.840  73.582  1.00  0.00           C
ATOM   2290  C27 POPEE 109      93.316  92.020  74.542  1.00  0.00           C
ATOM   2293  C28 POPEE 109      93.676  91.530  75.952  1.00  0.00           C
ATOM   2296  C29 POPEE 109      93.256  92.509  77.002  1.00  0.00           C
ATOM   2298 0C21 POPEE 109      93.585  92.450  78.302  1.00  0.00           C
ATOM   2300 1C21 POPEE 109      94.527  91.460  78.932  1.00  0.00           C
ATOM   2303 2C21 POPEE 109      93.876  90.140  79.382  1.00  0.00           C
ATOM   2306 3C21 POPEE 109      94.907  89.269  80.102  1.00  0.00           C
ATOM   2309 4C21 POPEE 109      94.415  87.850  80.382  1.00  0.00           C
ATOM   2312 5C21 POPEE 109      95.527  86.950  80.952  1.00  0.00           C
ATOM   2315 6C21 POPEE 109      95.986  87.360  82.362  1.00  0.00           C
ATOM   2318 7C21 POPEE 109      97.105  86.479  82.922  1.00  0.00           C
ATOM   2321 8C21 POPEE 109      97.566  86.921  84.312  1.00  0.00           C
ATOM   2325  C33 POPEE 109      92.286  84.450  70.182  1.00  0.00           C
ATOM   2328  C34 POPEE 109      93.635  84.049  70.812  1.00  0.00           C
ATOM   2331  C35 POPEE 109      93.606  84.170  72.352  1.00  0.00           C
ATOM   2334  C36 POPEE 109      94.996  84.049  72.982  1.00  0.00           C
ATOM   2337  C37 POPEE 109      94.986  84.071  74.522  1.00  0.00           C
ATOM   2340  C38 POPEE 109      96.387  83.830  75.102  1.00  0.00           C
ATOM   2343  C39 POPEE 109      96.457  83.750  76.642  1.00  0.00           C
ATOM   2346 0C31 POPEE 109      97.726  83.019  77.092  1.00  0.00           C
ATOM   2349 1C31 POPEE 109      98.186  83.311  78.522  1.00  0.00           C
ATOM   2352 2C31 POPEE 109      99.377  82.410  78.912  1.00  0.00           C
ATOM   2355 3C31 POPEE 109     100.396  83.050  79.862  1.00  0.00           C
ATOM   2358 4C31 POPEE 109     100.056  82.900  81.352  1.00  0.00           C
ATOM   2361 5C31 POPEE 109     101.225  83.340  82.242  1.00  0.00           C
ATOM   2364 6C31 POPEE 109     100.986  83.100  83.732  1.00  0.00           C
ATOM   2368  NH3 POPEF 110      19.336  42.519  69.032  1.00  0.00           N
ATOM   2372  C12 POPEF 110      18.666  41.241  69.432  1.00  0.00           C
ATOM   2375  C11 POPEF 110      19.076  40.840  70.862  1.00  0.00           C
ATOM   2378  P   POPEF 110      19.616  38.259  71.282  1.00  0.00           P
ATOM   2379  O13 POPEF 110      19.616  37.579  69.972  1.00  0.00           O
ATOM   2380  O14 POPEF 110      20.936  38.650  71.832  1.00  0.00           O
ATOM   2381  O11 POPEF 110      18.896  37.349  72.322  1.00  0.00           O
ATOM   2382  O12 POPEF 110      18.646  39.509  71.152  1.00  0.00           O
ATOM   2383  C1  POPEF 110      18.126  37.849  73.412  1.00  0.00           C
ATOM   2386  C2  POPEF 110      18.716  37.431  74.802  1.00  0.00           C
ATOM   2388  O21 POPEF 110      18.346  38.410  75.782  1.00  0.00           O
ATOM   2389  C21 POPEF 110      17.046  38.550  76.012  1.00  0.00           C
ATOM   2390  O22 POPEF 110      16.167  37.820  75.632  1.00  0.00           O
ATOM   2391  C22 POPEF 110      16.866  39.771  76.922  1.00  0.00           C
ATOM   2394  C3  POPEF 110      20.276  37.289  74.782  1.00  0.00           C
ATOM   2397  O31 POPEF 110      20.876  37.250  76.092  1.00  0.00           O
ATOM   2398  C31 POPEF 110      21.076  36.059  76.642  1.00  0.00           C
ATOM   2399  O32 POPEF 110      20.746  34.980  76.192  1.00  0.00           O
ATOM   2400  C32 POPEF 110      21.806  36.269  77.962  1.00  0.00           C
ATOM   2403  C23 POPEF 110      16.736  39.361  78.402  1.00  0.00           C
ATOM   2406  C24 POPEF 110      16.766  40.581  79.332  1.00  0.00           C
ATOM   2409  C25 POPEF 110      16.766  40.229  80.832  1.00  0.00           C
ATOM   2412  C26 POPEF 110      15.497  39.480  81.292  1.00  0.00           C
ATOM   2415  C27 POPEF 110      15.396  39.300  82.812  1.00  0.00           C
ATOM   2418  C28 POPEF 110      14.026  38.739  83.242  1.00  0.00           C
ATOM   2421  C29 POPEF 110      13.835  38.720  84.732  1.00  0.00           C
ATOM   2423 0C21 POPEF 110      13.236  37.780  85.492  1.00  0.00           C
ATOM   2425 1C21 POPEF 110      12.556  36.500  85.062  1.00  0.00           C
ATOM   2428 2C21 POPEF 110      11.017  36.510  85.202  1.00  0.00           C
ATOM   2431 3C21 POPEF 110      10.457  37.210  86.462  1.00  0.00           C
ATOM   2434 4C21 POPEF 110       8.926  37.271  86.472  1.00  0.00           C
ATOM   2437 5C21 POPEF 110       8.356  38.280  87.492  1.00  0.00           C
ATOM   2440 6C21 POPEF 110       7.866  37.649  88.802  1.00  0.00           C
ATOM   2443 7C21 POPEF 110       8.986  37.079  89.682  1.00  0.00           C
ATOM   2446 8C21 POPEF 110       8.466  36.580  91.032  1.00  0.00           C
ATOM   2450  C33 POPEF 110      20.826  36.530  79.122  1.00  0.00           C
ATOM   2453  C34 POPEF 110      21.546  36.320  80.452  1.00  0.00           C
ATOM   2456  C35 POPEF 110      20.707  36.759  81.662  1.00  0.00           C
ATOM   2459  C36 POPEF 110      21.456  36.829  82.992  1.00  0.00           C
ATOM   2462  C37 POPEF 110      20.917  37.910  83.942  1.00  0.00           C
ATOM   2465  C38 POPEF 110      21.677  37.980  85.282  1.00  0.00           C
ATOM   2468  C39 POPEF 110      21.726  36.620  85.992  1.00  0.00           C
ATOM   2471 0C31 POPEF 110      22.206  36.680  87.452  1.00  0.00           C
ATOM   2474 1C31 POPEF 110      21.816  35.400  88.192  1.00  0.00           C
ATOM   2477 2C31 POPEF 110      22.427  35.260  89.592  1.00  0.00           C
ATOM   2480 3C31 POPEF 110      21.926  34.020  90.342  1.00  0.00           C
ATOM   2483 4C31 POPEF 110      22.376  32.690  89.702  1.00  0.00           C
ATOM   2486 5C31 POPEF 110      21.797  31.460  90.412  1.00  0.00           C
ATOM   2489 6C31 POPEF 110      22.076  30.149  89.662  1.00  0.00           C
ATOM   2493  NH3 POPEG 111      65.445  19.870  72.632  1.00  0.00           N
ATOM   2497  C12 POPEG 111      65.206  21.339  72.422  1.00  0.00           C
ATOM   2500  C11 POPEG 111      63.976  21.830  73.232  1.00  0.00           C
ATOM   2503  P   POPEG 111      64.696  24.270  73.792  1.00  0.00           P
ATOM   2504  O13 POPEG 111      63.906  25.410  74.292  1.00  0.00           O
ATOM   2505  O14 POPEG 111      65.796  24.589  72.852  1.00  0.00           O
ATOM   2506  O11 POPEG 111      65.265  23.450  75.012  1.00  0.00           O
ATOM   2507  O12 POPEG 111      63.736  23.230  73.102  1.00  0.00           O
ATOM   2508  C1  POPEG 111      65.566  23.969  76.302  1.00  0.00           C
ATOM   2511  C2  POPEG 111      64.297  24.160  77.182  1.00  0.00           C
ATOM   2513  O21 POPEG 111      64.535  24.890  78.402  1.00  0.00           O
ATOM   2514  C21 POPEG 111      65.326  24.320  79.312  1.00  0.00           C
ATOM   2515  O22 POPEG 111      66.046  23.370  79.132  1.00  0.00           O
ATOM   2516  C22 POPEG 111      65.125  25.040  80.652  1.00  0.00           C
ATOM   2519  C3  POPEG 111      63.516  22.830  77.432  1.00  0.00           C
ATOM   2522  O31 POPEG 111      62.146  23.111  77.812  1.00  0.00           O
ATOM   2523  C31 POPEG 111      61.915  23.220  79.122  1.00  0.00           C
ATOM   2524  O32 POPEG 111      62.716  22.950  80.002  1.00  0.00           O
ATOM   2525  C32 POPEG 111      60.496  23.730  79.362  1.00  0.00           C
ATOM   2528  C23 POPEG 111      65.816  24.329  81.852  1.00  0.00           C
ATOM   2531  C24 POPEG 111      65.486  25.000  83.192  1.00  0.00           C
ATOM   2534  C25 POPEG 111      66.555  24.820  84.292  1.00  0.00           C
ATOM   2537  C26 POPEG 111      66.695  23.390  84.842  1.00  0.00           C
ATOM   2540  C27 POPEG 111      67.356  23.379  86.232  1.00  0.00           C
ATOM   2543  C28 POPEG 111      67.616  21.970  86.812  1.00  0.00           C
ATOM   2546  C29 POPEG 111      68.866  21.339  86.252  1.00  0.00           C
ATOM   2548 0C21 POPEG 111      69.976  20.970  86.932  1.00  0.00           C
ATOM   2550 1C21 POPEG 111      70.227  21.090  88.422  1.00  0.00           C
ATOM   2553 2C21 POPEG 111      70.576  19.750  89.102  1.00  0.00           C
ATOM   2556 3C21 POPEG 111      69.406  18.759  89.172  1.00  0.00           C
ATOM   2559 4C21 POPEG 111      69.735  17.500  90.002  1.00  0.00           C
ATOM   2562 5C21 POPEG 111      70.777  16.590  89.332  1.00  0.00           C
ATOM   2565 6C21 POPEG 111      71.097  15.300  90.112  1.00  0.00           C
ATOM   2568 7C21 POPEG 111      72.235  15.470  91.122  1.00  0.00           C
ATOM   2571 8C21 POPEG 111      72.736  14.140  91.702  1.00  0.00           C
ATOM   2575  C33 POPEG 111      60.405  24.740  80.532  1.00  0.00           C
ATOM   2578  C34 POPEG 111      59.096  24.640  81.322  1.00  0.00           C
ATOM   2581  C35 POPEG 111      59.187  25.330  82.692  1.00  0.00           C
ATOM   2584  C36 POPEG 111      57.986  25.059  83.612  1.00  0.00           C
ATOM   2587  C37 POPEG 111      58.186  25.679  85.002  1.00  0.00           C
ATOM   2590  C38 POPEG 111      57.027  25.480  85.982  1.00  0.00           C
ATOM   2593  C39 POPEG 111      56.856  24.039  86.462  1.00  0.00           C
ATOM   2596 0C31 POPEG 111      55.966  23.969  87.712  1.00  0.00           C
ATOM   2599 1C31 POPEG 111      55.865  22.550  88.292  1.00  0.00           C
ATOM   2602 2C31 POPEG 111      55.265  22.500  89.712  1.00  0.00           C
ATOM   2605 3C31 POPEG 111      56.146  23.179  90.762  1.00  0.00           C
ATOM   2608 4C31 POPEG 111      55.686  22.890  92.192  1.00  0.00           C
ATOM   2611 5C31 POPEG 111      56.666  23.460  93.222  1.00  0.00           C
ATOM   2614 6C31 POPEG 111      56.227  23.260  94.672  1.00  0.00           C
ATOM   2618  NH3 POPEH 112      14.406  39.990  70.942  1.00  0.00           N
ATOM   2622  C12 POPEH 112      14.416  39.240  69.622  1.00  0.00           C
ATOM   2625  C11 POPEH 112      15.606  38.259  69.542  1.00  0.00           C
ATOM   2628  P   POPEH 112      14.566  36.199  68.212  1.00  0.00           P
ATOM   2629  O13 POPEH 112      13.316  36.550  67.522  1.00  0.00           O
ATOM   2630  O14 POPEH 112      15.386  35.099  67.662  1.00  0.00           O
ATOM   2631  O11 POPEH 112      14.257  35.860  69.722  1.00  0.00           O
ATOM   2632  O12 POPEH 112      15.546  37.449  68.362  1.00  0.00           O
ATOM   2633  C1  POPEH 112      14.786  34.629  70.242  1.00  0.00           C
ATOM   2636  C2  POPEH 112      14.726  34.550  71.792  1.00  0.00           C
ATOM   2638  O21 POPEH 112      15.247  35.780  72.352  1.00  0.00           O
ATOM   2639  C21 POPEH 112      14.356  36.590  72.912  1.00  0.00           C
ATOM   2640  O22 POPEH 112      14.177  37.750  72.562  1.00  0.00           O
ATOM   2641  C22 POPEH 112      13.776  35.969  74.192  1.00  0.00           C
ATOM   2644  C3  POPEH 112      15.576  33.349  72.282  1.00  0.00           C
ATOM   2647  O31 POPEH 112      15.136  32.740  73.502  1.00  0.00           O
ATOM   2648  C31 POPEH 112      14.026  31.989  73.452  1.00  0.00           C
ATOM   2649  O32 POPEH 112      13.166  32.050  72.602  1.00  0.00           O
ATOM   2650  C32 POPEH 112      13.966  31.090  74.672  1.00  0.00           C
ATOM   2653  C23 POPEH 112      12.316  36.360  74.462  1.00  0.00           C
ATOM   2656  C24 POPEH 112      11.946  36.349  75.952  1.00  0.00           C
ATOM   2659  C25 POPEH 112      12.547  37.530  76.712  1.00  0.00           C
ATOM   2662  C26 POPEH 112      11.846  37.780  78.052  1.00  0.00           C
ATOM   2665  C27 POPEH 112      12.256  39.110  78.712  1.00  0.00           C
ATOM   2668  C28 POPEH 112      11.177  39.690  79.642  1.00  0.00           C
ATOM   2671  C29 POPEH 112      10.836  38.759  80.782  1.00  0.00           C
ATOM   2673 0C21 POPEH 112      10.646  39.099  82.072  1.00  0.00           C
ATOM   2675 1C21 POPEH 112      10.717  40.470  82.702  1.00  0.00           C
ATOM   2678 2C21 POPEH 112       9.436  40.809  83.472  1.00  0.00           C
ATOM   2681 3C21 POPEH 112       9.676  41.910  84.532  1.00  0.00           C
ATOM   2684 4C21 POPEH 112      10.076  41.339  85.892  1.00  0.00           C
ATOM   2687 5C21 POPEH 112      10.346  42.440  86.932  1.00  0.00           C
ATOM   2690 6C21 POPEH 112      10.506  41.910  88.362  1.00  0.00           C
ATOM   2693 7C21 POPEH 112      10.696  43.050  89.382  1.00  0.00           C
ATOM   2696 8C21 POPEH 112      10.626  42.589  90.842  1.00  0.00           C
ATOM   2700  C33 POPEH 112      13.146  31.730  75.802  1.00  0.00           C
ATOM   2703  C34 POPEH 112      13.086  30.879  77.072  1.00  0.00           C
ATOM   2706  C35 POPEH 112      13.856  31.520  78.232  1.00  0.00           C
ATOM   2709  C36 POPEH 112      13.376  31.050  79.602  1.00  0.00           C
ATOM   2712  C37 POPEH 112      13.786  32.019  80.712  1.00  0.00           C
ATOM   2715  C38 POPEH 112      13.126  31.680  82.042  1.00  0.00           C
ATOM   2718  C39 POPEH 112      13.526  32.610  83.182  1.00  0.00           C
ATOM   2721 0C31 POPEH 112      12.726  32.329  84.452  1.00  0.00           C
ATOM   2724 1C31 POPEH 112      13.526  32.480  85.752  1.00  0.00           C
ATOM   2727 2C31 POPEH 112      12.646  32.201  86.962  1.00  0.00           C
ATOM   2730 3C31 POPEH 112      13.417  31.919  88.262  1.00  0.00           C
ATOM   2733 4C31 POPEH 112      14.156  33.130  88.832  1.00  0.00           C
ATOM   2736 5C31 POPEH 112      14.566  32.900  90.292  1.00  0.00           C
ATOM   2739 6C31 POPEH 112      15.446  34.000  90.882  1.00  0.00           C
ATOM   2743  NH3 POPEI 113      98.027  80.710  67.092  1.00  0.00           N
ATOM   2747  C12 POPEI 113      97.577  82.039  66.532  1.00  0.00           C
ATOM   2750  C11 POPEI 113      98.626  83.159  66.692  1.00  0.00           C
ATOM   2753  P   POPEI 113      98.766  85.789  66.722  1.00  0.00           P
ATOM   2754  O13 POPEI 113      99.876  85.741  65.762  1.00  0.00           O
ATOM   2755  O14 POPEI 113      97.796  86.890  66.562  1.00  0.00           O
ATOM   2756  O11 POPEI 113      99.326  85.821  68.192  1.00  0.00           O
ATOM   2757  O12 POPEI 113      97.957  84.421  66.692  1.00  0.00           O
ATOM   2758  C1  POPEI 113      98.407  85.730  69.282  1.00  0.00           C
ATOM   2761  C2  POPEI 113      98.866  86.619  70.462  1.00  0.00           C
ATOM   2763  O21 POPEI 113      98.547  88.000  70.212  1.00  0.00           O
ATOM   2764  C21 POPEI 113      97.736  88.540  71.132  1.00  0.00           C
ATOM   2765  O22 POPEI 113      96.987  87.910  71.852  1.00  0.00           O
ATOM   2766  C22 POPEI 113      97.917  90.050  71.152  1.00  0.00           C
ATOM   2769  C3  POPEI 113     100.376  86.499  70.762  1.00  0.00           C
ATOM   2772  O31 POPEI 113     100.576  86.450  72.172  1.00  0.00           O
ATOM   2773  C31 POPEI 113     100.586  87.599  72.822  1.00  0.00           C
ATOM   2774  O32 POPEI 113     100.487  88.719  72.352  1.00  0.00           O
ATOM   2775  C32 POPEI 113     100.566  87.251  74.312  1.00  0.00           C
ATOM   2778  C23 POPEI 113      97.566  90.640  72.532  1.00  0.00           C
ATOM   2781  C24 POPEI 113      97.756  92.160  72.542  1.00  0.00           C
ATOM   2784  C25 POPEI 113      97.055  92.860  73.712  1.00  0.00           C
ATOM   2787  C26 POPEI 113      97.726  92.630  75.062  1.00  0.00           C
ATOM   2790  C27 POPEI 113      97.076  93.461  76.182  1.00  0.00           C
ATOM   2793  C28 POPEI 113      97.756  93.219  77.542  1.00  0.00           C
ATOM   2796  C29 POPEI 113      97.105  93.970  78.682  1.00  0.00           C
ATOM   2798 0C21 POPEI 113      97.717  94.840  79.502  1.00  0.00           C
ATOM   2800 1C21 POPEI 113      99.167  95.260  79.422  1.00  0.00           C
ATOM   2803 2C21 POPEI 113      99.366  96.730  79.822  1.00  0.00           C
ATOM   2806 3C21 POPEI 113      98.647  97.710  78.882  1.00  0.00           C
ATOM   2809 4C21 POPEI 113      98.986  99.150  79.242  1.00  0.00           C
ATOM   2812 5C21 POPEI 113      98.337 100.171  78.302  1.00  0.00           C
ATOM   2815 6C21 POPEI 113      98.887 101.571  78.572  1.00  0.00           C
ATOM   2818 7C21 POPEI 113      98.027 102.650  77.932  1.00  0.00           C
ATOM   2821 8C21 POPEI 113      98.666 104.030  78.072  1.00  0.00           C
ATOM   2825  C33 POPEI 113      99.097  87.179  74.792  1.00  0.00           C
ATOM   2828  C34 POPEI 113      98.906  86.499  76.152  1.00  0.00           C
ATOM   2831  C35 POPEI 113      99.636  87.160  77.322  1.00  0.00           C
ATOM   2834  C36 POPEI 113      99.226  88.600  77.622  1.00  0.00           C
ATOM   2837  C37 POPEI 113     100.077  89.259  78.722  1.00  0.00           C
ATOM   2840  C38 POPEI 113     100.156  88.439  80.002  1.00  0.00           C
ATOM   2843  C39 POPEI 113     101.085  89.030  81.062  1.00  0.00           C
ATOM   2846 0C31 POPEI 113     101.176  88.029  82.222  1.00  0.00           C
ATOM   2849 1C31 POPEI 113     101.976  88.531  83.422  1.00  0.00           C
ATOM   2852 2C31 POPEI 113     102.017  87.439  84.512  1.00  0.00           C
ATOM   2855 3C31 POPEI 113     102.646  87.879  85.832  1.00  0.00           C
ATOM   2858 4C31 POPEI 113     101.947  89.110  86.422  1.00  0.00           C
ATOM   2861 5C31 POPEI 113     102.176  89.259  87.932  1.00  0.00           C
ATOM   2864 6C31 POPEI 113     101.387  90.430  88.522  1.00  0.00           C
ATOM   2868  NH3 POPEJ 114      56.556  89.660 114.302  1.00  0.00           N
ATOM   2872  C12 POPEJ 114      56.166  90.620 115.382  1.00  0.00           C
ATOM   2875  C11 POPEJ 114      54.735  91.170 115.182  1.00  0.00           C
ATOM   2878  P   POPEJ 114      53.015  89.469 114.152  1.00  0.00           P
ATOM   2879  O13 POPEJ 114      54.056  88.960 113.232  1.00  0.00           O
ATOM   2880  O14 POPEJ 114      51.996  88.531 114.662  1.00  0.00           O
ATOM   2881  O11 POPEJ 114      52.277  90.659 113.412  1.00  0.00           O
ATOM   2882  O12 POPEJ 114      53.736  90.171 115.372  1.00  0.00           O
ATOM   2883  C1  POPEJ 114      50.956  90.461 112.892  1.00  0.00           C
ATOM   2886  C2  POPEJ 114      50.767  91.141 111.512  1.00  0.00           C
ATOM   2888  O21 POPEJ 114      49.556  90.560 110.972  1.00  0.00           O
ATOM   2889  C21 POPEJ 114      48.956  91.310 110.062  1.00  0.00           C
ATOM   2890  O22 POPEJ 114      49.277  92.439 109.742  1.00  0.00           O
ATOM   2891  C22 POPEJ 114      47.916  90.451 109.332  1.00  0.00           C
ATOM   2894  C3  POPEJ 114      51.975  90.849 110.572  1.00  0.00           C
ATOM   2897  O31 POPEJ 114      51.957  91.590 109.332  1.00  0.00           O
ATOM   2898  C31 POPEJ 114      51.486  90.929 108.272  1.00  0.00           C
ATOM   2899  O32 POPEJ 114      51.027  89.799 108.302  1.00  0.00           O
ATOM   2900  C32 POPEJ 114      51.515  91.840 107.032  1.00  0.00           C
ATOM   2903  C23 POPEJ 114      47.625  90.951 107.892  1.00  0.00           C
ATOM   2906  C24 POPEJ 114      47.656  89.840 106.832  1.00  0.00           C
ATOM   2909  C25 POPEJ 114      46.375  89.799 105.992  1.00  0.00           C
ATOM   2912  C26 POPEJ 114      46.396  88.670 104.942  1.00  0.00           C
ATOM   2915  C27 POPEJ 114      45.007  88.410 104.362  1.00  0.00           C
ATOM   2918  C28 POPEJ 114      44.916  87.061 103.632  1.00  0.00           C
ATOM   2921  C29 POPEJ 114      43.485  86.701 103.312  1.00  0.00           C
ATOM   2923 0C21 POPEJ 114      42.776  87.099 102.242  1.00  0.00           C
ATOM   2925 1C21 POPEJ 114      43.267  87.980 101.122  1.00  0.00           C
ATOM   2928 2C21 POPEJ 114      42.937  87.391  99.732  1.00  0.00           C
ATOM   2931 3C21 POPEJ 114      43.636  86.049  99.452  1.00  0.00           C
ATOM   2934 4C21 POPEJ 114      43.316  85.470  98.062  1.00  0.00           C
ATOM   2937 5C21 POPEJ 114      44.026  84.129  97.832  1.00  0.00           C
ATOM   2940 6C21 POPEJ 114      43.956  83.651  96.372  1.00  0.00           C
ATOM   2943 7C21 POPEJ 114      44.826  82.420  96.132  1.00  0.00           C
ATOM   2946 8C21 POPEJ 114      44.847  81.940  94.672  1.00  0.00           C
ATOM   2950  C33 POPEJ 114      51.947  91.079 105.752  1.00  0.00           C
ATOM   2953  C34 POPEJ 114      51.346  91.629 104.462  1.00  0.00           C
ATOM   2956  C35 POPEJ 114      51.606  93.120 104.222  1.00  0.00           C
ATOM   2959  C36 POPEJ 114      52.157  93.410 102.812  1.00  0.00           C
ATOM   2962  C37 POPEJ 114      52.297  94.920 102.582  1.00  0.00           C
ATOM   2965  C38 POPEJ 114      53.097  95.290 101.322  1.00  0.00           C
ATOM   2968  C39 POPEJ 114      52.556  94.650 100.042  1.00  0.00           C
ATOM   2971 0C31 POPEJ 114      53.046  95.360  98.762  1.00  0.00           C
ATOM   2974 1C31 POPEJ 114      52.396  94.760  97.502  1.00  0.00           C
ATOM   2977 2C31 POPEJ 114      53.106  95.109  96.182  1.00  0.00           C
ATOM   2980 3C31 POPEJ 114      52.957  96.571  95.712  1.00  0.00           C
ATOM   2983 4C31 POPEJ 114      54.067  97.500  96.232  1.00  0.00           C
ATOM   2986 5C31 POPEJ 114      53.966  98.900  95.632  1.00  0.00           C
ATOM   2989 6C31 POPEJ 114      55.056  99.840  96.152  1.00  0.00           C
ATOM   2993  NH3 POPEK 115      79.206  39.150  69.262  1.00  0.00           N
ATOM   2997  C12 POPEK 115      78.126  39.849  68.512  1.00  0.00           C
ATOM   3000  C11 POPEK 115      76.746  39.310  68.902  1.00  0.00           C
ATOM   3003  P   POPEK 115      74.257  39.710  68.242  1.00  0.00           P
ATOM   3004  O13 POPEK 115      73.597  40.340  67.082  1.00  0.00           O
ATOM   3005  O14 POPEK 115      73.986  38.309  68.642  1.00  0.00           O
ATOM   3006  O11 POPEK 115      74.117  40.690  69.462  1.00  0.00           O
ATOM   3007  O12 POPEK 115      75.805  39.879  68.002  1.00  0.00           O
ATOM   3008  C1  POPEK 115      73.786  40.280  70.782  1.00  0.00           C
ATOM   3011  C2  POPEK 115      73.977  41.489  71.692  1.00  0.00           C
ATOM   3013  O21 POPEK 115      73.356  41.259  72.962  1.00  0.00           O
ATOM   3014  C21 POPEK 115      74.176  40.919  73.942  1.00  0.00           C
ATOM   3015  O22 POPEK 115      75.305  40.480  73.822  1.00  0.00           O
ATOM   3016  C22 POPEK 115      73.536  41.431  75.222  1.00  0.00           C
ATOM   3019  C3  POPEK 115      73.326  42.771  71.092  1.00  0.00           C
ATOM   3022  O31 POPEK 115      73.456  43.870  72.012  1.00  0.00           O
ATOM   3023  C31 POPEK 115      73.527  45.079  71.512  1.00  0.00           C
ATOM   3024  O32 POPEK 115      73.466  45.401  70.332  1.00  0.00           O
ATOM   3025  C32 POPEK 115      73.766  46.050  72.662  1.00  0.00           C
ATOM   3028  C23 POPEK 115      74.387  41.199  76.482  1.00  0.00           C
ATOM   3031  C24 POPEK 115      73.826  41.960  77.702  1.00  0.00           C
ATOM   3034  C25 POPEK 115      73.906  43.489  77.552  1.00  0.00           C
ATOM   3037  C26 POPEK 115      73.837  44.200  78.902  1.00  0.00           C
ATOM   3040  C27 POPEK 115      74.106  45.710  78.812  1.00  0.00           C
ATOM   3043  C28 POPEK 115      74.387  46.320  80.192  1.00  0.00           C
ATOM   3046  C29 POPEK 115      74.836  47.750  80.082  1.00  0.00           C
ATOM   3048 0C21 POPEK 115      74.676  48.719  81.002  1.00  0.00           C
ATOM   3050 1C21 POPEK 115      73.977  48.600  82.332  1.00  0.00           C
ATOM   3053 2C21 POPEK 115      74.966  48.470  83.502  1.00  0.00           C
ATOM   3056 3C21 POPEK 115      75.656  47.099  83.572  1.00  0.00           C
ATOM   3059 4C21 POPEK 115      76.466  46.931  84.872  1.00  0.00           C
ATOM   3062 5C21 POPEK 115      77.106  45.550  85.022  1.00  0.00           C
ATOM   3065 6C21 POPEK 115      78.426  45.410  84.252  1.00  0.00           C
ATOM   3068 7C21 POPEK 115      79.136  44.081  84.512  1.00  0.00           C
ATOM   3071 8C21 POPEK 115      80.606  44.081  84.082  1.00  0.00           C
ATOM   3075  C33 POPEK 115      72.506  46.300  73.522  1.00  0.00           C
ATOM   3078  C34 POPEK 115      72.876  46.819  74.912  1.00  0.00           C
ATOM   3081  C35 POPEK 115      72.165  48.120  75.272  1.00  0.00           C
ATOM   3084  C36 POPEK 115      72.156  48.361  76.782  1.00  0.00           C
ATOM   3087  C37 POPEK 115      71.515  49.681  77.162  1.00  0.00           C
ATOM   3090  C38 POPEK 115      71.206  49.730  78.662  1.00  0.00           C
ATOM   3093  C39 POPEK 115      70.886  51.159  79.082  1.00  0.00           C
ATOM   3096 0C31 POPEK 115      70.416  51.310  80.522  1.00  0.00           C
ATOM   3099 1C31 POPEK 115      70.276  52.799  80.852  1.00  0.00           C
ATOM   3102 2C31 POPEK 115      69.326  53.090  82.002  1.00  0.00           C
ATOM   3105 3C31 POPEK 115      69.227  54.590  82.322  1.00  0.00           C
ATOM   3108 4C31 POPEK 115      68.726  55.429  81.132  1.00  0.00           C
ATOM   3111 5C31 POPEK 115      68.636  56.919  81.452  1.00  0.00           C
ATOM   3114 6C31 POPEK 115      68.305  57.780  80.232  1.00  0.00           C
ATOM   3118  NH3 POPEL 116     118.606 111.440  69.812  1.00  0.00           N
ATOM   3122  C12 POPEL 116     118.635 110.979  68.382  1.00  0.00           C
ATOM   3125  C11 POPEL 116     119.107 109.520  68.282  1.00  0.00           C
ATOM   3128  P   POPEL 116     117.756 107.401  67.522  1.00  0.00           P
ATOM   3129  O13 POPEL 116     116.437 107.531  66.852  1.00  0.00           O
ATOM   3130  O14 POPEL 116     118.946 107.220  66.652  1.00  0.00           O
ATOM   3131  O11 POPEL 116     117.707 106.200  68.542  1.00  0.00           O
ATOM   3132  O12 POPEL 116     117.976 108.660  68.452  1.00  0.00           O
ATOM   3133  C1  POPEL 116     116.555 106.010  69.382  1.00  0.00           C
ATOM   3136  C2  POPEL 116     116.716 106.701  70.772  1.00  0.00           C
ATOM   3138  O21 POPEL 116     117.637 105.979  71.612  1.00  0.00           O
ATOM   3139  C21 POPEL 116     117.267 104.790  72.042  1.00  0.00           C
ATOM   3140  O22 POPEL 116     116.225 104.220  71.782  1.00  0.00           O
ATOM   3141  C22 POPEL 116     118.396 104.240  72.892  1.00  0.00           C
ATOM   3144  C3  POPEL 116     115.357 106.991  71.492  1.00  0.00           C
ATOM   3147  O31 POPEL 116     115.546 107.281  72.892  1.00  0.00           O
ATOM   3148  C31 POPEL 116     116.077 108.470  73.162  1.00  0.00           C
ATOM   3149  O32 POPEL 116     116.316 109.340  72.342  1.00  0.00           O
ATOM   3150  C32 POPEL 116     116.387 108.540  74.652  1.00  0.00           C
ATOM   3153  C23 POPEL 116     118.076 102.830  73.442  1.00  0.00           C
ATOM   3156  C24 POPEL 116     119.326 102.150  74.002  1.00  0.00           C
ATOM   3159  C25 POPEL 116     119.916 102.780  75.262  1.00  0.00           C
ATOM   3162  C26 POPEL 116     119.076 102.520  76.522  1.00  0.00           C
ATOM   3165  C27 POPEL 116     119.916 102.729  77.782  1.00  0.00           C
ATOM   3168  C28 POPEL 116     119.277 102.141  79.042  1.00  0.00           C
ATOM   3171  C29 POPEL 116     120.326 101.960  80.112  1.00  0.00           C
ATOM   3173 0C21 POPEL 116     120.137 101.450  81.332  1.00  0.00           C
ATOM   3175 1C21 POPEL 116     118.827 101.021  81.952  1.00  0.00           C
ATOM   3178 2C21 POPEL 116     118.547 101.769  83.272  1.00  0.00           C
ATOM   3181 3C21 POPEL 116     119.687 101.660  84.292  1.00  0.00           C
ATOM   3184 4C21 POPEL 116     119.406 102.320  85.642  1.00  0.00           C
ATOM   3187 5C21 POPEL 116     120.656 102.251  86.522  1.00  0.00           C
ATOM   3190 6C21 POPEL 116     120.576 103.040  87.832  1.00  0.00           C
ATOM   3193 7C21 POPEL 116     121.766 102.700  88.742  1.00  0.00           C
ATOM   3196 8C21 POPEL 116     121.836 103.549  90.002  1.00  0.00           C
ATOM   3200  C33 POPEL 116     117.906 108.489  74.922  1.00  0.00           C
ATOM   3203  C34 POPEL 116     118.256 108.501  76.422  1.00  0.00           C
ATOM   3206  C35 POPEL 116     118.176 107.109  77.082  1.00  0.00           C
ATOM   3209  C36 POPEL 116     118.326 107.201  78.612  1.00  0.00           C
ATOM   3212  C37 POPEL 116     117.756 105.979  79.342  1.00  0.00           C
ATOM   3215  C38 POPEL 116     117.997 106.010  80.862  1.00  0.00           C
ATOM   3218  C39 POPEL 116     119.465 105.830  81.252  1.00  0.00           C
ATOM   3221 0C31 POPEL 116     119.695 105.811  82.762  1.00  0.00           C
ATOM   3224 1C31 POPEL 116     121.187 105.789  83.132  1.00  0.00           C
ATOM   3227 2C31 POPEL 116     121.415 106.021  84.632  1.00  0.00           C
ATOM   3230 3C31 POPEL 116     122.896 105.951  85.022  1.00  0.00           C
ATOM   3233 4C31 POPEL 116     123.106 106.270  86.502  1.00  0.00           C
ATOM   3236 5C31 POPEL 116     124.566 106.151  86.952  1.00  0.00           C
ATOM   3239 6C31 POPEL 116     124.767 106.530  88.412  1.00  0.00           C
ATOM   3243  NH3 POPEM 117      11.196  62.719  65.232  1.00  0.00           N
ATOM   3247  C12 POPEM 117       9.837  63.160  64.722  1.00  0.00           C
ATOM   3250  C11 POPEM 117       9.507  64.650  64.972  1.00  0.00           C
ATOM   3253  P   POPEM 117       6.886  64.829  64.542  1.00  0.00           P
ATOM   3254  O13 POPEM 117       6.026  65.990  64.892  1.00  0.00           O
ATOM   3255  O14 POPEM 117       7.326  64.770  63.142  1.00  0.00           O
ATOM   3256  O11 POPEM 117       6.146  63.489  64.962  1.00  0.00           O
ATOM   3257  O12 POPEM 117       8.176  64.850  65.452  1.00  0.00           O
ATOM   3258  C1  POPEM 117       5.336  63.440  66.152  1.00  0.00           C
ATOM   3261  C2  POPEM 117       5.556  62.140  66.972  1.00  0.00           C
ATOM   3263  O21 POPEM 117       5.056  62.309  68.312  1.00  0.00           O
ATOM   3264  C21 POPEM 117       5.716  63.080  69.152  1.00  0.00           C
ATOM   3265  O22 POPEM 117       6.726  63.719  68.932  1.00  0.00           O
ATOM   3266  C22 POPEM 117       4.996  63.111  70.502  1.00  0.00           C
ATOM   3269  C3  POPEM 117       7.036  61.640  66.882  1.00  0.00           C
ATOM   3272  O31 POPEM 117       7.506  60.919  68.052  1.00  0.00           O
ATOM   3273  C31 POPEM 117       8.806  60.569  67.922  1.00  0.00           C
ATOM   3274  O32 POPEM 117       9.446  60.650  66.892  1.00  0.00           O
ATOM   3275  C32 POPEM 117       9.376  60.140  69.272  1.00  0.00           C
ATOM   3278  C23 POPEM 117       3.485  63.419  70.382  1.00  0.00           C
ATOM   3281  C24 POPEM 117       2.705  63.540  71.702  1.00  0.00           C
ATOM   3284  C25 POPEM 117       3.065  64.751  72.602  1.00  0.00           C
ATOM   3287  C26 POPEM 117       4.146  64.490  73.662  1.00  0.00           C
ATOM   3290  C27 POPEM 117       3.966  65.390  74.902  1.00  0.00           C
ATOM   3293  C28 POPEM 117       5.026  65.201  76.002  1.00  0.00           C
ATOM   3296  C29 POPEM 117       4.436  65.320  77.392  1.00  0.00           C
ATOM   3298 0C21 POPEM 117       4.606  66.300  78.302  1.00  0.00           C
ATOM   3300 1C21 POPEM 117       5.466  67.531  78.202  1.00  0.00           C
ATOM   3303 2C21 POPEM 117       6.006  67.970  79.582  1.00  0.00           C
ATOM   3306 3C21 POPEM 117       7.076  67.030  80.162  1.00  0.00           C
ATOM   3309 4C21 POPEM 117       7.686  67.510  81.482  1.00  0.00           C
ATOM   3312 5C21 POPEM 117       6.776  67.310  82.712  1.00  0.00           C
ATOM   3315 6C21 POPEM 117       7.496  67.680  84.022  1.00  0.00           C
ATOM   3318 7C21 POPEM 117       6.716  67.300  85.292  1.00  0.00           C
ATOM   3321 8C21 POPEM 117       7.446  67.680  86.582  1.00  0.00           C
ATOM   3325  C33 POPEM 117       8.726  60.879  70.452  1.00  0.00           C
ATOM   3328  C34 POPEM 117       9.417  60.531  71.782  1.00  0.00           C
ATOM   3331  C35 POPEM 117       8.666  61.110  72.992  1.00  0.00           C
ATOM   3334  C36 POPEM 117       8.946  62.599  73.192  1.00  0.00           C
ATOM   3337  C37 POPEM 117       7.976  63.259  74.172  1.00  0.00           C
ATOM   3340  C38 POPEM 117       8.366  64.710  74.472  1.00  0.00           C
ATOM   3343  C39 POPEM 117       9.016  64.880  75.842  1.00  0.00           C
ATOM   3346 0C31 POPEM 117       9.877  66.141  75.942  1.00  0.00           C
ATOM   3349 1C31 POPEM 117      10.346  66.400  77.372  1.00  0.00           C
ATOM   3352 2C31 POPEM 117      11.566  67.320  77.452  1.00  0.00           C
ATOM   3355 3C31 POPEM 117      11.946  67.641  78.902  1.00  0.00           C
ATOM   3358 4C31 POPEM 117      11.466  69.031  79.352  1.00  0.00           C
ATOM   3361 5C31 POPEM 117      12.046  69.430  80.712  1.00  0.00           C
ATOM   3364 6C31 POPEM 117      12.076  70.939  80.912  1.00  0.00           C
ATOM   3368  NH3 POPEN 118     106.506  22.430 108.442  1.00  0.00           N
ATOM   3372  C12 POPEN 118     106.266  20.970 108.232  1.00  0.00           C
ATOM   3375  C11 POPEN 118     105.177  20.490 109.212  1.00  0.00           C
ATOM   3378  P   POPEN 118     103.976  18.349 110.072  1.00  0.00           P
ATOM   3379  O13 POPEN 118     104.326  16.920 110.052  1.00  0.00           O
ATOM   3380  O14 POPEN 118     104.107  18.980 111.412  1.00  0.00           O
ATOM   3381  O11 POPEN 118     102.496  18.610 109.572  1.00  0.00           O
ATOM   3382  O12 POPEN 118     104.946  19.090 109.052  1.00  0.00           O
ATOM   3383  C1  POPEN 118     102.157  18.679 108.192  1.00  0.00           C
ATOM   3386  C2  POPEN 118     100.846  19.500 107.992  1.00  0.00           C
ATOM   3388  O21 POPEN 118     100.597  19.739 106.592  1.00  0.00           O
ATOM   3389  C21 POPEN 118      99.956  18.749 105.972  1.00  0.00           C
ATOM   3390  O22 POPEN 118      99.687  17.670 106.482  1.00  0.00           O
ATOM   3391  C22 POPEN 118      99.536  19.170 104.562  1.00  0.00           C
ATOM   3394  C3  POPEN 118     100.916  20.870 108.732  1.00  0.00           C
ATOM   3397  O31 POPEN 118     100.086  21.880 108.122  1.00  0.00           O
ATOM   3398  C31 POPEN 118      98.787  21.780 108.322  1.00  0.00           C
ATOM   3399  O32 POPEN 118      98.246  21.110 109.202  1.00  0.00           O
ATOM   3400  C32 POPEN 118      98.066  22.600 107.252  1.00  0.00           C
ATOM   3403  C23 POPEN 118      99.676  18.009 103.542  1.00  0.00           C
ATOM   3406  C24 POPEN 118      99.986  18.519 102.122  1.00  0.00           C
ATOM   3409  C25 POPEN 118     100.665  17.469 101.232  1.00  0.00           C
ATOM   3412  C26 POPEN 118      99.745  16.310 100.812  1.00  0.00           C
ATOM   3415  C27 POPEN 118      98.725  16.740  99.752  1.00  0.00           C
ATOM   3418  C28 POPEN 118      97.475  15.850  99.682  1.00  0.00           C
ATOM   3421  C29 POPEN 118      97.777  14.490  99.112  1.00  0.00           C
ATOM   3423 0C21 POPEN 118      97.566  14.100  97.842  1.00  0.00           C
ATOM   3425 1C21 POPEN 118      96.987  14.930  96.722  1.00  0.00           C
ATOM   3428 2C21 POPEN 118      95.637  14.370  96.232  1.00  0.00           C
ATOM   3431 3C21 POPEN 118      95.165  15.060  94.942  1.00  0.00           C
ATOM   3434 4C21 POPEN 118      93.866  14.470  94.392  1.00  0.00           C
ATOM   3437 5C21 POPEN 118      93.377  15.200  93.142  1.00  0.00           C
ATOM   3440 6C21 POPEN 118      92.076  14.600  92.582  1.00  0.00           C
ATOM   3443 7C21 POPEN 118      91.527  15.420  91.412  1.00  0.00           C
ATOM   3446 8C21 POPEN 118      90.336  14.769  90.702  1.00  0.00           C
ATOM   3450  C33 POPEN 118      97.076  21.740 106.432  1.00  0.00           C
ATOM   3453  C34 POPEN 118      96.626  22.460 105.172  1.00  0.00           C
ATOM   3456  C35 POPEN 118      95.286  21.960 104.592  1.00  0.00           C
ATOM   3459  C36 POPEN 118      94.967  22.719 103.292  1.00  0.00           C
ATOM   3462  C37 POPEN 118      93.477  22.789 102.912  1.00  0.00           C
ATOM   3465  C38 POPEN 118      93.246  23.899 101.872  1.00  0.00           C
ATOM   3468  C39 POPEN 118      91.816  23.999 101.342  1.00  0.00           C
ATOM   3471 0C31 POPEN 118      91.656  25.270 100.482  1.00  0.00           C
ATOM   3474 1C31 POPEN 118      90.347  25.310  99.672  1.00  0.00           C
ATOM   3477 2C31 POPEN 118      90.226  26.599  98.832  1.00  0.00           C
ATOM   3480 3C31 POPEN 118      90.177  26.360  97.312  1.00  0.00           C
ATOM   3483 4C31 POPEN 118      88.866  25.730  96.832  1.00  0.00           C
ATOM   3486 5C31 POPEN 118      88.757  25.720  95.302  1.00  0.00           C
ATOM   3489 6C31 POPEN 118      87.416  25.170  94.802  1.00  0.00           C
ATOM   3493  NH3 POPEO 119      19.167  69.190 109.642  1.00  0.00           N
ATOM   3497  C12 POPEO 119      18.446  69.130 110.972  1.00  0.00           C
ATOM   3500  C11 POPEO 119      17.246  68.160 110.882  1.00  0.00           C
ATOM   3503  P   POPEO 119      15.576  69.480 109.302  1.00  0.00           P
ATOM   3504  O13 POPEO 119      15.687  70.479 110.362  1.00  0.00           O
ATOM   3505  O14 POPEO 119      14.216  68.979 108.982  1.00  0.00           O
ATOM   3506  O11 POPEO 119      16.337  69.960 108.022  1.00  0.00           O
ATOM   3507  O12 POPEO 119      16.527  68.280 109.652  1.00  0.00           O
ATOM   3508  C1  POPEO 119      16.586  71.340 107.792  1.00  0.00           C
ATOM   3511  C2  POPEO 119      17.187  71.570 106.372  1.00  0.00           C
ATOM   3513  O21 POPEO 119      18.326  70.740 106.052  1.00  0.00           O
ATOM   3514  C21 POPEO 119      19.456  70.930 106.712  1.00  0.00           C
ATOM   3515  O22 POPEO 119      19.566  71.310 107.872  1.00  0.00           O
ATOM   3516  C22 POPEO 119      20.587  70.699 105.712  1.00  0.00           C
ATOM   3519  C3  POPEO 119      17.507  73.070 106.092  1.00  0.00           C
ATOM   3522  O31 POPEO 119      18.107  73.250 104.782  1.00  0.00           O
ATOM   3523  C31 POPEO 119      17.206  73.329 103.812  1.00  0.00           C
ATOM   3524  O32 POPEO 119      15.996  73.361 103.982  1.00  0.00           O
ATOM   3525  C32 POPEO 119      17.876  73.320 102.452  1.00  0.00           C
ATOM   3528  C23 POPEO 119      21.926  70.330 106.382  1.00  0.00           C
ATOM   3531  C24 POPEO 119      23.106  70.410 105.402  1.00  0.00           C
ATOM   3534  C25 POPEO 119      23.447  69.090 104.712  1.00  0.00           C
ATOM   3537  C26 POPEO 119      24.665  69.270 103.802  1.00  0.00           C
ATOM   3540  C27 POPEO 119      25.146  67.961 103.162  1.00  0.00           C
ATOM   3543  C28 POPEO 119      26.347  68.150 102.212  1.00  0.00           C
ATOM   3546  C29 POPEO 119      27.616  68.570 102.912  1.00  0.00           C
ATOM   3548 0C21 POPEO 119      28.696  67.790 103.132  1.00  0.00           C
ATOM   3550 1C21 POPEO 119      28.796  66.330 102.782  1.00  0.00           C
ATOM   3553 2C21 POPEO 119      29.156  66.079 101.302  1.00  0.00           C
ATOM   3556 3C21 POPEO 119      30.566  66.531 100.902  1.00  0.00           C
ATOM   3559 4C21 POPEO 119      30.956  65.910  99.562  1.00  0.00           C
ATOM   3562 5C21 POPEO 119      32.286  66.419  99.012  1.00  0.00           C
ATOM   3565 6C21 POPEO 119      32.727  65.610  97.792  1.00  0.00           C
ATOM   3568 7C21 POPEO 119      34.067  66.079  97.212  1.00  0.00           C
ATOM   3571 8C21 POPEO 119      34.637  65.090  96.202  1.00  0.00           C
ATOM   3575  C33 POPEO 119      18.697  72.030 102.262  1.00  0.00           C
ATOM   3578  C34 POPEO 119      19.366  71.960 100.892  1.00  0.00           C
ATOM   3581  C35 POPEO 119      20.216  70.689 100.752  1.00  0.00           C
ATOM   3584  C36 POPEO 119      21.396  70.900  99.822  1.00  0.00           C
ATOM   3587  C37 POPEO 119      22.286  69.660  99.732  1.00  0.00           C
ATOM   3590  C38 POPEO 119      23.617  69.969  99.022  1.00  0.00           C
ATOM   3593  C39 POPEO 119      24.446  68.710  98.782  1.00  0.00           C
ATOM   3596 0C31 POPEO 119      25.766  69.010  98.062  1.00  0.00           C
ATOM   3599 1C31 POPEO 119      26.396  67.729  97.502  1.00  0.00           C
ATOM   3602 2C31 POPEO 119      27.726  67.940  96.772  1.00  0.00           C
ATOM   3605 3C31 POPEO 119      27.625  68.940  95.612  1.00  0.00           C
ATOM   3608 4C31 POPEO 119      28.866  68.961  94.712  1.00  0.00           C
ATOM   3611 5C31 POPEO 119      28.757  69.980  93.582  1.00  0.00           C
ATOM   3614 6C31 POPEO 119      29.937  69.940  92.612  1.00  0.00           C
ATOM   3618  NH3 POPEP 120      67.286  65.060  71.012  1.00  0.00           N
ATOM   3622  C12 POPEP 120      65.915  65.429  70.472  1.00  0.00           C
ATOM   3625  C11 POPEP 120      65.576  66.879  70.832  1.00  0.00           C
ATOM   3628  P   POPEP 120      62.937  66.790  71.142  1.00  0.00           P
ATOM   3629  O13 POPEP 120      61.926  67.860  70.972  1.00  0.00           O
ATOM   3630  O14 POPEP 120      62.516  65.470  70.642  1.00  0.00           O
ATOM   3631  O11 POPEP 120      63.355  66.660  72.662  1.00  0.00           O
ATOM   3632  O12 POPEP 120      64.266  67.251  70.422  1.00  0.00           O
ATOM   3633  C1  POPEP 120      63.757  67.760  73.502  1.00  0.00           C
ATOM   3636  C2  POPEP 120      64.727  67.329  74.672  1.00  0.00           C
ATOM   3638  O21 POPEP 120      64.146  67.650  75.962  1.00  0.00           O
ATOM   3639  C21 POPEP 120      64.797  68.340  76.882  1.00  0.00           C
ATOM   3640  O22 POPEP 120      65.547  69.290  76.752  1.00  0.00           O
ATOM   3641  C22 POPEP 120      64.517  67.641  78.212  1.00  0.00           C
ATOM   3644  C3  POPEP 120      66.235  67.700  74.522  1.00  0.00           C
ATOM   3647  O31 POPEP 120      67.046  66.949  75.472  1.00  0.00           O
ATOM   3648  C31 POPEP 120      67.526  65.790  75.022  1.00  0.00           C
ATOM   3649  O32 POPEP 120      67.407  65.369  73.882  1.00  0.00           O
ATOM   3650  C32 POPEP 120      68.206  65.039  76.182  1.00  0.00           C
ATOM   3653  C23 POPEP 120      65.106  68.299  79.482  1.00  0.00           C
ATOM   3656  C24 POPEP 120      65.076  67.280  80.622  1.00  0.00           C
ATOM   3659  C25 POPEP 120      65.007  67.820  82.052  1.00  0.00           C
ATOM   3662  C26 POPEP 120      64.396  66.750  82.962  1.00  0.00           C
ATOM   3665  C27 POPEP 120      64.535  67.009  84.462  1.00  0.00           C
ATOM   3668  C28 POPEP 120      63.927  65.861  85.292  1.00  0.00           C
ATOM   3671  C29 POPEP 120      64.727  64.590  85.172  1.00  0.00           C
ATOM   3673 0C21 POPEP 120      65.547  64.090  86.102  1.00  0.00           C
ATOM   3675 1C21 POPEP 120      65.836  64.710  87.442  1.00  0.00           C
ATOM   3678 2C21 POPEP 120      64.727  64.471  88.492  1.00  0.00           C
ATOM   3681 3C21 POPEP 120      64.527  63.010  88.922  1.00  0.00           C
ATOM   3684 4C21 POPEP 120      63.555  62.199  88.042  1.00  0.00           C
ATOM   3687 5C21 POPEP 120      63.186  60.861  88.682  1.00  0.00           C
ATOM   3690 6C21 POPEP 120      62.136  61.000  89.792  1.00  0.00           C
ATOM   3693 7C21 POPEP 120      61.996  59.730  90.632  1.00  0.00           C
ATOM   3696 8C21 POPEP 120      61.007  59.899  91.782  1.00  0.00           C
ATOM   3700  C33 POPEP 120      67.986  65.590  77.622  1.00  0.00           C
ATOM   3703  C34 POPEP 120      68.805  64.800  78.662  1.00  0.00           C
ATOM   3706  C35 POPEP 120      68.746  65.400  80.072  1.00  0.00           C
ATOM   3709  C36 POPEP 120      70.055  65.211  80.872  1.00  0.00           C
ATOM   3712  C37 POPEP 120      70.066  64.049  81.872  1.00  0.00           C
ATOM   3715  C38 POPEP 120      71.366  64.049  82.702  1.00  0.00           C
ATOM   3718  C39 POPEP 120      71.366  63.031  83.852  1.00  0.00           C
ATOM   3721 0C31 POPEP 120      72.316  63.480  84.982  1.00  0.00           C
ATOM   3724 1C31 POPEP 120      72.526  62.440  86.082  1.00  0.00           C
ATOM   3727 2C31 POPEP 120      73.365  62.989  87.242  1.00  0.00           C
ATOM   3730 3C31 POPEP 120      73.716  61.949  88.312  1.00  0.00           C
ATOM   3733 4C31 POPEP 120      74.516  60.750  87.782  1.00  0.00           C
ATOM   3736 5C31 POPEP 120      75.367  60.060  88.852  1.00  0.00           C
ATOM   3739 6C31 POPEP 120      76.076  58.789  88.352  1.00  0.00           C
ATOM   3743  NH3 POPEQ 121      50.387  95.649 111.942  1.00  0.00           N
ATOM   3747  C12 POPEQ 121      50.697  97.000 112.562  1.00  0.00           C
ATOM   3750  C11 POPEQ 121      49.916  98.149 111.902  1.00  0.00           C
ATOM   3753  P   POPEQ 121      51.386 100.321 111.502  1.00  0.00           P
ATOM   3754  O13 POPEQ 121      50.637 100.830 110.332  1.00  0.00           O
ATOM   3755  O14 POPEQ 121      52.097 101.281 112.382  1.00  0.00           O
ATOM   3756  O11 POPEQ 121      52.375  99.201 111.002  1.00  0.00           O
ATOM   3757  O12 POPEQ 121      50.387  99.430 112.352  1.00  0.00           O
ATOM   3758  C1  POPEQ 121      53.015  99.300 109.722  1.00  0.00           C
ATOM   3761  C2  POPEQ 121      52.687  98.050 108.892  1.00  0.00           C
ATOM   3763  O21 POPEQ 121      53.676  97.850 107.872  1.00  0.00           O
ATOM   3764  C21 POPEQ 121      53.956  96.571 107.642  1.00  0.00           C
ATOM   3765  O22 POPEQ 121      53.896  95.671 108.452  1.00  0.00           O
ATOM   3766  C22 POPEQ 121      54.176  96.349 106.142  1.00  0.00           C
ATOM   3769  C3  POPEQ 121      51.325  98.180 108.192  1.00  0.00           C
ATOM   3772  O31 POPEQ 121      50.966  96.921 107.622  1.00  0.00           O
ATOM   3773  C31 POPEQ 121      50.306  96.950 106.482  1.00  0.00           C
ATOM   3774  O32 POPEQ 121      50.676  96.400 105.462  1.00  0.00           O
ATOM   3775  C32 POPEQ 121      49.015  97.780 106.622  1.00  0.00           C
ATOM   3778  C23 POPEQ 121      55.387  97.099 105.552  1.00  0.00           C
ATOM   3781  C24 POPEQ 121      55.146  97.469 104.082  1.00  0.00           C
ATOM   3784  C25 POPEQ 121      56.346  98.210 103.472  1.00  0.00           C
ATOM   3787  C26 POPEQ 121      56.106  98.590 102.012  1.00  0.00           C
ATOM   3790  C27 POPEQ 121      57.336  99.250 101.382  1.00  0.00           C
ATOM   3793  C28 POPEQ 121      57.087  99.751  99.952  1.00  0.00           C
ATOM   3796  C29 POPEQ 121      56.157 100.929  99.912  1.00  0.00           C
ATOM   3798 0C21 POPEQ 121      56.187 101.930  99.012  1.00  0.00           C
ATOM   3800 1C21 POPEQ 121      57.126 102.010  97.842  1.00  0.00           C
ATOM   3803 2C21 POPEQ 121      58.337 102.900  98.142  1.00  0.00           C
ATOM   3806 3C21 POPEQ 121      59.317 102.920  96.972  1.00  0.00           C
ATOM   3809 4C21 POPEQ 121      60.567 103.781  97.242  1.00  0.00           C
ATOM   3812 5C21 POPEQ 121      61.596 103.630  96.122  1.00  0.00           C
ATOM   3815 6C21 POPEQ 121      62.905 104.370  96.402  1.00  0.00           C
ATOM   3818 7C21 POPEQ 121      63.956 104.110  95.312  1.00  0.00           C
ATOM   3821 8C21 POPEQ 121      65.256 104.860  95.552  1.00  0.00           C
ATOM   3825  C33 POPEQ 121      48.046  97.650 105.422  1.00  0.00           C
ATOM   3828  C34 POPEQ 121      48.116  98.849 104.472  1.00  0.00           C
ATOM   3831  C35 POPEQ 121      49.465  98.999 103.762  1.00  0.00           C
ATOM   3834  C36 POPEQ 121      49.636 100.400 103.172  1.00  0.00           C
ATOM   3837  C37 POPEQ 121      51.036 100.590 102.582  1.00  0.00           C
ATOM   3840  C38 POPEQ 121      51.396 102.039 102.272  1.00  0.00           C
ATOM   3843  C39 POPEQ 121      52.887 102.260 101.952  1.00  0.00           C
ATOM   3846 0C31 POPEQ 121      53.716 102.550 103.202  1.00  0.00           C
ATOM   3849 1C31 POPEQ 121      55.107 103.120 102.902  1.00  0.00           C
ATOM   3852 2C31 POPEQ 121      55.956 103.321 104.162  1.00  0.00           C
ATOM   3855 3C31 POPEQ 121      57.416 103.660 103.872  1.00  0.00           C
ATOM   3858 4C31 POPEQ 121      58.165 102.570 103.092  1.00  0.00           C
ATOM   3861 5C31 POPEQ 121      59.626 102.930 102.812  1.00  0.00           C
ATOM   3864 6C31 POPEQ 121      60.326 101.921 101.892  1.00  0.00           C
ATOM   3868  NH3 POPER 122      74.106 109.679 110.592  1.00  0.00           N
ATOM   3872  C12 POPER 122      74.026 108.280 111.152  1.00  0.00           C
ATOM   3875  C11 POPER 122      75.416 107.749 111.572  1.00  0.00           C
ATOM   3878  P   POPER 122      76.937 109.660 112.542  1.00  0.00           P
ATOM   3879  O13 POPER 122      76.515 110.550 111.442  1.00  0.00           O
ATOM   3880  O14 POPER 122      77.196 110.280 113.862  1.00  0.00           O
ATOM   3881  O11 POPER 122      78.277 108.931 112.132  1.00  0.00           O
ATOM   3882  O12 POPER 122      75.915 108.489 112.692  1.00  0.00           O
ATOM   3883  C1  POPER 122      79.496 109.711 112.072  1.00  0.00           C
ATOM   3886  C2  POPER 122      80.415 109.290 110.882  1.00  0.00           C
ATOM   3888  O21 POPER 122      80.716 110.480 110.102  1.00  0.00           O
ATOM   3889  C21 POPER 122      81.766 110.340 109.312  1.00  0.00           C
ATOM   3890  O22 POPER 122      82.687 109.549 109.472  1.00  0.00           O
ATOM   3891  C22 POPER 122      81.506 111.180 108.062  1.00  0.00           C
ATOM   3894  C3  POPER 122      79.656 108.270 109.982  1.00  0.00           C
ATOM   3897  O31 POPER 122      80.336 107.869 108.772  1.00  0.00           O
ATOM   3898  C31 POPER 122      81.106 106.779 108.922  1.00  0.00           C
ATOM   3899  O32 POPER 122      81.656 106.450 109.952  1.00  0.00           O
ATOM   3900  C32 POPER 122      80.946 105.929 107.652  1.00  0.00           C
ATOM   3903  C23 POPER 122      82.446 110.811 106.902  1.00  0.00           C
ATOM   3906  C24 POPER 122      82.115 111.479 105.562  1.00  0.00           C
ATOM   3909  C25 POPER 122      83.127 111.090 104.472  1.00  0.00           C
ATOM   3912  C26 POPER 122      83.016 109.631 103.992  1.00  0.00           C
ATOM   3915  C27 POPER 122      84.046 109.279 102.912  1.00  0.00           C
ATOM   3918  C28 POPER 122      83.437 108.670 101.632  1.00  0.00           C
ATOM   3921  C29 POPER 122      84.517 108.171 100.702  1.00  0.00           C
ATOM   3923 0C21 POPER 122      84.316 107.599  99.502  1.00  0.00           C
ATOM   3925 1C21 POPER 122      82.987 107.401  98.822  1.00  0.00           C
ATOM   3928 2C21 POPER 122      83.127 107.430  97.282  1.00  0.00           C
ATOM   3931 3C21 POPER 122      83.596 108.781  96.722  1.00  0.00           C
ATOM   3934 4C21 POPER 122      83.585 108.870  95.182  1.00  0.00           C
ATOM   3937 5C21 POPER 122      84.326 107.710  94.482  1.00  0.00           C
ATOM   3940 6C21 POPER 122      84.666 108.040  93.022  1.00  0.00           C
ATOM   3943 7C21 POPER 122      85.177 106.829  92.222  1.00  0.00           C
ATOM   3946 8C21 POPER 122      85.506 107.169  90.762  1.00  0.00           C
ATOM   3950  C33 POPER 122      81.816 106.349 106.452  1.00  0.00           C
ATOM   3953  C34 POPER 122      81.146 105.970 105.122  1.00  0.00           C
ATOM   3956  C35 POPER 122      82.157 105.770 103.982  1.00  0.00           C
ATOM   3959  C36 POPER 122      82.786 104.380 104.022  1.00  0.00           C
ATOM   3962  C37 POPER 122      83.647 104.071 102.792  1.00  0.00           C
ATOM   3965  C38 POPER 122      84.296 102.681 102.872  1.00  0.00           C
ATOM   3968  C39 POPER 122      85.056 102.281 101.602  1.00  0.00           C
ATOM   3971 0C31 POPER 122      86.176 103.260 101.212  1.00  0.00           C
ATOM   3974 1C31 POPER 122      87.036 102.749 100.052  1.00  0.00           C
ATOM   3977 2C31 POPER 122      88.076 103.791  99.622  1.00  0.00           C
ATOM   3980 3C31 POPER 122      89.156 103.250  98.672  1.00  0.00           C
ATOM   3983 4C31 POPER 122      88.635 102.770  97.302  1.00  0.00           C
ATOM   3986 5C31 POPER 122      89.767 102.189  96.442  1.00  0.00           C
ATOM   3989 6C31 POPER 122      89.356 101.840  95.012  1.00  0.00           C
ATOM   3993  NH3 POPES 123     115.956  68.600  64.602  1.00  0.00           N
ATOM   3997  C12 POPES 123     115.937  68.950  63.132  1.00  0.00           C
ATOM   4000  C11 POPES 123     116.707  70.250  62.812  1.00  0.00           C
ATOM   4003  P   POPES 123     115.096  71.900  64.072  1.00  0.00           P
ATOM   4004  O13 POPES 123     115.177  73.340  64.392  1.00  0.00           O
ATOM   4005  O14 POPES 123     114.167  71.430  63.042  1.00  0.00           O
ATOM   4006  O11 POPES 123     114.967  71.030  65.402  1.00  0.00           O
ATOM   4007  O12 POPES 123     116.516  71.349  63.712  1.00  0.00           O
ATOM   4008  C1  POPES 123     114.547  71.619  66.632  1.00  0.00           C
ATOM   4011  C2  POPES 123     115.706  72.021  67.602  1.00  0.00           C
ATOM   4013  O21 POPES 123     115.165  73.090  68.382  1.00  0.00           O
ATOM   4014  C21 POPES 123     115.156  73.090  69.712  1.00  0.00           C
ATOM   4015  O22 POPES 123     114.237  73.600  70.342  1.00  0.00           O
ATOM   4016  C22 POPES 123     116.437  72.580  70.362  1.00  0.00           C
ATOM   4019  C3  POPES 123     116.976  72.520  66.852  1.00  0.00           C
ATOM   4022  O31 POPES 123     118.046  72.951  67.732  1.00  0.00           O
ATOM   4023  C31 POPES 123     119.006  72.040  67.922  1.00  0.00           C
ATOM   4024  O32 POPES 123     118.915  70.850  67.672  1.00  0.00           O
ATOM   4025  C32 POPES 123     120.277  72.720  68.412  1.00  0.00           C
ATOM   4028  C23 POPES 123     116.457  72.790  71.902  1.00  0.00           C
ATOM   4031  C24 POPES 123     117.857  72.580  72.482  1.00  0.00           C
ATOM   4034  C25 POPES 123     117.946  72.770  74.012  1.00  0.00           C
ATOM   4037  C26 POPES 123     117.847  71.470  74.812  1.00  0.00           C
ATOM   4040  C27 POPES 123     118.286  71.660  76.272  1.00  0.00           C
ATOM   4043  C28 POPES 123     118.186  70.360  77.092  1.00  0.00           C
ATOM   4046  C29 POPES 123     118.797  70.400  78.472  1.00  0.00           C
ATOM   4048 0C21 POPES 123     118.495  71.219  79.492  1.00  0.00           C
ATOM   4050 1C21 POPES 123     117.446  72.310  79.492  1.00  0.00           C
ATOM   4053 2C21 POPES 123     117.327  73.031  80.842  1.00  0.00           C
ATOM   4056 3C21 POPES 123     116.756  72.150  81.962  1.00  0.00           C
ATOM   4059 4C21 POPES 123     116.467  72.930  83.252  1.00  0.00           C
ATOM   4062 5C21 POPES 123     117.677  73.100  84.182  1.00  0.00           C
ATOM   4065 6C21 POPES 123     117.286  73.880  85.452  1.00  0.00           C
ATOM   4068 7C21 POPES 123     118.426  73.970  86.482  1.00  0.00           C
ATOM   4071 8C21 POPES 123     118.046  74.760  87.732  1.00  0.00           C
ATOM   4075  C33 POPES 123     121.166  71.879  69.352  1.00  0.00           C
ATOM   4078  C34 POPES 123     122.525  72.571  69.502  1.00  0.00           C
ATOM   4081  C35 POPES 123     123.416  72.000  70.612  1.00  0.00           C
ATOM   4084  C36 POPES 123     122.817  72.150  72.022  1.00  0.00           C
ATOM   4087  C37 POPES 123     123.915  72.079  73.092  1.00  0.00           C
ATOM   4090  C38 POPES 123     123.407  71.850  74.512  1.00  0.00           C
ATOM   4093  C39 POPES 123     123.057  73.129  75.302  1.00  0.00           C
ATOM   4096 0C31 POPES 123     122.966  72.799  76.802  1.00  0.00           C
ATOM   4099 1C31 POPES 123     122.906  74.000  77.752  1.00  0.00           C
ATOM   4102 2C31 POPES 123     123.076  73.510  79.202  1.00  0.00           C
ATOM   4105 3C31 POPES 123     122.887  74.570  80.302  1.00  0.00           C
ATOM   4108 4C31 POPES 123     123.887  75.730  80.272  1.00  0.00           C
ATOM   4111 5C31 POPES 123     123.337  76.980  79.562  1.00  0.00           C
ATOM   4114 6C31 POPES 123     124.247  78.210  79.662  1.00  0.00           C
ATOM   4118  NH3 POPET 124      69.206  67.150 112.652  1.00  0.00           N
ATOM   4122  C12 POPET 124      68.746  68.110 113.722  1.00  0.00           C
ATOM   4125  C11 POPET 124      69.626  69.360 113.852  1.00  0.00           C
ATOM   4128  P   POPET 124      67.996  71.479 113.392  1.00  0.00           P
ATOM   4129  O13 POPET 124      66.576  71.050 113.352  1.00  0.00           O
ATOM   4130  O14 POPET 124      68.296  72.840 113.872  1.00  0.00           O
ATOM   4131  O11 POPET 124      68.566  71.400 111.942  1.00  0.00           O
ATOM   4132  O12 POPET 124      68.846  70.461 114.272  1.00  0.00           O
ATOM   4133  C1  POPET 124      68.485  70.400 110.952  1.00  0.00           C
ATOM   4136  C2  POPET 124      69.615  70.759 109.982  1.00  0.00           C
ATOM   4138  O21 POPET 124      69.496  70.169 108.682  1.00  0.00           O
ATOM   4139  C21 POPET 124      69.687  68.880 108.582  1.00  0.00           C
ATOM   4140  O22 POPET 124      69.687  68.070 109.492  1.00  0.00           O
ATOM   4141  C22 POPET 124      70.016  68.579 107.102  1.00  0.00           C
ATOM   4144  C3  POPET 124      71.027  70.570 110.602  1.00  0.00           C
ATOM   4147  O31 POPET 124      71.996  70.910 109.612  1.00  0.00           O
ATOM   4148  C31 POPET 124      73.117  71.440 110.032  1.00  0.00           C
ATOM   4149  O32 POPET 124      73.415  71.701 111.182  1.00  0.00           O
ATOM   4150  C32 POPET 124      73.966  71.729 108.822  1.00  0.00           C
ATOM   4153  C23 POPET 124      69.606  67.180 106.602  1.00  0.00           C
ATOM   4156  C24 POPET 124      68.126  67.049 106.212  1.00  0.00           C
ATOM   4159  C25 POPET 124      67.695  67.860 104.982  1.00  0.00           C
ATOM   4162  C26 POPET 124      68.066  67.230 103.632  1.00  0.00           C
ATOM   4165  C27 POPET 124      67.555  68.059 102.452  1.00  0.00           C
ATOM   4168  C28 POPET 124      67.415  67.240 101.152  1.00  0.00           C
ATOM   4171  C29 POPET 124      66.687  68.020 100.082  1.00  0.00           C
ATOM   4173 0C21 POPET 124      67.086  68.230  98.822  1.00  0.00           C
ATOM   4175 1C21 POPET 124      68.346  67.711  98.162  1.00  0.00           C
ATOM   4178 2C21 POPET 124      68.026  66.630  97.102  1.00  0.00           C
ATOM   4181 3C21 POPET 124      67.266  67.220  95.902  1.00  0.00           C
ATOM   4184 4C21 POPET 124      67.066  66.251  94.732  1.00  0.00           C
ATOM   4187 5C21 POPET 124      66.125  65.079  95.042  1.00  0.00           C
ATOM   4190 6C21 POPET 124      65.596  64.400  93.772  1.00  0.00           C
ATOM   4193 7C21 POPET 124      64.657  63.221  94.062  1.00  0.00           C
ATOM   4196 8C21 POPET 124      64.085  62.599  92.782  1.00  0.00           C
ATOM   4200  C33 POPET 124      74.466  70.461 108.102  1.00  0.00           C
ATOM   4203  C34 POPET 124      74.956  70.850 106.712  1.00  0.00           C
ATOM   4206  C35 POPET 124      75.796  69.780 106.022  1.00  0.00           C
ATOM   4209  C36 POPET 124      76.366  70.320 104.712  1.00  0.00           C
ATOM   4212  C37 POPET 124      77.456  69.449 104.072  1.00  0.00           C
ATOM   4215  C38 POPET 124      77.606  69.740 102.572  1.00  0.00           C
ATOM   4218  C39 POPET 124      78.266  71.089 102.312  1.00  0.00           C
ATOM   4221 0C31 POPET 124      78.266  71.531 100.852  1.00  0.00           C
ATOM   4224 1C31 POPET 124      79.507  72.370 100.532  1.00  0.00           C
ATOM   4227 2C31 POPET 124      79.475  73.110  99.192  1.00  0.00           C
ATOM   4230 3C31 POPET 124      78.257  74.040  99.042  1.00  0.00           C
ATOM   4233 4C31 POPET 124      78.507  75.180  98.062  1.00  0.00           C
ATOM   4236 5C31 POPET 124      77.375  76.210  98.042  1.00  0.00           C
ATOM   4239 6C31 POPET 124      77.687  77.440  97.192  1.00  0.00           C
ATOM   4243  NH3 POPEU 125      55.356 128.971  71.342  1.00  0.00           N
ATOM   4247  C12 POPEU 125      55.136 127.490  71.132  1.00  0.00           C
ATOM   4250  C11 POPEU 125      54.916 127.120  69.652  1.00  0.00           C
ATOM   4253  P   POPEU 125      54.856 124.480  70.002  1.00  0.00           P
ATOM   4254  O13 POPEU 125      53.597 124.689  70.752  1.00  0.00           O
ATOM   4255  O14 POPEU 125      54.896 123.349  69.042  1.00  0.00           O
ATOM   4256  O11 POPEU 125      56.027 124.220  71.032  1.00  0.00           O
ATOM   4257  O12 POPEU 125      55.367 125.799  69.332  1.00  0.00           O
ATOM   4258  C1  POPEU 125      55.915 123.219  72.042  1.00  0.00           C
ATOM   4261  C2  POPEU 125      56.157 123.830  73.432  1.00  0.00           C
ATOM   4263  O21 POPEU 125      56.086 122.749  74.372  1.00  0.00           O
ATOM   4264  C21 POPEU 125      56.546 123.040  75.572  1.00  0.00           C
ATOM   4265  O22 POPEU 125      57.407 123.859  75.842  1.00  0.00           O
ATOM   4266  C22 POPEU 125      55.707 122.260  76.582  1.00  0.00           C
ATOM   4269  C3  POPEU 125      55.075 124.891  73.772  1.00  0.00           C
ATOM   4272  O31 POPEU 125      55.535 125.799  74.782  1.00  0.00           O
ATOM   4273  C31 POPEU 125      54.587 126.349  75.532  1.00  0.00           C
ATOM   4274  O32 POPEU 125      53.396 126.110  75.462  1.00  0.00           O
ATOM   4275  C32 POPEU 125      55.226 127.320  76.512  1.00  0.00           C
ATOM   4278  C23 POPEU 125      56.257 122.309  78.022  1.00  0.00           C
ATOM   4281  C24 POPEU 125      55.296 121.639  79.022  1.00  0.00           C
ATOM   4284  C25 POPEU 125      54.657 122.570  80.092  1.00  0.00           C
ATOM   4287  C26 POPEU 125      55.637 123.321  81.002  1.00  0.00           C
ATOM   4290  C27 POPEU 125      54.966 124.071  82.162  1.00  0.00           C
ATOM   4293  C28 POPEU 125      55.956 124.950  82.952  1.00  0.00           C
ATOM   4296  C29 POPEU 125      56.856 124.139  83.852  1.00  0.00           C
ATOM   4298 0C21 POPEU 125      56.526 123.740  85.092  1.00  0.00           C
ATOM   4300 1C21 POPEU 125      55.206 124.010  85.762  1.00  0.00           C
ATOM   4303 2C21 POPEU 125      54.605 122.780  86.482  1.00  0.00           C
ATOM   4306 3C21 POPEU 125      55.317 122.460  87.802  1.00  0.00           C
ATOM   4309 4C21 POPEU 125      54.535 121.479  88.682  1.00  0.00           C
ATOM   4312 5C21 POPEU 125      55.177 121.410  90.072  1.00  0.00           C
ATOM   4315 6C21 POPEU 125      54.366 120.640  91.122  1.00  0.00           C
ATOM   4318 7C21 POPEU 125      54.966 120.840  92.512  1.00  0.00           C
ATOM   4321 8C21 POPEU 125      54.257 120.031  93.602  1.00  0.00           C
ATOM   4325  C33 POPEU 125      55.925 126.600  77.692  1.00  0.00           C
ATOM   4328  C34 POPEU 125      57.006 127.509  78.262  1.00  0.00           C
ATOM   4331  C35 POPEU 125      57.687 126.980  79.542  1.00  0.00           C
ATOM   4334  C36 POPEU 125      58.225 128.130  80.412  1.00  0.00           C
ATOM   4337  C37 POPEU 125      59.046 127.671  81.632  1.00  0.00           C
ATOM   4340  C38 POPEU 125      59.415 128.850  82.532  1.00  0.00           C
ATOM   4343  C39 POPEU 125      58.316 129.301  83.502  1.00  0.00           C
ATOM   4346 0C31 POPEU 125      58.507 128.781  84.932  1.00  0.00           C
ATOM   4349 1C31 POPEU 125      57.575 129.481  85.932  1.00  0.00           C
ATOM   4352 2C31 POPEU 125      57.786 128.999  87.372  1.00  0.00           C
ATOM   4355 3C31 POPEU 125      57.035 127.700  87.692  1.00  0.00           C
ATOM   4358 4C31 POPEU 125      57.347 127.201  89.102  1.00  0.00           C
ATOM   4361 5C31 POPEU 125      56.567 125.939  89.472  1.00  0.00           C
ATOM   4364 6C31 POPEU 125      56.856 125.470  90.902  1.00  0.00           C
ATOM   4368  NH3 POPEV 126      65.757 108.070 111.012  1.00  0.00           N
ATOM   4372  C12 POPEV 126      65.637 107.439 112.362  1.00  0.00           C
ATOM   4375  C11 POPEV 126      67.007 106.870 112.762  1.00  0.00           C
ATOM   4378  P   POPEV 126      68.117 104.729 113.622  1.00  0.00           P
ATOM   4379  O13 POPEV 126      69.166 105.439 114.382  1.00  0.00           O
ATOM   4380  O14 POPEV 126      67.756 103.349 114.022  1.00  0.00           O
ATOM   4381  O11 POPEV 126      68.527 104.650 112.102  1.00  0.00           O
ATOM   4382  O12 POPEV 126      66.835 105.630 113.452  1.00  0.00           O
ATOM   4383  C1  POPEV 126      69.875 104.689 111.682  1.00  0.00           C
ATOM   4386  C2  POPEV 126      69.936 104.679 110.132  1.00  0.00           C
ATOM   4388  O21 POPEV 126      68.966 105.600 109.582  1.00  0.00           O
ATOM   4389  C21 POPEV 126      69.396 106.210 108.482  1.00  0.00           C
ATOM   4390  O22 POPEV 126      70.535 106.580 108.282  1.00  0.00           O
ATOM   4391  C22 POPEV 126      68.277 106.291 107.452  1.00  0.00           C
ATOM   4394  C3  POPEV 126      69.615 103.260 109.602  1.00  0.00           C
ATOM   4397  O31 POPEV 126      69.527 103.280 108.162  1.00  0.00           O
ATOM   4398  C31 POPEV 126      70.376 102.560 107.472  1.00  0.00           C
ATOM   4399  O32 POPEV 126      71.125 101.701 107.912  1.00  0.00           O
ATOM   4400  C32 POPEV 126      70.305 102.961 106.012  1.00  0.00           C
ATOM   4403  C23 POPEV 126      68.826 106.840 106.112  1.00  0.00           C
ATOM   4406  C24 POPEV 126      67.776 106.779 105.002  1.00  0.00           C
ATOM   4409  C25 POPEV 126      68.326 107.229 103.642  1.00  0.00           C
ATOM   4412  C26 POPEV 126      67.305 107.061 102.512  1.00  0.00           C
ATOM   4415  C27 POPEV 126      67.926 107.369 101.152  1.00  0.00           C
ATOM   4418  C28 POPEV 126      66.996 107.131  99.952  1.00  0.00           C
ATOM   4421  C29 POPEV 126      67.687 107.590  98.692  1.00  0.00           C
ATOM   4423 0C21 POPEV 126      67.136 108.299  97.692  1.00  0.00           C
ATOM   4425 1C21 POPEV 126      65.687 108.700  97.582  1.00  0.00           C
ATOM   4428 2C21 POPEV 126      65.276 108.940  96.112  1.00  0.00           C
ATOM   4431 3C21 POPEV 126      63.766 109.150  95.982  1.00  0.00           C
ATOM   4434 4C21 POPEV 126      63.277 109.211  94.532  1.00  0.00           C
ATOM   4437 5C21 POPEV 126      61.746 109.279  94.422  1.00  0.00           C
ATOM   4440 6C21 POPEV 126      61.136 110.590  94.962  1.00  0.00           C
ATOM   4443 7C21 POPEV 126      59.605 110.579  94.852  1.00  0.00           C
ATOM   4446 8C21 POPEV 126      58.956 111.960  94.982  1.00  0.00           C
ATOM   4450  C33 POPEV 126      70.566 101.720 105.142  1.00  0.00           C
ATOM   4453  C34 POPEV 126      70.516 102.030 103.652  1.00  0.00           C
ATOM   4456  C35 POPEV 126      70.507 100.719 102.852  1.00  0.00           C
ATOM   4459  C36 POPEV 126      70.736 100.919 101.362  1.00  0.00           C
ATOM   4462  C37 POPEV 126      69.766 101.921 100.702  1.00  0.00           C
ATOM   4465  C38 POPEV 126      69.866 101.870  99.172  1.00  0.00           C
ATOM   4468  C39 POPEV 126      71.176 102.439  98.632  1.00  0.00           C
ATOM   4471 0C31 POPEV 126      71.506 101.950  97.222  1.00  0.00           C
ATOM   4474 1C31 POPEV 126      72.886 102.430  96.752  1.00  0.00           C
ATOM   4477 2C31 POPEV 126      73.386 101.701  95.502  1.00  0.00           C
ATOM   4480 3C31 POPEV 126      73.866 100.280  95.822  1.00  0.00           C
ATOM   4483 4C31 POPEV 126      74.285  99.491  94.582  1.00  0.00           C
ATOM   4486 5C31 POPEV 126      74.706  98.060  94.932  1.00  0.00           C
ATOM   4489 6C31 POPEV 126      75.026  97.201  93.712  1.00  0.00           C
ATOM   4493  NH3 POPEW 127      33.027  66.070 111.792  1.00  0.00           N
ATOM   4497  C12 POPEW 127      32.236  67.210 111.252  1.00  0.00           C
ATOM   4500  C11 POPEW 127      30.815  66.799 110.882  1.00  0.00           C
ATOM   4503  P   POPEW 127      28.645  68.299 110.632  1.00  0.00           P
ATOM   4504  O13 POPEW 127      27.817  67.079 110.502  1.00  0.00           O
ATOM   4505  O14 POPEW 127      28.547  69.020 111.922  1.00  0.00           O
ATOM   4506  O11 POPEW 127      28.386  69.330 109.462  1.00  0.00           O
ATOM   4507  O12 POPEW 127      30.167  67.951 110.382  1.00  0.00           O
ATOM   4508  C1  POPEW 127      29.196  69.330 108.282  1.00  0.00           C
ATOM   4511  C2  POPEW 127      30.257  70.489 108.232  1.00  0.00           C
ATOM   4513  O21 POPEW 127      30.396  70.970 106.892  1.00  0.00           O
ATOM   4514  C21 POPEW 127      30.745  70.090 105.972  1.00  0.00           C
ATOM   4515  O22 POPEW 127      31.026  68.910 106.162  1.00  0.00           O
ATOM   4516  C22 POPEW 127      30.676  70.771 104.602  1.00  0.00           C
ATOM   4519  C3  POPEW 127      31.665  70.160 108.852  1.00  0.00           C
ATOM   4522  O31 POPEW 127      32.625  71.251 108.762  1.00  0.00           O
ATOM   4523  C31 POPEW 127      33.507  71.219 107.752  1.00  0.00           C
ATOM   4524  O32 POPEW 127      33.516  70.440 106.822  1.00  0.00           O
ATOM   4525  C32 POPEW 127      34.597  72.260 108.012  1.00  0.00           C
ATOM   4528  C23 POPEW 127      31.806  70.390 103.622  1.00  0.00           C
ATOM   4531  C24 POPEW 127      31.375  70.650 102.172  1.00  0.00           C
ATOM   4534  C25 POPEW 127      32.457  70.311 101.122  1.00  0.00           C
ATOM   4537  C26 POPEW 127      33.556  71.370 101.002  1.00  0.00           C
ATOM   4540  C27 POPEW 127      33.126  72.739 100.442  1.00  0.00           C
ATOM   4543  C28 POPEW 127      34.356  73.600 100.092  1.00  0.00           C
ATOM   4546  C29 POPEW 127      34.026  74.891  99.382  1.00  0.00           C
ATOM   4548 0C21 POPEW 127      34.396  75.220  98.132  1.00  0.00           C
ATOM   4550 1C21 POPEW 127      35.187  74.350  97.182  1.00  0.00           C
ATOM   4553 2C21 POPEW 127      36.716  74.400  97.382  1.00  0.00           C
ATOM   4556 3C21 POPEW 127      37.326  75.771  97.072  1.00  0.00           C
ATOM   4559 4C21 POPEW 127      38.856  75.759  97.102  1.00  0.00           C
ATOM   4562 5C21 POPEW 127      39.437  77.120  96.652  1.00  0.00           C
ATOM   4565 6C21 POPEW 127      40.966  77.189  96.722  1.00  0.00           C
ATOM   4568 7C21 POPEW 127      41.486  78.589  96.362  1.00  0.00           C
ATOM   4571 8C21 POPEW 127      43.007  78.710  96.402  1.00  0.00           C
ATOM   4575  C33 POPEW 127      35.646  72.400 106.872  1.00  0.00           C
ATOM   4578  C34 POPEW 127      36.977  72.979 107.382  1.00  0.00           C
ATOM   4581  C35 POPEW 127      37.926  73.449 106.262  1.00  0.00           C
ATOM   4584  C36 POPEW 127      38.597  72.329 105.442  1.00  0.00           C
ATOM   4587  C37 POPEW 127      39.277  72.900 104.182  1.00  0.00           C
ATOM   4590  C38 POPEW 127      40.696  72.360 103.932  1.00  0.00           C
ATOM   4593  C39 POPEW 127      41.507  73.259 103.002  1.00  0.00           C
ATOM   4596 0C31 POPEW 127      41.096  73.259 101.512  1.00  0.00           C
ATOM   4599 1C31 POPEW 127      41.777  72.150 100.702  1.00  0.00           C
ATOM   4602 2C31 POPEW 127      41.637  72.320  99.172  1.00  0.00           C
ATOM   4605 3C31 POPEW 127      42.375  73.530  98.562  1.00  0.00           C
ATOM   4608 4C31 POPEW 127      43.906  73.490  98.762  1.00  0.00           C
ATOM   4611 5C31 POPEW 127      44.636  74.570  97.952  1.00  0.00           C
ATOM   4614 6C31 POPEW 127      46.136  74.611  98.222  1.00  0.00           C
ATOM   4618  NH3 POPEX 128      30.136  44.060 110.092  1.00  0.00           N
ATOM   4622  C12 POPEX 128      31.335  43.470 110.742  1.00  0.00           C
ATOM   4625  C11 POPEX 128      31.036  41.989 111.022  1.00  0.00           C
ATOM   4628  P   POPEX 128      32.356  39.820 111.672  1.00  0.00           P
ATOM   4629  O13 POPEX 128      33.806  39.559 111.622  1.00  0.00           O
ATOM   4630  O14 POPEX 128      31.596  39.329 112.842  1.00  0.00           O
ATOM   4631  O11 POPEX 128      31.656  39.320 110.352  1.00  0.00           O
ATOM   4632  O12 POPEX 128      32.176  41.390 111.612  1.00  0.00           O
ATOM   4633  C1  POPEX 128      32.176  38.230 109.572  1.00  0.00           C
ATOM   4636  C2  POPEX 128      32.676  38.699 108.162  1.00  0.00           C
ATOM   4638  O21 POPEX 128      32.297  37.790 107.112  1.00  0.00           O
ATOM   4639  C21 POPEX 128      32.846  36.590 107.082  1.00  0.00           C
ATOM   4640  O22 POPEX 128      33.666  36.150 107.862  1.00  0.00           O
ATOM   4641  C22 POPEX 128      32.336  35.879 105.822  1.00  0.00           C
ATOM   4644  C3  POPEX 128      34.207  39.030 108.112  1.00  0.00           C
ATOM   4647  O31 POPEX 128      34.757  38.899 106.782  1.00  0.00           O
ATOM   4648  C31 POPEX 128      34.386  39.789 105.892  1.00  0.00           C
ATOM   4649  O32 POPEX 128      33.696  40.780 106.102  1.00  0.00           O
ATOM   4650  C32 POPEX 128      35.007  39.431 104.532  1.00  0.00           C
ATOM   4653  C23 POPEX 128      31.906  34.440 106.152  1.00  0.00           C
ATOM   4656  C24 POPEX 128      31.156  33.730 105.022  1.00  0.00           C
ATOM   4659  C25 POPEX 128      32.027  33.149 103.912  1.00  0.00           C
ATOM   4662  C26 POPEX 128      32.736  31.849 104.282  1.00  0.00           C
ATOM   4665  C27 POPEX 128      33.866  31.490 103.322  1.00  0.00           C
ATOM   4668  C28 POPEX 128      34.676  30.260 103.772  1.00  0.00           C
ATOM   4671  C29 POPEX 128      33.875  28.999 103.592  1.00  0.00           C
ATOM   4673 0C21 POPEX 128      33.786  28.309 102.442  1.00  0.00           C
ATOM   4675 1C21 POPEX 128      34.446  28.660 101.132  1.00  0.00           C
ATOM   4678 2C21 POPEX 128      33.576  28.300  99.912  1.00  0.00           C
ATOM   4681 3C21 POPEX 128      33.406  26.780  99.752  1.00  0.00           C
ATOM   4684 4C21 POPEX 128      32.687  26.350  98.472  1.00  0.00           C
ATOM   4687 5C21 POPEX 128      32.336  24.860  98.552  1.00  0.00           C
ATOM   4690 6C21 POPEX 128      32.097  24.210  97.192  1.00  0.00           C
ATOM   4693 7C21 POPEX 128      31.896  22.690  97.332  1.00  0.00           C
ATOM   4696 8C21 POPEX 128      31.767  21.970  95.992  1.00  0.00           C
ATOM   4700  C33 POPEX 128      36.486  39.890 104.402  1.00  0.00           C
ATOM   4703  C34 POPEX 128      37.266  39.240 103.252  1.00  0.00           C
ATOM   4706  C35 POPEX 128      36.765  39.599 101.852  1.00  0.00           C
ATOM   4709  C36 POPEX 128      37.306  40.940 101.312  1.00  0.00           C
ATOM   4712  C37 POPEX 128      36.707  41.280  99.932  1.00  0.00           C
ATOM   4715  C38 POPEX 128      36.946  42.739  99.502  1.00  0.00           C
ATOM   4718  C39 POPEX 128      38.387  43.099  99.132  1.00  0.00           C
ATOM   4721 0C31 POPEX 128      38.866  42.440  97.832  1.00  0.00           C
ATOM   4724 1C31 POPEX 128      40.027  43.221  97.202  1.00  0.00           C
ATOM   4727 2C31 POPEX 128      40.906  42.399  96.252  1.00  0.00           C
ATOM   4730 3C31 POPEX 128      41.736  41.360  97.002  1.00  0.00           C
ATOM   4733 4C31 POPEX 128      42.996  40.931  96.262  1.00  0.00           C
ATOM   4736 5C31 POPEX 128      43.886  40.050  97.142  1.00  0.00           C
ATOM   4739 6C31 POPEX 128      45.265  39.809  96.532  1.00  0.00           C
ATOM   4743  NH3 POPEY 129     134.027 119.360  74.412  1.00  0.00           N
ATOM   4747  C12 POPEY 129     132.566 119.269  74.792  1.00  0.00           C
ATOM   4750  C11 POPEY 129     131.857 120.620  74.652  1.00  0.00           C
ATOM   4753  P   POPEY 129     130.256 120.710  76.702  1.00  0.00           P
ATOM   4754  O13 POPEY 129     130.555 119.409  77.322  1.00  0.00           O
ATOM   4755  O14 POPEY 129     131.026 121.880  77.222  1.00  0.00           O
ATOM   4756  O11 POPEY 129     128.706 120.979  76.772  1.00  0.00           O
ATOM   4757  O12 POPEY 129     130.527 120.550  75.142  1.00  0.00           O
ATOM   4758  C1  POPEY 129     128.146 122.281  76.592  1.00  0.00           C
ATOM   4761  C2  POPEY 129     127.397 122.700  77.882  1.00  0.00           C
ATOM   4763  O21 POPEY 129     128.267 122.410  79.002  1.00  0.00           O
ATOM   4764  C21 POPEY 129     127.957 123.019  80.132  1.00  0.00           C
ATOM   4765  O22 POPEY 129     126.965 123.689  80.342  1.00  0.00           O
ATOM   4766  C22 POPEY 129     129.055 122.710  81.152  1.00  0.00           C
ATOM   4769  C3  POPEY 129     126.056 121.909  77.932  1.00  0.00           C
ATOM   4772  O31 POPEY 129     125.037 122.550  77.132  1.00  0.00           O
ATOM   4773  C31 POPEY 129     123.887 123.060  77.622  1.00  0.00           C
ATOM   4774  O32 POPEY 129     123.016 123.549  76.892  1.00  0.00           O
ATOM   4775  C32 POPEY 129     123.797 122.970  79.152  1.00  0.00           C
ATOM   4778  C23 POPEY 129     128.857 123.470  82.482  1.00  0.00           C
ATOM   4781  C24 POPEY 129     130.016 123.219  83.452  1.00  0.00           C
ATOM   4784  C25 POPEY 129     129.767 123.810  84.842  1.00  0.00           C
ATOM   4787  C26 POPEY 129     131.007 123.689  85.732  1.00  0.00           C
ATOM   4790  C27 POPEY 129     130.816 124.269  87.132  1.00  0.00           C
ATOM   4793  C28 POPEY 129     132.085 124.160  87.982  1.00  0.00           C
ATOM   4796  C29 POPEY 129     131.936 124.950  89.252  1.00  0.00           C
ATOM   4798 0C21 POPEY 129     132.327 124.609  90.492  1.00  0.00           C
ATOM   4800 1C21 POPEY 129     133.036 123.349  90.932  1.00  0.00           C
ATOM   4803 2C21 POPEY 129     132.917 123.210  92.462  1.00  0.00           C
ATOM   4806 3C21 POPEY 129     133.897 122.201  93.092  1.00  0.00           C
ATOM   4809 4C21 POPEY 129     134.016 122.450  94.602  1.00  0.00           C
ATOM   4812 5C21 POPEY 129     135.107 121.610  95.282  1.00  0.00           C
ATOM   4815 6C21 POPEY 129     135.307 122.010  96.752  1.00  0.00           C
ATOM   4818 7C21 POPEY 129     136.618 121.479  97.342  1.00  0.00           C
ATOM   4821 8C21 POPEY 129     136.927 121.969  98.752  1.00  0.00           C
ATOM   4825  C33 POPEY 129     122.756 123.859  79.872  1.00  0.00           C
ATOM   4828  C34 POPEY 129     123.346 124.421  81.182  1.00  0.00           C
ATOM   4831  C35 POPEY 129     123.687 123.391  82.272  1.00  0.00           C
ATOM   4834  C36 POPEY 129     124.377 124.049  83.482  1.00  0.00           C
ATOM   4837  C37 POPEY 129     124.876 123.029  84.522  1.00  0.00           C
ATOM   4840  C38 POPEY 129     125.676 123.641  85.682  1.00  0.00           C
ATOM   4843  C39 POPEY 129     124.797 124.269  86.772  1.00  0.00           C
ATOM   4846 0C31 POPEY 129     125.616 124.910  87.902  1.00  0.00           C
ATOM   4849 1C31 POPEY 129     124.727 125.480  89.002  1.00  0.00           C
ATOM   4852 2C31 POPEY 129     125.466 125.840  90.302  1.00  0.00           C
ATOM   4855 3C31 POPEY 129     126.056 124.620  91.022  1.00  0.00           C
ATOM   4858 4C31 POPEY 129     126.555 124.930  92.442  1.00  0.00           C
ATOM   4861 5C31 POPEY 129     126.616 123.660  93.302  1.00  0.00           C
ATOM   4864 6C31 POPEY 129     127.105 123.880  94.732  1.00  0.00           C
ATOM   4868  NH3 POPEZ 130      73.266   0.430  69.042  1.00  0.00           N
ATOM   4872  C12 POPEZ 130      72.326   1.590  69.282  1.00  0.00           C
ATOM   4875  C11 POPEZ 130      72.896   2.980  68.892  1.00  0.00           C
ATOM   4878  P   POPEZ 130      73.507   5.310  69.902  1.00  0.00           P
ATOM   4879  O13 POPEZ 130      73.206   5.860  68.562  1.00  0.00           O
ATOM   4880  O14 POPEZ 130      73.085   6.100  71.092  1.00  0.00           O
ATOM   4881  O11 POPEZ 130      75.047   5.010  69.982  1.00  0.00           O
ATOM   4882  O12 POPEZ 130      72.966   3.830  70.032  1.00  0.00           O
ATOM   4883  C1  POPEZ 130      75.656   4.970  71.272  1.00  0.00           C
ATOM   4886  C2  POPEZ 130      77.165   4.670  71.082  1.00  0.00           C
ATOM   4888  O21 POPEZ 130      77.716   3.520  71.712  1.00  0.00           O
ATOM   4889  C21 POPEZ 130      77.587   3.070  72.952  1.00  0.00           C
ATOM   4890  O22 POPEZ 130      78.146   2.070  73.362  1.00  0.00           O
ATOM   4891  C22 POPEZ 130      76.727   3.920  73.882  1.00  0.00           C
ATOM   4894  C3  POPEZ 130      78.085   5.930  71.182  1.00  0.00           C
ATOM   4897  O31 POPEZ 130      79.106   5.810  72.202  1.00  0.00           O
ATOM   4898  C31 POPEZ 130      80.217   5.200  71.812  1.00  0.00           C
ATOM   4899  O32 POPEZ 130      80.457   4.800  70.692  1.00  0.00           O
ATOM   4900  C32 POPEZ 130      81.157   5.020  73.002  1.00  0.00           C
ATOM   4903  C23 POPEZ 130      77.007   3.600  75.362  1.00  0.00           C
ATOM   4906  C24 POPEZ 130      75.926   4.210  76.262  1.00  0.00           C
ATOM   4909  C25 POPEZ 130      76.216   3.930  77.732  1.00  0.00           C
ATOM   4912  C26 POPEZ 130      75.076   4.400  78.632  1.00  0.00           C
ATOM   4915  C27 POPEZ 130      75.176   3.800  80.042  1.00  0.00           C
ATOM   4918  C28 POPEZ 130      74.076   4.330  80.982  1.00  0.00           C
ATOM   4921  C29 POPEZ 130      74.475   5.650  81.592  1.00  0.00           C
ATOM   4923 0C21 POPEZ 130      74.656   5.910  82.902  1.00  0.00           C
ATOM   4925 1C21 POPEZ 130      74.527   4.920  84.042  1.00  0.00           C
ATOM   4928 2C21 POPEZ 130      75.766   4.900  84.942  1.00  0.00           C
ATOM   4931 3C21 POPEZ 130      75.836   6.100  85.902  1.00  0.00           C
ATOM   4934 4C21 POPEZ 130      77.206   6.290  86.552  1.00  0.00           C
ATOM   4937 5C21 POPEZ 130      78.296   6.690  85.542  1.00  0.00           C
ATOM   4940 6C21 POPEZ 130      79.687   6.830  86.172  1.00  0.00           C
ATOM   4943 7C21 POPEZ 130      80.816   6.520  85.192  1.00  0.00           C
ATOM   4946 8C21 POPEZ 130      82.195   6.670  85.822  1.00  0.00           C
ATOM   4950  C33 POPEZ 130      80.716   3.790  73.812  1.00  0.00           C
ATOM   4953  C34 POPEZ 130      81.766   3.290  74.802  1.00  0.00           C
ATOM   4956  C35 POPEZ 130      81.287   2.030  75.542  1.00  0.00           C
ATOM   4959  C36 POPEZ 130      82.386   1.450  76.432  1.00  0.00           C
ATOM   4962  C37 POPEZ 130      82.475   2.050  77.832  1.00  0.00           C
ATOM   4965  C38 POPEZ 130      83.776   1.590  78.512  1.00  0.00           C
ATOM   4968  C39 POPEZ 130      83.896   1.990  79.982  1.00  0.00           C
ATOM   4971 0C31 POPEZ 130      83.106   1.050  80.912  1.00  0.00           C
ATOM   4974 1C31 POPEZ 130      83.416   1.280  82.392  1.00  0.00           C
ATOM   4977 2C31 POPEZ 130      82.887   0.170  83.302  1.00  0.00           C
ATOM   4980 3C31 POPEZ 130      83.426   0.230  84.732  1.00  0.00           C
ATOM   4983 4C31 POPEZ 130      82.917   1.410  85.562  1.00  0.00           C
ATOM   4986 5C31 POPEZ 130      83.456   1.390  86.992  1.00  0.00           C
ATOM   4989 6C31 POPEZ 130      82.876   2.480  87.902  1.00  0.00           C
ATOM   4993  NH3 POPEa 131     127.076 100.099 111.732  1.00  0.00           N
ATOM   4997  C12 POPEa 131     126.947  99.440 113.072  1.00  0.00           C
ATOM   5000  C11 POPEa 131     128.036  99.860 114.052  1.00  0.00           C
ATOM   5003  P   POPEa 131     127.857 102.410 114.662  1.00  0.00           P
ATOM   5004  O13 POPEa 131     126.646 103.230 114.962  1.00  0.00           O
ATOM   5005  O14 POPEa 131     129.097 102.681 115.402  1.00  0.00           O
ATOM   5006  O11 POPEa 131     128.137 102.430 113.102  1.00  0.00           O
ATOM   5007  O12 POPEa 131     127.537 100.891 114.902  1.00  0.00           O
ATOM   5008  C1  POPEa 131     128.816 103.521 112.482  1.00  0.00           C
ATOM   5011  C2  POPEa 131     129.156 103.171 111.012  1.00  0.00           C
ATOM   5013  O21 POPEa 131     127.946 102.690 110.392  1.00  0.00           O
ATOM   5014  C21 POPEa 131     127.747 103.090 109.142  1.00  0.00           C
ATOM   5015  O22 POPEa 131     128.507 103.759 108.462  1.00  0.00           O
ATOM   5016  C22 POPEa 131     126.357 102.609 108.712  1.00  0.00           C
ATOM   5019  C3  POPEa 131     130.277 102.099 110.922  1.00  0.00           C
ATOM   5022  O31 POPEa 131     130.296 101.460 109.642  1.00  0.00           O
ATOM   5023  C31 POPEa 131     131.436 101.349 108.972  1.00  0.00           C
ATOM   5024  O32 POPEa 131     132.516 101.820 109.292  1.00  0.00           O
ATOM   5025  C32 POPEa 131     131.156 100.509 107.722  1.00  0.00           C
ATOM   5028  C23 POPEa 131     125.986 103.040 107.282  1.00  0.00           C
ATOM   5031  C24 POPEa 131     124.627 102.469 106.852  1.00  0.00           C
ATOM   5034  C25 POPEa 131     124.076 103.110 105.572  1.00  0.00           C
ATOM   5037  C26 POPEa 131     125.016 102.951 104.372  1.00  0.00           C
ATOM   5040  C27 POPEa 131     124.336 103.230 103.032  1.00  0.00           C
ATOM   5043  C28 POPEa 131     125.336 103.280 101.872  1.00  0.00           C
ATOM   5046  C29 POPEa 131     124.657 103.260 100.532  1.00  0.00           C
ATOM   5048 0C21 POPEa 131     125.165 103.710  99.372  1.00  0.00           C
ATOM   5050 1C21 POPEa 131     126.527 104.329  99.162  1.00  0.00           C
ATOM   5053 2C21 POPEa 131     126.516 105.360  98.012  1.00  0.00           C
ATOM   5056 3C21 POPEa 131     127.926 105.620  97.462  1.00  0.00           C
ATOM   5059 4C21 POPEa 131     127.957 106.750  96.432  1.00  0.00           C
ATOM   5062 5C21 POPEa 131     129.336 106.950  95.782  1.00  0.00           C
ATOM   5065 6C21 POPEa 131     129.396 108.230  94.942  1.00  0.00           C
ATOM   5068 7C21 POPEa 131     130.665 108.330  94.082  1.00  0.00           C
ATOM   5071 8C21 POPEa 131     130.786 109.679  93.362  1.00  0.00           C
ATOM   5075  C33 POPEa 131     129.926 101.021 106.922  1.00  0.00           C
ATOM   5078  C34 POPEa 131     129.426 100.020 105.862  1.00  0.00           C
ATOM   5081  C35 POPEa 131     128.226  99.211 106.372  1.00  0.00           C
ATOM   5084  C36 POPEa 131     127.577  98.370 105.272  1.00  0.00           C
ATOM   5087  C37 POPEa 131     126.217  97.760 105.672  1.00  0.00           C
ATOM   5090  C38 POPEa 131     125.037  98.531 105.052  1.00  0.00           C
ATOM   5093  C39 POPEa 131     124.596  97.951 103.702  1.00  0.00           C
ATOM   5096 0C31 POPEa 131     124.097  99.010 102.722  1.00  0.00           C
ATOM   5099 1C31 POPEa 131     123.806  98.429 101.322  1.00  0.00           C
ATOM   5102 2C31 POPEa 131     123.286  99.480 100.342  1.00  0.00           C
ATOM   5105 3C31 POPEa 131     122.817  98.849  99.012  1.00  0.00           C
ATOM   5108 4C31 POPEa 131     122.297  99.901  98.032  1.00  0.00           C
ATOM   5111 5C31 POPEa 131     121.965  99.310  96.652  1.00  0.00           C
ATOM   5114 6C31 POPEa 131     121.506 100.360  95.642  1.00  0.00           C
ATOM   5118  NH3 POPEb 132      85.637  86.330 111.142  1.00  0.00           N
ATOM   5122  C12 POPEb 132      84.605  85.290 110.742  1.00  0.00           C
ATOM   5125  C11 POPEb 132      84.555  83.970 111.572  1.00  0.00           C
ATOM   5128  P   POPEb 132      83.806  85.220 113.842  1.00  0.00           P
ATOM   5129  O13 POPEb 132      83.456  84.701 115.172  1.00  0.00           O
ATOM   5130  O14 POPEb 132      84.827  86.291 113.732  1.00  0.00           O
ATOM   5131  O11 POPEb 132      82.516  85.680 113.082  1.00  0.00           O
ATOM   5132  O12 POPEb 132      84.387  84.049 112.982  1.00  0.00           O
ATOM   5133  C1  POPEb 132      81.437  84.860 112.652  1.00  0.00           C
ATOM   5136  C2  POPEb 132      80.436  85.719 111.802  1.00  0.00           C
ATOM   5138  O21 POPEb 132      79.696  84.980 110.812  1.00  0.00           O
ATOM   5139  C21 POPEb 132      80.346  84.539 109.742  1.00  0.00           C
ATOM   5140  O22 POPEb 132      81.555  84.399 109.652  1.00  0.00           O
ATOM   5141  C22 POPEb 132      79.356  84.201 108.632  1.00  0.00           C
ATOM   5144  C3  POPEb 132      81.115  86.991 111.172  1.00  0.00           C
ATOM   5147  O31 POPEb 132      80.187  88.090 111.092  1.00  0.00           O
ATOM   5148  C31 POPEb 132      79.527  88.159 109.922  1.00  0.00           C
ATOM   5149  O32 POPEb 132      79.786  87.469 108.962  1.00  0.00           O
ATOM   5150  C32 POPEb 132      78.437  89.220 109.962  1.00  0.00           C
ATOM   5153  C23 POPEb 132      79.826  84.689 107.232  1.00  0.00           C
ATOM   5156  C24 POPEb 132      78.735  84.530 106.152  1.00  0.00           C
ATOM   5159  C25 POPEb 132      78.726  85.649 105.092  1.00  0.00           C
ATOM   5162  C26 POPEb 132      77.676  85.420 103.982  1.00  0.00           C
ATOM   5165  C27 POPEb 132      77.676  86.540 102.932  1.00  0.00           C
ATOM   5168  C28 POPEb 132      76.576  86.410 101.852  1.00  0.00           C
ATOM   5171  C29 POPEb 132      76.867  85.330 100.832  1.00  0.00           C
ATOM   5173 0C21 POPEb 132      77.375  85.509  99.592  1.00  0.00           C
ATOM   5175 1C21 POPEb 132      77.796  86.810  98.962  1.00  0.00           C
ATOM   5178 2C21 POPEb 132      77.547  86.899  97.442  1.00  0.00           C
ATOM   5181 3C21 POPEb 132      78.426  87.980  96.772  1.00  0.00           C
ATOM   5184 4C21 POPEb 132      78.346  87.951  95.232  1.00  0.00           C
ATOM   5187 5C21 POPEb 132      79.536  88.651  94.562  1.00  0.00           C
ATOM   5190 6C21 POPEb 132      79.606  88.391  93.042  1.00  0.00           C
ATOM   5193 7C21 POPEb 132      80.985  88.689  92.442  1.00  0.00           C
ATOM   5196 8C21 POPEb 132      81.086  88.359  90.952  1.00  0.00           C
ATOM   5200  C33 POPEb 132      77.687  89.300 108.612  1.00  0.00           C
ATOM   5203  C34 POPEb 132      76.536  90.311 108.622  1.00  0.00           C
ATOM   5206  C35 POPEb 132      75.346  89.850 107.772  1.00  0.00           C
ATOM   5209  C36 POPEb 132      75.606  89.711 106.272  1.00  0.00           C
ATOM   5212  C37 POPEb 132      74.387  89.110 105.542  1.00  0.00           C
ATOM   5215  C38 POPEb 132      74.696  88.630 104.122  1.00  0.00           C
ATOM   5218  C39 POPEb 132      73.886  89.370 103.042  1.00  0.00           C
ATOM   5221 0C31 POPEb 132      72.375  89.080 103.072  1.00  0.00           C
ATOM   5224 1C31 POPEb 132      71.636  89.930 102.032  1.00  0.00           C
ATOM   5227 2C31 POPEb 132      70.136  89.641 101.892  1.00  0.00           C
ATOM   5230 3C31 POPEb 132      69.796  88.531 100.892  1.00  0.00           C
ATOM   5233 4C31 POPEb 132      68.346  88.579 100.402  1.00  0.00           C
ATOM   5236 5C31 POPEb 132      68.096  87.720  99.152  1.00  0.00           C
ATOM   5239 6C31 POPEb 132      66.655  87.739  98.642  1.00  0.00           C
ATOM   5243  NH3 POPEc 133     126.026   8.560  72.412  1.00  0.00           N
ATOM   5247  C12 POPEc 133     126.766   7.330  71.972  1.00  0.00           C
ATOM   5250  C11 POPEc 133     126.406   6.170  72.902  1.00  0.00           C
ATOM   5253  P   POPEc 133     126.836   3.650  73.282  1.00  0.00           P
ATOM   5254  O13 POPEc 133     125.387   3.360  73.392  1.00  0.00           O
ATOM   5255  O14 POPEc 133     127.707   2.640  72.642  1.00  0.00           O
ATOM   5256  O11 POPEc 133     127.397   4.050  74.682  1.00  0.00           O
ATOM   5257  O12 POPEc 133     127.036   4.980  72.462  1.00  0.00           O
ATOM   5258  C1  POPEc 133     127.216   3.310  75.902  1.00  0.00           C
ATOM   5261  C2  POPEc 133     126.747   4.230  77.062  1.00  0.00           C
ATOM   5263  O21 POPEc 133     125.697   3.630  77.812  1.00  0.00           O
ATOM   5264  C21 POPEc 133     126.036   2.700  78.652  1.00  0.00           C
ATOM   5265  O22 POPEc 133     127.157   2.270  78.852  1.00  0.00           O
ATOM   5266  C22 POPEc 133     124.776   2.260  79.372  1.00  0.00           C
ATOM   5269  C3  POPEc 133     126.166   5.570  76.552  1.00  0.00           C
ATOM   5272  O31 POPEc 133     125.756   6.460  77.612  1.00  0.00           O
ATOM   5273  C31 POPEc 133     126.747   7.200  78.112  1.00  0.00           C
ATOM   5274  O32 POPEc 133     127.926   7.060  77.852  1.00  0.00           O
ATOM   5275  C32 POPEc 133     126.117   8.380  78.872  1.00  0.00           C
ATOM   5278  C23 POPEc 133     124.986   2.300  80.892  1.00  0.00           C
ATOM   5281  C24 POPEc 133     123.696   1.930  81.632  1.00  0.00           C
ATOM   5284  C25 POPEc 133     123.946   0.970  82.792  1.00  0.00           C
ATOM   5287  C26 POPEc 133     124.706   1.640  83.932  1.00  0.00           C
ATOM   5290  C27 POPEc 133     124.797   0.720  85.142  1.00  0.00           C
ATOM   5293  C28 POPEc 133     125.116   1.490  86.422  1.00  0.00           C
ATOM   5296  C29 POPEc 133     126.567   1.890  86.482  1.00  0.00           C
ATOM   5298 0C21 POPEc 133     127.335   1.800  87.562  1.00  0.00           C
ATOM   5300 1C21 POPEc 133     126.915   1.310  88.922  1.00  0.00           C
ATOM   5303 2C21 POPEc 133     127.117  -0.221  89.042  1.00  0.00           C
ATOM   5306 3C21 POPEc 133     128.495  -0.671  88.552  1.00  0.00           C
ATOM   5309 4C21 POPEc 133     128.876  -2.101  88.952  1.00  0.00           C
ATOM   5312 5C21 POPEc 133     129.086  -2.311  90.462  1.00  0.00           C
ATOM   5315 6C21 POPEc 133     130.217  -1.461  91.052  1.00  0.00           C
ATOM   5318 7C21 POPEc 133     130.425  -1.741  92.552  1.00  0.00           C
ATOM   5321 8C21 POPEc 133     131.637  -1.031  93.132  1.00  0.00           C
ATOM   5325  C33 POPEc 133     126.847   8.730  80.192  1.00  0.00           C
ATOM   5328  C34 POPEc 133     126.576   7.740  81.322  1.00  0.00           C
ATOM   5331  C35 POPEc 133     125.146   7.830  81.882  1.00  0.00           C
ATOM   5334  C36 POPEc 133     124.937   6.880  83.062  1.00  0.00           C
ATOM   5337  C37 POPEc 133     123.725   7.260  83.922  1.00  0.00           C
ATOM   5340  C38 POPEc 133     123.577   6.350  85.152  1.00  0.00           C
ATOM   5343  C39 POPEc 133     122.586   6.890  86.192  1.00  0.00           C
ATOM   5346 0C31 POPEc 133     121.217   7.240  85.592  1.00  0.00           C
ATOM   5349 1C31 POPEc 133     120.207   7.690  86.642  1.00  0.00           C
ATOM   5352 2C31 POPEc 133     119.237   6.580  87.062  1.00  0.00           C
ATOM   5355 3C31 POPEc 133     117.966   6.570  86.222  1.00  0.00           C
ATOM   5358 4C31 POPEc 133     116.906   5.610  86.762  1.00  0.00           C
ATOM   5361 5C31 POPEc 133     115.576   5.760  86.012  1.00  0.00           C
ATOM   5364 6C31 POPEc 133     114.396   5.050  86.692  1.00  0.00           C
ATOM   5368  NH3 POPEd 134     128.766  26.630  66.302  1.00  0.00           N
ATOM   5372  C12 POPEd 134     127.346  27.019  66.002  1.00  0.00           C
ATOM   5375  C11 POPEd 134     126.506  26.970  67.292  1.00  0.00           C
ATOM   5378  P   POPEd 134     123.976  26.580  66.892  1.00  0.00           P
ATOM   5379  O13 POPEd 134     122.786  27.400  66.572  1.00  0.00           O
ATOM   5380  O14 POPEd 134     124.426  25.541  65.952  1.00  0.00           O
ATOM   5381  O11 POPEd 134     123.775  26.030  68.352  1.00  0.00           O
ATOM   5382  O12 POPEd 134     125.207  27.550  67.102  1.00  0.00           O
ATOM   5383  C1  POPEd 134     123.775  26.950  69.462  1.00  0.00           C
ATOM   5386  C2  POPEd 134     122.677  26.539  70.472  1.00  0.00           C
ATOM   5388  O21 POPEd 134     122.946  27.089  71.782  1.00  0.00           O
ATOM   5389  C21 POPEd 134     122.437  28.309  71.962  1.00  0.00           C
ATOM   5390  O22 POPEd 134     122.066  29.060  71.072  1.00  0.00           O
ATOM   5391  C22 POPEd 134     122.267  28.550  73.472  1.00  0.00           C
ATOM   5394  C3  POPEd 134     122.607  24.989  70.532  1.00  0.00           C
ATOM   5397  O31 POPEd 134     122.017  24.570  71.782  1.00  0.00           O
ATOM   5398  C31 POPEd 134     122.646  23.580  72.382  1.00  0.00           C
ATOM   5399  O32 POPEd 134     123.426  22.800  71.852  1.00  0.00           O
ATOM   5400  C32 POPEd 134     122.356  23.650  73.862  1.00  0.00           C
ATOM   5403  C23 POPEd 134     123.596  28.880  74.182  1.00  0.00           C
ATOM   5406  C24 POPEd 134     123.445  29.329  75.652  1.00  0.00           C
ATOM   5409  C25 POPEd 134     124.835  29.440  76.312  1.00  0.00           C
ATOM   5412  C26 POPEd 134     124.867  30.160  77.662  1.00  0.00           C
ATOM   5415  C27 POPEd 134     126.257  30.110  78.292  1.00  0.00           C
ATOM   5418  C28 POPEd 134     126.497  31.169  79.392  1.00  0.00           C
ATOM   5421  C29 POPEd 134     125.926  30.830  80.742  1.00  0.00           C
ATOM   5423 0C21 POPEd 134     126.637  30.579  81.862  1.00  0.00           C
ATOM   5425 1C21 POPEd 134     128.137  30.560  81.992  1.00  0.00           C
ATOM   5428 2C21 POPEd 134     128.687  29.429  82.892  1.00  0.00           C
ATOM   5431 3C21 POPEd 134     128.346  28.009  82.402  1.00  0.00           C
ATOM   5434 4C21 POPEd 134     129.256  26.910  83.002  1.00  0.00           C
ATOM   5437 5C21 POPEd 134     129.256  26.829  84.532  1.00  0.00           C
ATOM   5440 6C21 POPEd 134     127.957  26.290  85.132  1.00  0.00           C
ATOM   5443 7C21 POPEd 134     127.896  26.490  86.652  1.00  0.00           C
ATOM   5446 8C21 POPEd 134     126.567  26.099  87.282  1.00  0.00           C
ATOM   5450  C33 POPEd 134     123.286  24.680  74.552  1.00  0.00           C
ATOM   5453  C34 POPEd 134     122.687  25.179  75.852  1.00  0.00           C
ATOM   5456  C35 POPEd 134     123.736  25.739  76.812  1.00  0.00           C
ATOM   5459  C36 POPEd 134     123.237  25.820  78.252  1.00  0.00           C
ATOM   5462  C37 POPEd 134     124.237  26.510  79.182  1.00  0.00           C
ATOM   5465  C38 POPEd 134     123.937  26.280  80.672  1.00  0.00           C
ATOM   5468  C39 POPEd 134     124.636  25.030  81.222  1.00  0.00           C
ATOM   5471 0C31 POPEd 134     124.387  24.790  82.712  1.00  0.00           C
ATOM   5474 1C31 POPEd 134     125.436  23.829  83.302  1.00  0.00           C
ATOM   5477 2C31 POPEd 134     125.317  23.660  84.822  1.00  0.00           C
ATOM   5480 3C31 POPEd 134     124.036  22.930  85.252  1.00  0.00           C
ATOM   5483 4C31 POPEd 134     124.076  22.400  86.682  1.00  0.00           C
ATOM   5486 5C31 POPEd 134     122.966  21.380  86.952  1.00  0.00           C
ATOM   5489 6C31 POPEd 134     122.997  20.769  88.352  1.00  0.00           C
ATOM   5493  NH3 POPEe 135      84.086 108.009  69.732  1.00  0.00           N
ATOM   5497  C12 POPEe 135      85.286 108.890  69.982  1.00  0.00           C
ATOM   5500  C11 POPEe 135      85.016 110.389  69.762  1.00  0.00           C
ATOM   5503  P   POPEe 135      87.327 111.619  70.182  1.00  0.00           P
ATOM   5504  O13 POPEe 135      88.326 110.590  70.512  1.00  0.00           O
ATOM   5505  O14 POPEe 135      87.786 112.790  69.422  1.00  0.00           O
ATOM   5506  O11 POPEe 135      86.616 112.080  71.492  1.00  0.00           O
ATOM   5507  O12 POPEe 135      86.187 111.031  69.252  1.00  0.00           O
ATOM   5508  C1  POPEe 135      87.216 113.130  72.252  1.00  0.00           C
ATOM   5511  C2  POPEe 135      87.987 112.570  73.472  1.00  0.00           C
ATOM   5513  O21 POPEe 135      87.857 113.549  74.502  1.00  0.00           O
ATOM   5514  C21 POPEe 135      87.696 113.060  75.712  1.00  0.00           C
ATOM   5515  O22 POPEe 135      87.346 111.921  75.982  1.00  0.00           O
ATOM   5516  C22 POPEe 135      88.046 114.150  76.722  1.00  0.00           C
ATOM   5519  C3  POPEe 135      89.496 112.290  73.202  1.00  0.00           C
ATOM   5522  O31 POPEe 135      90.236 112.049  74.422  1.00  0.00           O
ATOM   5523  C31 POPEe 135      91.275 111.230  74.322  1.00  0.00           C
ATOM   5524  O32 POPEe 135      91.567 110.590  73.322  1.00  0.00           O
ATOM   5525  C32 POPEe 135      92.096 111.291  75.612  1.00  0.00           C
ATOM   5528  C23 POPEe 135      87.547 113.849  78.142  1.00  0.00           C
ATOM   5531  C24 POPEe 135      88.305 114.620  79.222  1.00  0.00           C
ATOM   5534  C25 POPEe 135      87.777 114.279  80.612  1.00  0.00           C
ATOM   5537  C26 POPEe 135      88.687 114.771  81.742  1.00  0.00           C
ATOM   5540  C27 POPEe 135      88.706 113.781  82.922  1.00  0.00           C
ATOM   5543  C28 POPEe 135      89.237 114.380  84.242  1.00  0.00           C
ATOM   5546  C29 POPEe 135      90.527 115.150  84.092  1.00  0.00           C
ATOM   5548 0C21 POPEe 135      91.766 114.641  84.212  1.00  0.00           C
ATOM   5550 1C21 POPEe 135      92.076 113.190  84.482  1.00  0.00           C
ATOM   5553 2C21 POPEe 135      93.566 112.860  84.322  1.00  0.00           C
ATOM   5556 3C21 POPEe 135      93.857 111.390  84.682  1.00  0.00           C
ATOM   5559 4C21 POPEe 135      95.347 111.049  84.792  1.00  0.00           C
ATOM   5562 5C21 POPEe 135      95.536 109.620  85.312  1.00  0.00           C
ATOM   5565 6C21 POPEe 135      96.996 109.170  85.442  1.00  0.00           C
ATOM   5568 7C21 POPEe 135      97.096 107.821  86.172  1.00  0.00           C
ATOM   5571 8C21 POPEe 135      98.507 107.239  86.222  1.00  0.00           C
ATOM   5575  C33 POPEe 135      92.736 109.950  76.052  1.00  0.00           C
ATOM   5578  C34 POPEe 135      93.976 110.181  76.932  1.00  0.00           C
ATOM   5581  C35 POPEe 135      93.736 110.900  78.262  1.00  0.00           C
ATOM   5584  C36 POPEe 135      92.966 110.070  79.292  1.00  0.00           C
ATOM   5587  C37 POPEe 135      92.646 110.881  80.552  1.00  0.00           C
ATOM   5590  C38 POPEe 135      91.716 110.140  81.522  1.00  0.00           C
ATOM   5593  C39 POPEe 135      92.335 108.859  82.092  1.00  0.00           C
ATOM   5596 0C31 POPEe 135      91.616 108.381  83.362  1.00  0.00           C
ATOM   5599 1C31 POPEe 135      92.385 107.271  84.082  1.00  0.00           C
ATOM   5602 2C31 POPEe 135      91.996 107.131  85.562  1.00  0.00           C
ATOM   5605 3C31 POPEe 135      92.976 106.240  86.332  1.00  0.00           C
ATOM   5608 4C31 POPEe 135      92.796 106.380  87.852  1.00  0.00           C
ATOM   5611 5C31 POPEe 135      93.927 105.730  88.652  1.00  0.00           C
ATOM   5614 6C31 POPEe 135      93.896 106.110  90.132  1.00  0.00           C
ATOM   5618  NH3 POPEf 136      95.576   8.940  68.772  1.00  0.00           N
ATOM   5622  C12 POPEf 136      96.965   8.640  69.312  1.00  0.00           C
ATOM   5625  C11 POPEf 136      97.847   7.920  68.262  1.00  0.00           C
ATOM   5628  P   POPEf 136      98.495   5.690  69.472  1.00  0.00           P
ATOM   5629  O13 POPEf 136      97.087   5.340  69.172  1.00  0.00           O
ATOM   5630  O14 POPEf 136      99.496   4.690  69.042  1.00  0.00           O
ATOM   5631  O11 POPEf 136      98.657   5.970  71.032  1.00  0.00           O
ATOM   5632  O12 POPEf 136      98.846   7.090  68.852  1.00  0.00           O
ATOM   5633  C1  POPEf 136      99.126   4.880  71.852  1.00  0.00           C
ATOM   5636  C2  POPEf 136      98.775   5.030  73.362  1.00  0.00           C
ATOM   5638  O21 POPEf 136      98.416   3.730  73.832  1.00  0.00           O
ATOM   5639  C21 POPEf 136      98.647   3.270  75.062  1.00  0.00           C
ATOM   5640  O22 POPEf 136      98.215   2.180  75.432  1.00  0.00           O
ATOM   5641  C22 POPEf 136      99.527   4.160  75.962  1.00  0.00           C
ATOM   5644  C3  POPEf 136      97.577   5.990  73.592  1.00  0.00           C
ATOM   5647  O31 POPEf 136      97.027   5.880  74.932  1.00  0.00           O
ATOM   5648  C31 POPEf 136      95.715   5.580  75.012  1.00  0.00           C
ATOM   5649  O32 POPEf 136      94.975   5.470  74.062  1.00  0.00           O
ATOM   5650  C32 POPEf 136      95.256   5.600  76.472  1.00  0.00           C
ATOM   5653  C23 POPEf 136      99.767   3.490  77.342  1.00  0.00           C
ATOM   5656  C24 POPEf 136     100.726   4.220  78.292  1.00  0.00           C
ATOM   5659  C25 POPEf 136     100.037   5.130  79.322  1.00  0.00           C
ATOM   5662  C26 POPEf 136     100.867   5.360  80.602  1.00  0.00           C
ATOM   5665  C27 POPEf 136     102.076   6.270  80.372  1.00  0.00           C
ATOM   5668  C28 POPEf 136     103.106   6.240  81.512  1.00  0.00           C
ATOM   5671  C29 POPEf 136     102.747   7.190  82.632  1.00  0.00           C
ATOM   5673 0C21 POPEf 136     103.547   8.120  83.172  1.00  0.00           C
ATOM   5675 1C21 POPEf 136     104.986   8.380  82.822  1.00  0.00           C
ATOM   5678 2C21 POPEf 136     105.907   8.450  84.052  1.00  0.00           C
ATOM   5681 3C21 POPEf 136     105.786   9.750  84.852  1.00  0.00           C
ATOM   5684 4C21 POPEf 136     106.887   9.810  85.922  1.00  0.00           C
ATOM   5687 5C21 POPEf 136     106.696  10.930  86.952  1.00  0.00           C
ATOM   5690 6C21 POPEf 136     107.656  10.760  88.132  1.00  0.00           C
ATOM   5693 7C21 POPEf 136     107.385  11.740  89.272  1.00  0.00           C
ATOM   5696 8C21 POPEf 136     108.246  11.429  90.492  1.00  0.00           C
ATOM   5700  C33 POPEf 136      95.476   4.290  77.272  1.00  0.00           C
ATOM   5703  C34 POPEf 136      95.226   4.570  78.762  1.00  0.00           C
ATOM   5706  C35 POPEf 136      95.047   3.330  79.642  1.00  0.00           C
ATOM   5709  C36 POPEf 136      96.406   2.740  80.052  1.00  0.00           C
ATOM   5712  C37 POPEf 136      96.446   1.970  81.382  1.00  0.00           C
ATOM   5715  C38 POPEf 136      95.986   2.750  82.622  1.00  0.00           C
ATOM   5718  C39 POPEf 136      96.366   4.240  82.612  1.00  0.00           C
ATOM   5721 0C31 POPEf 136      96.406   4.870  84.002  1.00  0.00           C
ATOM   5724 1C31 POPEf 136      97.777   4.650  84.662  1.00  0.00           C
ATOM   5727 2C31 POPEf 136      97.847   5.180  86.102  1.00  0.00           C
ATOM   5730 3C31 POPEf 136      99.237   5.010  86.732  1.00  0.00           C
ATOM   5733 4C31 POPEf 136     100.305   5.970  86.182  1.00  0.00           C
ATOM   5736 5C31 POPEf 136     100.077   7.430  86.602  1.00  0.00           C
ATOM   5739 6C31 POPEf 136     101.217   8.360  86.172  1.00  0.00           C
ATOM   5743  NH3 POPEg 137      31.677  53.519 108.182  1.00  0.00           N
ATOM   5747  C12 POPEg 137      31.956  52.579 109.322  1.00  0.00           C
ATOM   5750  C11 POPEg 137      30.786  51.630 109.562  1.00  0.00           C
ATOM   5753  P   POPEg 137      31.886  49.690 110.972  1.00  0.00           P
ATOM   5754  O13 POPEg 137      33.215  50.131 111.482  1.00  0.00           O
ATOM   5755  O14 POPEg 137      31.177  48.629 111.762  1.00  0.00           O
ATOM   5756  O11 POPEg 137      32.086  49.211 109.492  1.00  0.00           O
ATOM   5757  O12 POPEg 137      30.926  50.949 110.822  1.00  0.00           O
ATOM   5758  C1  POPEg 137      32.396  47.890 109.082  1.00  0.00           C
ATOM   5761  C2  POPEg 137      31.286  47.350 108.142  1.00  0.00           C
ATOM   5763  O21 POPEg 137      31.835  46.711 106.992  1.00  0.00           O
ATOM   5764  C21 POPEg 137      32.636  45.690 107.142  1.00  0.00           C
ATOM   5765  O22 POPEg 137      32.916  45.120 108.182  1.00  0.00           O
ATOM   5766  C22 POPEg 137      33.146  45.401 105.742  1.00  0.00           C
ATOM   5769  C3  POPEg 137      30.366  48.470 107.602  1.00  0.00           C
ATOM   5772  O31 POPEg 137      29.546  47.940 106.542  1.00  0.00           O
ATOM   5773  C31 POPEg 137      29.806  48.349 105.312  1.00  0.00           C
ATOM   5774  O32 POPEg 137      30.597  49.221 104.992  1.00  0.00           O
ATOM   5775  C32 POPEg 137      28.926  47.589 104.332  1.00  0.00           C
ATOM   5778  C23 POPEg 137      34.265  44.349 105.622  1.00  0.00           C
ATOM   5781  C24 POPEg 137      34.446  43.881 104.172  1.00  0.00           C
ATOM   5784  C25 POPEg 137      34.166  44.990 103.152  1.00  0.00           C
ATOM   5787  C26 POPEg 137      34.597  44.669 101.722  1.00  0.00           C
ATOM   5790  C27 POPEg 137      34.156  45.780 100.752  1.00  0.00           C
ATOM   5793  C28 POPEg 137      35.076  45.910  99.532  1.00  0.00           C
ATOM   5796  C29 POPEg 137      34.617  47.041  98.642  1.00  0.00           C
ATOM   5798 0C21 POPEg 137      35.306  48.120  98.242  1.00  0.00           C
ATOM   5800 1C21 POPEg 137      36.736  48.470  98.572  1.00  0.00           C
ATOM   5803 2C21 POPEg 137      37.776  47.469  98.052  1.00  0.00           C
ATOM   5806 3C21 POPEg 137      39.176  48.080  97.942  1.00  0.00           C
ATOM   5809 4C21 POPEg 137      40.266  47.020  97.752  1.00  0.00           C
ATOM   5812 5C21 POPEg 137      41.526  47.570  97.062  1.00  0.00           C
ATOM   5815 6C21 POPEg 137      42.656  46.530  97.042  1.00  0.00           C
ATOM   5818 7C21 POPEg 137      43.566  46.651  95.812  1.00  0.00           C
ATOM   5821 8C21 POPEg 137      44.745  45.681  95.822  1.00  0.00           C
ATOM   5825  C33 POPEg 137      29.727  47.140 103.092  1.00  0.00           C
ATOM   5828  C34 POPEg 137      28.866  46.240 102.202  1.00  0.00           C
ATOM   5831  C35 POPEg 137      29.636  45.699 100.992  1.00  0.00           C
ATOM   5834  C36 POPEg 137      30.085  46.791 100.012  1.00  0.00           C
ATOM   5837  C37 POPEg 137      30.466  46.219  98.642  1.00  0.00           C
ATOM   5840  C38 POPEg 137      30.667  47.320  97.592  1.00  0.00           C
ATOM   5843  C39 POPEg 137      30.757  46.739  96.172  1.00  0.00           C
ATOM   5846 0C31 POPEg 137      32.187  46.690  95.612  1.00  0.00           C
ATOM   5849 1C31 POPEg 137      32.646  48.080  95.152  1.00  0.00           C
ATOM   5852 2C31 POPEg 137      34.047  48.099  94.522  1.00  0.00           C
ATOM   5855 3C31 POPEg 137      34.446  49.500  94.042  1.00  0.00           C
ATOM   5858 4C31 POPEg 137      33.547  50.060  92.922  1.00  0.00           C
ATOM   5861 5C31 POPEg 137      33.786  51.539  92.642  1.00  0.00           C
ATOM   5864 6C31 POPEg 137      32.867  52.090  91.552  1.00  0.00           C
ATOM   5868  NH3 POPEh 138      71.986  28.290 110.802  1.00  0.00           N
ATOM   5872  C12 POPEh 138      70.535  27.900 110.732  1.00  0.00           C
ATOM   5875  C11 POPEh 138      70.265  26.691 111.632  1.00  0.00           C
ATOM   5878  P   POPEh 138      68.636  24.759 111.922  1.00  0.00           P
ATOM   5879  O13 POPEh 138      69.146  24.519 113.282  1.00  0.00           O
ATOM   5880  O14 POPEh 138      67.235  24.329 111.632  1.00  0.00           O
ATOM   5881  O11 POPEh 138      69.606  24.099 110.872  1.00  0.00           O
ATOM   5882  O12 POPEh 138      68.875  26.300 111.582  1.00  0.00           O
ATOM   5883  C1  POPEh 138      70.156  22.789 111.042  1.00  0.00           C
ATOM   5886  C2  POPEh 138      70.176  22.050 109.672  1.00  0.00           C
ATOM   5888  O21 POPEh 138      71.496  22.050 109.082  1.00  0.00           O
ATOM   5889  C21 POPEh 138      72.347  21.201 109.642  1.00  0.00           C
ATOM   5890  O22 POPEh 138      72.096  20.471 110.582  1.00  0.00           O
ATOM   5891  C22 POPEh 138      73.657  21.220 108.852  1.00  0.00           C
ATOM   5894  C3  POPEh 138      69.176  22.760 108.712  1.00  0.00           C
ATOM   5897  O31 POPEh 138      68.805  21.940 107.592  1.00  0.00           O
ATOM   5898  C31 POPEh 138      67.676  21.280 107.722  1.00  0.00           C
ATOM   5899  O32 POPEh 138      67.027  21.140 108.762  1.00  0.00           O
ATOM   5900  C32 POPEh 138      67.235  20.820 106.342  1.00  0.00           C
ATOM   5903  C23 POPEh 138      73.896  19.880 108.122  1.00  0.00           C
ATOM   5906  C24 POPEh 138      73.665  19.880 106.592  1.00  0.00           C
ATOM   5909  C25 POPEh 138      72.206  19.810 106.112  1.00  0.00           C
ATOM   5912  C26 POPEh 138      72.146  19.800 104.572  1.00  0.00           C
ATOM   5915  C27 POPEh 138      70.725  20.000 104.002  1.00  0.00           C
ATOM   5918  C28 POPEh 138      70.055  18.700 103.512  1.00  0.00           C
ATOM   5921  C29 POPEh 138      70.617  18.150 102.232  1.00  0.00           C
ATOM   5923 0C21 POPEh 138      69.926  17.490 101.272  1.00  0.00           C
ATOM   5925 1C21 POPEh 138      68.466  17.139 101.322  1.00  0.00           C
ATOM   5928 2C21 POPEh 138      67.606  18.070 100.432  1.00  0.00           C
ATOM   5931 3C21 POPEh 138      67.606  17.690  98.942  1.00  0.00           C
ATOM   5934 4C21 POPEh 138      66.706  18.620  98.122  1.00  0.00           C
ATOM   5937 5C21 POPEh 138      66.466  18.120  96.692  1.00  0.00           C
ATOM   5940 6C21 POPEh 138      65.246  18.800  96.032  1.00  0.00           C
ATOM   5943 7C21 POPEh 138      64.716  18.030  94.822  1.00  0.00           C
ATOM   5946 8C21 POPEh 138      63.347  18.519  94.352  1.00  0.00           C
ATOM   5950  C33 POPEh 138      66.966  22.010 105.402  1.00  0.00           C
ATOM   5953  C34 POPEh 138      66.766  21.569 103.942  1.00  0.00           C
ATOM   5956  C35 POPEh 138      66.136  22.679 103.092  1.00  0.00           C
ATOM   5959  C36 POPEh 138      67.016  23.920 102.942  1.00  0.00           C
ATOM   5962  C37 POPEh 138      66.216  25.110 102.392  1.00  0.00           C
ATOM   5965  C38 POPEh 138      67.106  26.339 102.182  1.00  0.00           C
ATOM   5968  C39 POPEh 138      67.937  26.239 100.892  1.00  0.00           C
ATOM   5971 0C31 POPEh 138      67.115  26.720  99.682  1.00  0.00           C
ATOM   5974 1C31 POPEh 138      67.966  26.980  98.432  1.00  0.00           C
ATOM   5977 2C31 POPEh 138      67.305  28.030  97.542  1.00  0.00           C
ATOM   5980 3C31 POPEh 138      68.117  28.360  96.282  1.00  0.00           C
ATOM   5983 4C31 POPEh 138      67.447  29.480  95.462  1.00  0.00           C
ATOM   5986 5C31 POPEh 138      68.286  29.890  94.252  1.00  0.00           C
ATOM   5989 6C31 POPEh 138      67.616  30.960  93.382  1.00  0.00           C
ATOM   5993  NH3 POPEi 139      95.916   8.990  73.902  1.00  0.00           N
ATOM   5997  C12 POPEi 139      95.846  10.170  72.992  1.00  0.00           C
ATOM   6000  C11 POPEi 139      97.227  10.830  72.942  1.00  0.00           C
ATOM   6003  P   POPEi 139      96.646  13.310  72.312  1.00  0.00           P
ATOM   6004  O13 POPEi 139      97.805  14.200  72.522  1.00  0.00           O
ATOM   6005  O14 POPEi 139      95.686  13.660  71.242  1.00  0.00           O
ATOM   6006  O11 POPEi 139      95.846  13.120  73.692  1.00  0.00           O
ATOM   6007  O12 POPEi 139      97.236  11.870  71.982  1.00  0.00           O
ATOM   6008  C1  POPEi 139      95.855  14.259  74.582  1.00  0.00           C
ATOM   6011  C2  POPEi 139      95.007  14.150  75.912  1.00  0.00           C
ATOM   6013  O21 POPEi 139      95.676  14.960  76.882  1.00  0.00           O
ATOM   6014  C21 POPEi 139      94.956  15.540  77.832  1.00  0.00           C
ATOM   6015  O22 POPEi 139      93.766  15.340  78.042  1.00  0.00           O
ATOM   6016  C22 POPEi 139      95.877  16.370  78.732  1.00  0.00           C
ATOM   6019  C3  POPEi 139      94.885  12.729  76.522  1.00  0.00           C
ATOM   6022  O31 POPEi 139      94.126  11.820  75.712  1.00  0.00           O
ATOM   6023  C31 POPEi 139      93.866  10.610  76.182  1.00  0.00           C
ATOM   6024  O32 POPEi 139      93.797   9.610  75.482  1.00  0.00           O
ATOM   6025  C32 POPEi 139      93.606  10.559  77.672  1.00  0.00           C
ATOM   6028  C23 POPEi 139      95.406  17.800  79.102  1.00  0.00           C
ATOM   6031  C24 POPEi 139      96.567  18.590  79.712  1.00  0.00           C
ATOM   6034  C25 POPEi 139      96.976  18.140  81.132  1.00  0.00           C
ATOM   6037  C26 POPEi 139      98.355  18.710  81.512  1.00  0.00           C
ATOM   6040  C27 POPEi 139      98.566  18.929  83.022  1.00  0.00           C
ATOM   6043  C28 POPEi 139      99.307  17.790  83.752  1.00  0.00           C
ATOM   6046  C29 POPEi 139      98.426  16.630  84.142  1.00  0.00           C
ATOM   6048 0C21 POPEi 139      98.337  16.050  85.352  1.00  0.00           C
ATOM   6050 1C21 POPEi 139      99.107  16.400  86.602  1.00  0.00           C
ATOM   6053 2C21 POPEi 139      99.907  15.190  87.142  1.00  0.00           C
ATOM   6056 3C21 POPEi 139     100.926  15.600  88.222  1.00  0.00           C
ATOM   6059 4C21 POPEi 139     101.915  14.480  88.582  1.00  0.00           C
ATOM   6062 5C21 POPEi 139     101.327  13.310  89.372  1.00  0.00           C
ATOM   6065 6C21 POPEi 139     100.767  13.750  90.732  1.00  0.00           C
ATOM   6068 7C21 POPEi 139     100.476  12.590  91.682  1.00  0.00           C
ATOM   6071 8C21 POPEi 139      99.926  13.050  93.032  1.00  0.00           C
ATOM   6075  C33 POPEi 139      93.355   9.100  78.132  1.00  0.00           C
ATOM   6078  C34 POPEi 139      92.777   9.020  79.542  1.00  0.00           C
ATOM   6081  C35 POPEi 139      93.097   7.670  80.202  1.00  0.00           C
ATOM   6084  C36 POPEi 139      92.335   7.460  81.512  1.00  0.00           C
ATOM   6087  C37 POPEi 139      92.677   6.100  82.142  1.00  0.00           C
ATOM   6090  C38 POPEi 139      91.816   5.770  83.362  1.00  0.00           C
ATOM   6093  C39 POPEi 139      91.976   6.750  84.532  1.00  0.00           C
ATOM   6096 0C31 POPEi 139      91.597   6.080  85.852  1.00  0.00           C
ATOM   6099 1C31 POPEi 139      91.646   7.020  87.062  1.00  0.00           C
ATOM   6102 2C31 POPEi 139      91.266   6.280  88.342  1.00  0.00           C
ATOM   6105 3C31 POPEi 139      90.846   7.230  89.472  1.00  0.00           C
ATOM   6108 4C31 POPEi 139      90.305   6.470  90.692  1.00  0.00           C
ATOM   6111 5C31 POPEi 139      89.727   7.400  91.762  1.00  0.00           C
ATOM   6114 6C31 POPEi 139      89.126   6.650  92.952  1.00  0.00           C
ATOM   6118  NH3 POPEj 140      67.076  33.360  68.902  1.00  0.00           N
ATOM   6122  C12 POPEj 140      66.337  34.199  69.912  1.00  0.00           C
ATOM   6125  C11 POPEj 140      65.236  35.089  69.272  1.00  0.00           C
ATOM   6128  P   POPEj 140      62.996  33.790  69.812  1.00  0.00           P
ATOM   6129  O13 POPEj 140      61.715  34.550  69.802  1.00  0.00           O
ATOM   6130  O14 POPEj 140      62.905  32.329  69.582  1.00  0.00           O
ATOM   6131  O11 POPEj 140      63.696  33.980  71.202  1.00  0.00           O
ATOM   6132  O12 POPEj 140      64.085  34.370  68.812  1.00  0.00           O
ATOM   6133  C1  POPEj 140      63.285  33.149  72.282  1.00  0.00           C
ATOM   6136  C2  POPEj 140      62.747  34.050  73.392  1.00  0.00           C
ATOM   6138  O21 POPEj 140      63.906  34.649  73.992  1.00  0.00           O
ATOM   6139  C21 POPEj 140      63.727  35.919  74.272  1.00  0.00           C
ATOM   6140  O22 POPEj 140      62.636  36.480  74.392  1.00  0.00           O
ATOM   6141  C22 POPEj 140      65.096  36.599  74.392  1.00  0.00           C
ATOM   6144  C3  POPEj 140      61.887  33.230  74.392  1.00  0.00           C
ATOM   6147  O31 POPEj 140      61.306  34.010  75.452  1.00  0.00           O
ATOM   6148  C31 POPEj 140      60.296  34.789  75.092  1.00  0.00           C
ATOM   6149  O32 POPEj 140      59.977  35.060  73.932  1.00  0.00           O
ATOM   6150  C32 POPEj 140      59.517  35.260  76.312  1.00  0.00           C
ATOM   6153  C23 POPEj 140      65.026  38.111  74.702  1.00  0.00           C
ATOM   6156  C24 POPEj 140      66.066  38.550  75.742  1.00  0.00           C
ATOM   6159  C25 POPEj 140      65.576  38.280  77.162  1.00  0.00           C
ATOM   6162  C26 POPEj 140      66.555  38.720  78.262  1.00  0.00           C
ATOM   6165  C27 POPEj 140      65.846  38.820  79.612  1.00  0.00           C
ATOM   6168  C28 POPEj 140      66.816  39.120  80.752  1.00  0.00           C
ATOM   6171  C29 POPEj 140      66.076  39.370  82.042  1.00  0.00           C
ATOM   6173 0C21 POPEj 140      65.966  40.541  82.702  1.00  0.00           C
ATOM   6175 1C21 POPEj 140      66.596  41.849  82.312  1.00  0.00           C
ATOM   6178 2C21 POPEj 140      67.096  42.640  83.532  1.00  0.00           C
ATOM   6181 3C21 POPEj 140      68.277  41.940  84.222  1.00  0.00           C
ATOM   6184 4C21 POPEj 140      68.846  42.739  85.402  1.00  0.00           C
ATOM   6187 5C21 POPEj 140      70.195  42.181  85.902  1.00  0.00           C
ATOM   6190 6C21 POPEj 140      70.156  40.710  86.332  1.00  0.00           C
ATOM   6193 7C21 POPEj 140      71.536  40.181  86.722  1.00  0.00           C
ATOM   6196 8C21 POPEj 140      71.506  38.800  87.382  1.00  0.00           C
ATOM   6200  C33 POPEj 140      59.556  34.250  77.482  1.00  0.00           C
ATOM   6203  C34 POPEj 140      58.407  34.460  78.472  1.00  0.00           C
ATOM   6206  C35 POPEj 140      58.766  35.379  79.642  1.00  0.00           C
ATOM   6209  C36 POPEj 140      57.516  35.930  80.342  1.00  0.00           C
ATOM   6212  C37 POPEj 140      57.817  36.849  81.532  1.00  0.00           C
ATOM   6215  C38 POPEj 140      56.526  37.560  81.972  1.00  0.00           C
ATOM   6218  C39 POPEj 140      56.746  38.609  83.072  1.00  0.00           C
ATOM   6221 0C31 POPEj 140      56.746  38.070  84.502  1.00  0.00           C
ATOM   6224 1C31 POPEj 140      56.746  39.230  85.512  1.00  0.00           C
ATOM   6227 2C31 POPEj 140      57.196  38.820  86.912  1.00  0.00           C
ATOM   6230 3C31 POPEj 140      56.246  37.849  87.632  1.00  0.00           C
ATOM   6233 4C31 POPEj 140      56.757  37.560  89.062  1.00  0.00           C
ATOM   6236 5C31 POPEj 140      55.925  36.510  89.812  1.00  0.00           C
ATOM   6239 6C31 POPEj 140      56.396  36.310  91.252  1.00  0.00           C
ATOM   6243  NH3 POPEk 141      25.815  16.660 113.182  1.00  0.00           N
ATOM   6247  C12 POPEk 141      26.946  16.690 114.182  1.00  0.00           C
ATOM   6250  C11 POPEk 141      26.405  16.440 115.612  1.00  0.00           C
ATOM   6253  P   POPEk 141      25.536  13.970 115.492  1.00  0.00           P
ATOM   6254  O13 POPEk 141      26.696  13.560 116.322  1.00  0.00           O
ATOM   6255  O14 POPEk 141      24.247  13.290 115.742  1.00  0.00           O
ATOM   6256  O11 POPEk 141      25.915  13.960 113.942  1.00  0.00           O
ATOM   6257  O12 POPEk 141      25.317  15.509 115.682  1.00  0.00           O
ATOM   6258  C1  POPEk 141      26.417  12.740 113.382  1.00  0.00           C
ATOM   6261  C2  POPEk 141      27.357  12.990 112.162  1.00  0.00           C
ATOM   6263  O21 POPEk 141      26.637  13.370 110.962  1.00  0.00           O
ATOM   6264  C21 POPEk 141      25.906  12.440 110.372  1.00  0.00           C
ATOM   6265  O22 POPEk 141      25.597  11.349 110.822  1.00  0.00           O
ATOM   6266  C22 POPEk 141      25.517  12.920 108.972  1.00  0.00           C
ATOM   6269  C3  POPEk 141      28.347  11.809 111.902  1.00  0.00           C
ATOM   6272  O31 POPEk 141      29.277  12.180 110.872  1.00  0.00           O
ATOM   6273  C31 POPEk 141      30.466  11.580 110.942  1.00  0.00           C
ATOM   6274  O32 POPEk 141      30.826  10.830 111.822  1.00  0.00           O
ATOM   6275  C32 POPEk 141      31.347  11.990 109.762  1.00  0.00           C
ATOM   6278  C23 POPEk 141      26.626  12.660 107.912  1.00  0.00           C
ATOM   6281  C24 POPEk 141      26.036  12.430 106.522  1.00  0.00           C
ATOM   6284  C25 POPEk 141      27.056  12.260 105.392  1.00  0.00           C
ATOM   6287  C26 POPEk 141      26.417  11.820 104.062  1.00  0.00           C
ATOM   6290  C27 POPEk 141      27.406  11.660 102.902  1.00  0.00           C
ATOM   6293  C28 POPEk 141      26.806  10.920 101.682  1.00  0.00           C
ATOM   6296  C29 POPEk 141      25.556  11.570 101.132  1.00  0.00           C
ATOM   6298 0C21 POPEk 141      25.406  12.170  99.932  1.00  0.00           C
ATOM   6300 1C21 POPEk 141      26.476  12.380  98.882  1.00  0.00           C
ATOM   6303 2C21 POPEk 141      26.426  13.780  98.262  1.00  0.00           C
ATOM   6306 3C21 POPEk 141      25.167  14.060  97.422  1.00  0.00           C
ATOM   6309 4C21 POPEk 141      25.287  15.390  96.672  1.00  0.00           C
ATOM   6312 5C21 POPEk 141      24.067  15.740  95.802  1.00  0.00           C
ATOM   6315 6C21 POPEk 141      24.356  17.000  94.982  1.00  0.00           C
ATOM   6318 7C21 POPEk 141      23.277  17.349  93.952  1.00  0.00           C
ATOM   6321 8C21 POPEk 141      23.786  18.360  92.922  1.00  0.00           C
ATOM   6325  C33 POPEk 141      31.626  10.800 108.802  1.00  0.00           C
ATOM   6328  C34 POPEk 141      30.536  10.680 107.722  1.00  0.00           C
ATOM   6331  C35 POPEk 141      30.815  11.460 106.422  1.00  0.00           C
ATOM   6334  C36 POPEk 141      31.956  10.839 105.612  1.00  0.00           C
ATOM   6337  C37 POPEk 141      32.146  11.440 104.212  1.00  0.00           C
ATOM   6340  C38 POPEk 141      33.236  10.670 103.472  1.00  0.00           C
ATOM   6343  C39 POPEk 141      33.396  11.019 101.982  1.00  0.00           C
ATOM   6346 0C31 POPEk 141      34.527  10.210 101.342  1.00  0.00           C
ATOM   6349 1C31 POPEk 141      35.125  10.839 100.092  1.00  0.00           C
ATOM   6352 2C31 POPEk 141      36.347  10.040  99.592  1.00  0.00           C
ATOM   6355 3C31 POPEk 141      36.886  10.530  98.252  1.00  0.00           C
ATOM   6358 4C31 POPEk 141      36.047  10.030  97.072  1.00  0.00           C
ATOM   6361 5C31 POPEk 141      35.875  11.090  95.972  1.00  0.00           C
ATOM   6364 6C31 POPEk 141      35.066  10.580  94.792  1.00  0.00           C
ATOM   6368  NH3 POPEl 142      39.746  92.541  68.622  1.00  0.00           N
ATOM   6372  C12 POPEl 142      38.816  93.479  67.912  1.00  0.00           C
ATOM   6375  C11 POPEl 142      37.386  92.920  67.722  1.00  0.00           C
ATOM   6378  P   POPEl 142      34.867  93.680  67.472  1.00  0.00           P
ATOM   6379  O13 POPEl 142      34.297  94.790  66.672  1.00  0.00           O
ATOM   6380  O14 POPEl 142      34.777  92.299  66.962  1.00  0.00           O
ATOM   6381  O11 POPEl 142      34.216  93.680  68.922  1.00  0.00           O
ATOM   6382  O12 POPEl 142      36.416  93.970  67.702  1.00  0.00           O
ATOM   6383  C1  POPEl 142      34.806  93.079  70.072  1.00  0.00           C
ATOM   6386  C2  POPEl 142      34.166  91.720  70.492  1.00  0.00           C
ATOM   6388  O21 POPEl 142      34.646  91.440  71.812  1.00  0.00           O
ATOM   6389  C21 POPEl 142      33.806  90.840  72.652  1.00  0.00           C
ATOM   6390  O22 POPEl 142      32.706  90.389  72.372  1.00  0.00           O
ATOM   6391  C22 POPEl 142      34.465  90.799  74.032  1.00  0.00           C
ATOM   6394  C3  POPEl 142      34.507  90.560  69.512  1.00  0.00           C
ATOM   6397  O31 POPEl 142      34.105  89.250  70.002  1.00  0.00           O
ATOM   6398  C31 POPEl 142      35.036  88.660  70.762  1.00  0.00           C
ATOM   6399  O32 POPEl 142      36.187  89.040  70.872  1.00  0.00           O
ATOM   6400  C32 POPEl 142      34.416  87.500  71.552  1.00  0.00           C
ATOM   6403  C23 POPEl 142      34.007  89.620  74.902  1.00  0.00           C
ATOM   6406  C24 POPEl 142      35.097  89.180  75.902  1.00  0.00           C
ATOM   6409  C25 POPEl 142      34.867  87.770  76.462  1.00  0.00           C
ATOM   6412  C26 POPEl 142      33.496  87.590  77.122  1.00  0.00           C
ATOM   6415  C27 POPEl 142      33.247  86.160  77.602  1.00  0.00           C
ATOM   6418  C28 POPEl 142      31.735  85.900  77.752  1.00  0.00           C
ATOM   6421  C29 POPEl 142      31.476  84.491  78.212  1.00  0.00           C
ATOM   6423 0C21 POPEl 142      30.757  84.129  79.272  1.00  0.00           C
ATOM   6425 1C21 POPEl 142      29.997  85.041  80.202  1.00  0.00           C
ATOM   6428 2C21 POPEl 142      29.076  84.250  81.152  1.00  0.00           C
ATOM   6431 3C21 POPEl 142      29.846  83.241  82.002  1.00  0.00           C
ATOM   6434 4C21 POPEl 142      29.007  82.599  83.112  1.00  0.00           C
ATOM   6437 5C21 POPEl 142      28.777  83.549  84.272  1.00  0.00           C
ATOM   6440 6C21 POPEl 142      28.366  82.799  85.542  1.00  0.00           C
ATOM   6443 7C21 POPEl 142      28.117  83.740  86.702  1.00  0.00           C
ATOM   6446 8C21 POPEl 142      27.585  83.019  87.932  1.00  0.00           C
ATOM   6450  C33 POPEl 142      35.375  86.850  72.582  1.00  0.00           C
ATOM   6453  C34 POPEl 142      35.166  85.340  72.802  1.00  0.00           C
ATOM   6456  C35 POPEl 142      33.777  84.939  73.312  1.00  0.00           C
ATOM   6459  C36 POPEl 142      33.636  83.419  73.502  1.00  0.00           C
ATOM   6462  C37 POPEl 142      32.196  82.990  73.822  1.00  0.00           C
ATOM   6465  C38 POPEl 142      32.007  81.460  73.822  1.00  0.00           C
ATOM   6468  C39 POPEl 142      30.626  80.970  74.332  1.00  0.00           C
ATOM   6471 0C31 POPEl 142      30.076  81.630  75.612  1.00  0.00           C
ATOM   6474 1C31 POPEl 142      29.137  80.700  76.422  1.00  0.00           C
ATOM   6477 2C31 POPEl 142      28.356  81.370  77.562  1.00  0.00           C
ATOM   6480 3C31 POPEl 142      27.276  82.410  77.182  1.00  0.00           C
ATOM   6483 4C31 POPEl 142      27.796  83.849  77.112  1.00  0.00           C
ATOM   6486 5C31 POPEl 142      26.716  84.930  77.282  1.00  0.00           C
ATOM   6489 6C31 POPEl 142      27.306  86.340  77.232  1.00  0.00           C
ATOM   6493  NH3 POPEm 143      26.956  64.570 111.332  1.00  0.00           N
ATOM   6497  C12 POPEm 143      28.406  64.379 111.692  1.00  0.00           C
ATOM   6500  C11 POPEm 143      28.777  62.929 112.022  1.00  0.00           C
ATOM   6503  P   POPEm 143      30.906  63.221 113.562  1.00  0.00           P
ATOM   6504  O13 POPEm 143      31.856  64.330 113.322  1.00  0.00           O
ATOM   6505  O14 POPEm 143      29.895  63.470 114.622  1.00  0.00           O
ATOM   6506  O11 POPEm 143      31.696  61.910 113.922  1.00  0.00           O
ATOM   6507  O12 POPEm 143      30.187  62.859 112.202  1.00  0.00           O
ATOM   6508  C1  POPEm 143      32.786  61.250 113.282  1.00  0.00           C
ATOM   6511  C2  POPEm 143      33.445  61.949 112.052  1.00  0.00           C
ATOM   6513  O21 POPEm 143      32.636  61.669 110.902  1.00  0.00           O
ATOM   6514  C21 POPEm 143      32.597  62.640 110.002  1.00  0.00           C
ATOM   6515  O22 POPEm 143      32.876  63.820 110.212  1.00  0.00           O
ATOM   6516  C22 POPEm 143      32.347  61.980 108.662  1.00  0.00           C
ATOM   6519  C3  POPEm 143      34.876  61.390 111.772  1.00  0.00           C
ATOM   6522  O31 POPEm 143      35.426  61.830 110.502  1.00  0.00           O
ATOM   6523  C31 POPEm 143      36.126  62.961 110.542  1.00  0.00           C
ATOM   6524  O32 POPEm 143      36.266  63.670 111.532  1.00  0.00           O
ATOM   6525  C32 POPEm 143      36.707  63.250 109.142  1.00  0.00           C
ATOM   6528  C23 POPEm 143      31.556  62.799 107.622  1.00  0.00           C
ATOM   6531  C24 POPEm 143      31.806  62.150 106.252  1.00  0.00           C
ATOM   6534  C25 POPEm 143      30.745  62.430 105.202  1.00  0.00           C
ATOM   6537  C26 POPEm 143      31.145  61.749 103.882  1.00  0.00           C
ATOM   6540  C27 POPEm 143      30.085  61.870 102.792  1.00  0.00           C
ATOM   6543  C28 POPEm 143      30.527  61.219 101.472  1.00  0.00           C
ATOM   6546  C29 POPEm 143      29.456  61.381 100.422  1.00  0.00           C
ATOM   6548 0C21 POPEm 143      29.636  61.660  99.122  1.00  0.00           C
ATOM   6550 1C21 POPEm 143      30.977  61.749  98.442  1.00  0.00           C
ATOM   6553 2C21 POPEm 143      30.977  61.079  97.052  1.00  0.00           C
ATOM   6556 3C21 POPEm 143      30.396  59.650  97.042  1.00  0.00           C
ATOM   6559 4C21 POPEm 143      30.866  58.849  95.812  1.00  0.00           C
ATOM   6562 5C21 POPEm 143      30.046  57.579  95.542  1.00  0.00           C
ATOM   6565 6C21 POPEm 143      29.997  56.581  96.712  1.00  0.00           C
ATOM   6568 7C21 POPEm 143      29.196  55.320  96.352  1.00  0.00           C
ATOM   6571 8C21 POPEm 143      29.007  54.361  97.522  1.00  0.00           C
ATOM   6575  C33 POPEm 143      36.907  62.000 108.232  1.00  0.00           C
ATOM   6578  C34 POPEm 143      37.937  62.199 107.102  1.00  0.00           C
ATOM   6581  C35 POPEm 143      37.616  63.300 106.082  1.00  0.00           C
ATOM   6584  C36 POPEm 143      36.326  63.120 105.282  1.00  0.00           C
ATOM   6587  C37 POPEm 143      36.486  63.589 103.822  1.00  0.00           C
ATOM   6590  C38 POPEm 143      35.187  63.600 103.012  1.00  0.00           C
ATOM   6593  C39 POPEm 143      35.306  64.249 101.622  1.00  0.00           C
ATOM   6596 0C31 POPEm 143      36.426  63.670 100.752  1.00  0.00           C
ATOM   6599 1C31 POPEm 143      36.547  64.390  99.392  1.00  0.00           C
ATOM   6602 2C31 POPEm 143      37.746  63.919  98.552  1.00  0.00           C
ATOM   6605 3C31 POPEm 143      37.625  62.469  98.052  1.00  0.00           C
ATOM   6608 4C31 POPEm 143      38.816  62.059  97.172  1.00  0.00           C
ATOM   6611 5C31 POPEm 143      38.757  60.590  96.742  1.00  0.00           C
ATOM   6614 6C31 POPEm 143      39.836  60.210  95.722  1.00  0.00           C
ATOM   6618  NH3 POPEn 144     104.996  77.150  66.732  1.00  0.00           N
ATOM   6622  C12 POPEn 144     105.066  75.650  66.532  1.00  0.00           C
ATOM   6625  C11 POPEn 144     104.116  74.900  67.482  1.00  0.00           C
ATOM   6628  P   POPEn 144     105.305  72.609  67.952  1.00  0.00           P
ATOM   6629  O13 POPEn 144     105.606  71.410  67.122  1.00  0.00           O
ATOM   6630  O14 POPEn 144     106.446  73.490  68.262  1.00  0.00           O
ATOM   6631  O11 POPEn 144     104.666  72.199  69.342  1.00  0.00           O
ATOM   6632  O12 POPEn 144     104.167  73.480  67.262  1.00  0.00           O
ATOM   6633  C1  POPEn 144     103.326  72.490  69.742  1.00  0.00           C
ATOM   6636  C2  POPEn 144     103.237  72.430  71.292  1.00  0.00           C
ATOM   6638  O21 POPEn 144     101.947  72.040  71.792  1.00  0.00           O
ATOM   6639  C21 POPEn 144     100.907  72.790  71.532  1.00  0.00           C
ATOM   6640  O22 POPEn 144     100.826  73.710  70.742  1.00  0.00           O
ATOM   6641  C22 POPEn 144      99.736  72.270  72.392  1.00  0.00           C
ATOM   6644  C3  POPEn 144     103.787  73.680  72.042  1.00  0.00           C
ATOM   6647  O31 POPEn 144     104.036  73.309  73.412  1.00  0.00           O
ATOM   6648  C31 POPEn 144     104.827  74.150  74.062  1.00  0.00           C
ATOM   6649  O32 POPEn 144     105.187  75.239  73.662  1.00  0.00           O
ATOM   6650  C32 POPEn 144     105.305  73.550  75.392  1.00  0.00           C
ATOM   6653  C23 POPEn 144      99.555  73.070  73.702  1.00  0.00           C
ATOM   6656  C24 POPEn 144     100.457  72.501  74.812  1.00  0.00           C
ATOM   6659  C25 POPEn 144     100.546  73.361  76.072  1.00  0.00           C
ATOM   6662  C26 POPEn 144      99.256  73.470  76.902  1.00  0.00           C
ATOM   6665  C27 POPEn 144      99.555  73.930  78.332  1.00  0.00           C
ATOM   6668  C28 POPEn 144      98.326  74.320  79.172  1.00  0.00           C
ATOM   6671  C29 POPEn 144      97.446  73.150  79.522  1.00  0.00           C
ATOM   6673 0C21 POPEn 144      96.206  73.221  80.022  1.00  0.00           C
ATOM   6675 1C21 POPEn 144      95.426  74.471  80.342  1.00  0.00           C
ATOM   6678 2C21 POPEn 144      95.146  74.650  81.842  1.00  0.00           C
ATOM   6681 3C21 POPEn 144      94.377  75.949  82.142  1.00  0.00           C
ATOM   6684 4C21 POPEn 144      94.086  76.190  83.632  1.00  0.00           C
ATOM   6687 5C21 POPEn 144      92.946  75.311  84.172  1.00  0.00           C
ATOM   6690 6C21 POPEn 144      92.596  75.610  85.642  1.00  0.00           C
ATOM   6693 7C21 POPEn 144      91.446  74.720  86.142  1.00  0.00           C
ATOM   6696 8C21 POPEn 144      91.166  74.820  87.642  1.00  0.00           C
ATOM   6700  C33 POPEn 144     104.207  72.880  76.252  1.00  0.00           C
ATOM   6703  C34 POPEn 144     104.767  72.370  77.582  1.00  0.00           C
ATOM   6706  C35 POPEn 144     103.687  71.820  78.532  1.00  0.00           C
ATOM   6709  C36 POPEn 144     103.066  72.880  79.452  1.00  0.00           C
ATOM   6712  C37 POPEn 144     103.876  73.140  80.732  1.00  0.00           C
ATOM   6715  C38 POPEn 144     103.237  74.229  81.602  1.00  0.00           C
ATOM   6718  C39 POPEn 144     103.775  74.250  83.052  1.00  0.00           C
ATOM   6721 0C31 POPEn 144     102.906  73.430  84.012  1.00  0.00           C
ATOM   6724 1C31 POPEn 144     103.445  73.380  85.442  1.00  0.00           C
ATOM   6727 2C31 POPEn 144     102.556  72.531  86.362  1.00  0.00           C
ATOM   6730 3C31 POPEn 144     103.256  72.140  87.672  1.00  0.00           C
ATOM   6733 4C31 POPEn 144     102.335  71.290  88.572  1.00  0.00           C
ATOM   6736 5C31 POPEn 144     103.057  70.660  89.772  1.00  0.00           C
ATOM   6739 6C31 POPEn 144     102.195  69.611  90.482  1.00  0.00           C
ATOM   6743  NH3 POPEo 145     102.166  24.191  71.952  1.00  0.00           N
ATOM   6747  C12 POPEo 145     103.046  25.110  71.132  1.00  0.00           C
ATOM   6750  C11 POPEo 145     102.726  25.120  69.612  1.00  0.00           C
ATOM   6753  P   POPEo 145     103.445  27.589  69.162  1.00  0.00           P
ATOM   6754  O13 POPEo 145     104.016  28.450  68.102  1.00  0.00           O
ATOM   6755  O14 POPEo 145     102.066  27.941  69.522  1.00  0.00           O
ATOM   6756  O11 POPEo 145     104.356  27.690  70.432  1.00  0.00           O
ATOM   6757  O12 POPEo 145     103.517  26.050  68.852  1.00  0.00           O
ATOM   6758  C1  POPEo 145     104.366  28.800  71.322  1.00  0.00           C
ATOM   6761  C2  POPEo 145     105.247  28.430  72.522  1.00  0.00           C
ATOM   6763  O21 POPEo 145     105.116  29.429  73.552  1.00  0.00           O
ATOM   6764  C21 POPEo 145     106.157  29.980  74.122  1.00  0.00           C
ATOM   6765  O22 POPEo 145     107.195  30.340  73.612  1.00  0.00           O
ATOM   6766  C22 POPEo 145     105.886  30.009  75.632  1.00  0.00           C
ATOM   6769  C3  POPEo 145     106.696  28.000  72.092  1.00  0.00           C
ATOM   6772  O31 POPEo 145     107.556  27.610  73.182  1.00  0.00           O
ATOM   6773  C31 POPEo 145     107.356  26.420  73.712  1.00  0.00           C
ATOM   6774  O32 POPEo 145     106.476  25.630  73.412  1.00  0.00           O
ATOM   6775  C32 POPEo 145     108.407  26.220  74.812  1.00  0.00           C
ATOM   6778  C23 POPEo 145     106.206  28.640  76.282  1.00  0.00           C
ATOM   6781  C24 POPEo 145     105.366  28.330  77.532  1.00  0.00           C
ATOM   6784  C25 POPEo 145     105.637  29.259  78.722  1.00  0.00           C
ATOM   6787  C26 POPEo 145     104.487  29.259  79.742  1.00  0.00           C
ATOM   6790  C27 POPEo 145     104.967  29.180  81.202  1.00  0.00           C
ATOM   6793  C28 POPEo 145     103.816  29.240  82.232  1.00  0.00           C
ATOM   6796  C29 POPEo 145     103.486  30.630  82.712  1.00  0.00           C
ATOM   6798 0C21 POPEo 145     104.146  31.269  83.702  1.00  0.00           C
ATOM   6800 1C21 POPEo 145     105.336  30.700  84.442  1.00  0.00           C
ATOM   6803 2C21 POPEo 145     105.826  31.550  85.642  1.00  0.00           C
ATOM   6806 3C21 POPEo 145     105.116  31.259  86.972  1.00  0.00           C
ATOM   6809 4C21 POPEo 145     103.617  31.539  86.982  1.00  0.00           C
ATOM   6812 5C21 POPEo 145     103.016  31.469  88.402  1.00  0.00           C
ATOM   6815 6C21 POPEo 145     101.497  31.680  88.422  1.00  0.00           C
ATOM   6818 7C21 POPEo 145     100.937  31.691  89.842  1.00  0.00           C
ATOM   6821 8C21 POPEo 145      99.406  31.730  89.912  1.00  0.00           C
ATOM   6825  C33 POPEo 145     107.887  25.390  76.002  1.00  0.00           C
ATOM   6828  C34 POPEo 145     108.775  25.570  77.242  1.00  0.00           C
ATOM   6831  C35 POPEo 145     108.206  24.900  78.492  1.00  0.00           C
ATOM   6834  C36 POPEo 145     109.126  25.059  79.702  1.00  0.00           C
ATOM   6837  C37 POPEo 145     108.445  24.670  81.022  1.00  0.00           C
ATOM   6840  C38 POPEo 145     109.456  24.540  82.172  1.00  0.00           C
ATOM   6843  C39 POPEo 145     108.806  24.259  83.532  1.00  0.00           C
ATOM   6846 0C31 POPEo 145     107.887  23.030  83.522  1.00  0.00           C
ATOM   6849 1C31 POPEo 145     107.707  22.419  84.922  1.00  0.00           C
ATOM   6852 2C31 POPEo 145     106.497  21.480  84.982  1.00  0.00           C
ATOM   6855 3C31 POPEo 145     106.357  20.730  86.312  1.00  0.00           C
ATOM   6858 4C31 POPEo 145     106.516  21.620  87.552  1.00  0.00           C
ATOM   6861 5C31 POPEo 145     106.036  20.920  88.832  1.00  0.00           C
ATOM   6864 6C31 POPEo 145     106.327  21.721  90.112  1.00  0.00           C
ATOM   6868  NH3 POPEp 146      62.575   0.071  69.472  1.00  0.00           N
ATOM   6872  C12 POPEp 146      62.526   1.329  68.642  1.00  0.00           C
ATOM   6875  C11 POPEp 146      63.937   1.791  68.212  1.00  0.00           C
ATOM   6878  P   POPEp 146      65.426   3.900  68.282  1.00  0.00           P
ATOM   6879  O13 POPEp 146      65.106   4.120  66.852  1.00  0.00           O
ATOM   6880  O14 POPEp 146      65.716   5.090  69.102  1.00  0.00           O
ATOM   6881  O11 POPEp 146      66.706   2.950  68.362  1.00  0.00           O
ATOM   6882  O12 POPEp 146      64.306   2.970  68.942  1.00  0.00           O
ATOM   6883  C1  POPEp 146      67.506   2.930  69.562  1.00  0.00           C
ATOM   6886  C2  POPEp 146      66.816   2.170  70.732  1.00  0.00           C
ATOM   6888  O21 POPEp 146      67.366   2.470  72.032  1.00  0.00           O
ATOM   6889  C21 POPEp 146      67.305   3.700  72.502  1.00  0.00           C
ATOM   6890  O22 POPEp 146      66.937   4.690  71.902  1.00  0.00           O
ATOM   6891  C22 POPEp 146      67.687   3.670  73.982  1.00  0.00           C
ATOM   6894  C3  POPEp 146      66.915   0.640  70.512  1.00  0.00           C
ATOM   6897  O31 POPEp 146      66.636  -0.080  71.732  1.00  0.00           O
ATOM   6898  C31 POPEp 146      65.376  -0.020  72.132  1.00  0.00           C
ATOM   6899  O32 POPEp 146      64.406   0.050  71.392  1.00  0.00           O
ATOM   6900  C32 POPEp 146      65.416  -0.040  73.652  1.00  0.00           C
ATOM   6903  C23 POPEp 146      66.856   4.679  74.812  1.00  0.00           C
ATOM   6906  C24 POPEp 146      66.785   4.341  76.302  1.00  0.00           C
ATOM   6909  C25 POPEp 146      66.197   5.491  77.132  1.00  0.00           C
ATOM   6912  C26 POPEp 146      65.736   5.059  78.532  1.00  0.00           C
ATOM   6915  C27 POPEp 146      65.477   6.241  79.482  1.00  0.00           C
ATOM   6918  C28 POPEp 146      64.535   5.931  80.672  1.00  0.00           C
ATOM   6921  C29 POPEp 146      64.926   4.690  81.432  1.00  0.00           C
ATOM   6923 0C21 POPEp 146      65.007   4.550  82.772  1.00  0.00           C
ATOM   6925 1C21 POPEp 146      64.716   5.591  83.812  1.00  0.00           C
ATOM   6928 2C21 POPEp 146      64.805   4.980  85.222  1.00  0.00           C
ATOM   6931 3C21 POPEp 146      66.256   4.670  85.642  1.00  0.00           C
ATOM   6934 4C21 POPEp 146      66.346   3.829  86.922  1.00  0.00           C
ATOM   6937 5C21 POPEp 146      66.136   2.330  86.682  1.00  0.00           C
ATOM   6940 6C21 POPEp 146      66.496   1.500  87.922  1.00  0.00           C
ATOM   6943 7C21 POPEp 146      66.106   0.030  87.792  1.00  0.00           C
ATOM   6946 8C21 POPEp 146      66.536  -0.812  89.002  1.00  0.00           C
ATOM   6950  C33 POPEp 146      64.046  -0.069  74.362  1.00  0.00           C
ATOM   6953  C34 POPEp 146      64.297  -0.110  75.872  1.00  0.00           C
ATOM   6956  C35 POPEp 146      63.035  -0.161  76.732  1.00  0.00           C
ATOM   6959  C36 POPEp 146      63.396  -0.222  78.232  1.00  0.00           C
ATOM   6962  C37 POPEp 146      62.187  -0.222  79.162  1.00  0.00           C
ATOM   6965  C38 POPEp 146      62.537   0.220  80.592  1.00  0.00           C
ATOM   6968  C39 POPEp 146      63.176  -0.891  81.442  1.00  0.00           C
ATOM   6971 0C31 POPEp 146      63.415  -0.431  82.892  1.00  0.00           C
ATOM   6974 1C31 POPEp 146      63.997  -1.542  83.782  1.00  0.00           C
ATOM   6977 2C31 POPEp 146      63.326  -1.681  85.152  1.00  0.00           C
ATOM   6980 3C31 POPEp 146      63.986  -2.792  85.972  1.00  0.00           C
ATOM   6983 4C31 POPEp 146      63.347  -3.021  87.352  1.00  0.00           C
ATOM   6986 5C31 POPEp 146      64.155  -4.031  88.182  1.00  0.00           C
ATOM   6989 6C31 POPEp 146      63.625  -4.191  89.612  1.00  0.00           C
ATOM   6993  NH3 POPEq 147     102.696 123.510  70.612  1.00  0.00           N
ATOM   6997  C12 POPEq 147     101.766 124.390  69.822  1.00  0.00           C
ATOM   7000  C11 POPEq 147     102.096 125.881  70.022  1.00  0.00           C
ATOM   7003  P   POPEq 147      99.745 126.890  70.522  1.00  0.00           P
ATOM   7004  O13 POPEq 147      99.377 128.320  70.542  1.00  0.00           O
ATOM   7005  O14 POPEq 147      98.725 125.970  70.002  1.00  0.00           O
ATOM   7006  O11 POPEq 147     100.266 126.370  71.912  1.00  0.00           O
ATOM   7007  O12 POPEq 147     101.017 126.711  69.612  1.00  0.00           O
ATOM   7008  C1  POPEq 147      99.576 126.650  73.132  1.00  0.00           C
ATOM   7011  C2  POPEq 147     100.457 126.270  74.342  1.00  0.00           C
ATOM   7013  O21 POPEq 147      99.835 126.909  75.472  1.00  0.00           O
ATOM   7014  C21 POPEq 147     100.086 126.359  76.642  1.00  0.00           C
ATOM   7015  O22 POPEq 147     100.706 125.330  76.822  1.00  0.00           O
ATOM   7016  C22 POPEq 147      99.447 127.179  77.762  1.00  0.00           C
ATOM   7019  C3  POPEq 147     101.915 126.750  74.082  1.00  0.00           C
ATOM   7022  O31 POPEq 147     102.857 126.479  75.142  1.00  0.00           O
ATOM   7023  C31 POPEq 147     103.086 127.490  75.972  1.00  0.00           C
ATOM   7024  O32 POPEq 147     102.516 128.570  75.982  1.00  0.00           O
ATOM   7025  C32 POPEq 147     104.146 127.030  76.982  1.00  0.00           C
ATOM   7028  C23 POPEq 147     100.497 127.840  78.692  1.00  0.00           C
ATOM   7031  C24 POPEq 147      99.937 128.451  79.992  1.00  0.00           C
ATOM   7034  C25 POPEq 147      99.426 127.410  80.992  1.00  0.00           C
ATOM   7037  C26 POPEq 147      98.866 128.029  82.282  1.00  0.00           C
ATOM   7040  C27 POPEq 147      97.976 127.049  83.072  1.00  0.00           C
ATOM   7043  C28 POPEq 147      97.456 127.660  84.392  1.00  0.00           C
ATOM   7046  C29 POPEq 147      96.555 126.701  85.132  1.00  0.00           C
ATOM   7048 0C21 POPEq 147      96.555 126.421  86.452  1.00  0.00           C
ATOM   7050 1C21 POPEq 147      97.486 126.991  87.502  1.00  0.00           C
ATOM   7053 2C21 POPEq 147      97.936 125.910  88.502  1.00  0.00           C
ATOM   7056 3C21 POPEq 147      98.957 126.470  89.502  1.00  0.00           C
ATOM   7059 4C21 POPEq 147      99.527 125.420  90.472  1.00  0.00           C
ATOM   7062 5C21 POPEq 147      98.547 124.930  91.552  1.00  0.00           C
ATOM   7065 6C21 POPEq 147      99.167 123.890  92.502  1.00  0.00           C
ATOM   7068 7C21 POPEq 147      98.277 123.540  93.702  1.00  0.00           C
ATOM   7071 8C21 POPEq 147      98.876 122.450  94.602  1.00  0.00           C
ATOM   7075  C33 POPEq 147     104.296 127.951  78.212  1.00  0.00           C
ATOM   7078  C34 POPEq 147     105.187 127.329  79.302  1.00  0.00           C
ATOM   7081  C35 POPEq 147     104.517 126.189  80.102  1.00  0.00           C
ATOM   7084  C36 POPEq 147     103.687 126.670  81.312  1.00  0.00           C
ATOM   7087  C37 POPEq 147     102.836 125.529  81.892  1.00  0.00           C
ATOM   7090  C38 POPEq 147     102.055 125.849  83.192  1.00  0.00           C
ATOM   7093  C39 POPEq 147     102.747 125.311  84.452  1.00  0.00           C
ATOM   7096 0C31 POPEq 147     103.797 126.270  85.002  1.00  0.00           C
ATOM   7099 1C31 POPEq 147     104.846 125.610  85.922  1.00  0.00           C
ATOM   7102 2C31 POPEq 147     104.527 125.730  87.432  1.00  0.00           C
ATOM   7105 3C31 POPEq 147     103.226 125.050  87.862  1.00  0.00           C
ATOM   7108 4C31 POPEq 147     103.246 123.531  87.662  1.00  0.00           C
ATOM   7111 5C31 POPEq 147     101.866 122.900  87.762  1.00  0.00           C
ATOM   7114 6C31 POPEq 147     101.877 121.380  87.632  1.00  0.00           C
ATOM   7118  NH3 POPEr 148      77.106  92.380  70.322  1.00  0.00           N
ATOM   7122  C12 POPEr 148      78.527  92.671  69.942  1.00  0.00           C
ATOM   7125  C11 POPEr 148      78.555  93.370  68.582  1.00  0.00           C
ATOM   7128  P   POPEr 148      80.466  95.150  68.582  1.00  0.00           P
ATOM   7129  O13 POPEr 148      81.777  95.260  67.922  1.00  0.00           O
ATOM   7130  O14 POPEr 148      79.507  96.259  68.342  1.00  0.00           O
ATOM   7131  O11 POPEr 148      80.756  94.930  70.112  1.00  0.00           O
ATOM   7132  O12 POPEr 148      79.875  93.740  68.182  1.00  0.00           O
ATOM   7133  C1  POPEr 148      81.747  93.950  70.502  1.00  0.00           C
ATOM   7136  C2  POPEr 148      82.486  94.409  71.792  1.00  0.00           C
ATOM   7138  O21 POPEr 148      83.305  93.321  72.252  1.00  0.00           O
ATOM   7139  C21 POPEr 148      84.426  93.689  72.862  1.00  0.00           C
ATOM   7140  O22 POPEr 148      84.856  94.829  72.972  1.00  0.00           O
ATOM   7141  C22 POPEr 148      85.146  92.450  73.392  1.00  0.00           C
ATOM   7144  C3  POPEr 148      81.427  94.799  72.862  1.00  0.00           C
ATOM   7147  O31 POPEr 148      81.756  94.269  74.172  1.00  0.00           O
ATOM   7148  C31 POPEr 148      81.246  93.070  74.402  1.00  0.00           C
ATOM   7149  O32 POPEr 148      80.426  92.490  73.712  1.00  0.00           O
ATOM   7150  C32 POPEr 148      81.877  92.531  75.692  1.00  0.00           C
ATOM   7153  C23 POPEr 148      85.737  92.700  74.792  1.00  0.00           C
ATOM   7156  C24 POPEr 148      86.327  91.450  75.442  1.00  0.00           C
ATOM   7159  C25 POPEr 148      86.856  91.730  76.852  1.00  0.00           C
ATOM   7162  C26 POPEr 148      87.467  90.480  77.502  1.00  0.00           C
ATOM   7165  C27 POPEr 148      87.976  90.730  78.932  1.00  0.00           C
ATOM   7168  C28 POPEr 148      89.167  89.829  79.312  1.00  0.00           C
ATOM   7171  C29 POPEr 148      88.725  88.410  79.552  1.00  0.00           C
ATOM   7173 0C21 POPEr 148      89.027  87.630  80.602  1.00  0.00           C
ATOM   7175 1C21 POPEr 148      89.867  87.970  81.802  1.00  0.00           C
ATOM   7178 2C21 POPEr 148      89.277  87.360  83.082  1.00  0.00           C
ATOM   7181 3C21 POPEr 148      90.236  87.500  84.272  1.00  0.00           C
ATOM   7184 4C21 POPEr 148      89.846  86.629  85.462  1.00  0.00           C
ATOM   7187 5C21 POPEr 148      90.916  86.689  86.562  1.00  0.00           C
ATOM   7190 6C21 POPEr 148      90.516  85.951  87.852  1.00  0.00           C
ATOM   7193 7C21 POPEr 148      91.357  86.431  89.042  1.00  0.00           C
ATOM   7196 8C21 POPEr 148      90.966  85.830  90.392  1.00  0.00           C
ATOM   7200  C33 POPEr 148      82.206  91.021  75.642  1.00  0.00           C
ATOM   7203  C34 POPEr 148      82.127  90.350  77.022  1.00  0.00           C
ATOM   7206  C35 POPEr 148      83.137  90.881  78.062  1.00  0.00           C
ATOM   7209  C36 POPEr 148      82.747  90.420  79.482  1.00  0.00           C
ATOM   7212  C37 POPEr 148      83.666  90.951  80.582  1.00  0.00           C
ATOM   7215  C38 POPEr 148      83.066  90.750  81.992  1.00  0.00           C
ATOM   7218  C39 POPEr 148      83.556  89.491  82.722  1.00  0.00           C
ATOM   7221 0C31 POPEr 148      82.847  89.329  84.082  1.00  0.00           C
ATOM   7224 1C31 POPEr 148      83.445  88.230  84.982  1.00  0.00           C
ATOM   7227 2C31 POPEr 148      82.726  88.180  86.342  1.00  0.00           C
ATOM   7230 3C31 POPEr 148      83.386  87.281  87.392  1.00  0.00           C
ATOM   7233 4C31 POPEr 148      84.676  87.869  87.992  1.00  0.00           C
ATOM   7236 5C31 POPEr 148      85.016  87.290  89.372  1.00  0.00           C
ATOM   7239 6C31 POPEr 148      86.297  87.869  89.972  1.00  0.00           C
ATOM   7243  NH3 POPEs 149      69.826  12.970 112.182  1.00  0.00           N
ATOM   7247  C12 POPEs 149      68.746  12.679 113.182  1.00  0.00           C
ATOM   7250  C11 POPEs 149      67.926  11.460 112.742  1.00  0.00           C
ATOM   7253  P   POPEs 149      65.816  10.500 114.032  1.00  0.00           P
ATOM   7254  O13 POPEs 149      65.576  10.190 115.452  1.00  0.00           O
ATOM   7255  O14 POPEs 149      64.977  11.520 113.362  1.00  0.00           O
ATOM   7256  O11 POPEs 149      65.725   9.110 113.272  1.00  0.00           O
ATOM   7257  O12 POPEs 149      67.336  10.880 113.882  1.00  0.00           O
ATOM   7258  C1  POPEs 149      66.867   8.220 113.232  1.00  0.00           C
ATOM   7261  C2  POPEs 149      67.347   8.020 111.772  1.00  0.00           C
ATOM   7263  O21 POPEs 149      66.206   8.160 110.902  1.00  0.00           O
ATOM   7264  C21 POPEs 149      66.386   9.050 109.942  1.00  0.00           C
ATOM   7265  O22 POPEs 149      67.426   9.600 109.642  1.00  0.00           O
ATOM   7266  C22 POPEs 149      65.036   9.280 109.292  1.00  0.00           C
ATOM   7269  C3  POPEs 149      68.016   6.660 111.492  1.00  0.00           C
ATOM   7272  O31 POPEs 149      68.176   6.460 110.072  1.00  0.00           O
ATOM   7273  C31 POPEs 149      69.276   6.940 109.522  1.00  0.00           C
ATOM   7274  O32 POPEs 149      70.227   7.440 110.092  1.00  0.00           O
ATOM   7275  C32 POPEs 149      69.106   6.870 108.002  1.00  0.00           C
ATOM   7278  C23 POPEs 149      64.937  10.640 108.572  1.00  0.00           C
ATOM   7281  C24 POPEs 149      64.447  10.460 107.142  1.00  0.00           C
ATOM   7284  C25 POPEs 149      63.757  11.710 106.612  1.00  0.00           C
ATOM   7287  C26 POPEs 149      63.355  11.540 105.152  1.00  0.00           C
ATOM   7290  C27 POPEs 149      62.516  12.710 104.642  1.00  0.00           C
ATOM   7293  C28 POPEs 149      62.216  12.599 103.142  1.00  0.00           C
ATOM   7296  C29 POPEs 149      61.306  11.450 102.822  1.00  0.00           C
ATOM   7298 0C21 POPEs 149      60.187  11.479 102.072  1.00  0.00           C
ATOM   7300 1C21 POPEs 149      59.615  12.690 101.382  1.00  0.00           C
ATOM   7303 2C21 POPEs 149      59.646  12.580  99.842  1.00  0.00           C
ATOM   7306 3C21 POPEs 149      59.387  13.950  99.202  1.00  0.00           C
ATOM   7309 4C21 POPEs 149      58.875  13.920  97.752  1.00  0.00           C
ATOM   7312 5C21 POPEs 149      59.986  13.780  96.692  1.00  0.00           C
ATOM   7315 6C21 POPEs 149      59.496  14.229  95.312  1.00  0.00           C
ATOM   7318 7C21 POPEs 149      60.626  14.400  94.292  1.00  0.00           C
ATOM   7321 8C21 POPEs 149      60.177  15.020  92.972  1.00  0.00           C
ATOM   7325  C33 POPEs 149      69.757   5.610 107.392  1.00  0.00           C
ATOM   7328  C34 POPEs 149      69.036   5.190 106.102  1.00  0.00           C
ATOM   7331  C35 POPEs 149      69.726   4.040 105.352  1.00  0.00           C
ATOM   7334  C36 POPEs 149      71.016   4.450 104.622  1.00  0.00           C
ATOM   7337  C37 POPEs 149      71.445   3.400 103.582  1.00  0.00           C
ATOM   7340  C38 POPEs 149      72.706   3.810 102.812  1.00  0.00           C
ATOM   7343  C39 POPEs 149      72.966   2.920 101.582  1.00  0.00           C
ATOM   7346 0C31 POPEs 149      74.216   3.330 100.802  1.00  0.00           C
ATOM   7349 1C31 POPEs 149      74.367   2.610  99.462  1.00  0.00           C
ATOM   7352 2C31 POPEs 149      75.665   3.000  98.742  1.00  0.00           C
ATOM   7355 3C31 POPEs 149      75.796   2.350  97.362  1.00  0.00           C
ATOM   7358 4C31 POPEs 149      76.856   3.030  96.482  1.00  0.00           C
ATOM   7361 5C31 POPEs 149      76.835   2.520  95.042  1.00  0.00           C
ATOM   7364 6C31 POPEs 149      77.716   3.350  94.102  1.00  0.00           C
ATOM   7368  NH3 POPEt 150     103.267   5.590  70.862  1.00  0.00           N
ATOM   7372  C12 POPEt 150     104.666   6.010  71.252  1.00  0.00           C
ATOM   7375  C11 POPEt 150     104.706   7.280  72.142  1.00  0.00           C
ATOM   7378  P   POPEt 150     102.496   7.700  73.462  1.00  0.00           P
ATOM   7379  O13 POPEt 150     101.637   6.600  72.972  1.00  0.00           O
ATOM   7380  O14 POPEt 150     102.385   8.920  72.642  1.00  0.00           O
ATOM   7381  O11 POPEt 150     102.127   8.030  74.982  1.00  0.00           O
ATOM   7382  O12 POPEt 150     103.967   7.140  73.382  1.00  0.00           O
ATOM   7383  C1  POPEt 150     102.066   9.390  75.472  1.00  0.00           C
ATOM   7386  C2  POPEt 150     100.616  10.010  75.612  1.00  0.00           C
ATOM   7388  O21 POPEt 150     100.576  10.920  76.732  1.00  0.00           O
ATOM   7389  C21 POPEt 150      99.476  11.650  76.872  1.00  0.00           C
ATOM   7390  O22 POPEt 150      98.536  11.710  76.102  1.00  0.00           O
ATOM   7391  C22 POPEt 150      99.555  12.400  78.212  1.00  0.00           C
ATOM   7394  C3  POPEt 150      99.456   8.950  75.662  1.00  0.00           C
ATOM   7397  O31 POPEt 150      99.076   8.590  77.012  1.00  0.00           O
ATOM   7398  C31 POPEt 150      97.796   8.410  77.262  1.00  0.00           C
ATOM   7399  O32 POPEt 150      96.877   8.610  76.482  1.00  0.00           O
ATOM   7400  C32 POPEt 150      97.607   7.780  78.662  1.00  0.00           C
ATOM   7403  C23 POPEt 150      98.445  13.460  78.402  1.00  0.00           C
ATOM   7406  C24 POPEt 150      98.215  13.780  79.882  1.00  0.00           C
ATOM   7409  C25 POPEt 150      97.245  12.810  80.562  1.00  0.00           C
ATOM   7412  C26 POPEt 150      95.767  13.220  80.502  1.00  0.00           C
ATOM   7415  C27 POPEt 150      94.856  12.440  81.472  1.00  0.00           C
ATOM   7418  C28 POPEt 150      94.156  13.330  82.512  1.00  0.00           C
ATOM   7421  C29 POPEt 150      95.137  14.120  83.342  1.00  0.00           C
ATOM   7423 0C21 POPEt 150      94.846  15.060  84.262  1.00  0.00           C
ATOM   7425 1C21 POPEt 150      93.486  15.490  84.752  1.00  0.00           C
ATOM   7428 2C21 POPEt 150      93.316  15.099  86.242  1.00  0.00           C
ATOM   7431 3C21 POPEt 150      94.277  15.810  87.212  1.00  0.00           C
ATOM   7434 4C21 POPEt 150      94.566  14.969  88.472  1.00  0.00           C
ATOM   7437 5C21 POPEt 150      95.767  15.470  89.292  1.00  0.00           C
ATOM   7440 6C21 POPEt 150      95.665  16.920  89.802  1.00  0.00           C
ATOM   7443 7C21 POPEt 150      96.887  17.310  90.642  1.00  0.00           C
ATOM   7446 8C21 POPEt 150      96.936  18.790  91.012  1.00  0.00           C
ATOM   7450  C33 POPEt 150      98.407   8.410  79.842  1.00  0.00           C
ATOM   7453  C34 POPEt 150      97.976   7.870  81.222  1.00  0.00           C
ATOM   7456  C35 POPEt 150      98.676   8.580  82.412  1.00  0.00           C
ATOM   7459  C36 POPEt 150      98.076   9.950  82.782  1.00  0.00           C
ATOM   7462  C37 POPEt 150      98.957  10.740  83.772  1.00  0.00           C
ATOM   7465  C38 POPEt 150      99.706  11.920  83.142  1.00  0.00           C
ATOM   7468  C39 POPEt 150     100.916  12.360  83.982  1.00  0.00           C
ATOM   7471 0C31 POPEt 150     101.567  13.690  83.562  1.00  0.00           C
ATOM   7474 1C31 POPEt 150     102.777  13.979  84.462  1.00  0.00           C
ATOM   7477 2C31 POPEt 150     103.757  15.030  83.912  1.00  0.00           C
ATOM   7480 3C31 POPEt 150     103.305  16.499  83.982  1.00  0.00           C
ATOM   7483 4C31 POPEt 150     102.957  16.970  85.402  1.00  0.00           C
ATOM   7486 5C31 POPEt 150     103.036  18.489  85.562  1.00  0.00           C
ATOM   7489 6C31 POPEt 150     102.726  18.999  86.972  1.00  0.00           C
ATOM   7493  NH3 POPEu 151      40.257 100.369  69.502  1.00  0.00           N
ATOM   7497  C12 POPEu 151      41.056  99.119  69.722  1.00  0.00           C
ATOM   7500  C11 POPEu 151      40.406  97.930  69.002  1.00  0.00           C
ATOM   7503  P   POPEu 151      41.536  95.881  70.202  1.00  0.00           P
ATOM   7504  O13 POPEu 151      42.937  96.001  70.692  1.00  0.00           O
ATOM   7505  O14 POPEu 151      41.056  94.520  69.872  1.00  0.00           O
ATOM   7506  O11 POPEu 151      40.536  96.470  71.282  1.00  0.00           O
ATOM   7507  O12 POPEu 151      41.316  96.840  68.972  1.00  0.00           O
ATOM   7508  C1  POPEu 151      40.816  96.510  72.682  1.00  0.00           C
ATOM   7511  C2  POPEu 151      39.586  96.031  73.502  1.00  0.00           C
ATOM   7513  O21 POPEu 151      39.797  96.300  74.902  1.00  0.00           O
ATOM   7514  C21 POPEu 151      39.497  97.560  75.272  1.00  0.00           C
ATOM   7515  O22 POPEu 151      39.117  98.439  74.522  1.00  0.00           O
ATOM   7516  C22 POPEu 151      39.606  97.660  76.792  1.00  0.00           C
ATOM   7519  C3  POPEu 151      39.356  94.510  73.272  1.00  0.00           C
ATOM   7522  O31 POPEu 151      38.187  94.010  73.962  1.00  0.00           O
ATOM   7523  C31 POPEu 151      38.236  93.180  75.012  1.00  0.00           C
ATOM   7524  O32 POPEu 151      37.246  92.671  75.512  1.00  0.00           O
ATOM   7525  C32 POPEu 151      39.665  92.939  75.522  1.00  0.00           C
ATOM   7528  C23 POPEu 151      38.875  96.499  77.522  1.00  0.00           C
ATOM   7531  C24 POPEu 151      39.146  96.450  79.032  1.00  0.00           C
ATOM   7534  C25 POPEu 151      38.387  97.490  79.872  1.00  0.00           C
ATOM   7537  C26 POPEu 151      37.616  96.810  81.012  1.00  0.00           C
ATOM   7540  C27 POPEu 151      37.257  97.690  82.222  1.00  0.00           C
ATOM   7543  C28 POPEu 151      36.535  96.840  83.292  1.00  0.00           C
ATOM   7546  C29 POPEu 151      36.646  97.329  84.712  1.00  0.00           C
ATOM   7548 0C21 POPEu 151      36.246  96.619  85.792  1.00  0.00           C
ATOM   7550 1C21 POPEu 151      35.617  95.249  85.762  1.00  0.00           C
ATOM   7553 2C21 POPEu 151      34.166  95.210  86.272  1.00  0.00           C
ATOM   7556 3C21 POPEu 151      34.056  95.190  87.802  1.00  0.00           C
ATOM   7559 4C21 POPEu 151      32.636  94.930  88.312  1.00  0.00           C
ATOM   7562 5C21 POPEu 151      32.165  93.489  88.072  1.00  0.00           C
ATOM   7565 6C21 POPEu 151      30.906  93.120  88.882  1.00  0.00           C
ATOM   7568 7C21 POPEu 151      30.597  91.619  88.832  1.00  0.00           C
ATOM   7571 8C21 POPEu 151      29.546  91.180  89.852  1.00  0.00           C
ATOM   7575  C33 POPEu 151      39.777  92.299  76.922  1.00  0.00           C
ATOM   7578  C34 POPEu 151      41.257  92.131  77.282  1.00  0.00           C
ATOM   7581  C35 POPEu 151      41.486  91.561  78.682  1.00  0.00           C
ATOM   7584  C36 POPEu 151      41.357  92.620  79.782  1.00  0.00           C
ATOM   7587  C37 POPEu 151      41.265  91.991  81.172  1.00  0.00           C
ATOM   7590  C38 POPEu 151      41.297  93.019  82.302  1.00  0.00           C
ATOM   7593  C39 POPEu 151      40.826  92.460  83.652  1.00  0.00           C
ATOM   7596 0C31 POPEu 151      41.466  91.119  84.042  1.00  0.00           C
ATOM   7599 1C31 POPEu 151      41.157  90.780  85.512  1.00  0.00           C
ATOM   7602 2C31 POPEu 151      41.265  89.290  85.852  1.00  0.00           C
ATOM   7605 3C31 POPEu 151      41.075  89.049  87.362  1.00  0.00           C
ATOM   7608 4C31 POPEu 151      41.157  87.580  87.772  1.00  0.00           C
ATOM   7611 5C31 POPEu 151      41.007  87.401  89.282  1.00  0.00           C
ATOM   7614 6C31 POPEu 151      41.157  85.961  89.752  1.00  0.00           C
ATOM   7618  NH3 POPEv 152      84.426 124.930 112.582  1.00  0.00           N
ATOM   7622  C12 POPEv 152      85.165 123.800 111.962  1.00  0.00           C
ATOM   7625  C11 POPEv 152      85.266 122.690 113.002  1.00  0.00           C
ATOM   7628  P   POPEv 152      85.497 120.160 113.282  1.00  0.00           P
ATOM   7629  O13 POPEv 152      86.737 120.080 114.102  1.00  0.00           O
ATOM   7630  O14 POPEv 152      84.186 120.140 113.952  1.00  0.00           O
ATOM   7631  O11 POPEv 152      85.516 119.049 112.162  1.00  0.00           O
ATOM   7632  O12 POPEv 152      85.586 121.450 112.372  1.00  0.00           O
ATOM   7633  C1  POPEv 152      84.827 119.220 110.922  1.00  0.00           C
ATOM   7636  C2  POPEv 152      85.777 119.189 109.692  1.00  0.00           C
ATOM   7638  O21 POPEv 152      84.897 118.940 108.572  1.00  0.00           O
ATOM   7639  C21 POPEv 152      85.305 118.521 107.392  1.00  0.00           C
ATOM   7640  O22 POPEv 152      86.457 118.470 106.992  1.00  0.00           O
ATOM   7641  C22 POPEv 152      84.055 118.140 106.602  1.00  0.00           C
ATOM   7644  C3  POPEv 152      86.926 118.140 109.852  1.00  0.00           C
ATOM   7647  O31 POPEv 152      88.127 118.531 109.122  1.00  0.00           O
ATOM   7648  C31 POPEv 152      88.736 117.469 108.562  1.00  0.00           C
ATOM   7649  O32 POPEv 152      88.477 116.310 108.782  1.00  0.00           O
ATOM   7650  C32 POPEv 152      89.786 117.910 107.552  1.00  0.00           C
ATOM   7653  C23 POPEv 152      84.266 117.729 105.132  1.00  0.00           C
ATOM   7656  C24 POPEv 152      83.176 116.730 104.712  1.00  0.00           C
ATOM   7659  C25 POPEv 152      82.997 116.670 103.192  1.00  0.00           C
ATOM   7662  C26 POPEv 152      84.176 116.031 102.452  1.00  0.00           C
ATOM   7665  C27 POPEv 152      84.307 116.600 101.042  1.00  0.00           C
ATOM   7668  C28 POPEv 152      85.226 115.760 100.142  1.00  0.00           C
ATOM   7671  C29 POPEv 152      85.446 116.440  98.812  1.00  0.00           C
ATOM   7673 0C21 POPEv 152      86.457 116.189  97.962  1.00  0.00           C
ATOM   7675 1C21 POPEv 152      87.507 115.120  98.152  1.00  0.00           C
ATOM   7678 2C21 POPEv 152      86.947 113.770  97.702  1.00  0.00           C
ATOM   7681 3C21 POPEv 152      87.926 112.599  97.852  1.00  0.00           C
ATOM   7684 4C21 POPEv 152      87.245 111.259  97.512  1.00  0.00           C
ATOM   7687 5C21 POPEv 152      88.206 110.190  96.982  1.00  0.00           C
ATOM   7690 6C21 POPEv 152      87.516 108.890  96.582  1.00  0.00           C
ATOM   7693 7C21 POPEv 152      88.517 107.830  96.122  1.00  0.00           C
ATOM   7696 8C21 POPEv 152      87.887 106.489  95.752  1.00  0.00           C
ATOM   7700  C33 POPEv 152      89.527 117.220 106.192  1.00  0.00           C
ATOM   7703  C34 POPEv 152      90.606 117.541 105.162  1.00  0.00           C
ATOM   7706  C35 POPEv 152      90.177 117.239 103.722  1.00  0.00           C
ATOM   7709  C36 POPEv 152      89.447 118.410 103.042  1.00  0.00           C
ATOM   7712  C37 POPEv 152      87.917 118.280 102.902  1.00  0.00           C
ATOM   7715  C38 POPEv 152      87.257 119.599 102.442  1.00  0.00           C
ATOM   7718  C39 POPEv 152      87.917 120.299 101.232  1.00  0.00           C
ATOM   7721 0C31 POPEv 152      87.726 119.571  99.892  1.00  0.00           C
ATOM   7724 1C31 POPEv 152      88.635 120.130  98.792  1.00  0.00           C
ATOM   7727 2C31 POPEv 152      90.025 119.491  98.782  1.00  0.00           C
ATOM   7730 3C31 POPEv 152      91.085 120.280  97.982  1.00  0.00           C
ATOM   7733 4C31 POPEv 152      90.627 120.659  96.562  1.00  0.00           C
ATOM   7736 5C31 POPEv 152      91.796 121.010  95.642  1.00  0.00           C
ATOM   7739 6C31 POPEv 152      91.366 121.291  94.192  1.00  0.00           C
ATOM   7743  NH3 POPEw 153      87.665  25.430 112.762  1.00  0.00           N
ATOM   7747  C12 POPEw 153      88.566  26.480 113.382  1.00  0.00           C
ATOM   7750  C11 POPEw 153      88.495  27.830 112.632  1.00  0.00           C
ATOM   7753  P   POPEw 153      91.007  28.580 112.882  1.00  0.00           P
ATOM   7754  O13 POPEw 153      91.607  29.849 112.422  1.00  0.00           O
ATOM   7755  O14 POPEw 153      91.586  27.950 114.082  1.00  0.00           O
ATOM   7756  O11 POPEw 153      91.056  27.519 111.712  1.00  0.00           O
ATOM   7757  O12 POPEw 153      89.447  28.769 113.142  1.00  0.00           O
ATOM   7758  C1  POPEw 153      92.236  27.310 110.922  1.00  0.00           C
ATOM   7761  C2  POPEw 153      91.896  27.330 109.402  1.00  0.00           C
ATOM   7763  O21 POPEw 153      92.777  26.499 108.602  1.00  0.00           O
ATOM   7764  C21 POPEw 153      94.046  26.829 108.502  1.00  0.00           C
ATOM   7765  O22 POPEw 153      94.617  27.710 109.122  1.00  0.00           O
ATOM   7766  C22 POPEw 153      94.695  25.950 107.432  1.00  0.00           C
ATOM   7769  C3  POPEw 153      91.747  28.769 108.822  1.00  0.00           C
ATOM   7772  O31 POPEw 153      91.387  28.739 107.422  1.00  0.00           O
ATOM   7773  C31 POPEw 153      90.107  28.500 107.182  1.00  0.00           C
ATOM   7774  O32 POPEw 153      89.226  28.479 108.022  1.00  0.00           O
ATOM   7775  C32 POPEw 153      89.856  28.220 105.702  1.00  0.00           C
ATOM   7778  C23 POPEw 153      96.036  26.499 106.862  1.00  0.00           C
ATOM   7781  C24 POPEw 153      96.047  26.520 105.332  1.00  0.00           C
ATOM   7784  C25 POPEw 153      97.376  27.010 104.742  1.00  0.00           C
ATOM   7787  C26 POPEw 153      97.397  26.880 103.222  1.00  0.00           C
ATOM   7790  C27 POPEw 153      98.517  27.679 102.542  1.00  0.00           C
ATOM   7793  C28 POPEw 153      98.416  27.630 101.002  1.00  0.00           C
ATOM   7796  C29 POPEw 153      99.576  28.320 100.342  1.00  0.00           C
ATOM   7798 0C21 POPEw 153      99.547  29.210  99.332  1.00  0.00           C
ATOM   7800 1C21 POPEw 153      98.355  29.710  98.552  1.00  0.00           C
ATOM   7803 2C21 POPEw 153      98.367  29.160  97.112  1.00  0.00           C
ATOM   7806 3C21 POPEw 153      97.747  30.110  96.092  1.00  0.00           C
ATOM   7809 4C21 POPEw 153      97.626  29.499  94.692  1.00  0.00           C
ATOM   7812 5C21 POPEw 153      97.017  30.490  93.692  1.00  0.00           C
ATOM   7815 6C21 POPEw 153      96.415  29.830  92.442  1.00  0.00           C
ATOM   7818 7C21 POPEw 153      95.506  30.800  91.692  1.00  0.00           C
ATOM   7821 8C21 POPEw 153      94.846  30.200  90.452  1.00  0.00           C
ATOM   7825  C33 POPEw 153      91.007  28.620 104.742  1.00  0.00           C
ATOM   7828  C34 POPEw 153      90.916  27.930 103.372  1.00  0.00           C
ATOM   7831  C35 POPEw 153      90.317  28.800 102.252  1.00  0.00           C
ATOM   7834  C36 POPEw 153      88.797  29.010 102.342  1.00  0.00           C
ATOM   7837  C37 POPEw 153      88.206  29.450 100.992  1.00  0.00           C
ATOM   7840  C38 POPEw 153      86.676  29.580 101.002  1.00  0.00           C
ATOM   7843  C39 POPEw 153      86.147  30.890 101.602  1.00  0.00           C
ATOM   7846 0C31 POPEw 153      86.567  32.110 100.762  1.00  0.00           C
ATOM   7849 1C31 POPEw 153      85.877  33.420 101.172  1.00  0.00           C
ATOM   7852 2C31 POPEw 153      86.376  34.599 100.322  1.00  0.00           C
ATOM   7855 3C31 POPEw 153      85.676  35.919 100.662  1.00  0.00           C
ATOM   7858 4C31 POPEw 153      84.266  36.030 100.062  1.00  0.00           C
ATOM   7861 5C31 POPEw 153      83.657  37.410 100.322  1.00  0.00           C
ATOM   7864 6C31 POPEw 153      82.356  37.681  99.552  1.00  0.00           C
ATOM   7868  NH3 POPEx 154      69.055 114.751 110.192  1.00  0.00           N
ATOM   7872  C12 POPEx 154      69.696 115.060 111.522  1.00  0.00           C
ATOM   7875  C11 POPEx 154      70.646 116.281 111.452  1.00  0.00           C
ATOM   7878  P   POPEx 154      68.945 118.200 110.692  1.00  0.00           P
ATOM   7879  O13 POPEx 154      69.276 119.620 110.952  1.00  0.00           O
ATOM   7880  O14 POPEx 154      68.016 117.541 111.632  1.00  0.00           O
ATOM   7881  O11 POPEx 154      68.396 117.970 109.242  1.00  0.00           O
ATOM   7882  O12 POPEx 154      70.246 117.329 110.572  1.00  0.00           O
ATOM   7883  C1  POPEx 154      68.346 119.049 108.292  1.00  0.00           C
ATOM   7886  C2  POPEx 154      69.687 119.300 107.522  1.00  0.00           C
ATOM   7888  O21 POPEx 154      69.367 119.641 106.152  1.00  0.00           O
ATOM   7889  C21 POPEx 154      68.826 120.821 105.952  1.00  0.00           C
ATOM   7890  O22 POPEx 154      68.665 121.711 106.762  1.00  0.00           O
ATOM   7891  C22 POPEx 154      68.396 120.900 104.482  1.00  0.00           C
ATOM   7894  C3  POPEx 154      70.676 118.079 107.522  1.00  0.00           C
ATOM   7897  O31 POPEx 154      71.055 117.660 106.192  1.00  0.00           O
ATOM   7898  C31 POPEx 154      70.265 116.750 105.652  1.00  0.00           C
ATOM   7899  O32 POPEx 154      69.376 116.141 106.212  1.00  0.00           O
ATOM   7900  C32 POPEx 154      70.696 116.561 104.192  1.00  0.00           C
ATOM   7903  C23 POPEx 154      69.555 120.710 103.472  1.00  0.00           C
ATOM   7906  C24 POPEx 154      69.085 120.140 102.122  1.00  0.00           C
ATOM   7909  C25 POPEx 154      68.586 121.200 101.122  1.00  0.00           C
ATOM   7912  C26 POPEx 154      68.336 120.600  99.732  1.00  0.00           C
ATOM   7915  C27 POPEx 154      68.296 121.660  98.612  1.00  0.00           C
ATOM   7918  C28 POPEx 154      68.196 121.021  97.212  1.00  0.00           C
ATOM   7921  C29 POPEx 154      68.305 122.049  96.112  1.00  0.00           C
ATOM   7923 0C21 POPEx 154      67.746 122.000  94.892  1.00  0.00           C
ATOM   7925 1C21 POPEx 154      66.876 120.900  94.322  1.00  0.00           C
ATOM   7928 2C21 POPEx 154      65.585 121.431  93.682  1.00  0.00           C
ATOM   7931 3C21 POPEx 154      64.745 120.321  93.042  1.00  0.00           C
ATOM   7934 4C21 POPEx 154      63.456 120.849  92.402  1.00  0.00           C
ATOM   7937 5C21 POPEx 154      62.586 119.729  91.802  1.00  0.00           C
ATOM   7940 6C21 POPEx 154      61.216 120.229  91.312  1.00  0.00           C
ATOM   7943 7C21 POPEx 154      60.876 119.751  89.892  1.00  0.00           C
ATOM   7946 8C21 POPEx 154      59.486 120.171  89.412  1.00  0.00           C
ATOM   7950  C33 POPEx 154      70.305 115.190 103.602  1.00  0.00           C
ATOM   7953  C34 POPEx 154      71.246 114.729 102.472  1.00  0.00           C
ATOM   7956  C35 POPEx 154      71.496 115.760 101.352  1.00  0.00           C
ATOM   7959  C36 POPEx 154      70.216 116.200 100.622  1.00  0.00           C
ATOM   7962  C37 POPEx 154      70.445 117.260  99.532  1.00  0.00           C
ATOM   7965  C38 POPEx 154      71.266 116.769  98.322  1.00  0.00           C
ATOM   7968  C39 POPEx 154      72.736 117.239  98.332  1.00  0.00           C
ATOM   7971 0C31 POPEx 154      73.426 117.039  96.972  1.00  0.00           C
ATOM   7974 1C31 POPEx 154      74.836 117.660  96.912  1.00  0.00           C
ATOM   7977 2C31 POPEx 154      75.426 117.660  95.492  1.00  0.00           C
ATOM   7980 3C31 POPEx 154      76.757 118.410  95.362  1.00  0.00           C
ATOM   7983 4C31 POPEx 154      77.937 117.729  96.082  1.00  0.00           C
ATOM   7986 5C31 POPEx 154      79.285 118.391  95.762  1.00  0.00           C
ATOM   7989 6C31 POPEx 154      80.476 117.690  96.422  1.00  0.00           C
ATOM   7993  NH3 POPEy 155      83.277  90.929 109.942  1.00  0.00           N
ATOM   7997  C12 POPEy 155      84.456  91.660 110.532  1.00  0.00           C
ATOM   8000  C11 POPEy 155      85.527  92.010 109.482  1.00  0.00           C
ATOM   8003  P   POPEy 155      86.476  94.469 109.802  1.00  0.00           P
ATOM   8004  O13 POPEy 155      85.426  95.109 110.622  1.00  0.00           O
ATOM   8005  O14 POPEy 155      87.836  95.041 109.942  1.00  0.00           O
ATOM   8006  O11 POPEy 155      86.047  94.571 108.272  1.00  0.00           O
ATOM   8007  O12 POPEy 155      86.486  92.910 110.032  1.00  0.00           O
ATOM   8008  C1  POPEy 155      84.706  94.969 107.922  1.00  0.00           C
ATOM   8011  C2  POPEy 155      84.695  95.630 106.522  1.00  0.00           C
ATOM   8013  O21 POPEy 155      84.967  94.679 105.482  1.00  0.00           O
ATOM   8014  C21 POPEy 155      83.927  93.931 105.122  1.00  0.00           C
ATOM   8015  O22 POPEy 155      82.796  94.049 105.562  1.00  0.00           O
ATOM   8016  C22 POPEy 155      84.356  92.961 104.032  1.00  0.00           C
ATOM   8019  C3  POPEy 155      85.767  96.750 106.522  1.00  0.00           C
ATOM   8022  O31 POPEy 155      85.557  97.760 105.522  1.00  0.00           O
ATOM   8023  C31 POPEy 155      84.517  98.559 105.772  1.00  0.00           C
ATOM   8024  O32 POPEy 155      83.797  98.489 106.762  1.00  0.00           O
ATOM   8025  C32 POPEy 155      84.326  99.510 104.612  1.00  0.00           C
ATOM   8028  C23 POPEy 155      83.836  93.359 102.632  1.00  0.00           C
ATOM   8031  C24 POPEy 155      82.896  92.309 102.012  1.00  0.00           C
ATOM   8034  C25 POPEy 155      82.356  92.749 100.642  1.00  0.00           C
ATOM   8037  C26 POPEy 155      82.166  91.580  99.662  1.00  0.00           C
ATOM   8040  C27 POPEy 155      81.676  92.061  98.282  1.00  0.00           C
ATOM   8043  C28 POPEy 155      82.206  91.250  97.092  1.00  0.00           C
ATOM   8046  C29 POPEy 155      83.706  91.370  96.992  1.00  0.00           C
ATOM   8048 0C21 POPEy 155      84.496  90.690  96.142  1.00  0.00           C
ATOM   8050 1C21 POPEy 155      84.036  89.689  95.112  1.00  0.00           C
ATOM   8053 2C21 POPEy 155      84.576  88.289  95.412  1.00  0.00           C
ATOM   8056 3C21 POPEy 155      84.527  87.380  94.182  1.00  0.00           C
ATOM   8059 4C21 POPEy 155      85.196  86.021  94.412  1.00  0.00           C
ATOM   8062 5C21 POPEy 155      85.187  85.171  93.132  1.00  0.00           C
ATOM   8065 6C21 POPEy 155      85.907  83.830  93.282  1.00  0.00           C
ATOM   8068 7C21 POPEy 155      85.826  83.009  92.002  1.00  0.00           C
ATOM   8071 8C21 POPEy 155      86.696  81.750  92.022  1.00  0.00           C
ATOM   8075  C33 POPEy 155      83.456  98.880 103.492  1.00  0.00           C
ATOM   8078  C34 POPEy 155      84.266  98.079 102.452  1.00  0.00           C
ATOM   8081  C35 POPEy 155      84.055  98.579 101.012  1.00  0.00           C
ATOM   8084  C36 POPEy 155      85.336  98.610 100.162  1.00  0.00           C
ATOM   8087  C37 POPEy 155      85.047  98.970  98.702  1.00  0.00           C
ATOM   8090  C38 POPEy 155      86.306  99.211  97.862  1.00  0.00           C
ATOM   8093  C39 POPEy 155      85.977  99.799  96.482  1.00  0.00           C
ATOM   8096 0C31 POPEy 155      85.586  98.770  95.412  1.00  0.00           C
ATOM   8099 1C31 POPEy 155      85.007  99.450  94.162  1.00  0.00           C
ATOM   8102 2C31 POPEy 155      84.835  98.531  92.952  1.00  0.00           C
ATOM   8105 3C31 POPEy 155      86.157  98.270  92.202  1.00  0.00           C
ATOM   8108 4C31 POPEy 155      85.945  97.609  90.822  1.00  0.00           C
ATOM   8111 5C31 POPEy 155      87.187  97.720  89.932  1.00  0.00           C
ATOM   8114 6C31 POPEy 155      86.996  97.109  88.542  1.00  0.00           C
ATOM   8118  NH3 POPEz 156      40.707  80.200 112.602  1.00  0.00           N
ATOM   8122  C12 POPEz 156      41.096  81.199 113.642  1.00  0.00           C
ATOM   8125  C11 POPEz 156      39.836  81.740 114.312  1.00  0.00           C
ATOM   8128  P   POPEz 156      37.867  83.349 113.932  1.00  0.00           P
ATOM   8129  O13 POPEz 156      36.876  82.580 114.712  1.00  0.00           O
ATOM   8130  O14 POPEz 156      38.617  84.380 114.662  1.00  0.00           O
ATOM   8131  O11 POPEz 156      37.216  83.950 112.612  1.00  0.00           O
ATOM   8132  O12 POPEz 156      38.937  82.320 113.352  1.00  0.00           O
ATOM   8133  C1  POPEz 156      36.605  83.070 111.652  1.00  0.00           C
ATOM   8136  C2  POPEz 156      35.507  83.781 110.802  1.00  0.00           C
ATOM   8138  O21 POPEz 156      34.757  82.780 110.102  1.00  0.00           O
ATOM   8139  C21 POPEz 156      35.106  82.350 108.902  1.00  0.00           C
ATOM   8140  O22 POPEz 156      36.176  82.520 108.352  1.00  0.00           O
ATOM   8141  C22 POPEz 156      33.907  81.549 108.322  1.00  0.00           C
ATOM   8144  C3  POPEz 156      36.056  84.960 109.932  1.00  0.00           C
ATOM   8147  O31 POPEz 156      35.196  85.270 108.812  1.00  0.00           O
ATOM   8148  C31 POPEz 156      35.007  86.540 108.512  1.00  0.00           C
ATOM   8149  O32 POPEz 156      35.486  87.500 109.092  1.00  0.00           O
ATOM   8150  C32 POPEz 156      34.096  86.639 107.272  1.00  0.00           C
ATOM   8153  C23 POPEz 156      33.816  81.570 106.772  1.00  0.00           C
ATOM   8156  C24 POPEz 156      32.806  80.590 106.122  1.00  0.00           C
ATOM   8159  C25 POPEz 156      31.335  80.789 106.532  1.00  0.00           C
ATOM   8162  C26 POPEz 156      30.346  80.760 105.352  1.00  0.00           C
ATOM   8165  C27 POPEz 156      28.886  80.989 105.802  1.00  0.00           C
ATOM   8168  C28 POPEz 156      27.887  81.230 104.642  1.00  0.00           C
ATOM   8171  C29 POPEz 156      27.127  80.019 104.162  1.00  0.00           C
ATOM   8173 0C21 POPEz 156      26.386  79.939 103.042  1.00  0.00           C
ATOM   8175 1C21 POPEz 156      26.196  81.031 102.012  1.00  0.00           C
ATOM   8178 2C21 POPEz 156      26.665  80.541 100.622  1.00  0.00           C
ATOM   8181 3C21 POPEz 156      26.567  81.610  99.522  1.00  0.00           C
ATOM   8184 4C21 POPEz 156      27.197  81.189  98.192  1.00  0.00           C
ATOM   8187 5C21 POPEz 156      28.726  81.049  98.292  1.00  0.00           C
ATOM   8190 6C21 POPEz 156      29.417  80.579  97.012  1.00  0.00           C
ATOM   8193 7C21 POPEz 156      30.915  80.350  97.262  1.00  0.00           C
ATOM   8196 8C21 POPEz 156      31.665  79.810  96.052  1.00  0.00           C
ATOM   8200  C33 POPEz 156      34.746  86.070 105.982  1.00  0.00           C
ATOM   8203  C34 POPEz 156      33.856  86.180 104.732  1.00  0.00           C
ATOM   8206  C35 POPEz 156      34.586  85.690 103.472  1.00  0.00           C
ATOM   8209  C36 POPEz 156      33.837  85.979 102.152  1.00  0.00           C
ATOM   8212  C37 POPEz 156      34.665  85.620 100.912  1.00  0.00           C
ATOM   8215  C38 POPEz 156      33.926  85.870  99.582  1.00  0.00           C
ATOM   8218  C39 POPEz 156      34.625  86.899  98.682  1.00  0.00           C
ATOM   8221 0C31 POPEz 156      33.875  87.179  97.372  1.00  0.00           C
ATOM   8224 1C31 POPEz 156      34.477  88.349  96.582  1.00  0.00           C
ATOM   8227 2C31 POPEz 156      33.617  88.791  95.392  1.00  0.00           C
ATOM   8230 3C31 POPEz 156      34.096  90.130  94.812  1.00  0.00           C
ATOM   8233 4C31 POPEz 156      33.286  90.570  93.582  1.00  0.00           C
ATOM   8236 5C31 POPEz 156      33.757  91.921  93.032  1.00  0.00           C
ATOM   8239 6C31 POPEz 156      33.047  92.350  91.752  1.00  0.00           C
ATOM   8243  NH3 POPE0 157     116.187  64.130  69.802  1.00  0.00           N
ATOM   8247  C12 POPE0 157     117.267  64.249  68.772  1.00  0.00           C
ATOM   8250  C11 POPE0 157     118.526  63.530  69.262  1.00  0.00           C
ATOM   8253  P   POPE0 157     118.237  61.259  70.572  1.00  0.00           P
ATOM   8254  O13 POPE0 157     118.156  59.850  70.192  1.00  0.00           O
ATOM   8255  O14 POPE0 157     119.307  61.651  71.512  1.00  0.00           O
ATOM   8256  O11 POPE0 157     116.816  61.781  71.132  1.00  0.00           O
ATOM   8257  O12 POPE0 157     118.355  62.120  69.242  1.00  0.00           O
ATOM   8258  C1  POPE0 157     115.956  60.770  71.702  1.00  0.00           C
ATOM   8261  C2  POPE0 157     114.867  61.339  72.672  1.00  0.00           C
ATOM   8263  O21 POPE0 157     115.497  61.581  73.942  1.00  0.00           O
ATOM   8264  C21 POPE0 157     115.536  62.750  74.572  1.00  0.00           C
ATOM   8265  O22 POPE0 157     116.217  62.961  75.562  1.00  0.00           O
ATOM   8266  C22 POPE0 157     114.636  63.839  73.972  1.00  0.00           C
ATOM   8269  C3  POPE0 157     113.696  60.340  72.882  1.00  0.00           C
ATOM   8272  O31 POPE0 157     112.507  60.949  73.462  1.00  0.00           O
ATOM   8273  C31 POPE0 157     112.066  60.419  74.612  1.00  0.00           C
ATOM   8274  O32 POPE0 157     112.626  59.579  75.272  1.00  0.00           O
ATOM   8275  C32 POPE0 157     110.686  61.009  74.932  1.00  0.00           C
ATOM   8278  C23 POPE0 157     114.555  65.109  74.852  1.00  0.00           C
ATOM   8281  C24 POPE0 157     113.717  64.920  76.132  1.00  0.00           C
ATOM   8284  C25 POPE0 157     114.517  64.910  77.442  1.00  0.00           C
ATOM   8287  C26 POPE0 157     114.876  66.321  77.942  1.00  0.00           C
ATOM   8290  C27 POPE0 157     115.886  66.260  79.102  1.00  0.00           C
ATOM   8293  C28 POPE0 157     116.316  67.641  79.612  1.00  0.00           C
ATOM   8296  C29 POPE0 157     117.486  67.531  80.552  1.00  0.00           C
ATOM   8298 0C21 POPE0 157     117.496  67.849  81.862  1.00  0.00           C
ATOM   8300 1C21 POPE0 157     116.327  68.420  82.632  1.00  0.00           C
ATOM   8303 2C21 POPE0 157     116.726  68.930  84.032  1.00  0.00           C
ATOM   8306 3C21 POPE0 157     116.887  67.799  85.072  1.00  0.00           C
ATOM   8309 4C21 POPE0 157     115.546  67.350  85.672  1.00  0.00           C
ATOM   8312 5C21 POPE0 157     115.697  66.210  86.682  1.00  0.00           C
ATOM   8315 6C21 POPE0 157     114.396  65.880  87.412  1.00  0.00           C
ATOM   8318 7C21 POPE0 157     114.465  64.559  88.192  1.00  0.00           C
ATOM   8321 8C21 POPE0 157     113.137  64.169  88.832  1.00  0.00           C
ATOM   8325  C33 POPE0 157     110.336  61.030  76.442  1.00  0.00           C
ATOM   8328  C34 POPE0 157     110.025  59.640  77.032  1.00  0.00           C
ATOM   8331  C35 POPE0 157     109.286  59.690  78.372  1.00  0.00           C
ATOM   8334  C36 POPE0 157     110.156  60.131  79.562  1.00  0.00           C
ATOM   8337  C37 POPE0 157     109.347  60.180  80.862  1.00  0.00           C
ATOM   8340  C38 POPE0 157     110.165  59.829  82.112  1.00  0.00           C
ATOM   8343  C39 POPE0 157     109.316  59.879  83.382  1.00  0.00           C
ATOM   8346 0C31 POPE0 157     110.007  59.270  84.602  1.00  0.00           C
ATOM   8349 1C31 POPE0 157     109.316  59.699  85.902  1.00  0.00           C
ATOM   8352 2C31 POPE0 157     109.926  59.099  87.182  1.00  0.00           C
ATOM   8355 3C31 POPE0 157     109.006  59.300  88.402  1.00  0.00           C
ATOM   8358 4C31 POPE0 157     108.725  60.770  88.742  1.00  0.00           C
ATOM   8361 5C31 POPE0 157     107.437  60.970  89.552  1.00  0.00           C
ATOM   8364 6C31 POPE0 157     106.965  62.430  89.552  1.00  0.00           C
ATOM   8368  NH3 POPE1 158      90.877 109.980  70.752  1.00  0.00           N
ATOM   8372  C12 POPE1 158      91.707 110.470  69.612  1.00  0.00           C
ATOM   8375  C11 POPE1 158      91.327 111.860  69.122  1.00  0.00           C
ATOM   8378  P   POPE1 158      93.566 113.060  68.452  1.00  0.00           P
ATOM   8379  O13 POPE1 158      94.727 112.439  67.762  1.00  0.00           O
ATOM   8380  O14 POPE1 158      93.346 114.510  68.252  1.00  0.00           O
ATOM   8381  O11 POPE1 158      93.725 112.760  69.962  1.00  0.00           O
ATOM   8382  O12 POPE1 158      92.257 112.239  68.102  1.00  0.00           O
ATOM   8383  C1  POPE1 158      93.585 113.689  71.022  1.00  0.00           C
ATOM   8386  C2  POPE1 158      93.967 112.889  72.272  1.00  0.00           C
ATOM   8388  O21 POPE1 158      93.547 113.521  73.472  1.00  0.00           O
ATOM   8389  C21 POPE1 158      94.067 114.641  73.872  1.00  0.00           C
ATOM   8390  O22 POPE1 158      94.767 115.410  73.252  1.00  0.00           O
ATOM   8391  C22 POPE1 158      93.725 114.739  75.362  1.00  0.00           C
ATOM   8394  C3  POPE1 158      95.466 112.490  72.252  1.00  0.00           C
ATOM   8397  O31 POPE1 158      95.846 111.639  73.372  1.00  0.00           O
ATOM   8398  C31 POPE1 158      96.836 112.120  74.102  1.00  0.00           C
ATOM   8399  O32 POPE1 158      97.327 113.230  73.982  1.00  0.00           O
ATOM   8400  C32 POPE1 158      97.297 111.130  75.162  1.00  0.00           C
ATOM   8403  C23 POPE1 158      94.067 116.110  75.992  1.00  0.00           C
ATOM   8406  C24 POPE1 158      93.787 116.110  77.502  1.00  0.00           C
ATOM   8409  C25 POPE1 158      94.487 114.950  78.222  1.00  0.00           C
ATOM   8412  C26 POPE1 158      94.666 115.171  79.732  1.00  0.00           C
ATOM   8415  C27 POPE1 158      95.566 114.080  80.342  1.00  0.00           C
ATOM   8418  C28 POPE1 158      96.066 114.421  81.762  1.00  0.00           C
ATOM   8421  C29 POPE1 158      96.987 115.620  81.772  1.00  0.00           C
ATOM   8423 0C21 POPE1 158      96.947 116.639  82.652  1.00  0.00           C
ATOM   8425 1C21 POPE1 158      95.986 116.759  83.812  1.00  0.00           C
ATOM   8428 2C21 POPE1 158      96.437 115.919  85.022  1.00  0.00           C
ATOM   8431 3C21 POPE1 158      95.536 116.130  86.252  1.00  0.00           C
ATOM   8434 4C21 POPE1 158      96.196 115.671  87.562  1.00  0.00           C
ATOM   8437 5C21 POPE1 158      96.176 114.160  87.832  1.00  0.00           C
ATOM   8440 6C21 POPE1 158      94.776 113.630  88.172  1.00  0.00           C
ATOM   8443 7C21 POPE1 158      94.767 112.150  88.592  1.00  0.00           C
ATOM   8446 8C21 POPE1 158      93.346 111.590  88.752  1.00  0.00           C
ATOM   8450  C33 POPE1 158      97.917 111.930  76.312  1.00  0.00           C
ATOM   8453  C34 POPE1 158      98.437 111.151  77.512  1.00  0.00           C
ATOM   8456  C35 POPE1 158      98.957 112.049  78.642  1.00  0.00           C
ATOM   8459  C36 POPE1 158      99.156 111.291  79.962  1.00  0.00           C
ATOM   8462  C37 POPE1 158      99.436 112.189  81.172  1.00  0.00           C
ATOM   8465  C38 POPE1 158      99.156 111.460  82.502  1.00  0.00           C
ATOM   8468  C39 POPE1 158      99.256 112.360  83.742  1.00  0.00           C
ATOM   8471 0C31 POPE1 158     100.697 112.690  84.162  1.00  0.00           C
ATOM   8474 1C31 POPE1 158     101.415 111.520  84.862  1.00  0.00           C
ATOM   8477 2C31 POPE1 158     102.936 111.619  84.742  1.00  0.00           C
ATOM   8480 3C31 POPE1 158     103.696 110.439  85.362  1.00  0.00           C
ATOM   8483 4C31 POPE1 158     103.706 110.439  86.892  1.00  0.00           C
ATOM   8486 5C31 POPE1 158     104.536 109.279  87.462  1.00  0.00           C
ATOM   8489 6C31 POPE1 158     104.517 109.220  88.992  1.00  0.00           C
ATOM   8493  NH3 POPE2 159      44.426  19.470 115.372  1.00  0.00           N
ATOM   8497  C12 POPE2 159      45.437  18.430 115.762  1.00  0.00           C
ATOM   8500  C11 POPE2 159      46.876  18.980 115.712  1.00  0.00           C
ATOM   8503  P   POPE2 159      48.097  16.780 116.552  1.00  0.00           P
ATOM   8504  O13 POPE2 159      49.026  17.260 117.602  1.00  0.00           O
ATOM   8505  O14 POPE2 159      46.826  16.160 116.992  1.00  0.00           O
ATOM   8506  O11 POPE2 159      48.857  15.750 115.632  1.00  0.00           O
ATOM   8507  O12 POPE2 159      47.806  17.929 115.512  1.00  0.00           O
ATOM   8508  C1  POPE2 159      49.907  16.219 114.782  1.00  0.00           C
ATOM   8511  C2  POPE2 159      49.636  15.920 113.282  1.00  0.00           C
ATOM   8513  O21 POPE2 159      50.707  16.550 112.552  1.00  0.00           O
ATOM   8514  C21 POPE2 159      51.016  15.980 111.402  1.00  0.00           C
ATOM   8515  O22 POPE2 159      50.496  14.990 110.922  1.00  0.00           O
ATOM   8516  C22 POPE2 159      52.115  16.800 110.722  1.00  0.00           C
ATOM   8519  C3  POPE2 159      48.225  16.420 112.812  1.00  0.00           C
ATOM   8522  O31 POPE2 159      47.726  15.780 111.612  1.00  0.00           O
ATOM   8523  C31 POPE2 159      47.957  16.420 110.452  1.00  0.00           C
ATOM   8524  O32 POPE2 159      48.576  17.460 110.342  1.00  0.00           O
ATOM   8525  C32 POPE2 159      47.305  15.620 109.322  1.00  0.00           C
ATOM   8528  C23 POPE2 159      52.076  16.660 109.182  1.00  0.00           C
ATOM   8531  C24 POPE2 159      52.957  17.710 108.482  1.00  0.00           C
ATOM   8534  C25 POPE2 159      52.856  17.650 106.942  1.00  0.00           C
ATOM   8537  C26 POPE2 159      53.586  16.440 106.342  1.00  0.00           C
ATOM   8540  C27 POPE2 159      53.746  16.540 104.812  1.00  0.00           C
ATOM   8543  C28 POPE2 159      54.566  15.410 104.162  1.00  0.00           C
ATOM   8546  C29 POPE2 159      55.966  15.290 104.722  1.00  0.00           C
ATOM   8548 0C21 POPE2 159      57.126  15.550 104.102  1.00  0.00           C
ATOM   8550 1C21 POPE2 159      57.347  16.040 102.692  1.00  0.00           C
ATOM   8553 2C21 POPE2 159      57.835  17.500 102.642  1.00  0.00           C
ATOM   8556 3C21 POPE2 159      56.707  18.510 102.872  1.00  0.00           C
ATOM   8559 4C21 POPE2 159      57.165  19.980 102.982  1.00  0.00           C
ATOM   8562 5C21 POPE2 159      58.085  20.450 101.842  1.00  0.00           C
ATOM   8565 6C21 POPE2 159      58.067  21.970 101.682  1.00  0.00           C
ATOM   8568 7C21 POPE2 159      58.816  22.451 100.432  1.00  0.00           C
ATOM   8571 8C21 POPE2 159      58.666  23.950 100.162  1.00  0.00           C
ATOM   8575  C33 POPE2 159      47.027  16.440 108.042  1.00  0.00           C
ATOM   8578  C34 POPE2 159      48.197  16.410 107.042  1.00  0.00           C
ATOM   8581  C35 POPE2 159      48.246  15.110 106.212  1.00  0.00           C
ATOM   8584  C36 POPE2 159      47.326  15.170 104.982  1.00  0.00           C
ATOM   8587  C37 POPE2 159      47.196  13.810 104.272  1.00  0.00           C
ATOM   8590  C38 POPE2 159      46.646  13.890 102.842  1.00  0.00           C
ATOM   8593  C39 POPE2 159      47.726  13.960 101.732  1.00  0.00           C
ATOM   8596 0C31 POPE2 159      48.606  15.220 101.812  1.00  0.00           C
ATOM   8599 1C31 POPE2 159      49.436  15.479 100.542  1.00  0.00           C
ATOM   8602 2C31 POPE2 159      48.617  15.930  99.312  1.00  0.00           C
ATOM   8605 3C31 POPE2 159      47.765  17.180  99.572  1.00  0.00           C
ATOM   8608 4C31 POPE2 159      47.157  17.749  98.292  1.00  0.00           C
ATOM   8611 5C31 POPE2 159      46.276  18.980  98.562  1.00  0.00           C
ATOM   8614 6C31 POPE2 159      45.585  19.519  97.312  1.00  0.00           C
ATOM   8618  NH3 POPE3 160      57.575  75.820 111.722  1.00  0.00           N
ATOM   8622  C12 POPE3 160      57.326  74.379 112.072  1.00  0.00           C
ATOM   8625  C11 POPE3 160      58.456  73.530 111.472  1.00  0.00           C
ATOM   8628  P   POPE3 160      61.007  73.579 110.962  1.00  0.00           P
ATOM   8629  O13 POPE3 160      62.146  73.240 111.832  1.00  0.00           O
ATOM   8630  O14 POPE3 160      60.576  72.490 110.072  1.00  0.00           O
ATOM   8631  O11 POPE3 160      61.306  74.870 110.092  1.00  0.00           O
ATOM   8632  O12 POPE3 160      59.745  74.049 111.822  1.00  0.00           O
ATOM   8633  C1  POPE3 160      61.316  74.689 108.672  1.00  0.00           C
ATOM   8636  C2  POPE3 160      61.835  75.949 107.952  1.00  0.00           C
ATOM   8638  O21 POPE3 160      63.277  75.920 107.942  1.00  0.00           O
ATOM   8639  C21 POPE3 160      63.857  76.370 106.842  1.00  0.00           C
ATOM   8640  O22 POPE3 160      63.267  76.809 105.862  1.00  0.00           O
ATOM   8641  C22 POPE3 160      65.367  76.260 107.022  1.00  0.00           C
ATOM   8644  C3  POPE3 160      61.316  77.210 108.652  1.00  0.00           C
ATOM   8647  O31 POPE3 160      61.287  78.299 107.712  1.00  0.00           O
ATOM   8648  C31 POPE3 160      62.087  79.309 107.922  1.00  0.00           C
ATOM   8649  O32 POPE3 160      62.796  79.480 108.892  1.00  0.00           O
ATOM   8650  C32 POPE3 160      61.806  80.350 106.842  1.00  0.00           C
ATOM   8653  C23 POPE3 160      66.197  77.120 106.042  1.00  0.00           C
ATOM   8656  C24 POPE3 160      66.366  76.531 104.632  1.00  0.00           C
ATOM   8659  C25 POPE3 160      65.216  76.799 103.652  1.00  0.00           C
ATOM   8662  C26 POPE3 160      65.757  77.000 102.232  1.00  0.00           C
ATOM   8665  C27 POPE3 160      64.687  76.939 101.142  1.00  0.00           C
ATOM   8668  C28 POPE3 160      65.305  76.750  99.742  1.00  0.00           C
ATOM   8671  C29 POPE3 160      66.157  77.890  99.252  1.00  0.00           C
ATOM   8673 0C21 POPE3 160      66.555  78.059  97.972  1.00  0.00           C
ATOM   8675 1C21 POPE3 160      66.226  77.140  96.822  1.00  0.00           C
ATOM   8678 2C21 POPE3 160      66.256  77.840  95.442  1.00  0.00           C
ATOM   8681 3C21 POPE3 160      65.165  78.891  95.242  1.00  0.00           C
ATOM   8684 4C21 POPE3 160      65.316  79.670  93.922  1.00  0.00           C
ATOM   8687 5C21 POPE3 160      64.596  81.031  93.912  1.00  0.00           C
ATOM   8690 6C21 POPE3 160      65.236  82.061  94.862  1.00  0.00           C
ATOM   8693 7C21 POPE3 160      64.696  83.479  94.662  1.00  0.00           C
ATOM   8696 8C21 POPE3 160      65.445  84.530  95.492  1.00  0.00           C
ATOM   8700  C33 POPE3 160      63.056  81.100 106.342  1.00  0.00           C
ATOM   8703  C34 POPE3 160      63.716  80.439 105.132  1.00  0.00           C
ATOM   8706  C35 POPE3 160      64.246  81.489 104.152  1.00  0.00           C
ATOM   8709  C36 POPE3 160      64.937  80.900 102.922  1.00  0.00           C
ATOM   8712  C37 POPE3 160      65.165  81.991 101.872  1.00  0.00           C
ATOM   8715  C38 POPE3 160      65.585  81.470 100.492  1.00  0.00           C
ATOM   8718  C39 POPE3 160      67.066  81.680 100.152  1.00  0.00           C
ATOM   8721 0C31 POPE3 160      67.286  82.090  98.692  1.00  0.00           C
ATOM   8724 1C31 POPE3 160      68.646  82.760  98.422  1.00  0.00           C
ATOM   8727 2C31 POPE3 160      68.646  83.489  97.072  1.00  0.00           C
ATOM   8730 3C31 POPE3 160      69.996  84.090  96.672  1.00  0.00           C
ATOM   8733 4C31 POPE3 160      70.477  85.229  97.582  1.00  0.00           C
ATOM   8736 5C31 POPE3 160      71.816  85.830  97.122  1.00  0.00           C
ATOM   8739 6C31 POPE3 160      72.386  86.880  98.082  1.00  0.00           C
ATOM   8743  NH3 POPE4 161       4.816  38.410 110.732  1.00  0.00           N
ATOM   8747  C12 POPE4 161       3.455  38.969 110.542  1.00  0.00           C
ATOM   8750  C11 POPE4 161       3.225  39.230 109.052  1.00  0.00           C
ATOM   8753  P   POPE4 161       2.325  37.599 107.242  1.00  0.00           P
ATOM   8754  O13 POPE4 161       0.975  38.009 107.672  1.00  0.00           O
ATOM   8755  O14 POPE4 161       2.785  38.130 105.932  1.00  0.00           O
ATOM   8756  O11 POPE4 161       2.385  36.021 107.242  1.00  0.00           O
ATOM   8757  O12 POPE4 161       3.375  38.000 108.342  1.00  0.00           O
ATOM   8758  C1  POPE4 161       3.565  35.260 106.952  1.00  0.00           C
ATOM   8761  C2  POPE4 161       3.255  34.361 105.722  1.00  0.00           C
ATOM   8763  O21 POPE4 161       4.246  33.339 105.492  1.00  0.00           O
ATOM   8764  C21 POPE4 161       5.377  33.710 104.922  1.00  0.00           C
ATOM   8765  O22 POPE4 161       5.826  34.840 104.862  1.00  0.00           O
ATOM   8766  C22 POPE4 161       6.056  32.519 104.242  1.00  0.00           C
ATOM   8769  C3  POPE4 161       2.945  35.219 104.462  1.00  0.00           C
ATOM   8772  O31 POPE4 161       2.625  34.361 103.362  1.00  0.00           O
ATOM   8773  C31 POPE4 161       2.675  34.750 102.082  1.00  0.00           C
ATOM   8774  O32 POPE4 161       2.305  34.040 101.162  1.00  0.00           O
ATOM   8775  C32 POPE4 161       3.225  36.160 101.832  1.00  0.00           C
ATOM   8778  C23 POPE4 161       5.906  32.560 102.702  1.00  0.00           C
ATOM   8781  C24 POPE4 161       6.916  31.640 101.982  1.00  0.00           C
ATOM   8784  C25 POPE4 161       6.836  31.620 100.442  1.00  0.00           C
ATOM   8787  C26 POPE4 161       6.866  32.990  99.752  1.00  0.00           C
ATOM   8790  C27 POPE4 161       7.536  32.930  98.372  1.00  0.00           C
ATOM   8793  C28 POPE4 161       7.556  34.280  97.632  1.00  0.00           C
ATOM   8796  C29 POPE4 161       8.696  34.489  96.652  1.00  0.00           C
ATOM   8798 0C21 POPE4 161       8.986  33.780  95.552  1.00  0.00           C
ATOM   8800 1C21 POPE4 161       8.257  32.579  95.002  1.00  0.00           C
ATOM   8803 2C21 POPE4 161       9.206  31.429  94.602  1.00  0.00           C
ATOM   8806 3C21 POPE4 161       8.426  30.289  93.952  1.00  0.00           C
ATOM   8809 4C21 POPE4 161       9.286  29.169  93.372  1.00  0.00           C
ATOM   8812 5C21 POPE4 161       8.436  28.260  92.472  1.00  0.00           C
ATOM   8815 6C21 POPE4 161       9.156  26.999  91.972  1.00  0.00           C
ATOM   8818 7C21 POPE4 161       8.186  26.099  91.182  1.00  0.00           C
ATOM   8821 8C21 POPE4 161       8.776  24.759  90.722  1.00  0.00           C
ATOM   8825  C33 POPE4 161       4.726  36.150 101.442  1.00  0.00           C
ATOM   8828  C34 POPE4 161       5.176  37.489 100.852  1.00  0.00           C
ATOM   8831  C35 POPE4 161       6.546  37.400 100.162  1.00  0.00           C
ATOM   8834  C36 POPE4 161       6.926  38.660  99.352  1.00  0.00           C
ATOM   8837  C37 POPE4 161       8.156  38.430  98.472  1.00  0.00           C
ATOM   8840  C38 POPE4 161       8.646  39.690  97.742  1.00  0.00           C
ATOM   8843  C39 POPE4 161       8.216  39.800  96.272  1.00  0.00           C
ATOM   8846 0C31 POPE4 161       6.746  40.201  96.042  1.00  0.00           C
ATOM   8849 1C31 POPE4 161       6.416  40.340  94.542  1.00  0.00           C
ATOM   8852 2C31 POPE4 161       5.646  41.630  94.202  1.00  0.00           C
ATOM   8855 3C31 POPE4 161       5.166  41.679  92.742  1.00  0.00           C
ATOM   8858 4C31 POPE4 161       6.296  41.669  91.702  1.00  0.00           C
ATOM   8861 5C31 POPE4 161       5.786  41.521  90.262  1.00  0.00           C
ATOM   8864 6C31 POPE4 161       6.896  41.501  89.212  1.00  0.00           C
ATOM   8868  NH3 POPE5 162     107.556 117.131 112.922  1.00  0.00           N
ATOM   8872  C12 POPE5 162     108.997 117.439 112.592  1.00  0.00           C
ATOM   8875  C11 POPE5 162     109.916 116.670 113.542  1.00  0.00           C
ATOM   8878  P   POPE5 162     112.376 116.059 114.012  1.00  0.00           P
ATOM   8879  O13 POPE5 162     113.536 116.870 114.422  1.00  0.00           O
ATOM   8880  O14 POPE5 162     111.747 115.299 115.112  1.00  0.00           O
ATOM   8881  O11 POPE5 162     112.847 115.009 112.922  1.00  0.00           O
ATOM   8882  O12 POPE5 162     111.297 116.921 113.232  1.00  0.00           O
ATOM   8883  C1  POPE5 162     113.946 115.410 112.082  1.00  0.00           C
ATOM   8886  C2  POPE5 162     114.116 114.500 110.832  1.00  0.00           C
ATOM   8888  O21 POPE5 162     115.066 115.140 109.952  1.00  0.00           O
ATOM   8889  C21 POPE5 162     116.157 114.440 109.652  1.00  0.00           C
ATOM   8890  O22 POPE5 162     116.586 113.470 110.242  1.00  0.00           O
ATOM   8891  C22 POPE5 162     116.807 115.041 108.412  1.00  0.00           C
ATOM   8894  C3  POPE5 162     112.747 114.329 110.102  1.00  0.00           C
ATOM   8897  O31 POPE5 162     112.805 114.310 108.652  1.00  0.00           O
ATOM   8898  C31 POPE5 162     113.316 113.190 108.172  1.00  0.00           C
ATOM   8899  O32 POPE5 162     113.887 112.329 108.822  1.00  0.00           O
ATOM   8900  C32 POPE5 162     113.116 113.029 106.662  1.00  0.00           C
ATOM   8903  C23 POPE5 162     116.576 114.139 107.172  1.00  0.00           C
ATOM   8906  C24 POPE5 162     117.876 113.600 106.572  1.00  0.00           C
ATOM   8909  C25 POPE5 162     117.626 112.541 105.492  1.00  0.00           C
ATOM   8912  C26 POPE5 162     117.276 113.100 104.102  1.00  0.00           C
ATOM   8915  C27 POPE5 162     118.486 113.090 103.162  1.00  0.00           C
ATOM   8918  C28 POPE5 162     118.305 113.999 101.932  1.00  0.00           C
ATOM   8921  C29 POPE5 162     117.577 113.270 100.832  1.00  0.00           C
ATOM   8923 0C21 POPE5 162     118.137 112.710  99.742  1.00  0.00           C
ATOM   8925 1C21 POPE5 162     119.605 112.700  99.372  1.00  0.00           C
ATOM   8928 2C21 POPE5 162     120.217 111.291  99.272  1.00  0.00           C
ATOM   8931 3C21 POPE5 162     119.835 110.529  98.002  1.00  0.00           C
ATOM   8934 4C21 POPE5 162     120.406 109.100  98.002  1.00  0.00           C
ATOM   8937 5C21 POPE5 162     120.066 108.330  96.722  1.00  0.00           C
ATOM   8940 6C21 POPE5 162     120.217 106.800  96.862  1.00  0.00           C
ATOM   8943 7C21 POPE5 162     121.656 106.270  96.802  1.00  0.00           C
ATOM   8946 8C21 POPE5 162     122.257 106.240  95.392  1.00  0.00           C
ATOM   8950  C33 POPE5 162     113.036 114.320 105.842  1.00  0.00           C
ATOM   8953  C34 POPE5 162     113.486 114.080 104.392  1.00  0.00           C
ATOM   8956  C35 POPE5 162     112.656 113.050 103.622  1.00  0.00           C
ATOM   8959  C36 POPE5 162     113.237 112.729 102.242  1.00  0.00           C
ATOM   8962  C37 POPE5 162     112.556 111.540 101.542  1.00  0.00           C
ATOM   8965  C38 POPE5 162     113.517 110.741 100.642  1.00  0.00           C
ATOM   8968  C39 POPE5 162     113.986 111.499  99.382  1.00  0.00           C
ATOM   8971 0C31 POPE5 162     113.215 111.110  98.122  1.00  0.00           C
ATOM   8974 1C31 POPE5 162     113.836 111.680  96.832  1.00  0.00           C
ATOM   8977 2C31 POPE5 162     113.437 110.900  95.572  1.00  0.00           C
ATOM   8980 3C31 POPE5 162     112.027 111.200  95.032  1.00  0.00           C
ATOM   8983 4C31 POPE5 162     111.956 112.509  94.222  1.00  0.00           C
ATOM   8986 5C31 POPE5 162     110.646 112.671  93.442  1.00  0.00           C
ATOM   8989 6C31 POPE5 162     110.627 113.900  92.532  1.00  0.00           C
ATOM   8993  NH3 POPE6 163      15.006  10.790  71.442  1.00  0.00           N
ATOM   8997  C12 POPE6 163      13.927  10.229  72.312  1.00  0.00           C
ATOM   9000  C11 POPE6 163      13.946   8.700  72.282  1.00  0.00           C
ATOM   9003  P   POPE6 163      14.356   6.930  70.362  1.00  0.00           P
ATOM   9004  O13 POPE6 163      14.046   6.840  68.932  1.00  0.00           O
ATOM   9005  O14 POPE6 163      15.786   6.910  70.742  1.00  0.00           O
ATOM   9006  O11 POPE6 163      13.506   5.870  71.162  1.00  0.00           O
ATOM   9007  O12 POPE6 163      13.667   8.230  70.962  1.00  0.00           O
ATOM   9008  C1  POPE6 163      14.086   4.810  71.912  1.00  0.00           C
ATOM   9011  C2  POPE6 163      14.166   5.180  73.412  1.00  0.00           C
ATOM   9013  O21 POPE6 163      15.036   4.300  74.142  1.00  0.00           O
ATOM   9014  C21 POPE6 163      14.546   3.250  74.752  1.00  0.00           C
ATOM   9015  O22 POPE6 163      13.486   2.690  74.552  1.00  0.00           O
ATOM   9016  C22 POPE6 163      15.526   2.810  75.852  1.00  0.00           C
ATOM   9019  C3  POPE6 163      12.756   5.360  74.042  1.00  0.00           C
ATOM   9022  O31 POPE6 163      12.796   5.420  75.482  1.00  0.00           O
ATOM   9023  C31 POPE6 163      13.306   6.550  75.942  1.00  0.00           C
ATOM   9024  O32 POPE6 163      13.667   7.490  75.262  1.00  0.00           O
ATOM   9025  C32 POPE6 163      13.337   6.500  77.472  1.00  0.00           C
ATOM   9028  C23 POPE6 163      14.837   2.720  77.242  1.00  0.00           C
ATOM   9031  C24 POPE6 163      15.377   3.670  78.322  1.00  0.00           C
ATOM   9034  C25 POPE6 163      16.376   3.030  79.302  1.00  0.00           C
ATOM   9037  C26 POPE6 163      16.236   3.580  80.732  1.00  0.00           C
ATOM   9040  C27 POPE6 163      17.326   3.070  81.702  1.00  0.00           C
ATOM   9043  C28 POPE6 163      16.796   2.390  82.992  1.00  0.00           C
ATOM   9046  C29 POPE6 163      16.017   3.330  83.872  1.00  0.00           C
ATOM   9048 0C21 POPE6 163      16.117   3.490  85.202  1.00  0.00           C
ATOM   9050 1C21 POPE6 163      16.997   2.740  86.162  1.00  0.00           C
ATOM   9053 2C21 POPE6 163      16.126   1.930  87.142  1.00  0.00           C
ATOM   9056 3C21 POPE6 163      16.937   1.130  88.172  1.00  0.00           C
ATOM   9059 4C21 POPE6 163      16.066   0.090  88.892  1.00  0.00           C
ATOM   9062 5C21 POPE6 163      16.777  -0.661  90.032  1.00  0.00           C
ATOM   9065 6C21 POPE6 163      18.056  -1.391  89.622  1.00  0.00           C
ATOM   9068 7C21 POPE6 163      18.526  -2.381  90.692  1.00  0.00           C
ATOM   9071 8C21 POPE6 163      19.846  -3.071  90.362  1.00  0.00           C
ATOM   9075  C33 POPE6 163      13.166   7.900  78.102  1.00  0.00           C
ATOM   9078  C34 POPE6 163      13.316   7.870  79.632  1.00  0.00           C
ATOM   9081  C35 POPE6 163      12.386   6.850  80.292  1.00  0.00           C
ATOM   9084  C36 POPE6 163      12.325   6.950  81.822  1.00  0.00           C
ATOM   9087  C37 POPE6 163      13.116   5.840  82.532  1.00  0.00           C
ATOM   9090  C38 POPE6 163      12.866   5.820  84.052  1.00  0.00           C
ATOM   9093  C39 POPE6 163      11.427   5.430  84.422  1.00  0.00           C
ATOM   9096 0C31 POPE6 163      11.206   5.370  85.932  1.00  0.00           C
ATOM   9099 1C31 POPE6 163       9.736   5.120  86.292  1.00  0.00           C
ATOM   9102 2C31 POPE6 163       9.496   5.000  87.802  1.00  0.00           C
ATOM   9105 3C31 POPE6 163       9.976   3.670  88.392  1.00  0.00           C
ATOM   9108 4C31 POPE6 163       9.946   3.630  89.922  1.00  0.00           C
ATOM   9111 5C31 POPE6 163      10.247   2.230  90.482  1.00  0.00           C
ATOM   9114 6C31 POPE6 163      10.046   2.130  91.992  1.00  0.00           C
ATOM   9118  NH3 POPE7 164      97.397  36.669 113.072  1.00  0.00           N
ATOM   9122  C12 POPE7 164      97.786  36.759 114.512  1.00  0.00           C
ATOM   9125  C11 POPE7 164      99.307  36.720 114.642  1.00  0.00           C
ATOM   9128  P   POPE7 164      99.897  39.169 113.932  1.00  0.00           P
ATOM   9129  O13 POPE7 164      98.547  39.660 113.592  1.00  0.00           O
ATOM   9130  O14 POPE7 164     100.406  39.500 115.272  1.00  0.00           O
ATOM   9131  O11 POPE7 164     100.907  39.730 112.832  1.00  0.00           O
ATOM   9132  O12 POPE7 164      99.956  37.589 113.712  1.00  0.00           O
ATOM   9133  C1  POPE7 164     101.135  38.931 111.662  1.00  0.00           C
ATOM   9136  C2  POPE7 164     101.947  39.719 110.602  1.00  0.00           C
ATOM   9138  O21 POPE7 164     101.836  39.120 109.302  1.00  0.00           O
ATOM   9139  C21 POPE7 164     100.697  39.349 108.662  1.00  0.00           C
ATOM   9140  O22 POPE7 164      99.695  39.840 109.162  1.00  0.00           O
ATOM   9141  C22 POPE7 164     100.916  39.030 107.182  1.00  0.00           C
ATOM   9144  C3  POPE7 164     103.445  39.829 111.022  1.00  0.00           C
ATOM   9147  O31 POPE7 164     104.226  40.730 110.182  1.00  0.00           O
ATOM   9148  C31 POPE7 164     104.636  40.181 109.032  1.00  0.00           C
ATOM   9149  O32 POPE7 164     104.517  39.020 108.722  1.00  0.00           O
ATOM   9150  C32 POPE7 164     105.256  41.250 108.132  1.00  0.00           C
ATOM   9153  C23 POPE7 164      99.657  39.099 106.292  1.00  0.00           C
ATOM   9156  C24 POPE7 164      99.596  37.960 105.252  1.00  0.00           C
ATOM   9159  C25 POPE7 164      99.447  38.440 103.802  1.00  0.00           C
ATOM   9162  C26 POPE7 164      98.036  38.919 103.432  1.00  0.00           C
ATOM   9165  C27 POPE7 164      97.946  39.380 101.972  1.00  0.00           C
ATOM   9168  C28 POPE7 164      96.567  39.949 101.632  1.00  0.00           C
ATOM   9171  C29 POPE7 164      96.387  40.260 100.162  1.00  0.00           C
ATOM   9173 0C21 POPE7 164      95.616  39.599  99.282  1.00  0.00           C
ATOM   9175 1C21 POPE7 164      94.786  38.370  99.552  1.00  0.00           C
ATOM   9178 2C21 POPE7 164      95.047  37.259  98.522  1.00  0.00           C
ATOM   9181 3C21 POPE7 164      94.415  37.519  97.142  1.00  0.00           C
ATOM   9184 4C21 POPE7 164      94.835  36.469  96.112  1.00  0.00           C
ATOM   9187 5C21 POPE7 164      94.137  36.640  94.752  1.00  0.00           C
ATOM   9190 6C21 POPE7 164      94.636  35.611  93.732  1.00  0.00           C
ATOM   9193 7C21 POPE7 164      93.915  35.700  92.382  1.00  0.00           C
ATOM   9196 8C21 POPE7 164      94.347  34.599  91.412  1.00  0.00           C
ATOM   9200  C33 POPE7 164     106.527  40.739 107.412  1.00  0.00           C
ATOM   9203  C34 POPE7 164     107.006  41.730 106.332  1.00  0.00           C
ATOM   9206  C35 POPE7 164     106.346  41.501 104.952  1.00  0.00           C
ATOM   9209  C36 POPE7 164     106.387  42.750 104.072  1.00  0.00           C
ATOM   9212  C37 POPE7 164     105.777  42.550 102.672  1.00  0.00           C
ATOM   9215  C38 POPE7 164     105.317  43.860 102.002  1.00  0.00           C
ATOM   9218  C39 POPE7 164     106.457  44.730 101.442  1.00  0.00           C
ATOM   9221 0C31 POPE7 164     106.906  44.309 100.032  1.00  0.00           C
ATOM   9224 1C31 POPE7 164     107.836  45.320  99.342  1.00  0.00           C
ATOM   9227 2C31 POPE7 164     108.197  44.899  97.912  1.00  0.00           C
ATOM   9230 3C31 POPE7 164     109.027  45.940  97.152  1.00  0.00           C
ATOM   9233 4C31 POPE7 164     109.247  45.531  95.692  1.00  0.00           C
ATOM   9236 5C31 POPE7 164     109.907  46.630  94.842  1.00  0.00           C
ATOM   9239 6C31 POPE7 164     110.037  46.240  93.372  1.00  0.00           C
ATOM   9243  NH3 POPE8 165       3.785 112.770  72.342  1.00  0.00           N
ATOM   9247  C12 POPE8 165       5.036 112.990  71.562  1.00  0.00           C
ATOM   9250  C11 POPE8 165       5.366 111.750  70.732  1.00  0.00           C
ATOM   9253  P   POPE8 165       5.377 109.139  70.942  1.00  0.00           P
ATOM   9254  O13 POPE8 165       4.106 108.461  71.262  1.00  0.00           O
ATOM   9255  O14 POPE8 165       5.746 109.201  69.522  1.00  0.00           O
ATOM   9256  O11 POPE8 165       6.536 108.439  71.722  1.00  0.00           O
ATOM   9257  O12 POPE8 165       5.366 110.600  71.562  1.00  0.00           O
ATOM   9258  C1  POPE8 165       7.816 109.061  71.862  1.00  0.00           C
ATOM   9261  C2  POPE8 165       8.207 109.201  73.352  1.00  0.00           C
ATOM   9263  O21 POPE8 165       8.026 107.920  74.002  1.00  0.00           O
ATOM   9264  C21 POPE8 165       9.146 107.271  74.182  1.00  0.00           C
ATOM   9265  O22 POPE8 165      10.257 107.599  73.772  1.00  0.00           O
ATOM   9266  C22 POPE8 165       8.906 106.021  75.032  1.00  0.00           C
ATOM   9269  C3  POPE8 165       7.386 110.299  74.102  1.00  0.00           C
ATOM   9272  O31 POPE8 165       6.906 109.809  75.362  1.00  0.00           O
ATOM   9273  C31 POPE8 165       5.616 109.561  75.452  1.00  0.00           C
ATOM   9274  O32 POPE8 165       4.736 109.980  74.732  1.00  0.00           O
ATOM   9275  C32 POPE8 165       5.426 108.619  76.652  1.00  0.00           C
ATOM   9278  C23 POPE8 165       8.856 106.320  76.552  1.00  0.00           C
ATOM   9281  C24 POPE8 165      10.236 106.530  77.182  1.00  0.00           C
ATOM   9284  C25 POPE8 165      10.167 106.769  78.702  1.00  0.00           C
ATOM   9287  C26 POPE8 165      11.546 106.759  79.372  1.00  0.00           C
ATOM   9290  C27 POPE8 165      11.556 107.420  80.762  1.00  0.00           C
ATOM   9293  C28 POPE8 165      12.946 107.420  81.432  1.00  0.00           C
ATOM   9296  C29 POPE8 165      12.957 108.270  82.682  1.00  0.00           C
ATOM   9298 0C21 POPE8 165      13.486 107.980  83.882  1.00  0.00           C
ATOM   9300 1C21 POPE8 165      14.236 106.740  84.292  1.00  0.00           C
ATOM   9303 2C21 POPE8 165      15.707 107.030  84.682  1.00  0.00           C
ATOM   9306 3C21 POPE8 165      15.856 107.951  85.892  1.00  0.00           C
ATOM   9309 4C21 POPE8 165      17.156 107.700  86.682  1.00  0.00           C
ATOM   9312 5C21 POPE8 165      17.306 108.670  87.852  1.00  0.00           C
ATOM   9315 6C21 POPE8 165      18.257 108.171  88.952  1.00  0.00           C
ATOM   9318 7C21 POPE8 165      18.346 109.150  90.122  1.00  0.00           C
ATOM   9321 8C21 POPE8 165      18.956 108.540  91.392  1.00  0.00           C
ATOM   9325  C33 POPE8 165       4.626 107.350  76.302  1.00  0.00           C
ATOM   9328  C34 POPE8 165       4.706 106.291  77.402  1.00  0.00           C
ATOM   9331  C35 POPE8 165       4.196 106.750  78.782  1.00  0.00           C
ATOM   9334  C36 POPE8 165       4.216 105.620  79.812  1.00  0.00           C
ATOM   9337  C37 POPE8 165       3.775 106.079  81.212  1.00  0.00           C
ATOM   9340  C38 POPE8 165       3.815 104.939  82.222  1.00  0.00           C
ATOM   9343  C39 POPE8 165       3.565 105.400  83.662  1.00  0.00           C
ATOM   9346 0C31 POPE8 165       3.725 104.250  84.672  1.00  0.00           C
ATOM   9349 1C31 POPE8 165       3.505 104.701  86.122  1.00  0.00           C
ATOM   9352 2C31 POPE8 165       3.885 103.619  87.162  1.00  0.00           C
ATOM   9355 3C31 POPE8 165       5.406 103.419  87.252  1.00  0.00           C
ATOM   9358 4C31 POPE8 165       5.866 102.560  88.432  1.00  0.00           C
ATOM   9361 5C31 POPE8 165       7.396 102.550  88.542  1.00  0.00           C
ATOM   9364 6C31 POPE8 165       7.916 101.769  89.752  1.00  0.00           C
ATOM   9368  NH3 POPE9 166      94.296  49.140 107.922  1.00  0.00           N
ATOM   9372  C12 POPE9 166      93.046  48.829 108.712  1.00  0.00           C
ATOM   9375  C11 POPE9 166      91.887  49.790 108.442  1.00  0.00           C
ATOM   9378  P   POPE9 166      89.547  50.299 109.592  1.00  0.00           P
ATOM   9379  O13 POPE9 166      88.577  49.460 110.332  1.00  0.00           O
ATOM   9380  O14 POPE9 166      89.967  51.609 110.152  1.00  0.00           O
ATOM   9381  O11 POPE9 166      88.967  50.611 108.172  1.00  0.00           O
ATOM   9382  O12 POPE9 166      90.805  49.390 109.282  1.00  0.00           O
ATOM   9383  C1  POPE9 166      88.495  49.599 107.302  1.00  0.00           C
ATOM   9386  C2  POPE9 166      88.346  50.201 105.882  1.00  0.00           C
ATOM   9388  O21 POPE9 166      86.965  50.190 105.482  1.00  0.00           O
ATOM   9389  C21 POPE9 166      86.176  51.089 106.072  1.00  0.00           C
ATOM   9390  O22 POPE9 166      86.497  51.840 106.982  1.00  0.00           O
ATOM   9391  C22 POPE9 166      84.827  51.129 105.372  1.00  0.00           C
ATOM   9394  C3  POPE9 166      89.226  49.410 104.872  1.00  0.00           C
ATOM   9397  O31 POPE9 166      89.107  49.949 103.542  1.00  0.00           O
ATOM   9398  C31 POPE9 166      89.827  49.309 102.632  1.00  0.00           C
ATOM   9399  O32 POPE9 166      90.586  48.379 102.852  1.00  0.00           O
ATOM   9400  C32 POPE9 166      89.576  49.949 101.262  1.00  0.00           C
ATOM   9403  C23 POPE9 166      84.967  50.770 103.882  1.00  0.00           C
ATOM   9406  C24 POPE9 166      83.757  51.140 103.032  1.00  0.00           C
ATOM   9409  C25 POPE9 166      84.076  50.820 101.572  1.00  0.00           C
ATOM   9412  C26 POPE9 166      83.046  51.289 100.552  1.00  0.00           C
ATOM   9415  C27 POPE9 166      83.536  50.940  99.142  1.00  0.00           C
ATOM   9418  C28 POPE9 166      82.626  51.460  98.022  1.00  0.00           C
ATOM   9421  C29 POPE9 166      83.246  51.149  96.692  1.00  0.00           C
ATOM   9423 0C21 POPE9 166      82.766  50.331  95.752  1.00  0.00           C
ATOM   9425 1C21 POPE9 166      81.437  49.590  95.762  1.00  0.00           C
ATOM   9428 2C21 POPE9 166      80.956  49.431  94.312  1.00  0.00           C
ATOM   9431 3C21 POPE9 166      79.636  48.659  94.142  1.00  0.00           C
ATOM   9434 4C21 POPE9 166      79.367  48.419  92.652  1.00  0.00           C
ATOM   9437 5C21 POPE9 166      77.886  48.460  92.242  1.00  0.00           C
ATOM   9440 6C21 POPE9 166      77.695  48.509  90.722  1.00  0.00           C
ATOM   9443 7C21 POPE9 166      76.216  48.509  90.312  1.00  0.00           C
ATOM   9446 8C21 POPE9 166      75.996  48.740  88.812  1.00  0.00           C
ATOM   9450  C33 POPE9 166      88.076  50.180 100.942  1.00  0.00           C
ATOM   9453  C34 POPE9 166      87.826  51.219  99.852  1.00  0.00           C
ATOM   9456  C35 POPE9 166      88.495  50.949  98.492  1.00  0.00           C
ATOM   9459  C36 POPE9 166      87.796  49.870  97.652  1.00  0.00           C
ATOM   9462  C37 POPE9 166      87.946  50.159  96.152  1.00  0.00           C
ATOM   9465  C38 POPE9 166      87.055  49.300  95.252  1.00  0.00           C
ATOM   9468  C39 POPE9 166      86.516  50.120  94.072  1.00  0.00           C
ATOM   9471 0C31 POPE9 166      85.665  49.340  93.062  1.00  0.00           C
ATOM   9474 1C31 POPE9 166      85.077  50.289  92.012  1.00  0.00           C
ATOM   9477 2C31 POPE9 166      84.226  49.590  90.952  1.00  0.00           C
ATOM   9480 3C31 POPE9 166      83.486  50.569  90.032  1.00  0.00           C
ATOM   9483 4C31 POPE9 166      84.426  51.399  89.132  1.00  0.00           C
ATOM   9486 5C31 POPE9 166      83.666  52.059  87.972  1.00  0.00           C
ATOM   9489 6C31 POPE9 166      84.487  53.090  87.192  1.00  0.00           C
ATOM   9493  NH3 POPE  167      79.735  59.480 110.722  1.00  0.00           N
ATOM   9497  C12 POPE  167      79.735  58.190 111.502  1.00  0.00           C
ATOM   9500  C11 POPE  167      80.966  58.111 112.452  1.00  0.00           C
ATOM   9503  P   POPE  167      82.836  59.660 113.512  1.00  0.00           P
ATOM   9504  O13 POPE  167      82.656  60.970 114.162  1.00  0.00           O
ATOM   9505  O14 POPE  167      83.156  58.489 114.362  1.00  0.00           O
ATOM   9506  O11 POPE  167      83.836  59.759 112.272  1.00  0.00           O
ATOM   9507  O12 POPE  167      81.427  59.419 112.812  1.00  0.00           O
ATOM   9508  C1  POPE  167      83.267  59.850 110.962  1.00  0.00           C
ATOM   9511  C2  POPE  167      84.286  60.110 109.812  1.00  0.00           C
ATOM   9513  O21 POPE  167      83.676  60.569 108.582  1.00  0.00           O
ATOM   9514  C21 POPE  167      82.475  60.239 108.182  1.00  0.00           C
ATOM   9515  O22 POPE  167      81.626  59.611 108.782  1.00  0.00           O
ATOM   9516  C22 POPE  167      82.227  60.949 106.842  1.00  0.00           C
ATOM   9519  C3  POPE  167      85.196  58.860 109.552  1.00  0.00           C
ATOM   9522  O31 POPE  167      85.867  58.951 108.262  1.00  0.00           O
ATOM   9523  C31 POPE  167      85.156  58.449 107.252  1.00  0.00           C
ATOM   9524  O32 POPE  167      84.076  57.880 107.362  1.00  0.00           O
ATOM   9525  C32 POPE  167      85.816  58.730 105.912  1.00  0.00           C
ATOM   9528  C23 POPE  167      81.446  60.079 105.822  1.00  0.00           C
ATOM   9531  C24 POPE  167      81.376  60.750 104.442  1.00  0.00           C
ATOM   9534  C25 POPE  167      80.585  59.949 103.392  1.00  0.00           C
ATOM   9537  C26 POPE  167      80.206  60.820 102.202  1.00  0.00           C
ATOM   9540  C27 POPE  167      79.446  60.079 101.092  1.00  0.00           C
ATOM   9543  C28 POPE  167      78.735  61.070 100.152  1.00  0.00           C
ATOM   9546  C29 POPE  167      78.076  60.419  98.962  1.00  0.00           C
ATOM   9548 0C21 POPE  167      77.366  61.089  98.032  1.00  0.00           C
ATOM   9550 1C21 POPE  167      77.086  62.570  98.042  1.00  0.00           C
ATOM   9553 2C21 POPE  167      78.007  63.379  97.122  1.00  0.00           C
ATOM   9556 3C21 POPE  167      77.746  63.150  95.632  1.00  0.00           C
ATOM   9559 4C21 POPE  167      78.735  63.890  94.722  1.00  0.00           C
ATOM   9562 5C21 POPE  167      78.415  65.369  94.472  1.00  0.00           C
ATOM   9565 6C21 POPE  167      78.937  65.820  93.092  1.00  0.00           C
ATOM   9568 7C21 POPE  167      78.576  67.270  92.722  1.00  0.00           C
ATOM   9571 8C21 POPE  167      78.956  67.630  91.282  1.00  0.00           C
ATOM   9575  C33 POPE  167      86.287  60.190 105.762  1.00  0.00           C
ATOM   9578  C34 POPE  167      86.336  60.681 104.312  1.00  0.00           C
ATOM   9581  C35 POPE  167      86.807  59.611 103.312  1.00  0.00           C
ATOM   9584  C36 POPE  167      87.257  60.210 101.972  1.00  0.00           C
ATOM   9587  C37 POPE  167      87.736  59.109 101.032  1.00  0.00           C
ATOM   9590  C38 POPE  167      88.416  59.629  99.752  1.00  0.00           C
ATOM   9593  C39 POPE  167      89.247  58.530  99.072  1.00  0.00           C
ATOM   9596 0C31 POPE  167      88.386  57.390  98.532  1.00  0.00           C
ATOM   9599 1C31 POPE  167      89.256  56.230  98.022  1.00  0.00           C
ATOM   9602 2C31 POPE  167      88.416  55.079  97.442  1.00  0.00           C
ATOM   9605 3C31 POPE  167      87.707  55.480  96.152  1.00  0.00           C
ATOM   9608 4C31 POPE  167      87.236  54.281  95.322  1.00  0.00           C
ATOM   9611 5C31 POPE  167      86.497  54.739  94.062  1.00  0.00           C
ATOM   9614 6C31 POPE  167      85.907  53.579  93.262  1.00  0.00           C
ATOM   9618  NH3 POPE  168     107.236  12.810  69.822  1.00  0.00           N
ATOM   9622  C12 POPE  168     106.586  12.250  71.072  1.00  0.00           C
ATOM   9625  C11 POPE  168     106.637  10.710  71.102  1.00  0.00           C
ATOM   9628  P   POPE  168     108.787   9.710  69.952  1.00  0.00           P
ATOM   9629  O13 POPE  168     108.277   8.390  69.542  1.00  0.00           O
ATOM   9630  O14 POPE  168     108.696  10.810  68.962  1.00  0.00           O
ATOM   9631  O11 POPE  168     110.247   9.620  70.552  1.00  0.00           O
ATOM   9632  O12 POPE  168     107.976  10.220  71.192  1.00  0.00           O
ATOM   9633  C1  POPE  168     110.637   8.430  71.222  1.00  0.00           C
ATOM   9636  C2  POPE  168     110.217   8.370  72.712  1.00  0.00           C
ATOM   9638  O21 POPE  168     111.316   7.770  73.422  1.00  0.00           O
ATOM   9639  C21 POPE  168     111.316   7.920  74.732  1.00  0.00           C
ATOM   9640  O22 POPE  168     110.777   8.820  75.352  1.00  0.00           O
ATOM   9641  C22 POPE  168     112.066   6.760  75.372  1.00  0.00           C
ATOM   9644  C3  POPE  168     108.927   7.510  72.892  1.00  0.00           C
ATOM   9647  O31 POPE  168     108.486   7.420  74.262  1.00  0.00           O
ATOM   9648  C31 POPE  168     107.836   8.480  74.712  1.00  0.00           C
ATOM   9649  O32 POPE  168     107.607   9.500  74.082  1.00  0.00           O
ATOM   9650  C32 POPE  168     107.416   8.210  76.142  1.00  0.00           C
ATOM   9653  C23 POPE  168     112.646   7.080  76.762  1.00  0.00           C
ATOM   9656  C24 POPE  168     112.596   5.910  77.762  1.00  0.00           C
ATOM   9659  C25 POPE  168     113.116   6.360  79.122  1.00  0.00           C
ATOM   9662  C26 POPE  168     113.186   5.330  80.252  1.00  0.00           C
ATOM   9665  C27 POPE  168     113.666   6.020  81.532  1.00  0.00           C
ATOM   9668  C28 POPE  168     113.635   5.160  82.812  1.00  0.00           C
ATOM   9671  C29 POPE  168     112.227   4.760  83.202  1.00  0.00           C
ATOM   9673 0C21 POPE  168     111.786   3.520  83.462  1.00  0.00           C
ATOM   9675 1C21 POPE  168     112.637   2.270  83.472  1.00  0.00           C
ATOM   9678 2C21 POPE  168     112.236   1.200  84.512  1.00  0.00           C
ATOM   9681 3C21 POPE  168     112.507   1.590  85.982  1.00  0.00           C
ATOM   9684 4C21 POPE  168     111.406   2.470  86.602  1.00  0.00           C
ATOM   9687 5C21 POPE  168     111.387   2.420  88.142  1.00  0.00           C
ATOM   9690 6C21 POPE  168     110.047   2.920  88.712  1.00  0.00           C
ATOM   9693 7C21 POPE  168     110.016   2.940  90.242  1.00  0.00           C
ATOM   9696 8C21 POPE  168     108.606   3.170  90.802  1.00  0.00           C
ATOM   9700  C33 POPE  168     107.566   9.450  77.032  1.00  0.00           C
ATOM   9703  C34 POPE  168     107.346   9.110  78.512  1.00  0.00           C
ATOM   9706  C35 POPE  168     105.877   8.840  78.882  1.00  0.00           C
ATOM   9709  C36 POPE  168     105.056  10.140  78.882  1.00  0.00           C
ATOM   9712  C37 POPE  168     103.657  10.030  79.512  1.00  0.00           C
ATOM   9715  C38 POPE  168     102.836  11.330  79.372  1.00  0.00           C
ATOM   9718  C39 POPE  168     103.566  12.580  79.872  1.00  0.00           C
ATOM   9721 0C31 POPE  168     102.866  13.910  79.532  1.00  0.00           C
ATOM   9724 1C31 POPE  168     103.816  15.070  79.812  1.00  0.00           C
ATOM   9727 2C31 POPE  168     103.237  16.470  79.552  1.00  0.00           C
ATOM   9730 3C31 POPE  168     104.137  17.560  80.132  1.00  0.00           C
ATOM   9733 4C31 POPE  168     103.746  18.980  79.732  1.00  0.00           C
ATOM   9736 5C31 POPE  168     104.666  20.019  80.372  1.00  0.00           C
ATOM   9739 6C31 POPE  168     104.356  21.460  79.952  1.00  0.00           C
ATOM   9743  NH3 POPE  169      73.437  15.090  70.992  1.00  0.00           N
ATOM   9747  C12 POPE  169      71.956  14.900  71.192  1.00  0.00           C
ATOM   9750  C11 POPE  169      71.186  16.050  70.512  1.00  0.00           C
ATOM   9753  P   POPE  169      68.956  17.310  70.872  1.00  0.00           P
ATOM   9754  O13 POPE  169      69.566  18.290  69.942  1.00  0.00           O
ATOM   9755  O14 POPE  169      67.496  17.080  70.782  1.00  0.00           O
ATOM   9756  O11 POPE  169      69.297  17.780  72.332  1.00  0.00           O
ATOM   9757  O12 POPE  169      69.786  15.940  70.782  1.00  0.00           O
ATOM   9758  C1  POPE  169      68.636  17.360  73.502  1.00  0.00           C
ATOM   9761  C2  POPE  169      69.096  18.320  74.622  1.00  0.00           C
ATOM   9763  O21 POPE  169      68.386  18.099  75.862  1.00  0.00           O
ATOM   9764  C21 POPE  169      67.206  18.669  76.012  1.00  0.00           C
ATOM   9765  O22 POPE  169      66.506  19.130  75.122  1.00  0.00           O
ATOM   9766  C22 POPE  169      66.867  18.660  77.512  1.00  0.00           C
ATOM   9769  C3  POPE  169      69.085  19.800  74.112  1.00  0.00           C
ATOM   9772  O31 POPE  169      69.227  20.749  75.192  1.00  0.00           O
ATOM   9773  C31 POPE  169      69.085  22.010  74.772  1.00  0.00           C
ATOM   9774  O32 POPE  169      69.015  22.360  73.602  1.00  0.00           O
ATOM   9775  C32 POPE  169      69.066  22.950  75.972  1.00  0.00           C
ATOM   9778  C23 POPE  169      65.856  19.750  77.942  1.00  0.00           C
ATOM   9781  C24 POPE  169      66.046  20.240  79.392  1.00  0.00           C
ATOM   9784  C25 POPE  169      66.086  19.150  80.472  1.00  0.00           C
ATOM   9787  C26 POPE  169      65.956  19.750  81.882  1.00  0.00           C
ATOM   9790  C27 POPE  169      66.266  18.759  83.022  1.00  0.00           C
ATOM   9793  C28 POPE  169      66.286  19.419  84.412  1.00  0.00           C
ATOM   9796  C29 POPE  169      64.896  19.760  84.902  1.00  0.00           C
ATOM   9798 0C21 POPE  169      64.276  19.280  86.002  1.00  0.00           C
ATOM   9800 1C21 POPE  169      64.805  18.280  87.002  1.00  0.00           C
ATOM   9803 2C21 POPE  169      64.937  18.840  88.442  1.00  0.00           C
ATOM   9806 3C21 POPE  169      63.646  19.470  88.982  1.00  0.00           C
ATOM   9809 4C21 POPE  169      63.606  19.620  90.512  1.00  0.00           C
ATOM   9812 5C21 POPE  169      64.805  20.360  91.132  1.00  0.00           C
ATOM   9815 6C21 POPE  169      65.026  21.780  90.572  1.00  0.00           C
ATOM   9818 7C21 POPE  169      66.157  22.509  91.302  1.00  0.00           C
ATOM   9821 8C21 POPE  169      66.466  23.899  90.732  1.00  0.00           C
ATOM   9825  C33 POPE  169      70.456  23.090  76.652  1.00  0.00           C
ATOM   9828  C34 POPE  169      70.416  22.810  78.162  1.00  0.00           C
ATOM   9831  C35 POPE  169      69.507  23.730  78.982  1.00  0.00           C
ATOM   9834  C36 POPE  169      69.956  25.190  79.082  1.00  0.00           C
ATOM   9837  C37 POPE  169      69.006  26.009  79.972  1.00  0.00           C
ATOM   9840  C38 POPE  169      69.415  27.480  80.112  1.00  0.00           C
ATOM   9843  C39 POPE  169      68.216  28.400  80.402  1.00  0.00           C
ATOM   9846 0C31 POPE  169      68.606  29.860  80.642  1.00  0.00           C
ATOM   9849 1C31 POPE  169      67.375  30.769  80.522  1.00  0.00           C
ATOM   9852 2C31 POPE  169      67.526  32.190  81.102  1.00  0.00           C
ATOM   9855 3C31 POPE  169      68.266  33.220  80.232  1.00  0.00           C
ATOM   9858 4C31 POPE  169      67.676  33.330  78.822  1.00  0.00           C
ATOM   9861 5C31 POPE  169      67.886  34.690  78.152  1.00  0.00           C
ATOM   9864 6C31 POPE  169      67.436  34.710  76.692  1.00  0.00           C
ATOM   9868  NH3 POPE  170     104.716  79.960 109.522  1.00  0.00           N
ATOM   9872  C12 POPE  170     106.187  80.239 109.282  1.00  0.00           C
ATOM   9875  C11 POPE  170     107.117  79.190 109.942  1.00  0.00           C
ATOM   9878  P   POPE  170     109.587  79.099 108.902  1.00  0.00           P
ATOM   9879  O13 POPE  170     110.837  79.839 109.172  1.00  0.00           O
ATOM   9880  O14 POPE  170     109.646  77.609 108.882  1.00  0.00           O
ATOM   9881  O11 POPE  170     109.027  79.570 107.472  1.00  0.00           O
ATOM   9882  O12 POPE  170     108.486  79.579 109.942  1.00  0.00           O
ATOM   9883  C1  POPE  170     109.396  78.670 106.402  1.00  0.00           C
ATOM   9886  C2  POPE  170     109.107  79.239 104.982  1.00  0.00           C
ATOM   9888  O21 POPE  170     108.797  78.210 104.022  1.00  0.00           O
ATOM   9889  C21 POPE  170     109.767  77.400 103.682  1.00  0.00           C
ATOM   9890  O22 POPE  170     110.797  77.189 104.302  1.00  0.00           O
ATOM   9891  C22 POPE  170     109.456  76.799 102.322  1.00  0.00           C
ATOM   9894  C3  POPE  170     110.226  80.200 104.462  1.00  0.00           C
ATOM   9897  O31 POPE  170     109.846  80.780 103.212  1.00  0.00           O
ATOM   9898  C31 POPE  170     110.236  80.290 102.042  1.00  0.00           C
ATOM   9899  O32 POPE  170     109.506  80.150 101.072  1.00  0.00           O
ATOM   9900  C32 POPE  170     111.756  80.050 101.992  1.00  0.00           C
ATOM   9903  C23 POPE  170     109.757  75.281 102.272  1.00  0.00           C
ATOM   9906  C24 POPE  170     108.915  74.611 101.182  1.00  0.00           C
ATOM   9909  C25 POPE  170     107.467  74.430 101.642  1.00  0.00           C
ATOM   9912  C26 POPE  170     106.506  74.049 100.512  1.00  0.00           C
ATOM   9915  C27 POPE  170     105.086  73.821 101.062  1.00  0.00           C
ATOM   9918  C28 POPE  170     104.046  73.501  99.972  1.00  0.00           C
ATOM   9921  C29 POPE  170     103.725  74.699  99.102  1.00  0.00           C
ATOM   9923 0C21 POPE  170     103.647  74.710  97.762  1.00  0.00           C
ATOM   9925 1C21 POPE  170     103.797  73.530  96.842  1.00  0.00           C
ATOM   9928 2C21 POPE  170     102.866  73.610  95.622  1.00  0.00           C
ATOM   9931 3C21 POPE  170     103.057  72.391  94.702  1.00  0.00           C
ATOM   9934 4C21 POPE  170     102.346  72.520  93.342  1.00  0.00           C
ATOM   9937 5C21 POPE  170     100.816  72.531  93.422  1.00  0.00           C
ATOM   9940 6C21 POPE  170     100.156  72.480  92.042  1.00  0.00           C
ATOM   9943 7C21 POPE  170      98.967  71.510  91.982  1.00  0.00           C
ATOM   9946 8C21 POPE  170      98.386  71.330  90.572  1.00  0.00           C
ATOM   9950  C33 POPE  170     112.227  79.930 100.522  1.00  0.00           C
ATOM   9953  C34 POPE  170     113.666  79.449 100.312  1.00  0.00           C
ATOM   9956  C35 POPE  170     114.736  80.509 100.572  1.00  0.00           C
ATOM   9959  C36 POPE  170     116.017  80.261  99.762  1.00  0.00           C
ATOM   9962  C37 POPE  170     117.157  81.219 100.132  1.00  0.00           C
ATOM   9965  C38 POPE  170     118.416  81.059  99.262  1.00  0.00           C
ATOM   9968  C39 POPE  170     118.337  81.770  97.892  1.00  0.00           C
ATOM   9971 0C31 POPE  170     118.046  80.840  96.712  1.00  0.00           C
ATOM   9974 1C31 POPE  170     118.305  81.511  95.352  1.00  0.00           C
ATOM   9977 2C31 POPE  170     118.146  80.550  94.162  1.00  0.00           C
ATOM   9980 3C31 POPE  170     118.957  80.970  92.922  1.00  0.00           C
ATOM   9983 4C31 POPE  170     118.556  82.320  92.312  1.00  0.00           C
ATOM   9986 5C31 POPE  170     119.465  82.710  91.142  1.00  0.00           C
ATOM   9989 6C31 POPE  170     119.016  83.979  90.412  1.00  0.00           C
ATOM   9993  NH3 POPE  171      89.137 119.771 112.182  1.00  0.00           N
ATOM   9997  C12 POPE  171      90.637 119.901 112.282  1.00  0.00           C
ATOM  10000  C11 POPE  171      91.196 121.320 112.082  1.00  0.00           C
ATOM  10003  P   POPE  171      89.396 122.869 111.032  1.00  0.00           P
ATOM  10004  O13 POPE  171      88.626 122.369 112.192  1.00  0.00           O
ATOM  10005  O14 POPE  171      89.767 124.300 111.002  1.00  0.00           O
ATOM  10006  O11 POPE  171      88.626 122.439 109.702  1.00  0.00           O
ATOM  10007  O12 POPE  171      90.686 121.940 110.892  1.00  0.00           O
ATOM  10008  C1  POPE  171      89.027 123.100 108.492  1.00  0.00           C
ATOM  10011  C2  POPE  171      88.127 124.340 108.232  1.00  0.00           C
ATOM  10013  O21 POPE  171      87.327 124.100 107.052  1.00  0.00           O
ATOM  10014  C21 POPE  171      86.017 124.201 107.212  1.00  0.00           C
ATOM  10015  O22 POPE  171      85.436 124.620 108.192  1.00  0.00           O
ATOM  10016  C22 POPE  171      85.305 123.660 105.972  1.00  0.00           C
ATOM  10019  C3  POPE  171      89.027 125.579 108.032  1.00  0.00           C
ATOM  10022  O31 POPE  171      88.277 126.800 108.162  1.00  0.00           O
ATOM  10023  C31 POPE  171      87.987 127.630 107.152  1.00  0.00           C
ATOM  10024  O32 POPE  171      87.456 128.719 107.322  1.00  0.00           O
ATOM  10025  C32 POPE  171      88.305 127.090 105.762  1.00  0.00           C
ATOM  10028  C23 POPE  171      85.417 124.500 104.672  1.00  0.00           C
ATOM  10031  C24 POPE  171      84.307 124.040 103.732  1.00  0.00           C
ATOM  10034  C25 POPE  171      84.176 124.720 102.362  1.00  0.00           C
ATOM  10037  C26 POPE  171      85.086 124.129 101.292  1.00  0.00           C
ATOM  10040  C27 POPE  171      84.587 124.440  99.872  1.00  0.00           C
ATOM  10043  C28 POPE  171      85.516 123.870  98.772  1.00  0.00           C
ATOM  10046  C29 POPE  171      84.916 123.979  97.392  1.00  0.00           C
ATOM  10048 0C21 POPE  171      85.436 123.429  96.272  1.00  0.00           C
ATOM  10050 1C21 POPE  171      86.707 122.620  96.202  1.00  0.00           C
ATOM  10053 2C21 POPE  171      86.516 121.230  95.572  1.00  0.00           C
ATOM  10056 3C21 POPE  171      86.287 121.259  94.052  1.00  0.00           C
ATOM  10059 4C21 POPE  171      86.147 119.869  93.412  1.00  0.00           C
ATOM  10062 5C21 POPE  171      87.335 118.931  93.652  1.00  0.00           C
ATOM  10065 6C21 POPE  171      87.176 117.580  92.942  1.00  0.00           C
ATOM  10068 7C21 POPE  171      88.337 116.639  93.292  1.00  0.00           C
ATOM  10071 8C21 POPE  171      88.297 115.290  92.582  1.00  0.00           C
ATOM  10075  C33 POPE  171      88.137 128.199 104.712  1.00  0.00           C
ATOM  10078  C34 POPE  171      88.106 127.620 103.302  1.00  0.00           C
ATOM  10081  C35 POPE  171      87.736 128.689 102.272  1.00  0.00           C
ATOM  10084  C36 POPE  171      87.397 128.079 100.912  1.00  0.00           C
ATOM  10087  C37 POPE  171      86.246 128.831 100.232  1.00  0.00           C
ATOM  10090  C38 POPE  171      85.977 128.331  98.812  1.00  0.00           C
ATOM  10093  C39 POPE  171      86.965 128.891  97.782  1.00  0.00           C
ATOM  10096 0C31 POPE  171      86.726 130.382  97.492  1.00  0.00           C
ATOM  10099 1C31 POPE  171      87.826 131.021  96.642  1.00  0.00           C
ATOM  10102 2C31 POPE  171      87.607 132.521  96.422  1.00  0.00           C
ATOM  10105 3C31 POPE  171      86.437 132.801  95.472  1.00  0.00           C
ATOM  10108 4C31 POPE  171      86.147 134.290  95.292  1.00  0.00           C
ATOM  10111 5C31 POPE  171      85.156 134.551  94.142  1.00  0.00           C
ATOM  10114 6C31 POPE  171      84.605 135.971  94.132  1.00  0.00           C
ATOM  10118  NH3 POPE  172      17.456  86.410  65.662  1.00  0.00           N
ATOM  10122  C12 POPE  172      18.136  87.749  65.612  1.00  0.00           C
ATOM  10125  C11 POPE  172      19.245  87.840  66.672  1.00  0.00           C
ATOM  10128  P   POPE  172      19.786  86.349  68.782  1.00  0.00           P
ATOM  10129  O13 POPE  172      19.027  85.190  69.262  1.00  0.00           O
ATOM  10130  O14 POPE  172      21.006  86.010  68.012  1.00  0.00           O
ATOM  10131  O11 POPE  172      20.187  87.229  70.022  1.00  0.00           O
ATOM  10132  O12 POPE  172      18.816  87.229  67.892  1.00  0.00           O
ATOM  10133  C1  POPE  172      20.847  86.510  71.082  1.00  0.00           C
ATOM  10136  C2  POPE  172      19.867  86.219  72.272  1.00  0.00           C
ATOM  10138  O21 POPE  172      20.447  86.689  73.492  1.00  0.00           O
ATOM  10139  C21 POPE  172      21.526  86.059  73.902  1.00  0.00           C
ATOM  10140  O22 POPE  172      22.086  85.130  73.352  1.00  0.00           O
ATOM  10141  C22 POPE  172      21.965  86.689  75.212  1.00  0.00           C
ATOM  10144  C3  POPE  172      19.347  84.751  72.332  1.00  0.00           C
ATOM  10147  O31 POPE  172      18.666  84.440  73.572  1.00  0.00           O
ATOM  10148  C31 POPE  172      18.216  83.180  73.572  1.00  0.00           C
ATOM  10149  O32 POPE  172      18.476  82.350  72.712  1.00  0.00           O
ATOM  10150  C32 POPE  172      17.296  82.889  74.752  1.00  0.00           C
ATOM  10153  C23 POPE  172      23.507  86.759  75.342  1.00  0.00           C
ATOM  10156  C24 POPE  172      23.926  87.961  76.182  1.00  0.00           C
ATOM  10159  C25 POPE  172      23.215  88.090  77.532  1.00  0.00           C
ATOM  10162  C26 POPE  172      23.536  86.960  78.512  1.00  0.00           C
ATOM  10165  C27 POPE  172      22.606  87.039  79.732  1.00  0.00           C
ATOM  10168  C28 POPE  172      22.917  85.951  80.762  1.00  0.00           C
ATOM  10171  C29 POPE  172      21.917  86.021  81.892  1.00  0.00           C
ATOM  10173 0C21 POPE  172      22.186  86.059  83.202  1.00  0.00           C
ATOM  10175 1C21 POPE  172      23.547  85.989  83.852  1.00  0.00           C
ATOM  10178 2C21 POPE  172      23.576  84.960  84.992  1.00  0.00           C
ATOM  10181 3C21 POPE  172      23.386  83.501  84.552  1.00  0.00           C
ATOM  10184 4C21 POPE  172      23.447  82.580  85.772  1.00  0.00           C
ATOM  10187 5C21 POPE  172      23.056  81.110  85.522  1.00  0.00           C
ATOM  10190 6C21 POPE  172      23.786  80.451  84.352  1.00  0.00           C
ATOM  10193 7C21 POPE  172      23.656  78.919  84.392  1.00  0.00           C
ATOM  10196 8C21 POPE  172      24.706  78.250  85.272  1.00  0.00           C
ATOM  10200  C33 POPE  172      17.986  82.749  76.142  1.00  0.00           C
ATOM  10203  C34 POPE  172      18.126  84.100  76.842  1.00  0.00           C
ATOM  10206  C35 POPE  172      18.306  84.071  78.362  1.00  0.00           C
ATOM  10209  C36 POPE  172      19.656  83.531  78.842  1.00  0.00           C
ATOM  10212  C37 POPE  172      19.656  83.250  80.342  1.00  0.00           C
ATOM  10215  C38 POPE  172      20.876  82.450  80.812  1.00  0.00           C
ATOM  10218  C39 POPE  172      20.476  81.250  81.672  1.00  0.00           C
ATOM  10221 0C31 POPE  172      19.876  81.630  83.022  1.00  0.00           C
ATOM  10224 1C31 POPE  172      19.245  80.420  83.722  1.00  0.00           C
ATOM  10227 2C31 POPE  172      18.676  80.780  85.102  1.00  0.00           C
ATOM  10230 3C31 POPE  172      17.766  79.680  85.672  1.00  0.00           C
ATOM  10233 4C31 POPE  172      18.456  78.320  85.802  1.00  0.00           C
ATOM  10236 5C31 POPE  172      17.587  77.310  86.542  1.00  0.00           C
ATOM  10239 6C31 POPE  172      18.276  75.949  86.682  1.00  0.00           C
ATOM  10243  NH3 POPE  173      50.066  70.650 114.012  1.00  0.00           N
ATOM  10247  C12 POPE  173      50.457  71.120 115.382  1.00  0.00           C
ATOM  10250  C11 POPE  173      50.646  69.910 116.312  1.00  0.00           C
ATOM  10253  P   POPE  173      52.757  68.800 115.292  1.00  0.00           P
ATOM  10254  O13 POPE  173      53.295  70.150 115.602  1.00  0.00           O
ATOM  10255  O14 POPE  173      53.295  67.650 116.032  1.00  0.00           O
ATOM  10256  O11 POPE  173      52.747  68.570 113.712  1.00  0.00           O
ATOM  10257  O12 POPE  173      51.206  68.810 115.592  1.00  0.00           O
ATOM  10258  C1  POPE  173      53.676  69.369 112.942  1.00  0.00           C
ATOM  10261  C2  POPE  173      53.485  69.379 111.382  1.00  0.00           C
ATOM  10263  O21 POPE  173      52.216  69.969 111.102  1.00  0.00           O
ATOM  10264  C21 POPE  173      51.325  69.490 110.262  1.00  0.00           C
ATOM  10265  O22 POPE  173      50.187  69.201 110.582  1.00  0.00           O
ATOM  10266  C22 POPE  173      51.796  69.320 108.812  1.00  0.00           C
ATOM  10269  C3  POPE  173      53.766  68.000 110.742  1.00  0.00           C
ATOM  10272  O31 POPE  173      54.207  68.140 109.362  1.00  0.00           O
ATOM  10273  C31 POPE  173      54.816  67.040 108.932  1.00  0.00           C
ATOM  10274  O32 POPE  173      55.136  66.120 109.642  1.00  0.00           O
ATOM  10275  C32 POPE  173      55.026  67.049 107.432  1.00  0.00           C
ATOM  10278  C23 POPE  173      50.826  69.900 107.742  1.00  0.00           C
ATOM  10281  C24 POPE  173      51.306  71.270 107.262  1.00  0.00           C
ATOM  10284  C25 POPE  173      52.617  71.240 106.442  1.00  0.00           C
ATOM  10287  C26 POPE  173      52.456  70.750 104.992  1.00  0.00           C
ATOM  10290  C27 POPE  173      51.625  71.711 104.122  1.00  0.00           C
ATOM  10293  C28 POPE  173      52.146  71.939 102.682  1.00  0.00           C
ATOM  10296  C29 POPE  173      53.415  72.760 102.682  1.00  0.00           C
ATOM  10298 0C21 POPE  173      54.657  72.360 102.352  1.00  0.00           C
ATOM  10300 1C21 POPE  173      55.086  70.990 101.882  1.00  0.00           C
ATOM  10303 2C21 POPE  173      56.106  70.990 100.722  1.00  0.00           C
ATOM  10306 3C21 POPE  173      57.437  71.669 101.052  1.00  0.00           C
ATOM  10309 4C21 POPE  173      57.757  72.840 100.112  1.00  0.00           C
ATOM  10312 5C21 POPE  173      59.166  73.430 100.282  1.00  0.00           C
ATOM  10315 6C21 POPE  173      59.426  74.031 101.662  1.00  0.00           C
ATOM  10318 7C21 POPE  173      60.777  74.760 101.732  1.00  0.00           C
ATOM  10321 8C21 POPE  173      61.106  75.270 103.142  1.00  0.00           C
ATOM  10325  C33 POPE  173      55.676  68.340 106.932  1.00  0.00           C
ATOM  10328  C34 POPE  173      56.266  68.169 105.532  1.00  0.00           C
ATOM  10331  C35 POPE  173      55.226  67.799 104.462  1.00  0.00           C
ATOM  10334  C36 POPE  173      55.486  66.440 103.822  1.00  0.00           C
ATOM  10337  C37 POPE  173      54.576  66.170 102.612  1.00  0.00           C
ATOM  10340  C38 POPE  173      54.986  64.940 101.802  1.00  0.00           C
ATOM  10343  C39 POPE  173      56.166  65.180 100.832  1.00  0.00           C
ATOM  10346 0C31 POPE  173      55.816  66.120  99.672  1.00  0.00           C
ATOM  10349 1C31 POPE  173      56.965  66.210  98.652  1.00  0.00           C
ATOM  10352 2C31 POPE  173      56.726  67.240  97.532  1.00  0.00           C
ATOM  10355 3C31 POPE  173      56.157  66.640  96.232  1.00  0.00           C
ATOM  10358 4C31 POPE  173      54.777  66.001  96.402  1.00  0.00           C
ATOM  10361 5C31 POPE  173      54.215  65.510  95.072  1.00  0.00           C
ATOM  10364 6C31 POPE  173      52.826  64.899  95.222  1.00  0.00           C
ATOM  10368  NH3 POPE  174      65.926  21.880 111.312  1.00  0.00           N
ATOM  10372  C12 POPE  174      66.526  21.140 112.472  1.00  0.00           C
ATOM  10375  C11 POPE  174      66.806  19.690 112.072  1.00  0.00           C
ATOM  10378  P   POPE  174      68.196  17.710 113.152  1.00  0.00           P
ATOM  10379  O13 POPE  174      69.596  18.140 113.392  1.00  0.00           O
ATOM  10380  O14 POPE  174      67.727  16.620 114.042  1.00  0.00           O
ATOM  10381  O11 POPE  174      68.146  17.210 111.662  1.00  0.00           O
ATOM  10382  O12 POPE  174      67.235  18.960 113.202  1.00  0.00           O
ATOM  10383  C1  POPE  174      66.996  16.729 110.962  1.00  0.00           C
ATOM  10386  C2  POPE  174      66.956  17.380 109.562  1.00  0.00           C
ATOM  10388  O21 POPE  174      66.226  16.540 108.662  1.00  0.00           O
ATOM  10389  C21 POPE  174      64.966  16.890 108.492  1.00  0.00           C
ATOM  10390  O22 POPE  174      64.285  17.520 109.282  1.00  0.00           O
ATOM  10391  C22 POPE  174      64.596  16.479 107.052  1.00  0.00           C
ATOM  10394  C3  POPE  174      68.386  17.560 108.972  1.00  0.00           C
ATOM  10397  O31 POPE  174      68.346  18.110 107.642  1.00  0.00           O
ATOM  10398  C31 POPE  174      68.196  17.349 106.542  1.00  0.00           C
ATOM  10399  O32 POPE  174      67.835  17.810 105.472  1.00  0.00           O
ATOM  10400  C32 POPE  174      68.485  15.860 106.712  1.00  0.00           C
ATOM  10403  C23 POPE  174      63.165  16.770 106.502  1.00  0.00           C
ATOM  10406  C24 POPE  174      63.267  16.900 104.972  1.00  0.00           C
ATOM  10409  C25 POPE  174      61.986  16.690 104.132  1.00  0.00           C
ATOM  10412  C26 POPE  174      62.375  16.490 102.652  1.00  0.00           C
ATOM  10415  C27 POPE  174      61.206  16.250 101.682  1.00  0.00           C
ATOM  10418  C28 POPE  174      60.966  17.370 100.642  1.00  0.00           C
ATOM  10421  C29 POPE  174      62.146  17.520  99.702  1.00  0.00           C
ATOM  10423 0C21 POPE  174      62.115  17.510  98.352  1.00  0.00           C
ATOM  10425 1C21 POPE  174      60.907  17.370  97.472  1.00  0.00           C
ATOM  10428 2C21 POPE  174      60.276  18.730  97.132  1.00  0.00           C
ATOM  10431 3C21 POPE  174      59.085  18.599  96.172  1.00  0.00           C
ATOM  10434 4C21 POPE  174      58.137  19.800  96.212  1.00  0.00           C
ATOM  10437 5C21 POPE  174      57.206  19.750  97.442  1.00  0.00           C
ATOM  10440 6C21 POPE  174      56.336  21.000  97.592  1.00  0.00           C
ATOM  10443 7C21 POPE  174      55.496  20.970  98.872  1.00  0.00           C
ATOM  10446 8C21 POPE  174      54.716  22.259  99.132  1.00  0.00           C
ATOM  10450  C33 POPE  174      68.216  15.090 105.402  1.00  0.00           C
ATOM  10453  C34 POPE  174      67.986  13.599 105.632  1.00  0.00           C
ATOM  10456  C35 POPE  174      69.096  12.920 106.452  1.00  0.00           C
ATOM  10459  C36 POPE  174      69.126  11.400 106.282  1.00  0.00           C
ATOM  10462  C37 POPE  174      69.777  11.010 104.952  1.00  0.00           C
ATOM  10465  C38 POPE  174      69.516   9.560 104.512  1.00  0.00           C
ATOM  10468  C39 POPE  174      69.735   9.420 103.002  1.00  0.00           C
ATOM  10471 0C31 POPE  174      69.536   8.010 102.432  1.00  0.00           C
ATOM  10474 1C31 POPE  174      69.766   8.040 100.922  1.00  0.00           C
ATOM  10477 2C31 POPE  174      69.257   6.840 100.122  1.00  0.00           C
ATOM  10480 3C31 POPE  174      69.665   6.900  98.642  1.00  0.00           C
ATOM  10483 4C31 POPE  174      69.615   8.330  98.052  1.00  0.00           C
ATOM  10486 5C31 POPE  174      70.006   8.440  96.582  1.00  0.00           C
ATOM  10489 6C31 POPE  174      70.055   9.900  96.112  1.00  0.00           C
ATOM  10493  NH3 POPE  175      -3.575  85.891  66.012  1.00  0.00           N
ATOM  10497  C12 POPE  175      -3.165  87.160  66.712  1.00  0.00           C
ATOM  10500  C11 POPE  175      -3.844  88.400  66.122  1.00  0.00           C
ATOM  10503  P   POPE  175      -2.815  90.340  67.632  1.00  0.00           P
ATOM  10504  O13 POPE  175      -3.305  91.090  68.812  1.00  0.00           O
ATOM  10505  O14 POPE  175      -2.206  91.141  66.542  1.00  0.00           O
ATOM  10506  O11 POPE  175      -1.735  89.300  68.162  1.00  0.00           O
ATOM  10507  O12 POPE  175      -3.984  89.430  67.092  1.00  0.00           O
ATOM  10508  C1  POPE  175      -0.894  89.650  69.282  1.00  0.00           C
ATOM  10511  C2  POPE  175      -1.514  89.240  70.662  1.00  0.00           C
ATOM  10513  O21 POPE  175      -0.805  89.840  71.772  1.00  0.00           O
ATOM  10514  C21 POPE  175       0.385  89.360  72.052  1.00  0.00           C
ATOM  10515  O22 POPE  175       1.035  88.570  71.382  1.00  0.00           O
ATOM  10516  C22 POPE  175       0.935  89.960  73.342  1.00  0.00           C
ATOM  10519  C3  POPE  175      -1.675  87.700  70.792  1.00  0.00           C
ATOM  10522  O31 POPE  175      -1.934  87.309  72.162  1.00  0.00           O
ATOM  10523  C31 POPE  175      -2.895  86.421  72.332  1.00  0.00           C
ATOM  10524  O32 POPE  175      -3.585  85.951  71.442  1.00  0.00           O
ATOM  10525  C32 POPE  175      -3.044  86.021  73.802  1.00  0.00           C
ATOM  10528  C23 POPE  175       1.325  88.859  74.352  1.00  0.00           C
ATOM  10531  C24 POPE  175       2.136  89.399  75.522  1.00  0.00           C
ATOM  10534  C25 POPE  175       2.495  88.299  76.542  1.00  0.00           C
ATOM  10537  C26 POPE  175       3.456  88.820  77.622  1.00  0.00           C
ATOM  10540  C27 POPE  175       3.885  87.749  78.632  1.00  0.00           C
ATOM  10543  C28 POPE  175       5.067  88.190  79.512  1.00  0.00           C
ATOM  10546  C29 POPE  175       4.725  89.380  80.372  1.00  0.00           C
ATOM  10548 0C21 POPE  175       4.606  89.409  81.722  1.00  0.00           C
ATOM  10550 1C21 POPE  175       4.787  88.250  82.682  1.00  0.00           C
ATOM  10553 2C21 POPE  175       3.535  88.029  83.542  1.00  0.00           C
ATOM  10556 3C21 POPE  175       3.706  86.950  84.622  1.00  0.00           C
ATOM  10559 4C21 POPE  175       3.825  85.529  84.052  1.00  0.00           C
ATOM  10562 5C21 POPE  175       3.775  84.440  85.132  1.00  0.00           C
ATOM  10565 6C21 POPE  175       4.937  84.480  86.132  1.00  0.00           C
ATOM  10568 7C21 POPE  175       5.126  83.130  86.822  1.00  0.00           C
ATOM  10571 8C21 POPE  175       6.276  83.090  87.832  1.00  0.00           C
ATOM  10575  C33 POPE  175      -1.955  86.530  74.762  1.00  0.00           C
ATOM  10578  C34 POPE  175      -2.214  86.040  76.192  1.00  0.00           C
ATOM  10581  C35 POPE  175      -1.096  86.380  77.192  1.00  0.00           C
ATOM  10584  C36 POPE  175      -1.474  85.961  78.612  1.00  0.00           C
ATOM  10587  C37 POPE  175      -0.345  86.079  79.652  1.00  0.00           C
ATOM  10590  C38 POPE  175      -0.894  85.750  81.042  1.00  0.00           C
ATOM  10593  C39 POPE  175       0.154  85.509  82.142  1.00  0.00           C
ATOM  10596 0C31 POPE  175      -0.555  85.050  83.422  1.00  0.00           C
ATOM  10599 1C31 POPE  175       0.385  84.760  84.592  1.00  0.00           C
ATOM  10602 2C31 POPE  175      -0.315  84.080  85.792  1.00  0.00           C
ATOM  10605 3C31 POPE  175      -1.565  84.840  86.262  1.00  0.00           C
ATOM  10608 4C31 POPE  175      -2.125  84.370  87.612  1.00  0.00           C
ATOM  10611 5C31 POPE  175      -2.594  82.910  87.642  1.00  0.00           C
ATOM  10614 6C31 POPE  175      -3.184  82.509  88.992  1.00  0.00           C
ATOM  10618  NH3 POPE  176      18.156   6.830  69.472  1.00  0.00           N
ATOM  10622  C12 POPE  176      18.726   6.180  70.702  1.00  0.00           C
ATOM  10625  C11 POPE  176      20.206   5.730  70.602  1.00  0.00           C
ATOM  10628  P   POPE  176      20.416   5.450  73.192  1.00  0.00           P
ATOM  10629  O13 POPE  176      19.016   5.190  73.592  1.00  0.00           O
ATOM  10630  O14 POPE  176      21.456   4.920  74.092  1.00  0.00           O
ATOM  10631  O11 POPE  176      20.637   7.010  72.972  1.00  0.00           O
ATOM  10632  O12 POPE  176      20.597   4.890  71.712  1.00  0.00           O
ATOM  10633  C1  POPE  176      21.026   7.880  74.032  1.00  0.00           C
ATOM  10636  C2  POPE  176      20.086   9.110  74.032  1.00  0.00           C
ATOM  10638  O21 POPE  176      20.546  10.229  74.822  1.00  0.00           O
ATOM  10639  C21 POPE  176      20.917  10.000  76.072  1.00  0.00           C
ATOM  10640  O22 POPE  176      20.876   8.940  76.662  1.00  0.00           O
ATOM  10641  C22 POPE  176      21.306  11.320  76.732  1.00  0.00           C
ATOM  10644  C3  POPE  176      18.617   8.740  74.352  1.00  0.00           C
ATOM  10647  O31 POPE  176      17.706   9.580  73.612  1.00  0.00           O
ATOM  10648  C31 POPE  176      17.367  10.800  74.012  1.00  0.00           C
ATOM  10649  O32 POPE  176      16.976  11.660  73.232  1.00  0.00           O
ATOM  10650  C32 POPE  176      17.396  11.010  75.522  1.00  0.00           C
ATOM  10653  C23 POPE  176      22.197  11.070  77.972  1.00  0.00           C
ATOM  10656  C24 POPE  176      22.326  12.300  78.872  1.00  0.00           C
ATOM  10659  C25 POPE  176      21.096  12.620  79.722  1.00  0.00           C
ATOM  10662  C26 POPE  176      20.826  11.610  80.832  1.00  0.00           C
ATOM  10665  C27 POPE  176      19.656  12.050  81.722  1.00  0.00           C
ATOM  10668  C28 POPE  176      19.347  11.019  82.822  1.00  0.00           C
ATOM  10671  C29 POPE  176      18.097  11.429  83.542  1.00  0.00           C
ATOM  10673 0C21 POPE  176      17.946  11.690  84.852  1.00  0.00           C
ATOM  10675 1C21 POPE  176      19.016  11.670  85.902  1.00  0.00           C
ATOM  10678 2C21 POPE  176      18.796  12.810  86.902  1.00  0.00           C
ATOM  10681 3C21 POPE  176      18.866  14.229  86.302  1.00  0.00           C
ATOM  10684 4C21 POPE  176      19.196  15.249  87.392  1.00  0.00           C
ATOM  10687 5C21 POPE  176      19.167  16.740  87.002  1.00  0.00           C
ATOM  10690 6C21 POPE  176      20.016  17.150  85.802  1.00  0.00           C
ATOM  10693 7C21 POPE  176      20.587  18.560  86.022  1.00  0.00           C
ATOM  10696 8C21 POPE  176      20.967  19.290  84.732  1.00  0.00           C
ATOM  10700  C33 POPE  176      16.337  10.179  76.272  1.00  0.00           C
ATOM  10703  C34 POPE  176      16.276  10.600  77.742  1.00  0.00           C
ATOM  10706  C35 POPE  176      17.326   9.990  78.692  1.00  0.00           C
ATOM  10709  C36 POPE  176      17.187   8.480  78.912  1.00  0.00           C
ATOM  10712  C37 POPE  176      18.116   7.660  78.022  1.00  0.00           C
ATOM  10715  C38 POPE  176      18.507   6.280  78.562  1.00  0.00           C
ATOM  10718  C39 POPE  176      19.257   6.340  79.902  1.00  0.00           C
ATOM  10721 0C31 POPE  176      19.997   5.040  80.182  1.00  0.00           C
ATOM  10724 1C31 POPE  176      20.597   4.960  81.602  1.00  0.00           C
ATOM  10727 2C31 POPE  176      21.196   3.580  81.852  1.00  0.00           C
ATOM  10730 3C31 POPE  176      21.315   3.190  83.332  1.00  0.00           C
ATOM  10733 4C31 POPE  176      22.386   3.970  84.122  1.00  0.00           C
ATOM  10736 5C31 POPE  176      22.576   3.370  85.522  1.00  0.00           C
ATOM  10739 6C31 POPE  176      23.566   4.130  86.402  1.00  0.00           C
ATOM  10743  NH3 POPE  177     109.767  80.849  68.052  1.00  0.00           N
ATOM  10747  C12 POPE  177     110.956  81.791  68.032  1.00  0.00           C
ATOM  10750  C11 POPE  177     110.837  82.930  67.002  1.00  0.00           C
ATOM  10753  P   POPE  177     112.566  84.809  67.692  1.00  0.00           P
ATOM  10754  O13 POPE  177     113.986  85.130  67.452  1.00  0.00           O
ATOM  10755  O14 POPE  177     111.586  85.910  67.532  1.00  0.00           O
ATOM  10756  O11 POPE  177     112.356  84.220  69.152  1.00  0.00           O
ATOM  10757  O12 POPE  177     112.105  83.570  66.802  1.00  0.00           O
ATOM  10758  C1  POPE  177     113.426  84.290  70.112  1.00  0.00           C
ATOM  10761  C2  POPE  177     112.876  84.020  71.542  1.00  0.00           C
ATOM  10763  O21 POPE  177     113.305  85.060  72.452  1.00  0.00           O
ATOM  10764  C21 POPE  177     113.997  84.840  73.532  1.00  0.00           C
ATOM  10765  O22 POPE  177     114.727  83.900  73.792  1.00  0.00           O
ATOM  10766  C22 POPE  177     113.746  86.021  74.492  1.00  0.00           C
ATOM  10769  C3  POPE  177     112.957  82.550  72.042  1.00  0.00           C
ATOM  10772  O31 POPE  177     112.257  82.480  73.302  1.00  0.00           O
ATOM  10773  C31 POPE  177     112.586  81.470  74.092  1.00  0.00           C
ATOM  10774  O32 POPE  177     113.277  80.509  73.782  1.00  0.00           O
ATOM  10775  C32 POPE  177     112.006  81.779  75.462  1.00  0.00           C
ATOM  10778  C23 POPE  177     112.876  85.671  75.722  1.00  0.00           C
ATOM  10781  C24 POPE  177     112.117  86.909  76.212  1.00  0.00           C
ATOM  10784  C25 POPE  177     111.147  86.650  77.372  1.00  0.00           C
ATOM  10787  C26 POPE  177     111.826  86.300  78.702  1.00  0.00           C
ATOM  10790  C27 POPE  177     110.877  86.479  79.892  1.00  0.00           C
ATOM  10793  C28 POPE  177     111.437  86.031  81.252  1.00  0.00           C
ATOM  10796  C29 POPE  177     111.576  84.539  81.332  1.00  0.00           C
ATOM  10798 0C21 POPE  177     112.066  83.870  82.382  1.00  0.00           C
ATOM  10800 1C21 POPE  177     112.577  84.491  83.652  1.00  0.00           C
ATOM  10803 2C21 POPE  177     111.847  83.859  84.842  1.00  0.00           C
ATOM  10806 3C21 POPE  177     112.195  84.520  86.182  1.00  0.00           C
ATOM  10809 4C21 POPE  177     112.047  83.531  87.332  1.00  0.00           C
ATOM  10812 5C21 POPE  177     112.146  84.180  88.712  1.00  0.00           C
ATOM  10815 6C21 POPE  177     110.777  84.580  89.292  1.00  0.00           C
ATOM  10818 7C21 POPE  177     110.877  85.090  90.732  1.00  0.00           C
ATOM  10821 8C21 POPE  177     109.517  85.389  91.352  1.00  0.00           C
ATOM  10825  C33 POPE  177     111.987  80.600  76.452  1.00  0.00           C
ATOM  10828  C34 POPE  177     111.777  81.119  77.882  1.00  0.00           C
ATOM  10831  C35 POPE  177     113.097  81.530  78.552  1.00  0.00           C
ATOM  10834  C36 POPE  177     113.757  80.350  79.272  1.00  0.00           C
ATOM  10837  C37 POPE  177     115.236  80.120  78.942  1.00  0.00           C
ATOM  10840  C38 POPE  177     115.846  78.950  79.732  1.00  0.00           C
ATOM  10843  C39 POPE  177     116.135  79.299  81.202  1.00  0.00           C
ATOM  10846 0C31 POPE  177     117.006  78.240  81.892  1.00  0.00           C
ATOM  10849 1C31 POPE  177     117.236  78.550  83.382  1.00  0.00           C
ATOM  10852 2C31 POPE  177     118.165  77.550  84.082  1.00  0.00           C
ATOM  10855 3C31 POPE  177     119.646  77.690  83.682  1.00  0.00           C
ATOM  10858 4C31 POPE  177     120.566  76.729  84.432  1.00  0.00           C
ATOM  10861 5C31 POPE  177     122.047  76.971  84.132  1.00  0.00           C
ATOM  10864 6C31 POPE  177     122.987  76.001  84.852  1.00  0.00           C
ATOM  10868  NH3 POPE  178      26.026  45.599  69.962  1.00  0.00           N
ATOM  10872  C12 POPE  178      25.457  46.989  69.802  1.00  0.00           C
ATOM  10875  C11 POPE  178      24.507  47.339  70.972  1.00  0.00           C
ATOM  10878  P   POPE  178      23.587  49.759  71.552  1.00  0.00           P
ATOM  10879  O13 POPE  178      24.786  50.599  71.362  1.00  0.00           O
ATOM  10880  O14 POPE  178      22.316  50.461  71.292  1.00  0.00           O
ATOM  10881  O11 POPE  178      23.617  49.200  73.022  1.00  0.00           O
ATOM  10882  O12 POPE  178      23.696  48.470  70.632  1.00  0.00           O
ATOM  10883  C1  POPE  178      23.596  50.169  74.082  1.00  0.00           C
ATOM  10886  C2  POPE  178      24.306  49.650  75.352  1.00  0.00           C
ATOM  10888  O21 POPE  178      24.335  50.780  76.252  1.00  0.00           O
ATOM  10889  C21 POPE  178      24.516  50.510  77.522  1.00  0.00           C
ATOM  10890  O22 POPE  178      24.867  49.440  78.012  1.00  0.00           O
ATOM  10891  C22 POPE  178      24.016  51.679  78.352  1.00  0.00           C
ATOM  10894  C3  POPE  178      25.726  49.070  75.062  1.00  0.00           C
ATOM  10897  O31 POPE  178      26.026  47.961  75.942  1.00  0.00           O
ATOM  10898  C31 POPE  178      27.076  48.069  76.742  1.00  0.00           C
ATOM  10899  O32 POPE  178      27.857  49.011  76.762  1.00  0.00           O
ATOM  10900  C32 POPE  178      27.136  46.870  77.692  1.00  0.00           C
ATOM  10903  C23 POPE  178      24.686  51.781  79.732  1.00  0.00           C
ATOM  10906  C24 POPE  178      23.856  52.599  80.732  1.00  0.00           C
ATOM  10909  C25 POPE  178      24.757  53.379  81.682  1.00  0.00           C
ATOM  10912  C26 POPE  178      24.046  53.800  82.972  1.00  0.00           C
ATOM  10915  C27 POPE  178      24.326  55.250  83.372  1.00  0.00           C
ATOM  10918  C28 POPE  178      23.646  55.640  84.692  1.00  0.00           C
ATOM  10921  C29 POPE  178      23.556  57.129  84.882  1.00  0.00           C
ATOM  10923 0C21 POPE  178      23.366  57.780  86.042  1.00  0.00           C
ATOM  10925 1C21 POPE  178      23.206  57.169  87.412  1.00  0.00           C
ATOM  10928 2C21 POPE  178      24.376  57.509  88.352  1.00  0.00           C
ATOM  10931 3C21 POPE  178      24.376  58.969  88.862  1.00  0.00           C
ATOM  10934 4C21 POPE  178      25.706  59.330  89.552  1.00  0.00           C
ATOM  10937 5C21 POPE  178      25.566  60.320  90.712  1.00  0.00           C
ATOM  10940 6C21 POPE  178      24.876  61.640  90.352  1.00  0.00           C
ATOM  10943 7C21 POPE  178      25.027  62.680  91.462  1.00  0.00           C
ATOM  10946 8C21 POPE  178      24.286  63.989  91.202  1.00  0.00           C
ATOM  10950  C33 POPE  178      27.466  47.300  79.142  1.00  0.00           C
ATOM  10953  C34 POPE  178      27.806  46.149  80.082  1.00  0.00           C
ATOM  10956  C35 POPE  178      28.366  46.640  81.432  1.00  0.00           C
ATOM  10959  C36 POPE  178      29.016  45.510  82.252  1.00  0.00           C
ATOM  10962  C37 POPE  178      29.767  46.009  83.492  1.00  0.00           C
ATOM  10965  C38 POPE  178      28.926  45.970  84.782  1.00  0.00           C
ATOM  10968  C39 POPE  178      29.727  46.451  86.012  1.00  0.00           C
ATOM  10971 0C31 POPE  178      29.076  46.050  87.342  1.00  0.00           C
ATOM  10974 1C31 POPE  178      29.957  46.300  88.572  1.00  0.00           C
ATOM  10977 2C31 POPE  178      29.196  45.980  89.872  1.00  0.00           C
ATOM  10980 3C31 POPE  178      29.927  46.349  91.172  1.00  0.00           C
ATOM  10983 4C31 POPE  178      31.056  45.390  91.572  1.00  0.00           C
ATOM  10986 5C31 POPE  178      32.457  46.009  91.442  1.00  0.00           C
ATOM  10989 6C31 POPE  178      33.566  45.099  91.982  1.00  0.00           C
ATOM  10993  NH3 POPE  179     101.856  30.370  68.162  1.00  0.00           N
ATOM  10997  C12 POPE  179     101.576  31.329  67.032  1.00  0.00           C
ATOM  11000  C11 POPE  179     101.887  32.790  67.402  1.00  0.00           C
ATOM  11003  P   POPE  179     102.166  35.079  66.122  1.00  0.00           P
ATOM  11004  O13 POPE  179     103.536  35.160  66.712  1.00  0.00           O
ATOM  11005  O14 POPE  179     101.987  35.590  64.752  1.00  0.00           O
ATOM  11006  O11 POPE  179     101.166  35.910  67.012  1.00  0.00           O
ATOM  11007  O12 POPE  179     101.607  33.620  66.292  1.00  0.00           O
ATOM  11008  C1  POPE  179     101.607  36.810  68.032  1.00  0.00           C
ATOM  11011  C2  POPE  179     101.756  36.039  69.382  1.00  0.00           C
ATOM  11013  O21 POPE  179     100.756  36.399  70.352  1.00  0.00           O
ATOM  11014  C21 POPE  179     100.737  37.660  70.722  1.00  0.00           C
ATOM  11015  O22 POPE  179     101.486  38.539  70.352  1.00  0.00           O
ATOM  11016  C22 POPE  179      99.666  37.840  71.792  1.00  0.00           C
ATOM  11019  C3  POPE  179     103.197  36.059  69.952  1.00  0.00           C
ATOM  11022  O31 POPE  179     103.367  34.940  70.852  1.00  0.00           O
ATOM  11023  C31 POPE  179     104.506  34.940  71.532  1.00  0.00           C
ATOM  11024  O32 POPE  179     105.406  35.750  71.422  1.00  0.00           O
ATOM  11025  C32 POPE  179     104.465  33.839  72.582  1.00  0.00           C
ATOM  11028  C23 POPE  179      99.937  36.931  73.012  1.00  0.00           C
ATOM  11031  C24 POPE  179      99.266  37.449  74.292  1.00  0.00           C
ATOM  11034  C25 POPE  179      99.996  36.989  75.562  1.00  0.00           C
ATOM  11037  C26 POPE  179      99.487  35.700  76.212  1.00  0.00           C
ATOM  11040  C27 POPE  179     100.557  35.169  77.182  1.00  0.00           C
ATOM  11043  C28 POPE  179     100.056  34.070  78.122  1.00  0.00           C
ATOM  11046  C29 POPE  179      99.347  34.690  79.292  1.00  0.00           C
ATOM  11048 0C21 POPE  179      99.527  34.410  80.592  1.00  0.00           C
ATOM  11050 1C21 POPE  179     100.417  33.330  81.172  1.00  0.00           C
ATOM  11053 2C21 POPE  179      99.676  32.519  82.252  1.00  0.00           C
ATOM  11056 3C21 POPE  179      99.496  33.280  83.572  1.00  0.00           C
ATOM  11059 4C21 POPE  179      98.437  32.620  84.482  1.00  0.00           C
ATOM  11062 5C21 POPE  179      98.526  33.070  85.942  1.00  0.00           C
ATOM  11065 6C21 POPE  179      98.206  34.559  86.182  1.00  0.00           C
ATOM  11068 7C21 POPE  179      98.477  34.980  87.632  1.00  0.00           C
ATOM  11071 8C21 POPE  179      98.097  36.419  87.952  1.00  0.00           C
ATOM  11075  C33 POPE  179     104.627  34.470  73.972  1.00  0.00           C
ATOM  11078  C34 POPE  179     104.716  33.430  75.092  1.00  0.00           C
ATOM  11081  C35 POPE  179     104.867  34.099  76.462  1.00  0.00           C
ATOM  11084  C36 POPE  179     105.326  33.111  77.522  1.00  0.00           C
ATOM  11087  C37 POPE  179     105.506  33.710  78.922  1.00  0.00           C
ATOM  11090  C38 POPE  179     106.176  32.690  79.842  1.00  0.00           C
ATOM  11093  C39 POPE  179     106.196  33.050  81.322  1.00  0.00           C
ATOM  11096 0C31 POPE  179     106.956  34.329  81.642  1.00  0.00           C
ATOM  11099 1C31 POPE  179     107.066  34.521  83.162  1.00  0.00           C
ATOM  11102 2C31 POPE  179     107.356  35.960  83.572  1.00  0.00           C
ATOM  11105 3C31 POPE  179     107.367  36.129  85.092  1.00  0.00           C
ATOM  11108 4C31 POPE  179     107.297  37.599  85.522  1.00  0.00           C
ATOM  11111 5C31 POPE  179     107.397  37.760  87.042  1.00  0.00           C
ATOM  11114 6C31 POPE  179     107.416  39.220  87.502  1.00  0.00           C
ATOM  11118  NH3 POPE  180      70.486  32.120 113.292  1.00  0.00           N
ATOM  11122  C12 POPE  180      71.915  32.059 112.872  1.00  0.00           C
ATOM  11125  C11 POPE  180      72.746  32.860 113.862  1.00  0.00           C
ATOM  11128  P   POPE  180      74.426  34.559 112.922  1.00  0.00           P
ATOM  11129  O13 POPE  180      73.365  35.210 112.132  1.00  0.00           O
ATOM  11130  O14 POPE  180      74.826  35.260 114.162  1.00  0.00           O
ATOM  11131  O11 POPE  180      75.676  34.300 112.012  1.00  0.00           O
ATOM  11132  O12 POPE  180      74.006  33.099 113.272  1.00  0.00           O
ATOM  11133  C1  POPE  180      75.547  33.430 110.872  1.00  0.00           C
ATOM  11136  C2  POPE  180      75.156  34.270 109.632  1.00  0.00           C
ATOM  11138  O21 POPE  180      73.746  34.110 109.332  1.00  0.00           O
ATOM  11139  C21 POPE  180      73.146  35.239 108.962  1.00  0.00           C
ATOM  11140  O22 POPE  180      73.646  36.349 108.992  1.00  0.00           O
ATOM  11141  C22 POPE  180      71.826  34.931 108.282  1.00  0.00           C
ATOM  11144  C3  POPE  180      76.016  33.880 108.402  1.00  0.00           C
ATOM  11147  O31 POPE  180      75.606  34.500 107.172  1.00  0.00           O
ATOM  11148  C31 POPE  180      75.746  35.820 107.092  1.00  0.00           C
ATOM  11149  O32 POPE  180      76.266  36.530 107.932  1.00  0.00           O
ATOM  11150  C32 POPE  180      75.096  36.300 105.792  1.00  0.00           C
ATOM  11153  C23 POPE  180      71.356  36.150 107.462  1.00  0.00           C
ATOM  11156  C24 POPE  180      70.576  35.730 106.222  1.00  0.00           C
ATOM  11159  C25 POPE  180      70.146  36.910 105.342  1.00  0.00           C
ATOM  11162  C26 POPE  180      71.297  37.460 104.482  1.00  0.00           C
ATOM  11165  C27 POPE  180      70.846  38.559 103.502  1.00  0.00           C
ATOM  11168  C28 POPE  180      71.305  38.300 102.062  1.00  0.00           C
ATOM  11171  C29 POPE  180      70.777  39.349 101.102  1.00  0.00           C
ATOM  11173 0C21 POPE  180      71.496  40.070 100.222  1.00  0.00           C
ATOM  11175 1C21 POPE  180      72.986  39.960  99.992  1.00  0.00           C
ATOM  11178 2C21 POPE  180      73.396  40.391  98.562  1.00  0.00           C
ATOM  11181 3C21 POPE  180      72.945  39.431  97.462  1.00  0.00           C
ATOM  11184 4C21 POPE  180      73.246  39.990  96.062  1.00  0.00           C
ATOM  11187 5C21 POPE  180      72.587  39.129  94.982  1.00  0.00           C
ATOM  11190 6C21 POPE  180      72.506  39.771  93.592  1.00  0.00           C
ATOM  11193 7C21 POPE  180      71.445  39.050  92.742  1.00  0.00           C
ATOM  11196 8C21 POPE  180      71.316  39.550  91.302  1.00  0.00           C
ATOM  11200  C33 POPE  180      75.335  35.370 104.582  1.00  0.00           C
ATOM  11203  C34 POPE  180      74.516  35.800 103.352  1.00  0.00           C
ATOM  11206  C35 POPE  180      75.036  35.190 102.052  1.00  0.00           C
ATOM  11209  C36 POPE  180      74.257  35.660 100.812  1.00  0.00           C
ATOM  11212  C37 POPE  180      74.586  34.809  99.572  1.00  0.00           C
ATOM  11215  C38 POPE  180      73.986  35.349  98.262  1.00  0.00           C
ATOM  11218  C39 POPE  180      72.456  35.509  98.292  1.00  0.00           C
ATOM  11221 0C31 POPE  180      71.856  35.759  96.902  1.00  0.00           C
ATOM  11224 1C31 POPE  180      70.335  35.951  96.942  1.00  0.00           C
ATOM  11227 2C31 POPE  180      69.716  36.431  95.612  1.00  0.00           C
ATOM  11230 3C31 POPE  180      69.687  35.390  94.492  1.00  0.00           C
ATOM  11233 4C31 POPE  180      69.046  35.980  93.222  1.00  0.00           C
ATOM  11236 5C31 POPE  180      69.046  35.030  92.012  1.00  0.00           C
ATOM  11239 6C31 POPE  180      68.536  35.710  90.742  1.00  0.00           C
ATOM  11243  NH3 POPE  181      56.835   0.610 110.422  1.00  0.00           N
ATOM  11247  C12 POPE  181      56.187  -0.291 111.432  1.00  0.00           C
ATOM  11250  C11 POPE  181      56.715  -0.020 112.862  1.00  0.00           C
ATOM  11253  P   POPE  181      59.026  -0.831 113.882  1.00  0.00           P
ATOM  11254  O13 POPE  181      59.576   0.420 113.302  1.00  0.00           O
ATOM  11255  O14 POPE  181      58.945  -0.981 115.342  1.00  0.00           O
ATOM  11256  O11 POPE  181      59.836  -2.051 113.292  1.00  0.00           O
ATOM  11257  O12 POPE  181      57.575  -1.081 113.282  1.00  0.00           O
ATOM  11258  C1  POPE  181      59.415  -2.791 112.142  1.00  0.00           C
ATOM  11261  C2  POPE  181      59.646  -2.021 110.822  1.00  0.00           C
ATOM  11263  O21 POPE  181      59.106  -2.851 109.762  1.00  0.00           O
ATOM  11264  C21 POPE  181      58.597  -2.161 108.752  1.00  0.00           C
ATOM  11265  O22 POPE  181      58.365  -0.961 108.792  1.00  0.00           O
ATOM  11266  C22 POPE  181      58.365  -3.031 107.522  1.00  0.00           C
ATOM  11269  C3  POPE  181      61.146  -1.741 110.592  1.00  0.00           C
ATOM  11272  O31 POPE  181      61.445  -1.371 109.222  1.00  0.00           O
ATOM  11273  C31 POPE  181      62.006  -0.201 108.992  1.00  0.00           C
ATOM  11274  O32 POPE  181      62.146   0.710 109.792  1.00  0.00           O
ATOM  11275  C32 POPE  181      62.477  -0.191 107.532  1.00  0.00           C
ATOM  11278  C23 POPE  181      57.326  -2.391 106.542  1.00  0.00           C
ATOM  11281  C24 POPE  181      57.437  -2.931 105.112  1.00  0.00           C
ATOM  11284  C25 POPE  181      58.527  -2.231 104.282  1.00  0.00           C
ATOM  11287  C26 POPE  181      58.035  -0.961 103.562  1.00  0.00           C
ATOM  11290  C27 POPE  181      59.176  -0.080 103.052  1.00  0.00           C
ATOM  11293  C28 POPE  181      58.696   1.180 102.292  1.00  0.00           C
ATOM  11296  C29 POPE  181      58.586   1.000 100.802  1.00  0.00           C
ATOM  11298 0C21 POPE  181      59.056   1.850  99.862  1.00  0.00           C
ATOM  11300 1C21 POPE  181      59.716   3.180 100.102  1.00  0.00           C
ATOM  11303 2C21 POPE  181      59.257   4.270  99.112  1.00  0.00           C
ATOM  11306 3C21 POPE  181      57.796   4.700  99.292  1.00  0.00           C
ATOM  11309 4C21 POPE  181      57.407   5.850  98.342  1.00  0.00           C
ATOM  11312 5C21 POPE  181      56.007   6.430  98.642  1.00  0.00           C
ATOM  11315 6C21 POPE  181      55.646   7.600  97.722  1.00  0.00           C
ATOM  11318 7C21 POPE  181      54.195   8.080  97.912  1.00  0.00           C
ATOM  11321 8C21 POPE  181      53.806   9.210  96.972  1.00  0.00           C
ATOM  11325  C33 POPE  181      61.896   0.970 106.692  1.00  0.00           C
ATOM  11328  C34 POPE  181      62.386   0.890 105.242  1.00  0.00           C
ATOM  11331  C35 POPE  181      62.066   2.150 104.432  1.00  0.00           C
ATOM  11334  C36 POPE  181      62.736   2.150 103.062  1.00  0.00           C
ATOM  11337  C37 POPE  181      63.246   3.540 102.662  1.00  0.00           C
ATOM  11340  C38 POPE  181      63.945   3.520 101.292  1.00  0.00           C
ATOM  11343  C39 POPE  181      64.227   4.930 100.762  1.00  0.00           C
ATOM  11346 0C31 POPE  181      64.596   4.940  99.272  1.00  0.00           C
ATOM  11349 1C31 POPE  181      64.576   6.370  98.712  1.00  0.00           C
ATOM  11352 2C31 POPE  181      64.926   6.470  97.222  1.00  0.00           C
ATOM  11355 3C31 POPE  181      65.117   7.930  96.762  1.00  0.00           C
ATOM  11358 4C31 POPE  181      63.956   8.850  97.152  1.00  0.00           C
ATOM  11361 5C31 POPE  181      64.036  10.240  96.492  1.00  0.00           C
ATOM  11364 6C31 POPE  181      62.965  11.200  97.022  1.00  0.00           C
ATOM  11368  NH3 POPE  182      72.986  99.240 108.062  1.00  0.00           N
ATOM  11372  C12 POPE  182      72.257  98.800 109.302  1.00  0.00           C
ATOM  11375  C11 POPE  182      73.257  98.579 110.442  1.00  0.00           C
ATOM  11378  P   POPE  182      75.405 100.130 110.572  1.00  0.00           P
ATOM  11379  O13 POPE  182      75.777 101.349 111.342  1.00  0.00           O
ATOM  11380  O14 POPE  182      76.186  98.900 110.772  1.00  0.00           O
ATOM  11381  O11 POPE  182      75.316 100.451 109.012  1.00  0.00           O
ATOM  11382  O12 POPE  182      73.886  99.809 110.822  1.00  0.00           O
ATOM  11383  C1  POPE  182      76.346 101.230 108.382  1.00  0.00           C
ATOM  11386  C2  POPE  182      75.736 102.531 107.782  1.00  0.00           C
ATOM  11388  O21 POPE  182      75.796 102.541 106.352  1.00  0.00           O
ATOM  11389  C21 POPE  182      75.026 101.680 105.722  1.00  0.00           C
ATOM  11390  O22 POPE  182      74.166 100.979 106.222  1.00  0.00           O
ATOM  11391  C22 POPE  182      75.405 101.680 104.232  1.00  0.00           C
ATOM  11394  C3  POPE  182      76.445 103.800 108.292  1.00  0.00           C
ATOM  11397  O31 POPE  182      75.676 104.990 107.972  1.00  0.00           O
ATOM  11398  C31 POPE  182      76.027 105.640 106.862  1.00  0.00           C
ATOM  11399  O32 POPE  182      76.975 105.379 106.142  1.00  0.00           O
ATOM  11400  C32 POPE  182      74.956 106.680 106.552  1.00  0.00           C
ATOM  11403  C23 POPE  182      75.535 103.100 103.612  1.00  0.00           C
ATOM  11406  C24 POPE  182      76.206 103.060 102.242  1.00  0.00           C
ATOM  11409  C25 POPE  182      76.426 104.440 101.592  1.00  0.00           C
ATOM  11412  C26 POPE  182      75.116 105.109 101.142  1.00  0.00           C
ATOM  11415  C27 POPE  182      75.326 106.370 100.292  1.00  0.00           C
ATOM  11418  C28 POPE  182      73.977 106.969  99.852  1.00  0.00           C
ATOM  11421  C29 POPE  182      74.066 108.241  99.042  1.00  0.00           C
ATOM  11423 0C21 POPE  182      74.026 108.349  97.692  1.00  0.00           C
ATOM  11425 1C21 POPE  182      73.986 107.239  96.672  1.00  0.00           C
ATOM  11428 2C21 POPE  182      72.695 106.390  96.562  1.00  0.00           C
ATOM  11431 3C21 POPE  182      71.426 107.169  96.192  1.00  0.00           C
ATOM  11434 4C21 POPE  182      70.176 106.270  96.192  1.00  0.00           C
ATOM  11437 5C21 POPE  182      70.165 105.210  95.082  1.00  0.00           C
ATOM  11440 6C21 POPE  182      68.945 104.290  95.172  1.00  0.00           C
ATOM  11443 7C21 POPE  182      68.866 103.250  94.052  1.00  0.00           C
ATOM  11446 8C21 POPE  182      67.867 102.131  94.322  1.00  0.00           C
ATOM  11450  C33 POPE  182      74.187 106.310 105.262  1.00  0.00           C
ATOM  11453  C34 POPE  182      72.695 106.680 105.332  1.00  0.00           C
ATOM  11456  C35 POPE  182      72.407 108.180 105.172  1.00  0.00           C
ATOM  11459  C36 POPE  182      72.555 108.670 103.732  1.00  0.00           C
ATOM  11462  C37 POPE  182      72.347 110.181 103.582  1.00  0.00           C
ATOM  11465  C38 POPE  182      72.316 110.600 102.102  1.00  0.00           C
ATOM  11468  C39 POPE  182      70.896 110.560 101.512  1.00  0.00           C
ATOM  11471 0C31 POPE  182      70.906 110.710  99.992  1.00  0.00           C
ATOM  11474 1C31 POPE  182      69.527 111.070  99.422  1.00  0.00           C
ATOM  11477 2C31 POPE  182      69.507 111.240  97.892  1.00  0.00           C
ATOM  11480 3C31 POPE  182      70.606 112.169  97.382  1.00  0.00           C
ATOM  11483 4C31 POPE  182      70.426 112.609  95.922  1.00  0.00           C
ATOM  11486 5C31 POPE  182      71.606 113.479  95.472  1.00  0.00           C
ATOM  11489 6C31 POPE  182      71.445 114.090  94.082  1.00  0.00           C
ATOM  11493  NH3 POPE  183      90.047  20.541  70.962  1.00  0.00           N
ATOM  11497  C12 POPE  183      90.266  21.980  70.572  1.00  0.00           C
ATOM  11500  C11 POPE  183      91.747  22.390  70.492  1.00  0.00           C
ATOM  11503  P   POPE  183      91.275  24.790  69.572  1.00  0.00           P
ATOM  11504  O13 POPE  183      89.876  25.120  69.912  1.00  0.00           O
ATOM  11505  O14 POPE  183      91.486  24.191  68.242  1.00  0.00           O
ATOM  11506  O11 POPE  183      92.176  26.060  69.772  1.00  0.00           O
ATOM  11507  O12 POPE  183      91.866  23.809  70.662  1.00  0.00           O
ATOM  11508  C1  POPE  183      91.836  27.010  70.782  1.00  0.00           C
ATOM  11511  C2  POPE  183      92.976  27.150  71.802  1.00  0.00           C
ATOM  11513  O21 POPE  183      92.586  28.190  72.722  1.00  0.00           O
ATOM  11514  C21 POPE  183      92.327  27.789  73.972  1.00  0.00           C
ATOM  11515  O22 POPE  183      92.397  26.650  74.392  1.00  0.00           O
ATOM  11516  C22 POPE  183      91.956  29.030  74.802  1.00  0.00           C
ATOM  11519  C3  POPE  183      94.336  27.500  71.122  1.00  0.00           C
ATOM  11522  O31 POPE  183      95.286  27.890  72.142  1.00  0.00           O
ATOM  11523  C31 POPE  183      95.487  29.191  72.292  1.00  0.00           C
ATOM  11524  O32 POPE  183      95.597  30.009  71.402  1.00  0.00           O
ATOM  11525  C32 POPE  183      95.305  29.510  73.782  1.00  0.00           C
ATOM  11528  C23 POPE  183      92.206  28.829  76.312  1.00  0.00           C
ATOM  11531  C24 POPE  183      91.415  29.820  77.172  1.00  0.00           C
ATOM  11534  C25 POPE  183      91.856  29.770  78.642  1.00  0.00           C
ATOM  11537  C26 POPE  183      90.956  30.570  79.582  1.00  0.00           C
ATOM  11540  C27 POPE  183      91.567  30.690  80.982  1.00  0.00           C
ATOM  11543  C28 POPE  183      90.606  31.250  82.042  1.00  0.00           C
ATOM  11546  C29 POPE  183      89.517  30.270  82.402  1.00  0.00           C
ATOM  11548 0C21 POPE  183      89.307  29.710  83.612  1.00  0.00           C
ATOM  11550 1C21 POPE  183      90.116  29.970  84.862  1.00  0.00           C
ATOM  11553 2C21 POPE  183      89.596  31.201  85.632  1.00  0.00           C
ATOM  11556 3C21 POPE  183      88.305  30.930  86.422  1.00  0.00           C
ATOM  11559 4C21 POPE  183      87.577  32.210  86.882  1.00  0.00           C
ATOM  11562 5C21 POPE  183      88.456  33.210  87.642  1.00  0.00           C
ATOM  11565 6C21 POPE  183      87.707  34.500  87.992  1.00  0.00           C
ATOM  11568 7C21 POPE  183      88.626  35.669  88.362  1.00  0.00           C
ATOM  11571 8C21 POPE  183      87.847  36.890  88.862  1.00  0.00           C
ATOM  11575  C33 POPE  183      96.437  30.200  74.592  1.00  0.00           C
ATOM  11578  C34 POPE  183      95.995  30.249  76.062  1.00  0.00           C
ATOM  11581  C35 POPE  183      96.707  31.280  76.942  1.00  0.00           C
ATOM  11584  C36 POPE  183      96.056  31.329  78.332  1.00  0.00           C
ATOM  11587  C37 POPE  183      96.626  32.400  79.272  1.00  0.00           C
ATOM  11590  C38 POPE  183      95.786  32.550  80.562  1.00  0.00           C
ATOM  11593  C39 POPE  183      95.387  34.000  80.862  1.00  0.00           C
ATOM  11596 0C31 POPE  183      94.266  34.099  81.912  1.00  0.00           C
ATOM  11599 1C31 POPE  183      93.927  35.560  82.262  1.00  0.00           C
ATOM  11602 2C31 POPE  183      92.607  35.739  83.022  1.00  0.00           C
ATOM  11605 3C31 POPE  183      92.756  35.809  84.552  1.00  0.00           C
ATOM  11608 4C31 POPE  183      93.036  34.460  85.232  1.00  0.00           C
ATOM  11611 5C31 POPE  183      92.906  34.550  86.752  1.00  0.00           C
ATOM  11614 6C31 POPE  183      93.116  33.210  87.462  1.00  0.00           C
ATOM  11618  NH3 POPE  184     115.317 118.630 113.692  1.00  0.00           N
ATOM  11622  C12 POPE  184     115.995 119.599 114.612  1.00  0.00           C
ATOM  11625  C11 POPE  184     115.426 121.021 114.442  1.00  0.00           C
ATOM  11628  P   POPE  184     117.257 122.599 115.302  1.00  0.00           P
ATOM  11629  O13 POPE  184     117.146 121.779 116.522  1.00  0.00           O
ATOM  11630  O14 POPE  184     116.826 124.010 115.392  1.00  0.00           O
ATOM  11631  O11 POPE  184     118.757 122.520 114.802  1.00  0.00           O
ATOM  11632  O12 POPE  184     116.476 121.909 114.112  1.00  0.00           O
ATOM  11633  C1  POPE  184     119.296 121.240 114.392  1.00  0.00           C
ATOM  11636  C2  POPE  184     120.665 121.431 113.702  1.00  0.00           C
ATOM  11638  O21 POPE  184     121.236 120.150 113.372  1.00  0.00           O
ATOM  11639  C21 POPE  184     122.027 120.150 112.312  1.00  0.00           C
ATOM  11640  O22 POPE  184     122.105 121.059 111.492  1.00  0.00           O
ATOM  11641  C22 POPE  184     122.896 118.900 112.232  1.00  0.00           C
ATOM  11644  C3  POPE  184     121.646 122.220 114.602  1.00  0.00           C
ATOM  11647  O31 POPE  184     122.556 123.009 113.802  1.00  0.00           O
ATOM  11648  C31 POPE  184     123.787 122.590 113.692  1.00  0.00           C
ATOM  11649  O32 POPE  184     124.277 121.619 114.242  1.00  0.00           O
ATOM  11650  C32 POPE  184     124.527 123.531 112.732  1.00  0.00           C
ATOM  11653  C23 POPE  184     122.537 117.939 111.062  1.00  0.00           C
ATOM  11656  C24 POPE  184     123.757 117.201 110.482  1.00  0.00           C
ATOM  11659  C25 POPE  184     124.476 117.951 109.332  1.00  0.00           C
ATOM  11662  C26 POPE  184     123.866 117.671 107.942  1.00  0.00           C
ATOM  11665  C27 POPE  184     124.916 117.131 106.942  1.00  0.00           C
ATOM  11668  C28 POPE  184     124.316 116.540 105.642  1.00  0.00           C
ATOM  11671  C29 POPE  184     123.866 117.580 104.632  1.00  0.00           C
ATOM  11673 0C21 POPE  184     124.076 117.580 103.302  1.00  0.00           C
ATOM  11675 1C21 POPE  184     124.757 116.520 102.452  1.00  0.00           C
ATOM  11678 2C21 POPE  184     123.957 116.240 101.162  1.00  0.00           C
ATOM  11681 3C21 POPE  184     124.666 115.290 100.182  1.00  0.00           C
ATOM  11684 4C21 POPE  184     123.846 115.031  98.902  1.00  0.00           C
ATOM  11687 5C21 POPE  184     124.465 113.940  98.012  1.00  0.00           C
ATOM  11690 6C21 POPE  184     123.606 113.570  96.792  1.00  0.00           C
ATOM  11693 7C21 POPE  184     124.126 112.309  96.082  1.00  0.00           C
ATOM  11696 8C21 POPE  184     123.316 111.890  94.852  1.00  0.00           C
ATOM  11700  C33 POPE  184     125.637 122.799 111.932  1.00  0.00           C
ATOM  11703  C34 POPE  184     126.135 123.641 110.742  1.00  0.00           C
ATOM  11706  C35 POPE  184     125.165 123.641 109.552  1.00  0.00           C
ATOM  11709  C36 POPE  184     125.597 124.561 108.392  1.00  0.00           C
ATOM  11712  C37 POPE  184     124.506 124.669 107.302  1.00  0.00           C
ATOM  11715  C38 POPE  184     124.897 125.590 106.122  1.00  0.00           C
ATOM  11718  C39 POPE  184     125.816 124.939 105.072  1.00  0.00           C
ATOM  11721 0C31 POPE  184     125.107 123.921 104.162  1.00  0.00           C
ATOM  11724 1C31 POPE  184     126.077 123.120 103.272  1.00  0.00           C
ATOM  11727 2C31 POPE  184     125.406 121.969 102.502  1.00  0.00           C
ATOM  11730 3C31 POPE  184     126.166 121.510 101.252  1.00  0.00           C
ATOM  11733 4C31 POPE  184     127.367 120.590 101.482  1.00  0.00           C
ATOM  11736 5C31 POPE  184     128.096 120.299 100.152  1.00  0.00           C
ATOM  11739 6C31 POPE  184     129.277 119.329 100.272  1.00  0.00           C
ATOM  11743  NH3 POPE  185      89.566 103.830  69.922  1.00  0.00           N
ATOM  11747  C12 POPE  185      88.696 103.140  68.892  1.00  0.00           C
ATOM  11750  C11 POPE  185      87.286 103.750  68.822  1.00  0.00           C
ATOM  11753  P   POPE  185      86.567 105.160  70.862  1.00  0.00           P
ATOM  11754  O13 POPE  185      87.936 105.690  70.922  1.00  0.00           O
ATOM  11755  O14 POPE  185      85.586 105.989  70.152  1.00  0.00           O
ATOM  11756  O11 POPE  185      86.077 104.829  72.322  1.00  0.00           O
ATOM  11757  O12 POPE  185      86.676 103.781  70.122  1.00  0.00           O
ATOM  11758  C1  POPE  185      85.516 103.549  72.612  1.00  0.00           C
ATOM  11761  C2  POPE  185      85.466 103.391  74.142  1.00  0.00           C
ATOM  11763  O21 POPE  185      84.767 102.169  74.442  1.00  0.00           O
ATOM  11764  C21 POPE  185      84.856 101.660  75.672  1.00  0.00           C
ATOM  11765  O22 POPE  185      83.927 101.119  76.262  1.00  0.00           O
ATOM  11766  C22 POPE  185      86.297 101.660  76.222  1.00  0.00           C
ATOM  11769  C3  POPE  185      84.786 104.641  74.792  1.00  0.00           C
ATOM  11772  O31 POPE  185      84.387 104.421  76.172  1.00  0.00           O
ATOM  11773  C31 POPE  185      83.915 105.519  76.762  1.00  0.00           C
ATOM  11774  O32 POPE  185      84.156 106.670  76.432  1.00  0.00           O
ATOM  11775  C32 POPE  185      82.896 105.140  77.832  1.00  0.00           C
ATOM  11778  C23 POPE  185      86.437 100.970  77.602  1.00  0.00           C
ATOM  11781  C24 POPE  185      85.986 101.890  78.742  1.00  0.00           C
ATOM  11784  C25 POPE  185      86.747 101.670  80.062  1.00  0.00           C
ATOM  11787  C26 POPE  185      86.336 100.430  80.852  1.00  0.00           C
ATOM  11790  C27 POPE  185      87.195 100.290  82.122  1.00  0.00           C
ATOM  11793  C28 POPE  185      86.896  99.040  82.972  1.00  0.00           C
ATOM  11796  C29 POPE  185      85.586  99.080  83.732  1.00  0.00           C
ATOM  11798 0C21 POPE  185      85.387  99.739  84.882  1.00  0.00           C
ATOM  11800 1C21 POPE  185      86.446 100.570  85.562  1.00  0.00           C
ATOM  11803 2C21 POPE  185      86.206 100.951  87.042  1.00  0.00           C
ATOM  11806 3C21 POPE  185      87.376 101.820  87.522  1.00  0.00           C
ATOM  11809 4C21 POPE  185      87.236 102.439  88.912  1.00  0.00           C
ATOM  11812 5C21 POPE  185      88.507 103.219  89.282  1.00  0.00           C
ATOM  11815 6C21 POPE  185      88.286 104.350  90.292  1.00  0.00           C
ATOM  11818 7C21 POPE  185      89.576 105.120  90.602  1.00  0.00           C
ATOM  11821 8C21 POPE  185      89.366 106.370  91.452  1.00  0.00           C
ATOM  11825  C33 POPE  185      83.156 105.789  79.212  1.00  0.00           C
ATOM  11828  C34 POPE  185      84.076 104.950  80.122  1.00  0.00           C
ATOM  11831  C35 POPE  185      83.606 104.960  81.582  1.00  0.00           C
ATOM  11834  C36 POPE  185      84.126 103.781  82.432  1.00  0.00           C
ATOM  11837  C37 POPE  185      83.517 103.740  83.842  1.00  0.00           C
ATOM  11840  C38 POPE  185      84.487 104.100  84.972  1.00  0.00           C
ATOM  11843  C39 POPE  185      85.086 105.500  84.872  1.00  0.00           C
ATOM  11846 0C31 POPE  185      85.986 105.840  86.072  1.00  0.00           C
ATOM  11849 1C31 POPE  185      86.667 107.201  85.922  1.00  0.00           C
ATOM  11852 2C31 POPE  185      87.525 107.570  87.152  1.00  0.00           C
ATOM  11855 3C31 POPE  185      88.226 108.931  87.022  1.00  0.00           C
ATOM  11858 4C31 POPE  185      87.257 110.070  86.672  1.00  0.00           C
ATOM  11861 5C31 POPE  185      87.836 111.479  86.882  1.00  0.00           C
ATOM  11864 6C31 POPE  185      86.826 112.590  86.602  1.00  0.00           C
ATOM  11868  NH3 POPE  186      12.306  97.580 111.622  1.00  0.00           N
ATOM  11872  C12 POPE  186      11.976  97.329 113.062  1.00  0.00           C
ATOM  11875  C11 POPE  186      11.356  95.929 113.252  1.00  0.00           C
ATOM  11878  P   POPE  186      12.267  94.020 111.652  1.00  0.00           P
ATOM  11879  O13 POPE  186      13.636  93.549 111.382  1.00  0.00           O
ATOM  11880  O14 POPE  186      11.216  92.990 111.752  1.00  0.00           O
ATOM  11881  O11 POPE  186      11.836  95.060 110.522  1.00  0.00           O
ATOM  11882  O12 POPE  186      12.286  94.901 112.962  1.00  0.00           O
ATOM  11883  C1  POPE  186      11.816  94.491 109.192  1.00  0.00           C
ATOM  11886  C2  POPE  186      10.687  95.099 108.352  1.00  0.00           C
ATOM  11888  O21 POPE  186      10.816  94.500 107.042  1.00  0.00           O
ATOM  11889  C21 POPE  186       9.736  94.701 106.332  1.00  0.00           C
ATOM  11890  O22 POPE  186       8.616  94.891 106.792  1.00  0.00           O
ATOM  11891  C22 POPE  186      10.097  94.840 104.862  1.00  0.00           C
ATOM  11894  C3  POPE  186      10.866  96.639 108.242  1.00  0.00           C
ATOM  11897  O31 POPE  186       9.966  97.309 107.332  1.00  0.00           O
ATOM  11898  C31 POPE  186      10.346  98.570 107.072  1.00  0.00           C
ATOM  11899  O32 POPE  186      11.206  99.189 107.682  1.00  0.00           O
ATOM  11900  C32 POPE  186       9.656  98.999 105.792  1.00  0.00           C
ATOM  11903  C23 POPE  186       8.836  95.160 104.042  1.00  0.00           C
ATOM  11906  C24 POPE  186       9.136  95.719 102.652  1.00  0.00           C
ATOM  11909  C25 POPE  186       7.936  95.470 101.732  1.00  0.00           C
ATOM  11912  C26 POPE  186       8.006  96.281 100.442  1.00  0.00           C
ATOM  11915  C27 POPE  186       6.856  95.910  99.502  1.00  0.00           C
ATOM  11918  C28 POPE  186       6.896  96.711  98.192  1.00  0.00           C
ATOM  11921  C29 POPE  186       5.696  96.431  97.332  1.00  0.00           C
ATOM  11923 0C21 POPE  186       4.466  96.940  97.512  1.00  0.00           C
ATOM  11925 1C21 POPE  186       4.036  97.869  98.632  1.00  0.00           C
ATOM  11928 2C21 POPE  186       3.956  99.340  98.192  1.00  0.00           C
ATOM  11931 3C21 POPE  186       3.095  99.549  96.942  1.00  0.00           C
ATOM  11934 4C21 POPE  186       2.795 101.031  96.632  1.00  0.00           C
ATOM  11937 5C21 POPE  186       1.975 101.200  95.342  1.00  0.00           C
ATOM  11940 6C21 POPE  186       0.725 100.311  95.302  1.00  0.00           C
ATOM  11943 7C21 POPE  186      -0.185 100.550  94.092  1.00  0.00           C
ATOM  11946 8C21 POPE  186      -1.395  99.609  94.072  1.00  0.00           C
ATOM  11950  C33 POPE  186       9.356 100.509 105.752  1.00  0.00           C
ATOM  11953  C34 POPE  186       8.656 100.929 104.452  1.00  0.00           C
ATOM  11956  C35 POPE  186       9.346 100.360 103.212  1.00  0.00           C
ATOM  11959  C36 POPE  186       9.006 101.110 101.922  1.00  0.00           C
ATOM  11962  C37 POPE  186      10.027 100.789 100.822  1.00  0.00           C
ATOM  11965  C38 POPE  186       9.766 101.561  99.522  1.00  0.00           C
ATOM  11968  C39 POPE  186       8.386 101.240  98.922  1.00  0.00           C
ATOM  11971 0C31 POPE  186       8.257 101.680  97.462  1.00  0.00           C
ATOM  11974 1C31 POPE  186       6.946 101.180  96.842  1.00  0.00           C
ATOM  11977 2C31 POPE  186       6.776 101.530  95.362  1.00  0.00           C
ATOM  11980 3C31 POPE  186       6.576 103.029  95.092  1.00  0.00           C
ATOM  11983 4C31 POPE  186       6.196 103.299  93.632  1.00  0.00           C
ATOM  11986 5C31 POPE  186       6.226 104.790  93.282  1.00  0.00           C
ATOM  11989 6C31 POPE  186       5.856 105.070  91.822  1.00  0.00           C
ATOM  11993  NH3 POPE  187      14.416  16.040 112.942  1.00  0.00           N
ATOM  11997  C12 POPE  187      15.177  16.809 113.982  1.00  0.00           C
ATOM  12000  C11 POPE  187      16.146  15.920 114.752  1.00  0.00           C
ATOM  12003  P   POPE  187      18.097  17.390 115.782  1.00  0.00           P
ATOM  12004  O13 POPE  187      17.927  18.679 115.092  1.00  0.00           O
ATOM  12005  O14 POPE  187      18.576  17.490 117.172  1.00  0.00           O
ATOM  12006  O11 POPE  187      18.976  16.420 114.922  1.00  0.00           O
ATOM  12007  O12 POPE  187      16.686  16.679 115.822  1.00  0.00           O
ATOM  12008  C1  POPE  187      19.867  16.870 113.892  1.00  0.00           C
ATOM  12011  C2  POPE  187      19.266  16.670 112.482  1.00  0.00           C
ATOM  12013  O21 POPE  187      20.187  16.040 111.572  1.00  0.00           O
ATOM  12014  C21 POPE  187      21.286  16.690 111.262  1.00  0.00           C
ATOM  12015  O22 POPE  187      21.677  17.729 111.752  1.00  0.00           O
ATOM  12016  C22 POPE  187      22.035  15.920 110.162  1.00  0.00           C
ATOM  12019  C3  POPE  187      18.606  17.950 111.872  1.00  0.00           C
ATOM  12022  O31 POPE  187      17.606  17.599 110.882  1.00  0.00           O
ATOM  12023  C31 POPE  187      18.056  17.419 109.652  1.00  0.00           C
ATOM  12024  O32 POPE  187      19.186  17.640 109.272  1.00  0.00           O
ATOM  12025  C32 POPE  187      16.847  17.000 108.802  1.00  0.00           C
ATOM  12028  C23 POPE  187      22.457  16.890 109.022  1.00  0.00           C
ATOM  12031  C24 POPE  187      23.266  16.270 107.872  1.00  0.00           C
ATOM  12034  C25 POPE  187      22.446  15.750 106.682  1.00  0.00           C
ATOM  12037  C26 POPE  187      21.867  14.330 106.822  1.00  0.00           C
ATOM  12040  C27 POPE  187      21.257  13.849 105.482  1.00  0.00           C
ATOM  12043  C28 POPE  187      20.496  12.510 105.592  1.00  0.00           C
ATOM  12046  C29 POPE  187      19.667  12.180 104.372  1.00  0.00           C
ATOM  12048 0C21 POPE  187      20.066  11.560 103.242  1.00  0.00           C
ATOM  12050 1C21 POPE  187      21.466  11.080 102.942  1.00  0.00           C
ATOM  12053 2C21 POPE  187      21.686  10.500 101.532  1.00  0.00           C
ATOM  12056 3C21 POPE  187      21.496  11.520 100.402  1.00  0.00           C
ATOM  12059 4C21 POPE  187      21.847  10.970  99.022  1.00  0.00           C
ATOM  12062 5C21 POPE  187      21.406  11.930  97.902  1.00  0.00           C
ATOM  12065 6C21 POPE  187      21.306  11.240  96.532  1.00  0.00           C
ATOM  12068 7C21 POPE  187      20.616  12.120  95.492  1.00  0.00           C
ATOM  12071 8C21 POPE  187      20.406  11.410  94.152  1.00  0.00           C
ATOM  12075  C33 POPE  187      17.056  17.120 107.272  1.00  0.00           C
ATOM  12078  C34 POPE  187      15.786  16.729 106.492  1.00  0.00           C
ATOM  12081  C35 POPE  187      15.967  16.870 104.982  1.00  0.00           C
ATOM  12084  C36 POPE  187      14.706  16.610 104.152  1.00  0.00           C
ATOM  12087  C37 POPE  187      14.956  17.030 102.702  1.00  0.00           C
ATOM  12090  C38 POPE  187      13.726  17.089 101.782  1.00  0.00           C
ATOM  12093  C39 POPE  187      13.137  15.720 101.422  1.00  0.00           C
ATOM  12096 0C31 POPE  187      12.616  15.680  99.972  1.00  0.00           C
ATOM  12099 1C31 POPE  187      12.167  14.270  99.572  1.00  0.00           C
ATOM  12102 2C31 POPE  187      11.946  14.070  98.062  1.00  0.00           C
ATOM  12105 3C31 POPE  187      10.956  15.070  97.462  1.00  0.00           C
ATOM  12108 4C31 POPE  187      10.457  14.660  96.072  1.00  0.00           C
ATOM  12111 5C31 POPE  187       9.476  15.690  95.482  1.00  0.00           C
ATOM  12114 6C31 POPE  187       8.966  15.310  94.092  1.00  0.00           C
ATOM  12118  NH3 POPE  188     102.286 106.750  67.832  1.00  0.00           N
ATOM  12122  C12 POPE  188     102.596 107.799  66.792  1.00  0.00           C
ATOM  12125  C11 POPE  188     101.476 108.840  66.732  1.00  0.00           C
ATOM  12128  P   POPE  188     101.546 111.400  67.062  1.00  0.00           P
ATOM  12129  O13 POPE  188     102.187 112.560  66.442  1.00  0.00           O
ATOM  12130  O14 POPE  188     100.077 111.431  67.302  1.00  0.00           O
ATOM  12131  O11 POPE  188     102.236 111.141  68.462  1.00  0.00           O
ATOM  12132  O12 POPE  188     101.987 110.090  66.282  1.00  0.00           O
ATOM  12133  C1  POPE  188     101.786 111.950  69.552  1.00  0.00           C
ATOM  12136  C2  POPE  188     102.467 111.499  70.862  1.00  0.00           C
ATOM  12138  O21 POPE  188     101.607 111.870  71.952  1.00  0.00           O
ATOM  12139  C21 POPE  188     100.767 111.059  72.572  1.00  0.00           C
ATOM  12140  O22 POPE  188      99.937 111.460  73.382  1.00  0.00           O
ATOM  12141  C22 POPE  188     100.907 109.571  72.222  1.00  0.00           C
ATOM  12144  C3  POPE  188     103.866 112.141  71.062  1.00  0.00           C
ATOM  12147  O31 POPE  188     104.176 112.109  72.482  1.00  0.00           O
ATOM  12148  C31 POPE  188     104.116 113.299  73.062  1.00  0.00           C
ATOM  12149  O32 POPE  188     104.465 114.350  72.562  1.00  0.00           O
ATOM  12150  C32 POPE  188     103.526 113.120  74.452  1.00  0.00           C
ATOM  12153  C23 POPE  188      99.876 108.689  72.982  1.00  0.00           C
ATOM  12156  C24 POPE  188     100.446 107.380  73.512  1.00  0.00           C
ATOM  12159  C25 POPE  188      99.687 106.840  74.742  1.00  0.00           C
ATOM  12162  C26 POPE  188      99.757 107.811  75.942  1.00  0.00           C
ATOM  12165  C27 POPE  188      99.487 107.141  77.302  1.00  0.00           C
ATOM  12168  C28 POPE  188      99.636 108.130  78.452  1.00  0.00           C
ATOM  12171  C29 POPE  188      99.587 107.570  79.852  1.00  0.00           C
ATOM  12173 0C21 POPE  188      98.477 107.430  80.602  1.00  0.00           C
ATOM  12175 1C21 POPE  188      97.055 107.720  80.182  1.00  0.00           C
ATOM  12178 2C21 POPE  188      96.306 106.390  80.032  1.00  0.00           C
ATOM  12181 3C21 POPE  188      94.876 106.549  79.482  1.00  0.00           C
ATOM  12184 4C21 POPE  188      94.247 105.200  79.132  1.00  0.00           C
ATOM  12187 5C21 POPE  188      94.657 104.641  77.762  1.00  0.00           C
ATOM  12190 6C21 POPE  188      94.347 103.149  77.612  1.00  0.00           C
ATOM  12193 7C21 POPE  188      94.596 102.650  76.182  1.00  0.00           C
ATOM  12196 8C21 POPE  188      94.605 101.119  76.042  1.00  0.00           C
ATOM  12200  C33 POPE  188     103.246 114.480  75.122  1.00  0.00           C
ATOM  12203  C34 POPE  188     102.437 114.370  76.422  1.00  0.00           C
ATOM  12206  C35 POPE  188     103.076 113.521  77.532  1.00  0.00           C
ATOM  12209  C36 POPE  188     104.517 113.950  77.812  1.00  0.00           C
ATOM  12212  C37 POPE  188     105.116 113.321  79.072  1.00  0.00           C
ATOM  12215  C38 POPE  188     104.596 113.900  80.392  1.00  0.00           C
ATOM  12218  C39 POPE  188     105.497 113.501  81.562  1.00  0.00           C
ATOM  12221 0C31 POPE  188     105.077 114.119  82.892  1.00  0.00           C
ATOM  12224 1C31 POPE  188     106.036 113.750  84.032  1.00  0.00           C
ATOM  12227 2C31 POPE  188     105.756 114.480  85.352  1.00  0.00           C
ATOM  12230 3C31 POPE  188     105.867 116.010  85.222  1.00  0.00           C
ATOM  12233 4C31 POPE  188     105.837 116.750  86.562  1.00  0.00           C
ATOM  12236 5C31 POPE  188     105.597 118.260  86.372  1.00  0.00           C
ATOM  12239 6C31 POPE  188     105.916 119.119  87.592  1.00  0.00           C
ATOM  12243  NH3 POPE  189      74.046  68.221  68.192  1.00  0.00           N
ATOM  12247  C12 POPE  189      72.977  67.410  68.892  1.00  0.00           C
ATOM  12250  C11 POPE  189      71.636  67.410  68.122  1.00  0.00           C
ATOM  12253  P   POPE  189      70.096  65.340  68.742  1.00  0.00           P
ATOM  12254  O13 POPE  189      68.616  65.330  68.732  1.00  0.00           O
ATOM  12255  O14 POPE  189      70.796  64.699  67.612  1.00  0.00           O
ATOM  12256  O11 POPE  189      70.526  64.660  70.102  1.00  0.00           O
ATOM  12257  O12 POPE  189      70.585  66.840  68.922  1.00  0.00           O
ATOM  12258  C1  POPE  189      71.486  65.211  71.012  1.00  0.00           C
ATOM  12261  C2  POPE  189      71.626  64.300  72.272  1.00  0.00           C
ATOM  12263  O21 POPE  189      72.485  64.910  73.252  1.00  0.00           O
ATOM  12264  C21 POPE  189      71.906  65.650  74.172  1.00  0.00           C
ATOM  12265  O22 POPE  189      70.766  66.100  74.132  1.00  0.00           O
ATOM  12266  C22 POPE  189      72.835  65.721  75.382  1.00  0.00           C
ATOM  12269  C3  POPE  189      72.165  62.869  71.892  1.00  0.00           C
ATOM  12272  O31 POPE  189      73.496  62.519  72.352  1.00  0.00           O
ATOM  12273  C31 POPE  189      73.597  62.181  73.642  1.00  0.00           C
ATOM  12274  O32 POPE  189      72.695  62.290  74.452  1.00  0.00           O
ATOM  12275  C32 POPE  189      74.926  61.460  73.932  1.00  0.00           C
ATOM  12278  C23 POPE  189      72.516  66.869  76.372  1.00  0.00           C
ATOM  12281  C24 POPE  189      73.047  66.549  77.782  1.00  0.00           C
ATOM  12284  C25 POPE  189      73.056  67.760  78.742  1.00  0.00           C
ATOM  12287  C26 POPE  189      73.146  67.290  80.202  1.00  0.00           C
ATOM  12290  C27 POPE  189      73.126  68.420  81.242  1.00  0.00           C
ATOM  12293  C28 POPE  189      72.867  67.869  82.652  1.00  0.00           C
ATOM  12296  C29 POPE  189      72.547  68.950  83.652  1.00  0.00           C
ATOM  12298 0C21 POPE  189      72.687  68.849  84.992  1.00  0.00           C
ATOM  12300 1C21 POPE  189      73.196  67.669  85.772  1.00  0.00           C
ATOM  12303 2C21 POPE  189      74.606  67.940  86.322  1.00  0.00           C
ATOM  12306 3C21 POPE  189      75.687  67.900  85.232  1.00  0.00           C
ATOM  12309 4C21 POPE  189      77.115  68.140  85.732  1.00  0.00           C
ATOM  12312 5C21 POPE  189      77.426  69.611  86.072  1.00  0.00           C
ATOM  12315 6C21 POPE  189      77.316  69.930  87.572  1.00  0.00           C
ATOM  12318 7C21 POPE  189      77.426  71.430  87.862  1.00  0.00           C
ATOM  12321 8C21 POPE  189      77.246  71.750  89.342  1.00  0.00           C
ATOM  12325  C33 POPE  189      76.007  62.199  74.772  1.00  0.00           C
ATOM  12328  C34 POPE  189      76.896  61.159  75.502  1.00  0.00           C
ATOM  12331  C35 POPE  189      78.365  61.570  75.742  1.00  0.00           C
ATOM  12334  C36 POPE  189      78.756  61.770  77.212  1.00  0.00           C
ATOM  12337  C37 POPE  189      80.276  61.739  77.422  1.00  0.00           C
ATOM  12340  C38 POPE  189      80.725  62.181  78.822  1.00  0.00           C
ATOM  12343  C39 POPE  189      80.357  61.190  79.932  1.00  0.00           C
ATOM  12346 0C31 POPE  189      80.805  61.679  81.312  1.00  0.00           C
ATOM  12349 1C31 POPE  189      80.326  60.750  82.432  1.00  0.00           C
ATOM  12352 2C31 POPE  189      80.507  61.300  83.852  1.00  0.00           C
ATOM  12355 3C31 POPE  189      81.965  61.339  84.312  1.00  0.00           C
ATOM  12358 4C31 POPE  189      82.066  61.409  85.842  1.00  0.00           C
ATOM  12361 5C31 POPE  189      83.495  61.619  86.322  1.00  0.00           C
ATOM  12364 6C31 POPE  189      83.647  61.549  87.842  1.00  0.00           C
ATOM  12368  NH3 POPE  190      59.946  65.099  70.212  1.00  0.00           N
ATOM  12372  C12 POPE  190      58.816  65.461  69.292  1.00  0.00           C
ATOM  12375  C11 POPE  190      57.496  65.001  69.942  1.00  0.00           C
ATOM  12378  P   POPE  190      55.146  64.179  69.302  1.00  0.00           P
ATOM  12379  O13 POPE  190      53.945  64.600  68.552  1.00  0.00           O
ATOM  12380  O14 POPE  190      55.556  62.771  69.162  1.00  0.00           O
ATOM  12381  O11 POPE  190      54.896  64.530  70.822  1.00  0.00           O
ATOM  12382  O12 POPE  190      56.416  65.090  69.002  1.00  0.00           O
ATOM  12383  C1  POPE  190      55.216  63.649  71.892  1.00  0.00           C
ATOM  12386  C2  POPE  190      55.535  64.471  73.172  1.00  0.00           C
ATOM  12388  O21 POPE  190      55.637  63.540  74.252  1.00  0.00           O
ATOM  12389  C21 POPE  190      56.486  63.820  75.222  1.00  0.00           C
ATOM  12390  O22 POPE  190      57.286  64.740  75.252  1.00  0.00           O
ATOM  12391  C22 POPE  190      56.257  62.799  76.342  1.00  0.00           C
ATOM  12394  C3  POPE  190      54.387  65.480  73.432  1.00  0.00           C
ATOM  12397  O31 POPE  190      54.675  66.410  74.492  1.00  0.00           O
ATOM  12398  C31 POPE  190      54.117  66.130  75.652  1.00  0.00           C
ATOM  12399  O32 POPE  190      53.696  65.050  76.022  1.00  0.00           O
ATOM  12400  C32 POPE  190      54.046  67.420  76.442  1.00  0.00           C
ATOM  12403  C23 POPE  190      56.936  63.181  77.672  1.00  0.00           C
ATOM  12406  C24 POPE  190      56.375  62.379  78.862  1.00  0.00           C
ATOM  12409  C25 POPE  190      54.937  62.780  79.262  1.00  0.00           C
ATOM  12412  C26 POPE  190      54.847  64.119  80.002  1.00  0.00           C
ATOM  12415  C27 POPE  190      55.247  64.031  81.482  1.00  0.00           C
ATOM  12418  C28 POPE  190      54.096  64.370  82.452  1.00  0.00           C
ATOM  12421  C29 POPE  190      53.056  63.280  82.472  1.00  0.00           C
ATOM  12423 0C21 POPE  190      52.396  62.799  83.532  1.00  0.00           C
ATOM  12425 1C21 POPE  190      52.516  63.259  84.962  1.00  0.00           C
ATOM  12428 2C21 POPE  190      52.736  62.090  85.952  1.00  0.00           C
ATOM  12431 3C21 POPE  190      52.547  62.570  87.392  1.00  0.00           C
ATOM  12434 4C21 POPE  190      52.646  61.451  88.432  1.00  0.00           C
ATOM  12437 5C21 POPE  190      52.677  61.971  89.882  1.00  0.00           C
[truncated: 1,713,917 more chars]
