# Supplementary material for: Characterizing Membrane Association and Periplasmic Transfer of Bacterial Lipoproteins through Molecular Dynamics Simulations
Source: Structure. 2020 Apr 7;28(4):475–487.e3. doi: 10.1016/j.str.2020.01.012 (PMC7139219; doi:10.1016/j.str.2020.01.012)
Supplement: Data S1. Final Coordinates from Simulations (Y–Z), Related to Figure 3 [file mmc3.zip › Y-Z/YBBC-5-atomistic.pdb]

TITLE     Protein
REMARK    THIS IS A SIMULATION BOX
CRYST1  129.481  129.481  207.250  90.00  90.00  90.00 P 1           1
MODEL        1
ATOM      1  N   CYSTA   1      80.907  74.031 115.950  1.00  0.00           N
ATOM      3  CA  CYSTA   1      80.206  73.041 116.740  1.00  0.00           C
ATOM      5  C   CYSTA   1      81.086  72.520 117.880  1.00  0.00           C
ATOM      6  O   CYSTA   1      80.926  71.410 118.370  1.00  0.00           O
ATOM      7  CB  CYSTA   1      79.587  71.940 115.850  1.00  0.00           C
ATOM     10  SG  CYSTA   1      78.236  72.581 114.760  1.00  0.00           S
ATOM     11  C1  CYSTA   1      77.076  71.281 115.270  1.00  0.00           C
ATOM     14  CA1 CYSTA   1      80.837  75.330 116.220  1.00  0.00           C
ATOM     15  OA1 CYSTA   1      79.867  75.790 116.820  1.00  0.00           O
ATOM     16  CA2 CYSTA   1      81.975  76.220 115.860  1.00  0.00           C
ATOM     19  C11 CYSTA   1      75.517  71.331 115.040  1.00  0.00           C
ATOM     21  O11 CYSTA   1      74.966  71.360 113.700  1.00  0.00           O
ATOM     22  CX1 CYSTA   1      75.507  70.601 112.750  1.00  0.00           C
ATOM     23  OX1 CYSTA   1      76.666  70.260 112.710  1.00  0.00           O
ATOM     24  CX2 CYSTA   1      74.455  70.230 111.660  1.00  0.00           C
ATOM     27  C12 CYSTA   1      74.907  72.470 115.920  1.00  0.00           C
ATOM     30  O12 CYSTA   1      73.547  72.821 115.580  1.00  0.00           O
ATOM     31  CD1 CYSTA   1      72.675  71.861 115.860  1.00  0.00           C
ATOM     32  OD1 CYSTA   1      72.955  70.811 116.410  1.00  0.00           O
ATOM     33  CD2 CYSTA   1      71.266  72.311 115.510  1.00  0.00           C
ATOM     36  CA3 CYSTA   1      82.605  75.741 114.550  1.00  0.00           C
ATOM     39  CA4 CYSTA   1      83.577  76.770 113.980  1.00  0.00           C
ATOM     42  CA5 CYSTA   1      83.866  76.541 112.490  1.00  0.00           C
ATOM     45  CA6 CYSTA   1      82.656  76.821 111.590  1.00  0.00           C
ATOM     48  CA7 CYSTA   1      82.015  75.550 111.000  1.00  0.00           C
ATOM     51  CA8 CYSTA   1      81.086  75.830 109.820  1.00  0.00           C
ATOM     54  CA9 CYSTA   1      81.007  74.630 108.860  1.00  0.00           C
ATOM     57 0CA1 CYSTA   1      79.855  74.711 107.840  1.00  0.00           C
ATOM     60 1CA1 CYSTA   1      79.667  73.380 107.110  1.00  0.00           C
ATOM     63 2CA1 CYSTA   1      78.547  73.371 106.060  1.00  0.00           C
ATOM     66 3CA1 CYSTA   1      78.547  72.040 105.310  1.00  0.00           C
ATOM     69 4CA1 CYSTA   1      77.245  71.711 104.550  1.00  0.00           C
ATOM     72 5CA1 CYSTA   1      77.316  70.321 103.880  1.00  0.00           C
ATOM     75 6CA1 CYSTA   1      76.047  69.910 103.130  1.00  0.00           C
ATOM     79  CD3 CYSTA   1      70.826  71.861 114.110  1.00  0.00           C
ATOM     82  CD4 CYSTA   1      71.576  72.641 113.020  1.00  0.00           C
ATOM     85  CD5 CYSTA   1      70.697  72.980 111.810  1.00  0.00           C
ATOM     88  CD6 CYSTA   1      70.305  71.800 110.900  1.00  0.00           C
ATOM     91  CD7 CYSTA   1      71.507  71.180 110.180  1.00  0.00           C
ATOM     94  CD8 CYSTA   1      71.375  70.991 108.670  1.00  0.00           C
ATOM     97  CD9 CYSTA   1      72.705  70.491 108.070  1.00  0.00           C
ATOM    100 0CD1 CYSTA   1      72.855  70.700 106.550  1.00  0.00           C
ATOM    103 1CD1 CYSTA   1      72.945  72.171 106.160  1.00  0.00           C
ATOM    106 2CD1 CYSTA   1      73.315  72.380 104.690  1.00  0.00           C
ATOM    109 3CD1 CYSTA   1      73.995  73.730 104.460  1.00  0.00           C
ATOM    112 4CD1 CYSTA   1      74.525  73.870 103.030  1.00  0.00           C
ATOM    115 5CD1 CYSTA   1      75.455  75.081 102.860  1.00  0.00           C
ATOM    118 6CD1 CYSTA   1      76.105  75.151 101.480  1.00  0.00           C
ATOM    122  CX3 CYSTA   1      73.675  68.870 111.790  1.00  0.00           C
ATOM    125  CX4 CYSTA   1      73.576  67.961 110.540  1.00  0.00           C
ATOM    128  CX5 CYSTA   1      74.775  67.880 109.580  1.00  0.00           C
ATOM    131  CX6 CYSTA   1      74.486  67.040 108.310  1.00  0.00           C
ATOM    134  CX7 CYSTA   1      75.476  67.330 107.170  1.00  0.00           C
ATOM    137  CX8 CYSTA   1      75.047  66.811 105.790  1.00  0.00           C
ATOM    140  CX9 CYSTA   1      75.135  65.311 105.650  1.00  0.00           C
ATOM    142 0CX1 CYSTA   1      75.466  64.641 104.530  1.00  0.00           C
ATOM    144 1CX1 CYSTA   1      75.797  65.260 103.190  1.00  0.00           C
ATOM    147 2CX1 CYSTA   1      74.547  65.801 102.470  1.00  0.00           C
ATOM    150 3CX1 CYSTA   1      74.855  66.480 101.130  1.00  0.00           C
ATOM    153 4CX1 CYSTA   1      73.576  67.071 100.510  1.00  0.00           C
ATOM    156 5CX1 CYSTA   1      73.797  67.830  99.190  1.00  0.00           C
ATOM    159 6CX1 CYSTA   1      74.525  69.171  99.360  1.00  0.00           C
ATOM    162 7CX1 CYSTA   1      74.556  69.980  98.060  1.00  0.00           C
ATOM    165 8CX1 CYSTA   1      75.175  71.370  98.220  1.00  0.00           C
ATOM    169  N   ASN A   2      81.896  73.450 118.440  1.00  0.00           N
ATOM    171  CA  ASN A   2      81.716  73.931 119.810  1.00  0.00           C
ATOM    173  CB  ASN A   2      82.467  75.311 119.940  1.00  0.00           C
ATOM    176  CG  ASN A   2      81.716  76.620 120.180  1.00  0.00           C
ATOM    177  OD1 ASN A   2      82.055  77.360 121.100  1.00  0.00           O
ATOM    178  ND2 ASN A   2      80.686  76.950 119.390  1.00  0.00           N
ATOM    181  C   ASN A   2      80.257  73.910 120.300  1.00  0.00           C
ATOM    182  O   ASN A   2      79.345  74.380 119.620  1.00  0.00           O
ATOM    183  N   GLU A   3      79.996  73.311 121.460  1.00  0.00           N
ATOM    185  CA  GLU A   3      79.495  71.940 121.480  1.00  0.00           C
ATOM    187  CB  GLU A   3      80.315  71.141 122.520  1.00  0.00           C
ATOM    190  CG  GLU A   3      80.025  71.380 124.030  1.00  0.00           C
ATOM    193  CD  GLU A   3      79.366  72.700 124.420  1.00  0.00           C
ATOM    194  OE1 GLU A   3      78.157  72.651 124.800  1.00  0.00           O
ATOM    195  OE2 GLU A   3      80.007  73.770 124.380  1.00  0.00           O
ATOM    196  C   GLU A   3      77.986  71.991 121.750  1.00  0.00           C
ATOM    197  O   GLU A   3      77.367  73.041 121.660  1.00  0.00           O
ATOM    198  N   THR A   4      77.256  70.931 122.120  1.00  0.00           N
ATOM    200  CA  THR A   4      77.305  69.550 121.640  1.00  0.00           C
ATOM    202  CB  THR A   4      77.007  68.511 122.740  1.00  0.00           C
ATOM    204  OG1 THR A   4      77.625  68.770 123.990  1.00  0.00           O
ATOM    206  CG2 THR A   4      77.547  67.171 122.370  1.00  0.00           C
ATOM    210  C   THR A   4      76.135  69.481 120.660  1.00  0.00           C
ATOM    211  O   THR A   4      75.245  70.340 120.710  1.00  0.00           O
ATOM    212  N   ALA A   5      76.006  68.480 119.770  1.00  0.00           N
ATOM    214  CA  ALA A   5      77.036  67.690 119.140  1.00  0.00           C
ATOM    216  CB  ALA A   5      76.536  66.250 118.900  1.00  0.00           C
ATOM    220  C   ALA A   5      77.286  68.410 117.850  1.00  0.00           C
ATOM    221  O   ALA A   5      76.845  69.540 117.680  1.00  0.00           O
ATOM    222  N   VAL A   6      77.937  67.840 116.850  1.00  0.00           N
ATOM    224  CA  VAL A   6      79.195  67.141 116.860  1.00  0.00           C
ATOM    226  CB  VAL A   6      79.156  66.191 115.690  1.00  0.00           C
ATOM    228  CG1 VAL A   6      80.536  65.761 115.230  1.00  0.00           C
ATOM    232  CG2 VAL A   6      78.257  64.961 115.880  1.00  0.00           C
ATOM    236  C   VAL A   6      80.165  68.281 116.570  1.00  0.00           C
ATOM    237  O   VAL A   6      79.915  69.050 115.640  1.00  0.00           O
ATOM    238  N   TYR A   7      81.226  68.531 117.340  1.00  0.00           N
ATOM    240  CA  TYR A   7      82.055  67.531 117.950  1.00  0.00           C
ATOM    242  CB  TYR A   7      83.276  67.031 117.090  1.00  0.00           C
ATOM    245  CG  TYR A   7      83.915  67.900 116.000  1.00  0.00           C
ATOM    246  CD1 TYR A   7      85.315  67.961 115.980  1.00  0.00           C
ATOM    248  CE1 TYR A   7      86.026  68.480 114.890  1.00  0.00           C
ATOM    250  CZ  TYR A   7      85.336  68.910 113.770  1.00  0.00           C
ATOM    251  OH  TYR A   7      86.057  69.330 112.640  1.00  0.00           O
ATOM    253  CD2 TYR A   7      83.235  68.380 114.860  1.00  0.00           C
ATOM    255  CE2 TYR A   7      83.946  68.851 113.740  1.00  0.00           C
ATOM    257  C   TYR A   7      82.535  67.950 119.320  1.00  0.00           C
ATOM    258  O   TYR A   7      82.587  69.130 119.640  1.00  0.00           O
ATOM    259  N   GLY A   8      82.925  67.001 120.180  1.00  0.00           N
ATOM    261  CA  GLY A   8      82.757  65.551 120.110  1.00  0.00           C
ATOM    264  C   GLY A   8      82.176  65.061 121.400  1.00  0.00           C
ATOM    265  O   GLY A   8      81.975  63.870 121.620  1.00  0.00           O
ATOM    266  N   SER A   9      81.985  66.001 122.330  1.00  0.00           N
ATOM    268  CA  SER A   9      81.945  65.761 123.750  1.00  0.00           C
ATOM    270  CB  SER A   9      83.007  66.671 124.450  1.00  0.00           C
ATOM    273  OG  SER A   9      82.766  68.071 124.280  1.00  0.00           O
ATOM    275  C   SER A   9      80.576  66.031 124.340  1.00  0.00           C
ATOM    276  O   SER A   9      80.046  67.141 124.370  1.00  0.00           O
ATOM    277  N   ASP A  10      79.876  65.020 124.910  1.00  0.00           N
ATOM    279  CA  ASP A  10      79.556  63.761 124.260  1.00  0.00           C
ATOM    281  CB  ASP A  10      79.187  62.660 125.310  1.00  0.00           C
ATOM    284  CG  ASP A  10      80.116  61.471 125.240  1.00  0.00           C
ATOM    285  OD1 ASP A  10      79.826  60.380 125.790  1.00  0.00           O
ATOM    286  OD2 ASP A  10      81.275  61.731 124.860  1.00  0.00           O
ATOM    287  C   ASP A  10      78.286  64.140 123.560  1.00  0.00           C
ATOM    288  O   ASP A  10      77.345  64.481 124.280  1.00  0.00           O
ATOM    289  N   GLU A  11      78.297  64.291 122.230  1.00  0.00           N
ATOM    291  CA  GLU A  11      77.867  63.301 121.270  1.00  0.00           C
ATOM    293  CB  GLU A  11      77.345  61.960 121.820  1.00  0.00           C
ATOM    296  CG  GLU A  11      76.095  61.941 122.750  1.00  0.00           C
ATOM    299  CD  GLU A  11      75.117  63.101 122.910  1.00  0.00           C
ATOM    300  OE1 GLU A  11      74.275  62.830 123.830  1.00  0.00           O
ATOM    301  OE2 GLU A  11      75.175  64.180 122.280  1.00  0.00           O
ATOM    302  C   GLU A  11      78.906  63.090 120.180  1.00  0.00           C
ATOM    303  O   GLU A  11      79.036  63.901 119.270  1.00  0.00           O
ATOM    304  N   ASN A  12      79.595  61.931 120.210  1.00  0.00           N
ATOM    306  CA  ASN A  12      79.576  60.920 119.150  1.00  0.00           C
ATOM    308  CB  ASN A  12      79.296  59.571 119.900  1.00  0.00           C
ATOM    311  CG  ASN A  12      80.495  58.730 120.320  1.00  0.00           C
ATOM    312  OD1 ASN A  12      80.326  57.711 120.980  1.00  0.00           O
ATOM    313  ND2 ASN A  12      81.726  59.150 119.980  1.00  0.00           N
ATOM    316  C   ASN A  12      78.517  61.061 118.030  1.00  0.00           C
ATOM    317  O   ASN A  12      77.326  60.971 118.310  1.00  0.00           O
ATOM    318  N   ILE A  13      78.855  61.241 116.740  1.00  0.00           N
ATOM    320  CA  ILE A  13      80.165  61.061 116.110  1.00  0.00           C
ATOM    322  CB  ILE A  13      80.066  60.380 114.740  1.00  0.00           C
ATOM    324  CG2 ILE A  13      81.425  59.700 114.480  1.00  0.00           C
ATOM    328  CG1 ILE A  13      78.955  59.311 114.670  1.00  0.00           C
ATOM    331  CD  ILE A  13      79.226  58.261 113.590  1.00  0.00           C
ATOM    335  C   ILE A  13      81.007  62.351 116.080  1.00  0.00           C
ATOM    336  O   ILE A  13      81.226  62.960 117.120  1.00  0.00           O
ATOM    337  N   ILE A  14      81.535  62.841 114.920  1.00  0.00           N
ATOM    339  CA  ILE A  14      82.976  62.851 114.610  1.00  0.00           C
ATOM    341  CB  ILE A  14      83.355  62.700 113.120  1.00  0.00           C
ATOM    343  CG2 ILE A  14      84.326  61.510 113.020  1.00  0.00           C
ATOM    347  CG1 ILE A  14      82.115  62.690 112.200  1.00  0.00           C
ATOM    350  CD  ILE A  14      82.456  62.830 110.710  1.00  0.00           C
ATOM    354  C   ILE A  14      83.645  64.161 114.950  1.00  0.00           C
ATOM    355  O   ILE A  14      83.216  65.200 114.470  1.00  0.00           O
ATOM    356  N   PHE A  15      84.765  64.200 115.660  1.00  0.00           N
ATOM    358  CA  PHE A  15      85.595  63.101 116.120  1.00  0.00           C
ATOM    360  CB  PHE A  15      86.975  62.900 115.380  1.00  0.00           C
ATOM    363  CG  PHE A  15      87.206  63.561 114.030  1.00  0.00           C
ATOM    364  CD1 PHE A  15      86.975  64.930 113.780  1.00  0.00           C
ATOM    366  CE1 PHE A  15      87.327  65.520 112.570  1.00  0.00           C
ATOM    368  CZ  PHE A  15      87.995  64.770 111.600  1.00  0.00           C
ATOM    370  CD2 PHE A  15      87.896  62.820 113.040  1.00  0.00           C
ATOM    372  CE2 PHE A  15      88.305  63.420 111.850  1.00  0.00           C
ATOM    374  C   PHE A  15      85.735  63.420 117.590  1.00  0.00           C
ATOM    375  O   PHE A  15      84.755  63.730 118.260  1.00  0.00           O
ATOM    376  N   MET A  16      86.956  63.391 118.130  1.00  0.00           N
ATOM    378  CA  MET A  16      87.376  64.470 119.000  1.00  0.00           C
ATOM    380  CB  MET A  16      88.256  63.950 120.180  1.00  0.00           C
ATOM    383  CG  MET A  16      89.755  63.671 119.940  1.00  0.00           C
ATOM    386  SD  MET A  16      90.165  62.630 118.500  1.00  0.00           S
ATOM    387  CE  MET A  16      91.695  63.531 118.100  1.00  0.00           C
ATOM    391  C   MET A  16      88.046  65.520 118.100  1.00  0.00           C
ATOM    392  O   MET A  16      87.785  65.601 116.900  1.00  0.00           O
ATOM    393  N   ARG A  17      88.837  66.440 118.690  1.00  0.00           N
ATOM    395  CA  ARG A  17      88.585  67.870 118.710  1.00  0.00           C
ATOM    397  CB  ARG A  17      89.205  68.651 117.530  1.00  0.00           C
ATOM    400  CG  ARG A  17      90.536  68.071 117.010  1.00  0.00           C
ATOM    403  CD  ARG A  17      91.576  69.140 116.660  1.00  0.00           C
ATOM    406  NE  ARG A  17      92.596  69.120 117.760  1.00  0.00           N
ATOM    408  CZ  ARG A  17      93.895  69.260 117.600  1.00  0.00           C
ATOM    409  NH1 ARG A  17      94.676  68.750 118.530  1.00  0.00           N
ATOM    412  NH2 ARG A  17      94.445  69.781 116.530  1.00  0.00           N
ATOM    415  C   ARG A  17      87.125  68.270 118.940  1.00  0.00           C
ATOM    416  O   ARG A  17      86.296  67.480 119.350  1.00  0.00           O
ATOM    417  N   TYR A  18      86.796  69.550 118.730  1.00  0.00           N
ATOM    419  CA  TYR A  18      85.746  70.160 119.510  1.00  0.00           C
ATOM    421  CB  TYR A  18      84.716  71.031 118.730  1.00  0.00           C
ATOM    424  CG  TYR A  18      85.266  72.090 117.810  1.00  0.00           C
ATOM    425  CD1 TYR A  18      85.665  71.711 116.520  1.00  0.00           C
ATOM    427  CE1 TYR A  18      85.937  72.671 115.550  1.00  0.00           C
ATOM    429  CZ  TYR A  18      85.786  74.031 115.850  1.00  0.00           C
ATOM    430  OH  TYR A  18      86.236  74.991 114.940  1.00  0.00           O
ATOM    432  CD2 TYR A  18      85.175  73.461 118.130  1.00  0.00           C
ATOM    434  CE2 TYR A  18      85.415  74.421 117.140  1.00  0.00           C
ATOM    436  C   TYR A  18      86.366  70.891 120.670  1.00  0.00           C
ATOM    437  O   TYR A  18      87.596  71.001 120.800  1.00  0.00           O
ATOM    438  N   VAL A  19      85.507  71.351 121.580  1.00  0.00           N
ATOM    440  CA  VAL A  19      85.886  71.830 122.880  1.00  0.00           C
ATOM    442  CB  VAL A  19      84.956  72.921 123.330  1.00  0.00           C
ATOM    444  CG1 VAL A  19      85.536  73.561 124.590  1.00  0.00           C
ATOM    448  CG2 VAL A  19      84.807  73.971 122.230  1.00  0.00           C
ATOM    452  C   VAL A  19      85.716  70.660 123.790  1.00  0.00           C
ATOM    453  O   VAL A  19      84.646  70.061 123.810  1.00  0.00           O
ATOM    454  N   GLU A  20      86.775  70.211 124.480  1.00  0.00           N
ATOM    456  CA  GLU A  20      86.716  68.891 125.060  1.00  0.00           C
ATOM    458  CB  GLU A  20      88.076  68.160 125.050  1.00  0.00           C
ATOM    461  CG  GLU A  20      87.936  66.620 125.020  1.00  0.00           C
ATOM    464  CD  GLU A  20      87.076  66.090 123.870  1.00  0.00           C
ATOM    465  OE1 GLU A  20      86.535  64.980 124.050  1.00  0.00           O
ATOM    466  OE2 GLU A  20      86.966  66.780 122.830  1.00  0.00           O
ATOM    467  C   GLU A  20      86.185  68.940 126.470  1.00  0.00           C
ATOM    468  O   GLU A  20      86.486  69.830 127.270  1.00  0.00           O
ATOM    469  N   LYS A  21      85.376  67.931 126.820  1.00  0.00           N
ATOM    471  CA  LYS A  21      84.935  67.750 128.170  1.00  0.00           C
ATOM    473  CB  LYS A  21      83.846  66.680 128.260  1.00  0.00           C
ATOM    476  CG  LYS A  21      84.235  65.281 127.810  1.00  0.00           C
ATOM    479  CD  LYS A  21      83.007  64.450 127.420  1.00  0.00           C
ATOM    482  CE  LYS A  21      83.157  62.981 127.820  1.00  0.00           C
ATOM    485  NZ  LYS A  21      81.985  62.230 127.370  1.00  0.00           N
ATOM    489  C   LYS A  21      86.096  67.470 129.130  1.00  0.00           C
ATOM    490  O   LYS A  21      86.875  66.531 129.000  1.00  0.00           O
ATOM    491  N   LEU A  22      86.315  68.371 130.090  1.00  0.00           N
ATOM    493  CA  LEU A  22      85.305  68.971 130.910  1.00  0.00           C
ATOM    495  CB  LEU A  22      85.175  68.211 132.270  1.00  0.00           C
ATOM    498  CG  LEU A  22      86.436  67.500 132.800  1.00  0.00           C
ATOM    500  CD1 LEU A  22      86.135  66.800 134.130  1.00  0.00           C
ATOM    504  CD2 LEU A  22      87.587  68.470 133.010  1.00  0.00           C
ATOM    508  C   LEU A  22      85.536  70.450 131.090  1.00  0.00           C
ATOM    509  O   LEU A  22      86.406  71.071 130.480  1.00  0.00           O
ATOM    510  N   HIS A  23      84.706  71.110 131.910  1.00  0.00           N
ATOM    512  CA  HIS A  23      84.916  72.500 132.330  1.00  0.00           C
ATOM    514  CB  HIS A  23      83.915  72.890 133.450  1.00  0.00           C
ATOM    517  ND1 HIS A  23      81.766  74.101 133.410  1.00  0.00           N
ATOM    518  CG  HIS A  23      82.486  73.001 133.000  1.00  0.00           C
ATOM    519  CE1 HIS A  23      80.557  73.940 132.920  1.00  0.00           C
ATOM    521  NE2 HIS A  23      80.445  72.770 132.250  1.00  0.00           N
ATOM    523  CD2 HIS A  23      81.675  72.160 132.290  1.00  0.00           C
ATOM    525  C   HIS A  23      86.355  72.840 132.770  1.00  0.00           C
ATOM    526  O   HIS A  23      87.047  72.010 133.360  1.00  0.00           O
ATOM    527  N   LEU A  24      86.915  74.031 132.450  1.00  0.00           N
ATOM    529  CA  LEU A  24      86.197  75.190 131.960  1.00  0.00           C
ATOM    531  CB  LEU A  24      86.617  76.440 132.750  1.00  0.00           C
ATOM    534  CG  LEU A  24      85.476  77.441 133.010  1.00  0.00           C
ATOM    536  CD1 LEU A  24      86.036  78.590 133.850  1.00  0.00           C
ATOM    540  CD2 LEU A  24      84.296  76.811 133.760  1.00  0.00           C
ATOM    544  C   LEU A  24      86.346  75.450 130.460  1.00  0.00           C
ATOM    545  O   LEU A  24      85.966  76.510 129.970  1.00  0.00           O
ATOM    546  N   ASP A  25      86.796  74.440 129.680  1.00  0.00           N
ATOM    548  CA  ASP A  25      86.705  74.450 128.220  1.00  0.00           C
ATOM    550  CB  ASP A  25      87.425  73.171 127.670  1.00  0.00           C
ATOM    553  CG  ASP A  25      88.915  73.360 127.410  1.00  0.00           C
ATOM    554  OD1 ASP A  25      89.526  72.500 126.710  1.00  0.00           O
ATOM    555  OD2 ASP A  25      89.506  74.311 127.990  1.00  0.00           O
ATOM    556  C   ASP A  25      85.245  74.610 127.710  1.00  0.00           C
ATOM    557  O   ASP A  25      84.956  75.530 126.960  1.00  0.00           O
ATOM    558  N   LYS A  26      84.286  73.781 128.230  1.00  0.00           N
ATOM    560  CA  LYS A  26      82.815  73.831 128.050  1.00  0.00           C
ATOM    562  CB  LYS A  26      82.216  75.241 127.730  1.00  0.00           C
ATOM    565  CG  LYS A  26      80.867  75.550 128.400  1.00  0.00           C
ATOM    568  CD  LYS A  26      80.355  76.910 127.900  1.00  0.00           C
ATOM    571  CE  LYS A  26      78.875  77.160 128.180  1.00  0.00           C
ATOM    574  NZ  LYS A  26      78.536  78.520 127.720  1.00  0.00           N
ATOM    578  C   LYS A  26      82.416  72.900 126.910  1.00  0.00           C
ATOM    579  O   LYS A  26      82.867  73.090 125.800  1.00  0.00           O
ATOM    580  N   TYR A  27      81.605  71.851 127.070  1.00  0.00           N
ATOM    582  CA  TYR A  27      80.627  71.480 128.070  1.00  0.00           C
ATOM    584  CB  TYR A  27      79.175  71.650 127.470  1.00  0.00           C
ATOM    587  CG  TYR A  27      77.885  71.671 128.320  1.00  0.00           C
ATOM    588  CD1 TYR A  27      77.326  70.541 128.950  1.00  0.00           C
ATOM    590  CE1 TYR A  27      76.095  70.590 129.610  1.00  0.00           C
ATOM    592  CZ  TYR A  27      75.335  71.760 129.600  1.00  0.00           C
ATOM    593  OH  TYR A  27      74.156  71.751 130.380  1.00  0.00           O
ATOM    595  CD2 TYR A  27      77.065  72.821 128.260  1.00  0.00           C
ATOM    597  CE2 TYR A  27      75.806  72.870 128.890  1.00  0.00           C
ATOM    599  C   TYR A  27      81.007  70.031 128.220  1.00  0.00           C
ATOM    600  O   TYR A  27      82.146  69.641 127.970  1.00  0.00           O
ATOM    601  N   SER A  28      80.077  69.181 128.640  1.00  0.00           N
ATOM    603  CA  SER A  28      80.336  67.781 128.900  1.00  0.00           C
ATOM    605  CB  SER A  28      79.065  66.891 128.740  1.00  0.00           C
ATOM    608  OG  SER A  28      79.415  65.590 128.250  1.00  0.00           O
ATOM    610  C   SER A  28      80.937  67.760 130.290  1.00  0.00           C
ATOM    611  O   SER A  28      82.105  68.111 130.430  1.00  0.00           O
ATOM    612  N   VAL A  29      80.217  67.421 131.360  1.00  0.00           N
ATOM    614  CA  VAL A  29      80.867  67.130 132.620  1.00  0.00           C
ATOM    616  CB  VAL A  29      81.907  66.001 132.540  1.00  0.00           C
ATOM    618  CG1 VAL A  29      82.605  65.811 133.890  1.00  0.00           C
ATOM    622  CG2 VAL A  29      81.226  64.700 132.060  1.00  0.00           C
ATOM    626  C   VAL A  29      81.415  68.351 133.390  1.00  0.00           C
ATOM    627  O   VAL A  29      82.295  69.090 132.960  1.00  0.00           O
ATOM    628  N   LYS A  30      80.965  68.590 134.640  1.00  0.00           N
ATOM    630  CA  LYS A  30      79.715  68.220 135.270  1.00  0.00           C
ATOM    632  CB  LYS A  30      79.807  68.431 136.810  1.00  0.00           C
ATOM    635  CG  LYS A  30      80.797  67.450 137.470  1.00  0.00           C
ATOM    638  CD  LYS A  30      81.105  67.741 138.950  1.00  0.00           C
ATOM    641  CE  LYS A  30      80.507  66.731 139.940  1.00  0.00           C
ATOM    644  NZ  LYS A  30      80.727  67.181 141.330  1.00  0.00           N
ATOM    648  C   LYS A  30      78.547  68.910 134.600  1.00  0.00           C
ATOM    649  O   LYS A  30      78.555  69.111 133.390  1.00  0.00           O
ATOM    650  N   ASN A  31      77.446  69.230 135.330  1.00  0.00           N
ATOM    652  CA  ASN A  31      76.206  69.690 134.720  1.00  0.00           C
ATOM    654  CB  ASN A  31      76.315  71.180 134.330  1.00  0.00           C
ATOM    657  CG  ASN A  31      75.076  71.840 133.720  1.00  0.00           C
ATOM    658  OD1 ASN A  31      75.187  72.950 133.180  1.00  0.00           O
ATOM    659  ND2 ASN A  31      73.896  71.200 133.820  1.00  0.00           N
ATOM    662  C   ASN A  31      75.725  68.761 133.600  1.00  0.00           C
ATOM    663  O   ASN A  31      75.646  69.080 132.420  1.00  0.00           O
ATOM    664  N   THR A  32      75.396  67.531 134.020  1.00  0.00           N
ATOM    666  CA  THR A  32      74.767  66.521 133.210  1.00  0.00           C
ATOM    668  CB  THR A  32      75.585  65.221 133.340  1.00  0.00           C
ATOM    670  OG1 THR A  32      76.206  64.941 132.100  1.00  0.00           O
ATOM    672  CG2 THR A  32      74.875  63.940 133.800  1.00  0.00           C
ATOM    676  C   THR A  32      73.297  66.580 133.600  1.00  0.00           C
ATOM    677  O   THR A  32      72.867  67.641 134.050  1.00  0.00           O
ATOM    678  N   VAL A  33      72.456  65.541 133.460  1.00  0.00           N
ATOM    680  CA  VAL A  33      71.017  65.601 133.700  1.00  0.00           C
ATOM    682  CB  VAL A  33      70.495  66.290 134.970  1.00  0.00           C
ATOM    684  CG1 VAL A  33      68.966  66.110 135.050  1.00  0.00           C
ATOM    688  CG2 VAL A  33      71.157  65.630 136.190  1.00  0.00           C
ATOM    692  C   VAL A  33      70.346  66.141 132.460  1.00  0.00           C
ATOM    693  O   VAL A  33      70.265  67.330 132.200  1.00  0.00           O
ATOM    694  N   LYS A  34      69.855  65.211 131.630  1.00  0.00           N
ATOM    696  CA  LYS A  34      69.385  65.541 130.310  1.00  0.00           C
ATOM    698  CB  LYS A  34      70.187  64.721 129.240  1.00  0.00           C
ATOM    701  CG  LYS A  34      71.627  65.250 128.930  1.00  0.00           C
ATOM    704  CD  LYS A  34      72.385  64.450 127.830  1.00  0.00           C
ATOM    707  CE  LYS A  34      73.157  65.320 126.800  1.00  0.00           C
ATOM    710  NZ  LYS A  34      73.696  64.581 125.650  1.00  0.00           N
ATOM    714  C   LYS A  34      67.855  65.400 130.160  1.00  0.00           C
ATOM    715  O   LYS A  34      67.175  66.290 129.660  1.00  0.00           O
ATOM    716  N   THR A  35      67.235  64.260 130.550  1.00  0.00           N
ATOM    718  CA  THR A  35      66.266  63.700 129.610  1.00  0.00           C
ATOM    720  CB  THR A  35      66.975  62.730 128.680  1.00  0.00           C
ATOM    722  OG1 THR A  35      67.646  63.410 127.650  1.00  0.00           O
ATOM    724  CG2 THR A  35      66.095  61.791 127.900  1.00  0.00           C
ATOM    728  C   THR A  35      65.016  63.051 130.180  1.00  0.00           C
ATOM    729  O   THR A  35      65.047  62.300 131.150  1.00  0.00           O
ATOM    730  N   GLU A  36      63.885  63.311 129.480  1.00  0.00           N
ATOM    732  CA  GLU A  36      62.867  62.370 129.000  1.00  0.00           C
ATOM    734  CB  GLU A  36      62.947  60.850 129.360  1.00  0.00           C
ATOM    737  CG  GLU A  36      62.066  60.050 128.360  1.00  0.00           C
ATOM    740  CD  GLU A  36      62.846  59.250 127.310  1.00  0.00           C
ATOM    741  OE1 GLU A  36      64.105  59.320 127.280  1.00  0.00           O
ATOM    742  OE2 GLU A  36      62.155  58.511 126.570  1.00  0.00           O
ATOM    743  C   GLU A  36      61.487  62.841 129.400  1.00  0.00           C
ATOM    744  O   GLU A  36      60.835  63.620 128.720  1.00  0.00           O
ATOM    745  N   THR A  37      61.017  62.421 130.580  1.00  0.00           N
ATOM    747  CA  THR A  37      59.725  62.700 131.150  1.00  0.00           C
ATOM    749  CB  THR A  37      59.525  61.830 132.380  1.00  0.00           C
ATOM    751  OG1 THR A  37      60.697  61.900 133.200  1.00  0.00           O
ATOM    753  CG2 THR A  37      59.366  60.370 131.970  1.00  0.00           C
ATOM    757  C   THR A  37      59.616  64.171 131.520  1.00  0.00           C
ATOM    758  O   THR A  37      58.536  64.770 131.510  1.00  0.00           O
ATOM    759  N   MET A  38      60.746  64.821 131.850  1.00  0.00           N
ATOM    761  CA  MET A  38      60.866  66.270 131.940  1.00  0.00           C
ATOM    763  CB  MET A  38      62.286  66.680 132.380  1.00  0.00           C
ATOM    766  CG  MET A  38      62.456  68.211 132.600  1.00  0.00           C
ATOM    769  SD  MET A  38      63.876  68.940 131.740  1.00  0.00           S
ATOM    770  CE  MET A  38      65.097  68.080 132.760  1.00  0.00           C
ATOM    774  C   MET A  38      60.606  66.961 130.610  1.00  0.00           C
ATOM    775  O   MET A  38      59.917  67.980 130.550  1.00  0.00           O
ATOM    776  N   ALA A  39      61.136  66.410 129.500  1.00  0.00           N
ATOM    778  CA  ALA A  39      60.845  66.910 128.180  1.00  0.00           C
ATOM    780  CB  ALA A  39      61.757  66.221 127.140  1.00  0.00           C
ATOM    784  C   ALA A  39      59.356  66.760 127.840  1.00  0.00           C
ATOM    785  O   ALA A  39      58.736  67.671 127.290  1.00  0.00           O
ATOM    786  N   ILE A  40      58.717  65.640 128.230  1.00  0.00           N
ATOM    788  CA  ILE A  40      57.256  65.510 128.160  1.00  0.00           C
ATOM    790  CB  ILE A  40      56.786  64.130 128.620  1.00  0.00           C
ATOM    792  CG2 ILE A  40      55.245  64.040 128.540  1.00  0.00           C
ATOM    796  CG1 ILE A  40      57.435  62.971 127.830  1.00  0.00           C
ATOM    799  CD  ILE A  40      56.955  62.851 126.380  1.00  0.00           C
ATOM    803  C   ILE A  40      56.515  66.591 128.950  1.00  0.00           C
ATOM    804  O   ILE A  40      55.606  67.230 128.410  1.00  0.00           O
ATOM    805  N   GLN A  41      56.926  66.870 130.210  1.00  0.00           N
ATOM    807  CA  GLN A  41      56.367  68.001 130.960  1.00  0.00           C
ATOM    809  CB  GLN A  41      56.885  68.160 132.420  1.00  0.00           C
ATOM    812  CG  GLN A  41      56.455  69.510 133.080  1.00  0.00           C
ATOM    815  CD  GLN A  41      56.955  69.690 134.510  1.00  0.00           C
ATOM    816  OE1 GLN A  41      58.155  69.830 134.760  1.00  0.00           O
ATOM    817  NE2 GLN A  41      56.017  69.711 135.470  1.00  0.00           N
ATOM    820  C   GLN A  41      56.557  69.351 130.290  1.00  0.00           C
ATOM    821  O   GLN A  41      55.635  70.160 130.210  1.00  0.00           O
ATOM    822  N   LEU A  42      57.757  69.660 129.770  1.00  0.00           N
ATOM    824  CA  LEU A  42      58.065  70.950 129.200  1.00  0.00           C
ATOM    826  CB  LEU A  42      59.595  71.001 128.900  1.00  0.00           C
ATOM    829  CG  LEU A  42      60.297  72.360 128.620  1.00  0.00           C
ATOM    831  CD1 LEU A  42      61.306  72.200 127.460  1.00  0.00           C
ATOM    835  CD2 LEU A  42      59.385  73.561 128.340  1.00  0.00           C
ATOM    839  C   LEU A  42      57.137  71.261 128.020  1.00  0.00           C
ATOM    840  O   LEU A  42      56.635  72.370 127.850  1.00  0.00           O
ATOM    841  N   ALA A  43      56.815  70.241 127.220  1.00  0.00           N
ATOM    843  CA  ALA A  43      55.855  70.321 126.150  1.00  0.00           C
ATOM    845  CB  ALA A  43      55.887  69.020 125.330  1.00  0.00           C
ATOM    849  C   ALA A  43      54.455  70.630 126.610  1.00  0.00           C
ATOM    850  O   ALA A  43      53.706  71.380 126.000  1.00  0.00           O
ATOM    851  N   GLU A  44      54.057  70.050 127.740  1.00  0.00           N
ATOM    853  CA  GLU A  44      52.757  70.300 128.310  1.00  0.00           C
ATOM    855  CB  GLU A  44      52.486  69.171 129.330  1.00  0.00           C
ATOM    858  CG  GLU A  44      52.565  69.450 130.840  1.00  0.00           C
ATOM    861  CD  GLU A  44      52.347  68.141 131.580  1.00  0.00           C
ATOM    862  OE1 GLU A  44      52.386  67.050 130.950  1.00  0.00           O
ATOM    863  OE2 GLU A  44      51.955  68.241 132.770  1.00  0.00           O
ATOM    864  C   GLU A  44      52.586  71.741 128.780  1.00  0.00           C
ATOM    865  O   GLU A  44      51.576  72.370 128.460  1.00  0.00           O
ATOM    866  N   ILE A  45      53.615  72.290 129.450  1.00  0.00           N
ATOM    868  CA  ILE A  45      53.787  73.700 129.800  1.00  0.00           C
ATOM    870  CB  ILE A  45      55.016  73.831 130.700  1.00  0.00           C
ATOM    872  CG2 ILE A  45      55.245  75.300 131.100  1.00  0.00           C
ATOM    876  CG1 ILE A  45      54.935  72.910 131.950  1.00  0.00           C
ATOM    879  CD  ILE A  45      53.787  73.241 132.910  1.00  0.00           C
ATOM    883  C   ILE A  45      53.906  74.641 128.590  1.00  0.00           C
ATOM    884  O   ILE A  45      53.387  75.760 128.560  1.00  0.00           O
ATOM    885  N   TYR A  46      54.626  74.230 127.530  1.00  0.00           N
ATOM    887  CA  TYR A  46      54.875  75.101 126.400  1.00  0.00           C
ATOM    889  CB  TYR A  46      56.076  74.580 125.570  1.00  0.00           C
ATOM    892  CG  TYR A  46      56.376  75.510 124.420  1.00  0.00           C
ATOM    893  CD1 TYR A  46      56.856  76.791 124.710  1.00  0.00           C
ATOM    895  CE1 TYR A  46      57.015  77.750 123.700  1.00  0.00           C
ATOM    897  CZ  TYR A  46      56.697  77.410 122.390  1.00  0.00           C
ATOM    898  OH  TYR A  46      56.796  78.410 121.410  1.00  0.00           O
ATOM    900  CD2 TYR A  46      56.105  75.171 123.080  1.00  0.00           C
ATOM    902  CE2 TYR A  46      56.255  76.130 122.070  1.00  0.00           C
ATOM    904  C   TYR A  46      53.636  75.300 125.530  1.00  0.00           C
ATOM    905  O   TYR A  46      53.457  76.311 124.860  1.00  0.00           O
ATOM    906  N   VAL A  47      52.696  74.351 125.620  1.00  0.00           N
ATOM    908  CA  VAL A  47      51.425  74.351 124.920  1.00  0.00           C
ATOM    910  CB  VAL A  47      51.157  72.890 124.580  1.00  0.00           C
ATOM    912  CG1 VAL A  47      49.767  72.610 124.010  1.00  0.00           C
ATOM    916  CG2 VAL A  47      52.186  72.470 123.520  1.00  0.00           C
ATOM    920  C   VAL A  47      50.385  75.061 125.800  1.00  0.00           C
ATOM    921  O   VAL A  47      49.166  74.891 125.700  1.00  0.00           O
ATOM    922  N   ARG A  48      50.905  75.880 126.740  1.00  0.00           N
ATOM    924  CA  ARG A  48      50.276  76.611 127.840  1.00  0.00           C
ATOM    926  CB  ARG A  48      48.937  77.351 127.520  1.00  0.00           C
ATOM    929  CG  ARG A  48      48.896  78.211 126.240  1.00  0.00           C
ATOM    932  CD  ARG A  48      47.456  78.371 125.710  1.00  0.00           C
ATOM    935  NE  ARG A  48      46.675  79.160 126.710  1.00  0.00           N
ATOM    937  CZ  ARG A  48      45.455  78.860 127.150  1.00  0.00           C
ATOM    938  NH1 ARG A  48      44.855  77.750 126.790  1.00  0.00           N
ATOM    941  NH2 ARG A  48      44.786  79.700 127.900  1.00  0.00           N
ATOM    944  C   ARG A  48      49.995  75.590 128.910  1.00  0.00           C
ATOM    945  O   ARG A  48      50.536  75.601 130.020  1.00  0.00           O
ATOM    946  N   TYR A  49      49.085  74.690 128.510  1.00  0.00           N
ATOM    948  CA  TYR A  49      48.545  73.550 129.170  1.00  0.00           C
ATOM    950  CB  TYR A  49      47.286  73.870 130.000  1.00  0.00           C
ATOM    953  CG  TYR A  49      47.675  74.681 131.200  1.00  0.00           C
ATOM    954  CD1 TYR A  49      47.715  76.090 131.170  1.00  0.00           C
ATOM    956  CE1 TYR A  49      48.197  76.800 132.280  1.00  0.00           C
ATOM    958  CZ  TYR A  49      48.545  76.110 133.450  1.00  0.00           C
ATOM    959  OH  TYR A  49      49.065  76.800 134.550  1.00  0.00           O
ATOM    961  CD2 TYR A  49      48.057  74.010 132.360  1.00  0.00           C
ATOM    963  CE2 TYR A  49      48.425  74.720 133.500  1.00  0.00           C
ATOM    965  C   TYR A  49      48.186  72.531 128.120  1.00  0.00           C
ATOM    966  O   TYR A  49      47.347  72.760 127.250  1.00  0.00           O
ATOM    967  N   ARG A  50      48.755  71.331 128.240  1.00  0.00           N
ATOM    969  CA  ARG A  50      48.257  70.141 127.590  1.00  0.00           C
ATOM    971  CB  ARG A  50      49.447  69.230 127.250  1.00  0.00           C
ATOM    974  CG  ARG A  50      49.326  68.311 126.020  1.00  0.00           C
ATOM    977  CD  ARG A  50      50.576  67.430 125.850  1.00  0.00           C
ATOM    980  NE  ARG A  50      50.627  66.921 124.440  1.00  0.00           N
ATOM    982  CZ  ARG A  50      50.946  67.651 123.370  1.00  0.00           C
ATOM    983  NH1 ARG A  50      51.465  68.840 123.500  1.00  0.00           N
ATOM    986  NH2 ARG A  50      50.736  67.160 122.170  1.00  0.00           N
ATOM    989  C   ARG A  50      47.295  69.481 128.560  1.00  0.00           C
ATOM    990  O   ARG A  50      47.495  69.440 129.780  1.00  0.00           O
ATOM    991  N   TYR A  51      46.157  69.000 128.030  1.00  0.00           N
ATOM    993  CA  TYR A  51      45.105  68.380 128.800  1.00  0.00           C
ATOM    995  CB  TYR A  51      43.867  68.160 127.900  1.00  0.00           C
ATOM    998  CG  TYR A  51      43.387  69.501 127.400  1.00  0.00           C
ATOM    999  CD1 TYR A  51      42.626  70.311 128.250  1.00  0.00           C
ATOM   1001  CE1 TYR A  51      42.207  71.580 127.840  1.00  0.00           C
ATOM   1003  CZ  TYR A  51      42.547  72.050 126.570  1.00  0.00           C
ATOM   1004  OH  TYR A  51      42.175  73.351 126.210  1.00  0.00           O
ATOM   1006  CD2 TYR A  51      43.685  69.961 126.100  1.00  0.00           C
ATOM   1008  CE2 TYR A  51      43.265  71.241 125.690  1.00  0.00           C
ATOM   1010  C   TYR A  51      45.515  67.090 129.480  1.00  0.00           C
ATOM   1011  O   TYR A  51      45.167  66.830 130.620  1.00  0.00           O
ATOM   1012  N   GLY A  52      46.315  66.270 128.780  1.00  0.00           N
ATOM   1014  CA  GLY A  52      46.796  64.991 129.270  1.00  0.00           C
ATOM   1017  C   GLY A  52      46.185  63.851 128.500  1.00  0.00           C
ATOM   1018  O   GLY A  52      46.687  62.741 128.560  1.00  0.00           O
ATOM   1019  N   GLU A  53      45.105  64.091 127.730  1.00  0.00           N
ATOM   1021  CA  GLU A  53      44.545  63.061 126.860  1.00  0.00           C
ATOM   1023  CB  GLU A  53      43.165  63.471 126.300  1.00  0.00           C
ATOM   1026  CG  GLU A  53      42.015  63.630 127.330  1.00  0.00           C
ATOM   1029  CD  GLU A  53      41.745  65.061 127.750  1.00  0.00           C
ATOM   1030  OE1 GLU A  53      42.007  65.990 126.930  1.00  0.00           O
ATOM   1031  OE2 GLU A  53      41.265  65.241 128.910  1.00  0.00           O
ATOM   1032  C   GLU A  53      45.447  62.760 125.660  1.00  0.00           C
ATOM   1033  O   GLU A  53      45.495  61.630 125.180  1.00  0.00           O
ATOM   1034  N   ARG A  54      46.146  63.800 125.170  1.00  0.00           N
ATOM   1036  CA  ARG A  54      47.066  63.750 124.040  1.00  0.00           C
ATOM   1038  CB  ARG A  54      47.597  65.190 123.750  1.00  0.00           C
ATOM   1041  CG  ARG A  54      46.535  66.270 123.450  1.00  0.00           C
ATOM   1044  CD  ARG A  54      47.165  67.610 123.040  1.00  0.00           C
ATOM   1047  NE  ARG A  54      46.125  68.700 123.160  1.00  0.00           N
ATOM   1049  CZ  ARG A  54      46.367  70.000 123.210  1.00  0.00           C
ATOM   1050  NH1 ARG A  54      47.547  70.510 123.450  1.00  0.00           N
ATOM   1053  NH2 ARG A  54      45.367  70.840 123.040  1.00  0.00           N
ATOM   1056  C   ARG A  54      48.265  62.830 124.290  1.00  0.00           C
ATOM   1057  O   ARG A  54      49.187  63.200 125.010  1.00  0.00           O
ATOM   1058  N   ILE A  55      48.326  61.640 123.640  1.00  0.00           N
ATOM   1060  CA  ILE A  55      49.496  60.761 123.620  1.00  0.00           C
ATOM   1062  CB  ILE A  55      49.175  59.431 122.940  1.00  0.00           C
ATOM   1064  CG2 ILE A  55      48.946  59.621 121.420  1.00  0.00           C
ATOM   1068  CG1 ILE A  55      50.245  58.331 123.170  1.00  0.00           C
ATOM   1071  CD  ILE A  55      49.837  56.981 122.580  1.00  0.00           C
ATOM   1075  C   ILE A  55      50.665  61.430 122.930  1.00  0.00           C
ATOM   1076  O   ILE A  55      50.466  62.130 121.940  1.00  0.00           O
ATOM   1077  N   ALA A  56      51.915  61.300 123.410  1.00  0.00           N
ATOM   1079  CA  ALA A  56      53.085  61.801 122.680  1.00  0.00           C
ATOM   1081  CB  ALA A  56      53.815  62.880 123.500  1.00  0.00           C
ATOM   1085  C   ALA A  56      54.026  60.650 122.370  1.00  0.00           C
ATOM   1086  O   ALA A  56      54.556  60.011 123.270  1.00  0.00           O
ATOM   1087  N   GLU A  57      54.307  60.341 121.100  1.00  0.00           N
ATOM   1089  CA  GLU A  57      55.377  59.410 120.790  1.00  0.00           C
ATOM   1091  CB  GLU A  57      55.187  58.590 119.510  1.00  0.00           C
ATOM   1094  CG  GLU A  57      53.917  57.680 119.540  1.00  0.00           C
ATOM   1097  CD  GLU A  57      54.026  56.430 120.410  1.00  0.00           C
ATOM   1098  OE1 GLU A  57      54.896  55.570 120.090  1.00  0.00           O
ATOM   1099  OE2 GLU A  57      53.236  56.300 121.390  1.00  0.00           O
ATOM   1100  C   GLU A  57      56.697  60.151 120.780  1.00  0.00           C
ATOM   1101  O   GLU A  57      56.915  61.141 120.090  1.00  0.00           O
ATOM   1102  N   GLU A  58      57.586  59.681 121.650  1.00  0.00           N
ATOM   1104  CA  GLU A  58      58.727  60.400 122.140  1.00  0.00           C
ATOM   1106  CB  GLU A  58      58.436  61.750 122.850  1.00  0.00           C
ATOM   1109  CG  GLU A  58      59.405  62.181 123.990  1.00  0.00           C
ATOM   1112  CD  GLU A  58      60.816  62.550 123.560  1.00  0.00           C
ATOM   1113  OE1 GLU A  58      61.157  62.340 122.370  1.00  0.00           O
ATOM   1114  OE2 GLU A  58      61.547  63.111 124.410  1.00  0.00           O
ATOM   1115  C   GLU A  58      59.496  59.380 122.930  1.00  0.00           C
ATOM   1116  O   GLU A  58      59.197  59.040 124.080  1.00  0.00           O
ATOM   1117  N   GLU A  59      60.406  58.800 122.160  1.00  0.00           N
ATOM   1119  CA  GLU A  59      61.547  57.981 122.480  1.00  0.00           C
ATOM   1121  CB  GLU A  59      61.227  56.531 122.960  1.00  0.00           C
ATOM   1124  CG  GLU A  59      62.435  55.541 122.920  1.00  0.00           C
ATOM   1127  CD  GLU A  59      62.906  54.800 124.190  1.00  0.00           C
ATOM   1128  OE1 GLU A  59      62.095  54.491 125.110  1.00  0.00           O
ATOM   1129  OE2 GLU A  59      64.117  54.410 124.160  1.00  0.00           O
ATOM   1130  C   GLU A  59      62.267  58.080 121.150  1.00  0.00           C
ATOM   1131  O   GLU A  59      62.565  57.121 120.450  1.00  0.00           O
ATOM   1132  N   LYS A  60      62.477  59.351 120.730  1.00  0.00           N
ATOM   1134  CA  LYS A  60      63.057  59.751 119.470  1.00  0.00           C
ATOM   1136  CB  LYS A  60      62.036  60.500 118.600  1.00  0.00           C
ATOM   1139  CG  LYS A  60      60.896  59.651 118.040  1.00  0.00           C
ATOM   1142  CD  LYS A  60      59.875  60.611 117.430  1.00  0.00           C
ATOM   1145  CE  LYS A  60      58.755  59.950 116.670  1.00  0.00           C
ATOM   1148  NZ  LYS A  60      58.057  61.011 115.960  1.00  0.00           N
ATOM   1152  C   LYS A  60      64.197  60.710 119.730  1.00  0.00           C
ATOM   1153  O   LYS A  60      64.085  61.900 119.420  1.00  0.00           O
ATOM   1154  N   PRO A  61      65.297  60.281 120.330  1.00  0.00           N
ATOM   1155  CD  PRO A  61      65.595  58.870 120.550  1.00  0.00           C
ATOM   1158  CA  PRO A  61      66.507  61.081 120.330  1.00  0.00           C
ATOM   1160  CB  PRO A  61      67.477  60.290 121.210  1.00  0.00           C
ATOM   1163  CG  PRO A  61      66.995  58.831 121.160  1.00  0.00           C
ATOM   1166  C   PRO A  61      67.025  61.290 118.930  1.00  0.00           C
ATOM   1167  O   PRO A  61      66.866  60.421 118.060  1.00  0.00           O
ATOM   1168  N   TYR A  62      67.665  62.430 118.670  1.00  0.00           N
ATOM   1170  CA  TYR A  62      68.495  62.550 117.500  1.00  0.00           C
ATOM   1172  CB  TYR A  62      68.966  64.010 117.340  1.00  0.00           C
ATOM   1175  CG  TYR A  62      67.955  64.880 116.630  1.00  0.00           C
ATOM   1176  CD1 TYR A  62      67.165  64.400 115.570  1.00  0.00           C
ATOM   1178  CE1 TYR A  62      66.257  65.241 114.930  1.00  0.00           C
ATOM   1180  CZ  TYR A  62      66.196  66.591 115.240  1.00  0.00           C
ATOM   1181  OH  TYR A  62      65.257  67.380 114.560  1.00  0.00           O
ATOM   1183  CD2 TYR A  62      67.855  66.241 116.970  1.00  0.00           C
ATOM   1185  CE2 TYR A  62      67.025  67.110 116.240  1.00  0.00           C
ATOM   1187  C   TYR A  62      69.657  61.570 117.480  1.00  0.00           C
ATOM   1188  O   TYR A  62      70.326  61.340 118.480  1.00  0.00           O
ATOM   1189  N   LEU A  63      69.855  60.910 116.320  1.00  0.00           N
ATOM   1191  CA  LEU A  63      70.937  59.971 116.040  1.00  0.00           C
ATOM   1193  CB  LEU A  63      70.876  59.501 114.560  1.00  0.00           C
ATOM   1196  CG  LEU A  63      69.797  58.461 114.200  1.00  0.00           C
ATOM   1198  CD1 LEU A  63      69.946  58.000 112.740  1.00  0.00           C
ATOM   1202  CD2 LEU A  63      69.925  57.230 115.110  1.00  0.00           C
ATOM   1206  C   LEU A  63      72.355  60.430 116.370  1.00  0.00           C
ATOM   1207  O   LEU A  63      72.656  61.591 116.560  1.00  0.00           O
ATOM   1208  N   ILE A  64      73.306  59.491 116.390  1.00  0.00           N
ATOM   1210  CA  ILE A  64      74.727  59.770 116.570  1.00  0.00           C
ATOM   1212  CB  ILE A  64      75.486  58.490 116.930  1.00  0.00           C
ATOM   1214  CG2 ILE A  64      75.025  58.101 118.340  1.00  0.00           C
ATOM   1218  CG1 ILE A  64      75.245  57.270 116.010  1.00  0.00           C
ATOM   1221  CD  ILE A  64      76.165  57.200 114.790  1.00  0.00           C
ATOM   1225  C   ILE A  64      75.326  60.530 115.380  1.00  0.00           C
ATOM   1226  O   ILE A  64      76.245  61.351 115.480  1.00  0.00           O
ATOM   1227  N   THR A  65      74.756  60.290 114.190  1.00  0.00           N
ATOM   1229  CA  THR A  65      75.055  61.011 112.960  1.00  0.00           C
ATOM   1231  CB  THR A  65      74.745  60.141 111.750  1.00  0.00           C
ATOM   1233  OG1 THR A  65      75.315  60.681 110.570  1.00  0.00           O
ATOM   1235  CG2 THR A  65      73.236  60.031 111.480  1.00  0.00           C
ATOM   1239  C   THR A  65      74.296  62.331 112.910  1.00  0.00           C
ATOM   1240  O   THR A  65      74.587  63.200 112.100  1.00  0.00           O
ATOM   1241  N   GLU A  66      73.315  62.561 113.810  1.00  0.00           N
ATOM   1243  CA  GLU A  66      72.776  63.880 114.020  1.00  0.00           C
ATOM   1245  CB  GLU A  66      71.385  63.930 114.710  1.00  0.00           C
ATOM   1248  CG  GLU A  66      70.216  63.371 113.880  1.00  0.00           C
ATOM   1251  CD  GLU A  66      69.735  64.301 112.790  1.00  0.00           C
ATOM   1252  OE1 GLU A  66      69.055  65.320 113.040  1.00  0.00           O
ATOM   1253  OE2 GLU A  66      69.966  63.921 111.610  1.00  0.00           O
ATOM   1254  C   GLU A  66      73.735  64.670 114.880  1.00  0.00           C
ATOM   1255  O   GLU A  66      74.135  64.280 115.970  1.00  0.00           O
ATOM   1256  N   LEU A  67      74.135  65.840 114.380  1.00  0.00           N
ATOM   1258  CA  LEU A  67      74.875  66.770 115.170  1.00  0.00           C
ATOM   1260  CB  LEU A  67      75.806  67.681 114.290  1.00  0.00           C
ATOM   1263  CG  LEU A  67      76.466  67.220 112.930  1.00  0.00           C
ATOM   1265  CD1 LEU A  67      77.945  67.610 112.720  1.00  0.00           C
ATOM   1269  CD2 LEU A  67      76.336  65.770 112.460  1.00  0.00           C
ATOM   1273  C   LEU A  67      73.955  67.531 116.170  1.00  0.00           C
ATOM   1274  O   LEU A  67      74.486  68.041 117.160  1.00  0.00           O
ATOM   1275  N   PRO A  68      72.617  67.651 116.110  1.00  0.00           N
ATOM   1276  CD  PRO A  68      71.826  67.811 114.880  1.00  0.00           C
ATOM   1279  CA  PRO A  68      71.877  68.120 117.280  1.00  0.00           C
ATOM   1281  CB  PRO A  68      70.557  68.671 116.730  1.00  0.00           C
ATOM   1284  CG  PRO A  68      70.385  68.041 115.340  1.00  0.00           C
ATOM   1287  C   PRO A  68      71.596  67.040 118.300  1.00  0.00           C
ATOM   1288  O   PRO A  68      71.036  66.011 117.950  1.00  0.00           O
ATOM   1289  N   ASP A  69      71.877  67.300 119.600  1.00  0.00           N
ATOM   1291  CA  ASP A  69      71.286  66.480 120.650  1.00  0.00           C
ATOM   1293  CB  ASP A  69      72.286  66.101 121.770  1.00  0.00           C
ATOM   1296  CG  ASP A  69      71.786  64.901 122.570  1.00  0.00           C
ATOM   1297  OD1 ASP A  69      71.286  63.921 121.980  1.00  0.00           O
ATOM   1298  OD2 ASP A  69      71.907  64.950 123.820  1.00  0.00           O
ATOM   1299  C   ASP A  69      70.036  67.220 121.160  1.00  0.00           C
ATOM   1300  O   ASP A  69      70.097  68.200 121.910  1.00  0.00           O
ATOM   1301  N   SER A  70      68.875  66.741 120.700  1.00  0.00           N
ATOM   1303  CA  SER A  70      67.547  67.300 120.880  1.00  0.00           C
ATOM   1305  CB  SER A  70      67.126  68.461 119.910  1.00  0.00           C
ATOM   1308  OG  SER A  70      67.916  69.650 120.020  1.00  0.00           O
ATOM   1310  C   SER A  70      66.596  66.141 120.680  1.00  0.00           C
ATOM   1311  O   SER A  70      66.947  65.130 120.060  1.00  0.00           O
ATOM   1312  N   TRP A  71      65.377  66.241 121.230  1.00  0.00           N
ATOM   1314  CA  TRP A  71      64.366  65.200 121.200  1.00  0.00           C
ATOM   1316  CB  TRP A  71      63.727  65.050 122.590  1.00  0.00           C
ATOM   1319  CG  TRP A  71      64.637  64.400 123.560  1.00  0.00           C
ATOM   1320  CD1 TRP A  71      65.455  65.000 124.470  1.00  0.00           C
ATOM   1322  NE1 TRP A  71      66.187  64.040 125.110  1.00  0.00           N
ATOM   1324  CE2 TRP A  71      65.866  62.800 124.590  1.00  0.00           C
ATOM   1325  CD2 TRP A  71      64.837  62.991 123.650  1.00  0.00           C
ATOM   1326  CE3 TRP A  71      64.236  61.900 123.040  1.00  0.00           C
ATOM   1328  CZ3 TRP A  71      64.595  60.621 123.470  1.00  0.00           C
ATOM   1330  CZ2 TRP A  71      66.396  61.521 124.800  1.00  0.00           C
ATOM   1332  CH2 TRP A  71      65.675  60.430 124.320  1.00  0.00           C
ATOM   1334  C   TRP A  71      63.225  65.551 120.270  1.00  0.00           C
ATOM   1335  O   TRP A  71      62.646  66.630 120.400  1.00  0.00           O
ATOM   1336  N   VAL A  72      62.835  64.651 119.350  1.00  0.00           N
ATOM   1338  CA  VAL A  72      61.745  64.961 118.440  1.00  0.00           C
ATOM   1340  CB  VAL A  72      61.936  64.431 117.020  1.00  0.00           C
ATOM   1342  CG1 VAL A  72      60.716  64.831 116.150  1.00  0.00           C
ATOM   1346  CG2 VAL A  72      63.225  65.040 116.450  1.00  0.00           C
ATOM   1350  C   VAL A  72      60.447  64.410 118.960  1.00  0.00           C
ATOM   1351  O   VAL A  72      60.187  63.220 118.890  1.00  0.00           O
ATOM   1352  N   VAL A  73      59.536  65.250 119.440  1.00  0.00           N
ATOM   1354  CA  VAL A  73      58.257  64.811 119.940  1.00  0.00           C
ATOM   1356  CB  VAL A  73      57.785  65.681 121.100  1.00  0.00           C
ATOM   1358  CG1 VAL A  73      56.515  65.110 121.750  1.00  0.00           C
ATOM   1362  CG2 VAL A  73      58.925  65.720 122.120  1.00  0.00           C
ATOM   1366  C   VAL A  73      57.277  64.961 118.830  1.00  0.00           C
ATOM   1367  O   VAL A  73      57.155  66.050 118.270  1.00  0.00           O
ATOM   1368  N   GLU A  74      56.495  63.921 118.490  1.00  0.00           N
ATOM   1370  CA  GLU A  74      55.285  64.140 117.730  1.00  0.00           C
ATOM   1372  CB  GLU A  74      55.276  63.380 116.370  1.00  0.00           C
ATOM   1375  CG  GLU A  74      54.946  61.871 116.380  1.00  0.00           C
ATOM   1378  CD  GLU A  74      55.396  61.110 115.140  1.00  0.00           C
ATOM   1379  OE1 GLU A  74      56.076  61.721 114.270  1.00  0.00           O
ATOM   1380  OE2 GLU A  74      55.307  59.860 115.130  1.00  0.00           O
ATOM   1381  C   GLU A  74      54.187  63.770 118.690  1.00  0.00           C
ATOM   1382  O   GLU A  74      54.265  62.781 119.420  1.00  0.00           O
ATOM   1383  N   GLY A  75      53.197  64.660 118.840  1.00  0.00           N
ATOM   1385  CA  GLY A  75      52.137  64.491 119.810  1.00  0.00           C
ATOM   1388  C   GLY A  75      50.835  64.651 119.130  1.00  0.00           C
ATOM   1389  O   GLY A  75      50.595  65.681 118.510  1.00  0.00           O
ATOM   1390  N   ALA A  76      49.925  63.671 119.260  1.00  0.00           N
ATOM   1392  CA  ALA A  76      48.625  63.770 118.650  1.00  0.00           C
ATOM   1394  CB  ALA A  76      48.015  62.380 118.450  1.00  0.00           C
ATOM   1398  C   ALA A  76      47.646  64.610 119.450  1.00  0.00           C
ATOM   1399  O   ALA A  76      47.586  64.561 120.680  1.00  0.00           O
ATOM   1400  N   LYS A  77      46.796  65.370 118.760  1.00  0.00           N
ATOM   1402  CA  LYS A  77      45.635  65.971 119.380  1.00  0.00           C
ATOM   1404  CB  LYS A  77      45.606  67.500 119.210  1.00  0.00           C
ATOM   1407  CG  LYS A  77      44.585  68.220 120.090  1.00  0.00           C
ATOM   1410  CD  LYS A  77      44.637  69.770 120.040  1.00  0.00           C
ATOM   1413  CE  LYS A  77      44.595  70.410 118.640  1.00  0.00           C
ATOM   1416  NZ  LYS A  77      44.626  71.900 118.630  1.00  0.00           N
ATOM   1420  C   LYS A  77      44.396  65.290 118.830  1.00  0.00           C
ATOM   1421  O   LYS A  77      43.485  65.901 118.290  1.00  0.00           O
ATOM   1422  N   LEU A  78      44.335  63.961 119.060  1.00  0.00           N
ATOM   1424  CA  LEU A  78      43.225  63.101 118.710  1.00  0.00           C
ATOM   1426  CB  LEU A  78      43.657  61.630 118.930  1.00  0.00           C
ATOM   1429  CG  LEU A  78      42.807  60.530 118.270  1.00  0.00           C
ATOM   1431  CD1 LEU A  78      41.417  60.330 118.880  1.00  0.00           C
ATOM   1435  CD2 LEU A  78      42.765  60.710 116.740  1.00  0.00           C
ATOM   1439  C   LEU A  78      41.896  63.531 119.360  1.00  0.00           C
ATOM   1440  O   LEU A  78      40.876  63.561 118.680  1.00  0.00           O
ATOM   1441  N   PRO A  79      41.835  63.961 120.620  1.00  0.00           N
ATOM   1442  CD  PRO A  79      42.656  63.340 121.670  1.00  0.00           C
ATOM   1445  CA  PRO A  79      40.605  64.491 121.180  1.00  0.00           C
ATOM   1447  CB  PRO A  79      41.005  64.821 122.610  1.00  0.00           C
ATOM   1450  CG  PRO A  79      41.915  63.651 122.970  1.00  0.00           C
ATOM   1453  C   PRO A  79      40.015  65.720 120.520  1.00  0.00           C
ATOM   1454  O   PRO A  79      38.806  65.770 120.410  1.00  0.00           O
ATOM   1455  N   TYR A  80      40.816  66.710 120.100  1.00  0.00           N
ATOM   1457  CA  TYR A  80      40.237  67.870 119.420  1.00  0.00           C
ATOM   1459  CB  TYR A  80      41.206  69.080 119.590  1.00  0.00           C
ATOM   1462  CG  TYR A  80      40.666  70.361 119.020  1.00  0.00           C
ATOM   1463  CD1 TYR A  80      39.826  71.191 119.770  1.00  0.00           C
ATOM   1465  CE1 TYR A  80      39.315  72.370 119.210  1.00  0.00           C
ATOM   1467  CZ  TYR A  80      39.616  72.690 117.880  1.00  0.00           C
ATOM   1468  OH  TYR A  80      38.986  73.770 117.210  1.00  0.00           O
ATOM   1470  CD2 TYR A  80      41.046  70.760 117.740  1.00  0.00           C
ATOM   1472  CE2 TYR A  80      40.507  71.900 117.150  1.00  0.00           C
ATOM   1474  C   TYR A  80      39.955  67.561 117.950  1.00  0.00           C
ATOM   1475  O   TYR A  80      38.905  67.890 117.420  1.00  0.00           O
ATOM   1476  N   GLU A  81      40.876  66.851 117.260  1.00  0.00           N
ATOM   1478  CA  GLU A  81      40.655  66.421 115.900  1.00  0.00           C
ATOM   1480  CB  GLU A  81      41.547  67.181 114.890  1.00  0.00           C
ATOM   1483  CG  GLU A  81      41.026  68.610 114.580  1.00  0.00           C
ATOM   1486  CD  GLU A  81      41.745  69.251 113.400  1.00  0.00           C
ATOM   1487  OE1 GLU A  81      41.856  68.580 112.340  1.00  0.00           O
ATOM   1488  OE2 GLU A  81      42.216  70.400 113.560  1.00  0.00           O
ATOM   1489  C   GLU A  81      40.905  64.950 115.760  1.00  0.00           C
ATOM   1490  O   GLU A  81      42.036  64.470 115.840  1.00  0.00           O
ATOM   1491  N   VAL A  82      39.847  64.180 115.440  1.00  0.00           N
ATOM   1493  CA  VAL A  82      39.955  62.741 115.260  1.00  0.00           C
ATOM   1495  CB  VAL A  82      38.697  62.030 115.730  1.00  0.00           C
ATOM   1497  CG1 VAL A  82      37.466  62.380 114.880  1.00  0.00           C
ATOM   1501  CG2 VAL A  82      38.946  60.520 115.830  1.00  0.00           C
ATOM   1505  C   VAL A  82      40.425  62.410 113.830  1.00  0.00           C
ATOM   1506  O   VAL A  82      39.885  61.580 113.100  1.00  0.00           O
ATOM   1507  N   ALA A  83      41.507  63.080 113.390  1.00  0.00           N
ATOM   1509  CA  ALA A  83      41.996  63.020 112.030  1.00  0.00           C
ATOM   1511  CB  ALA A  83      41.697  64.361 111.330  1.00  0.00           C
ATOM   1515  C   ALA A  83      43.475  62.730 111.980  1.00  0.00           C
ATOM   1516  O   ALA A  83      44.127  62.890 110.950  1.00  0.00           O
ATOM   1517  N   GLY A  84      44.076  62.290 113.110  1.00  0.00           N
ATOM   1519  CA  GLY A  84      45.536  62.230 113.200  1.00  0.00           C
ATOM   1522  C   GLY A  84      46.157  63.601 113.260  1.00  0.00           C
ATOM   1523  O   GLY A  84      47.207  63.851 112.680  1.00  0.00           O
ATOM   1524  N   GLY A  85      45.507  64.581 113.950  1.00  0.00           N
ATOM   1526  CA  GLY A  85      46.055  65.920 114.140  1.00  0.00           C
ATOM   1529  C   GLY A  85      47.326  65.880 114.950  1.00  0.00           C
ATOM   1530  O   GLY A  85      47.347  65.221 115.980  1.00  0.00           O
ATOM   1531  N   VAL A  86      48.405  66.591 114.550  1.00  0.00           N
ATOM   1533  CA  VAL A  86      49.707  66.311 115.130  1.00  0.00           C
ATOM   1535  CB  VAL A  86      50.455  65.200 114.390  1.00  0.00           C
ATOM   1537  CG1 VAL A  86      51.055  65.700 113.050  1.00  0.00           C
ATOM   1541  CG2 VAL A  86      51.515  64.561 115.310  1.00  0.00           C
ATOM   1545  C   VAL A  86      50.546  67.550 115.290  1.00  0.00           C
ATOM   1546  O   VAL A  86      50.447  68.580 114.620  1.00  0.00           O
ATOM   1547  N   PHE A  87      51.376  67.511 116.330  1.00  0.00           N
ATOM   1549  CA  PHE A  87      52.095  68.651 116.820  1.00  0.00           C
ATOM   1551  CB  PHE A  87      51.507  69.130 118.180  1.00  0.00           C
ATOM   1554  CG  PHE A  87      50.086  69.531 117.910  1.00  0.00           C
ATOM   1555  CD1 PHE A  87      49.847  70.790 117.370  1.00  0.00           C
ATOM   1557  CE1 PHE A  87      48.625  71.071 116.740  1.00  0.00           C
ATOM   1559  CZ  PHE A  87      47.646  70.081 116.650  1.00  0.00           C
ATOM   1561  CD2 PHE A  87      49.047  68.590 117.950  1.00  0.00           C
ATOM   1563  CE2 PHE A  87      47.855  68.840 117.260  1.00  0.00           C
ATOM   1565  C   PHE A  87      53.495  68.150 116.980  1.00  0.00           C
ATOM   1566  O   PHE A  87      53.736  67.251 117.780  1.00  0.00           O
ATOM   1567  N   ILE A  88      54.447  68.691 116.200  1.00  0.00           N
ATOM   1569  CA  ILE A  88      55.845  68.340 116.380  1.00  0.00           C
ATOM   1571  CB  ILE A  88      56.656  67.950 115.150  1.00  0.00           C
ATOM   1573  CG2 ILE A  88      56.027  66.650 114.620  1.00  0.00           C
ATOM   1577  CG1 ILE A  88      56.736  69.000 114.020  1.00  0.00           C
ATOM   1580  CD  ILE A  88      57.867  70.031 114.170  1.00  0.00           C
ATOM   1584  C   ILE A  88      56.495  69.421 117.200  1.00  0.00           C
ATOM   1585  O   ILE A  88      56.245  70.611 117.030  1.00  0.00           O
ATOM   1586  N   ILE A  89      57.286  68.991 118.180  1.00  0.00           N
ATOM   1588  CA  ILE A  89      57.986  69.851 119.100  1.00  0.00           C
ATOM   1590  CB  ILE A  89      57.375  69.870 120.500  1.00  0.00           C
ATOM   1592  CG2 ILE A  89      58.165  70.880 121.340  1.00  0.00           C
ATOM   1596  CG1 ILE A  89      55.887  70.270 120.460  1.00  0.00           C
ATOM   1599  CD  ILE A  89      54.875  69.120 120.390  1.00  0.00           C
ATOM   1603  C   ILE A  89      59.356  69.270 119.170  1.00  0.00           C
ATOM   1604  O   ILE A  89      59.486  68.050 119.290  1.00  0.00           O
ATOM   1605  N   GLU A  90      60.406  70.110 119.110  1.00  0.00           N
ATOM   1607  CA  GLU A  90      61.736  69.621 119.370  1.00  0.00           C
ATOM   1609  CB  GLU A  90      62.547  69.421 118.090  1.00  0.00           C
ATOM   1612  CG  GLU A  90      63.085  70.671 117.350  1.00  0.00           C
ATOM   1615  CD  GLU A  90      63.776  70.230 116.060  1.00  0.00           C
ATOM   1616  OE1 GLU A  90      64.665  69.330 116.150  1.00  0.00           O
ATOM   1617  OE2 GLU A  90      63.387  70.720 114.980  1.00  0.00           O
ATOM   1618  C   GLU A  90      62.467  70.410 120.440  1.00  0.00           C
ATOM   1619  O   GLU A  90      62.375  71.630 120.530  1.00  0.00           O
ATOM   1620  N   ILE A  91      63.135  69.660 121.330  1.00  0.00           N
ATOM   1622  CA  ILE A  91      63.605  70.141 122.620  1.00  0.00           C
ATOM   1624  CB  ILE A  91      62.855  69.481 123.780  1.00  0.00           C
ATOM   1626  CG2 ILE A  91      63.366  69.950 125.170  1.00  0.00           C
ATOM   1630  CG1 ILE A  91      61.347  69.730 123.620  1.00  0.00           C
ATOM   1633  CD  ILE A  91      60.985  71.220 123.600  1.00  0.00           C
ATOM   1637  C   ILE A  91      65.026  69.770 122.800  1.00  0.00           C
ATOM   1638  O   ILE A  91      65.385  68.601 122.690  1.00  0.00           O
ATOM   1639  N   ASN A  92      65.915  70.741 123.110  1.00  0.00           N
ATOM   1641  CA  ASN A  92      67.316  70.410 123.310  1.00  0.00           C
ATOM   1643  CB  ASN A  92      68.187  71.660 123.560  1.00  0.00           C
ATOM   1646  CG  ASN A  92      68.157  72.590 122.350  1.00  0.00           C
ATOM   1647  OD1 ASN A  92      67.407  72.461 121.390  1.00  0.00           O
ATOM   1648  ND2 ASN A  92      69.047  73.610 122.380  1.00  0.00           N
ATOM   1651  C   ASN A  92      67.547  69.440 124.460  1.00  0.00           C
ATOM   1652  O   ASN A  92      67.095  69.641 125.580  1.00  0.00           O
ATOM   1653  N   LYS A  93      68.306  68.360 124.220  1.00  0.00           N
ATOM   1655  CA  LYS A  93      68.466  67.300 125.190  1.00  0.00           C
ATOM   1657  CB  LYS A  93      68.977  66.020 124.490  1.00  0.00           C
ATOM   1660  CG  LYS A  93      69.455  64.891 125.430  1.00  0.00           C
ATOM   1663  CD  LYS A  93      69.447  63.501 124.760  1.00  0.00           C
ATOM   1666  CE  LYS A  93      70.425  62.450 125.310  1.00  0.00           C
ATOM   1669  NZ  LYS A  93      70.025  61.900 126.630  1.00  0.00           N
ATOM   1673  C   LYS A  93      69.345  67.741 126.360  1.00  0.00           C
ATOM   1674  O   LYS A  93      69.366  67.130 127.430  1.00  0.00           O
ATOM   1675  N   LYS A  94      70.065  68.860 126.200  1.00  0.00           N
ATOM   1677  CA  LYS A  94      70.966  69.351 127.210  1.00  0.00           C
ATOM   1679  CB  LYS A  94      72.187  70.011 126.530  1.00  0.00           C
ATOM   1682  CG  LYS A  94      73.085  68.940 125.910  1.00  0.00           C
ATOM   1685  CD  LYS A  94      74.335  69.491 125.210  1.00  0.00           C
ATOM   1688  CE  LYS A  94      75.227  70.321 126.150  1.00  0.00           C
ATOM   1691  NZ  LYS A  94      76.466  70.731 125.470  1.00  0.00           N
ATOM   1695  C   LYS A  94      70.396  70.200 128.350  1.00  0.00           C
ATOM   1696  O   LYS A  94      70.546  69.800 129.500  1.00  0.00           O
ATOM   1697  N   ASN A  95      69.727  71.360 128.100  1.00  0.00           N
ATOM   1699  CA  ASN A  95      69.166  72.171 129.190  1.00  0.00           C
ATOM   1701  CB  ASN A  95      69.635  73.651 129.160  1.00  0.00           C
ATOM   1704  CG  ASN A  95      71.146  73.800 129.070  1.00  0.00           C
ATOM   1705  OD1 ASN A  95      71.975  73.050 129.590  1.00  0.00           O
ATOM   1706  ND2 ASN A  95      71.565  74.851 128.330  1.00  0.00           N
ATOM   1709  C   ASN A  95      67.656  72.241 129.090  1.00  0.00           C
ATOM   1710  O   ASN A  95      67.007  72.971 129.840  1.00  0.00           O
ATOM   1711  N   GLY A  96      67.056  71.510 128.120  1.00  0.00           N
ATOM   1713  CA  GLY A  96      65.616  71.520 127.930  1.00  0.00           C
ATOM   1716  C   GLY A  96      65.076  72.861 127.570  1.00  0.00           C
ATOM   1717  O   GLY A  96      64.236  73.410 128.280  1.00  0.00           O
ATOM   1718  N   CYS A  97      65.565  73.440 126.460  1.00  0.00           N
ATOM   1720  CA  CYS A  97      64.925  74.601 125.890  1.00  0.00           C
ATOM   1722  CB  CYS A  97      65.925  75.641 125.280  1.00  0.00           C
ATOM   1725  SG  CYS A  97      66.547  75.351 123.580  1.00  0.00           S
ATOM   1727  C   CYS A  97      63.937  74.090 124.870  1.00  0.00           C
ATOM   1728  O   CYS A  97      64.175  73.120 124.150  1.00  0.00           O
ATOM   1729  N   VAL A  98      62.797  74.790 124.760  1.00  0.00           N
ATOM   1731  CA  VAL A  98      61.955  74.751 123.590  1.00  0.00           C
ATOM   1733  CB  VAL A  98      60.585  75.390 123.840  1.00  0.00           C
ATOM   1735  CG1 VAL A  98      59.907  74.590 124.960  1.00  0.00           C
ATOM   1739  CG2 VAL A  98      60.686  76.861 124.260  1.00  0.00           C
ATOM   1743  C   VAL A  98      62.696  75.361 122.420  1.00  0.00           C
ATOM   1744  O   VAL A  98      63.135  76.500 122.450  1.00  0.00           O
ATOM   1745  N   LEU A  99      62.937  74.550 121.370  1.00  0.00           N
ATOM   1747  CA  LEU A  99      63.717  75.020 120.250  1.00  0.00           C
ATOM   1749  CB  LEU A  99      64.665  73.901 119.760  1.00  0.00           C
ATOM   1752  CG  LEU A  99      65.495  74.260 118.510  1.00  0.00           C
ATOM   1754  CD1 LEU A  99      66.347  75.501 118.770  1.00  0.00           C
ATOM   1758  CD2 LEU A  99      66.367  73.080 118.060  1.00  0.00           C
ATOM   1762  C   LEU A  99      62.797  75.421 119.130  1.00  0.00           C
ATOM   1763  O   LEU A  99      62.966  76.431 118.460  1.00  0.00           O
ATOM   1764  N   ASN A 100      61.786  74.580 118.880  1.00  0.00           N
ATOM   1766  CA  ASN A 100      60.905  74.781 117.760  1.00  0.00           C
ATOM   1768  CB  ASN A 100      61.627  74.380 116.440  1.00  0.00           C
ATOM   1771  CG  ASN A 100      60.746  74.681 115.230  1.00  0.00           C
ATOM   1772  OD1 ASN A 100      60.086  75.711 115.180  1.00  0.00           O
ATOM   1773  ND2 ASN A 100      60.676  73.730 114.270  1.00  0.00           N
ATOM   1776  C   ASN A 100      59.646  73.980 117.990  1.00  0.00           C
ATOM   1777  O   ASN A 100      59.616  72.980 118.720  1.00  0.00           O
ATOM   1778  N   PHE A 101      58.555  74.391 117.320  1.00  0.00           N
ATOM   1780  CA  PHE A 101      57.295  73.711 117.370  1.00  0.00           C
ATOM   1782  CB  PHE A 101      56.437  74.230 118.560  1.00  0.00           C
ATOM   1785  CG  PHE A 101      56.115  75.690 118.390  1.00  0.00           C
ATOM   1786  CD1 PHE A 101      57.036  76.690 118.720  1.00  0.00           C
ATOM   1788  CE1 PHE A 101      56.757  78.030 118.440  1.00  0.00           C
ATOM   1790  CZ  PHE A 101      55.536  78.380 117.850  1.00  0.00           C
ATOM   1792  CD2 PHE A 101      54.896  76.061 117.810  1.00  0.00           C
ATOM   1794  CE2 PHE A 101      54.595  77.401 117.530  1.00  0.00           C
ATOM   1796  C   PHE A 101      56.605  73.921 116.020  1.00  0.00           C
ATOM   1797  O   PHE A 101      56.736  74.961 115.380  1.00  0.00           O
ATOM   1798  N   LEU A 102      55.806  72.950 115.580  1.00  0.00           N
ATOM   1800  CA  LEU A 102      54.896  73.150 114.480  1.00  0.00           C
ATOM   1802  CB  LEU A 102      55.455  72.520 113.190  1.00  0.00           C
ATOM   1805  CG  LEU A 102      54.545  72.561 111.950  1.00  0.00           C
ATOM   1807  CD1 LEU A 102      54.356  74.000 111.460  1.00  0.00           C
ATOM   1811  CD2 LEU A 102      55.126  71.700 110.820  1.00  0.00           C
ATOM   1815  C   LEU A 102      53.536  72.570 114.840  1.00  0.00           C
ATOM   1816  O   LEU A 102      53.415  71.421 115.250  1.00  0.00           O
ATOM   1817  N   HIS A 103      52.477  73.380 114.680  1.00  0.00           N
ATOM   1819  CA  HIS A 103      51.105  72.910 114.840  1.00  0.00           C
ATOM   1821  CB  HIS A 103      50.215  74.000 115.500  1.00  0.00           C
ATOM   1824  ND1 HIS A 103      49.795  73.901 118.000  1.00  0.00           N
ATOM   1825  CG  HIS A 103      50.595  74.270 116.930  1.00  0.00           C
ATOM   1826  CE1 HIS A 103      50.447  74.311 119.070  1.00  0.00           C
ATOM   1828  NE2 HIS A 103      51.596  74.950 118.750  1.00  0.00           N
ATOM   1830  CD2 HIS A 103      51.675  74.950 117.370  1.00  0.00           C
ATOM   1832  C   HIS A 103      50.576  72.570 113.470  1.00  0.00           C
ATOM   1833  O   HIS A 103      50.406  73.491 112.660  1.00  0.00           O
ATOM   1834  N   SER A 104      50.315  71.270 113.170  1.00  0.00           N
ATOM   1836  CA  SER A 104      49.655  70.880 111.930  1.00  0.00           C
ATOM   1838  CB  SER A 104      49.745  69.370 111.470  1.00  0.00           C
ATOM   1841  OG  SER A 104      48.955  68.421 112.200  1.00  0.00           O
ATOM   1843  C   SER A 104      48.257  71.440 111.860  1.00  0.00           C
ATOM   1844  O   SER A 104      47.605  71.690 112.870  1.00  0.00           O
ATOM   1845  N   LYS A 105      47.807  71.751 110.640  1.00  0.00           N
ATOM   1847  CA  LYS A 105      46.465  72.150 110.310  1.00  0.00           C
ATOM   1849  CB  LYS A 105      46.417  73.601 109.720  1.00  0.00           C
ATOM   1852  CG  LYS A 105      47.085  74.711 110.570  1.00  0.00           C
ATOM   1855  CD  LYS A 105      47.095  76.061 109.810  1.00  0.00           C
ATOM   1858  CE  LYS A 105      48.225  77.050 110.140  1.00  0.00           C
ATOM   1861  NZ  LYS A 105      48.076  77.760 111.430  1.00  0.00           N
ATOM   1865  C   LYS A 105      46.055  71.110 109.220  1.00  0.00           C
ATOM   1866  OT1 LYS A 105      46.915  70.260 108.880  1.00  0.00           O
ATOM   1867  OT2 LYS A 105      44.907  71.160 108.710  1.00  0.00           O
ATOM   1868  NH3 POPEB 106     130.667  51.700 116.180  1.00  0.00           N
ATOM   1872  C12 POPEB 106     130.637  50.200 116.010  1.00  0.00           C
ATOM   1875  C11 POPEB 106     131.147  49.721 114.630  1.00  0.00           C
ATOM   1878  P   POPEB 106     130.786  47.281 113.520  1.00  0.00           P
ATOM   1879  O13 POPEB 106     131.998  46.710 112.880  1.00  0.00           O
ATOM   1880  O14 POPEB 106     129.827  46.320 114.090  1.00  0.00           O
ATOM   1881  O11 POPEB 106     130.026  48.130 112.420  1.00  0.00           O
ATOM   1882  O12 POPEB 106     131.257  48.301 114.650  1.00  0.00           O
ATOM   1883  C1  POPEB 106     129.527  47.370 111.300  1.00  0.00           C
ATOM   1886  C2  POPEB 106     127.995  47.151 111.420  1.00  0.00           C
ATOM   1888  O21 POPEB 106     127.535  46.250 110.390  1.00  0.00           O
ATOM   1889  C21 POPEB 106     127.855  44.980 110.580  1.00  0.00           C
ATOM   1890  O22 POPEB 106     128.316  44.511 111.610  1.00  0.00           O
ATOM   1891  C22 POPEB 106     127.616  44.231 109.270  1.00  0.00           C
ATOM   1894  C3  POPEB 106     127.286  48.511 111.220  1.00  0.00           C
ATOM   1897  O31 POPEB 106     125.835  48.420 111.260  1.00  0.00           O
ATOM   1898  C31 POPEB 106     125.227  49.340 111.980  1.00  0.00           C
ATOM   1899  O32 POPEB 106     125.765  50.120 112.750  1.00  0.00           O
ATOM   1900  C32 POPEB 106     123.736  49.301 111.730  1.00  0.00           C
ATOM   1903  C23 POPEB 106     128.685  44.520 108.190  1.00  0.00           C
ATOM   1906  C24 POPEB 106     128.725  45.950 107.640  1.00  0.00           C
ATOM   1909  C25 POPEB 106     127.385  46.421 107.050  1.00  0.00           C
ATOM   1912  C26 POPEB 106     127.015  45.691 105.750  1.00  0.00           C
ATOM   1915  C27 POPEB 106     125.657  46.151 105.230  1.00  0.00           C
ATOM   1918  C28 POPEB 106     125.296  45.541 103.870  1.00  0.00           C
ATOM   1921  C29 POPEB 106     123.825  45.671 103.560  1.00  0.00           C
ATOM   1923 0C21 POPEB 106     123.186  46.791 103.200  1.00  0.00           C
ATOM   1925 1C21 POPEB 106     123.785  48.171 103.040  1.00  0.00           C
ATOM   1928 2C21 POPEB 106     122.796  49.291 103.430  1.00  0.00           C
ATOM   1931 3C21 POPEB 106     122.355  49.301 104.900  1.00  0.00           C
ATOM   1934 4C21 POPEB 106     121.605  50.590 105.280  1.00  0.00           C
ATOM   1937 5C21 POPEB 106     120.425  50.901 104.340  1.00  0.00           C
ATOM   1940 6C21 POPEB 106     119.636  52.160 104.730  1.00  0.00           C
ATOM   1943 7C21 POPEB 106     118.276  52.200 104.020  1.00  0.00           C
ATOM   1946 8C21 POPEB 106     117.467  53.480 104.260  1.00  0.00           C
ATOM   1950  C33 POPEB 106     123.225  50.660 111.210  1.00  0.00           C
ATOM   1953  C34 POPEB 106     121.726  50.601 110.940  1.00  0.00           C
ATOM   1956  C35 POPEB 106     121.245  51.820 110.130  1.00  0.00           C
ATOM   1959  C36 POPEB 106     119.776  51.750 109.710  1.00  0.00           C
ATOM   1962  C37 POPEB 106     119.415  52.940 108.820  1.00  0.00           C
ATOM   1965  C38 POPEB 106     117.915  53.210 108.770  1.00  0.00           C
ATOM   1968  C39 POPEB 106     117.516  54.571 108.210  1.00  0.00           C
ATOM   1971 0C31 POPEB 106     118.106  55.700 109.050  1.00  0.00           C
ATOM   1974 1C31 POPEB 106     117.195  56.921 109.210  1.00  0.00           C
ATOM   1977 2C31 POPEB 106     117.696  57.851 110.320  1.00  0.00           C
ATOM   1980 3C31 POPEB 106     116.745  59.010 110.600  1.00  0.00           C
ATOM   1983 4C31 POPEB 106     116.656  60.040 109.460  1.00  0.00           C
ATOM   1986 5C31 POPEB 106     115.326  60.801 109.490  1.00  0.00           C
ATOM   1989 6C31 POPEB 106     115.186  61.680 110.720  1.00  0.00           C
ATOM   1993  NH3 POPEC 107       9.486 103.980  72.650  1.00  0.00           N
ATOM   1997  C12 POPEC 107       9.425 103.420  74.050  1.00  0.00           C
ATOM   2000  C11 POPEC 107       8.255 102.431  74.210  1.00  0.00           C
ATOM   2003  P   POPEC 107       9.505 100.160  74.550  1.00  0.00           P
ATOM   2004  O13 POPEC 107       9.535 100.250  73.080  1.00  0.00           O
ATOM   2005  O14 POPEC 107      10.835 100.141  75.220  1.00  0.00           O
ATOM   2006  O11 POPEC 107       8.726  98.881  75.010  1.00  0.00           O
ATOM   2007  O12 POPEC 107       8.625 101.370  75.110  1.00  0.00           O
ATOM   2008  C1  POPEC 107       7.306  98.711  74.940  1.00  0.00           C
ATOM   2011  C2  POPEC 107       6.646  98.590  76.350  1.00  0.00           C
ATOM   2013  O21 POPEC 107       5.366  99.290  76.360  1.00  0.00           O
ATOM   2014  C21 POPEC 107       4.396  98.681  77.050  1.00  0.00           C
ATOM   2015  O22 POPEC 107       4.445  97.531  77.430  1.00  0.00           O
ATOM   2016  C22 POPEC 107       3.216  99.640  77.290  1.00  0.00           C
ATOM   2019  C3  POPEC 107       7.566  99.180  77.470  1.00  0.00           C
ATOM   2022  O31 POPEC 107       7.006  98.961  78.780  1.00  0.00           O
ATOM   2023  C31 POPEC 107       7.736  99.511  79.740  1.00  0.00           C
ATOM   2024  O32 POPEC 107       8.736 100.171  79.580  1.00  0.00           O
ATOM   2025  C32 POPEC 107       7.095  99.201  81.080  1.00  0.00           C
ATOM   2028  C23 POPEC 107       1.866  99.231  76.640  1.00  0.00           C
ATOM   2031  C24 POPEC 107       1.236  97.900  77.100  1.00  0.00           C
ATOM   2034  C25 POPEC 107       1.256  97.590  78.610  1.00  0.00           C
ATOM   2037  C26 POPEC 107       0.476  98.550  79.530  1.00  0.00           C
ATOM   2040  C27 POPEC 107       0.726  98.210  81.010  1.00  0.00           C
ATOM   2043  C28 POPEC 107       0.076  99.171  82.030  1.00  0.00           C
ATOM   2046  C29 POPEC 107       0.656  98.991  83.410  1.00  0.00           C
ATOM   2048 0C21 POPEC 107       0.066  98.450  84.500  1.00  0.00           C
ATOM   2050 1C21 POPEC 107      -1.326  97.871  84.590  1.00  0.00           C
ATOM   2053 2C21 POPEC 107      -1.306  96.330  84.620  1.00  0.00           C
ATOM   2056 3C21 POPEC 107      -0.595  95.731  85.840  1.00  0.00           C
ATOM   2059 4C21 POPEC 107      -0.314  94.231  85.670  1.00  0.00           C
ATOM   2062 5C21 POPEC 107       0.566  93.630  86.770  1.00  0.00           C
ATOM   2065 6C21 POPEC 107       0.776  92.121  86.580  1.00  0.00           C
ATOM   2068 7C21 POPEC 107       1.756  91.510  87.600  1.00  0.00           C
ATOM   2071 8C21 POPEC 107       1.916  89.991  87.480  1.00  0.00           C
ATOM   2075  C33 POPEC 107       5.766  99.970  81.250  1.00  0.00           C
ATOM   2078  C34 POPEC 107       5.175  99.880  82.660  1.00  0.00           C
ATOM   2081  C35 POPEC 107       6.245 100.071  83.740  1.00  0.00           C
ATOM   2084  C36 POPEC 107       5.705 100.351  85.140  1.00  0.00           C
ATOM   2087  C37 POPEC 107       6.686  99.821  86.190  1.00  0.00           C
ATOM   2090  C38 POPEC 107       6.396 100.260  87.620  1.00  0.00           C
ATOM   2093  C39 POPEC 107       7.146  99.371  88.630  1.00  0.00           C
ATOM   2096 0C31 POPEC 107       6.925  99.821  90.080  1.00  0.00           C
ATOM   2099 1C31 POPEC 107       7.336  98.751  91.100  1.00  0.00           C
ATOM   2102 2C31 POPEC 107       7.255  99.241  92.560  1.00  0.00           C
ATOM   2105 3C31 POPEC 107       5.856  99.690  93.020  1.00  0.00           C
ATOM   2108 4C31 POPEC 107       4.845  98.550  93.210  1.00  0.00           C
ATOM   2111 5C31 POPEC 107       3.476  99.080  93.650  1.00  0.00           C
ATOM   2114 6C31 POPEC 107       2.456  97.981  93.980  1.00  0.00           C
ATOM   2118  NH3 POPED 108      86.915 104.740  71.350  1.00  0.00           N
ATOM   2122  C12 POPED 108      86.507 103.461  70.670  1.00  0.00           C
ATOM   2125  C11 POPED 108      87.605 102.991  69.680  1.00  0.00           C
ATOM   2128  P   POPED 108      87.826 100.380  69.690  1.00  0.00           P
ATOM   2129  O13 POPED 108      86.945  99.261  69.310  1.00  0.00           O
ATOM   2130  O14 POPED 108      89.257 100.190  69.350  1.00  0.00           O
ATOM   2131  O11 POPED 108      87.686 100.660  71.260  1.00  0.00           O
ATOM   2132  O12 POPED 108      87.307 101.741  69.060  1.00  0.00           O
ATOM   2133  C1  POPED 108      88.626 100.131  72.200  1.00  0.00           C
ATOM   2136  C2  POPED 108      88.055 100.010  73.660  1.00  0.00           C
ATOM   2138  O21 POPED 108      88.116 101.281  74.370  1.00  0.00           O
ATOM   2139  C21 POPED 108      87.167 101.421  75.300  1.00  0.00           C
ATOM   2140  O22 POPED 108      86.155 100.731  75.370  1.00  0.00           O
ATOM   2141  C22 POPED 108      87.516 102.510  76.330  1.00  0.00           C
ATOM   2144  C3  POPED 108      88.895  98.940  74.440  1.00  0.00           C
ATOM   2147  O31 POPED 108      88.675  98.940  75.870  1.00  0.00           O
ATOM   2148  C31 POPED 108      87.745  98.130  76.320  1.00  0.00           C
ATOM   2149  O32 POPED 108      87.036  97.401  75.650  1.00  0.00           O
ATOM   2150  C32 POPED 108      87.745  98.200  77.840  1.00  0.00           C
ATOM   2153  C23 POPED 108      86.255 103.280  76.830  1.00  0.00           C
ATOM   2156  C24 POPED 108      86.236 103.830  78.270  1.00  0.00           C
ATOM   2159  C25 POPED 108      86.495 102.800  79.390  1.00  0.00           C
ATOM   2162  C26 POPED 108      86.066 103.340  80.760  1.00  0.00           C
ATOM   2165  C27 POPED 108      86.686 102.550  81.930  1.00  0.00           C
ATOM   2168  C28 POPED 108      86.436 103.250  83.280  1.00  0.00           C
ATOM   2171  C29 POPED 108      87.105 102.531  84.430  1.00  0.00           C
ATOM   2173 0C21 POPED 108      86.896 102.781  85.740  1.00  0.00           C
ATOM   2175 1C21 POPED 108      85.956 103.821  86.310  1.00  0.00           C
ATOM   2178 2C21 POPED 108      86.686 104.910  87.120  1.00  0.00           C
ATOM   2181 3C21 POPED 108      87.245 104.430  88.460  1.00  0.00           C
ATOM   2184 4C21 POPED 108      87.945 105.551  89.240  1.00  0.00           C
ATOM   2187 5C21 POPED 108      88.355 105.141  90.660  1.00  0.00           C
ATOM   2190 6C21 POPED 108      89.135 106.230  91.410  1.00  0.00           C
ATOM   2193 7C21 POPED 108      89.175 105.961  92.920  1.00  0.00           C
ATOM   2196 8C21 POPED 108      90.116 106.871  93.710  1.00  0.00           C
ATOM   2200  C33 POPED 108      86.337  98.030  78.450  1.00  0.00           C
ATOM   2203  C34 POPED 108      86.436  97.991  79.980  1.00  0.00           C
ATOM   2206  C35 POPED 108      85.075  98.030  80.680  1.00  0.00           C
ATOM   2209  C36 POPED 108      85.245  98.011  82.210  1.00  0.00           C
ATOM   2212  C37 POPED 108      83.936  97.720  82.950  1.00  0.00           C
ATOM   2215  C38 POPED 108      84.105  97.641  84.470  1.00  0.00           C
ATOM   2218  C39 POPED 108      84.755  98.910  85.050  1.00  0.00           C
ATOM   2221 0C31 POPED 108      84.566  99.040  86.570  1.00  0.00           C
ATOM   2224 1C31 POPED 108      83.837 100.341  86.910  1.00  0.00           C
ATOM   2227 2C31 POPED 108      83.475 100.470  88.390  1.00  0.00           C
ATOM   2230 3C31 POPED 108      84.687 100.741  89.280  1.00  0.00           C
ATOM   2233 4C31 POPED 108      84.245 100.950  90.730  1.00  0.00           C
ATOM   2236 5C31 POPED 108      85.245 101.731  91.580  1.00  0.00           C
ATOM   2239 6C31 POPED 108      84.636 102.130  92.910  1.00  0.00           C
ATOM   2243  NH3 POPEE 109      52.355 123.270  73.000  1.00  0.00           N
ATOM   2247  C12 POPEE 109      50.966 123.781  72.720  1.00  0.00           C
ATOM   2250  C11 POPEE 109      50.936 125.311  72.590  1.00  0.00           C
ATOM   2253  P   POPEE 109      48.376 125.540  72.190  1.00  0.00           P
ATOM   2254  O13 POPEE 109      48.636 125.920  70.790  1.00  0.00           O
ATOM   2255  O14 POPEE 109      47.937 124.150  72.460  1.00  0.00           O
ATOM   2256  O11 POPEE 109      47.326 126.550  72.810  1.00  0.00           O
ATOM   2257  O12 POPEE 109      49.686 125.831  73.030  1.00  0.00           O
ATOM   2258  C1  POPEE 109      47.667 127.860  73.250  1.00  0.00           C
ATOM   2261  C2  POPEE 109      47.337 128.051  74.760  1.00  0.00           C
ATOM   2263  O21 POPEE 109      47.556 129.450  75.030  1.00  0.00           O
ATOM   2264  C21 POPEE 109      47.175 129.870  76.220  1.00  0.00           C
ATOM   2265  O22 POPEE 109      46.666 129.191  77.090  1.00  0.00           O
ATOM   2266  C22 POPEE 109      47.547 131.351  76.370  1.00  0.00           C
ATOM   2269  C3  POPEE 109      48.186 127.090  75.660  1.00  0.00           C
ATOM   2272  O31 POPEE 109      47.456 126.491  76.760  1.00  0.00           O
ATOM   2273  C31 POPEE 109      46.845 125.351  76.450  1.00  0.00           C
ATOM   2274  O32 POPEE 109      46.896 124.781  75.370  1.00  0.00           O
ATOM   2275  C32 POPEE 109      46.157 124.751  77.670  1.00  0.00           C
ATOM   2278  C23 POPEE 109      46.646 132.130  77.350  1.00  0.00           C
ATOM   2281  C24 POPEE 109      45.297 132.541  76.730  1.00  0.00           C
ATOM   2284  C25 POPEE 109      44.826 133.912  77.220  1.00  0.00           C
ATOM   2287  C26 POPEE 109      44.035 133.851  78.530  1.00  0.00           C
ATOM   2290  C27 POPEE 109      43.925 135.241  79.180  1.00  0.00           C
ATOM   2293  C28 POPEE 109      42.776 135.371  80.200  1.00  0.00           C
ATOM   2296  C29 POPEE 109      42.885 134.381  81.330  1.00  0.00           C
ATOM   2298 0C21 POPEE 109      43.475 134.591  82.520  1.00  0.00           C
ATOM   2300 1C21 POPEE 109      44.146 135.871  82.960  1.00  0.00           C
ATOM   2303 2C21 POPEE 109      44.307 135.901  84.490  1.00  0.00           C
ATOM   2306 3C21 POPEE 109      44.977 137.181  85.030  1.00  0.00           C
ATOM   2309 4C21 POPEE 109      45.276 137.062  86.530  1.00  0.00           C
ATOM   2312 5C21 POPEE 109      45.476 138.401  87.250  1.00  0.00           C
ATOM   2315 6C21 POPEE 109      45.335 138.282  88.780  1.00  0.00           C
ATOM   2318 7C21 POPEE 109      46.406 137.401  89.450  1.00  0.00           C
ATOM   2321 8C21 POPEE 109      46.136 137.161  90.940  1.00  0.00           C
ATOM   2325  C33 POPEE 109      44.665 125.150  77.740  1.00  0.00           C
ATOM   2328  C34 POPEE 109      43.855 124.290  78.730  1.00  0.00           C
ATOM   2331  C35 POPEE 109      44.515 124.191  80.120  1.00  0.00           C
ATOM   2334  C36 POPEE 109      43.587 123.571  81.170  1.00  0.00           C
ATOM   2337  C37 POPEE 109      44.265 123.450  82.540  1.00  0.00           C
ATOM   2340  C38 POPEE 109      43.306 122.981  83.650  1.00  0.00           C
ATOM   2343  C39 POPEE 109      44.015 122.620  84.960  1.00  0.00           C
ATOM   2346 0C31 POPEE 109      43.076 122.561  86.170  1.00  0.00           C
ATOM   2349 1C31 POPEE 109      42.597 123.951  86.610  1.00  0.00           C
ATOM   2352 2C31 POPEE 109      41.966 123.970  88.010  1.00  0.00           C
ATOM   2355 3C31 POPEE 109      42.095 125.330  88.710  1.00  0.00           C
ATOM   2358 4C31 POPEE 109      43.527 125.610  89.190  1.00  0.00           C
ATOM   2361 5C31 POPEE 109      43.675 126.930  89.970  1.00  0.00           C
ATOM   2364 6C31 POPEE 109      45.105 127.170  90.460  1.00  0.00           C
ATOM   2368  NH3 POPEF 110      40.285  38.980  70.400  1.00  0.00           N
ATOM   2372  C12 POPEF 110      41.216  38.221  69.500  1.00  0.00           C
ATOM   2375  C11 POPEF 110      41.096  36.721  69.700  1.00  0.00           C
ATOM   2378  P   POPEF 110      42.765  34.770  69.060  1.00  0.00           P
ATOM   2379  O13 POPEF 110      41.765  33.670  69.000  1.00  0.00           O
ATOM   2380  O14 POPEF 110      43.867  34.780  68.090  1.00  0.00           O
ATOM   2381  O11 POPEF 110      43.295  34.950  70.560  1.00  0.00           O
ATOM   2382  O12 POPEF 110      41.975  36.101  68.780  1.00  0.00           O
ATOM   2383  C1  POPEF 110      44.257  34.020  71.110  1.00  0.00           C
ATOM   2386  C2  POPEF 110      43.706  33.251  72.350  1.00  0.00           C
ATOM   2388  O21 POPEF 110      44.415  32.001  72.510  1.00  0.00           O
ATOM   2389  C21 POPEF 110      45.377  31.990  73.440  1.00  0.00           C
ATOM   2390  O22 POPEF 110      45.697  32.951  74.130  1.00  0.00           O
ATOM   2391  C22 POPEF 110      46.006  30.600  73.550  1.00  0.00           C
ATOM   2394  C3  POPEF 110      42.186  32.960  72.210  1.00  0.00           C
ATOM   2397  O31 POPEF 110      41.605  32.610  73.480  1.00  0.00           O
ATOM   2398  C31 POPEF 110      40.385  32.110  73.370  1.00  0.00           C
ATOM   2399  O32 POPEF 110      39.786  31.931  72.310  1.00  0.00           O
ATOM   2400  C32 POPEF 110      39.855  31.730  74.750  1.00  0.00           C
ATOM   2403  C23 POPEF 110      45.476  29.780  74.760  1.00  0.00           C
ATOM   2406  C24 POPEF 110      46.576  29.090  75.600  1.00  0.00           C
ATOM   2409  C25 POPEF 110      47.316  27.921  74.900  1.00  0.00           C
ATOM   2412  C26 POPEF 110      46.635  26.550  75.090  1.00  0.00           C
ATOM   2415  C27 POPEF 110      47.446  25.391  74.480  1.00  0.00           C
ATOM   2418  C28 POPEF 110      47.066  23.971  74.950  1.00  0.00           C
ATOM   2421  C29 POPEF 110      45.616  23.620  74.750  1.00  0.00           C
ATOM   2423 0C21 POPEF 110      45.076  22.601  74.050  1.00  0.00           C
ATOM   2425 1C21 POPEF 110      45.795  21.530  73.260  1.00  0.00           C
ATOM   2428 2C21 POPEF 110      45.635  20.141  73.920  1.00  0.00           C
ATOM   2431 3C21 POPEF 110      46.376  19.020  73.170  1.00  0.00           C
ATOM   2434 4C21 POPEF 110      46.687  17.790  74.040  1.00  0.00           C
ATOM   2437 5C21 POPEF 110      47.826  18.061  75.030  1.00  0.00           C
ATOM   2440 6C21 POPEF 110      48.355  16.841  75.790  1.00  0.00           C
ATOM   2443 7C21 POPEF 110      49.655  17.141  76.540  1.00  0.00           C
ATOM   2446 8C21 POPEF 110      49.925  16.141  77.680  1.00  0.00           C
ATOM   2450  C33 POPEF 110      39.616  30.210  74.860  1.00  0.00           C
ATOM   2453  C34 POPEF 110      39.376  29.700  76.290  1.00  0.00           C
ATOM   2456  C35 POPEF 110      37.896  29.590  76.710  1.00  0.00           C
ATOM   2459  C36 POPEF 110      37.117  28.540  75.900  1.00  0.00           C
ATOM   2462  C37 POPEF 110      35.686  28.340  76.410  1.00  0.00           C
ATOM   2465  C38 POPEF 110      34.976  27.231  75.630  1.00  0.00           C
ATOM   2468  C39 POPEF 110      33.486  27.090  75.960  1.00  0.00           C
ATOM   2471 0C31 POPEF 110      32.585  28.040  75.150  1.00  0.00           C
ATOM   2474 1C31 POPEF 110      31.096  27.691  75.290  1.00  0.00           C
ATOM   2477 2C31 POPEF 110      30.236  28.430  74.270  1.00  0.00           C
ATOM   2480 3C31 POPEF 110      28.806  27.891  74.150  1.00  0.00           C
ATOM   2483 4C31 POPEF 110      27.877  28.460  75.220  1.00  0.00           C
ATOM   2486 5C31 POPEF 110      26.425  28.021  75.050  1.00  0.00           C
ATOM   2489 6C31 POPEF 110      25.447  28.851  75.880  1.00  0.00           C
ATOM   2493  NH3 POPEG 111      87.985 126.400  71.450  1.00  0.00           N
ATOM   2497  C12 POPEG 111      86.486 126.540  71.400  1.00  0.00           C
ATOM   2500  C11 POPEG 111      85.805 125.461  72.260  1.00  0.00           C
ATOM   2503  P   POPEG 111      87.076 123.221  72.800  1.00  0.00           P
ATOM   2504  O13 POPEG 111      86.525 123.180  74.160  1.00  0.00           O
ATOM   2505  O14 POPEG 111      87.276 121.941  72.090  1.00  0.00           O
ATOM   2506  O11 POPEG 111      88.437 124.021  72.890  1.00  0.00           O
ATOM   2507  O12 POPEG 111      86.225 124.161  71.860  1.00  0.00           O
ATOM   2508  C1  POPEG 111      89.706 123.440  72.620  1.00  0.00           C
ATOM   2511  C2  POPEG 111      90.326 122.631  73.810  1.00  0.00           C
ATOM   2513  O21 POPEG 111      91.675 122.361  73.430  1.00  0.00           O
ATOM   2514  C21 POPEG 111      92.757 122.240  74.230  1.00  0.00           C
ATOM   2515  O22 POPEG 111      93.846 121.880  73.820  1.00  0.00           O
ATOM   2516  C22 POPEG 111      92.535 122.671  75.690  1.00  0.00           C
ATOM   2519  C3  POPEG 111      89.566 121.291  74.020  1.00  0.00           C
ATOM   2522  O31 POPEG 111      90.296 120.321  74.790  1.00  0.00           O
ATOM   2523  C31 POPEG 111      90.025 120.050  76.090  1.00  0.00           C
ATOM   2524  O32 POPEG 111      90.746 119.351  76.770  1.00  0.00           O
ATOM   2525  C32 POPEG 111      88.745 120.700  76.620  1.00  0.00           C
ATOM   2528  C23 POPEG 111      93.855 122.841  76.500  1.00  0.00           C
ATOM   2531  C24 POPEG 111      93.577 123.280  77.940  1.00  0.00           C
ATOM   2534  C25 POPEG 111      94.816 123.450  78.820  1.00  0.00           C
ATOM   2537  C26 POPEG 111      94.426 123.760  80.270  1.00  0.00           C
ATOM   2540  C27 POPEG 111      95.585 123.630  81.270  1.00  0.00           C
ATOM   2543  C28 POPEG 111      95.236 124.071  82.710  1.00  0.00           C
ATOM   2546  C29 POPEG 111      94.007 123.380  83.250  1.00  0.00           C
ATOM   2548 0C21 POPEG 111      93.895 122.660  84.370  1.00  0.00           C
ATOM   2550 1C21 POPEG 111      94.956 122.370  85.410  1.00  0.00           C
ATOM   2553 2C21 POPEG 111      94.547 123.040  86.730  1.00  0.00           C
ATOM   2556 3C21 POPEG 111      95.546 122.830  87.870  1.00  0.00           C
ATOM   2559 4C21 POPEG 111      95.205 123.641  89.130  1.00  0.00           C
ATOM   2562 5C21 POPEG 111      94.046 123.070  89.980  1.00  0.00           C
ATOM   2565 6C21 POPEG 111      92.635 123.531  89.570  1.00  0.00           C
ATOM   2568 7C21 POPEG 111      91.617 123.450  90.720  1.00  0.00           C
ATOM   2571 8C21 POPEG 111      90.415 124.390  90.570  1.00  0.00           C
ATOM   2575  C33 POPEG 111      88.437 120.281  78.080  1.00  0.00           C
ATOM   2578  C34 POPEG 111      87.265 121.050  78.720  1.00  0.00           C
ATOM   2581  C35 POPEG 111      87.675 122.261  79.570  1.00  0.00           C
ATOM   2584  C36 POPEG 111      88.466 121.901  80.840  1.00  0.00           C
ATOM   2587  C37 POPEG 111      89.025 123.130  81.560  1.00  0.00           C
ATOM   2590  C38 POPEG 111      89.716 122.781  82.890  1.00  0.00           C
ATOM   2593  C39 POPEG 111      88.796 123.030  84.100  1.00  0.00           C
ATOM   2596 0C31 POPEG 111      89.356 122.491  85.420  1.00  0.00           C
ATOM   2599 1C31 POPEG 111      88.405 122.821  86.580  1.00  0.00           C
ATOM   2602 2C31 POPEG 111      88.755 122.111  87.900  1.00  0.00           C
ATOM   2605 3C31 POPEG 111      87.736 122.401  89.020  1.00  0.00           C
ATOM   2608 4C31 POPEG 111      86.337 121.880  88.680  1.00  0.00           C
ATOM   2611 5C31 POPEG 111      85.345 122.020  89.830  1.00  0.00           C
ATOM   2614 6C31 POPEG 111      84.025 121.321  89.510  1.00  0.00           C
ATOM   2618  NH3 POPEH 112     113.316 119.500  71.400  1.00  0.00           N
ATOM   2622  C12 POPEH 112     113.216 121.011  71.420  1.00  0.00           C
ATOM   2625  C11 POPEH 112     112.757 121.540  72.790  1.00  0.00           C
ATOM   2628  P   POPEH 112     112.245 124.101  72.440  1.00  0.00           P
ATOM   2629  O13 POPEH 112     110.875 124.000  73.000  1.00  0.00           O
ATOM   2630  O14 POPEH 112     112.376 124.201  70.980  1.00  0.00           O
ATOM   2631  O11 POPEH 112     112.925 125.371  73.090  1.00  0.00           O
ATOM   2632  O12 POPEH 112     113.136 122.900  72.950  1.00  0.00           O
ATOM   2633  C1  POPEH 112     112.745 125.610  74.490  1.00  0.00           C
ATOM   2636  C2  POPEH 112     113.635 124.660  75.340  1.00  0.00           C
ATOM   2638  O21 POPEH 112     113.605 125.090  76.710  1.00  0.00           O
ATOM   2639  C21 POPEH 112     112.516 124.690  77.350  1.00  0.00           C
ATOM   2640  O22 POPEH 112     111.565 124.110  76.830  1.00  0.00           O
ATOM   2641  C22 POPEH 112     112.605 125.090  78.820  1.00  0.00           C
ATOM   2644  C3  POPEH 112     115.075 124.690  74.760  1.00  0.00           C
ATOM   2647  O31 POPEH 112     116.045 123.980  75.560  1.00  0.00           O
ATOM   2648  C31 POPEH 112     116.745 124.761  76.360  1.00  0.00           C
ATOM   2649  O32 POPEH 112     116.555 125.950  76.540  1.00  0.00           O
ATOM   2650  C32 POPEH 112     117.945 124.000  76.900  1.00  0.00           C
ATOM   2653  C23 POPEH 112     112.085 124.010  79.800  1.00  0.00           C
ATOM   2656  C24 POPEH 112     112.435 124.341  81.260  1.00  0.00           C
ATOM   2659  C25 POPEH 112     112.125 123.180  82.220  1.00  0.00           C
ATOM   2662  C26 POPEH 112     110.646 123.051  82.580  1.00  0.00           C
ATOM   2665  C27 POPEH 112     110.087 121.640  82.340  1.00  0.00           C
ATOM   2668  C28 POPEH 112     108.605 121.580  82.750  1.00  0.00           C
ATOM   2671  C29 POPEH 112     107.925 120.281  82.420  1.00  0.00           C
ATOM   2673 0C21 POPEH 112     107.575 119.320  83.290  1.00  0.00           C
ATOM   2675 1C21 POPEH 112     107.855 119.280  84.780  1.00  0.00           C
ATOM   2678 2C21 POPEH 112     106.617 119.630  85.610  1.00  0.00           C
ATOM   2681 3C21 POPEH 112     106.796 119.331  87.110  1.00  0.00           C
ATOM   2684 4C21 POPEH 112     105.525 119.681  87.910  1.00  0.00           C
ATOM   2687 5C21 POPEH 112     105.305 118.821  89.160  1.00  0.00           C
ATOM   2690 6C21 POPEH 112     106.077 119.311  90.400  1.00  0.00           C
ATOM   2693 7C21 POPEH 112     105.657 118.580  91.680  1.00  0.00           C
ATOM   2696 8C21 POPEH 112     106.355 119.091  92.940  1.00  0.00           C
ATOM   2700  C33 POPEH 112     118.815 124.961  77.750  1.00  0.00           C
ATOM   2703  C34 POPEH 112     120.245 124.460  77.960  1.00  0.00           C
ATOM   2706  C35 POPEH 112     120.445 123.520  79.150  1.00  0.00           C
ATOM   2709  C36 POPEH 112     120.376 124.211  80.520  1.00  0.00           C
ATOM   2712  C37 POPEH 112     120.816 123.250  81.630  1.00  0.00           C
ATOM   2715  C38 POPEH 112     120.835 123.811  83.060  1.00  0.00           C
ATOM   2718  C39 POPEH 112     121.495 122.790  84.000  1.00  0.00           C
ATOM   2721 0C31 POPEH 112     121.145 122.941  85.490  1.00  0.00           C
ATOM   2724 1C31 POPEH 112     121.155 121.591  86.230  1.00  0.00           C
ATOM   2727 2C31 POPEH 112     121.285 121.711  87.760  1.00  0.00           C
ATOM   2730 3C31 POPEH 112     122.745 121.871  88.200  1.00  0.00           C
ATOM   2733 4C31 POPEH 112     122.896 122.121  89.710  1.00  0.00           C
ATOM   2736 5C31 POPEH 112     124.375 122.230  90.110  1.00  0.00           C
ATOM   2739 6C31 POPEH 112     124.585 122.380  91.620  1.00  0.00           C
ATOM   2743  NH3 POPEI 113      72.025  50.510  71.100  1.00  0.00           N
ATOM   2747  C12 POPEI 113      70.767  51.270  71.450  1.00  0.00           C
ATOM   2750  C11 POPEI 113      71.095  52.601  72.170  1.00  0.00           C
ATOM   2753  P   POPEI 113      69.366  54.551  72.660  1.00  0.00           P
ATOM   2754  O13 POPEI 113      70.425  55.561  72.820  1.00  0.00           O
ATOM   2755  O14 POPEI 113      68.576  54.540  71.430  1.00  0.00           O
ATOM   2756  O11 POPEI 113      68.376  54.691  73.870  1.00  0.00           O
ATOM   2757  O12 POPEI 113      69.966  53.101  72.880  1.00  0.00           O
ATOM   2758  C1  POPEI 113      68.826  55.011  75.180  1.00  0.00           C
ATOM   2761  C2  POPEI 113      67.805  55.990  75.830  1.00  0.00           C
ATOM   2763  O21 POPEI 113      68.076  56.340  77.200  1.00  0.00           O
ATOM   2764  C21 POPEI 113      68.127  55.380  78.110  1.00  0.00           C
ATOM   2765  O22 POPEI 113      68.415  54.210  77.930  1.00  0.00           O
ATOM   2766  C22 POPEI 113      67.605  55.961  79.450  1.00  0.00           C
ATOM   2769  C3  POPEI 113      66.347  55.460  75.660  1.00  0.00           C
ATOM   2772  O31 POPEI 113      65.377  56.261  76.400  1.00  0.00           O
ATOM   2773  C31 POPEI 113      64.236  55.580  76.620  1.00  0.00           C
ATOM   2774  O32 POPEI 113      63.867  54.621  75.980  1.00  0.00           O
ATOM   2775  C32 POPEI 113      63.457  56.211  77.760  1.00  0.00           C
ATOM   2778  C23 POPEI 113      67.937  55.090  80.700  1.00  0.00           C
ATOM   2781  C24 POPEI 113      66.767  54.941  81.690  1.00  0.00           C
ATOM   2784  C25 POPEI 113      66.547  56.151  82.630  1.00  0.00           C
ATOM   2787  C26 POPEI 113      65.725  55.780  83.880  1.00  0.00           C
ATOM   2790  C27 POPEI 113      65.546  56.970  84.840  1.00  0.00           C
ATOM   2793  C28 POPEI 113      64.837  56.650  86.170  1.00  0.00           C
ATOM   2796  C29 POPEI 113      63.366  56.300  86.010  1.00  0.00           C
ATOM   2798 0C21 POPEI 113      62.347  56.680  86.810  1.00  0.00           C
ATOM   2800 1C21 POPEI 113      62.417  57.491  88.090  1.00  0.00           C
ATOM   2803 2C21 POPEI 113      61.367  57.051  89.130  1.00  0.00           C
ATOM   2806 3C21 POPEI 113      61.705  55.710  89.800  1.00  0.00           C
ATOM   2809 4C21 POPEI 113      60.595  55.160  90.720  1.00  0.00           C
ATOM   2812 5C21 POPEI 113      60.156  56.110  91.840  1.00  0.00           C
ATOM   2815 6C21 POPEI 113      59.356  55.390  92.940  1.00  0.00           C
ATOM   2818 7C21 POPEI 113      59.105  56.261  94.180  1.00  0.00           C
ATOM   2821 8C21 POPEI 113      58.597  55.450  95.380  1.00  0.00           C
ATOM   2825  C33 POPEI 113      62.576  55.130  78.410  1.00  0.00           C
ATOM   2828  C34 POPEI 113      62.015  55.491  79.790  1.00  0.00           C
ATOM   2831  C35 POPEI 113      61.326  54.301  80.460  1.00  0.00           C
ATOM   2834  C36 POPEI 113      60.385  54.681  81.600  1.00  0.00           C
ATOM   2837  C37 POPEI 113      59.886  53.410  82.290  1.00  0.00           C
ATOM   2840  C38 POPEI 113      58.717  53.671  83.230  1.00  0.00           C
ATOM   2843  C39 POPEI 113      59.105  54.460  84.490  1.00  0.00           C
ATOM   2846 0C31 POPEI 113      57.916  54.491  85.450  1.00  0.00           C
ATOM   2849 1C31 POPEI 113      58.197  55.211  86.770  1.00  0.00           C
ATOM   2852 2C31 POPEI 113      57.617  54.470  87.990  1.00  0.00           C
ATOM   2855 3C31 POPEI 113      56.136  54.050  87.850  1.00  0.00           C
ATOM   2858 4C31 POPEI 113      55.167  55.190  87.560  1.00  0.00           C
ATOM   2861 5C31 POPEI 113      53.706  54.691  87.500  1.00  0.00           C
ATOM   2864 6C31 POPEI 113      52.687  55.790  87.200  1.00  0.00           C
ATOM   2868  NH3 POPEJ 114      56.585  86.311 111.680  1.00  0.00           N
ATOM   2872  C12 POPEJ 114      57.146  84.931 111.500  1.00  0.00           C
ATOM   2875  C11 POPEJ 114      56.097  83.870 111.900  1.00  0.00           C
ATOM   2878  P   POPEJ 114      54.286  84.021 113.800  1.00  0.00           P
ATOM   2879  O13 POPEJ 114      54.187  83.401 115.130  1.00  0.00           O
ATOM   2880  O14 POPEJ 114      53.896  85.430 113.610  1.00  0.00           O
ATOM   2881  O11 POPEJ 114      53.517  83.101 112.770  1.00  0.00           O
ATOM   2882  O12 POPEJ 114      55.795  83.921 113.300  1.00  0.00           O
ATOM   2883  C1  POPEJ 114      52.375  83.520 112.010  1.00  0.00           C
ATOM   2886  C2  POPEJ 114      52.626  83.200 110.520  1.00  0.00           C
ATOM   2888  O21 POPEJ 114      52.105  84.250 109.670  1.00  0.00           O
ATOM   2889  C21 POPEJ 114      52.986  84.721 108.790  1.00  0.00           C
ATOM   2890  O22 POPEJ 114      54.197  84.570 108.840  1.00  0.00           O
ATOM   2891  C22 POPEJ 114      52.256  85.380 107.630  1.00  0.00           C
ATOM   2894  C3  POPEJ 114      52.076  81.811 110.090  1.00  0.00           C
ATOM   2897  O31 POPEJ 114      52.326  81.480 108.710  1.00  0.00           O
ATOM   2898  C31 POPEJ 114      53.597  81.230 108.410  1.00  0.00           C
ATOM   2899  O32 POPEJ 114      54.545  81.391 109.160  1.00  0.00           O
ATOM   2900  C32 POPEJ 114      53.727  80.681 107.000  1.00  0.00           C
ATOM   2903  C23 POPEJ 114      51.765  84.331 106.600  1.00  0.00           C
ATOM   2906  C24 POPEJ 114      50.686  84.891 105.650  1.00  0.00           C
ATOM   2909  C25 POPEJ 114      50.056  83.811 104.750  1.00  0.00           C
ATOM   2912  C26 POPEJ 114      51.017  83.200 103.730  1.00  0.00           C
ATOM   2915  C27 POPEJ 114      50.315  82.181 102.810  1.00  0.00           C
ATOM   2918  C28 POPEJ 114      51.255  81.531 101.780  1.00  0.00           C
ATOM   2921  C29 POPEJ 114      51.666  82.480 100.680  1.00  0.00           C
ATOM   2923 0C21 POPEJ 114      52.495  82.190  99.670  1.00  0.00           C
ATOM   2925 1C21 POPEJ 114      53.135  80.851  99.400  1.00  0.00           C
ATOM   2928 2C21 POPEJ 114      53.316  80.510  97.900  1.00  0.00           C
ATOM   2931 3C21 POPEJ 114      54.646  80.961  97.290  1.00  0.00           C
ATOM   2934 4C21 POPEJ 114      54.805  82.470  97.020  1.00  0.00           C
ATOM   2937 5C21 POPEJ 114      55.876  83.140  97.890  1.00  0.00           C
ATOM   2940 6C21 POPEJ 114      57.295  82.671  97.520  1.00  0.00           C
ATOM   2943 7C21 POPEJ 114      58.387  83.170  98.480  1.00  0.00           C
ATOM   2946 8C21 POPEJ 114      59.756  82.590  98.130  1.00  0.00           C
ATOM   2950  C33 POPEJ 114      55.167  80.171 106.720  1.00  0.00           C
ATOM   2953  C34 POPEJ 114      55.205  79.020 105.710  1.00  0.00           C
ATOM   2956  C35 POPEJ 114      54.556  79.340 104.360  1.00  0.00           C
ATOM   2959  C36 POPEJ 114      54.507  78.090 103.480  1.00  0.00           C
ATOM   2962  C37 POPEJ 114      53.787  78.321 102.140  1.00  0.00           C
ATOM   2965  C38 POPEJ 114      53.326  77.001 101.500  1.00  0.00           C
ATOM   2968  C39 POPEJ 114      53.675  76.891 100.010  1.00  0.00           C
ATOM   2971 0C31 POPEJ 114      53.306  75.510  99.440  1.00  0.00           C
ATOM   2974 1C31 POPEJ 114      53.646  75.400  97.950  1.00  0.00           C
ATOM   2977 2C31 POPEJ 114      53.257  74.061  97.320  1.00  0.00           C
ATOM   2980 3C31 POPEJ 114      54.436  73.090  97.190  1.00  0.00           C
ATOM   2983 4C31 POPEJ 114      54.065  71.811  96.430  1.00  0.00           C
ATOM   2986 5C31 POPEJ 114      55.307  71.011  95.980  1.00  0.00           C
ATOM   2989 6C31 POPEJ 114      54.956  69.761  95.170  1.00  0.00           C
ATOM   2993  NH3 POPEK 115      17.035  75.151  70.840  1.00  0.00           N
ATOM   2997  C12 POPEK 115      17.426  73.931  70.070  1.00  0.00           C
ATOM   3000  C11 POPEK 115      18.006  72.900  71.030  1.00  0.00           C
ATOM   3003  P   POPEK 115      19.875  71.500  69.840  1.00  0.00           P
ATOM   3004  O13 POPEK 115      19.856  70.211  69.140  1.00  0.00           O
ATOM   3005  O14 POPEK 115      20.356  72.671  69.070  1.00  0.00           O
ATOM   3006  O11 POPEK 115      20.775  71.380  71.150  1.00  0.00           O
ATOM   3007  O12 POPEK 115      18.377  71.721  70.330  1.00  0.00           O
ATOM   3008  C1  POPEK 115      20.287  70.950  72.430  1.00  0.00           C
ATOM   3011  C2  POPEK 115      21.037  71.690  73.590  1.00  0.00           C
ATOM   3013  O21 POPEK 115      20.676  71.241  74.910  1.00  0.00           O
ATOM   3014  C21 POPEK 115      19.447  71.480  75.350  1.00  0.00           C
ATOM   3015  O22 POPEK 115      18.476  71.780  74.680  1.00  0.00           O
ATOM   3016  C22 POPEK 115      19.435  71.401  76.890  1.00  0.00           C
ATOM   3019  C3  POPEK 115      21.016  73.251  73.470  1.00  0.00           C
ATOM   3022  O31 POPEK 115      21.467  73.921  74.680  1.00  0.00           O
ATOM   3023  C31 POPEK 115      22.726  73.720  75.010  1.00  0.00           C
ATOM   3024  O32 POPEK 115      23.596  73.241  74.300  1.00  0.00           O
ATOM   3025  C32 POPEK 115      22.915  74.181  76.450  1.00  0.00           C
ATOM   3028  C23 POPEK 115      18.736  72.620  77.530  1.00  0.00           C
ATOM   3031  C24 POPEK 115      18.216  72.421  78.970  1.00  0.00           C
ATOM   3034  C25 POPEK 115      16.836  71.751  78.980  1.00  0.00           C
ATOM   3037  C26 POPEK 115      16.085  71.770  80.320  1.00  0.00           C
ATOM   3040  C27 POPEK 115      14.595  71.401  80.120  1.00  0.00           C
ATOM   3043  C28 POPEK 115      13.776  71.211  81.410  1.00  0.00           C
ATOM   3046  C29 POPEK 115      13.506  72.520  82.110  1.00  0.00           C
ATOM   3048 0C21 POPEK 115      12.316  73.130  82.260  1.00  0.00           C
ATOM   3050 1C21 POPEK 115      10.965  72.641  81.780  1.00  0.00           C
ATOM   3053 2C21 POPEK 115       9.826  73.080  82.720  1.00  0.00           C
ATOM   3056 3C21 POPEK 115       9.875  72.391  84.090  1.00  0.00           C
ATOM   3059 4C21 POPEK 115       9.066  73.101  85.180  1.00  0.00           C
ATOM   3062 5C21 POPEK 115       9.335  72.511  86.560  1.00  0.00           C
ATOM   3065 6C21 POPEK 115       8.656  73.290  87.700  1.00  0.00           C
ATOM   3068 7C21 POPEK 115       8.996  72.741  89.090  1.00  0.00           C
ATOM   3071 8C21 POPEK 115       7.905  71.851  89.690  1.00  0.00           C
ATOM   3075  C33 POPEK 115      24.246  73.741  77.110  1.00  0.00           C
ATOM   3078  C34 POPEK 115      24.306  74.291  78.540  1.00  0.00           C
ATOM   3081  C35 POPEK 115      25.515  73.820  79.360  1.00  0.00           C
ATOM   3084  C36 POPEK 115      25.576  74.501  80.740  1.00  0.00           C
ATOM   3087  C37 POPEK 115      26.727  73.991  81.610  1.00  0.00           C
ATOM   3090  C38 POPEK 115      26.995  74.870  82.840  1.00  0.00           C
ATOM   3093  C39 POPEK 115      28.125  74.330  83.740  1.00  0.00           C
ATOM   3096 0C31 POPEK 115      28.356  75.200  85.000  1.00  0.00           C
ATOM   3099 1C31 POPEK 115      29.466  74.650  85.900  1.00  0.00           C
ATOM   3102 2C31 POPEK 115      29.666  75.440  87.210  1.00  0.00           C
ATOM   3105 3C31 POPEK 115      28.567  75.230  88.270  1.00  0.00           C
ATOM   3108 4C31 POPEK 115      28.505  73.791  88.820  1.00  0.00           C
ATOM   3111 5C31 POPEK 115      27.547  73.641  90.000  1.00  0.00           C
ATOM   3114 6C31 POPEK 115      27.447  72.211  90.520  1.00  0.00           C
ATOM   3118  NH3 POPEL 116      40.425  54.770  75.770  1.00  0.00           N
ATOM   3122  C12 POPEL 116      41.576  55.271  74.960  1.00  0.00           C
ATOM   3125  C11 POPEL 116      42.605  54.161  74.760  1.00  0.00           C
ATOM   3128  P   POPEL 116      44.326  52.641  75.930  1.00  0.00           P
ATOM   3129  O13 POPEL 116      45.525  53.490  75.810  1.00  0.00           O
ATOM   3130  O14 POPEL 116      44.146  51.521  74.980  1.00  0.00           O
ATOM   3131  O11 POPEL 116      44.377  52.040  77.390  1.00  0.00           O
ATOM   3132  O12 POPEL 116      43.036  53.581  76.000  1.00  0.00           O
ATOM   3133  C1  POPEL 116      44.735  52.911  78.470  1.00  0.00           C
ATOM   3136  C2  POPEL 116      43.696  52.830  79.590  1.00  0.00           C
ATOM   3138  O21 POPEL 116      43.457  51.450  79.920  1.00  0.00           O
ATOM   3139  C21 POPEL 116      43.295  51.211  81.200  1.00  0.00           C
ATOM   3140  O22 POPEL 116      42.316  50.660  81.690  1.00  0.00           O
ATOM   3141  C22 POPEL 116      44.566  51.550  81.970  1.00  0.00           C
ATOM   3144  C3  POPEL 116      42.375  53.490  79.130  1.00  0.00           C
ATOM   3147  O31 POPEL 116      41.265  53.420  80.050  1.00  0.00           O
ATOM   3148  C31 POPEL 116      41.355  54.190  81.130  1.00  0.00           C
ATOM   3149  O32 POPEL 116      42.396  54.590  81.620  1.00  0.00           O
ATOM   3150  C32 POPEL 116      39.945  54.581  81.600  1.00  0.00           C
ATOM   3153  C23 POPEL 116      44.675  50.751  83.290  1.00  0.00           C
ATOM   3156  C24 POPEL 116      44.065  51.510  84.460  1.00  0.00           C
ATOM   3159  C25 POPEL 116      43.165  50.671  85.370  1.00  0.00           C
ATOM   3162  C26 POPEL 116      43.855  50.320  86.690  1.00  0.00           C
ATOM   3165  C27 POPEL 116      42.896  49.681  87.680  1.00  0.00           C
ATOM   3168  C28 POPEL 116      43.495  49.571  89.080  1.00  0.00           C
ATOM   3171  C29 POPEL 116      42.505  48.950  90.020  1.00  0.00           C
ATOM   3173 0C21 POPEL 116      42.425  47.641  90.330  1.00  0.00           C
ATOM   3175 1C21 POPEL 116      43.326  46.550  89.810  1.00  0.00           C
ATOM   3178 2C21 POPEL 116      44.286  46.050  90.890  1.00  0.00           C
ATOM   3181 3C21 POPEL 116      43.597  45.421  92.110  1.00  0.00           C
ATOM   3184 4C21 POPEL 116      44.605  44.740  93.040  1.00  0.00           C
ATOM   3187 5C21 POPEL 116      43.977  43.901  94.160  1.00  0.00           C
ATOM   3190 6C21 POPEL 116      43.057  44.691  95.090  1.00  0.00           C
ATOM   3193 7C21 POPEL 116      42.757  43.930  96.400  1.00  0.00           C
ATOM   3196 8C21 POPEL 116      41.866  44.711  97.370  1.00  0.00           C
ATOM   3200  C33 POPEL 116      39.716  56.101  81.540  1.00  0.00           C
ATOM   3203  C34 POPEL 116      38.367  56.531  82.140  1.00  0.00           C
ATOM   3206  C35 POPEL 116      37.136  56.141  81.300  1.00  0.00           C
ATOM   3209  C36 POPEL 116      36.556  54.740  81.600  1.00  0.00           C
ATOM   3212  C37 POPEL 116      35.026  54.781  81.680  1.00  0.00           C
ATOM   3215  C38 POPEL 116      34.365  53.401  81.830  1.00  0.00           C
ATOM   3218  C39 POPEL 116      34.525  52.760  83.210  1.00  0.00           C
ATOM   3221 0C31 POPEL 116      33.667  51.491  83.340  1.00  0.00           C
ATOM   3224 1C31 POPEL 116      33.995  50.621  84.550  1.00  0.00           C
ATOM   3227 2C31 POPEL 116      32.936  49.530  84.750  1.00  0.00           C
ATOM   3230 3C31 POPEL 116      33.265  48.520  85.860  1.00  0.00           C
ATOM   3233 4C31 POPEL 116      33.086  49.070  87.280  1.00  0.00           C
ATOM   3236 5C31 POPEL 116      33.386  48.000  88.350  1.00  0.00           C
ATOM   3239 6C31 POPEL 116      33.026  48.410  89.770  1.00  0.00           C
ATOM   3243  NH3 POPEM 117       2.356  64.470  75.860  1.00  0.00           N
ATOM   3247  C12 POPEM 117       3.405  64.840  74.840  1.00  0.00           C
ATOM   3250  C11 POPEM 117       4.266  63.620  74.470  1.00  0.00           C
ATOM   3253  P   POPEM 117       3.756  61.040  74.050  1.00  0.00           P
ATOM   3254  O13 POPEM 117       2.636  60.341  73.410  1.00  0.00           O
ATOM   3255  O14 POPEM 117       5.095  60.710  73.540  1.00  0.00           O
ATOM   3256  O11 POPEM 117       3.716  60.801  75.620  1.00  0.00           O
ATOM   3257  O12 POPEM 117       3.456  62.570  73.950  1.00  0.00           O
ATOM   3258  C1  POPEM 117       4.956  60.681  76.340  1.00  0.00           C
ATOM   3261  C2  POPEM 117       4.696  60.761  77.860  1.00  0.00           C
ATOM   3263  O21 POPEM 117       5.885  60.460  78.610  1.00  0.00           O
ATOM   3264  C21 POPEM 117       6.705  61.471  78.850  1.00  0.00           C
ATOM   3265  O22 POPEM 117       6.586  62.590  78.390  1.00  0.00           O
ATOM   3266  C22 POPEM 117       7.755  61.031  79.880  1.00  0.00           C
ATOM   3269  C3  POPEM 117       3.615  59.721  78.280  1.00  0.00           C
ATOM   3272  O31 POPEM 117       3.105  59.961  79.610  1.00  0.00           O
ATOM   3273  C31 POPEM 117       3.806  59.441  80.610  1.00  0.00           C
ATOM   3274  O32 POPEM 117       4.826  58.790  80.510  1.00  0.00           O
ATOM   3275  C32 POPEM 117       3.146  59.870  81.930  1.00  0.00           C
ATOM   3278  C23 POPEM 117       8.666  62.200  80.330  1.00  0.00           C
ATOM   3281  C24 POPEM 117       9.806  61.770  81.270  1.00  0.00           C
ATOM   3284  C25 POPEM 117       9.396  61.410  82.710  1.00  0.00           C
ATOM   3287  C26 POPEM 117       9.025  62.630  83.570  1.00  0.00           C
ATOM   3290  C27 POPEM 117       8.606  62.230  85.000  1.00  0.00           C
ATOM   3293  C28 POPEM 117       8.356  63.461  85.900  1.00  0.00           C
ATOM   3296  C29 POPEM 117       7.726  63.090  87.230  1.00  0.00           C
ATOM   3298 0C21 POPEM 117       8.156  63.410  88.460  1.00  0.00           C
ATOM   3300 1C21 POPEM 117       9.385  64.200  88.820  1.00  0.00           C
ATOM   3303 2C21 POPEM 117       9.126  65.671  89.200  1.00  0.00           C
ATOM   3306 3C21 POPEM 117       8.336  65.850  90.500  1.00  0.00           C
ATOM   3309 4C21 POPEM 117       8.406  67.300  91.010  1.00  0.00           C
ATOM   3312 5C21 POPEM 117       7.406  67.581  92.140  1.00  0.00           C
ATOM   3315 6C21 POPEM 117       7.545  69.010  92.690  1.00  0.00           C
ATOM   3318 7C21 POPEM 117       6.575  69.291  93.850  1.00  0.00           C
ATOM   3321 8C21 POPEM 117       6.486  70.781  94.200  1.00  0.00           C
ATOM   3325  C33 POPEM 117       3.956  59.520  83.200  1.00  0.00           C
ATOM   3328  C34 POPEM 117       3.576  60.421  84.380  1.00  0.00           C
ATOM   3331  C35 POPEM 117       4.306  60.000  85.670  1.00  0.00           C
ATOM   3334  C36 POPEM 117       4.236  61.061  86.780  1.00  0.00           C
ATOM   3337  C37 POPEM 117       4.905  60.561  88.060  1.00  0.00           C
ATOM   3340  C38 POPEM 117       4.896  61.580  89.200  1.00  0.00           C
ATOM   3343  C39 POPEM 117       5.675  61.050  90.420  1.00  0.00           C
ATOM   3346 0C31 POPEM 117       5.616  62.001  91.620  1.00  0.00           C
ATOM   3349 1C31 POPEM 117       6.076  61.320  92.920  1.00  0.00           C
ATOM   3352 2C31 POPEM 117       5.946  62.240  94.130  1.00  0.00           C
ATOM   3355 3C31 POPEM 117       5.885  61.480  95.460  1.00  0.00           C
ATOM   3358 4C31 POPEM 117       5.646  62.421  96.650  1.00  0.00           C
ATOM   3361 5C31 POPEM 117       5.865  61.750  98.010  1.00  0.00           C
ATOM   3364 6C31 POPEM 117       5.675  62.711  99.180  1.00  0.00           C
ATOM   3368  NH3 POPEN 118      71.125  43.641 113.930  1.00  0.00           N
ATOM   3372  C12 POPEN 118      69.896  44.311 114.490  1.00  0.00           C
ATOM   3375  C11 POPEN 118      69.065  43.311 115.310  1.00  0.00           C
ATOM   3378  P   POPEN 118      67.625  42.171 113.470  1.00  0.00           P
ATOM   3379  O13 POPEN 118      68.955  42.090 112.820  1.00  0.00           O
ATOM   3380  O14 POPEN 118      67.007  40.880 113.840  1.00  0.00           O
ATOM   3381  O11 POPEN 118      66.675  42.960 112.480  1.00  0.00           O
ATOM   3382  O12 POPEN 118      67.776  43.090 114.740  1.00  0.00           O
ATOM   3383  C1  POPEN 118      66.786  42.680 111.070  1.00  0.00           C
ATOM   3386  C2  POPEN 118      67.407  43.880 110.280  1.00  0.00           C
ATOM   3388  O21 POPEN 118      66.565  44.231 109.180  1.00  0.00           O
ATOM   3389  C21 POPEN 118      66.437  43.360 108.210  1.00  0.00           C
ATOM   3390  O22 POPEN 118      66.915  42.250 108.160  1.00  0.00           O
ATOM   3391  C22 POPEN 118      65.445  43.980 107.210  1.00  0.00           C
ATOM   3394  C3  POPEN 118      68.896  43.651 109.860  1.00  0.00           C
ATOM   3397  O31 POPEN 118      69.626  44.860 109.550  1.00  0.00           O
ATOM   3398  C31 POPEN 118      69.675  45.241 108.280  1.00  0.00           C
ATOM   3399  O32 POPEN 118      69.135  44.681 107.340  1.00  0.00           O
ATOM   3400  C32 POPEN 118      70.585  46.471 108.210  1.00  0.00           C
ATOM   3403  C23 POPEN 118      65.036  43.041 106.060  1.00  0.00           C
ATOM   3406  C24 POPEN 118      66.036  43.051 104.900  1.00  0.00           C
ATOM   3409  C25 POPEN 118      65.495  43.680 103.600  1.00  0.00           C
ATOM   3412  C26 POPEN 118      64.816  42.660 102.670  1.00  0.00           C
ATOM   3415  C27 POPEN 118      64.486  43.270 101.300  1.00  0.00           C
ATOM   3418  C28 POPEN 118      64.057  42.231 100.240  1.00  0.00           C
ATOM   3421  C29 POPEN 118      65.205  41.370  99.800  1.00  0.00           C
ATOM   3423 0C21 POPEN 118      65.127  40.200  99.150  1.00  0.00           C
ATOM   3425 1C21 POPEN 118      63.855  39.501  98.710  1.00  0.00           C
ATOM   3428 2C21 POPEN 118      63.246  40.090  97.430  1.00  0.00           C
ATOM   3431 3C21 POPEN 118      62.277  39.110  96.740  1.00  0.00           C
ATOM   3434 4C21 POPEN 118      61.417  39.750  95.640  1.00  0.00           C
ATOM   3437 5C21 POPEN 118      62.196  40.691  94.710  1.00  0.00           C
ATOM   3440 6C21 POPEN 118      61.446  41.070  93.430  1.00  0.00           C
ATOM   3443 7C21 POPEN 118      62.085  42.270  92.730  1.00  0.00           C
ATOM   3446 8C21 POPEN 118      61.465  42.601  91.360  1.00  0.00           C
ATOM   3450  C33 POPEN 118      70.896  46.921 106.760  1.00  0.00           C
ATOM   3453  C34 POPEN 118      71.915  46.020 106.040  1.00  0.00           C
ATOM   3456  C35 POPEN 118      73.275  46.680 105.780  1.00  0.00           C
ATOM   3459  C36 POPEN 118      73.297  47.561 104.520  1.00  0.00           C
ATOM   3462  C37 POPEN 118      74.565  48.420 104.390  1.00  0.00           C
ATOM   3465  C38 POPEN 118      74.635  49.171 103.040  1.00  0.00           C
ATOM   3468  C39 POPEN 118      75.565  48.480 102.040  1.00  0.00           C
ATOM   3471 0C31 POPEN 118      75.367  48.921 100.580  1.00  0.00           C
ATOM   3474 1C31 POPEN 118      76.227  48.080  99.620  1.00  0.00           C
ATOM   3477 2C31 POPEN 118      75.826  48.171  98.140  1.00  0.00           C
ATOM   3480 3C31 POPEN 118      76.125  49.520  97.460  1.00  0.00           C
ATOM   3483 4C31 POPEN 118      77.625  49.840  97.330  1.00  0.00           C
ATOM   3486 5C31 POPEN 118      77.877  51.011  96.360  1.00  0.00           C
ATOM   3489 6C31 POPEN 118      79.335  51.480  96.340  1.00  0.00           C
ATOM   3493  NH3 POPEO 119     118.426  78.940 117.000  1.00  0.00           N
ATOM   3497  C12 POPEO 119     117.006  78.450 117.180  1.00  0.00           C
ATOM   3500  C11 POPEO 119     115.975  79.251 116.360  1.00  0.00           C
ATOM   3503  P   POPEO 119     113.326  79.351 116.160  1.00  0.00           P
ATOM   3504  O13 POPEO 119     112.216  78.991 117.090  1.00  0.00           O
ATOM   3505  O14 POPEO 119     113.456  80.781 115.820  1.00  0.00           O
ATOM   3506  O11 POPEO 119     113.216  78.511 114.810  1.00  0.00           O
ATOM   3507  O12 POPEO 119     114.676  78.880 116.820  1.00  0.00           O
ATOM   3508  C1  POPEO 119     113.775  78.860 113.530  1.00  0.00           C
ATOM   3511  C2  POPEO 119     112.665  79.200 112.460  1.00  0.00           C
ATOM   3513  O21 POPEO 119     112.976  78.831 111.090  1.00  0.00           O
ATOM   3514  C21 POPEO 119     113.977  79.461 110.500  1.00  0.00           C
ATOM   3515  O22 POPEO 119     114.855  80.090 111.070  1.00  0.00           O
ATOM   3516  C22 POPEO 119     113.885  79.311 108.980  1.00  0.00           C
ATOM   3519  C3  POPEO 119     112.176  80.690 112.560  1.00  0.00           C
ATOM   3522  O31 POPEO 119     111.225  81.130 111.550  1.00  0.00           O
ATOM   3523  C31 POPEO 119     110.087  80.450 111.460  1.00  0.00           C
ATOM   3524  O32 POPEO 119     109.816  79.431 112.060  1.00  0.00           O
ATOM   3525  C32 POPEO 119     109.086  81.071 110.510  1.00  0.00           C
ATOM   3528  C23 POPEO 119     113.796  80.711 108.330  1.00  0.00           C
ATOM   3531  C24 POPEO 119     113.685  80.741 106.800  1.00  0.00           C
ATOM   3534  C25 POPEO 119     113.986  82.150 106.260  1.00  0.00           C
ATOM   3537  C26 POPEO 119     113.955  82.290 104.730  1.00  0.00           C
ATOM   3540  C27 POPEO 119     114.547  83.630 104.290  1.00  0.00           C
ATOM   3543  C28 POPEO 119     114.485  83.860 102.770  1.00  0.00           C
ATOM   3546  C29 POPEO 119     115.156  85.171 102.440  1.00  0.00           C
ATOM   3548 0C21 POPEO 119     114.605  86.260 101.870  1.00  0.00           C
ATOM   3550 1C21 POPEO 119     113.186  86.431 101.390  1.00  0.00           C
ATOM   3553 2C21 POPEO 119     113.125  86.601  99.860  1.00  0.00           C
ATOM   3556 3C21 POPEO 119     113.526  85.330  99.090  1.00  0.00           C
ATOM   3559 4C21 POPEO 119     113.725  85.540  97.580  1.00  0.00           C
ATOM   3562 5C21 POPEO 119     114.895  86.480  97.260  1.00  0.00           C
ATOM   3565 6C21 POPEO 119     115.326  86.410  95.790  1.00  0.00           C
ATOM   3568 7C21 POPEO 119     116.786  86.001  95.620  1.00  0.00           C
ATOM   3571 8C21 POPEO 119     117.225  85.861  94.170  1.00  0.00           C
ATOM   3575  C33 POPEO 119     109.135  80.300 109.180  1.00  0.00           C
ATOM   3578  C34 POPEO 119     107.826  80.270 108.400  1.00  0.00           C
ATOM   3581  C35 POPEO 119     108.007  79.950 106.910  1.00  0.00           C
ATOM   3584  C36 POPEO 119     108.785  81.040 106.170  1.00  0.00           C
ATOM   3587  C37 POPEO 119     109.016  80.720 104.690  1.00  0.00           C
ATOM   3590  C38 POPEO 119     109.786  81.840 103.980  1.00  0.00           C
ATOM   3593  C39 POPEO 119     110.165  81.491 102.530  1.00  0.00           C
ATOM   3596 0C31 POPEO 119     108.946  81.380 101.610  1.00  0.00           C
ATOM   3599 1C31 POPEO 119     109.286  80.900 100.200  1.00  0.00           C
ATOM   3602 2C31 POPEO 119     108.095  81.040  99.240  1.00  0.00           C
ATOM   3605 3C31 POPEO 119     108.297  80.330  97.900  1.00  0.00           C
ATOM   3608 4C31 POPEO 119     108.165  78.811  98.010  1.00  0.00           C
ATOM   3611 5C31 POPEO 119     108.195  78.111  96.640  1.00  0.00           C
ATOM   3614 6C31 POPEO 119     107.955  76.601  96.740  1.00  0.00           C
ATOM   3618  NH3 POPEP 120      46.477 113.501  72.660  1.00  0.00           N
ATOM   3622  C12 POPEP 120      47.425 114.660  72.790  1.00  0.00           C
ATOM   3625  C11 POPEP 120      47.207 115.640  71.630  1.00  0.00           C
ATOM   3628  P   POPEP 120      47.667 118.121  71.020  1.00  0.00           P
ATOM   3629  O13 POPEP 120      48.326 118.250  69.710  1.00  0.00           O
ATOM   3630  O14 POPEP 120      46.185 118.221  71.030  1.00  0.00           O
ATOM   3631  O11 POPEP 120      48.176 119.250  72.000  1.00  0.00           O
ATOM   3632  O12 POPEP 120      48.046 116.790  71.800  1.00  0.00           O
ATOM   3633  C1  POPEP 120      47.715 119.180  73.360  1.00  0.00           C
ATOM   3636  C2  POPEP 120      48.917 119.270  74.310  1.00  0.00           C
ATOM   3638  O21 POPEP 120      48.425 119.560  75.640  1.00  0.00           O
ATOM   3639  C21 POPEP 120      47.966 118.501  76.290  1.00  0.00           C
ATOM   3640  O22 POPEP 120      47.955 117.361  75.860  1.00  0.00           O
ATOM   3641  C22 POPEP 120      47.505 118.921  77.680  1.00  0.00           C
ATOM   3644  C3  POPEP 120      49.896 120.390  73.860  1.00  0.00           C
ATOM   3647  O31 POPEP 120      50.845 120.721  74.900  1.00  0.00           O
ATOM   3648  C31 POPEP 120      50.385 121.561  75.820  1.00  0.00           C
ATOM   3649  O32 POPEP 120      49.436 122.310  75.690  1.00  0.00           O
ATOM   3650  C32 POPEP 120      51.196 121.440  77.100  1.00  0.00           C
ATOM   3653  C23 POPEP 120      47.727 117.790  78.700  1.00  0.00           C
ATOM   3656  C24 POPEP 120      47.326 118.170  80.130  1.00  0.00           C
ATOM   3659  C25 POPEP 120      48.306 119.130  80.820  1.00  0.00           C
ATOM   3662  C26 POPEP 120      47.765 119.600  82.170  1.00  0.00           C
ATOM   3665  C27 POPEP 120      48.706 120.481  83.000  1.00  0.00           C
ATOM   3668  C28 POPEP 120      47.986 121.071  84.230  1.00  0.00           C
ATOM   3671  C29 POPEP 120      48.925 121.741  85.190  1.00  0.00           C
ATOM   3673 0C21 POPEP 120      48.755 121.860  86.520  1.00  0.00           C
ATOM   3675 1C21 POPEP 120      47.547 121.431  87.310  1.00  0.00           C
ATOM   3678 2C21 POPEP 120      47.056 122.501  88.310  1.00  0.00           C
ATOM   3681 3C21 POPEP 120      48.065 122.821  89.440  1.00  0.00           C
ATOM   3684 4C21 POPEP 120      47.435 123.671  90.550  1.00  0.00           C
ATOM   3687 5C21 POPEP 120      46.757 122.830  91.640  1.00  0.00           C
ATOM   3690 6C21 POPEP 120      45.765 123.630  92.490  1.00  0.00           C
ATOM   3693 7C21 POPEP 120      45.326 122.880  93.760  1.00  0.00           C
ATOM   3696 8C21 POPEP 120      44.236 123.611  94.540  1.00  0.00           C
ATOM   3700  C33 POPEP 120      52.245 122.561  77.200  1.00  0.00           C
ATOM   3703  C34 POPEP 120      52.947 122.641  78.560  1.00  0.00           C
ATOM   3706  C35 POPEP 120      52.025 122.991  79.740  1.00  0.00           C
ATOM   3709  C36 POPEP 120      52.835 123.051  81.040  1.00  0.00           C
ATOM   3712  C37 POPEP 120      52.076 123.700  82.200  1.00  0.00           C
ATOM   3715  C38 POPEP 120      52.976 123.991  83.400  1.00  0.00           C
ATOM   3718  C39 POPEP 120      53.246 122.760  84.270  1.00  0.00           C
ATOM   3721 0C31 POPEP 120      53.906 123.130  85.610  1.00  0.00           C
ATOM   3724 1C31 POPEP 120      53.587 122.121  86.710  1.00  0.00           C
ATOM   3727 2C31 POPEP 120      53.885 122.641  88.120  1.00  0.00           C
ATOM   3730 3C31 POPEP 120      52.995 121.960  89.170  1.00  0.00           C
ATOM   3733 4C31 POPEP 120      53.646 121.780  90.550  1.00  0.00           C
ATOM   3736 5C31 POPEP 120      52.656 121.171  91.550  1.00  0.00           C
ATOM   3739 6C31 POPEP 120      53.286 120.540  92.800  1.00  0.00           C
ATOM   3743  NH3 POPEQ 121     116.225  13.371 114.660  1.00  0.00           N
ATOM   3747  C12 POPEQ 121     115.205  12.370 115.100  1.00  0.00           C
ATOM   3750  C11 POPEQ 121     113.895  12.571 114.330  1.00  0.00           C
ATOM   3753  P   POPEQ 121     113.176  10.120 113.790  1.00  0.00           P
ATOM   3754  O13 POPEQ 121     111.926   9.350 113.930  1.00  0.00           O
ATOM   3755  O14 POPEQ 121     114.456   9.510 114.210  1.00  0.00           O
ATOM   3756  O11 POPEQ 121     113.305  10.640 112.310  1.00  0.00           O
ATOM   3757  O12 POPEQ 121     112.985  11.491 114.590  1.00  0.00           O
ATOM   3758  C1  POPEQ 121     112.225  11.361 111.720  1.00  0.00           C
ATOM   3761  C2  POPEQ 121     112.596  11.731 110.260  1.00  0.00           C
ATOM   3763  O21 POPEQ 121     112.425  10.560 109.460  1.00  0.00           O
ATOM   3764  C21 POPEQ 121     111.956  10.770 108.250  1.00  0.00           C
ATOM   3765  O22 POPEQ 121     111.716  11.850 107.750  1.00  0.00           O
ATOM   3766  C22 POPEQ 121     111.686   9.390 107.640  1.00  0.00           C
ATOM   3769  C3  POPEQ 121     114.055  12.270 110.200  1.00  0.00           C
ATOM   3772  O31 POPEQ 121     114.515  12.550 108.850  1.00  0.00           O
ATOM   3773  C31 POPEQ 121     115.716  13.150 108.880  1.00  0.00           C
ATOM   3774  O32 POPEQ 121     116.275  13.550 109.890  1.00  0.00           O
ATOM   3775  C32 POPEQ 121     116.366  13.220 107.500  1.00  0.00           C
ATOM   3778  C23 POPEQ 121     110.816   9.420 106.370  1.00  0.00           C
ATOM   3781  C24 POPEQ 121     111.576   9.871 105.110  1.00  0.00           C
ATOM   3784  C25 POPEQ 121     112.416   8.760 104.470  1.00  0.00           C
ATOM   3787  C26 POPEQ 121     113.016   9.241 103.140  1.00  0.00           C
ATOM   3790  C27 POPEQ 121     113.785   8.161 102.370  1.00  0.00           C
ATOM   3793  C28 POPEQ 121     114.576   8.730 101.170  1.00  0.00           C
ATOM   3796  C29 POPEQ 121     113.697   9.350 100.120  1.00  0.00           C
ATOM   3798 0C21 POPEQ 121     113.876   9.320  98.790  1.00  0.00           C
ATOM   3800 1C21 POPEQ 121     115.025   8.670  98.060  1.00  0.00           C
ATOM   3803 2C21 POPEQ 121     116.275   9.561  98.000  1.00  0.00           C
ATOM   3806 3C21 POPEQ 121     116.057  10.930  97.350  1.00  0.00           C
ATOM   3809 4C21 POPEQ 121     117.376  11.710  97.230  1.00  0.00           C
ATOM   3812 5C21 POPEQ 121     117.187  13.170  96.780  1.00  0.00           C
ATOM   3815 6C21 POPEQ 121     116.985  14.090  97.980  1.00  0.00           C
ATOM   3818 7C21 POPEQ 121     116.915  15.570  97.600  1.00  0.00           C
ATOM   3821 8C21 POPEQ 121     116.786  16.471  98.830  1.00  0.00           C
ATOM   3825  C33 POPEQ 121     116.045  14.520 106.740  1.00  0.00           C
ATOM   3828  C34 POPEQ 121     114.827  14.380 105.810  1.00  0.00           C
ATOM   3831  C35 POPEQ 121     115.056  14.980 104.420  1.00  0.00           C
ATOM   3834  C36 POPEQ 121     115.205  16.510 104.400  1.00  0.00           C
ATOM   3837  C37 POPEQ 121     115.227  17.050 102.960  1.00  0.00           C
ATOM   3840  C38 POPEQ 121     115.966  18.391 102.780  1.00  0.00           C
ATOM   3843  C39 POPEQ 121     115.406  19.571 103.580  1.00  0.00           C
ATOM   3846 0C31 POPEQ 121     113.955  19.930 103.240  1.00  0.00           C
ATOM   3849 1C31 POPEQ 121     113.526  21.251 103.910  1.00  0.00           C
ATOM   3852 2C31 POPEQ 121     112.115  21.680 103.500  1.00  0.00           C
ATOM   3855 3C31 POPEQ 121     111.245  22.100 104.700  1.00  0.00           C
ATOM   3858 4C31 POPEQ 121     111.535  23.530 105.180  1.00  0.00           C
ATOM   3861 5C31 POPEQ 121     110.676  23.891 106.390  1.00  0.00           C
ATOM   3864 6C31 POPEQ 121     110.665  25.391 106.680  1.00  0.00           C
ATOM   3868  NH3 POPER 122      67.976  31.200 113.460  1.00  0.00           N
ATOM   3872  C12 POPER 122      68.007  30.231 112.320  1.00  0.00           C
ATOM   3875  C11 POPER 122      68.525  28.860 112.780  1.00  0.00           C
ATOM   3878  P   POPER 122      69.925  26.901 111.850  1.00  0.00           P
ATOM   3879  O13 POPER 122      71.017  26.960 110.860  1.00  0.00           O
ATOM   3880  O14 POPER 122      70.385  26.871 113.250  1.00  0.00           O
ATOM   3881  O11 POPER 122      69.117  25.561 111.570  1.00  0.00           O
ATOM   3882  O12 POPER 122      68.915  28.091 111.640  1.00  0.00           O
ATOM   3883  C1  POPER 122      68.036  25.530 110.640  1.00  0.00           C
ATOM   3886  C2  POPER 122      68.525  25.570 109.160  1.00  0.00           C
ATOM   3888  O21 POPER 122      67.407  25.570 108.230  1.00  0.00           O
ATOM   3889  C21 POPER 122      66.925  26.780 107.990  1.00  0.00           C
ATOM   3890  O22 POPER 122      67.355  27.821 108.460  1.00  0.00           O
ATOM   3891  C22 POPER 122      65.757  26.710 107.000  1.00  0.00           C
ATOM   3894  C3  POPER 122      69.466  24.401 108.800  1.00  0.00           C
ATOM   3897  O31 POPER 122      70.135  24.700 107.560  1.00  0.00           O
ATOM   3898  C31 POPER 122      69.907  23.930 106.510  1.00  0.00           C
ATOM   3899  O32 POPER 122      69.296  22.880 106.500  1.00  0.00           O
ATOM   3900  C32 POPER 122      70.437  24.610 105.250  1.00  0.00           C
ATOM   3903  C23 POPER 122      65.425  25.331 106.370  1.00  0.00           C
ATOM   3906  C24 POPER 122      64.175  25.421 105.490  1.00  0.00           C
ATOM   3909  C25 POPER 122      64.355  24.890 104.060  1.00  0.00           C
ATOM   3912  C26 POPER 122      64.226  23.370 103.920  1.00  0.00           C
ATOM   3915  C27 POPER 122      64.015  22.960 102.450  1.00  0.00           C
ATOM   3918  C28 POPER 122      63.896  21.440 102.250  1.00  0.00           C
ATOM   3921  C29 POPER 122      63.555  21.120 100.810  1.00  0.00           C
ATOM   3923 0C21 POPER 122      62.316  20.930 100.320  1.00  0.00           C
ATOM   3925 1C21 POPER 122      61.017  21.020 101.080  1.00  0.00           C
ATOM   3928 2C21 POPER 122      60.406  19.661 101.470  1.00  0.00           C
ATOM   3931 3C21 POPER 122      60.437  18.590 100.360  1.00  0.00           C
ATOM   3934 4C21 POPER 122      59.486  17.420 100.640  1.00  0.00           C
ATOM   3937 5C21 POPER 122      59.707  16.221  99.710  1.00  0.00           C
ATOM   3940 6C21 POPER 122      60.697  15.210 100.300  1.00  0.00           C
ATOM   3943 7C21 POPER 122      60.866  13.940  99.470  1.00  0.00           C
ATOM   3946 8C21 POPER 122      61.807  12.920 100.110  1.00  0.00           C
ATOM   3950  C33 POPER 122      69.315  25.350 104.480  1.00  0.00           C
ATOM   3953  C34 POPER 122      69.816  25.860 103.120  1.00  0.00           C
ATOM   3956  C35 POPER 122      68.786  26.651 102.300  1.00  0.00           C
ATOM   3959  C36 POPER 122      67.727  25.761 101.630  1.00  0.00           C
ATOM   3962  C37 POPER 122      66.835  26.511 100.620  1.00  0.00           C
ATOM   3965  C38 POPER 122      67.396  26.491  99.190  1.00  0.00           C
ATOM   3968  C39 POPER 122      66.425  27.031  98.140  1.00  0.00           C
ATOM   3971 0C31 POPER 122      66.955  26.820  96.710  1.00  0.00           C
ATOM   3974 1C31 POPER 122      65.937  27.130  95.610  1.00  0.00           C
ATOM   3977 2C31 POPER 122      66.466  26.701  94.230  1.00  0.00           C
ATOM   3980 3C31 POPER 122      65.576  27.090  93.050  1.00  0.00           C
ATOM   3983 4C31 POPER 122      66.196  26.660  91.720  1.00  0.00           C
ATOM   3986 5C31 POPER 122      65.335  27.001  90.490  1.00  0.00           C
ATOM   3989 6C31 POPER 122      65.966  26.530  89.180  1.00  0.00           C
ATOM   3993  NH3 POPES 123     115.425  59.140  78.610  1.00  0.00           N
ATOM   3997  C12 POPES 123     115.367  57.730  79.100  1.00  0.00           C
ATOM   4000  C11 POPES 123     116.477  56.871  78.470  1.00  0.00           C
ATOM   4003  P   POPES 123     117.327  54.410  79.060  1.00  0.00           P
ATOM   4004  O13 POPES 123     116.285  53.450  78.660  1.00  0.00           O
ATOM   4005  O14 POPES 123     118.515  54.571  78.200  1.00  0.00           O
ATOM   4006  O11 POPES 123     117.906  53.991  80.480  1.00  0.00           O
ATOM   4007  O12 POPES 123     116.686  55.801  79.380  1.00  0.00           O
ATOM   4008  C1  POPES 123     117.535  54.730  81.660  1.00  0.00           C
ATOM   4011  C2  POPES 123     118.615  55.761  82.100  1.00  0.00           C
ATOM   4013  O21 POPES 123     118.326  56.351  83.390  1.00  0.00           O
ATOM   4014  C21 POPES 123     117.435  57.331  83.410  1.00  0.00           C
ATOM   4015  O22 POPES 123     116.586  57.561  82.570  1.00  0.00           O
ATOM   4016  C22 POPES 123     117.656  58.210  84.640  1.00  0.00           C
ATOM   4019  C3  POPES 123     118.986  56.861  81.050  1.00  0.00           C
ATOM   4022  O31 POPES 123     119.916  57.790  81.620  1.00  0.00           O
ATOM   4023  C31 POPES 123     121.185  57.441  81.480  1.00  0.00           C
ATOM   4024  O32 POPES 123     121.595  56.550  80.750  1.00  0.00           O
ATOM   4025  C32 POPES 123     122.055  58.261  82.430  1.00  0.00           C
ATOM   4028  C23 POPES 123     116.576  58.010  85.720  1.00  0.00           C
ATOM   4031  C24 POPES 123     116.325  59.270  86.560  1.00  0.00           C
ATOM   4034  C25 POPES 123     117.525  59.811  87.350  1.00  0.00           C
ATOM   4037  C26 POPES 123     117.206  61.211  87.890  1.00  0.00           C
ATOM   4040  C27 POPES 123     118.195  61.770  88.910  1.00  0.00           C
ATOM   4043  C28 POPES 123     117.696  63.111  89.490  1.00  0.00           C
ATOM   4046  C29 POPES 123     118.685  63.741  90.430  1.00  0.00           C
ATOM   4048 0C21 POPES 123     118.846  65.061  90.620  1.00  0.00           C
ATOM   4050 1C21 POPES 123     118.055  66.141  89.930  1.00  0.00           C
ATOM   4053 2C21 POPES 123     118.655  67.531  90.200  1.00  0.00           C
ATOM   4056 3C21 POPES 123     118.486  67.991  91.660  1.00  0.00           C
ATOM   4059 4C21 POPES 123     119.585  68.961  92.090  1.00  0.00           C
ATOM   4062 5C21 POPES 123     119.456  69.340  93.570  1.00  0.00           C
ATOM   4065 6C21 POPES 123     120.676  70.101  94.090  1.00  0.00           C
ATOM   4068 7C21 POPES 123     120.507  70.571  95.530  1.00  0.00           C
ATOM   4071 8C21 POPES 123     121.716  71.340  96.060  1.00  0.00           C
ATOM   4075  C33 POPES 123     121.525  58.210  83.880  1.00  0.00           C
ATOM   4078  C34 POPES 123     122.405  59.000  84.840  1.00  0.00           C
ATOM   4081  C35 POPES 123     121.735  59.270  86.190  1.00  0.00           C
ATOM   4084  C36 POPES 123     122.425  58.561  87.360  1.00  0.00           C
ATOM   4087  C37 POPES 123     121.726  58.860  88.690  1.00  0.00           C
ATOM   4090  C38 POPES 123     122.546  58.410  89.900  1.00  0.00           C
ATOM   4093  C39 POPES 123     121.775  58.450  91.220  1.00  0.00           C
ATOM   4096 0C31 POPES 123     121.266  59.851  91.600  1.00  0.00           C
ATOM   4099 1C31 POPES 123     120.555  59.851  92.960  1.00  0.00           C
ATOM   4102 2C31 POPES 123     119.995  61.211  93.370  1.00  0.00           C
ATOM   4105 3C31 POPES 123     121.057  62.311  93.500  1.00  0.00           C
ATOM   4108 4C31 POPES 123     120.516  63.561  94.210  1.00  0.00           C
ATOM   4111 5C31 POPES 123     121.576  64.641  94.390  1.00  0.00           C
ATOM   4114 6C31 POPES 123     121.096  65.860  95.180  1.00  0.00           C
ATOM   4118  NH3 POPET 124     120.625  18.380 113.670  1.00  0.00           N
ATOM   4122  C12 POPET 124     120.835  18.870 115.080  1.00  0.00           C
ATOM   4125  C11 POPET 124     120.686  20.401 115.240  1.00  0.00           C
ATOM   4128  P   POPET 124     118.046  20.481 115.210  1.00  0.00           P
ATOM   4129  O13 POPET 124     117.745  19.210 114.500  1.00  0.00           O
ATOM   4130  O14 POPET 124     118.046  20.481 116.690  1.00  0.00           O
ATOM   4131  O11 POPET 124     117.125  21.641 114.620  1.00  0.00           O
ATOM   4132  O12 POPET 124     119.475  20.950 114.710  1.00  0.00           O
ATOM   4133  C1  POPET 124     116.665  21.501 113.270  1.00  0.00           C
ATOM   4136  C2  POPET 124     116.436  22.880 112.600  1.00  0.00           C
ATOM   4138  O21 POPET 124     116.045  22.620 111.240  1.00  0.00           O
ATOM   4139  C21 POPET 124     114.745  22.460 111.080  1.00  0.00           C
ATOM   4140  O22 POPET 124     113.885  22.951 111.800  1.00  0.00           O
ATOM   4141  C22 POPET 124     114.436  21.630 109.850  1.00  0.00           C
ATOM   4144  C3  POPET 124     117.715  23.751 112.690  1.00  0.00           C
ATOM   4147  O31 POPET 124     117.635  24.991 111.930  1.00  0.00           O
ATOM   4148  C31 POPET 124     118.265  24.950 110.750  1.00  0.00           C
ATOM   4149  O32 POPET 124     118.645  23.941 110.180  1.00  0.00           O
ATOM   4150  C32 POPET 124     118.486  26.360 110.200  1.00  0.00           C
ATOM   4153  C23 POPET 124     112.915  21.300 109.770  1.00  0.00           C
ATOM   4156  C24 POPET 124     112.616  20.391 108.590  1.00  0.00           C
ATOM   4159  C25 POPET 124     111.135  20.090 108.370  1.00  0.00           C
ATOM   4162  C26 POPET 124     110.926  19.130 107.190  1.00  0.00           C
ATOM   4165  C27 POPET 124     109.526  19.250 106.560  1.00  0.00           C
ATOM   4168  C28 POPET 124     109.266  18.210 105.450  1.00  0.00           C
ATOM   4171  C29 POPET 124     110.245  18.321 104.310  1.00  0.00           C
ATOM   4173 0C21 POPET 124     110.005  18.730 103.060  1.00  0.00           C
ATOM   4175 1C21 POPET 124     108.697  19.210 102.480  1.00  0.00           C
ATOM   4178 2C21 POPET 124     108.335  18.500 101.160  1.00  0.00           C
ATOM   4181 3C21 POPET 124     109.345  18.740 100.040  1.00  0.00           C
ATOM   4184 4C21 POPET 124     108.965  18.040  98.730  1.00  0.00           C
ATOM   4187 5C21 POPET 124     110.025  18.210  97.630  1.00  0.00           C
ATOM   4190 6C21 POPET 124     111.406  17.670  98.030  1.00  0.00           C
ATOM   4193 7C21 POPET 124     112.456  17.800  96.920  1.00  0.00           C
ATOM   4196 8C21 POPET 124     113.876  17.811  97.470  1.00  0.00           C
ATOM   4200  C33 POPET 124     117.796  26.550 108.820  1.00  0.00           C
ATOM   4203  C34 POPET 124     118.557  27.461 107.840  1.00  0.00           C
ATOM   4206  C35 POPET 124     119.745  26.760 107.160  1.00  0.00           C
ATOM   4209  C36 POPET 124     120.096  27.350 105.780  1.00  0.00           C
ATOM   4212  C37 POPET 124     120.995  26.391 104.980  1.00  0.00           C
ATOM   4215  C38 POPET 124     121.197  26.790 103.500  1.00  0.00           C
ATOM   4218  C39 POPET 124     119.947  26.550 102.640  1.00  0.00           C
ATOM   4221 0C31 POPET 124     120.105  26.880 101.150  1.00  0.00           C
ATOM   4224 1C31 POPET 124     121.015  25.901 100.390  1.00  0.00           C
ATOM   4227 2C31 POPET 124     120.975  26.070  98.860  1.00  0.00           C
ATOM   4230 3C31 POPET 124     119.736  25.440  98.210  1.00  0.00           C
ATOM   4233 4C31 POPET 124     119.827  25.421  96.680  1.00  0.00           C
ATOM   4236 5C31 POPET 124     118.655  24.680  96.010  1.00  0.00           C
ATOM   4239 6C31 POPET 124     118.846  24.490  94.510  1.00  0.00           C
ATOM   4243  NH3 POPEU 125      70.385  68.620  75.230  1.00  0.00           N
ATOM   4247  C12 POPEU 125      69.307  69.421  75.910  1.00  0.00           C
ATOM   4250  C11 POPEU 125      69.076  70.790  75.250  1.00  0.00           C
ATOM   4253  P   POPEU 125      69.117  72.620  77.140  1.00  0.00           P
ATOM   4254  O13 POPEU 125      70.146  73.351  77.880  1.00  0.00           O
ATOM   4255  O14 POPEU 125      68.025  73.431  76.550  1.00  0.00           O
ATOM   4256  O11 POPEU 125      68.477  71.550  78.110  1.00  0.00           O
ATOM   4257  O12 POPEU 125      69.797  71.811  75.950  1.00  0.00           O
ATOM   4258  C1  POPEU 125      67.135  71.071  77.900  1.00  0.00           C
ATOM   4261  C2  POPEU 125      66.646  70.200  79.090  1.00  0.00           C
ATOM   4263  O21 POPEU 125      66.105  71.031  80.120  1.00  0.00           O
ATOM   4264  C21 POPEU 125      64.917  71.561  79.890  1.00  0.00           C
ATOM   4265  O22 POPEU 125      64.187  71.340  78.930  1.00  0.00           O
ATOM   4266  C22 POPEU 125      64.576  72.450  81.080  1.00  0.00           C
ATOM   4269  C3  POPEU 125      67.776  69.300  79.660  1.00  0.00           C
ATOM   4272  O31 POPEU 125      67.267  68.241  80.490  1.00  0.00           O
ATOM   4273  C31 POPEU 125      67.017  68.360  81.800  1.00  0.00           C
ATOM   4274  O32 POPEU 125      66.415  67.531  82.450  1.00  0.00           O
ATOM   4275  C32 POPEU 125      67.665  69.571  82.470  1.00  0.00           C
ATOM   4278  C23 POPEU 125      63.165  73.061  81.010  1.00  0.00           C
ATOM   4281  C24 POPEU 125      62.846  73.901  82.250  1.00  0.00           C
ATOM   4284  C25 POPEU 125      62.316  73.030  83.390  1.00  0.00           C
ATOM   4287  C26 POPEU 125      62.467  73.630  84.790  1.00  0.00           C
ATOM   4290  C27 POPEU 125      61.465  72.991  85.760  1.00  0.00           C
ATOM   4293  C28 POPEU 125      61.596  73.470  87.220  1.00  0.00           C
ATOM   4296  C29 POPEU 125      62.776  72.861  87.930  1.00  0.00           C
ATOM   4298 0C21 POPEU 125      62.986  72.910  89.260  1.00  0.00           C
ATOM   4300 1C21 POPEU 125      62.076  73.590  90.260  1.00  0.00           C
ATOM   4303 2C21 POPEU 125      62.326  73.101  91.690  1.00  0.00           C
ATOM   4306 3C21 POPEU 125      61.437  73.820  92.720  1.00  0.00           C
ATOM   4309 4C21 POPEU 125      61.716  73.391  94.160  1.00  0.00           C
ATOM   4312 5C21 POPEU 125      60.806  74.061  95.200  1.00  0.00           C
ATOM   4315 6C21 POPEU 125      61.385  73.961  96.620  1.00  0.00           C
ATOM   4318 7C21 POPEU 125      60.515  74.681  97.670  1.00  0.00           C
ATOM   4321 8C21 POPEU 125      61.276  74.961  98.970  1.00  0.00           C
ATOM   4325  C33 POPEU 125      67.227  69.751  83.950  1.00  0.00           C
ATOM   4328  C34 POPEU 125      67.826  71.040  84.530  1.00  0.00           C
ATOM   4331  C35 POPEU 125      67.477  71.320  86.000  1.00  0.00           C
ATOM   4334  C36 POPEU 125      68.105  70.311  86.970  1.00  0.00           C
ATOM   4337  C37 POPEU 125      68.095  70.781  88.440  1.00  0.00           C
ATOM   4340  C38 POPEU 125      68.675  69.700  89.370  1.00  0.00           C
ATOM   4343  C39 POPEU 125      68.786  70.141  90.840  1.00  0.00           C
ATOM   4346 0C31 POPEU 125      67.425  70.410  91.510  1.00  0.00           C
ATOM   4349 1C31 POPEU 125      67.586  70.760  93.000  1.00  0.00           C
ATOM   4352 2C31 POPEU 125      66.266  71.160  93.690  1.00  0.00           C
ATOM   4355 3C31 POPEU 125      65.227  70.031  93.700  1.00  0.00           C
ATOM   4358 4C31 POPEU 125      64.007  70.361  94.580  1.00  0.00           C
ATOM   4361 5C31 POPEU 125      62.906  69.311  94.440  1.00  0.00           C
ATOM   4364 6C31 POPEU 125      61.687  69.501  95.350  1.00  0.00           C
ATOM   4368  NH3 POPEV 126     129.216  65.910 116.270  1.00  0.00           N
ATOM   4372  C12 POPEV 126     127.915  66.221 116.970  1.00  0.00           C
ATOM   4375  C11 POPEV 126     127.195  67.450 116.390  1.00  0.00           C
ATOM   4378  P   POPEV 126     124.925  68.720 116.790  1.00  0.00           P
ATOM   4379  O13 POPEV 126     124.895  69.860 117.740  1.00  0.00           O
ATOM   4380  O14 POPEV 126     124.986  69.071 115.360  1.00  0.00           O
ATOM   4381  O11 POPEV 126     123.635  67.861 117.020  1.00  0.00           O
ATOM   4382  O12 POPEV 126     126.036  67.660 117.180  1.00  0.00           O
ATOM   4383  C1  POPEV 126     123.025  67.110 115.960  1.00  0.00           C
ATOM   4386  C2  POPEV 126     121.936  67.950 115.270  1.00  0.00           C
ATOM   4388  O21 POPEV 126     120.676  67.270 115.260  1.00  0.00           O
ATOM   4389  C21 POPEV 126     120.266  66.610 114.190  1.00  0.00           C
ATOM   4390  O22 POPEV 126     120.945  66.151 113.290  1.00  0.00           O
ATOM   4391  C22 POPEV 126     118.736  66.601 114.230  1.00  0.00           C
ATOM   4394  C3  POPEV 126     122.335  68.580 113.890  1.00  0.00           C
ATOM   4397  O31 POPEV 126     121.206  69.260 113.290  1.00  0.00           O
ATOM   4398  C31 POPEV 126     120.937  70.431 113.820  1.00  0.00           C
ATOM   4399  O32 POPEV 126     121.535  70.950 114.760  1.00  0.00           O
ATOM   4400  C32 POPEV 126     119.716  71.061 113.140  1.00  0.00           C
ATOM   4403  C23 POPEV 126     118.116  66.591 112.830  1.00  0.00           C
ATOM   4406  C24 POPEV 126     116.576  66.650 112.890  1.00  0.00           C
ATOM   4409  C25 POPEV 126     115.945  67.730 111.990  1.00  0.00           C
ATOM   4412  C26 POPEV 126     116.066  67.491 110.480  1.00  0.00           C
ATOM   4415  C27 POPEV 126     115.275  68.561 109.690  1.00  0.00           C
ATOM   4418  C28 POPEV 126     115.065  68.231 108.200  1.00  0.00           C
ATOM   4421  C29 POPEV 126     116.225  68.561 107.300  1.00  0.00           C
ATOM   4423 0C21 POPEV 126     116.197  69.351 106.210  1.00  0.00           C
ATOM   4425 1C21 POPEV 126     115.005  70.090 105.650  1.00  0.00           C
ATOM   4428 2C21 POPEV 126     114.146  69.270 104.670  1.00  0.00           C
ATOM   4431 3C21 POPEV 126     114.916  68.691 103.470  1.00  0.00           C
ATOM   4434 4C21 POPEV 126     113.955  68.200 102.370  1.00  0.00           C
ATOM   4437 5C21 POPEV 126     114.596  67.200 101.410  1.00  0.00           C
ATOM   4440 6C21 POPEV 126     114.466  65.751 101.920  1.00  0.00           C
ATOM   4443 7C21 POPEV 126     115.096  64.730 100.970  1.00  0.00           C
ATOM   4446 8C21 POPEV 126     114.816  63.280 101.370  1.00  0.00           C
ATOM   4450  C33 POPEV 126     119.135  70.340 111.900  1.00  0.00           C
ATOM   4453  C34 POPEV 126     119.986  70.611 110.670  1.00  0.00           C
ATOM   4456  C35 POPEV 126     119.415  69.991 109.400  1.00  0.00           C
ATOM   4459  C36 POPEV 126     120.466  69.941 108.300  1.00  0.00           C
ATOM   4462  C37 POPEV 126     119.876  69.450 106.980  1.00  0.00           C
ATOM   4465  C38 POPEV 126     120.956  69.200 105.910  1.00  0.00           C
ATOM   4468  C39 POPEV 126     120.355  68.980 104.520  1.00  0.00           C
ATOM   4471 0C31 POPEV 126     119.475  67.730 104.400  1.00  0.00           C
ATOM   4474 1C31 POPEV 126     118.885  67.581 102.990  1.00  0.00           C
ATOM   4477 2C31 POPEV 126     118.125  66.270 102.750  1.00  0.00           C
ATOM   4480 3C31 POPEV 126     118.995  65.040 103.030  1.00  0.00           C
ATOM   4483 4C31 POPEV 126     118.515  63.750 102.350  1.00  0.00           C
ATOM   4486 5C31 POPEV 126     119.526  62.630 102.590  1.00  0.00           C
ATOM   4489 6C31 POPEV 126     119.257  61.340 101.820  1.00  0.00           C
ATOM   4493  NH3 POPEW 127      24.817 128.520 115.580  1.00  0.00           N
ATOM   4497  C12 POPEW 127      26.256 128.170 115.340  1.00  0.00           C
ATOM   4500  C11 POPEW 127      26.836 127.321 116.480  1.00  0.00           C
ATOM   4503  P   POPEW 127      28.967 126.540 115.130  1.00  0.00           P
ATOM   4504  O13 POPEW 127      30.296 126.041 115.560  1.00  0.00           O
ATOM   4505  O14 POPEW 127      28.026 125.660 114.410  1.00  0.00           O
ATOM   4506  O11 POPEW 127      29.165 127.871 114.280  1.00  0.00           O
ATOM   4507  O12 POPEW 127      28.245 127.181 116.380  1.00  0.00           O
ATOM   4508  C1  POPEW 127      29.386 127.821 112.860  1.00  0.00           C
ATOM   4511  C2  POPEW 127      28.146 128.361 112.080  1.00  0.00           C
ATOM   4513  O21 POPEW 127      28.056 127.921 110.710  1.00  0.00           O
ATOM   4514  C21 POPEW 127      29.086 128.130 109.920  1.00  0.00           C
ATOM   4515  O22 POPEW 127      30.185 128.531 110.230  1.00  0.00           O
ATOM   4516  C22 POPEW 127      28.707 127.781 108.480  1.00  0.00           C
ATOM   4519  C3  POPEW 127      28.015 129.910 112.190  1.00  0.00           C
ATOM   4522  O31 POPEW 127      26.945 130.470 111.410  1.00  0.00           O
ATOM   4523  C31 POPEW 127      25.707 130.380 111.870  1.00  0.00           C
ATOM   4524  O32 POPEW 127      25.377 129.891 112.930  1.00  0.00           O
ATOM   4525  C32 POPEW 127      24.766 131.041 110.850  1.00  0.00           C
ATOM   4528  C23 POPEW 127      29.947 127.281 107.710  1.00  0.00           C
ATOM   4531  C24 POPEW 127      29.616 126.910 106.260  1.00  0.00           C
ATOM   4534  C25 POPEW 127      30.845 126.510 105.430  1.00  0.00           C
ATOM   4537  C26 POPEW 127      31.425 125.141 105.810  1.00  0.00           C
ATOM   4540  C27 POPEW 127      31.505 124.171 104.620  1.00  0.00           C
ATOM   4543  C28 POPEW 127      32.347 122.921 104.940  1.00  0.00           C
ATOM   4546  C29 POPEW 127      32.626 122.100 103.700  1.00  0.00           C
ATOM   4548 0C21 POPEW 127      33.546 122.401 102.770  1.00  0.00           C
ATOM   4550 1C21 POPEW 127      34.455 123.601 102.760  1.00  0.00           C
ATOM   4553 2C21 POPEW 127      35.925 123.200 102.980  1.00  0.00           C
ATOM   4556 3C21 POPEW 127      36.297 122.970 104.460  1.00  0.00           C
ATOM   4559 4C21 POPEW 127      37.655 122.281 104.600  1.00  0.00           C
ATOM   4562 5C21 POPEW 127      38.456 122.730 105.830  1.00  0.00           C
ATOM   4565 6C21 POPEW 127      38.015 122.081 107.150  1.00  0.00           C
ATOM   4568 7C21 POPEW 127      39.027 122.370 108.270  1.00  0.00           C
ATOM   4571 8C21 POPEW 127      38.616 121.831 109.640  1.00  0.00           C
ATOM   4575  C33 POPEW 127      24.936 130.481 109.420  1.00  0.00           C
ATOM   4578  C34 POPEW 127      24.736 128.970 109.340  1.00  0.00           C
ATOM   4581  C35 POPEW 127      24.986 128.361 107.950  1.00  0.00           C
ATOM   4584  C36 POPEW 127      23.855 128.571 106.930  1.00  0.00           C
ATOM   4587  C37 POPEW 127      23.925 127.510 105.820  1.00  0.00           C
ATOM   4590  C38 POPEW 127      22.806 127.601 104.770  1.00  0.00           C
ATOM   4593  C39 POPEW 127      23.146 128.580 103.640  1.00  0.00           C
ATOM   4596 0C31 POPEW 127      22.225 128.420 102.420  1.00  0.00           C
ATOM   4599 1C31 POPEW 127      22.396 129.541 101.370  1.00  0.00           C
ATOM   4602 2C31 POPEW 127      23.816 129.700 100.810  1.00  0.00           C
ATOM   4605 3C31 POPEW 127      24.316 128.501  99.990  1.00  0.00           C
ATOM   4608 4C31 POPEW 127      25.726 128.741  99.400  1.00  0.00           C
ATOM   4611 5C31 POPEW 127      26.156 127.631  98.430  1.00  0.00           C
ATOM   4614 6C31 POPEW 127      27.006 128.081  97.240  1.00  0.00           C
ATOM   4618  NH3 POPEX 128      66.627  10.481 115.710  1.00  0.00           N
ATOM   4622  C12 POPEX 128      66.565   9.060 116.220  1.00  0.00           C
ATOM   4625  C11 POPEX 128      67.976   8.460 116.430  1.00  0.00           C
ATOM   4628  P   POPEX 128      68.786   8.710 113.910  1.00  0.00           P
ATOM   4629  O13 POPEX 128      69.117  10.120 114.220  1.00  0.00           O
ATOM   4630  O14 POPEX 128      69.687   7.991 112.990  1.00  0.00           O
ATOM   4631  O11 POPEX 128      67.297   8.681 113.400  1.00  0.00           O
ATOM   4632  O12 POPEX 128      68.595   7.910 115.260  1.00  0.00           O
ATOM   4633  C1  POPEX 128      66.845   7.960 112.270  1.00  0.00           C
ATOM   4636  C2  POPEX 128      66.915   8.850 111.010  1.00  0.00           C
ATOM   4638  O21 POPEX 128      66.175  10.080 111.150  1.00  0.00           O
ATOM   4639  C21 POPEX 128      64.855   9.990 111.200  1.00  0.00           C
ATOM   4640  O22 POPEX 128      64.197   8.971 111.190  1.00  0.00           O
ATOM   4641  C22 POPEX 128      64.296  11.420 111.240  1.00  0.00           C
ATOM   4644  C3  POPEX 128      66.617   8.121 109.670  1.00  0.00           C
ATOM   4647  O31 POPEX 128      66.995   8.960 108.570  1.00  0.00           O
ATOM   4648  C31 POPEX 128      68.275   8.870 108.240  1.00  0.00           C
ATOM   4649  O32 POPEX 128      69.036   7.981 108.580  1.00  0.00           O
ATOM   4650  C32 POPEX 128      68.687  10.050 107.400  1.00  0.00           C
ATOM   4653  C23 POPEX 128      62.906  11.601 110.560  1.00  0.00           C
ATOM   4656  C24 POPEX 128      62.986  11.981 109.080  1.00  0.00           C
ATOM   4659  C25 POPEX 128      63.387  10.820 108.150  1.00  0.00           C
ATOM   4662  C26 POPEX 128      63.917  11.321 106.810  1.00  0.00           C
ATOM   4665  C27 POPEX 128      64.366  10.170 105.880  1.00  0.00           C
ATOM   4668  C28 POPEX 128      64.907  10.700 104.540  1.00  0.00           C
ATOM   4671  C29 POPEX 128      66.275  10.170 104.210  1.00  0.00           C
ATOM   4673 0C21 POPEX 128      67.407  10.901 104.110  1.00  0.00           C
ATOM   4675 1C21 POPEX 128      67.485  12.400 104.270  1.00  0.00           C
ATOM   4678 2C21 POPEX 128      67.025  13.141 103.000  1.00  0.00           C
ATOM   4681 3C21 POPEX 128      67.705  12.620 101.730  1.00  0.00           C
ATOM   4684 4C21 POPEX 128      67.135  13.241 100.440  1.00  0.00           C
ATOM   4687 5C21 POPEX 128      67.446  12.330  99.240  1.00  0.00           C
ATOM   4690 6C21 POPEX 128      67.165  13.000  97.890  1.00  0.00           C
ATOM   4693 7C21 POPEX 128      67.605  12.120  96.720  1.00  0.00           C
ATOM   4696 8C21 POPEX 128      67.835  12.901  95.420  1.00  0.00           C
ATOM   4700  C33 POPEX 128      69.085  11.260 108.270  1.00  0.00           C
ATOM   4703  C34 POPEX 128      69.875  12.260 107.430  1.00  0.00           C
ATOM   4706  C35 POPEX 128      69.985  13.651 108.080  1.00  0.00           C
ATOM   4709  C36 POPEX 128      70.627  14.691 107.150  1.00  0.00           C
ATOM   4712  C37 POPEX 128      72.126  14.510 106.870  1.00  0.00           C
ATOM   4715  C38 POPEX 128      72.716  15.611 105.970  1.00  0.00           C
ATOM   4718  C39 POPEX 128      72.205  15.530 104.520  1.00  0.00           C
ATOM   4721 0C31 POPEX 128      72.855  16.561 103.590  1.00  0.00           C
ATOM   4724 1C31 POPEX 128      72.337  16.420 102.150  1.00  0.00           C
ATOM   4727 2C31 POPEX 128      73.127  17.250 101.120  1.00  0.00           C
ATOM   4730 3C31 POPEX 128      72.945  18.771 101.270  1.00  0.00           C
ATOM   4733 4C31 POPEX 128      73.757  19.530 100.210  1.00  0.00           C
ATOM   4736 5C31 POPEX 128      73.495  21.040 100.220  1.00  0.00           C
ATOM   4739 6C31 POPEX 128      74.307  21.790  99.150  1.00  0.00           C
ATOM   4743  NH3 POPEY 129      20.205  28.340  68.360  1.00  0.00           N
ATOM   4747  C12 POPEY 129      21.525  27.650  68.130  1.00  0.00           C
ATOM   4750  C11 POPEY 129      21.435  26.540  67.080  1.00  0.00           C
ATOM   4753  P   POPEY 129      23.475  24.861  67.430  1.00  0.00           P
ATOM   4754  O13 POPEY 129      23.897  25.130  66.040  1.00  0.00           O
ATOM   4755  O14 POPEY 129      23.416  23.460  67.900  1.00  0.00           O
ATOM   4756  O11 POPEY 129      24.257  25.790  68.460  1.00  0.00           O
ATOM   4757  O12 POPEY 129      22.006  25.360  67.620  1.00  0.00           O
ATOM   4758  C1  POPEY 129      25.076  25.270  69.500  1.00  0.00           C
ATOM   4761  C2  POPEY 129      24.425  25.410  70.900  1.00  0.00           C
ATOM   4763  O21 POPEY 129      25.105  24.560  71.830  1.00  0.00           O
ATOM   4764  C21 POPEY 129      26.236  24.971  72.370  1.00  0.00           C
ATOM   4765  O22 POPEY 129      26.776  26.050  72.190  1.00  0.00           O
ATOM   4766  C22 POPEY 129      26.776  23.851  73.290  1.00  0.00           C
ATOM   4769  C3  POPEY 129      22.956  24.920  70.860  1.00  0.00           C
ATOM   4772  O31 POPEY 129      22.255  25.050  72.110  1.00  0.00           O
ATOM   4773  C31 POPEY 129      21.315  24.110  72.290  1.00  0.00           C
ATOM   4774  O32 POPEY 129      21.227  23.091  71.630  1.00  0.00           O
ATOM   4775  C32 POPEY 129      20.287  24.590  73.300  1.00  0.00           C
ATOM   4778  C23 POPEY 129      26.656  24.061  74.820  1.00  0.00           C
ATOM   4781  C24 POPEY 129      26.546  22.691  75.530  1.00  0.00           C
ATOM   4784  C25 POPEY 129      26.627  22.680  77.060  1.00  0.00           C
ATOM   4787  C26 POPEY 129      25.526  23.450  77.800  1.00  0.00           C
ATOM   4790  C27 POPEY 129      25.986  24.850  78.250  1.00  0.00           C
ATOM   4793  C28 POPEY 129      24.866  25.640  78.950  1.00  0.00           C
ATOM   4796  C29 POPEY 129      25.447  26.841  79.660  1.00  0.00           C
ATOM   4798 0C21 POPEY 129      25.617  26.971  80.990  1.00  0.00           C
ATOM   4800 1C21 POPEY 129      25.245  25.991  82.080  1.00  0.00           C
ATOM   4803 2C21 POPEY 129      24.076  26.571  82.900  1.00  0.00           C
ATOM   4806 3C21 POPEY 129      23.826  25.910  84.270  1.00  0.00           C
ATOM   4809 4C21 POPEY 129      22.556  26.481  84.910  1.00  0.00           C
ATOM   4812 5C21 POPEY 129      22.496  26.411  86.450  1.00  0.00           C
ATOM   4815 6C21 POPEY 129      21.207  27.060  86.970  1.00  0.00           C
ATOM   4818 7C21 POPEY 129      21.175  27.250  88.500  1.00  0.00           C
ATOM   4821 8C21 POPEY 129      19.875  27.880  89.000  1.00  0.00           C
ATOM   4825  C33 POPEY 129      20.826  25.031  74.680  1.00  0.00           C
ATOM   4828  C34 POPEY 129      20.646  23.991  75.790  1.00  0.00           C
ATOM   4831  C35 POPEY 129      21.156  24.481  77.160  1.00  0.00           C
ATOM   4834  C36 POPEY 129      20.556  23.700  78.340  1.00  0.00           C
ATOM   4837  C37 POPEY 129      21.097  24.151  79.700  1.00  0.00           C
ATOM   4840  C38 POPEY 129      20.605  23.290  80.860  1.00  0.00           C
ATOM   4843  C39 POPEY 129      21.256  23.651  82.210  1.00  0.00           C
ATOM   4846 0C31 POPEY 129      20.775  22.800  83.390  1.00  0.00           C
ATOM   4849 1C31 POPEY 129      19.266  22.901  83.670  1.00  0.00           C
ATOM   4852 2C31 POPEY 129      18.876  22.370  85.050  1.00  0.00           C
ATOM   4855 3C31 POPEY 129      18.966  23.450  86.140  1.00  0.00           C
ATOM   4858 4C31 POPEY 129      18.806  22.901  87.560  1.00  0.00           C
ATOM   4861 5C31 POPEY 129      19.025  23.981  88.620  1.00  0.00           C
ATOM   4864 6C31 POPEY 129      19.196  23.430  90.040  1.00  0.00           C
ATOM   4868  NH3 POPEZ 130      61.947  87.370  69.560  1.00  0.00           N
ATOM   4872  C12 POPEZ 130      61.526  88.730  69.090  1.00  0.00           C
ATOM   4875  C11 POPEZ 130      62.715  89.500  68.480  1.00  0.00           C
ATOM   4878  P   POPEZ 130      61.926  91.950  68.870  1.00  0.00           P
ATOM   4879  O13 POPEZ 130      61.877  92.190  67.400  1.00  0.00           O
ATOM   4880  O14 POPEZ 130      60.665  91.661  69.570  1.00  0.00           O
ATOM   4881  O11 POPEZ 130      62.635  93.170  69.570  1.00  0.00           O
ATOM   4882  O12 POPEZ 130      62.906  90.750  69.130  1.00  0.00           O
ATOM   4883  C1  POPEZ 130      63.696  92.941  70.510  1.00  0.00           C
ATOM   4886  C2  POPEZ 130      63.615  93.921  71.710  1.00  0.00           C
ATOM   4888  O21 POPEZ 130      64.345  93.480  72.870  1.00  0.00           O
ATOM   4889  C21 POPEZ 130      65.565  92.991  72.800  1.00  0.00           C
ATOM   4890  O22 POPEZ 130      66.105  92.450  71.860  1.00  0.00           O
ATOM   4891  C22 POPEZ 130      66.216  93.261  74.180  1.00  0.00           C
ATOM   4894  C3  POPEZ 130      62.146  94.150  72.150  1.00  0.00           C
ATOM   4897  O31 POPEZ 130      62.116  94.940  73.360  1.00  0.00           O
ATOM   4898  C31 POPEZ 130      60.966  95.080  73.970  1.00  0.00           C
ATOM   4899  O32 POPEZ 130      59.886  94.611  73.620  1.00  0.00           O
ATOM   4900  C32 POPEZ 130      61.227  95.910  75.220  1.00  0.00           C
ATOM   4903  C23 POPEZ 130      67.446  92.380  74.510  1.00  0.00           C
ATOM   4906  C24 POPEZ 130      67.916  92.601  75.960  1.00  0.00           C
ATOM   4909  C25 POPEZ 130      69.127  91.741  76.340  1.00  0.00           C
ATOM   4912  C26 POPEZ 130      69.335  91.661  77.870  1.00  0.00           C
ATOM   4915  C27 POPEZ 130      70.355  90.591  78.270  1.00  0.00           C
ATOM   4918  C28 POPEZ 130      70.826  90.640  79.740  1.00  0.00           C
ATOM   4921  C29 POPEZ 130      69.767  90.260  80.740  1.00  0.00           C
ATOM   4923 0C21 POPEZ 130      69.486  90.871  81.910  1.00  0.00           C
ATOM   4925 1C21 POPEZ 130      70.187  92.100  82.470  1.00  0.00           C
ATOM   4928 2C21 POPEZ 130      70.885  91.880  83.820  1.00  0.00           C
ATOM   4931 3C21 POPEZ 130      69.896  91.711  84.990  1.00  0.00           C
ATOM   4934 4C21 POPEZ 130      70.476  92.181  86.330  1.00  0.00           C
ATOM   4937 5C21 POPEZ 130      69.425  92.170  87.450  1.00  0.00           C
ATOM   4940 6C21 POPEZ 130      69.767  93.130  88.600  1.00  0.00           C
ATOM   4943 7C21 POPEZ 130      68.716  93.081  89.720  1.00  0.00           C
ATOM   4946 8C21 POPEZ 130      69.015  94.031  90.890  1.00  0.00           C
ATOM   4950  C33 POPEZ 130      60.005  96.011  76.150  1.00  0.00           C
ATOM   4953  C34 POPEZ 130      60.056  97.251  77.060  1.00  0.00           C
ATOM   4956  C35 POPEZ 130      61.055  97.181  78.210  1.00  0.00           C
ATOM   4959  C36 POPEZ 130      60.595  96.270  79.350  1.00  0.00           C
ATOM   4962  C37 POPEZ 130      61.605  96.281  80.490  1.00  0.00           C
ATOM   4965  C38 POPEZ 130      61.385  95.160  81.520  1.00  0.00           C
ATOM   4968  C39 POPEZ 130      62.617  94.901  82.400  1.00  0.00           C
ATOM   4971 0C31 POPEZ 130      63.867  94.520  81.580  1.00  0.00           C
ATOM   4974 1C31 POPEZ 130      64.966  93.821  82.390  1.00  0.00           C
ATOM   4977 2C31 POPEZ 130      66.235  93.531  81.570  1.00  0.00           C
ATOM   4980 3C31 POPEZ 130      66.995  94.781  81.070  1.00  0.00           C
ATOM   4983 4C31 POPEZ 130      68.165  94.430  80.150  1.00  0.00           C
ATOM   4986 5C31 POPEZ 130      69.076  95.630  79.850  1.00  0.00           C
ATOM   4989 6C31 POPEZ 130      70.297  95.260  79.000  1.00  0.00           C
ATOM   4993  NH3 POPEa 131      76.635  81.981 119.310  1.00  0.00           N
ATOM   4997  C12 POPEa 131      77.916  81.800 120.070  1.00  0.00           C
ATOM   5000  C11 POPEa 131      78.896  82.930 119.780  1.00  0.00           C
ATOM   5003  P   POPEa 131      80.867  84.241 120.730  1.00  0.00           P
ATOM   5004  O13 POPEa 131      79.966  85.400 120.690  1.00  0.00           O
ATOM   5005  O14 POPEa 131      81.915  84.161 121.790  1.00  0.00           O
ATOM   5006  O11 POPEa 131      81.555  84.130 119.300  1.00  0.00           O
ATOM   5007  O12 POPEa 131      79.956  82.941 120.740  1.00  0.00           O
ATOM   5008  C1  POPEa 131      82.815  83.450 119.240  1.00  0.00           C
ATOM   5011  C2  POPEa 131      83.125  82.911 117.830  1.00  0.00           C
ATOM   5013  O21 POPEa 131      83.375  84.021 116.930  1.00  0.00           O
ATOM   5014  C21 POPEa 131      84.245  83.720 115.950  1.00  0.00           C
ATOM   5015  O22 POPEa 131      84.905  82.710 115.870  1.00  0.00           O
ATOM   5016  C22 POPEa 131      84.257  84.861 114.940  1.00  0.00           C
ATOM   5019  C3  POPEa 131      81.915  82.071 117.340  1.00  0.00           C
ATOM   5022  O31 POPEa 131      82.136  81.671 115.980  1.00  0.00           O
ATOM   5023  C31 POPEa 131      81.395  80.681 115.560  1.00  0.00           C
ATOM   5024  O32 POPEa 131      80.516  80.110 116.200  1.00  0.00           O
ATOM   5025  C32 POPEa 131      81.695  80.390 114.100  1.00  0.00           C
ATOM   5028  C23 POPEa 131      84.995  84.491 113.630  1.00  0.00           C
ATOM   5031  C24 POPEa 131      84.706  85.470 112.480  1.00  0.00           C
ATOM   5034  C25 POPEa 131      85.536  85.190 111.220  1.00  0.00           C
ATOM   5037  C26 POPEa 131      85.305  86.211 110.100  1.00  0.00           C
ATOM   5040  C27 POPEa 131      86.166  85.931 108.860  1.00  0.00           C
ATOM   5043  C28 POPEa 131      85.886  86.890 107.680  1.00  0.00           C
ATOM   5046  C29 POPEa 131      86.296  88.310 107.970  1.00  0.00           C
ATOM   5048 0C21 POPEa 131      86.586  89.270 107.070  1.00  0.00           C
ATOM   5050 1C21 POPEa 131      86.555  89.140 105.560  1.00  0.00           C
ATOM   5053 2C21 POPEa 131      85.695  90.190 104.830  1.00  0.00           C
ATOM   5056 3C21 POPEa 131      85.986  91.650 105.210  1.00  0.00           C
ATOM   5059 4C21 POPEa 131      85.995  92.610 104.000  1.00  0.00           C
ATOM   5062 5C21 POPEa 131      85.565  94.061 104.320  1.00  0.00           C
ATOM   5065 6C21 POPEa 131      86.285  94.670 105.520  1.00  0.00           C
ATOM   5068 7C21 POPEa 131      85.886  96.101 105.880  1.00  0.00           C
ATOM   5071 8C21 POPEa 131      86.595  96.630 107.140  1.00  0.00           C
ATOM   5075  C33 POPEa 131      82.915  81.141 113.520  1.00  0.00           C
ATOM   5078  C34 POPEa 131      83.055  80.921 112.010  1.00  0.00           C
ATOM   5081  C35 POPEa 131      81.856  81.431 111.200  1.00  0.00           C
ATOM   5084  C36 POPEa 131      82.236  82.550 110.230  1.00  0.00           C
ATOM   5087  C37 POPEa 131      82.925  81.981 108.990  1.00  0.00           C
ATOM   5090  C38 POPEa 131      83.655  83.051 108.180  1.00  0.00           C
ATOM   5093  C39 POPEa 131      84.235  82.511 106.860  1.00  0.00           C
ATOM   5096 0C31 POPEa 131      83.136  82.110 105.880  1.00  0.00           C
ATOM   5099 1C31 POPEa 131      83.645  81.640 104.510  1.00  0.00           C
ATOM   5102 2C31 POPEa 131      82.475  81.340 103.570  1.00  0.00           C
ATOM   5105 3C31 POPEa 131      82.896  80.630 102.280  1.00  0.00           C
ATOM   5108 4C31 POPEa 131      83.725  81.510 101.340  1.00  0.00           C
ATOM   5111 5C31 POPEa 131      84.216  80.731 100.120  1.00  0.00           C
ATOM   5114 6C31 POPEa 131      85.065  81.580  99.170  1.00  0.00           C
ATOM   5118  NH3 POPEb 132      96.617  62.981 118.750  1.00  0.00           N
ATOM   5122  C12 POPEb 132      98.106  63.160 118.650  1.00  0.00           C
ATOM   5125  C11 POPEb 132      98.615  64.400 119.420  1.00  0.00           C
ATOM   5128  P   POPEb 132      97.125  66.200 118.340  1.00  0.00           P
ATOM   5129  O13 POPEb 132      96.175  65.731 119.380  1.00  0.00           O
ATOM   5130  O14 POPEb 132      97.146  67.660 118.050  1.00  0.00           O
ATOM   5131  O11 POPEb 132      96.695  65.400 117.070  1.00  0.00           O
ATOM   5132  O12 POPEb 132      98.557  65.590 118.610  1.00  0.00           O
ATOM   5133  C1  POPEb 132      97.255  65.660 115.790  1.00  0.00           C
ATOM   5136  C2  POPEb 132      96.115  65.741 114.750  1.00  0.00           C
ATOM   5138  O21 POPEb 132      96.455  64.991 113.580  1.00  0.00           O
ATOM   5139  C21 POPEb 132      97.085  65.590 112.600  1.00  0.00           C
ATOM   5140  O22 POPEb 132      97.656  66.661 112.630  1.00  0.00           O
ATOM   5141  C22 POPEb 132      96.805  64.740 111.360  1.00  0.00           C
ATOM   5144  C3  POPEb 132      95.606  67.200 114.500  1.00  0.00           C
ATOM   5147  O31 POPEb 132      94.745  67.270 113.340  1.00  0.00           O
ATOM   5148  C31 POPEb 132      94.456  68.511 112.960  1.00  0.00           C
ATOM   5149  O32 POPEb 132      94.687  69.510 113.610  1.00  0.00           O
ATOM   5150  C32 POPEb 132      93.745  68.480 111.610  1.00  0.00           C
ATOM   5153  C23 POPEb 132      97.225  65.341 110.000  1.00  0.00           C
ATOM   5156  C24 POPEb 132      96.535  64.600 108.850  1.00  0.00           C
ATOM   5159  C25 POPEb 132      95.056  64.971 108.670  1.00  0.00           C
ATOM   5162  C26 POPEb 132      94.865  66.160 107.740  1.00  0.00           C
ATOM   5165  C27 POPEb 132      94.687  65.751 106.270  1.00  0.00           C
ATOM   5168  C28 POPEb 132      95.315  66.741 105.270  1.00  0.00           C
ATOM   5171  C29 POPEb 132      94.835  68.160 105.420  1.00  0.00           C
ATOM   5173 0C21 POPEb 132      94.695  69.041 104.420  1.00  0.00           C
ATOM   5175 1C21 POPEb 132      95.035  68.730 102.980  1.00  0.00           C
ATOM   5178 2C21 POPEb 132      94.846  69.910 102.010  1.00  0.00           C
ATOM   5181 3C21 POPEb 132      95.917  71.011 102.120  1.00  0.00           C
ATOM   5184 4C21 POPEb 132      95.786  72.020 100.970  1.00  0.00           C
ATOM   5187 5C21 POPEb 132      96.646  73.281 101.130  1.00  0.00           C
ATOM   5190 6C21 POPEb 132      96.786  74.041  99.800  1.00  0.00           C
ATOM   5193 7C21 POPEb 132      97.656  75.300  99.890  1.00  0.00           C
ATOM   5196 8C21 POPEb 132      98.136  75.781  98.520  1.00  0.00           C
ATOM   5200  C33 POPEb 132      94.076  69.681 110.700  1.00  0.00           C
ATOM   5203  C34 POPEb 132      93.736  69.351 109.250  1.00  0.00           C
ATOM   5206  C35 POPEb 132      93.437  70.550 108.350  1.00  0.00           C
ATOM   5209  C36 POPEb 132      94.676  71.311 107.880  1.00  0.00           C
ATOM   5212  C37 POPEb 132      94.235  72.461 106.960  1.00  0.00           C
ATOM   5215  C38 POPEb 132      95.257  72.840 105.880  1.00  0.00           C
ATOM   5218  C39 POPEb 132      94.706  73.860 104.870  1.00  0.00           C
ATOM   5221 0C31 POPEb 132      93.545  73.340 104.020  1.00  0.00           C
ATOM   5224 1C31 POPEb 132      92.896  74.421 103.150  1.00  0.00           C
ATOM   5227 2C31 POPEb 132      92.115  73.840 101.960  1.00  0.00           C
ATOM   5230 3C31 POPEb 132      91.085  72.770 102.350  1.00  0.00           C
ATOM   5233 4C31 POPEb 132      90.425  72.121 101.120  1.00  0.00           C
ATOM   5236 5C31 POPEb 132      89.547  70.931 101.500  1.00  0.00           C
ATOM   5239 6C31 POPEb 132      88.995  70.130 100.310  1.00  0.00           C
ATOM   5243  NH3 POPEc 133      59.377  24.870  69.500  1.00  0.00           N
ATOM   5247  C12 POPEc 133      60.565  24.741  68.590  1.00  0.00           C
ATOM   5250  C11 POPEc 133      61.856  25.080  69.340  1.00  0.00           C
ATOM   5253  P   POPEc 133      64.406  25.110  68.880  1.00  0.00           P
ATOM   5254  O13 POPEc 133      64.907  23.721  68.810  1.00  0.00           O
ATOM   5255  O14 POPEc 133      65.135  26.181  68.160  1.00  0.00           O
ATOM   5256  O11 POPEc 133      64.216  25.480  70.410  1.00  0.00           O
ATOM   5257  O12 POPEc 133      62.906  25.120  68.390  1.00  0.00           O
ATOM   5258  C1  POPEc 133      65.076  26.330  71.170  1.00  0.00           C
ATOM   5261  C2  POPEc 133      65.105  25.810  72.630  1.00  0.00           C
ATOM   5263  O21 POPEc 133      66.235  26.380  73.330  1.00  0.00           O
ATOM   5264  C21 POPEc 133      66.055  26.581  74.620  1.00  0.00           C
ATOM   5265  O22 POPEc 133      65.016  26.421  75.230  1.00  0.00           O
ATOM   5266  C22 POPEc 133      67.367  27.090  75.250  1.00  0.00           C
ATOM   5269  C3  POPEc 133      65.227  24.271  72.660  1.00  0.00           C
ATOM   5272  O31 POPEc 133      65.757  23.800  73.930  1.00  0.00           O
ATOM   5273  C31 POPEc 133      65.006  22.960  74.610  1.00  0.00           C
ATOM   5274  O32 POPEc 133      63.885  22.571  74.300  1.00  0.00           O
ATOM   5275  C32 POPEc 133      65.736  22.510  75.880  1.00  0.00           C
ATOM   5278  C23 POPEc 133      67.267  27.680  76.690  1.00  0.00           C
ATOM   5281  C24 POPEc 133      68.665  27.951  77.260  1.00  0.00           C
ATOM   5284  C25 POPEc 133      68.757  28.540  78.670  1.00  0.00           C
ATOM   5287  C26 POPEc 133      68.225  27.641  79.790  1.00  0.00           C
ATOM   5290  C27 POPEc 133      68.757  28.070  81.170  1.00  0.00           C
ATOM   5293  C28 POPEc 133      68.345  27.110  82.310  1.00  0.00           C
ATOM   5296  C29 POPEc 133      68.955  27.540  83.620  1.00  0.00           C
ATOM   5298 0C21 POPEc 133      68.477  27.311  84.850  1.00  0.00           C
ATOM   5300 1C21 POPEc 133      67.245  26.511  85.200  1.00  0.00           C
ATOM   5303 2C21 POPEc 133      67.525  25.340  86.170  1.00  0.00           C
ATOM   5306 3C21 POPEc 133      68.646  24.401  85.700  1.00  0.00           C
ATOM   5309 4C21 POPEc 133      68.635  23.010  86.360  1.00  0.00           C
ATOM   5312 5C21 POPEc 133      68.355  23.010  87.870  1.00  0.00           C
ATOM   5315 6C21 POPEc 133      68.687  21.661  88.510  1.00  0.00           C
ATOM   5318 7C21 POPEc 133      68.415  21.620  90.010  1.00  0.00           C
ATOM   5321 8C21 POPEc 133      68.745  20.270  90.650  1.00  0.00           C
ATOM   5325  C33 POPEc 133      66.406  23.660  76.670  1.00  0.00           C
ATOM   5328  C34 POPEc 133      66.966  23.231  78.040  1.00  0.00           C
ATOM   5331  C35 POPEc 133      65.925  23.261  79.170  1.00  0.00           C
ATOM   5334  C36 POPEc 133      66.576  23.091  80.560  1.00  0.00           C
ATOM   5337  C37 POPEc 133      65.576  23.110  81.720  1.00  0.00           C
ATOM   5340  C38 POPEc 133      66.235  22.790  83.070  1.00  0.00           C
ATOM   5343  C39 POPEc 133      65.276  22.821  84.270  1.00  0.00           C
ATOM   5346 0C31 POPEc 133      64.556  21.491  84.530  1.00  0.00           C
ATOM   5349 1C31 POPEc 133      63.925  21.370  85.940  1.00  0.00           C
ATOM   5352 2C31 POPEc 133      62.727  22.290  86.220  1.00  0.00           C
ATOM   5355 3C31 POPEc 133      63.116  23.690  86.710  1.00  0.00           C
ATOM   5358 4C31 POPEc 133      61.926  24.490  87.240  1.00  0.00           C
ATOM   5361 5C31 POPEc 133      62.337  25.880  87.740  1.00  0.00           C
ATOM   5364 6C31 POPEc 133      61.157  26.780  88.100  1.00  0.00           C
ATOM   5368  NH3 POPEd 134      54.396  51.250  74.060  1.00  0.00           N
ATOM   5372  C12 POPEd 134      54.875  50.460  72.870  1.00  0.00           C
ATOM   5375  C11 POPEd 134      55.876  49.380  73.230  1.00  0.00           C
ATOM   5378  P   POPEd 134      56.297  47.200  71.860  1.00  0.00           P
ATOM   5379  O13 POPEd 134      54.935  46.610  71.850  1.00  0.00           O
ATOM   5380  O14 POPEd 134      57.146  46.931  70.690  1.00  0.00           O
ATOM   5381  O11 POPEd 134      57.036  46.791  73.190  1.00  0.00           O
ATOM   5382  O12 POPEd 134      56.206  48.741  72.000  1.00  0.00           O
ATOM   5383  C1  POPEd 134      58.186  45.931  73.140  1.00  0.00           C
ATOM   5386  C2  POPEd 134      58.076  44.740  74.110  1.00  0.00           C
ATOM   5388  O21 POPEd 134      57.337  45.110  75.290  1.00  0.00           O
ATOM   5389  C21 POPEd 134      57.906  45.551  76.380  1.00  0.00           C
ATOM   5390  O22 POPEd 134      59.105  45.720  76.550  1.00  0.00           O
ATOM   5391  C22 POPEd 134      56.815  45.840  77.410  1.00  0.00           C
ATOM   5394  C3  POPEd 134      59.486  44.070  74.290  1.00  0.00           C
ATOM   5397  O31 POPEd 134      59.595  43.150  75.400  1.00  0.00           O
ATOM   5398  C31 POPEd 134      60.646  42.331  75.260  1.00  0.00           C
ATOM   5399  O32 POPEd 134      61.266  42.171  74.220  1.00  0.00           O
ATOM   5400  C32 POPEd 134      61.087  41.770  76.610  1.00  0.00           C
ATOM   5403  C23 POPEd 134      56.936  45.011  78.710  1.00  0.00           C
ATOM   5406  C24 POPEd 134      55.635  45.020  79.540  1.00  0.00           C
ATOM   5409  C25 POPEd 134      55.655  44.091  80.770  1.00  0.00           C
ATOM   5412  C26 POPEd 134      56.376  44.651  82.010  1.00  0.00           C
ATOM   5415  C27 POPEd 134      56.266  43.700  83.210  1.00  0.00           C
ATOM   5418  C28 POPEd 134      57.267  44.031  84.340  1.00  0.00           C
ATOM   5421  C29 POPEd 134      57.126  43.231  85.610  1.00  0.00           C
ATOM   5423 0C21 POPEd 134      57.126  41.890  85.760  1.00  0.00           C
ATOM   5425 1C21 POPEd 134      57.267  40.860  84.670  1.00  0.00           C
ATOM   5428 2C21 POPEd 134      57.617  39.441  85.170  1.00  0.00           C
ATOM   5431 3C21 POPEd 134      59.105  39.180  85.460  1.00  0.00           C
ATOM   5434 4C21 POPEd 134      59.616  39.721  86.800  1.00  0.00           C
ATOM   5437 5C21 POPEd 134      61.036  39.211  87.110  1.00  0.00           C
ATOM   5440 6C21 POPEd 134      61.635  39.781  88.400  1.00  0.00           C
ATOM   5443 7C21 POPEd 134      63.036  39.221  88.690  1.00  0.00           C
ATOM   5446 8C21 POPEd 134      63.657  39.761  89.980  1.00  0.00           C
ATOM   5450  C33 POPEd 134      60.135  42.031  77.800  1.00  0.00           C
ATOM   5453  C34 POPEd 134      60.746  41.500  79.110  1.00  0.00           C
ATOM   5456  C35 POPEd 134      62.045  42.221  79.490  1.00  0.00           C
ATOM   5459  C36 POPEd 134      62.486  42.020  80.950  1.00  0.00           C
ATOM   5462  C37 POPEd 134      62.807  40.561  81.310  1.00  0.00           C
ATOM   5465  C38 POPEd 134      63.316  40.461  82.750  1.00  0.00           C
ATOM   5468  C39 POPEd 134      63.766  39.050  83.160  1.00  0.00           C
ATOM   5471 0C31 POPEd 134      62.605  38.051  83.290  1.00  0.00           C
ATOM   5474 1C31 POPEd 134      63.057  36.711  83.860  1.00  0.00           C
ATOM   5477 2C31 POPEd 134      61.896  35.741  84.100  1.00  0.00           C
ATOM   5480 3C31 POPEd 134      62.326  34.431  84.770  1.00  0.00           C
ATOM   5483 4C31 POPEd 134      62.537  34.571  86.290  1.00  0.00           C
ATOM   5486 5C31 POPEd 134      62.937  33.240  86.940  1.00  0.00           C
ATOM   5489 6C31 POPEd 134      63.036  33.310  88.470  1.00  0.00           C
ATOM   5493  NH3 POPEe 135      12.625  57.991  74.580  1.00  0.00           N
ATOM   5497  C12 POPEe 135      13.836  57.130  74.300  1.00  0.00           C
ATOM   5500  C11 POPEe 135      15.006  57.981  73.810  1.00  0.00           C
ATOM   5503  P   POPEe 135      17.215  57.601  72.470  1.00  0.00           P
ATOM   5504  O13 POPEe 135      17.396  56.690  71.320  1.00  0.00           O
ATOM   5505  O14 POPEe 135      17.146  59.050  72.210  1.00  0.00           O
ATOM   5506  O11 POPEe 135      18.396  57.300  73.500  1.00  0.00           O
ATOM   5507  O12 POPEe 135      15.996  57.090  73.330  1.00  0.00           O
ATOM   5508  C1  POPEe 135      18.416  58.041  74.740  1.00  0.00           C
ATOM   5511  C2  POPEe 135      18.105  57.130  75.950  1.00  0.00           C
ATOM   5513  O21 POPEe 135      18.646  57.601  77.200  1.00  0.00           O
ATOM   5514  C21 POPEe 135      18.335  58.781  77.670  1.00  0.00           C
ATOM   5515  O22 POPEe 135      17.885  59.721  77.040  1.00  0.00           O
ATOM   5516  C22 POPEe 135      18.535  58.741  79.180  1.00  0.00           C
ATOM   5519  C3  POPEe 135      18.746  55.761  75.700  1.00  0.00           C
ATOM   5522  O31 POPEe 135      18.916  54.991  76.910  1.00  0.00           O
ATOM   5523  C31 POPEe 135      18.056  54.010  77.130  1.00  0.00           C
ATOM   5524  O32 POPEe 135      17.005  53.840  76.540  1.00  0.00           O
ATOM   5525  C32 POPEe 135      18.676  53.041  78.130  1.00  0.00           C
ATOM   5528  C23 POPEe 135      18.126  60.050  79.890  1.00  0.00           C
ATOM   5531  C24 POPEe 135      18.096  59.950  81.420  1.00  0.00           C
ATOM   5534  C25 POPEe 135      17.166  58.831  81.890  1.00  0.00           C
ATOM   5537  C26 POPEe 135      16.766  58.891  83.360  1.00  0.00           C
ATOM   5540  C27 POPEe 135      16.176  57.540  83.790  1.00  0.00           C
ATOM   5543  C28 POPEe 135      15.516  57.561  85.170  1.00  0.00           C
ATOM   5546  C29 POPEe 135      14.056  57.921  85.130  1.00  0.00           C
ATOM   5548 0C21 POPEe 135      13.365  58.531  86.120  1.00  0.00           C
ATOM   5550 1C21 POPEe 135      13.917  58.971  87.450  1.00  0.00           C
ATOM   5553 2C21 POPEe 135      13.186  58.371  88.670  1.00  0.00           C
ATOM   5556 3C21 POPEe 135      11.726  58.800  88.790  1.00  0.00           C
ATOM   5559 4C21 POPEe 135      11.165  58.520  90.190  1.00  0.00           C
ATOM   5562 5C21 POPEe 135       9.635  58.691  90.290  1.00  0.00           C
ATOM   5565 6C21 POPEe 135       8.856  57.520  89.670  1.00  0.00           C
ATOM   5568 7C21 POPEe 135       7.536  57.240  90.400  1.00  0.00           C
ATOM   5571 8C21 POPEe 135       6.806  56.001  89.880  1.00  0.00           C
ATOM   5575  C33 POPEe 135      18.166  53.150  79.570  1.00  0.00           C
ATOM   5578  C34 POPEe 135      18.795  54.301  80.360  1.00  0.00           C
ATOM   5581  C35 POPEe 135      18.756  54.040  81.870  1.00  0.00           C
ATOM   5584  C36 POPEe 135      19.287  55.200  82.720  1.00  0.00           C
ATOM   5587  C37 POPEe 135      19.016  54.971  84.220  1.00  0.00           C
ATOM   5590  C38 POPEe 135      19.476  56.120  85.130  1.00  0.00           C
ATOM   5593  C39 POPEe 135      20.746  55.761  85.900  1.00  0.00           C
ATOM   5596 0C31 POPEe 135      21.066  56.721  87.060  1.00  0.00           C
ATOM   5599 1C31 POPEe 135      22.146  56.141  87.980  1.00  0.00           C
ATOM   5602 2C31 POPEe 135      22.515  57.071  89.150  1.00  0.00           C
ATOM   5605 3C31 POPEe 135      23.625  56.491  90.040  1.00  0.00           C
ATOM   5608 4C31 POPEe 135      23.117  55.421  91.020  1.00  0.00           C
ATOM   5611 5C31 POPEe 135      24.257  54.770  91.800  1.00  0.00           C
ATOM   5614 6C31 POPEe 135      23.776  53.790  92.880  1.00  0.00           C
ATOM   5618  NH3 POPEf 136     121.455  37.540  72.440  1.00  0.00           N
ATOM   5622  C12 POPEf 136     121.665  36.550  71.330  1.00  0.00           C
ATOM   5625  C11 POPEf 136     123.036  35.840  71.430  1.00  0.00           C
ATOM   5628  P   POPEf 136     124.456  34.020  72.500  1.00  0.00           P
ATOM   5629  O13 POPEf 136     124.755  33.231  71.290  1.00  0.00           O
ATOM   5630  O14 POPEf 136     125.415  35.011  73.010  1.00  0.00           O
ATOM   5631  O11 POPEf 136     124.117  33.021  73.670  1.00  0.00           O
ATOM   5632  O12 POPEf 136     123.036  34.761  72.390  1.00  0.00           O
ATOM   5633  C1  POPEf 136     125.236  32.390  74.320  1.00  0.00           C
ATOM   5636  C2  POPEf 136     124.876  32.081  75.780  1.00  0.00           C
ATOM   5638  O21 POPEf 136     126.096  31.941  76.520  1.00  0.00           O
ATOM   5639  C21 POPEf 136     126.266  31.120  77.540  1.00  0.00           C
ATOM   5640  O22 POPEf 136     125.525  30.241  77.920  1.00  0.00           O
ATOM   5641  C22 POPEf 136     127.546  31.571  78.230  1.00  0.00           C
ATOM   5644  C3  POPEf 136     123.806  30.950  75.870  1.00  0.00           C
ATOM   5647  O31 POPEf 136     123.036  31.160  77.070  1.00  0.00           O
ATOM   5648  C31 POPEf 136     122.665  30.031  77.660  1.00  0.00           C
ATOM   5649  O32 POPEf 136     122.616  28.930  77.130  1.00  0.00           O
ATOM   5650  C32 POPEf 136     122.295  30.350  79.120  1.00  0.00           C
ATOM   5653  C23 POPEf 136     128.025  30.700  79.420  1.00  0.00           C
ATOM   5656  C24 POPEf 136     127.365  31.030  80.760  1.00  0.00           C
ATOM   5659  C25 POPEf 136     128.286  30.721  81.960  1.00  0.00           C
ATOM   5662  C26 POPEf 136     127.696  31.170  83.310  1.00  0.00           C
ATOM   5665  C27 POPEf 136     128.635  30.880  84.490  1.00  0.00           C
ATOM   5668  C28 POPEf 136     128.107  31.400  85.840  1.00  0.00           C
ATOM   5671  C29 POPEf 136     129.196  31.460  86.890  1.00  0.00           C
ATOM   5673 0C21 POPEf 136     129.098  31.160  88.200  1.00  0.00           C
ATOM   5675 1C21 POPEf 136     127.876  30.721  88.960  1.00  0.00           C
ATOM   5678 2C21 POPEf 136     126.656  31.671  88.910  1.00  0.00           C
ATOM   5681 3C21 POPEf 136     126.945  33.121  89.350  1.00  0.00           C
ATOM   5684 4C21 POPEf 136     125.695  33.991  89.200  1.00  0.00           C
ATOM   5687 5C21 POPEf 136     125.896  35.471  89.590  1.00  0.00           C
ATOM   5690 6C21 POPEf 136     124.725  36.020  90.410  1.00  0.00           C
ATOM   5693 7C21 POPEf 136     124.846  37.520  90.690  1.00  0.00           C
ATOM   5696 8C21 POPEf 136     123.717  38.051  91.570  1.00  0.00           C
ATOM   5700  C33 POPEf 136     123.405  29.971  80.150  1.00  0.00           C
ATOM   5703  C34 POPEf 136     122.896  29.961  81.600  1.00  0.00           C
ATOM   5706  C35 POPEf 136     123.977  29.840  82.690  1.00  0.00           C
ATOM   5709  C36 POPEf 136     124.555  28.440  82.860  1.00  0.00           C
ATOM   5712  C37 POPEf 136     125.126  28.181  84.270  1.00  0.00           C
ATOM   5715  C38 POPEf 136     125.436  26.690  84.480  1.00  0.00           C
ATOM   5718  C39 POPEf 136     125.686  26.281  85.930  1.00  0.00           C
ATOM   5721 0C31 POPEf 136     125.826  24.761  86.050  1.00  0.00           C
ATOM   5724 1C31 POPEf 136     125.855  24.260  87.500  1.00  0.00           C
ATOM   5727 2C31 POPEf 136     125.786  22.731  87.550  1.00  0.00           C
ATOM   5730 3C31 POPEf 136     125.995  22.141  88.950  1.00  0.00           C
ATOM   5733 4C31 POPEf 136     124.865  22.480  89.940  1.00  0.00           C
ATOM   5736 5C31 POPEf 136     125.116  21.891  91.340  1.00  0.00           C
ATOM   5739 6C31 POPEf 136     123.977  22.141  92.320  1.00  0.00           C
ATOM   5743  NH3 POPEg 137     113.885 102.961 113.880  1.00  0.00           N
ATOM   5747  C12 POPEg 137     115.056 102.510 114.670  1.00  0.00           C
ATOM   5750  C11 POPEg 137     115.846 101.540 113.810  1.00  0.00           C
ATOM   5753  P   POPEg 137     118.085 100.311 114.310  1.00  0.00           P
ATOM   5754  O13 POPEg 137     119.415 100.910 114.140  1.00  0.00           O
ATOM   5755  O14 POPEg 137     117.815  99.491 115.500  1.00  0.00           O
ATOM   5756  O11 POPEg 137     117.645  99.511 113.030  1.00  0.00           O
ATOM   5757  O12 POPEg 137     117.155 101.561 114.310  1.00  0.00           O
ATOM   5758  C1  POPEg 137     118.445  99.511 111.850  1.00  0.00           C
ATOM   5761  C2  POPEg 137     118.417  98.140 111.150  1.00  0.00           C
ATOM   5763  O21 POPEg 137     117.225  98.070 110.330  1.00  0.00           O
ATOM   5764  C21 POPEg 137     117.475  97.590 109.130  1.00  0.00           C
ATOM   5765  O22 POPEg 137     117.416  96.431 108.800  1.00  0.00           O
ATOM   5766  C22 POPEg 137     117.995  98.741 108.260  1.00  0.00           C
ATOM   5769  C3  POPEg 137     118.426  96.971 112.160  1.00  0.00           C
ATOM   5772  O31 POPEg 137     118.717  95.721 111.480  1.00  0.00           O
ATOM   5773  C31 POPEg 137     118.386  94.681 112.250  1.00  0.00           C
ATOM   5774  O32 POPEg 137     118.046  94.761 113.410  1.00  0.00           O
ATOM   5775  C32 POPEg 137     118.536  93.380 111.450  1.00  0.00           C
ATOM   5778  C23 POPEg 137     117.745  98.531 106.760  1.00  0.00           C
ATOM   5781  C24 POPEg 137     118.775  99.301 105.930  1.00  0.00           C
ATOM   5784  C25 POPEg 137     118.396  99.450 104.460  1.00  0.00           C
ATOM   5787  C26 POPEg 137     117.995  98.130 103.800  1.00  0.00           C
ATOM   5790  C27 POPEg 137     117.906  98.250 102.280  1.00  0.00           C
ATOM   5793  C28 POPEg 137     116.695  97.501 101.690  1.00  0.00           C
ATOM   5796  C29 POPEg 137     116.617  97.671 100.200  1.00  0.00           C
ATOM   5798 0C21 POPEg 137     117.236  96.880  99.290  1.00  0.00           C
ATOM   5800 1C21 POPEg 137     118.125  95.710  99.620  1.00  0.00           C
ATOM   5803 2C21 POPEg 137     117.425  94.360  99.390  1.00  0.00           C
ATOM   5806 3C21 POPEg 137     118.297  93.191  99.870  1.00  0.00           C
ATOM   5809 4C21 POPEg 137     117.715  91.820  99.530  1.00  0.00           C
ATOM   5812 5C21 POPEg 137     118.596  90.680 100.050  1.00  0.00           C
ATOM   5815 6C21 POPEg 137     117.995  89.290  99.790  1.00  0.00           C
ATOM   5818 7C21 POPEg 137     118.906  88.160 100.300  1.00  0.00           C
ATOM   5821 8C21 POPEg 137     118.316  86.761 100.120  1.00  0.00           C
ATOM   5825  C33 POPEg 137     117.187  92.660 111.250  1.00  0.00           C
ATOM   5828  C34 POPEg 137     117.225  91.580 110.160  1.00  0.00           C
ATOM   5831  C35 POPEg 137     117.176  90.150 110.710  1.00  0.00           C
ATOM   5834  C36 POPEg 137     117.605  89.101 109.680  1.00  0.00           C
ATOM   5837  C37 POPEg 137     117.656  87.690 110.290  1.00  0.00           C
ATOM   5840  C38 POPEg 137     117.736  86.540 109.260  1.00  0.00           C
ATOM   5843  C39 POPEg 137     118.906  86.661 108.290  1.00  0.00           C
ATOM   5846 0C31 POPEg 137     119.105  85.390 107.460  1.00  0.00           C
ATOM   5849 1C31 POPEg 137     120.326  85.470 106.530  1.00  0.00           C
ATOM   5852 2C31 POPEg 137     120.616  84.161 105.780  1.00  0.00           C
ATOM   5855 3C31 POPEg 137     119.605  83.840 104.680  1.00  0.00           C
ATOM   5858 4C31 POPEg 137     120.005  82.581 103.890  1.00  0.00           C
ATOM   5861 5C31 POPEg 137     119.186  82.391 102.610  1.00  0.00           C
ATOM   5864 6C31 POPEg 137     119.646  81.160 101.810  1.00  0.00           C
ATOM   5868  NH3 POPEh 138       8.936  20.081 114.030  1.00  0.00           N
ATOM   5872  C12 POPEh 138       9.245  19.270 112.800  1.00  0.00           C
ATOM   5875  C11 POPEh 138      10.476  18.421 113.100  1.00  0.00           C
ATOM   5878  P   POPEh 138      11.905  18.210 110.930  1.00  0.00           P
ATOM   5879  O13 POPEh 138      12.095  19.671 111.130  1.00  0.00           O
ATOM   5880  O14 POPEh 138      13.126  17.370 110.970  1.00  0.00           O
ATOM   5881  O11 POPEh 138      11.175  18.030 109.560  1.00  0.00           O
ATOM   5882  O12 POPEh 138      10.826  17.670 111.940  1.00  0.00           O
ATOM   5883  C1  POPEh 138      11.736  17.280 108.490  1.00  0.00           C
ATOM   5886  C2  POPEh 138      11.705  18.150 107.230  1.00  0.00           C
ATOM   5888  O21 POPEh 138      11.986  17.271 106.130  1.00  0.00           O
ATOM   5889  C21 POPEh 138      11.276  17.540 105.050  1.00  0.00           C
ATOM   5890  O22 POPEh 138      10.566  18.510 104.880  1.00  0.00           O
ATOM   5891  C22 POPEh 138      11.495  16.401 104.060  1.00  0.00           C
ATOM   5894  C3  POPEh 138      12.745  19.320 107.300  1.00  0.00           C
ATOM   5897  O31 POPEh 138      12.345  20.440 106.490  1.00  0.00           O
ATOM   5898  C31 POPEh 138      12.997  20.670 105.360  1.00  0.00           C
ATOM   5899  O32 POPEh 138      14.045  20.130 105.020  1.00  0.00           O
ATOM   5900  C32 POPEh 138      12.246  21.721 104.540  1.00  0.00           C
ATOM   5903  C23 POPEh 138      10.666  16.561 102.770  1.00  0.00           C
ATOM   5906  C24 POPEh 138      10.896  15.380 101.830  1.00  0.00           C
ATOM   5909  C25 POPEh 138       9.906  14.221 101.970  1.00  0.00           C
ATOM   5912  C26 POPEh 138      10.196  13.130 100.930  1.00  0.00           C
ATOM   5915  C27 POPEh 138       9.175  11.990 100.930  1.00  0.00           C
ATOM   5918  C28 POPEh 138       9.375  11.000  99.760  1.00  0.00           C
ATOM   5921  C29 POPEh 138       9.156  11.620  98.410  1.00  0.00           C
ATOM   5923 0C21 POPEh 138       9.295  10.991  97.220  1.00  0.00           C
ATOM   5925 1C21 POPEh 138       9.646   9.530  97.040  1.00  0.00           C
ATOM   5928 2C21 POPEh 138       8.756   8.840  95.990  1.00  0.00           C
ATOM   5931 3C21 POPEh 138       9.146   9.141  94.530  1.00  0.00           C
ATOM   5934 4C21 POPEh 138       8.236   8.420  93.520  1.00  0.00           C
ATOM   5937 5C21 POPEh 138       8.766   8.520  92.090  1.00  0.00           C
ATOM   5940 6C21 POPEh 138       7.945   7.710  91.070  1.00  0.00           C
ATOM   5943 7C21 POPEh 138       8.486   7.880  89.640  1.00  0.00           C
ATOM   5946 8C21 POPEh 138       7.635   7.160  88.580  1.00  0.00           C
ATOM   5950  C33 POPEh 138      11.905  21.171 103.140  1.00  0.00           C
ATOM   5953  C34 POPEh 138      11.156  22.161 102.250  1.00  0.00           C
ATOM   5956  C35 POPEh 138      10.935  21.630 100.820  1.00  0.00           C
ATOM   5959  C36 POPEh 138      10.406  20.190 100.810  1.00  0.00           C
ATOM   5962  C37 POPEh 138       9.845  19.721  99.460  1.00  0.00           C
ATOM   5965  C38 POPEh 138       9.245  18.321  99.590  1.00  0.00           C
ATOM   5968  C39 POPEh 138       8.476  17.851  98.360  1.00  0.00           C
ATOM   5971 0C31 POPEh 138       7.606  16.630  98.690  1.00  0.00           C
ATOM   5974 1C31 POPEh 138       6.795  16.101  97.510  1.00  0.00           C
ATOM   5977 2C31 POPEh 138       5.956  14.880  97.910  1.00  0.00           C
ATOM   5980 3C31 POPEh 138       5.396  14.101  96.720  1.00  0.00           C
ATOM   5983 4C31 POPEh 138       4.236  14.811  95.990  1.00  0.00           C
ATOM   5986 5C31 POPEh 138       3.726  13.971  94.810  1.00  0.00           C
ATOM   5989 6C31 POPEh 138       2.526  14.561  94.070  1.00  0.00           C
ATOM   5993  NH3 POPEi 139     118.276  61.661  75.080  1.00  0.00           N
ATOM   5997  C12 POPEi 139     116.945  61.221  75.640  1.00  0.00           C
ATOM   6000  C11 POPEi 139     115.905  60.931  74.530  1.00  0.00           C
ATOM   6003  P   POPEi 139     113.946  59.371  75.230  1.00  0.00           P
ATOM   6004  O13 POPEi 139     113.626  58.860  73.880  1.00  0.00           O
ATOM   6005  O14 POPEi 139     114.895  58.620  76.070  1.00  0.00           O
ATOM   6006  O11 POPEi 139     112.616  59.551  76.040  1.00  0.00           O
ATOM   6007  O12 POPEi 139     114.566  60.840  75.080  1.00  0.00           O
ATOM   6008  C1  POPEi 139     111.835  60.741  76.050  1.00  0.00           C
ATOM   6011  C2  POPEi 139     111.926  61.391  77.440  1.00  0.00           C
ATOM   6013  O21 POPEi 139     113.286  61.830  77.610  1.00  0.00           O
ATOM   6014  C21 POPEi 139     113.645  63.030  78.070  1.00  0.00           C
ATOM   6015  O22 POPEi 139     114.816  63.380  78.130  1.00  0.00           O
ATOM   6016  C22 POPEi 139     112.467  63.930  78.470  1.00  0.00           C
ATOM   6019  C3  POPEi 139     111.546  60.330  78.520  1.00  0.00           C
ATOM   6022  O31 POPEi 139     111.406  60.891  79.850  1.00  0.00           O
ATOM   6023  C31 POPEi 139     112.505  60.801  80.590  1.00  0.00           C
ATOM   6024  O32 POPEi 139     113.605  60.500  80.160  1.00  0.00           O
ATOM   6025  C32 POPEi 139     112.176  61.151  82.040  1.00  0.00           C
ATOM   6028  C23 POPEi 139     112.896  65.260  79.140  1.00  0.00           C
ATOM   6031  C24 POPEi 139     113.055  65.141  80.660  1.00  0.00           C
ATOM   6034  C25 POPEi 139     113.116  66.510  81.360  1.00  0.00           C
ATOM   6037  C26 POPEi 139     114.445  67.230  81.160  1.00  0.00           C
ATOM   6040  C27 POPEi 139     114.396  68.660  81.700  1.00  0.00           C
ATOM   6043  C28 POPEi 139     115.765  69.400  81.730  1.00  0.00           C
ATOM   6046  C29 POPEi 139     116.477  69.510  80.400  1.00  0.00           C
ATOM   6048 0C21 POPEi 139     117.187  70.561  79.960  1.00  0.00           C
ATOM   6050 1C21 POPEi 139     117.495  71.830  80.720  1.00  0.00           C
ATOM   6053 2C21 POPEi 139     119.007  72.160  80.700  1.00  0.00           C
ATOM   6056 3C21 POPEi 139     119.885  70.991  81.190  1.00  0.00           C
ATOM   6059 4C21 POPEi 139     121.315  71.391  81.580  1.00  0.00           C
ATOM   6062 5C21 POPEi 139     122.286  71.440  80.390  1.00  0.00           C
ATOM   6065 6C21 POPEi 139     123.736  71.690  80.840  1.00  0.00           C
ATOM   6068 7C21 POPEi 139     124.755  71.250  79.790  1.00  0.00           C
ATOM   6071 8C21 POPEi 139     126.206  71.630  80.120  1.00  0.00           C
ATOM   6075  C33 POPEi 139     112.867  60.230  83.080  1.00  0.00           C
ATOM   6078  C34 POPEi 139     112.416  60.601  84.490  1.00  0.00           C
ATOM   6081  C35 POPEi 139     112.686  59.540  85.570  1.00  0.00           C
ATOM   6084  C36 POPEi 139     112.425  60.130  86.960  1.00  0.00           C
ATOM   6087  C37 POPEi 139     112.376  59.110  88.100  1.00  0.00           C
ATOM   6090  C38 POPEi 139     112.136  59.781  89.470  1.00  0.00           C
ATOM   6093  C39 POPEi 139     113.365  60.520  90.040  1.00  0.00           C
ATOM   6096 0C31 POPEi 139     114.466  59.571  90.520  1.00  0.00           C
ATOM   6099 1C31 POPEi 139     115.595  60.341  91.220  1.00  0.00           C
ATOM   6102 2C31 POPEi 139     116.716  59.421  91.720  1.00  0.00           C
ATOM   6105 3C31 POPEi 139     116.376  58.741  93.050  1.00  0.00           C
ATOM   6108 4C31 POPEi 139     116.595  59.670  94.240  1.00  0.00           C
ATOM   6111 5C31 POPEi 139     117.066  58.930  95.500  1.00  0.00           C
ATOM   6114 6C31 POPEi 139     117.635  59.880  96.550  1.00  0.00           C
ATOM   6118  NH3 POPEj 140      59.707  68.580  75.140  1.00  0.00           N
ATOM   6122  C12 POPEj 140      60.957  69.200  74.590  1.00  0.00           C
ATOM   6125  C11 POPEj 140      62.095  68.171  74.660  1.00  0.00           C
ATOM   6128  P   POPEj 140      64.616  68.101  75.370  1.00  0.00           P
ATOM   6129  O13 POPEj 140      65.026  67.001  74.450  1.00  0.00           O
ATOM   6130  O14 POPEj 140      65.616  69.140  75.670  1.00  0.00           O
ATOM   6131  O11 POPEj 140      64.085  67.410  76.670  1.00  0.00           O
ATOM   6132  O12 POPEj 140      63.345  68.831  74.760  1.00  0.00           O
ATOM   6133  C1  POPEj 140      63.446  68.171  77.690  1.00  0.00           C
ATOM   6136  C2  POPEj 140      63.025  67.230  78.830  1.00  0.00           C
ATOM   6138  O21 POPEj 140      62.175  67.940  79.750  1.00  0.00           O
ATOM   6139  C21 POPEj 140      62.785  68.691  80.640  1.00  0.00           C
ATOM   6140  O22 POPEj 140      63.955  69.031  80.660  1.00  0.00           O
ATOM   6141  C22 POPEj 140      61.815  69.031  81.750  1.00  0.00           C
ATOM   6144  C3  POPEj 140      64.226  66.471  79.490  1.00  0.00           C
ATOM   6147  O31 POPEj 140      63.906  66.081  80.840  1.00  0.00           O
ATOM   6148  C31 POPEj 140      63.475  64.860  81.060  1.00  0.00           C
ATOM   6149  O32 POPEj 140      63.396  63.971  80.230  1.00  0.00           O
ATOM   6150  C32 POPEj 140      63.116  64.751  82.540  1.00  0.00           C
ATOM   6153  C23 POPEj 140      62.207  68.241  83.010  1.00  0.00           C
ATOM   6156  C24 POPEj 140      61.666  68.891  84.280  1.00  0.00           C
ATOM   6159  C25 POPEj 140      62.025  68.050  85.510  1.00  0.00           C
ATOM   6162  C26 POPEj 140      62.085  68.891  86.790  1.00  0.00           C
ATOM   6165  C27 POPEj 140      62.537  68.050  87.980  1.00  0.00           C
ATOM   6168  C28 POPEj 140      62.906  68.921  89.190  1.00  0.00           C
ATOM   6171  C29 POPEj 140      63.597  68.080  90.230  1.00  0.00           C
ATOM   6173 0C21 POPEj 140      62.986  67.430  91.230  1.00  0.00           C
ATOM   6175 1C21 POPEj 140      61.507  67.480  91.510  1.00  0.00           C
ATOM   6178 2C21 POPEj 140      61.136  66.640  92.740  1.00  0.00           C
ATOM   6181 3C21 POPEj 140      60.936  65.151  92.420  1.00  0.00           C
ATOM   6184 4C21 POPEj 140      60.816  64.291  93.690  1.00  0.00           C
ATOM   6187 5C21 POPEj 140      60.005  63.010  93.470  1.00  0.00           C
ATOM   6190 6C21 POPEj 140      60.126  62.040  94.660  1.00  0.00           C
ATOM   6193 7C21 POPEj 140      59.236  60.801  94.510  1.00  0.00           C
ATOM   6196 8C21 POPEj 140      59.515  59.740  95.570  1.00  0.00           C
ATOM   6200  C33 POPEj 140      63.527  63.401  83.160  1.00  0.00           C
ATOM   6203  C34 POPEj 140      63.436  63.391  84.690  1.00  0.00           C
ATOM   6206  C35 POPEj 140      62.105  63.950  85.220  1.00  0.00           C
ATOM   6209  C36 POPEj 140      61.955  63.790  86.740  1.00  0.00           C
ATOM   6212  C37 POPEj 140      60.606  64.330  87.240  1.00  0.00           C
ATOM   6215  C38 POPEj 140      60.276  64.000  88.700  1.00  0.00           C
ATOM   6218  C39 POPEj 140      60.135  62.500  89.000  1.00  0.00           C
ATOM   6221 0C31 POPEj 140      58.937  61.811  88.330  1.00  0.00           C
ATOM   6224 1C31 POPEj 140      59.135  60.281  88.250  1.00  0.00           C
ATOM   6227 2C31 POPEj 140      57.947  59.530  87.620  1.00  0.00           C
ATOM   6230 3C31 POPEj 140      56.786  59.260  88.580  1.00  0.00           C
ATOM   6233 4C31 POPEj 140      57.105  58.220  89.670  1.00  0.00           C
ATOM   6236 5C31 POPEj 140      55.876  57.880  90.530  1.00  0.00           C
ATOM   6239 6C31 POPEj 140      56.125  56.750  91.530  1.00  0.00           C
ATOM   6243  NH3 POPEk 141      10.585  74.811 113.830  1.00  0.00           N
ATOM   6247  C12 POPEk 141       9.816  76.080 114.060  1.00  0.00           C
ATOM   6250  C11 POPEk 141      10.426  76.910 115.210  1.00  0.00           C
ATOM   6253  P   POPEk 141      13.016  76.461 115.190  1.00  0.00           P
ATOM   6254  O13 POPEk 141      14.106  77.251 115.820  1.00  0.00           O
ATOM   6255  O14 POPEk 141      12.556  75.211 115.850  1.00  0.00           O
ATOM   6256  O11 POPEk 141      13.355  76.050 113.710  1.00  0.00           O
ATOM   6257  O12 POPEk 141      11.755  77.370 114.930  1.00  0.00           O
ATOM   6258  C1  POPEk 141      14.355  76.690 112.920  1.00  0.00           C
ATOM   6261  C2  POPEk 141      13.736  77.360 111.670  1.00  0.00           C
ATOM   6263  O21 POPEk 141      14.826  77.741 110.800  1.00  0.00           O
ATOM   6264  C21 POPEk 141      14.756  77.230 109.580  1.00  0.00           C
ATOM   6265  O22 POPEk 141      13.896  76.461 109.180  1.00  0.00           O
ATOM   6266  C22 POPEk 141      15.915  77.730 108.720  1.00  0.00           C
ATOM   6269  C3  POPEk 141      12.836  78.590 112.000  1.00  0.00           C
ATOM   6272  O31 POPEk 141      12.285  79.181 110.800  1.00  0.00           O
ATOM   6273  C31 POPEk 141      10.996  78.950 110.520  1.00  0.00           C
ATOM   6274  O32 POPEk 141      10.217  78.330 111.200  1.00  0.00           O
ATOM   6275  C32 POPEk 141      10.705  79.641 109.200  1.00  0.00           C
ATOM   6278  C23 POPEk 141      16.316  76.681 107.660  1.00  0.00           C
ATOM   6281  C24 POPEk 141      17.026  77.261 106.430  1.00  0.00           C
ATOM   6284  C25 POPEk 141      16.136  78.080 105.480  1.00  0.00           C
ATOM   6287  C26 POPEk 141      15.045  77.261 104.750  1.00  0.00           C
ATOM   6290  C27 POPEk 141      14.135  78.130 103.870  1.00  0.00           C
ATOM   6293  C28 POPEk 141      13.016  77.321 103.190  1.00  0.00           C
ATOM   6296  C29 POPEk 141      12.045  78.211 102.460  1.00  0.00           C
ATOM   6298 0C21 POPEk 141      10.715  78.061 102.330  1.00  0.00           C
ATOM   6300 1C21 POPEk 141       9.875  76.921 102.860  1.00  0.00           C
ATOM   6303 2C21 POPEk 141      10.156  75.580 102.160  1.00  0.00           C
ATOM   6306 3C21 POPEk 141       9.075  74.531 102.450  1.00  0.00           C
ATOM   6309 4C21 POPEk 141       9.476  73.090 102.080  1.00  0.00           C
ATOM   6312 5C21 POPEk 141       9.496  72.821 100.570  1.00  0.00           C
ATOM   6315 6C21 POPEk 141       9.976  71.391 100.260  1.00  0.00           C
ATOM   6318 7C21 POPEk 141       9.896  71.040  98.760  1.00  0.00           C
ATOM   6321 8C21 POPEk 141      10.315  69.601  98.470  1.00  0.00           C
ATOM   6325  C33 POPEk 141       9.345  79.270 108.570  1.00  0.00           C
ATOM   6328  C34 POPEk 141       8.936  80.370 107.580  1.00  0.00           C
ATOM   6331  C35 POPEk 141       7.656  80.081 106.790  1.00  0.00           C
ATOM   6334  C36 POPEk 141       7.236  81.300 105.970  1.00  0.00           C
ATOM   6337  C37 POPEk 141       5.986  81.040 105.120  1.00  0.00           C
ATOM   6340  C38 POPEk 141       5.385  82.330 104.560  1.00  0.00           C
ATOM   6343  C39 POPEk 141       5.935  82.760 103.200  1.00  0.00           C
ATOM   6346 0C31 POPEk 141       5.385  84.150 102.800  1.00  0.00           C
ATOM   6349 1C31 POPEk 141       5.666  84.500 101.340  1.00  0.00           C
ATOM   6352 2C31 POPEk 141       4.716  85.570 100.770  1.00  0.00           C
ATOM   6355 3C31 POPEk 141       4.865  86.981 101.350  1.00  0.00           C
ATOM   6358 4C31 POPEk 141       6.235  87.610 101.080  1.00  0.00           C
ATOM   6361 5C31 POPEk 141       6.276  89.110 101.420  1.00  0.00           C
ATOM   6364 6C31 POPEk 141       7.685  89.700 101.470  1.00  0.00           C
ATOM   6368  NH3 POPEl 142      52.316  68.410  74.400  1.00  0.00           N
ATOM   6372  C12 POPEl 142      53.625  67.980  73.820  1.00  0.00           C
ATOM   6375  C11 POPEl 142      54.265  69.130  73.050  1.00  0.00           C
ATOM   6378  P   POPEl 142      56.786  69.821  72.800  1.00  0.00           P
ATOM   6379  O13 POPEl 142      57.547  69.461  74.020  1.00  0.00           O
ATOM   6380  O14 POPEl 142      57.565  69.821  71.550  1.00  0.00           O
ATOM   6381  O11 POPEl 142      56.136  71.261  73.000  1.00  0.00           O
ATOM   6382  O12 POPEl 142      55.595  68.791  72.680  1.00  0.00           O
ATOM   6383  C1  POPEl 142      57.015  72.340  73.350  1.00  0.00           C
ATOM   6386  C2  POPEl 142      57.396  72.441  74.860  1.00  0.00           C
ATOM   6388  O21 POPEl 142      56.495  73.321  75.550  1.00  0.00           O
ATOM   6389  C21 POPEl 142      55.245  72.880  75.710  1.00  0.00           C
ATOM   6390  O22 POPEl 142      54.847  71.760  75.490  1.00  0.00           O
ATOM   6391  C22 POPEl 142      54.377  74.000  76.260  1.00  0.00           C
ATOM   6394  C3  POPEl 142      58.855  72.950  75.000  1.00  0.00           C
ATOM   6397  O31 POPEl 142      59.515  72.391  76.150  1.00  0.00           O
ATOM   6398  C31 POPEl 142      59.326  73.071  77.270  1.00  0.00           C
ATOM   6399  O32 POPEl 142      58.826  74.171  77.370  1.00  0.00           O
ATOM   6400  C32 POPEl 142      59.725  72.141  78.410  1.00  0.00           C
ATOM   6403  C23 POPEl 142      54.646  74.280  77.750  1.00  0.00           C
ATOM   6406  C24 POPEl 142      53.937  75.561  78.200  1.00  0.00           C
ATOM   6409  C25 POPEl 142      54.007  75.811  79.710  1.00  0.00           C
ATOM   6412  C26 POPEl 142      53.316  74.711  80.520  1.00  0.00           C
ATOM   6415  C27 POPEl 142      52.807  75.211  81.870  1.00  0.00           C
ATOM   6418  C28 POPEl 142      52.007  74.140  82.630  1.00  0.00           C
ATOM   6421  C29 POPEl 142      50.925  74.741  83.500  1.00  0.00           C
ATOM   6423 0C21 POPEl 142      50.557  74.351  84.730  1.00  0.00           C
ATOM   6425 1C21 POPEl 142      51.125  73.241  85.570  1.00  0.00           C
ATOM   6428 2C21 POPEl 142      51.515  73.711  86.980  1.00  0.00           C
ATOM   6431 3C21 POPEl 142      50.326  74.241  87.800  1.00  0.00           C
ATOM   6434 4C21 POPEl 142      50.746  74.601  89.230  1.00  0.00           C
ATOM   6437 5C21 POPEl 142      49.626  75.260  90.040  1.00  0.00           C
ATOM   6440 6C21 POPEl 142      50.146  75.720  91.410  1.00  0.00           C
ATOM   6443 7C21 POPEl 142      49.057  76.300  92.320  1.00  0.00           C
ATOM   6446 8C21 POPEl 142      49.616  76.821  93.640  1.00  0.00           C
ATOM   6450  C33 POPEl 142      59.236  72.660  79.770  1.00  0.00           C
ATOM   6453  C34 POPEl 142      59.356  71.571  80.840  1.00  0.00           C
ATOM   6456  C35 POPEl 142      58.937  72.080  82.210  1.00  0.00           C
ATOM   6459  C36 POPEl 142      57.425  72.090  82.440  1.00  0.00           C
ATOM   6462  C37 POPEl 142      57.105  72.770  83.770  1.00  0.00           C
ATOM   6465  C38 POPEl 142      55.606  72.991  84.010  1.00  0.00           C
ATOM   6468  C39 POPEl 142      55.335  73.840  85.270  1.00  0.00           C
ATOM   6471 0C31 POPEl 142      55.765  73.150  86.580  1.00  0.00           C
ATOM   6474 1C31 POPEl 142      55.705  74.101  87.790  1.00  0.00           C
ATOM   6477 2C31 POPEl 142      56.835  73.860  88.810  1.00  0.00           C
ATOM   6480 3C31 POPEl 142      56.765  72.511  89.530  1.00  0.00           C
ATOM   6483 4C31 POPEl 142      57.906  72.351  90.550  1.00  0.00           C
ATOM   6486 5C31 POPEl 142      57.877  71.001  91.270  1.00  0.00           C
ATOM   6489 6C31 POPEl 142      59.096  70.760  92.170  1.00  0.00           C
ATOM   6493  NH3 POPEm 143     121.555   8.010 114.430  1.00  0.00           N
ATOM   6497  C12 POPEm 143     120.345   7.550 115.220  1.00  0.00           C
ATOM   6500  C11 POPEm 143     119.795   8.610 116.210  1.00  0.00           C
ATOM   6503  P   POPEm 143     119.105  10.820 114.890  1.00  0.00           P
ATOM   6504  O13 POPEm 143     118.216  11.891 115.380  1.00  0.00           O
ATOM   6505  O14 POPEm 143     120.555  11.090 114.990  1.00  0.00           O
ATOM   6506  O11 POPEm 143     118.785  10.450 113.370  1.00  0.00           O
ATOM   6507  O12 POPEm 143     118.825   9.471 115.620  1.00  0.00           O
ATOM   6508  C1  POPEm 143     117.525   9.850 112.990  1.00  0.00           C
ATOM   6511  C2  POPEm 143     117.587   9.210 111.560  1.00  0.00           C
ATOM   6513  O21 POPEm 143     116.446   8.320 111.370  1.00  0.00           O
ATOM   6514  C21 POPEm 143     115.765   8.510 110.250  1.00  0.00           C
ATOM   6515  O22 POPEm 143     115.926   9.431 109.460  1.00  0.00           O
ATOM   6516  C22 POPEm 143     114.807   7.350 109.990  1.00  0.00           C
ATOM   6519  C3  POPEm 143     118.906   8.400 111.380  1.00  0.00           C
ATOM   6522  O31 POPEm 143     118.725   7.040 110.930  1.00  0.00           O
ATOM   6523  C31 POPEm 143     118.626   6.670 109.650  1.00  0.00           C
ATOM   6524  O32 POPEm 143     118.326   5.540 109.300  1.00  0.00           O
ATOM   6525  C32 POPEm 143     118.885   7.780 108.640  1.00  0.00           C
ATOM   6528  C23 POPEm 143     115.046   6.730 108.580  1.00  0.00           C
ATOM   6531  C24 POPEm 143     114.035   5.640 108.210  1.00  0.00           C
ATOM   6534  C25 POPEm 143     113.515   5.730 106.770  1.00  0.00           C
ATOM   6537  C26 POPEm 143     114.585   5.580 105.680  1.00  0.00           C
ATOM   6540  C27 POPEm 143     114.135   4.630 104.560  1.00  0.00           C
ATOM   6543  C28 POPEm 143     115.196   4.380 103.480  1.00  0.00           C
ATOM   6546  C29 POPEm 143     114.716   3.340 102.490  1.00  0.00           C
ATOM   6548 0C21 POPEm 143     114.585   3.480 101.160  1.00  0.00           C
ATOM   6550 1C21 POPEm 143     114.885   4.730 100.370  1.00  0.00           C
ATOM   6553 2C21 POPEm 143     113.995   4.900  99.120  1.00  0.00           C
ATOM   6556 3C21 POPEm 143     112.516   5.180  99.430  1.00  0.00           C
ATOM   6559 4C21 POPEm 143     111.856   6.000  98.310  1.00  0.00           C
ATOM   6562 5C21 POPEm 143     111.926   5.330  96.930  1.00  0.00           C
ATOM   6565 6C21 POPEm 143     111.015   6.010  95.890  1.00  0.00           C
ATOM   6568 7C21 POPEm 143     111.236   5.470  94.470  1.00  0.00           C
ATOM   6571 8C21 POPEm 143     110.425   6.210  93.410  1.00  0.00           C
ATOM   6575  C33 POPEm 143     118.655   7.250 107.220  1.00  0.00           C
ATOM   6578  C34 POPEm 143     118.456   8.370 106.200  1.00  0.00           C
ATOM   6581  C35 POPEm 143     117.995   7.830 104.840  1.00  0.00           C
ATOM   6584  C36 POPEm 143     118.895   6.711 104.310  1.00  0.00           C
ATOM   6587  C37 POPEm 143     118.697   6.430 102.810  1.00  0.00           C
ATOM   6590  C38 POPEm 143     119.885   5.660 102.220  1.00  0.00           C
ATOM   6593  C39 POPEm 143     119.986   5.780 100.690  1.00  0.00           C
ATOM   6596 0C31 POPEm 143     118.925   4.960  99.950  1.00  0.00           C
ATOM   6599 1C31 POPEm 143     119.175   4.920  98.440  1.00  0.00           C
ATOM   6602 2C31 POPEm 143     118.225   3.960  97.710  1.00  0.00           C
ATOM   6605 3C31 POPEm 143     118.495   3.880  96.200  1.00  0.00           C
ATOM   6608 4C31 POPEm 143     118.136   5.170  95.440  1.00  0.00           C
ATOM   6611 5C31 POPEm 143     118.265   5.010  93.920  1.00  0.00           C
ATOM   6614 6C31 POPEm 143     117.675   6.181  93.140  1.00  0.00           C
ATOM   6618  NH3 POPEn 144      93.697  38.520  75.570  1.00  0.00           N
ATOM   6622  C12 POPEn 144      92.316  38.721  75.010  1.00  0.00           C
ATOM   6625  C11 POPEn 144      91.966  37.590  74.030  1.00  0.00           C
ATOM   6628  P   POPEn 144      91.907  35.011  73.830  1.00  0.00           P
ATOM   6629  O13 POPEn 144      90.896  35.250  72.770  1.00  0.00           O
ATOM   6630  O14 POPEn 144      93.235  34.590  73.360  1.00  0.00           O
ATOM   6631  O11 POPEn 144      91.376  33.950  74.890  1.00  0.00           O
ATOM   6632  O12 POPEn 144      92.115  36.331  74.680  1.00  0.00           O
ATOM   6633  C1  POPEn 144      90.196  34.160  75.690  1.00  0.00           C
ATOM   6636  C2  POPEn 144      89.816  32.870  76.490  1.00  0.00           C
ATOM   6638  O21 POPEn 144      88.955  33.161  77.640  1.00  0.00           O
ATOM   6639  C21 POPEn 144      87.665  32.840  77.410  1.00  0.00           C
ATOM   6640  O22 POPEn 144      87.225  32.370  76.380  1.00  0.00           O
ATOM   6641  C22 POPEn 144      86.786  33.070  78.660  1.00  0.00           C
ATOM   6644  C3  POPEn 144      91.105  32.101  76.930  1.00  0.00           C
ATOM   6647  O31 POPEn 144      90.835  30.950  77.770  1.00  0.00           O
ATOM   6648  C31 POPEn 144      91.197  31.070  79.040  1.00  0.00           C
ATOM   6649  O32 POPEn 144      91.546  32.101  79.590  1.00  0.00           O
ATOM   6650  C32 POPEn 144      91.135  29.680  79.670  1.00  0.00           C
ATOM   6653  C23 POPEn 144      85.275  32.800  78.340  1.00  0.00           C
ATOM   6656  C24 POPEn 144      84.305  32.821  79.550  1.00  0.00           C
ATOM   6659  C25 POPEn 144      84.016  34.221  80.110  1.00  0.00           C
ATOM   6662  C26 POPEn 144      83.085  34.241  81.350  1.00  0.00           C
ATOM   6665  C27 POPEn 144      82.995  35.640  81.990  1.00  0.00           C
ATOM   6668  C28 POPEn 144      82.327  35.730  83.380  1.00  0.00           C
ATOM   6671  C29 POPEn 144      80.816  35.741  83.330  1.00  0.00           C
ATOM   6673 0C21 POPEn 144      80.007  35.610  84.390  1.00  0.00           C
ATOM   6675 1C21 POPEn 144      80.385  35.480  85.850  1.00  0.00           C
ATOM   6678 2C21 POPEn 144      79.947  36.750  86.600  1.00  0.00           C
ATOM   6681 3C21 POPEn 144      79.675  36.571  88.100  1.00  0.00           C
ATOM   6684 4C21 POPEn 144      79.055  37.850  88.700  1.00  0.00           C
ATOM   6687 5C21 POPEn 144      78.297  37.610  90.010  1.00  0.00           C
ATOM   6690 6C21 POPEn 144      77.576  38.880  90.520  1.00  0.00           C
ATOM   6693 7C21 POPEn 144      76.536  38.570  91.610  1.00  0.00           C
ATOM   6696 8C21 POPEn 144      75.977  39.811  92.290  1.00  0.00           C
ATOM   6700  C33 POPEn 144      91.605  29.630  81.140  1.00  0.00           C
ATOM   6703  C34 POPEn 144      90.636  30.340  82.100  1.00  0.00           C
ATOM   6706  C35 POPEn 144      90.875  30.001  83.580  1.00  0.00           C
ATOM   6709  C36 POPEn 144      92.265  30.370  84.110  1.00  0.00           C
ATOM   6712  C37 POPEn 144      92.327  30.270  85.640  1.00  0.00           C
ATOM   6715  C38 POPEn 144      93.645  30.740  86.260  1.00  0.00           C
ATOM   6718  C39 POPEn 144      93.437  31.311  87.670  1.00  0.00           C
ATOM   6721 0C31 POPEn 144      94.667  31.200  88.580  1.00  0.00           C
ATOM   6724 1C31 POPEn 144      94.755  29.820  89.230  1.00  0.00           C
ATOM   6727 2C31 POPEn 144      96.026  29.620  90.070  1.00  0.00           C
ATOM   6730 3C31 POPEn 144      96.185  30.580  91.260  1.00  0.00           C
ATOM   6733 4C31 POPEn 144      95.116  30.391  92.350  1.00  0.00           C
ATOM   6736 5C31 POPEn 144      95.406  31.260  93.590  1.00  0.00           C
ATOM   6739 6C31 POPEn 144      94.375  31.081  94.710  1.00  0.00           C
ATOM   6743  NH3 POPEo 145       8.505  47.641  71.390  1.00  0.00           N
ATOM   6747  C12 POPEo 145       7.936  46.690  72.410  1.00  0.00           C
ATOM   6750  C11 POPEo 145       9.056  46.011  73.230  1.00  0.00           C
ATOM   6753  P   POPEo 145      11.316  45.811  71.880  1.00  0.00           P
ATOM   6754  O13 POPEo 145      11.137  46.171  70.460  1.00  0.00           O
ATOM   6755  O14 POPEo 145      11.785  46.900  72.770  1.00  0.00           O
ATOM   6756  O11 POPEo 145      12.256  44.540  72.050  1.00  0.00           O
ATOM   6757  O12 POPEo 145       9.936  45.271  72.390  1.00  0.00           O
ATOM   6758  C1  POPEo 145      12.206  43.721  73.230  1.00  0.00           C
ATOM   6761  C2  POPEo 145      13.485  43.851  74.120  1.00  0.00           C
ATOM   6763  O21 POPEo 145      13.686  42.610  74.820  1.00  0.00           O
ATOM   6764  C21 POPEo 145      14.957  42.331  75.150  1.00  0.00           C
ATOM   6765  O22 POPEo 145      15.935  42.890  74.720  1.00  0.00           O
ATOM   6766  C22 POPEo 145      14.965  41.171  76.160  1.00  0.00           C
ATOM   6769  C3  POPEo 145      13.345  45.011  75.150  1.00  0.00           C
ATOM   6772  O31 POPEo 145      14.535  45.211  75.940  1.00  0.00           O
ATOM   6773  C31 POPEo 145      15.367  46.120  75.430  1.00  0.00           C
ATOM   6774  O32 POPEo 145      15.226  46.680  74.360  1.00  0.00           O
ATOM   6775  C32 POPEo 145      16.436  46.461  76.470  1.00  0.00           C
ATOM   6778  C23 POPEo 145      16.176  41.221  77.130  1.00  0.00           C
ATOM   6781  C24 POPEo 145      16.295  39.950  77.980  1.00  0.00           C
ATOM   6784  C25 POPEo 145      17.236  40.050  79.190  1.00  0.00           C
ATOM   6787  C26 POPEo 145      16.495  40.380  80.500  1.00  0.00           C
ATOM   6790  C27 POPEo 145      17.406  40.280  81.730  1.00  0.00           C
ATOM   6793  C28 POPEo 145      16.686  40.610  83.050  1.00  0.00           C
ATOM   6796  C29 POPEo 145      17.525  40.421  84.280  1.00  0.00           C
ATOM   6798 0C21 POPEo 145      18.426  41.300  84.760  1.00  0.00           C
ATOM   6800 1C21 POPEo 145      18.795  42.610  84.100  1.00  0.00           C
ATOM   6803 2C21 POPEo 145      20.287  42.930  84.230  1.00  0.00           C
ATOM   6806 3C21 POPEo 145      20.686  44.070  83.290  1.00  0.00           C
ATOM   6809 4C21 POPEo 145      22.197  44.320  83.240  1.00  0.00           C
ATOM   6812 5C21 POPEo 145      22.576  45.130  82.010  1.00  0.00           C
ATOM   6815 6C21 POPEo 145      24.025  45.601  82.020  1.00  0.00           C
ATOM   6818 7C21 POPEo 145      24.367  46.320  80.720  1.00  0.00           C
ATOM   6821 8C21 POPEo 145      25.745  46.941  80.780  1.00  0.00           C
ATOM   6825  C33 POPEo 145      16.045  47.730  77.260  1.00  0.00           C
ATOM   6828  C34 POPEo 145      16.246  47.590  78.770  1.00  0.00           C
ATOM   6831  C35 POPEo 145      15.976  48.891  79.540  1.00  0.00           C
ATOM   6834  C36 POPEo 145      16.595  48.940  80.950  1.00  0.00           C
ATOM   6837  C37 POPEo 145      16.396  50.320  81.620  1.00  0.00           C
ATOM   6840  C38 POPEo 145      17.246  50.541  82.880  1.00  0.00           C
ATOM   6843  C39 POPEo 145      16.595  50.031  84.180  1.00  0.00           C
ATOM   6846 0C31 POPEo 145      17.465  50.290  85.420  1.00  0.00           C
ATOM   6849 1C31 POPEo 145      16.715  50.040  86.740  1.00  0.00           C
ATOM   6852 2C31 POPEo 145      17.616  49.991  87.990  1.00  0.00           C
ATOM   6855 3C31 POPEo 145      18.447  51.261  88.250  1.00  0.00           C
ATOM   6858 4C31 POPEo 145      18.887  51.370  89.720  1.00  0.00           C
ATOM   6861 5C31 POPEo 145      19.716  52.620  90.020  1.00  0.00           C
ATOM   6864 6C31 POPEo 145      19.896  52.870  91.520  1.00  0.00           C
ATOM   6868  NH3 POPEp 146      87.125 111.381  71.610  1.00  0.00           N
ATOM   6872  C12 POPEp 146      87.055 110.670  70.300  1.00  0.00           C
ATOM   6875  C11 POPEp 146      86.626 109.191  70.480  1.00  0.00           C
ATOM   6878  P   POPEp 146      88.675 107.580  70.210  1.00  0.00           P
ATOM   6879  O13 POPEp 146      87.936 106.550  69.430  1.00  0.00           O
ATOM   6880  O14 POPEp 146      89.615 108.471  69.490  1.00  0.00           O
ATOM   6881  O11 POPEp 146      89.496 106.741  71.280  1.00  0.00           O
ATOM   6882  O12 POPEp 146      87.645 108.401  71.090  1.00  0.00           O
ATOM   6883  C1  POPEp 146      89.967 107.261  72.520  1.00  0.00           C
ATOM   6886  C2  POPEp 146      90.116 106.090  73.530  1.00  0.00           C
ATOM   6888  O21 POPEp 146      90.196 106.601  74.870  1.00  0.00           O
ATOM   6889  C21 POPEp 146      89.146 106.381  75.640  1.00  0.00           C
ATOM   6890  O22 POPEp 146      88.125 105.780  75.320  1.00  0.00           O
ATOM   6891  C22 POPEp 146      89.375 106.971  77.020  1.00  0.00           C
ATOM   6894  C3  POPEp 146      91.355 105.181  73.250  1.00  0.00           C
ATOM   6897  O31 POPEp 146      91.225 103.851  73.820  1.00  0.00           O
ATOM   6898  C31 POPEp 146      91.757 103.681  75.040  1.00  0.00           C
ATOM   6899  O32 POPEp 146      92.405 104.511  75.640  1.00  0.00           O
ATOM   6900  C32 POPEp 146      91.535 102.240  75.520  1.00  0.00           C
ATOM   6903  C23 POPEp 146      89.547 105.861  78.080  1.00  0.00           C
ATOM   6906  C24 POPEp 146      89.186 106.370  79.470  1.00  0.00           C
ATOM   6909  C25 POPEp 146      89.475 105.330  80.540  1.00  0.00           C
ATOM   6912  C26 POPEp 146      89.366 105.920  81.950  1.00  0.00           C
ATOM   6915  C27 POPEp 146      89.905 104.961  83.000  1.00  0.00           C
ATOM   6918  C28 POPEp 146      89.676 105.481  84.420  1.00  0.00           C
ATOM   6921  C29 POPEp 146      90.326 104.570  85.430  1.00  0.00           C
ATOM   6923 0C21 POPEp 146      91.185 104.940  86.390  1.00  0.00           C
ATOM   6925 1C21 POPEp 146      91.586 106.360  86.700  1.00  0.00           C
ATOM   6928 2C21 POPEp 146      92.015 106.540  88.160  1.00  0.00           C
ATOM   6931 3C21 POPEp 146      93.396 105.950  88.470  1.00  0.00           C
ATOM   6934 4C21 POPEp 146      93.685 105.901  89.970  1.00  0.00           C
ATOM   6937 5C21 POPEp 146      93.685 107.270  90.660  1.00  0.00           C
ATOM   6940 6C21 POPEp 146      94.025 107.211  92.160  1.00  0.00           C
ATOM   6943 7C21 POPEp 146      93.915 108.571  92.850  1.00  0.00           C
ATOM   6946 8C21 POPEp 146      94.326 108.520  94.330  1.00  0.00           C
ATOM   6950  C33 POPEp 146      91.306 102.151  77.050  1.00  0.00           C
ATOM   6953  C34 POPEp 146      91.446 100.721  77.590  1.00  0.00           C
ATOM   6956  C35 POPEp 146      91.275 100.601  79.120  1.00  0.00           C
ATOM   6959  C36 POPEp 146      92.467 101.151  79.930  1.00  0.00           C
ATOM   6962  C37 POPEp 146      92.276 101.090  81.450  1.00  0.00           C
ATOM   6965  C38 POPEp 146      93.545 101.540  82.200  1.00  0.00           C
ATOM   6968  C39 POPEp 146      93.375 101.720  83.720  1.00  0.00           C
ATOM   6971 0C31 POPEp 146      94.706 102.140  84.370  1.00  0.00           C
ATOM   6974 1C31 POPEp 146      94.566 102.790  85.750  1.00  0.00           C
ATOM   6977 2C31 POPEp 146      95.826 103.571  86.180  1.00  0.00           C
ATOM   6980 3C31 POPEp 146      97.066 102.701  86.420  1.00  0.00           C
ATOM   6983 4C31 POPEp 146      98.305 103.550  86.710  1.00  0.00           C
ATOM   6986 5C31 POPEp 146      99.585 102.741  86.950  1.00  0.00           C
ATOM   6989 6C31 POPEp 146     100.846 103.620  86.990  1.00  0.00           C
ATOM   6993  NH3 POPEq 147      46.196 122.681  73.850  1.00  0.00           N
ATOM   6997  C12 POPEq 147      45.047 122.690  72.890  1.00  0.00           C
ATOM   7000  C11 POPEq 147      43.937 123.620  73.420  1.00  0.00           C
ATOM   7003  P   POPEq 147      42.105 122.300  74.840  1.00  0.00           P
ATOM   7004  O13 POPEq 147      42.267 120.940  74.270  1.00  0.00           O
ATOM   7005  O14 POPEq 147      40.966 123.130  74.380  1.00  0.00           O
ATOM   7006  O11 POPEq 147      42.085 122.140  76.410  1.00  0.00           O
ATOM   7007  O12 POPEq 147      43.446 123.130  74.660  1.00  0.00           O
ATOM   7008  C1  POPEq 147      40.845 121.691  76.980  1.00  0.00           C
ATOM   7011  C2  POPEq 147      40.996 121.281  78.480  1.00  0.00           C
ATOM   7013  O21 POPEq 147      41.845 120.120  78.660  1.00  0.00           O
ATOM   7014  C21 POPEq 147      41.367 118.900  78.500  1.00  0.00           C
ATOM   7015  O22 POPEq 147      40.245 118.571  78.160  1.00  0.00           O
ATOM   7016  C22 POPEq 147      42.495 117.900  78.750  1.00  0.00           C
ATOM   7019  C3  POPEq 147      39.576 121.171  79.130  1.00  0.00           C
ATOM   7022  O31 POPEq 147      39.567 120.630  80.470  1.00  0.00           O
ATOM   7023  C31 POPEq 147      39.917 121.521  81.390  1.00  0.00           C
ATOM   7024  O32 POPEq 147      40.596 122.501  81.180  1.00  0.00           O
ATOM   7025  C32 POPEq 147      39.257 121.171  82.730  1.00  0.00           C
ATOM   7028  C23 POPEq 147      42.337 117.130  80.080  1.00  0.00           C
ATOM   7031  C24 POPEq 147      42.286 118.061  81.300  1.00  0.00           C
ATOM   7034  C25 POPEq 147      42.467 117.321  82.640  1.00  0.00           C
ATOM   7037  C26 POPEq 147      42.347 118.221  83.890  1.00  0.00           C
ATOM   7040  C27 POPEq 147      42.675 117.461  85.190  1.00  0.00           C
ATOM   7043  C28 POPEq 147      42.505 118.320  86.460  1.00  0.00           C
ATOM   7046  C29 POPEq 147      43.776 118.951  86.970  1.00  0.00           C
ATOM   7048 0C21 POPEq 147      43.977 119.441  88.210  1.00  0.00           C
ATOM   7050 1C21 POPEq 147      42.966 119.491  89.330  1.00  0.00           C
ATOM   7053 2C21 POPEq 147      43.536 119.080  90.700  1.00  0.00           C
ATOM   7056 3C21 POPEq 147      42.687 119.630  91.860  1.00  0.00           C
ATOM   7059 4C21 POPEq 147      43.176 119.191  93.250  1.00  0.00           C
ATOM   7062 5C21 POPEq 147      42.505 119.961  94.400  1.00  0.00           C
ATOM   7065 6C21 POPEq 147      41.005 119.660  94.590  1.00  0.00           C
ATOM   7068 7C21 POPEq 147      40.406 120.451  95.770  1.00  0.00           C
ATOM   7071 8C21 POPEq 147      38.905 120.250  95.950  1.00  0.00           C
ATOM   7075  C33 POPEq 147      39.425 122.321  83.750  1.00  0.00           C
ATOM   7078  C34 POPEq 147      38.286 122.461  84.770  1.00  0.00           C
ATOM   7081  C35 POPEq 147      37.966 123.940  85.040  1.00  0.00           C
ATOM   7084  C36 POPEq 147      37.175 124.211  86.330  1.00  0.00           C
ATOM   7087  C37 POPEq 147      38.086 124.351  87.560  1.00  0.00           C
ATOM   7090  C38 POPEq 147      37.315 124.450  88.890  1.00  0.00           C
ATOM   7093  C39 POPEq 147      36.507 125.741  89.090  1.00  0.00           C
ATOM   7096 0C31 POPEq 147      37.326 126.930  89.610  1.00  0.00           C
ATOM   7099 1C31 POPEq 147      36.405 128.061  90.090  1.00  0.00           C
ATOM   7102 2C31 POPEq 147      37.095 129.150  90.920  1.00  0.00           C
ATOM   7105 3C31 POPEq 147      36.056 130.010  91.660  1.00  0.00           C
ATOM   7108 4C31 POPEq 147      36.646 131.110  92.540  1.00  0.00           C
ATOM   7111 5C31 POPEq 147      35.536 131.910  93.250  1.00  0.00           C
ATOM   7114 6C31 POPEq 147      36.046 133.061  94.120  1.00  0.00           C
ATOM   7118  NH3 POPEr 148      92.796  67.620  77.340  1.00  0.00           N
ATOM   7122  C12 POPEr 148      94.095  68.001  76.730  1.00  0.00           C
ATOM   7125  C11 POPEr 148      95.005  68.800  77.680  1.00  0.00           C
ATOM   7128  P   POPEr 148      97.596  69.311  77.740  1.00  0.00           P
ATOM   7129  O13 POPEr 148      98.456  68.141  77.490  1.00  0.00           O
ATOM   7130  O14 POPEr 148      98.165  70.630  77.370  1.00  0.00           O
ATOM   7131  O11 POPEr 148      97.167  69.300  79.270  1.00  0.00           O
ATOM   7132  O12 POPEr 148      96.225  69.120  76.990  1.00  0.00           O
ATOM   7133  C1  POPEr 148      98.146  69.321  80.310  1.00  0.00           C
ATOM   7136  C2  POPEr 148      98.065  68.080  81.250  1.00  0.00           C
ATOM   7138  O21 POPEr 148      98.085  68.520  82.640  1.00  0.00           O
ATOM   7139  C21 POPEr 148      99.165  69.160  83.070  1.00  0.00           C
ATOM   7140  O22 POPEr 148     100.156  69.410  82.390  1.00  0.00           O
ATOM   7141  C22 POPEr 148      99.035  69.580  84.540  1.00  0.00           C
ATOM   7144  C3  POPEr 148      99.117  66.970  80.880  1.00  0.00           C
ATOM   7147  O31 POPEr 148      99.286  66.001  81.940  1.00  0.00           O
ATOM   7148  C31 POPEr 148      98.725  64.800  81.820  1.00  0.00           C
ATOM   7149  O32 POPEr 148      98.235  64.330  80.800  1.00  0.00           O
ATOM   7150  C32 POPEr 148      98.815  64.040  83.140  1.00  0.00           C
ATOM   7153  C23 POPEr 148     100.296  69.251  85.400  1.00  0.00           C
ATOM   7156  C24 POPEr 148     100.296  69.860  86.810  1.00  0.00           C
ATOM   7159  C25 POPEr 148     100.846  71.291  86.870  1.00  0.00           C
ATOM   7162  C26 POPEr 148     100.937  71.821  88.310  1.00  0.00           C
ATOM   7165  C27 POPEr 148     101.395  73.281  88.380  1.00  0.00           C
ATOM   7168  C28 POPEr 148     101.936  73.700  89.770  1.00  0.00           C
ATOM   7171  C29 POPEr 148     100.926  73.680  90.890  1.00  0.00           C
ATOM   7173 0C21 POPEr 148     101.175  74.111  92.140  1.00  0.00           C
ATOM   7175 1C21 POPEr 148     102.505  74.660  92.610  1.00  0.00           C
ATOM   7178 2C21 POPEr 148     103.036  73.991  93.900  1.00  0.00           C
ATOM   7181 3C21 POPEr 148     102.546  74.650  95.190  1.00  0.00           C
ATOM   7184 4C21 POPEr 148     103.466  74.321  96.380  1.00  0.00           C
ATOM   7187 5C21 POPEr 148     103.276  72.910  96.950  1.00  0.00           C
ATOM   7190 6C21 POPEr 148     104.415  72.561  97.930  1.00  0.00           C
ATOM   7193 7C21 POPEr 148     104.245  71.220  98.640  1.00  0.00           C
ATOM   7196 8C21 POPEr 148     105.385  70.900  99.610  1.00  0.00           C
ATOM   7200  C33 POPEr 148      98.936  64.941  84.390  1.00  0.00           C
ATOM   7203  C34 POPEr 148      98.186  64.330  85.580  1.00  0.00           C
ATOM   7206  C35 POPEr 148      98.526  64.980  86.940  1.00  0.00           C
ATOM   7209  C36 POPEr 148     100.025  64.941  87.250  1.00  0.00           C
ATOM   7212  C37 POPEr 148     100.345  65.151  88.740  1.00  0.00           C
ATOM   7215  C38 POPEr 148     101.856  65.260  89.000  1.00  0.00           C
ATOM   7218  C39 POPEr 148     102.225  65.110  90.490  1.00  0.00           C
ATOM   7221 0C31 POPEr 148     101.535  66.141  91.410  1.00  0.00           C
ATOM   7224 1C31 POPEr 148     101.266  65.601  92.820  1.00  0.00           C
ATOM   7227 2C31 POPEr 148     100.315  66.510  93.600  1.00  0.00           C
ATOM   7230 3C31 POPEr 148      99.885  65.910  94.940  1.00  0.00           C
ATOM   7233 4C31 POPEr 148      98.846  66.780  95.660  1.00  0.00           C
ATOM   7236 5C31 POPEr 148      98.585  66.300  97.100  1.00  0.00           C
ATOM   7239 6C31 POPEr 148      97.405  66.981  97.790  1.00  0.00           C
ATOM   7243  NH3 POPEs 149     106.217  17.160 112.740  1.00  0.00           N
ATOM   7247  C12 POPEs 149     106.145  15.971 113.670  1.00  0.00           C
ATOM   7250  C11 POPEs 149     104.786  15.250 113.650  1.00  0.00           C
ATOM   7253  P   POPEs 149     103.936  12.800 114.200  1.00  0.00           P
ATOM   7254  O13 POPEs 149     104.755  11.660 113.760  1.00  0.00           O
ATOM   7255  O14 POPEs 149     103.165  12.540 115.430  1.00  0.00           O
ATOM   7256  O11 POPEs 149     102.966  13.220 113.050  1.00  0.00           O
ATOM   7257  O12 POPEs 149     104.905  14.031 114.390  1.00  0.00           O
ATOM   7258  C1  POPEs 149     102.475  12.241 112.150  1.00  0.00           C
ATOM   7261  C2  POPEs 149     102.836  12.651 110.720  1.00  0.00           C
ATOM   7263  O21 POPEs 149     102.346  11.601 109.870  1.00  0.00           O
ATOM   7264  C21 POPEs 149     101.576  12.010 108.880  1.00  0.00           C
ATOM   7265  O22 POPEs 149     101.296  13.170 108.610  1.00  0.00           O
ATOM   7266  C22 POPEs 149     101.105  10.790 108.120  1.00  0.00           C
ATOM   7269  C3  POPEs 149     104.356  12.831 110.480  1.00  0.00           C
ATOM   7272  O31 POPEs 149     104.566  13.441 109.190  1.00  0.00           O
ATOM   7273  C31 POPEs 149     104.695  14.760 109.210  1.00  0.00           C
ATOM   7274  O32 POPEs 149     104.916  15.450 110.200  1.00  0.00           O
ATOM   7275  C32 POPEs 149     104.356  15.320 107.830  1.00  0.00           C
ATOM   7278  C23 POPEs 149     100.186  11.141 106.930  1.00  0.00           C
ATOM   7281  C24 POPEs 149      99.905   9.871 106.130  1.00  0.00           C
ATOM   7284  C25 POPEs 149      98.895  10.070 105.000  1.00  0.00           C
ATOM   7287  C26 POPEs 149      98.906   8.850 104.080  1.00  0.00           C
ATOM   7290  C27 POPEs 149      98.186   9.080 102.750  1.00  0.00           C
ATOM   7293  C28 POPEs 149      98.615   8.080 101.670  1.00  0.00           C
ATOM   7296  C29 POPEs 149      97.995   8.410 100.340  1.00  0.00           C
ATOM   7298 0C21 POPEs 149      97.307   7.560  99.570  1.00  0.00           C
ATOM   7300 1C21 POPEs 149      97.066   6.110  99.880  1.00  0.00           C
ATOM   7303 2C21 POPEs 149      96.217   5.450  98.790  1.00  0.00           C
ATOM   7306 3C21 POPEs 149      96.175   3.920  98.890  1.00  0.00           C
ATOM   7309 4C21 POPEs 149      95.636   3.290  97.590  1.00  0.00           C
ATOM   7312 5C21 POPEs 149      96.726   3.140  96.520  1.00  0.00           C
ATOM   7315 6C21 POPEs 149      96.155   2.780  95.140  1.00  0.00           C
ATOM   7318 7C21 POPEs 149      97.236   2.249  94.180  1.00  0.00           C
ATOM   7321 8C21 POPEs 149      96.675   1.849  92.820  1.00  0.00           C
ATOM   7325  C33 POPEs 149     104.456  14.370 106.620  1.00  0.00           C
ATOM   7328  C34 POPEs 149     103.915  15.060 105.350  1.00  0.00           C
ATOM   7331  C35 POPEs 149     103.536  14.101 104.220  1.00  0.00           C
ATOM   7334  C36 POPEs 149     103.065  14.870 102.970  1.00  0.00           C
ATOM   7337  C37 POPEs 149     102.546  13.960 101.850  1.00  0.00           C
ATOM   7340  C38 POPEs 149     102.265  14.721 100.550  1.00  0.00           C
ATOM   7343  C39 POPEs 149     101.796  13.831  99.390  1.00  0.00           C
ATOM   7346 0C31 POPEs 149     100.315  13.421  99.490  1.00  0.00           C
ATOM   7349 1C31 POPEs 149      99.905  12.481  98.350  1.00  0.00           C
ATOM   7352 2C31 POPEs 149      98.405  12.130  98.340  1.00  0.00           C
ATOM   7355 3C31 POPEs 149      97.516  13.311  97.900  1.00  0.00           C
ATOM   7358 4C31 POPEs 149      96.015  12.981  97.960  1.00  0.00           C
ATOM   7361 5C31 POPEs 149      95.135  14.181  97.560  1.00  0.00           C
ATOM   7364 6C31 POPEs 149      93.666  14.000  97.940  1.00  0.00           C
ATOM   7368  NH3 POPEt 150      94.016 113.711  70.300  1.00  0.00           N
ATOM   7372  C12 POPEt 150      93.666 112.321  69.870  1.00  0.00           C
ATOM   7375  C11 POPEt 150      92.146 112.130  69.940  1.00  0.00           C
ATOM   7378  P   POPEt 150      90.625 113.781  71.320  1.00  0.00           P
ATOM   7379  O13 POPEt 150      89.275 113.191  71.190  1.00  0.00           O
ATOM   7380  O14 POPEt 150      91.005 114.861  70.390  1.00  0.00           O
ATOM   7381  O11 POPEt 150      90.865 114.270  72.800  1.00  0.00           O
ATOM   7382  O12 POPEt 150      91.665 112.601  71.200  1.00  0.00           O
ATOM   7383  C1  POPEt 150      91.337 115.591  73.080  1.00  0.00           C
ATOM   7386  C2  POPEt 150      90.776 116.111  74.430  1.00  0.00           C
ATOM   7388  O21 POPEt 150      91.686 115.920  75.520  1.00  0.00           O
ATOM   7389  C21 POPEt 150      91.835 114.721  76.020  1.00  0.00           C
ATOM   7390  O22 POPEt 150      91.376 113.671  75.620  1.00  0.00           O
ATOM   7391  C22 POPEt 150      92.727 114.851  77.240  1.00  0.00           C
ATOM   7394  C3  POPEt 150      89.315 115.610  74.670  1.00  0.00           C
ATOM   7397  O31 POPEt 150      88.745 116.270  75.820  1.00  0.00           O
ATOM   7398  C31 POPEt 150      88.596 115.540  76.910  1.00  0.00           C
ATOM   7399  O32 POPEt 150      88.577 114.331  76.980  1.00  0.00           O
ATOM   7400  C32 POPEt 150      88.566 116.510  78.090  1.00  0.00           C
ATOM   7403  C23 POPEt 150      92.605 113.620  78.160  1.00  0.00           C
ATOM   7406  C24 POPEt 150      93.085 113.961  79.580  1.00  0.00           C
ATOM   7409  C25 POPEt 150      93.136 112.741  80.500  1.00  0.00           C
ATOM   7412  C26 POPEt 150      92.906 113.121  81.970  1.00  0.00           C
ATOM   7415  C27 POPEt 150      93.946 114.080  82.540  1.00  0.00           C
ATOM   7418  C28 POPEt 150      93.495 114.611  83.910  1.00  0.00           C
ATOM   7421  C29 POPEt 150      94.506 115.530  84.550  1.00  0.00           C
ATOM   7423 0C21 POPEt 150      94.625 115.750  85.870  1.00  0.00           C
ATOM   7425 1C21 POPEt 150      93.745 115.131  86.930  1.00  0.00           C
ATOM   7428 2C21 POPEt 150      94.415 114.901  88.300  1.00  0.00           C
ATOM   7431 3C21 POPEt 150      95.546 113.860  88.280  1.00  0.00           C
ATOM   7434 4C21 POPEt 150      96.057 113.571  89.700  1.00  0.00           C
ATOM   7437 5C21 POPEt 150      97.316 112.681  89.730  1.00  0.00           C
ATOM   7440 6C21 POPEt 150      98.136 112.921  91.000  1.00  0.00           C
ATOM   7443 7C21 POPEt 150      99.415 112.081  91.050  1.00  0.00           C
ATOM   7446 8C21 POPEt 150     100.336 112.480  92.210  1.00  0.00           C
ATOM   7450  C33 POPEt 150      88.977 115.831  79.410  1.00  0.00           C
ATOM   7453  C34 POPEt 150      89.335 116.871  80.480  1.00  0.00           C
ATOM   7456  C35 POPEt 150      88.125 117.450  81.220  1.00  0.00           C
ATOM   7459  C36 POPEt 150      87.556 116.480  82.270  1.00  0.00           C
ATOM   7462  C37 POPEt 150      86.896 117.160  83.480  1.00  0.00           C
ATOM   7465  C38 POPEt 150      87.896 117.970  84.330  1.00  0.00           C
ATOM   7468  C39 POPEt 150      87.335 118.450  85.670  1.00  0.00           C
ATOM   7471 0C31 POPEt 150      87.146 117.321  86.690  1.00  0.00           C
ATOM   7474 1C31 POPEt 150      86.546 117.821  88.010  1.00  0.00           C
ATOM   7477 2C31 POPEt 150      86.066 116.680  88.920  1.00  0.00           C
ATOM   7480 3C31 POPEt 150      85.546 117.190  90.270  1.00  0.00           C
ATOM   7483 4C31 POPEt 150      84.745 116.120  91.010  1.00  0.00           C
ATOM   7486 5C31 POPEt 150      83.965 116.650  92.220  1.00  0.00           C
ATOM   7489 6C31 POPEt 150      83.046 115.601  92.840  1.00  0.00           C
ATOM   7493  NH3 POPEu 151      93.866  55.241  77.930  1.00  0.00           N
ATOM   7497  C12 POPEu 151      94.456  56.471  77.290  1.00  0.00           C
ATOM   7500  C11 POPEu 151      95.716  56.960  78.010  1.00  0.00           C
ATOM   7503  P   POPEu 151      96.796  59.330  77.880  1.00  0.00           P
ATOM   7504  O13 POPEu 151      97.565  58.831  76.720  1.00  0.00           O
ATOM   7505  O14 POPEu 151      96.306  60.731  77.830  1.00  0.00           O
ATOM   7506  O11 POPEu 151      97.705  59.140  79.200  1.00  0.00           O
ATOM   7507  O12 POPEu 151      95.595  58.371  78.190  1.00  0.00           O
ATOM   7508  C1  POPEu 151      97.365  60.011  80.300  1.00  0.00           C
ATOM   7511  C2  POPEu 151      98.235  59.740  81.560  1.00  0.00           C
ATOM   7513  O21 POPEu 151      97.675  60.440  82.680  1.00  0.00           O
ATOM   7514  C21 POPEu 151      96.826  59.781  83.430  1.00  0.00           C
ATOM   7515  O22 POPEu 151      96.516  58.601  83.320  1.00  0.00           O
ATOM   7516  C22 POPEu 151      96.245  60.761  84.450  1.00  0.00           C
ATOM   7519  C3  POPEu 151      99.695  60.250  81.370  1.00  0.00           C
ATOM   7522  O31 POPEu 151     100.525  59.930  82.510  1.00  0.00           O
ATOM   7523  C31 POPEu 151     101.105  58.741  82.430  1.00  0.00           C
ATOM   7524  O32 POPEu 151     101.096  58.020  81.440  1.00  0.00           O
ATOM   7525  C32 POPEu 151     101.617  58.311  83.810  1.00  0.00           C
ATOM   7528  C23 POPEu 151      95.725  60.081  85.730  1.00  0.00           C
ATOM   7531  C24 POPEu 151      96.845  59.540  86.620  1.00  0.00           C
ATOM   7534  C25 POPEu 151      96.325  59.190  88.030  1.00  0.00           C
ATOM   7537  C26 POPEu 151      97.467  58.961  89.040  1.00  0.00           C
ATOM   7540  C27 POPEu 151      96.936  58.671  90.450  1.00  0.00           C
ATOM   7543  C28 POPEu 151      98.036  58.680  91.530  1.00  0.00           C
ATOM   7546  C29 POPEu 151      98.265  60.050  92.110  1.00  0.00           C
ATOM   7548 0C21 POPEu 151      97.796  60.491  93.300  1.00  0.00           C
ATOM   7550 1C21 POPEu 151      96.966  59.700  94.280  1.00  0.00           C
ATOM   7553 2C21 POPEu 151      95.525  59.371  93.810  1.00  0.00           C
ATOM   7556 3C21 POPEu 151      94.625  60.590  93.590  1.00  0.00           C
ATOM   7559 4C21 POPEu 151      93.235  60.200  93.050  1.00  0.00           C
ATOM   7562 5C21 POPEu 151      92.245  61.370  93.000  1.00  0.00           C
ATOM   7565 6C21 POPEu 151      91.626  61.710  94.370  1.00  0.00           C
ATOM   7568 7C21 POPEu 151      90.455  62.690  94.230  1.00  0.00           C
ATOM   7571 8C21 POPEu 151      89.736  63.010  95.540  1.00  0.00           C
ATOM   7575  C33 POPEu 151     100.495  58.290  84.890  1.00  0.00           C
ATOM   7578  C34 POPEu 151     101.005  57.991  86.310  1.00  0.00           C
ATOM   7581  C35 POPEu 151     101.695  59.210  86.950  1.00  0.00           C
ATOM   7584  C36 POPEu 151     102.265  58.891  88.340  1.00  0.00           C
ATOM   7587  C37 POPEu 151     102.616  60.160  89.130  1.00  0.00           C
ATOM   7590  C38 POPEu 151     103.157  59.870  90.540  1.00  0.00           C
ATOM   7593  C39 POPEu 151     103.316  61.151  91.360  1.00  0.00           C
ATOM   7596 0C31 POPEu 151     103.717  60.901  92.820  1.00  0.00           C
ATOM   7599 1C31 POPEu 151     103.837  62.200  93.630  1.00  0.00           C
ATOM   7602 2C31 POPEu 151     103.545  62.030  95.130  1.00  0.00           C
ATOM   7605 3C31 POPEu 151     104.515  61.101  95.880  1.00  0.00           C
ATOM   7608 4C31 POPEu 151     105.865  61.741  96.240  1.00  0.00           C
ATOM   7611 5C31 POPEu 151     106.516  61.040  97.440  1.00  0.00           C
ATOM   7614 6C31 POPEu 151     107.925  61.521  97.780  1.00  0.00           C
ATOM   7618  NH3 POPEv 152      93.265  45.621 117.150  1.00  0.00           N
ATOM   7622  C12 POPEv 152      93.706  47.030 116.920  1.00  0.00           C
ATOM   7625  C11 POPEv 152      95.186  47.170 116.570  1.00  0.00           C
ATOM   7628  P   POPEv 152      96.635  49.340 116.960  1.00  0.00           P
ATOM   7629  O13 POPEv 152      96.626  49.080 118.400  1.00  0.00           O
ATOM   7630  O14 POPEv 152      96.535  50.761 116.530  1.00  0.00           O
ATOM   7631  O11 POPEv 152      97.845  48.610 116.290  1.00  0.00           O
ATOM   7632  O12 POPEv 152      95.425  48.550 116.350  1.00  0.00           O
ATOM   7633  C1  POPEv 152      98.965  48.150 117.070  1.00  0.00           C
ATOM   7636  C2  POPEv 152      99.716  46.970 116.380  1.00  0.00           C
ATOM   7638  O21 POPEv 152      99.555  46.970 114.950  1.00  0.00           O
ATOM   7639  C21 POPEv 152      99.935  48.090 114.370  1.00  0.00           C
ATOM   7640  O22 POPEv 152     100.756  48.880 114.810  1.00  0.00           O
ATOM   7641  C22 POPEv 152      99.156  48.270 113.070  1.00  0.00           C
ATOM   7644  C3  POPEv 152      99.205  45.611 116.900  1.00  0.00           C
ATOM   7647  O31 POPEv 152      99.807  44.520 116.180  1.00  0.00           O
ATOM   7648  C31 POPEv 152      99.025  43.870 115.320  1.00  0.00           C
ATOM   7649  O32 POPEv 152      97.826  44.010 115.190  1.00  0.00           O
ATOM   7650  C32 POPEv 152      99.885  42.921 114.470  1.00  0.00           C
ATOM   7653  C23 POPEv 152      99.947  47.880 111.800  1.00  0.00           C
ATOM   7656  C24 POPEv 152      99.046  47.121 110.810  1.00  0.00           C
ATOM   7659  C25 POPEv 152      99.596  47.061 109.380  1.00  0.00           C
ATOM   7662  C26 POPEv 152     100.665  45.980 109.200  1.00  0.00           C
ATOM   7665  C27 POPEv 152     101.155  45.821 107.750  1.00  0.00           C
ATOM   7668  C28 POPEv 152     102.136  44.630 107.610  1.00  0.00           C
ATOM   7671  C29 POPEv 152     102.757  44.540 106.240  1.00  0.00           C
ATOM   7673 0C21 POPEv 152     104.035  44.800 105.900  1.00  0.00           C
ATOM   7675 1C21 POPEv 152     105.156  45.241 106.820  1.00  0.00           C
ATOM   7678 2C21 POPEv 152     106.477  44.520 106.480  1.00  0.00           C
ATOM   7681 3C21 POPEv 152     107.675  44.901 107.360  1.00  0.00           C
ATOM   7684 4C21 POPEv 152     108.986  44.520 106.670  1.00  0.00           C
ATOM   7687 5C21 POPEv 152     110.227  44.431 107.580  1.00  0.00           C
ATOM   7690 6C21 POPEv 152     111.406  43.820 106.810  1.00  0.00           C
ATOM   7693 7C21 POPEv 152     112.727  43.820 107.570  1.00  0.00           C
ATOM   7696 8C21 POPEv 152     113.876  43.231 106.750  1.00  0.00           C
ATOM   7700  C33 POPEv 152      99.345  41.471 114.550  1.00  0.00           C
ATOM   7703  C34 POPEv 152      99.947  40.471 113.550  1.00  0.00           C
ATOM   7706  C35 POPEv 152      99.615  40.840 112.110  1.00  0.00           C
ATOM   7709  C36 POPEv 152     100.116  39.831 111.080  1.00  0.00           C
ATOM   7712  C37 POPEv 152      99.835  40.370 109.680  1.00  0.00           C
ATOM   7715  C38 POPEv 152     100.326  39.471 108.550  1.00  0.00           C
ATOM   7718  C39 POPEv 152     100.436  40.241 107.220  1.00  0.00           C
ATOM   7721 0C31 POPEv 152      99.165  41.011 106.830  1.00  0.00           C
ATOM   7724 1C31 POPEv 152      99.356  41.790 105.520  1.00  0.00           C
ATOM   7727 2C31 POPEv 152      98.256  42.820 105.250  1.00  0.00           C
ATOM   7730 3C31 POPEv 152      98.316  43.410 103.830  1.00  0.00           C
ATOM   7733 4C31 POPEv 152      99.725  43.851 103.400  1.00  0.00           C
ATOM   7736 5C31 POPEv 152      99.776  44.400 101.970  1.00  0.00           C
ATOM   7739 6C31 POPEv 152     101.197  44.730 101.500  1.00  0.00           C
ATOM   7743  NH3 POPEw 153      65.156  39.421 112.640  1.00  0.00           N
ATOM   7747  C12 POPEw 153      65.985  38.191 112.790  1.00  0.00           C
ATOM   7750  C11 POPEw 153      65.127  36.921 112.870  1.00  0.00           C
ATOM   7753  P   POPEw 153      65.546  34.371 112.860  1.00  0.00           P
ATOM   7754  O13 POPEw 153      64.127  34.090 113.170  1.00  0.00           O
ATOM   7755  O14 POPEw 153      66.526  33.380 113.370  1.00  0.00           O
ATOM   7756  O11 POPEw 153      65.736  34.490 111.300  1.00  0.00           O
ATOM   7757  O12 POPEw 153      65.946  35.840 113.300  1.00  0.00           O
ATOM   7758  C1  POPEw 153      67.025  34.610 110.690  1.00  0.00           C
ATOM   7761  C2  POPEw 153      67.157  35.910 109.820  1.00  0.00           C
ATOM   7763  O21 POPEw 153      66.796  35.710 108.440  1.00  0.00           O
ATOM   7764  C21 POPEw 153      67.625  35.011 107.700  1.00  0.00           C
ATOM   7765  O22 POPEw 153      68.576  34.380 108.130  1.00  0.00           O
ATOM   7766  C22 POPEw 153      67.326  35.081 106.210  1.00  0.00           C
ATOM   7769  C3  POPEw 153      68.555  36.590 110.020  1.00  0.00           C
ATOM   7772  O31 POPEw 153      68.696  37.790 109.230  1.00  0.00           O
ATOM   7773  C31 POPEw 153      69.956  38.191 109.020  1.00  0.00           C
ATOM   7774  O32 POPEw 153      70.937  37.691 109.550  1.00  0.00           O
ATOM   7775  C32 POPEw 153      70.007  39.320 107.990  1.00  0.00           C
ATOM   7778  C23 POPEw 153      68.466  35.831 105.480  1.00  0.00           C
ATOM   7781  C24 POPEw 153      68.587  35.491 103.990  1.00  0.00           C
ATOM   7784  C25 POPEw 153      69.307  34.160 103.730  1.00  0.00           C
ATOM   7787  C26 POPEw 153      69.315  33.800 102.230  1.00  0.00           C
ATOM   7790  C27 POPEw 153      70.065  32.491 101.930  1.00  0.00           C
ATOM   7793  C28 POPEw 153      69.915  31.990 100.470  1.00  0.00           C
ATOM   7796  C29 POPEw 153      68.506  31.571 100.140  1.00  0.00           C
ATOM   7798 0C21 POPEw 153      68.076  30.740  99.160  1.00  0.00           C
ATOM   7800 1C21 POPEw 153      68.836  30.040  98.050  1.00  0.00           C
ATOM   7803 2C21 POPEw 153      70.016  30.761  97.360  1.00  0.00           C
ATOM   7806 3C21 POPEw 153      71.385  30.171  97.740  1.00  0.00           C
ATOM   7809 4C21 POPEw 153      72.547  31.170  97.610  1.00  0.00           C
ATOM   7812 5C21 POPEw 153      73.915  30.540  97.900  1.00  0.00           C
ATOM   7815 6C21 POPEw 153      74.447  29.660  96.760  1.00  0.00           C
ATOM   7818 7C21 POPEw 153      75.896  29.201  96.980  1.00  0.00           C
ATOM   7821 8C21 POPEw 153      76.515  28.540  95.750  1.00  0.00           C
ATOM   7825  C33 POPEw 153      68.696  39.511 107.180  1.00  0.00           C
ATOM   7828  C34 POPEw 153      68.937  39.950 105.730  1.00  0.00           C
ATOM   7831  C35 POPEw 153      69.727  41.241 105.530  1.00  0.00           C
ATOM   7834  C36 POPEw 153      69.745  41.550 104.030  1.00  0.00           C
ATOM   7837  C37 POPEw 153      70.385  42.880 103.620  1.00  0.00           C
ATOM   7840  C38 POPEw 153      69.797  43.401 102.300  1.00  0.00           C
ATOM   7843  C39 POPEw 153      69.797  42.380 101.160  1.00  0.00           C
ATOM   7846 0C31 POPEw 153      69.135  42.911  99.880  1.00  0.00           C
ATOM   7849 1C31 POPEw 153      68.955  41.790  98.840  1.00  0.00           C
ATOM   7852 2C31 POPEw 153      68.175  42.231  97.590  1.00  0.00           C
ATOM   7855 3C31 POPEw 153      67.867  41.031  96.680  1.00  0.00           C
ATOM   7858 4C31 POPEw 153      67.017  41.390  95.460  1.00  0.00           C
ATOM   7861 5C31 POPEw 153      66.695  40.151  94.620  1.00  0.00           C
ATOM   7864 6C31 POPEw 153      66.087  40.461  93.250  1.00  0.00           C
ATOM   7868  NH3 POPEx 154      84.947 116.120 112.990  1.00  0.00           N
ATOM   7872  C12 POPEx 154      84.925 117.041 114.190  1.00  0.00           C
ATOM   7875  C11 POPEx 154      83.536 117.671 114.450  1.00  0.00           C
ATOM   7878  P   POPEx 154      81.175 116.731 113.730  1.00  0.00           P
ATOM   7879  O13 POPEx 154      80.455 115.441 113.860  1.00  0.00           O
ATOM   7880  O14 POPEx 154      80.436 117.970 114.040  1.00  0.00           O
ATOM   7881  O11 POPEx 154      81.757 116.801 112.250  1.00  0.00           O
ATOM   7882  O12 POPEx 154      82.535 116.661 114.530  1.00  0.00           O
ATOM   7883  C1  POPEx 154      81.775 117.951 111.400  1.00  0.00           C
ATOM   7886  C2  POPEx 154      83.165 118.040 110.710  1.00  0.00           C
ATOM   7888  O21 POPEx 154      83.437 119.241 109.970  1.00  0.00           O
ATOM   7889  C21 POPEx 154      82.855 119.401 108.800  1.00  0.00           C
ATOM   7890  O22 POPEx 154      81.845 118.830 108.420  1.00  0.00           O
ATOM   7891  C22 POPEx 154      83.675 120.380 107.950  1.00  0.00           C
ATOM   7894  C3  POPEx 154      83.536 116.750 109.940  1.00  0.00           C
ATOM   7897  O31 POPEx 154      84.935 116.461 110.140  1.00  0.00           O
ATOM   7898  C31 POPEx 154      85.735 116.770 109.120  1.00  0.00           C
ATOM   7899  O32 POPEx 154      85.445 117.501 108.180  1.00  0.00           O
ATOM   7900  C32 POPEx 154      86.975 115.890 109.210  1.00  0.00           C
ATOM   7903  C23 POPEx 154      83.495 120.211 106.420  1.00  0.00           C
ATOM   7906  C24 POPEx 154      82.307 120.990 105.850  1.00  0.00           C
ATOM   7909  C25 POPEx 154      81.866 120.540 104.450  1.00  0.00           C
ATOM   7912  C26 POPEx 154      82.876 120.831 103.340  1.00  0.00           C
ATOM   7915  C27 POPEx 154      82.346 120.371 101.970  1.00  0.00           C
ATOM   7918  C28 POPEx 154      83.195 120.880 100.800  1.00  0.00           C
ATOM   7921  C29 POPEx 154      82.727 120.351  99.460  1.00  0.00           C
ATOM   7923 0C21 POPEx 154      83.445 120.411  98.320  1.00  0.00           C
ATOM   7925 1C21 POPEx 154      84.816 121.011  98.190  1.00  0.00           C
ATOM   7928 2C21 POPEx 154      84.835 122.550  98.150  1.00  0.00           C
ATOM   7931 3C21 POPEx 154      86.255 123.110  98.060  1.00  0.00           C
ATOM   7934 4C21 POPEx 154      86.325 124.630  98.260  1.00  0.00           C
ATOM   7937 5C21 POPEx 154      87.766 125.141  98.210  1.00  0.00           C
ATOM   7940 6C21 POPEx 154      87.906 126.601  98.640  1.00  0.00           C
ATOM   7943 7C21 POPEx 154      89.326 127.151  98.410  1.00  0.00           C
ATOM   7946 8C21 POPEx 154      89.496 128.611  98.830  1.00  0.00           C
ATOM   7950  C33 POPEx 154      86.915 114.751 108.150  1.00  0.00           C
ATOM   7953  C34 POPEx 154      88.125 113.821 108.190  1.00  0.00           C
ATOM   7956  C35 POPEx 154      87.945 112.520 107.370  1.00  0.00           C
ATOM   7959  C36 POPEx 154      87.945 112.730 105.860  1.00  0.00           C
ATOM   7962  C37 POPEx 154      87.696 111.461 105.040  1.00  0.00           C
ATOM   7965  C38 POPEx 154      87.475 111.701 103.530  1.00  0.00           C
ATOM   7968  C39 POPEx 154      86.866 110.470 102.850  1.00  0.00           C
ATOM   7971 0C31 POPEx 154      86.385 110.710 101.410  1.00  0.00           C
ATOM   7974 1C31 POPEx 154      85.735 109.460 100.810  1.00  0.00           C
ATOM   7977 2C31 POPEx 154      85.266 109.611  99.350  1.00  0.00           C
ATOM   7980 3C31 POPEx 154      84.275 110.761  99.140  1.00  0.00           C
ATOM   7983 4C31 POPEx 154      83.775 110.840  97.700  1.00  0.00           C
ATOM   7986 5C31 POPEx 154      82.885 112.060  97.440  1.00  0.00           C
ATOM   7989 6C31 POPEx 154      82.516 112.230  95.970  1.00  0.00           C
ATOM   7993  NH3 POPEy 155     119.995 119.460 110.730  1.00  0.00           N
ATOM   7997  C12 POPEy 155     119.025 119.761 111.840  1.00  0.00           C
ATOM   8000  C11 POPEy 155     119.216 121.190 112.350  1.00  0.00           C
ATOM   8003  P   POPEy 155     116.975 122.491 112.840  1.00  0.00           P
ATOM   8004  O13 POPEy 155     117.236 123.931 113.030  1.00  0.00           O
ATOM   8005  O14 POPEy 155     115.735 121.971 113.450  1.00  0.00           O
ATOM   8006  O11 POPEy 155     116.896 122.160 111.300  1.00  0.00           O
ATOM   8007  O12 POPEy 155     118.206 121.591 113.300  1.00  0.00           O
ATOM   8008  C1  POPEy 155     116.465 123.160 110.390  1.00  0.00           C
ATOM   8011  C2  POPEy 155     117.085 122.930 109.010  1.00  0.00           C
ATOM   8013  O21 POPEy 155     116.306 123.711 108.080  1.00  0.00           O
ATOM   8014  C21 POPEy 155     116.945 123.940 106.950  1.00  0.00           C
ATOM   8015  O22 POPEy 155     118.146 123.881 106.770  1.00  0.00           O
ATOM   8016  C22 POPEy 155     115.896 124.250 105.880  1.00  0.00           C
ATOM   8019  C3  POPEy 155     117.015 121.431 108.620  1.00  0.00           C
ATOM   8022  O31 POPEy 155     117.705 121.151 107.390  1.00  0.00           O
ATOM   8023  C31 POPEy 155     119.025 121.011 107.500  1.00  0.00           C
ATOM   8024  O32 POPEy 155     119.676 121.071 108.530  1.00  0.00           O
ATOM   8025  C32 POPEy 155     119.576 120.621 106.130  1.00  0.00           C
ATOM   8028  C23 POPEy 155     116.446 124.061 104.450  1.00  0.00           C
ATOM   8031  C24 POPEy 155     117.216 125.290 103.980  1.00  0.00           C
ATOM   8034  C25 POPEy 155     118.007 125.090 102.680  1.00  0.00           C
ATOM   8037  C26 POPEy 155     117.105 124.830 101.460  1.00  0.00           C
ATOM   8040  C27 POPEy 155     117.906 124.840 100.160  1.00  0.00           C
ATOM   8043  C28 POPEy 155     117.047 125.190  98.940  1.00  0.00           C
ATOM   8046  C29 POPEy 155     116.096 124.110  98.490  1.00  0.00           C
ATOM   8048 0C21 POPEy 155     116.145 123.511  97.300  1.00  0.00           C
ATOM   8050 1C21 POPEy 155     117.167 123.830  96.240  1.00  0.00           C
ATOM   8053 2C21 POPEy 155     116.956 123.061  94.930  1.00  0.00           C
ATOM   8056 3C21 POPEy 155     117.346 121.580  95.040  1.00  0.00           C
ATOM   8059 4C21 POPEy 155     117.335 120.920  93.660  1.00  0.00           C
ATOM   8062 5C21 POPEy 155     118.346 119.770  93.550  1.00  0.00           C
ATOM   8065 6C21 POPEy 155     118.417 119.231  92.120  1.00  0.00           C
ATOM   8068 7C21 POPEy 155     119.456 118.130  91.950  1.00  0.00           C
ATOM   8071 8C21 POPEy 155     119.475 117.580  90.520  1.00  0.00           C
ATOM   8075  C33 POPEy 155     120.156 121.790 105.300  1.00  0.00           C
ATOM   8078  C34 POPEy 155     120.706 121.281 103.960  1.00  0.00           C
ATOM   8081  C35 POPEy 155     121.866 122.100 103.400  1.00  0.00           C
ATOM   8084  C36 POPEy 155     122.665 121.281 102.380  1.00  0.00           C
ATOM   8087  C37 POPEy 155     124.025 121.871 101.990  1.00  0.00           C
ATOM   8090  C38 POPEy 155     124.745 121.020 100.920  1.00  0.00           C
ATOM   8093  C39 POPEy 155     124.995 119.560 101.340  1.00  0.00           C
ATOM   8096 0C31 POPEy 155     125.555 118.720 100.200  1.00  0.00           C
ATOM   8099 1C31 POPEy 155     125.536 117.211 100.500  1.00  0.00           C
ATOM   8102 2C31 POPEy 155     125.516 116.370  99.220  1.00  0.00           C
ATOM   8105 3C31 POPEy 155     126.675 116.680  98.270  1.00  0.00           C
ATOM   8108 4C31 POPEy 155     126.646 115.810  97.020  1.00  0.00           C
ATOM   8111 5C31 POPEy 155     127.775 116.171  96.050  1.00  0.00           C
ATOM   8114 6C31 POPEy 155     127.985 115.110  94.970  1.00  0.00           C
ATOM   8118  NH3 POPEz 156      96.856 107.351 115.040  1.00  0.00           N
ATOM   8122  C12 POPEz 156      95.665 106.461 114.870  1.00  0.00           C
ATOM   8125  C11 POPEz 156      96.036 104.991 115.120  1.00  0.00           C
ATOM   8128  P   POPEz 156      94.296 103.690 113.640  1.00  0.00           P
ATOM   8129  O13 POPEz 156      93.346 102.590 113.870  1.00  0.00           O
ATOM   8130  O14 POPEz 156      93.815 104.851 112.860  1.00  0.00           O
ATOM   8131  O11 POPEz 156      95.516 103.030 112.880  1.00  0.00           O
ATOM   8132  O12 POPEz 156      94.876 104.180 115.010  1.00  0.00           O
ATOM   8133  C1  POPEz 156      95.716 103.221 111.470  1.00  0.00           C
ATOM   8136  C2  POPEz 156      95.227 102.050 110.550  1.00  0.00           C
ATOM   8138  O21 POPEz 156      95.266 102.520 109.200  1.00  0.00           O
ATOM   8139  C21 POPEz 156      96.455 102.690 108.670  1.00  0.00           C
ATOM   8140  O22 POPEz 156      97.525 102.410 109.200  1.00  0.00           O
ATOM   8141  C22 POPEz 156      96.306 103.280 107.280  1.00  0.00           C
ATOM   8144  C3  POPEz 156      93.766 101.580 110.850  1.00  0.00           C
ATOM   8147  O31 POPEz 156      93.025 101.220 109.650  1.00  0.00           O
ATOM   8148  C31 POPEz 156      91.726 101.410 109.810  1.00  0.00           C
ATOM   8149  O32 POPEz 156      91.155 101.421 110.890  1.00  0.00           O
ATOM   8150  C32 POPEz 156      91.045 101.741 108.490  1.00  0.00           C
ATOM   8153  C23 POPEz 156      95.046 102.771 106.540  1.00  0.00           C
ATOM   8156  C24 POPEz 156      94.885 103.361 105.130  1.00  0.00           C
ATOM   8159  C25 POPEz 156      96.115 103.140 104.240  1.00  0.00           C
ATOM   8162  C26 POPEz 156      95.937 103.671 102.820  1.00  0.00           C
ATOM   8165  C27 POPEz 156      97.176 103.440 101.950  1.00  0.00           C
ATOM   8168  C28 POPEz 156      97.055 104.150 100.590  1.00  0.00           C
ATOM   8171  C29 POPEz 156      98.305 104.021  99.750  1.00  0.00           C
ATOM   8173 0C21 POPEz 156      99.386 104.821  99.820  1.00  0.00           C
ATOM   8175 1C21 POPEz 156      99.576 105.961 100.780  1.00  0.00           C
ATOM   8178 2C21 POPEz 156      99.816 107.330 100.120  1.00  0.00           C
ATOM   8181 3C21 POPEz 156      98.596 107.970  99.440  1.00  0.00           C
ATOM   8184 4C21 POPEz 156      98.946 109.420  99.050  1.00  0.00           C
ATOM   8187 5C21 POPEz 156      97.805 110.211  98.400  1.00  0.00           C
ATOM   8190 6C21 POPEz 156      98.326 111.550  97.850  1.00  0.00           C
ATOM   8193 7C21 POPEz 156      97.255 112.401  97.170  1.00  0.00           C
ATOM   8196 8C21 POPEz 156      97.796 113.751  96.690  1.00  0.00           C
ATOM   8200  C33 POPEz 156      91.455 100.890 107.270  1.00  0.00           C
ATOM   8203  C34 POPEz 156      90.326 100.920 106.230  1.00  0.00           C
ATOM   8206  C35 POPEz 156      90.676 100.211 104.910  1.00  0.00           C
ATOM   8209  C36 POPEz 156      91.077 101.190 103.810  1.00  0.00           C
ATOM   8212  C37 POPEz 156      91.376 100.491 102.480  1.00  0.00           C
ATOM   8215  C38 POPEz 156      91.686 101.491 101.370  1.00  0.00           C
ATOM   8218  C39 POPEz 156      92.026 100.831 100.030  1.00  0.00           C
ATOM   8221 0C31 POPEz 156      92.225 101.871  98.930  1.00  0.00           C
ATOM   8224 1C31 POPEz 156      92.535 101.270  97.550  1.00  0.00           C
ATOM   8227 2C31 POPEz 156      92.596 102.361  96.470  1.00  0.00           C
ATOM   8230 3C31 POPEz 156      92.995 101.831  95.090  1.00  0.00           C
ATOM   8233 4C31 POPEz 156      91.815 101.291  94.270  1.00  0.00           C
ATOM   8236 5C31 POPEz 156      92.236 100.831  92.870  1.00  0.00           C
ATOM   8239 6C31 POPEz 156      91.077 100.761  91.860  1.00  0.00           C
ATOM   8243  NH3 POPE0 157      26.676  79.540  76.140  1.00  0.00           N
ATOM   8247  C12 POPE0 157      26.656  79.730  74.640  1.00  0.00           C
ATOM   8250  C11 POPE0 157      25.716  80.880  74.200  1.00  0.00           C
ATOM   8253  P   POPE0 157      23.136  80.300  74.310  1.00  0.00           P
ATOM   8254  O13 POPE0 157      22.766  81.031  73.080  1.00  0.00           O
ATOM   8255  O14 POPE0 157      23.286  78.831  74.260  1.00  0.00           O
ATOM   8256  O11 POPE0 157      22.136  80.671  75.470  1.00  0.00           O
ATOM   8257  O12 POPE0 157      24.476  80.891  74.910  1.00  0.00           O
ATOM   8258  C1  POPE0 157      20.806  81.171  75.210  1.00  0.00           C
ATOM   8261  C2  POPE0 157      20.536  82.500  75.950  1.00  0.00           C
ATOM   8263  O21 POPE0 157      20.307  82.190  77.340  1.00  0.00           O
ATOM   8264  C21 POPE0 157      19.086  81.970  77.800  1.00  0.00           C
ATOM   8265  O22 POPE0 157      18.056  81.940  77.160  1.00  0.00           O
ATOM   8266  C22 POPE0 157      19.205  81.760  79.310  1.00  0.00           C
ATOM   8269  C3  POPE0 157      19.486  83.440  75.260  1.00  0.00           C
ATOM   8272  O31 POPE0 157      19.135  84.520  76.140  1.00  0.00           O
ATOM   8273  C31 POPE0 157      18.636  85.621  75.600  1.00  0.00           C
ATOM   8274  O32 POPE0 157      18.476  85.831  74.410  1.00  0.00           O
ATOM   8275  C32 POPE0 157      18.306  86.571  76.750  1.00  0.00           C
ATOM   8278  C23 POPE0 157      17.896  81.471  80.080  1.00  0.00           C
ATOM   8281  C24 POPE0 157      18.265  81.250  81.560  1.00  0.00           C
ATOM   8284  C25 POPE0 157      17.096  81.050  82.530  1.00  0.00           C
ATOM   8287  C26 POPE0 157      17.626  80.860  83.950  1.00  0.00           C
ATOM   8290  C27 POPE0 157      16.537  80.711  85.020  1.00  0.00           C
ATOM   8293  C28 POPE0 157      17.135  80.421  86.410  1.00  0.00           C
ATOM   8296  C29 POPE0 157      16.096  80.561  87.490  1.00  0.00           C
ATOM   8298 0C21 POPE0 157      16.035  80.000  88.720  1.00  0.00           C
ATOM   8300 1C21 POPE0 157      16.986  79.080  89.460  1.00  0.00           C
ATOM   8303 2C21 POPE0 157      18.346  78.671  88.850  1.00  0.00           C
ATOM   8306 3C21 POPE0 157      19.117  77.730  89.800  1.00  0.00           C
ATOM   8309 4C21 POPE0 157      20.345  77.061  89.170  1.00  0.00           C
ATOM   8312 5C21 POPE0 157      21.576  77.980  89.070  1.00  0.00           C
ATOM   8315 6C21 POPE0 157      22.736  77.300  88.330  1.00  0.00           C
ATOM   8318 7C21 POPE0 157      23.955  78.211  88.160  1.00  0.00           C
ATOM   8321 8C21 POPE0 157      25.066  77.581  87.320  1.00  0.00           C
ATOM   8325  C33 POPE0 157      17.197  87.620  76.460  1.00  0.00           C
ATOM   8328  C34 POPE0 157      16.635  88.180  77.780  1.00  0.00           C
ATOM   8331  C35 POPE0 157      15.785  89.441  77.630  1.00  0.00           C
ATOM   8334  C36 POPE0 157      15.095  89.821  78.950  1.00  0.00           C
ATOM   8337  C37 POPE0 157      15.345  91.230  79.490  1.00  0.00           C
ATOM   8340  C38 POPE0 157      14.605  91.461  80.820  1.00  0.00           C
ATOM   8343  C39 POPE0 157      14.556  92.930  81.280  1.00  0.00           C
ATOM   8346 0C31 POPE0 157      15.755  93.340  82.150  1.00  0.00           C
ATOM   8349 1C31 POPE0 157      15.575  94.690  82.880  1.00  0.00           C
ATOM   8352 2C31 POPE0 157      14.335  94.761  83.780  1.00  0.00           C
ATOM   8355 3C31 POPE0 157      14.585  95.330  85.190  1.00  0.00           C
ATOM   8358 4C31 POPE0 157      14.995  96.811  85.230  1.00  0.00           C
ATOM   8361 5C31 POPE0 157      15.275  97.291  86.660  1.00  0.00           C
ATOM   8364 6C31 POPE0 157      15.626  98.770  86.750  1.00  0.00           C
ATOM   8368  NH3 POPE1 158      90.786  10.971  71.550  1.00  0.00           N
ATOM   8372  C12 POPE1 158      89.526  10.351  72.100  1.00  0.00           C
ATOM   8375  C11 POPE1 158      88.566  11.431  72.620  1.00  0.00           C
ATOM   8378  P   POPE1 158      86.077  11.800  73.180  1.00  0.00           P
ATOM   8379  O13 POPE1 158      86.507  13.191  72.920  1.00  0.00           O
ATOM   8380  O14 POPE1 158      84.935  11.240  72.410  1.00  0.00           O
ATOM   8381  O11 POPE1 158      85.786  11.651  74.730  1.00  0.00           O
ATOM   8382  O12 POPE1 158      87.327  10.830  73.010  1.00  0.00           O
ATOM   8383  C1  POPE1 158      86.766  11.950  75.740  1.00  0.00           C
ATOM   8386  C2  POPE1 158      86.886  10.800  76.790  1.00  0.00           C
ATOM   8388  O21 POPE1 158      88.065  10.941  77.610  1.00  0.00           O
ATOM   8389  C21 POPE1 158      88.106  11.940  78.490  1.00  0.00           C
ATOM   8390  O22 POPE1 158      87.216  12.731  78.710  1.00  0.00           O
ATOM   8391  C22 POPE1 158      89.475  11.931  79.210  1.00  0.00           C
ATOM   8394  C3  POPE1 158      86.956   9.411  76.100  1.00  0.00           C
ATOM   8397  O31 POPE1 158      86.225   8.400  76.840  1.00  0.00           O
ATOM   8398  C31 POPE1 158      85.975   7.300  76.130  1.00  0.00           C
ATOM   8399  O32 POPE1 158      86.355   7.100  74.980  1.00  0.00           O
ATOM   8400  C32 POPE1 158      85.236   6.290  77.010  1.00  0.00           C
ATOM   8403  C23 POPE1 158      89.566  12.731  80.540  1.00  0.00           C
ATOM   8406  C24 POPE1 158      91.045  12.870  80.950  1.00  0.00           C
ATOM   8409  C25 POPE1 158      91.325  13.340  82.400  1.00  0.00           C
ATOM   8412  C26 POPE1 158      90.625  12.490  83.460  1.00  0.00           C
ATOM   8415  C27 POPE1 158      91.225  12.600  84.870  1.00  0.00           C
ATOM   8418  C28 POPE1 158      90.716  11.520  85.840  1.00  0.00           C
ATOM   8421  C29 POPE1 158      89.275  11.700  86.260  1.00  0.00           C
ATOM   8423 0C21 POPE1 158      88.796  11.861  87.500  1.00  0.00           C
ATOM   8425 1C21 POPE1 158      89.605  11.971  88.770  1.00  0.00           C
ATOM   8428 2C21 POPE1 158      89.266  13.270  89.500  1.00  0.00           C
ATOM   8431 3C21 POPE1 158      87.945  13.210  90.280  1.00  0.00           C
ATOM   8434 4C21 POPE1 158      87.675  14.510  91.040  1.00  0.00           C
ATOM   8437 5C21 POPE1 158      86.565  14.370  92.100  1.00  0.00           C
ATOM   8440 6C21 POPE1 158      86.275  15.720  92.760  1.00  0.00           C
ATOM   8443 7C21 POPE1 158      85.525  15.611  94.090  1.00  0.00           C
ATOM   8446 8C21 POPE1 158      85.326  16.981  94.760  1.00  0.00           C
ATOM   8450  C33 POPE1 158      85.315   4.840  76.480  1.00  0.00           C
ATOM   8453  C34 POPE1 158      84.916   3.810  77.540  1.00  0.00           C
ATOM   8456  C35 POPE1 158      85.016   2.349  77.090  1.00  0.00           C
ATOM   8459  C36 POPE1 158      84.466   1.379  78.160  1.00  0.00           C
ATOM   8462  C37 POPE1 158      85.516   0.469  78.800  1.00  0.00           C
ATOM   8465  C38 POPE1 158      84.925  -0.361  79.960  1.00  0.00           C
ATOM   8468  C39 POPE1 158      85.855  -1.450  80.520  1.00  0.00           C
ATOM   8471 0C31 POPE1 158      86.015  -2.671  79.590  1.00  0.00           C
ATOM   8474 1C31 POPE1 158      84.846  -3.651  79.670  1.00  0.00           C
ATOM   8477 2C31 POPE1 158      84.816  -4.521  80.930  1.00  0.00           C
ATOM   8480 3C31 POPE1 158      83.755  -5.641  80.840  1.00  0.00           C
ATOM   8483 4C31 POPE1 158      83.986  -6.760  81.850  1.00  0.00           C
ATOM   8486 5C31 POPE1 158      83.125  -8.001  81.560  1.00  0.00           C
ATOM   8489 6C31 POPE1 158      83.437  -9.180  82.490  1.00  0.00           C
ATOM   8493  NH3 POPE2 159       3.945  24.000 114.670  1.00  0.00           N
ATOM   8497  C12 POPE2 159       4.795  22.750 114.680  1.00  0.00           C
ATOM   8500  C11 POPE2 159       4.345  21.710 113.640  1.00  0.00           C
ATOM   8503  P   POPE2 159       5.275  19.471 114.630  1.00  0.00           P
ATOM   8504  O13 POPE2 159       6.676  19.320 115.060  1.00  0.00           O
ATOM   8505  O14 POPE2 159       4.276  19.800 115.660  1.00  0.00           O
ATOM   8506  O11 POPE2 159       4.795  18.200 113.830  1.00  0.00           O
ATOM   8507  O12 POPE2 159       5.275  20.620 113.540  1.00  0.00           O
ATOM   8508  C1  POPE2 159       3.856  18.280 112.750  1.00  0.00           C
ATOM   8511  C2  POPE2 159       4.566  18.050 111.380  1.00  0.00           C
ATOM   8513  O21 POPE2 159       3.916  18.771 110.320  1.00  0.00           O
ATOM   8514  C21 POPE2 159       2.656  18.491 110.100  1.00  0.00           C
ATOM   8515  O22 POPE2 159       2.006  17.590 110.590  1.00  0.00           O
ATOM   8516  C22 POPE2 159       2.056  19.550 109.160  1.00  0.00           C
ATOM   8519  C3  POPE2 159       4.775  16.540 111.060  1.00  0.00           C
ATOM   8522  O31 POPE2 159       5.605  16.340 109.880  1.00  0.00           O
ATOM   8523  C31 POPE2 159       6.906  16.431 110.150  1.00  0.00           C
ATOM   8524  O32 POPE2 159       7.355  16.731 111.250  1.00  0.00           O
ATOM   8525  C32 POPE2 159       7.736  16.010 108.930  1.00  0.00           C
ATOM   8528  C23 POPE2 159       2.886  19.840 107.890  1.00  0.00           C
ATOM   8531  C24 POPE2 159       2.326  21.071 107.160  1.00  0.00           C
ATOM   8534  C25 POPE2 159       3.216  21.520 105.990  1.00  0.00           C
ATOM   8537  C26 POPE2 159       2.606  22.731 105.270  1.00  0.00           C
ATOM   8540  C27 POPE2 159       3.486  23.261 104.140  1.00  0.00           C
ATOM   8543  C28 POPE2 159       2.796  24.411 103.380  1.00  0.00           C
ATOM   8546  C29 POPE2 159       3.595  24.831 102.160  1.00  0.00           C
ATOM   8548 0C21 POPE2 159       3.465  24.311 100.930  1.00  0.00           C
ATOM   8550 1C21 POPE2 159       2.485  23.240 100.510  1.00  0.00           C
ATOM   8553 2C21 POPE2 159       1.896  23.471  99.110  1.00  0.00           C
ATOM   8556 3C21 POPE2 159       1.166  24.811  98.960  1.00  0.00           C
ATOM   8559 4C21 POPE2 159       0.476  25.001  97.590  1.00  0.00           C
ATOM   8562 5C21 POPE2 159      -0.795  24.151  97.440  1.00  0.00           C
ATOM   8565 6C21 POPE2 159      -1.545  24.441  96.120  1.00  0.00           C
ATOM   8568 7C21 POPE2 159      -2.915  23.730  96.070  1.00  0.00           C
ATOM   8571 8C21 POPE2 159      -3.726  24.061  94.810  1.00  0.00           C
ATOM   8575  C33 POPE2 159       8.005  17.121 107.890  1.00  0.00           C
ATOM   8578  C34 POPE2 159       6.916  17.241 106.820  1.00  0.00           C
ATOM   8581  C35 POPE2 159       7.255  16.471 105.530  1.00  0.00           C
ATOM   8584  C36 POPE2 159       6.016  15.921 104.820  1.00  0.00           C
ATOM   8587  C37 POPE2 159       6.316  15.331 103.430  1.00  0.00           C
ATOM   8590  C38 POPE2 159       5.175  14.500 102.820  1.00  0.00           C
ATOM   8593  C39 POPE2 159       4.936  13.161 103.530  1.00  0.00           C
ATOM   8596 0C31 POPE2 159       3.706  13.181 104.450  1.00  0.00           C
ATOM   8599 1C31 POPE2 159       3.546  11.931 105.340  1.00  0.00           C
ATOM   8602 2C31 POPE2 159       2.986  10.690 104.640  1.00  0.00           C
ATOM   8605 3C31 POPE2 159       4.056   9.750 104.060  1.00  0.00           C
ATOM   8608 4C31 POPE2 159       3.456   8.410 103.620  1.00  0.00           C
ATOM   8611 5C31 POPE2 159       4.496   7.460 103.010  1.00  0.00           C
ATOM   8614 6C31 POPE2 159       3.865   6.170 102.490  1.00  0.00           C
ATOM   8618  NH3 POPE3 160      12.946 118.191 115.340  1.00  0.00           N
ATOM   8622  C12 POPE3 160      11.785 117.321 115.720  1.00  0.00           C
ATOM   8625  C11 POPE3 160      12.206 116.031 116.460  1.00  0.00           C
ATOM   8628  P   POPE3 160      14.566 115.131 115.890  1.00  0.00           P
ATOM   8629  O13 POPE3 160      15.045 116.510 115.660  1.00  0.00           O
ATOM   8630  O14 POPE3 160      14.875 114.481 117.190  1.00  0.00           O
ATOM   8631  O11 POPE3 160      15.175 114.270 114.700  1.00  0.00           O
ATOM   8632  O12 POPE3 160      12.997 115.150 115.640  1.00  0.00           O
ATOM   8633  C1  POPE3 160      14.455 113.531 113.720  1.00  0.00           C
ATOM   8636  C2  POPE3 160      15.306 113.361 112.430  1.00  0.00           C
ATOM   8638  O21 POPE3 160      14.476 113.241 111.260  1.00  0.00           O
ATOM   8639  C21 POPE3 160      13.955 114.320 110.760  1.00  0.00           C
ATOM   8640  O22 POPE3 160      13.795 115.390 111.340  1.00  0.00           O
ATOM   8641  C22 POPE3 160      13.665 114.071 109.280  1.00  0.00           C
ATOM   8644  C3  POPE3 160      16.326 112.160 112.470  1.00  0.00           C
ATOM   8647  O31 POPE3 160      16.006 111.050 111.580  1.00  0.00           O
ATOM   8648  C31 POPE3 160      16.125 111.300 110.280  1.00  0.00           C
ATOM   8649  O32 POPE3 160      16.696 112.281 109.800  1.00  0.00           O
ATOM   8650  C32 POPE3 160      15.385 110.241 109.460  1.00  0.00           C
ATOM   8653  C23 POPE3 160      12.335 114.651 108.760  1.00  0.00           C
ATOM   8656  C24 POPE3 160      12.526 115.371 107.410  1.00  0.00           C
ATOM   8659  C25 POPE3 160      13.066 114.460 106.300  1.00  0.00           C
ATOM   8662  C26 POPE3 160      13.085 115.150 104.920  1.00  0.00           C
ATOM   8665  C27 POPE3 160      14.156 116.251 104.820  1.00  0.00           C
ATOM   8668  C28 POPE3 160      14.025 117.050 103.500  1.00  0.00           C
ATOM   8671  C29 POPE3 160      15.065 118.130 103.400  1.00  0.00           C
ATOM   8673 0C21 POPE3 160      15.505 118.711 102.260  1.00  0.00           C
ATOM   8675 1C21 POPE3 160      15.036 118.410 100.860  1.00  0.00           C
ATOM   8678 2C21 POPE3 160      16.166 117.930  99.930  1.00  0.00           C
ATOM   8681 3C21 POPE3 160      17.215 119.010  99.610  1.00  0.00           C
ATOM   8684 4C21 POPE3 160      18.226 118.590  98.550  1.00  0.00           C
ATOM   8687 5C21 POPE3 160      19.416 119.560  98.400  1.00  0.00           C
ATOM   8690 6C21 POPE3 160      19.006 120.990  98.020  1.00  0.00           C
ATOM   8693 7C21 POPE3 160      20.205 121.890  97.710  1.00  0.00           C
ATOM   8696 8C21 POPE3 160      19.795 123.320  97.320  1.00  0.00           C
ATOM   8700  C33 POPE3 160      15.295 110.601 107.950  1.00  0.00           C
ATOM   8703  C34 POPE3 160      14.086 109.950 107.260  1.00  0.00           C
ATOM   8706  C35 POPE3 160      14.125 108.420 107.320  1.00  0.00           C
ATOM   8709  C36 POPE3 160      13.016 107.750 106.500  1.00  0.00           C
ATOM   8712  C37 POPE3 160      12.946 106.251 106.810  1.00  0.00           C
ATOM   8715  C38 POPE3 160      11.876 105.491 106.010  1.00  0.00           C
ATOM   8718  C39 POPE3 160      12.415 104.770 104.760  1.00  0.00           C
ATOM   8721 0C31 POPE3 160      12.276 105.530 103.430  1.00  0.00           C
ATOM   8724 1C31 POPE3 160      12.916 104.711 102.290  1.00  0.00           C
ATOM   8727 2C31 POPE3 160      12.445 105.071 100.870  1.00  0.00           C
ATOM   8730 3C31 POPE3 160      10.996 104.660 100.550  1.00  0.00           C
ATOM   8733 4C31 POPE3 160      10.726 103.151 100.600  1.00  0.00           C
ATOM   8736 5C31 POPE3 160       9.266 102.800 100.290  1.00  0.00           C
ATOM   8739 6C31 POPE3 160       8.965 101.300 100.350  1.00  0.00           C
ATOM   8743  NH3 POPE4 161      30.536 100.850 117.170  1.00  0.00           N
ATOM   8747  C12 POPE4 161      31.627  99.891 116.780  1.00  0.00           C
ATOM   8750  C11 POPE4 161      31.026  98.490 116.630  1.00  0.00           C
ATOM   8753  P   POPE4 161      32.846  96.770 117.440  1.00  0.00           P
ATOM   8754  O13 POPE4 161      33.576  97.730 118.310  1.00  0.00           O
ATOM   8755  O14 POPE4 161      31.966  95.780 118.080  1.00  0.00           O
ATOM   8756  O11 POPE4 161      33.905  96.031 116.540  1.00  0.00           O
ATOM   8757  O12 POPE4 161      32.046  97.561 116.320  1.00  0.00           O
ATOM   8758  C1  POPE4 161      34.536  96.770 115.480  1.00  0.00           C
ATOM   8761  C2  POPE4 161      34.206  96.181 114.080  1.00  0.00           C
ATOM   8763  O21 POPE4 161      35.206  96.561 113.130  1.00  0.00           O
ATOM   8764  C21 POPE4 161      36.246  95.761 113.120  1.00  0.00           C
ATOM   8765  O22 POPE4 161      36.986  95.511 114.050  1.00  0.00           O
ATOM   8766  C22 POPE4 161      36.306  95.160 111.710  1.00  0.00           C
ATOM   8769  C3  POPE4 161      32.866  96.640 113.460  1.00  0.00           C
ATOM   8772  O31 POPE4 161      32.726  96.050 112.140  1.00  0.00           O
ATOM   8773  C31 POPE4 161      32.626  96.880 111.100  1.00  0.00           C
ATOM   8774  O32 POPE4 161      32.396  98.070 111.160  1.00  0.00           O
ATOM   8775  C32 POPE4 161      32.965  96.120 109.800  1.00  0.00           C
ATOM   8778  C23 POPE4 161      37.526  94.270 111.430  1.00  0.00           C
ATOM   8781  C24 POPE4 161      37.296  93.401 110.180  1.00  0.00           C
ATOM   8784  C25 POPE4 161      36.736  94.211 109.010  1.00  0.00           C
ATOM   8787  C26 POPE4 161      36.995  93.601 107.630  1.00  0.00           C
ATOM   8790  C27 POPE4 161      36.386  94.401 106.470  1.00  0.00           C
ATOM   8793  C28 POPE4 161      36.795  93.881 105.080  1.00  0.00           C
ATOM   8796  C29 POPE4 161      38.236  94.220 104.800  1.00  0.00           C
ATOM   8798 0C21 POPE4 161      38.667  95.311 104.130  1.00  0.00           C
ATOM   8800 1C21 POPE4 161      37.777  96.370 103.530  1.00  0.00           C
ATOM   8803 2C21 POPE4 161      38.586  97.480 102.830  1.00  0.00           C
ATOM   8806 3C21 POPE4 161      39.346  96.991 101.590  1.00  0.00           C
ATOM   8809 4C21 POPE4 161      40.076  98.140 100.870  1.00  0.00           C
ATOM   8812 5C21 POPE4 161      40.935  97.681  99.690  1.00  0.00           C
ATOM   8815 6C21 POPE4 161      42.235  96.971 100.110  1.00  0.00           C
ATOM   8818 7C21 POPE4 161      43.425  97.370  99.230  1.00  0.00           C
ATOM   8821 8C21 POPE4 161      44.777  96.841  99.720  1.00  0.00           C
ATOM   8825  C33 POPE4 161      32.126  96.510 108.560  1.00  0.00           C
ATOM   8828  C34 POPE4 161      32.806  96.230 107.200  1.00  0.00           C
ATOM   8831  C35 POPE4 161      31.925  96.610 106.000  1.00  0.00           C
ATOM   8834  C36 POPE4 161      32.476  96.211 104.620  1.00  0.00           C
ATOM   8837  C37 POPE4 161      31.735  96.971 103.510  1.00  0.00           C
ATOM   8840  C38 POPE4 161      31.715  96.311 102.120  1.00  0.00           C
ATOM   8843  C39 POPE4 161      30.707  97.020 101.210  1.00  0.00           C
ATOM   8846 0C31 POPE4 161      30.336  96.270  99.920  1.00  0.00           C
ATOM   8849 1C31 POPE4 161      29.276  97.030  99.110  1.00  0.00           C
ATOM   8852 2C31 POPE4 161      28.835  96.311  97.820  1.00  0.00           C
ATOM   8855 3C31 POPE4 161      28.567  97.291  96.670  1.00  0.00           C
ATOM   8858 4C31 POPE4 161      27.336  98.191  96.850  1.00  0.00           C
ATOM   8861 5C31 POPE4 161      27.287  99.280  95.770  1.00  0.00           C
ATOM   8864 6C31 POPE4 161      26.096 100.230  95.910  1.00  0.00           C
ATOM   8868  NH3 POPE5 162      80.486  35.681 114.490  1.00  0.00           N
ATOM   8872  C12 POPE5 162      81.386  34.801 113.630  1.00  0.00           C
ATOM   8875  C11 POPE5 162      81.175  33.270 113.810  1.00  0.00           C
ATOM   8878  P   POPE5 162      83.426  31.830 113.780  1.00  0.00           P
ATOM   8879  O13 POPE5 162      84.445  31.391 114.760  1.00  0.00           O
ATOM   8880  O14 POPE5 162      82.785  30.770 112.960  1.00  0.00           O
ATOM   8881  O11 POPE5 162      84.035  32.880 112.810  1.00  0.00           O
ATOM   8882  O12 POPE5 162      82.265  32.641 114.500  1.00  0.00           O
ATOM   8883  C1  POPE5 162      83.655  32.860 111.430  1.00  0.00           C
ATOM   8886  C2  POPE5 162      84.065  34.190 110.820  1.00  0.00           C
ATOM   8888  O21 POPE5 162      83.876  34.081 109.400  1.00  0.00           O
ATOM   8889  C21 POPE5 162      83.276  35.110 108.840  1.00  0.00           C
ATOM   8890  O22 POPE5 162      82.855  36.101 109.420  1.00  0.00           O
ATOM   8891  C22 POPE5 162      83.116  34.820 107.360  1.00  0.00           C
ATOM   8894  C3  POPE5 162      85.546  34.471 111.150  1.00  0.00           C
ATOM   8897  O31 POPE5 162      85.956  35.681 110.490  1.00  0.00           O
ATOM   8898  C31 POPE5 162      87.115  35.640 109.880  1.00  0.00           C
ATOM   8899  O32 POPE5 162      87.915  34.721 109.910  1.00  0.00           O
ATOM   8900  C32 POPE5 162      87.276  36.901 109.050  1.00  0.00           C
ATOM   8903  C23 POPE5 162      83.076  36.061 106.450  1.00  0.00           C
ATOM   8906  C24 POPE5 162      82.475  35.691 105.090  1.00  0.00           C
ATOM   8909  C25 POPE5 162      83.515  35.061 104.160  1.00  0.00           C
ATOM   8912  C26 POPE5 162      84.386  36.130 103.500  1.00  0.00           C
ATOM   8915  C27 POPE5 162      85.665  35.570 102.880  1.00  0.00           C
ATOM   8918  C28 POPE5 162      86.446  36.660 102.140  1.00  0.00           C
ATOM   8921  C29 POPE5 162      87.705  36.110 101.530  1.00  0.00           C
ATOM   8923 0C21 POPE5 162      87.955  35.991 100.210  1.00  0.00           C
ATOM   8925 1C21 POPE5 162      87.026  36.430  99.110  1.00  0.00           C
ATOM   8928 2C21 POPE5 162      86.036  35.311  98.730  1.00  0.00           C
ATOM   8931 3C21 POPE5 162      86.656  34.230  97.840  1.00  0.00           C
ATOM   8934 4C21 POPE5 162      86.376  34.460  96.350  1.00  0.00           C
ATOM   8937 5C21 POPE5 162      87.066  33.450  95.420  1.00  0.00           C
ATOM   8940 6C21 POPE5 162      86.665  31.990  95.660  1.00  0.00           C
ATOM   8943 7C21 POPE5 162      87.286  31.040  94.630  1.00  0.00           C
ATOM   8946 8C21 POPE5 162      87.026  29.560  94.940  1.00  0.00           C
ATOM   8950  C33 POPE5 162      87.976  36.561 107.730  1.00  0.00           C
ATOM   8953  C34 POPE5 162      87.966  37.730 106.740  1.00  0.00           C
ATOM   8956  C35 POPE5 162      88.585  37.331 105.400  1.00  0.00           C
ATOM   8959  C36 POPE5 162      89.816  38.171 105.020  1.00  0.00           C
ATOM   8962  C37 POPE5 162      90.126  38.070 103.530  1.00  0.00           C
ATOM   8965  C38 POPE5 162      91.406  38.811 103.120  1.00  0.00           C
ATOM   8968  C39 POPE5 162      91.576  38.971 101.600  1.00  0.00           C
ATOM   8971 0C31 POPE5 162      91.635  37.651 100.810  1.00  0.00           C
ATOM   8974 1C31 POPE5 162      92.006  37.870  99.330  1.00  0.00           C
ATOM   8977 2C31 POPE5 162      91.786  36.641  98.440  1.00  0.00           C
ATOM   8980 3C31 POPE5 162      92.885  35.570  98.510  1.00  0.00           C
ATOM   8983 4C31 POPE5 162      94.117  35.870  97.630  1.00  0.00           C
ATOM   8986 5C31 POPE5 162      94.995  34.641  97.400  1.00  0.00           C
ATOM   8989 6C31 POPE5 162      96.296  34.950  96.650  1.00  0.00           C
ATOM   8993  NH3 POPE6 163      19.666  55.250  72.130  1.00  0.00           N
ATOM   8997  C12 POPE6 163      20.736  54.410  72.750  1.00  0.00           C
ATOM   9000  C11 POPE6 163      21.537  53.610  71.720  1.00  0.00           C
ATOM   9003  P   POPE6 163      23.995  52.630  72.150  1.00  0.00           P
ATOM   9004  O13 POPE6 163      24.425  53.660  71.180  1.00  0.00           O
ATOM   9005  O14 POPE6 163      24.297  51.211  71.850  1.00  0.00           O
ATOM   9006  O11 POPE6 163      24.627  53.010  73.560  1.00  0.00           O
ATOM   9007  O12 POPE6 163      22.436  52.771  72.430  1.00  0.00           O
ATOM   9008  C1  POPE6 163      23.935  54.000  74.330  1.00  0.00           C
ATOM   9011  C2  POPE6 163      24.685  54.351  75.650  1.00  0.00           C
ATOM   9013  O21 POPE6 163      23.935  55.070  76.680  1.00  0.00           O
ATOM   9014  C21 POPE6 163      23.056  55.990  76.350  1.00  0.00           C
ATOM   9015  O22 POPE6 163      22.685  56.270  75.220  1.00  0.00           O
ATOM   9016  C22 POPE6 163      22.336  56.580  77.590  1.00  0.00           C
ATOM   9019  C3  POPE6 163      26.016  55.081  75.310  1.00  0.00           C
ATOM   9022  O31 POPE6 163      26.816  55.241  76.490  1.00  0.00           O
ATOM   9023  C31 POPE6 163      26.576  56.351  77.170  1.00  0.00           C
ATOM   9024  O32 POPE6 163      25.807  57.240  76.860  1.00  0.00           O
ATOM   9025  C32 POPE6 163      27.387  56.250  78.470  1.00  0.00           C
ATOM   9028  C23 POPE6 163      23.096  56.650  78.930  1.00  0.00           C
ATOM   9031  C24 POPE6 163      22.146  56.811  80.140  1.00  0.00           C
ATOM   9034  C25 POPE6 163      21.987  58.251  80.640  1.00  0.00           C
ATOM   9037  C26 POPE6 163      22.996  58.680  81.720  1.00  0.00           C
ATOM   9040  C27 POPE6 163      22.675  58.121  83.120  1.00  0.00           C
ATOM   9043  C28 POPE6 163      23.505  58.761  84.260  1.00  0.00           C
ATOM   9046  C29 POPE6 163      23.117  60.190  84.540  1.00  0.00           C
ATOM   9048 0C21 POPE6 163      22.965  60.790  85.740  1.00  0.00           C
ATOM   9050 1C21 POPE6 163      23.216  60.190  87.100  1.00  0.00           C
ATOM   9053 2C21 POPE6 163      23.897  61.191  88.050  1.00  0.00           C
ATOM   9056 3C21 POPE6 163      24.297  60.570  89.400  1.00  0.00           C
ATOM   9059 4C21 POPE6 163      24.925  61.601  90.370  1.00  0.00           C
ATOM   9062 5C21 POPE6 163      23.935  62.110  91.430  1.00  0.00           C
ATOM   9065 6C21 POPE6 163      24.445  63.371  92.140  1.00  0.00           C
ATOM   9068 7C21 POPE6 163      23.516  63.831  93.270  1.00  0.00           C
ATOM   9071 8C21 POPE6 163      23.867  65.221  93.810  1.00  0.00           C
ATOM   9075  C33 POPE6 163      26.746  56.970  79.670  1.00  0.00           C
ATOM   9078  C34 POPE6 163      27.276  56.401  80.990  1.00  0.00           C
ATOM   9081  C35 POPE6 163      26.656  57.030  82.240  1.00  0.00           C
ATOM   9084  C36 POPE6 163      27.387  56.540  83.500  1.00  0.00           C
ATOM   9087  C37 POPE6 163      26.855  57.200  84.770  1.00  0.00           C
ATOM   9090  C38 POPE6 163      27.717  56.890  86.000  1.00  0.00           C
ATOM   9093  C39 POPE6 163      27.185  57.590  87.250  1.00  0.00           C
ATOM   9096 0C31 POPE6 163      28.076  57.351  88.480  1.00  0.00           C
ATOM   9099 1C31 POPE6 163      27.436  57.911  89.750  1.00  0.00           C
ATOM   9102 2C31 POPE6 163      28.175  57.480  91.030  1.00  0.00           C
ATOM   9105 3C31 POPE6 163      27.355  57.811  92.280  1.00  0.00           C
ATOM   9108 4C31 POPE6 163      27.947  57.191  93.560  1.00  0.00           C
ATOM   9111 5C31 POPE6 163      26.995  57.290  94.750  1.00  0.00           C
ATOM   9114 6C31 POPE6 163      27.556  56.700  96.050  1.00  0.00           C
ATOM   9118  NH3 POPE7 164      43.036  46.120 112.890  1.00  0.00           N
ATOM   9122  C12 POPE7 164      42.885  47.370 112.080  1.00  0.00           C
ATOM   9125  C11 POPE7 164      44.265  47.960 111.810  1.00  0.00           C
ATOM   9128  P   POPE7 164      44.556  50.520 112.370  1.00  0.00           P
ATOM   9129  O13 POPE7 164      43.446  51.461 112.530  1.00  0.00           O
ATOM   9130  O14 POPE7 164      45.065  50.000 113.650  1.00  0.00           O
ATOM   9131  O11 POPE7 164      45.716  51.261 111.630  1.00  0.00           O
ATOM   9132  O12 POPE7 164      44.156  49.320 111.400  1.00  0.00           O
ATOM   9133  C1  POPE7 164      46.385  50.671 110.510  1.00  0.00           C
ATOM   9136  C2  POPE7 164      47.785  51.311 110.430  1.00  0.00           C
ATOM   9138  O21 POPE7 164      47.727  52.741 110.360  1.00  0.00           O
ATOM   9139  C21 POPE7 164      47.337  53.241 109.200  1.00  0.00           C
ATOM   9140  O22 POPE7 164      46.786  52.630 108.310  1.00  0.00           O
ATOM   9141  C22 POPE7 164      47.765  54.691 109.070  1.00  0.00           C
ATOM   9144  C3  POPE7 164      48.696  50.691 109.350  1.00  0.00           C
ATOM   9147  O31 POPE7 164      49.777  51.591 109.040  1.00  0.00           O
ATOM   9148  C31 POPE7 164      50.606  51.061 108.160  1.00  0.00           C
ATOM   9149  O32 POPE7 164      50.595  49.901 107.790  1.00  0.00           O
ATOM   9150  C32 POPE7 164      51.576  52.110 107.670  1.00  0.00           C
ATOM   9153  C23 POPE7 164      48.925  54.781 108.070  1.00  0.00           C
ATOM   9156  C24 POPE7 164      49.026  56.141 107.380  1.00  0.00           C
ATOM   9159  C25 POPE7 164      50.005  56.081 106.210  1.00  0.00           C
ATOM   9162  C26 POPE7 164      50.126  57.410 105.470  1.00  0.00           C
ATOM   9165  C27 POPE7 164      50.975  57.270 104.210  1.00  0.00           C
ATOM   9168  C28 POPE7 164      51.157  58.610 103.480  1.00  0.00           C
ATOM   9171  C29 POPE7 164      52.175  58.480 102.390  1.00  0.00           C
ATOM   9173 0C21 POPE7 164      53.025  59.450 102.020  1.00  0.00           C
ATOM   9175 1C21 POPE7 164      53.057  60.840 102.600  1.00  0.00           C
ATOM   9178 2C21 POPE7 164      54.265  61.661 102.110  1.00  0.00           C
ATOM   9181 3C21 POPE7 164      54.236  61.890 100.590  1.00  0.00           C
ATOM   9184 4C21 POPE7 164      55.416  62.700 100.060  1.00  0.00           C
ATOM   9187 5C21 POPE7 164      56.786  62.051 100.300  1.00  0.00           C
ATOM   9190 6C21 POPE7 164      57.916  62.721  99.500  1.00  0.00           C
ATOM   9193 7C21 POPE7 164      59.275  62.040  99.670  1.00  0.00           C
ATOM   9196 8C21 POPE7 164      60.385  62.741  98.890  1.00  0.00           C
ATOM   9200  C33 POPE7 164      53.007  51.550 107.550  1.00  0.00           C
ATOM   9203  C34 POPE7 164      53.826  52.351 106.530  1.00  0.00           C
ATOM   9206  C35 POPE7 164      53.836  53.860 106.820  1.00  0.00           C
ATOM   9209  C36 POPE7 164      54.605  54.630 105.750  1.00  0.00           C
ATOM   9212  C37 POPE7 164      54.545  56.141 105.990  1.00  0.00           C
ATOM   9215  C38 POPE7 164      55.215  56.941 104.880  1.00  0.00           C
ATOM   9218  C39 POPE7 164      55.725  58.290 105.370  1.00  0.00           C
ATOM   9221 0C31 POPE7 164      56.507  59.010 104.270  1.00  0.00           C
ATOM   9224 1C31 POPE7 164      57.425  60.110 104.820  1.00  0.00           C
ATOM   9227 2C31 POPE7 164      58.387  60.650 103.750  1.00  0.00           C
ATOM   9230 3C31 POPE7 164      58.506  62.181 103.770  1.00  0.00           C
ATOM   9233 4C31 POPE7 164      59.197  62.730 105.020  1.00  0.00           C
ATOM   9236 5C31 POPE7 164      59.096  64.260 105.090  1.00  0.00           C
ATOM   9239 6C31 POPE7 164      59.816  64.880 106.290  1.00  0.00           C
ATOM   9243  NH3 POPE8 165     102.405  84.810  76.670  1.00  0.00           N
ATOM   9247  C12 POPE8 165     103.316  85.201  75.540  1.00  0.00           C
ATOM   9250  C11 POPE8 165     102.675  85.071  74.150  1.00  0.00           C
ATOM   9253  P   POPE8 165     103.125  86.720  72.130  1.00  0.00           P
ATOM   9254  O13 POPE8 165     104.366  87.281  71.550  1.00  0.00           O
ATOM   9255  O14 POPE8 165     102.187  86.080  71.190  1.00  0.00           O
ATOM   9256  O11 POPE8 165     102.395  87.821  73.010  1.00  0.00           O
ATOM   9257  O12 POPE8 165     103.566  85.651  73.200  1.00  0.00           O
ATOM   9258  C1  POPE8 165     103.265  88.700  73.750  1.00  0.00           C
ATOM   9261  C2  POPE8 165     102.596  89.311  75.010  1.00  0.00           C
ATOM   9263  O21 POPE8 165     103.536  89.201  76.100  1.00  0.00           O
ATOM   9264  C21 POPE8 165     103.605  90.271  76.880  1.00  0.00           C
ATOM   9265  O22 POPE8 165     102.945  91.281  76.780  1.00  0.00           O
ATOM   9266  C22 POPE8 165     104.667  90.010  77.950  1.00  0.00           C
ATOM   9269  C3  POPE8 165     101.285  88.531  75.350  1.00  0.00           C
ATOM   9272  O31 POPE8 165     100.695  88.910  76.610  1.00  0.00           O
ATOM   9273  C31 POPE8 165     101.057  88.210  77.660  1.00  0.00           C
ATOM   9274  O32 POPE8 165     101.907  87.321  77.680  1.00  0.00           O
ATOM   9275  C32 POPE8 165     100.186  88.590  78.840  1.00  0.00           C
ATOM   9278  C23 POPE8 165     104.786  91.151  78.990  1.00  0.00           C
ATOM   9281  C24 POPE8 165     105.826  90.800  80.060  1.00  0.00           C
ATOM   9284  C25 POPE8 165     106.115  91.920  81.080  1.00  0.00           C
ATOM   9287  C26 POPE8 165     105.186  91.880  82.290  1.00  0.00           C
ATOM   9290  C27 POPE8 165     105.275  93.130  83.180  1.00  0.00           C
ATOM   9293  C28 POPE8 165     104.286  93.070  84.360  1.00  0.00           C
ATOM   9296  C29 POPE8 165     104.126  94.390  85.070  1.00  0.00           C
ATOM   9298 0C21 POPE8 165     103.165  94.670  85.960  1.00  0.00           C
ATOM   9300 1C21 POPE8 165     102.076  93.730  86.420  1.00  0.00           C
ATOM   9303 2C21 POPE8 165     100.686  94.390  86.410  1.00  0.00           C
ATOM   9306 3C21 POPE8 165      99.555  93.410  86.800  1.00  0.00           C
ATOM   9309 4C21 POPE8 165      98.176  94.080  86.780  1.00  0.00           C
ATOM   9312 5C21 POPE8 165      97.076  93.280  87.500  1.00  0.00           C
ATOM   9315 6C21 POPE8 165      96.635  91.991  86.800  1.00  0.00           C
ATOM   9318 7C21 POPE8 165      95.875  92.221  85.480  1.00  0.00           C
ATOM   9321 8C21 POPE8 165      95.266  90.940  84.910  1.00  0.00           C
ATOM   9325  C33 POPE8 165     100.636  87.961  80.180  1.00  0.00           C
ATOM   9328  C34 POPE8 165     101.745  88.760  80.860  1.00  0.00           C
ATOM   9331  C35 POPE8 165     102.055  88.191  82.250  1.00  0.00           C
ATOM   9334  C36 POPE8 165     103.076  89.040  83.020  1.00  0.00           C
ATOM   9337  C37 POPE8 165     102.955  88.851  84.530  1.00  0.00           C
ATOM   9340  C38 POPE8 165     101.766  89.611  85.130  1.00  0.00           C
ATOM   9343  C39 POPE8 165     101.275  89.000  86.440  1.00  0.00           C
ATOM   9346 0C31 POPE8 165     102.245  89.201  87.610  1.00  0.00           C
ATOM   9349 1C31 POPE8 165     101.775  90.300  88.570  1.00  0.00           C
ATOM   9352 2C31 POPE8 165     102.845  90.741  89.580  1.00  0.00           C
ATOM   9355 3C31 POPE8 165     103.426  89.611  90.460  1.00  0.00           C
ATOM   9358 4C31 POPE8 165     102.376  88.921  91.340  1.00  0.00           C
ATOM   9361 5C31 POPE8 165     102.985  87.981  92.380  1.00  0.00           C
ATOM   9364 6C31 POPE8 165     103.635  88.700  93.570  1.00  0.00           C
ATOM   9368  NH3 POPE9 166      80.886  86.041 116.160  1.00  0.00           N
ATOM   9372  C12 POPE9 166      79.536  85.660 115.620  1.00  0.00           C
ATOM   9375  C11 POPE9 166      78.536  85.380 116.740  1.00  0.00           C
ATOM   9378  P   POPE9 166      76.135  84.401 117.030  1.00  0.00           P
ATOM   9379  O13 POPE9 166      76.385  84.791 118.430  1.00  0.00           O
ATOM   9380  O14 POPE9 166      75.896  82.951 116.850  1.00  0.00           O
ATOM   9381  O11 POPE9 166      74.966  85.260 116.390  1.00  0.00           O
ATOM   9382  O12 POPE9 166      77.367  84.830 116.150  1.00  0.00           O
ATOM   9383  C1  POPE9 166      73.757  84.751 115.830  1.00  0.00           C
ATOM   9386  C2  POPE9 166      73.937  84.031 114.460  1.00  0.00           C
ATOM   9388  O21 POPE9 166      73.267  84.690 113.360  1.00  0.00           O
ATOM   9389  C21 POPE9 166      71.955  84.861 113.420  1.00  0.00           C
ATOM   9390  O22 POPE9 166      71.235  84.630 114.380  1.00  0.00           O
ATOM   9391  C22 POPE9 166      71.507  85.481 112.110  1.00  0.00           C
ATOM   9394  C3  POPE9 166      73.587  82.500 114.470  1.00  0.00           C
ATOM   9397  O31 POPE9 166      74.605  81.741 113.800  1.00  0.00           O
ATOM   9398  C31 POPE9 166      74.727  81.961 112.500  1.00  0.00           C
ATOM   9399  O32 POPE9 166      73.896  82.491 111.780  1.00  0.00           O
ATOM   9400  C32 POPE9 166      76.175  81.601 112.090  1.00  0.00           C
ATOM   9403  C23 POPE9 166      70.036  85.961 112.190  1.00  0.00           C
ATOM   9406  C24 POPE9 166      69.626  86.811 110.990  1.00  0.00           C
ATOM   9409  C25 POPE9 166      70.036  86.181 109.650  1.00  0.00           C
ATOM   9412  C26 POPE9 166      69.127  86.621 108.510  1.00  0.00           C
ATOM   9415  C27 POPE9 166      69.396  85.880 107.200  1.00  0.00           C
ATOM   9418  C28 POPE9 166      68.286  86.200 106.200  1.00  0.00           C
ATOM   9421  C29 POPE9 166      68.617  85.850 104.770  1.00  0.00           C
ATOM   9423 0C21 POPE9 166      68.355  86.630 103.710  1.00  0.00           C
ATOM   9425 1C21 POPE9 166      67.675  87.981 103.760  1.00  0.00           C
ATOM   9428 2C21 POPE9 166      68.706  89.110 103.660  1.00  0.00           C
ATOM   9431 3C21 POPE9 166      69.245  89.311 102.240  1.00  0.00           C
ATOM   9434 4C21 POPE9 166      70.605  90.020 102.180  1.00  0.00           C
ATOM   9437 5C21 POPE9 166      71.117  90.241 100.740  1.00  0.00           C
ATOM   9440 6C21 POPE9 166      70.227  91.190  99.930  1.00  0.00           C
ATOM   9443 7C21 POPE9 166      70.725  91.421  98.500  1.00  0.00           C
ATOM   9446 8C21 POPE9 166      69.925  92.520  97.770  1.00  0.00           C
ATOM   9450  C33 POPE9 166      76.297  80.571 110.950  1.00  0.00           C
ATOM   9453  C34 POPE9 166      77.737  80.250 110.520  1.00  0.00           C
ATOM   9456  C35 POPE9 166      77.745  79.300 109.310  1.00  0.00           C
ATOM   9459  C36 POPE9 166      79.135  79.130 108.660  1.00  0.00           C
ATOM   9462  C37 POPE9 166      79.055  78.450 107.280  1.00  0.00           C
ATOM   9465  C38 POPE9 166      80.416  78.391 106.560  1.00  0.00           C
ATOM   9468  C39 POPE9 166      80.326  77.721 105.180  1.00  0.00           C
ATOM   9471 0C31 POPE9 166      81.705  77.401 104.600  1.00  0.00           C
ATOM   9474 1C31 POPE9 166      81.646  76.650 103.260  1.00  0.00           C
ATOM   9477 2C31 POPE9 166      83.046  76.250 102.770  1.00  0.00           C
ATOM   9480 3C31 POPE9 166      83.065  75.601 101.380  1.00  0.00           C
ATOM   9483 4C31 POPE9 166      82.855  76.630 100.260  1.00  0.00           C
ATOM   9486 5C31 POPE9 166      83.276  76.130  98.870  1.00  0.00           C
ATOM   9489 6C31 POPE9 166      83.437  77.261  97.850  1.00  0.00           C
ATOM   9493  NH3 POPE  167      77.267  75.370 116.860  1.00  0.00           N
ATOM   9497  C12 POPE  167      77.105  76.200 118.100  1.00  0.00           C
ATOM   9500  C11 POPE  167      75.845  75.821 118.900  1.00  0.00           C
ATOM   9503  P   POPE  167      73.376  76.711 118.890  1.00  0.00           P
ATOM   9504  O13 POPE  167      73.046  75.270 118.860  1.00  0.00           O
ATOM   9505  O14 POPE  167      72.665  77.550 119.870  1.00  0.00           O
ATOM   9506  O11 POPE  167      72.986  77.251 117.460  1.00  0.00           O
ATOM   9507  O12 POPE  167      74.946  76.931 118.940  1.00  0.00           O
ATOM   9508  C1  POPE  167      73.875  77.821 116.510  1.00  0.00           C
ATOM   9511  C2  POPE  167      73.415  77.401 115.090  1.00  0.00           C
ATOM   9513  O21 POPE  167      74.455  77.550 114.100  1.00  0.00           O
ATOM   9514  C21 POPE  167      75.286  76.520 114.070  1.00  0.00           C
ATOM   9515  O22 POPE  167      75.437  75.700 114.970  1.00  0.00           O
ATOM   9516  C22 POPE  167      76.017  76.450 112.740  1.00  0.00           C
ATOM   9519  C3  POPE  167      72.175  78.231 114.670  1.00  0.00           C
ATOM   9522  O31 POPE  167      71.736  77.961 113.330  1.00  0.00           O
ATOM   9523  C31 POPE  167      71.227  76.770 113.100  1.00  0.00           C
ATOM   9524  O32 POPE  167      71.286  75.800 113.840  1.00  0.00           O
ATOM   9525  C32 POPE  167      70.536  76.791 111.730  1.00  0.00           C
ATOM   9528  C23 POPE  167      76.656  75.050 112.560  1.00  0.00           C
ATOM   9531  C24 POPE  167      77.305  74.870 111.180  1.00  0.00           C
ATOM   9534  C25 POPE  167      78.337  73.730 111.160  1.00  0.00           C
ATOM   9537  C26 POPE  167      77.846  72.410 110.560  1.00  0.00           C
ATOM   9540  C27 POPE  167      78.915  71.311 110.540  1.00  0.00           C
ATOM   9543  C28 POPE  167      78.455  69.941 109.990  1.00  0.00           C
ATOM   9546  C29 POPE  167      77.867  69.950 108.600  1.00  0.00           C
ATOM   9548 0C21 POPE  167      78.225  69.211 107.540  1.00  0.00           C
ATOM   9550 1C21 POPE  167      79.366  68.241 107.350  1.00  0.00           C
ATOM   9553 2C21 POPE  167      79.696  68.141 105.830  1.00  0.00           C
ATOM   9556 3C21 POPE  167      80.826  67.160 105.490  1.00  0.00           C
ATOM   9559 4C21 POPE  167      81.016  66.891 103.990  1.00  0.00           C
ATOM   9562 5C21 POPE  167      79.855  66.090 103.370  1.00  0.00           C
ATOM   9565 6C21 POPE  167      80.025  65.731 101.880  1.00  0.00           C
ATOM   9568 7C21 POPE  167      78.735  65.081 101.350  1.00  0.00           C
ATOM   9571 8C21 POPE  167      78.745  64.630  99.880  1.00  0.00           C
ATOM   9575  C33 POPE  167      71.515  76.471 110.580  1.00  0.00           C
ATOM   9578  C34 POPE  167      72.525  77.570 110.280  1.00  0.00           C
ATOM   9581  C35 POPE  167      73.716  77.160 109.400  1.00  0.00           C
ATOM   9584  C36 POPE  167      73.536  77.470 107.910  1.00  0.00           C
ATOM   9587  C37 POPE  167      74.837  77.410 107.080  1.00  0.00           C
ATOM   9590  C38 POPE  167      74.626  77.961 105.660  1.00  0.00           C
ATOM   9593  C39 POPE  167      75.907  78.410 104.940  1.00  0.00           C
ATOM   9596 0C31 POPE  167      75.576  79.041 103.580  1.00  0.00           C
ATOM   9599 1C31 POPE  167      76.815  79.481 102.780  1.00  0.00           C
ATOM   9602 2C31 POPE  167      76.437  79.970 101.380  1.00  0.00           C
ATOM   9605 3C31 POPE  167      77.646  80.241 100.470  1.00  0.00           C
ATOM   9608 4C31 POPE  167      77.305  79.980  99.000  1.00  0.00           C
ATOM   9611 5C31 POPE  167      78.495  80.190  98.060  1.00  0.00           C
ATOM   9614 6C31 POPE  167      78.135  79.921  96.590  1.00  0.00           C
ATOM   9618  NH3 POPE  168      95.525  33.440  72.860  1.00  0.00           N
ATOM   9622  C12 POPE  168      96.477  34.180  73.760  1.00  0.00           C
ATOM   9625  C11 POPE  168      96.525  35.681  73.440  1.00  0.00           C
ATOM   9628  P   POPE  168      97.105  37.860  74.770  1.00  0.00           P
ATOM   9629  O13 POPE  168      98.426  38.461  75.090  1.00  0.00           O
ATOM   9630  O14 POPE  168      96.245  38.511  73.750  1.00  0.00           O
ATOM   9631  O11 POPE  168      96.245  37.761  76.090  1.00  0.00           O
ATOM   9632  O12 POPE  168      97.346  36.340  74.400  1.00  0.00           O
ATOM   9633  C1  POPE  168      96.385  36.711  77.040  1.00  0.00           C
ATOM   9636  C2  POPE  168      96.915  37.221  78.420  1.00  0.00           C
ATOM   9638  O21 POPE  168      95.816  37.780  79.150  1.00  0.00           O
ATOM   9639  C21 POPE  168      95.937  37.840  80.440  1.00  0.00           C
ATOM   9640  O22 POPE  168      96.766  37.241  81.120  1.00  0.00           O
ATOM   9641  C22 POPE  168      94.967  38.890  80.960  1.00  0.00           C
ATOM   9644  C3  POPE  168      98.007  38.300  78.270  1.00  0.00           C
ATOM   9647  O31 POPE  168      98.936  38.321  79.370  1.00  0.00           O
ATOM   9648  C31 POPE  168     100.046  37.610  79.160  1.00  0.00           C
ATOM   9649  O32 POPE  168     100.355  37.090  78.090  1.00  0.00           O
ATOM   9650  C32 POPE  168     100.926  37.531  80.400  1.00  0.00           C
ATOM   9653  C23 POPE  168      95.135  39.221  82.460  1.00  0.00           C
ATOM   9656  C24 POPE  168      93.825  39.401  83.230  1.00  0.00           C
ATOM   9659  C25 POPE  168      94.046  39.991  84.630  1.00  0.00           C
ATOM   9662  C26 POPE  168      94.745  39.061  85.640  1.00  0.00           C
ATOM   9665  C27 POPE  168      95.096  39.811  86.930  1.00  0.00           C
ATOM   9668  C28 POPE  168      96.077  39.071  87.860  1.00  0.00           C
ATOM   9671  C29 POPE  168      96.525  40.020  88.940  1.00  0.00           C
ATOM   9673 0C21 POPE  168      96.665  39.770  90.250  1.00  0.00           C
ATOM   9675 1C21 POPE  168      96.507  38.440  90.940  1.00  0.00           C
ATOM   9678 2C21 POPE  168      97.346  38.340  92.230  1.00  0.00           C
ATOM   9681 3C21 POPE  168      98.866  38.491  92.010  1.00  0.00           C
ATOM   9684 4C21 POPE  168      99.456  39.811  92.530  1.00  0.00           C
ATOM   9687 5C21 POPE  168      99.526  39.880  94.070  1.00  0.00           C
ATOM   9690 6C21 POPE  168     100.186  41.171  94.580  1.00  0.00           C
ATOM   9693 7C21 POPE  168     100.285  41.221  96.110  1.00  0.00           C
ATOM   9696 8C21 POPE  168     101.155  42.360  96.630  1.00  0.00           C
ATOM   9700  C33 POPE  168     100.285  37.921  81.760  1.00  0.00           C
ATOM   9703  C34 POPE  168     100.986  37.180  82.910  1.00  0.00           C
ATOM   9706  C35 POPE  168     100.756  37.780  84.300  1.00  0.00           C
ATOM   9709  C36 POPE  168     101.826  37.290  85.290  1.00  0.00           C
ATOM   9712  C37 POPE  168     101.695  35.811  85.700  1.00  0.00           C
ATOM   9715  C38 POPE  168     103.046  35.081  85.830  1.00  0.00           C
ATOM   9718  C39 POPE  168     104.025  35.700  86.840  1.00  0.00           C
ATOM   9721 0C31 POPE  168     103.536  35.640  88.290  1.00  0.00           C
ATOM   9724 1C31 POPE  168     104.426  36.441  89.250  1.00  0.00           C
ATOM   9727 2C31 POPE  168     103.745  36.760  90.580  1.00  0.00           C
ATOM   9730 3C31 POPE  168     103.736  35.601  91.590  1.00  0.00           C
ATOM   9733 4C31 POPE  168     102.936  35.971  92.850  1.00  0.00           C
ATOM   9736 5C31 POPE  168     102.976  34.901  93.940  1.00  0.00           C
ATOM   9739 6C31 POPE  168     102.015  35.210  95.100  1.00  0.00           C
ATOM   9743  NH3 POPE  169      97.195  63.241  78.090  1.00  0.00           N
ATOM   9747  C12 POPE  169      98.386  62.911  77.230  1.00  0.00           C
ATOM   9750  C11 POPE  169      99.667  63.590  77.730  1.00  0.00           C
ATOM   9753  P   POPE  169     101.355  61.591  77.960  1.00  0.00           P
ATOM   9754  O13 POPE  169     100.396  60.481  77.900  1.00  0.00           O
ATOM   9755  O14 POPE  169     102.715  61.241  77.510  1.00  0.00           O
ATOM   9756  O11 POPE  169     101.486  62.051  79.490  1.00  0.00           O
ATOM   9757  O12 POPE  169     100.816  62.890  77.240  1.00  0.00           O
ATOM   9758  C1  POPE  169     102.245  63.241  79.780  1.00  0.00           C
ATOM   9761  C2  POPE  169     102.705  63.290  81.270  1.00  0.00           C
ATOM   9763  O21 POPE  169     103.396  64.551  81.460  1.00  0.00           O
ATOM   9764  C21 POPE  169     103.417  64.950  82.740  1.00  0.00           C
ATOM   9765  O22 POPE  169     102.845  64.380  83.650  1.00  0.00           O
ATOM   9766  C22 POPE  169     104.245  66.230  82.880  1.00  0.00           C
ATOM   9769  C3  POPE  169     103.615  62.061  81.600  1.00  0.00           C
ATOM   9772  O31 POPE  169     104.655  62.351  82.550  1.00  0.00           O
ATOM   9773  C31 POPE  169     104.466  61.931  83.800  1.00  0.00           C
ATOM   9774  O32 POPE  169     103.605  61.151  84.160  1.00  0.00           O
ATOM   9775  C32 POPE  169     105.485  62.660  84.680  1.00  0.00           C
ATOM   9778  C23 POPE  169     104.396  66.760  84.330  1.00  0.00           C
ATOM   9781  C24 POPE  169     104.426  68.290  84.430  1.00  0.00           C
ATOM   9784  C25 POPE  169     104.345  68.840  85.870  1.00  0.00           C
ATOM   9787  C26 POPE  169     105.376  68.241  86.830  1.00  0.00           C
ATOM   9790  C27 POPE  169     105.315  68.860  88.230  1.00  0.00           C
ATOM   9793  C28 POPE  169     106.026  68.001  89.290  1.00  0.00           C
ATOM   9796  C29 POPE  169     107.535  68.050  89.230  1.00  0.00           C
ATOM   9798 0C21 POPE  169     108.326  68.660  90.130  1.00  0.00           C
ATOM   9800 1C21 POPE  169     107.845  69.450  91.320  1.00  0.00           C
ATOM   9803 2C21 POPE  169     107.656  68.580  92.580  1.00  0.00           C
ATOM   9806 3C21 POPE  169     106.845  69.260  93.700  1.00  0.00           C
ATOM   9809 4C21 POPE  169     105.326  68.991  93.660  1.00  0.00           C
ATOM   9812 5C21 POPE  169     104.526  69.930  92.750  1.00  0.00           C
ATOM   9815 6C21 POPE  169     103.016  69.671  92.830  1.00  0.00           C
ATOM   9818 7C21 POPE  169     102.245  70.281  91.660  1.00  0.00           C
ATOM   9821 8C21 POPE  169     100.735  69.980  91.700  1.00  0.00           C
ATOM   9825  C33 POPE  169     105.826  61.991  86.040  1.00  0.00           C
ATOM   9828  C34 POPE  169     105.855  63.041  87.160  1.00  0.00           C
ATOM   9831  C35 POPE  169     106.415  62.531  88.500  1.00  0.00           C
ATOM   9834  C36 POPE  169     106.225  63.571  89.610  1.00  0.00           C
ATOM   9837  C37 POPE  169     107.125  63.350  90.840  1.00  0.00           C
ATOM   9840  C38 POPE  169     107.085  64.551  91.800  1.00  0.00           C
ATOM   9843  C39 POPE  169     108.386  64.770  92.590  1.00  0.00           C
ATOM   9846 0C31 POPE  169     108.846  63.571  93.420  1.00  0.00           C
ATOM   9849 1C31 POPE  169     110.087  63.910  94.250  1.00  0.00           C
ATOM   9852 2C31 POPE  169     110.595  62.721  95.080  1.00  0.00           C
ATOM   9855 3C31 POPE  169     111.826  63.070  95.930  1.00  0.00           C
ATOM   9858 4C31 POPE  169     112.346  61.861  96.710  1.00  0.00           C
ATOM   9861 5C31 POPE  169     113.596  62.181  97.550  1.00  0.00           C
ATOM   9864 6C31 POPE  169     114.105  60.971  98.330  1.00  0.00           C
ATOM   9868  NH3 POPE  170      78.775 113.541 111.960  1.00  0.00           N
ATOM   9872  C12 POPE  170      79.816 112.671 112.630  1.00  0.00           C
ATOM   9875  C11 POPE  170      81.197 112.951 112.040  1.00  0.00           C
ATOM   9878  P   POPE  170      83.666 112.230 112.110  1.00  0.00           P
ATOM   9879  O13 POPE  170      84.076 113.641 112.140  1.00  0.00           O
ATOM   9880  O14 POPE  170      84.485 111.230 112.830  1.00  0.00           O
ATOM   9881  O11 POPE  170      83.515 111.741 110.640  1.00  0.00           O
ATOM   9882  O12 POPE  170      82.187 112.111 112.650  1.00  0.00           O
ATOM   9883  C1  POPE  170      83.635 112.711 109.610  1.00  0.00           C
ATOM   9886  C2  POPE  170      83.186 112.050 108.310  1.00  0.00           C
ATOM   9888  O21 POPE  170      83.995 112.510 107.230  1.00  0.00           O
ATOM   9889  C21 POPE  170      83.766 113.730 106.810  1.00  0.00           C
ATOM   9890  O22 POPE  170      83.065 114.570 107.360  1.00  0.00           O
ATOM   9891  C22 POPE  170      84.506 113.921 105.500  1.00  0.00           C
ATOM   9894  C3  POPE  170      81.635 112.181 108.100  1.00  0.00           C
ATOM   9897  O31 POPE  170      81.126 111.981 106.770  1.00  0.00           O
ATOM   9898  C31 POPE  170      81.516 110.980 106.010  1.00  0.00           C
ATOM   9899  O32 POPE  170      82.575 110.380 106.050  1.00  0.00           O
ATOM   9900  C32 POPE  170      80.455 110.670 104.980  1.00  0.00           C
ATOM   9903  C23 POPE  170      83.545 114.331 104.380  1.00  0.00           C
ATOM   9906  C24 POPE  170      83.717 113.541 103.080  1.00  0.00           C
ATOM   9909  C25 POPE  170      83.775 114.491 101.870  1.00  0.00           C
ATOM   9912  C26 POPE  170      85.105 115.230 101.760  1.00  0.00           C
ATOM   9915  C27 POPE  170      85.105 116.360 100.720  1.00  0.00           C
ATOM   9918  C28 POPE  170      86.535 116.860 100.430  1.00  0.00           C
ATOM   9921  C29 POPE  170      86.546 117.961  99.410  1.00  0.00           C
ATOM   9923 0C21 POPE  170      86.355 117.790  98.090  1.00  0.00           C
ATOM   9925 1C21 POPE  170      86.126 116.470  97.390  1.00  0.00           C
ATOM   9928 2C21 POPE  170      86.956 116.321  96.100  1.00  0.00           C
ATOM   9931 3C21 POPE  170      86.446 117.200  94.950  1.00  0.00           C
ATOM   9934 4C21 POPE  170      87.225 118.511  94.740  1.00  0.00           C
ATOM   9937 5C21 POPE  170      86.385 119.581  94.030  1.00  0.00           C
ATOM   9940 6C21 POPE  170      87.176 120.871  93.770  1.00  0.00           C
ATOM   9943 7C21 POPE  170      86.285 122.121  93.820  1.00  0.00           C
ATOM   9946 8C21 POPE  170      87.015 123.420  93.520  1.00  0.00           C
ATOM   9950  C33 POPE  170      80.156 109.161 104.930  1.00  0.00           C
ATOM   9953  C34 POPE  170      79.096 108.821 103.860  1.00  0.00           C
ATOM   9956  C35 POPE  170      79.576 109.130 102.440  1.00  0.00           C
ATOM   9959  C36 POPE  170      79.117 110.491 101.900  1.00  0.00           C
ATOM   9962  C37 POPE  170      80.087 111.050 100.850  1.00  0.00           C
ATOM   9965  C38 POPE  170      79.736 112.450 100.340  1.00  0.00           C
ATOM   9968  C39 POPE  170      78.506 112.541  99.420  1.00  0.00           C
ATOM   9971 0C31 POPE  170      78.595 111.650  98.170  1.00  0.00           C
ATOM   9974 1C31 POPE  170      77.565 112.020  97.090  1.00  0.00           C
ATOM   9977 2C31 POPE  170      77.597 111.050  95.900  1.00  0.00           C
ATOM   9980 3C31 POPE  170      76.767 111.500  94.690  1.00  0.00           C
ATOM   9983 4C31 POPE  170      75.257 111.601  94.940  1.00  0.00           C
ATOM   9986 5C31 POPE  170      74.495 112.081  93.690  1.00  0.00           C
ATOM   9989 6C31 POPE  170      72.986 112.181  93.900  1.00  0.00           C
ATOM   9993  NH3 POPE  171     130.026  43.641 113.550  1.00  0.00           N
ATOM   9997  C12 POPE  171     129.697  42.311 114.170  1.00  0.00           C
ATOM  10000  C11 POPE  171     130.956  41.561 114.660  1.00  0.00           C
ATOM  10003  P   POPE  171     129.786  39.351 115.500  1.00  0.00           P
ATOM  10004  O13 POPE  171     130.457  39.000 116.780  1.00  0.00           O
ATOM  10005  O14 POPE  171     128.557  40.140 115.660  1.00  0.00           O
ATOM  10006  O11 POPE  171     129.436  38.040 114.650  1.00  0.00           O
ATOM  10007  O12 POPE  171     130.797  40.140 114.580  1.00  0.00           O
ATOM  10008  C1  POPE  171     129.456  38.020 113.210  1.00  0.00           C
ATOM  10011  C2  POPE  171     128.046  37.910 112.540  1.00  0.00           C
ATOM  10013  O21 POPE  171     128.125  38.410 111.200  1.00  0.00           O
ATOM  10014  C21 POPE  171     128.585  37.581 110.300  1.00  0.00           C
ATOM  10015  O22 POPE  171     128.885  36.410 110.470  1.00  0.00           O
ATOM  10016  C22 POPE  171     128.755  38.311 108.960  1.00  0.00           C
ATOM  10019  C3  POPE  171     126.945  38.730 113.250  1.00  0.00           C
ATOM  10022  O31 POPE  171     125.636  38.230 112.920  1.00  0.00           O
ATOM  10023  C31 POPE  171     124.947  38.790 111.950  1.00  0.00           C
ATOM  10024  O32 POPE  171     125.275  39.750 111.270  1.00  0.00           O
ATOM  10025  C32 POPE  171     123.655  37.971 111.770  1.00  0.00           C
ATOM  10028  C23 POPE  171     127.845  37.800 107.810  1.00  0.00           C
ATOM  10031  C24 POPE  171     127.936  38.750 106.600  1.00  0.00           C
ATOM  10034  C25 POPE  171     127.167  38.331 105.340  1.00  0.00           C
ATOM  10037  C26 POPE  171     127.936  37.351 104.440  1.00  0.00           C
ATOM  10040  C27 POPE  171     127.316  37.190 103.040  1.00  0.00           C
ATOM  10043  C28 POPE  171     128.055  36.160 102.160  1.00  0.00           C
ATOM  10046  C29 POPE  171     127.376  35.910 100.840  1.00  0.00           C
ATOM  10048 0C21 POPE  171     127.805  36.250  99.610  1.00  0.00           C
ATOM  10050 1C21 POPE  171     129.046  37.040  99.270  1.00  0.00           C
ATOM  10053 2C21 POPE  171     128.796  38.061  98.140  1.00  0.00           C
ATOM  10056 3C21 POPE  171     129.867  39.160  98.120  1.00  0.00           C
ATOM  10059 4C21 POPE  171     129.648  40.221  97.030  1.00  0.00           C
ATOM  10062 5C21 POPE  171     130.147  41.610  97.430  1.00  0.00           C
ATOM  10065 6C21 POPE  171     131.626  41.641  97.860  1.00  0.00           C
ATOM  10068 7C21 POPE  171     132.096  43.030  98.290  1.00  0.00           C
ATOM  10071 8C21 POPE  171     133.528  43.020  98.850  1.00  0.00           C
ATOM  10075  C33 POPE  171     123.025  38.080 110.370  1.00  0.00           C
ATOM  10078  C34 POPE  171     122.236  39.380 110.150  1.00  0.00           C
ATOM  10081  C35 POPE  171     121.875  39.630 108.680  1.00  0.00           C
ATOM  10084  C36 POPE  171     123.106  39.790 107.760  1.00  0.00           C
ATOM  10087  C37 POPE  171     122.727  40.391 106.400  1.00  0.00           C
ATOM  10090  C38 POPE  171     123.895  40.540 105.430  1.00  0.00           C
ATOM  10093  C39 POPE  171     123.365  40.840 104.020  1.00  0.00           C
ATOM  10096 0C31 POPE  171     124.436  41.200 102.980  1.00  0.00           C
ATOM  10099 1C31 POPE  171     123.785  41.851 101.750  1.00  0.00           C
ATOM  10102 2C31 POPE  171     124.795  42.360 100.710  1.00  0.00           C
ATOM  10105 3C31 POPE  171     125.315  41.281  99.760  1.00  0.00           C
ATOM  10108 4C31 POPE  171     124.286  40.860  98.690  1.00  0.00           C
ATOM  10111 5C31 POPE  171     124.895  39.961  97.610  1.00  0.00           C
ATOM  10114 6C31 POPE  171     123.925  39.680  96.460  1.00  0.00           C
ATOM  10118  NH3 POPE  172      64.595  64.481  75.400  1.00  0.00           N
ATOM  10122  C12 POPE  172      63.176  64.040  75.680  1.00  0.00           C
ATOM  10125  C11 POPE  172      62.137  64.790  74.820  1.00  0.00           C
ATOM  10128  P   POPE  172      59.626  64.080  74.440  1.00  0.00           P
ATOM  10129  O13 POPE  172      59.175  65.290  73.700  1.00  0.00           O
ATOM  10130  O14 POPE  172      58.995  62.781  74.130  1.00  0.00           O
ATOM  10131  O11 POPE  172      59.426  64.351  75.980  1.00  0.00           O
ATOM  10132  O12 POPE  172      61.185  63.880  74.270  1.00  0.00           O
ATOM  10133  C1  POPE  172      58.135  64.171  76.570  1.00  0.00           C
ATOM  10136  C2  POPE  172      57.727  65.440  77.360  1.00  0.00           C
ATOM  10138  O21 POPE  172      58.065  65.260  78.740  1.00  0.00           O
ATOM  10139  C21 POPE  172      59.307  65.630  79.050  1.00  0.00           C
ATOM  10140  O22 POPE  172      60.105  66.120  78.270  1.00  0.00           O
ATOM  10141  C22 POPE  172      59.515  65.471  80.560  1.00  0.00           C
ATOM  10144  C3  POPE  172      56.206  65.731  77.240  1.00  0.00           C
ATOM  10147  O31 POPE  172      55.866  67.130  77.190  1.00  0.00           O
ATOM  10148  C31 POPE  172      55.826  67.741  78.360  1.00  0.00           C
ATOM  10149  O32 POPE  172      56.336  67.330  79.390  1.00  0.00           O
ATOM  10150  C32 POPE  172      55.005  69.020  78.280  1.00  0.00           C
ATOM  10153  C23 POPE  172      58.685  66.521  81.350  1.00  0.00           C
ATOM  10156  C24 POPE  172      58.815  66.480  82.880  1.00  0.00           C
ATOM  10159  C25 POPE  172      58.076  67.671  83.500  1.00  0.00           C
ATOM  10162  C26 POPE  172      57.976  67.641  85.030  1.00  0.00           C
ATOM  10165  C27 POPE  172      57.425  68.961  85.620  1.00  0.00           C
ATOM  10168  C28 POPE  172      57.015  68.851  87.100  1.00  0.00           C
ATOM  10171  C29 POPE  172      58.127  68.410  88.020  1.00  0.00           C
ATOM  10173 0C21 POPE  172      58.106  67.370  88.880  1.00  0.00           C
ATOM  10175 1C21 POPE  172      56.966  66.410  89.140  1.00  0.00           C
ATOM  10178 2C21 POPE  172      56.835  66.031  90.630  1.00  0.00           C
ATOM  10181 3C21 POPE  172      56.245  67.150  91.500  1.00  0.00           C
ATOM  10184 4C21 POPE  172      56.105  66.760  92.990  1.00  0.00           C
ATOM  10187 5C21 POPE  172      57.425  66.900  93.760  1.00  0.00           C
ATOM  10190 6C21 POPE  172      57.347  66.440  95.220  1.00  0.00           C
ATOM  10193 7C21 POPE  172      58.576  66.821  96.050  1.00  0.00           C
ATOM  10196 8C21 POPE  172      58.646  66.110  97.400  1.00  0.00           C
ATOM  10200  C33 POPE  172      54.777  69.610  79.690  1.00  0.00           C
ATOM  10203  C34 POPE  172      53.475  70.421  79.780  1.00  0.00           C
ATOM  10206  C35 POPE  172      53.106  70.871  81.200  1.00  0.00           C
ATOM  10209  C36 POPE  172      53.446  69.860  82.310  1.00  0.00           C
ATOM  10212  C37 POPE  172      52.605  70.050  83.580  1.00  0.00           C
ATOM  10215  C38 POPE  172      53.265  69.391  84.790  1.00  0.00           C
ATOM  10218  C39 POPE  172      52.467  69.580  86.080  1.00  0.00           C
ATOM  10221 0C31 POPE  172      53.286  69.221  87.320  1.00  0.00           C
ATOM  10224 1C31 POPE  172      52.586  69.580  88.640  1.00  0.00           C
ATOM  10227 2C31 POPE  172      53.446  69.200  89.840  1.00  0.00           C
ATOM  10230 3C31 POPE  172      52.737  69.400  91.190  1.00  0.00           C
ATOM  10233 4C31 POPE  172      53.155  70.660  91.960  1.00  0.00           C
ATOM  10236 5C31 POPE  172      52.765  71.981  91.280  1.00  0.00           C
ATOM  10239 6C31 POPE  172      53.076  73.200  92.140  1.00  0.00           C
ATOM  10243  NH3 POPE  173      48.436  10.491 115.070  1.00  0.00           N
ATOM  10247  C12 POPE  173      48.366   9.320 114.140  1.00  0.00           C
ATOM  10250  C11 POPE  173      48.736   8.010 114.840  1.00  0.00           C
ATOM  10253  P   POPE  173      46.885   6.181 114.660  1.00  0.00           P
ATOM  10254  O13 POPE  173      47.066   5.840 116.080  1.00  0.00           O
ATOM  10255  O14 POPE  173      45.665   6.910 114.270  1.00  0.00           O
ATOM  10256  O11 POPE  173      46.856   4.880 113.790  1.00  0.00           O
ATOM  10257  O12 POPE  173      48.155   6.931 114.130  1.00  0.00           O
ATOM  10258  C1  POPE  173      48.057   4.100 113.650  1.00  0.00           C
ATOM  10261  C2  POPE  173      48.955   4.570 112.460  1.00  0.00           C
ATOM  10263  O21 POPE  173      49.356   3.460 111.640  1.00  0.00           O
ATOM  10264  C21 POPE  173      48.466   3.100 110.770  1.00  0.00           C
ATOM  10265  O22 POPE  173      47.407   3.670 110.550  1.00  0.00           O
ATOM  10266  C22 POPE  173      48.987   1.859 110.030  1.00  0.00           C
ATOM  10269  C3  POPE  173      50.265   5.270 112.890  1.00  0.00           C
ATOM  10272  O31 POPE  173      50.565   6.340 111.950  1.00  0.00           O
ATOM  10273  C31 POPE  173      51.315   6.060 110.910  1.00  0.00           C
ATOM  10274  O32 POPE  173      51.966   5.040 110.730  1.00  0.00           O
ATOM  10275  C32 POPE  173      51.385   7.280 110.000  1.00  0.00           C
ATOM  10278  C23 POPE  173      48.396   1.729 108.610  1.00  0.00           C
ATOM  10281  C24 POPE  173      48.917   2.830 107.670  1.00  0.00           C
ATOM  10284  C25 POPE  173      50.326   2.599 107.110  1.00  0.00           C
ATOM  10287  C26 POPE  173      50.355   1.419 106.140  1.00  0.00           C
ATOM  10290  C27 POPE  173      51.076   1.699 104.810  1.00  0.00           C
ATOM  10293  C28 POPE  173      50.585   0.729 103.720  1.00  0.00           C
ATOM  10296  C29 POPE  173      51.656   0.269 102.770  1.00  0.00           C
ATOM  10298 0C21 POPE  173      51.736   0.479 101.450  1.00  0.00           C
ATOM  10300 1C21 POPE  173      50.806   1.309 100.610  1.00  0.00           C
ATOM  10303 2C21 POPE  173      51.635   2.229  99.700  1.00  0.00           C
ATOM  10306 3C21 POPE  173      50.775   3.150  98.830  1.00  0.00           C
ATOM  10309 4C21 POPE  173      51.656   4.020  97.900  1.00  0.00           C
ATOM  10312 5C21 POPE  173      50.855   5.090  97.150  1.00  0.00           C
ATOM  10315 6C21 POPE  173      49.917   4.500  96.100  1.00  0.00           C
ATOM  10318 7C21 POPE  173      49.096   5.550  95.350  1.00  0.00           C
ATOM  10321 8C21 POPE  173      48.225   4.940  94.250  1.00  0.00           C
ATOM  10325  C33 POPE  173      52.175   7.030 108.700  1.00  0.00           C
ATOM  10328  C34 POPE  173      51.266   6.490 107.600  1.00  0.00           C
ATOM  10331  C35 POPE  173      51.966   6.330 106.240  1.00  0.00           C
ATOM  10334  C36 POPE  173      50.966   6.190 105.080  1.00  0.00           C
ATOM  10337  C37 POPE  173      51.596   6.530 103.730  1.00  0.00           C
ATOM  10340  C38 POPE  173      50.627   6.360 102.550  1.00  0.00           C
ATOM  10343  C39 POPE  173      51.125   7.070 101.280  1.00  0.00           C
ATOM  10346 0C31 POPE  173      52.495   6.560 100.820  1.00  0.00           C
ATOM  10349 1C31 POPE  173      53.036   7.280  99.580  1.00  0.00           C
ATOM  10352 2C31 POPE  173      54.536   7.050  99.390  1.00  0.00           C
ATOM  10355 3C31 POPE  173      55.117   7.860  98.220  1.00  0.00           C
ATOM  10358 4C31 POPE  173      55.086   7.100  96.890  1.00  0.00           C
ATOM  10361 5C31 POPE  173      55.486   7.981  95.710  1.00  0.00           C
ATOM  10364 6C31 POPE  173      55.716   7.201  94.420  1.00  0.00           C
ATOM  10368  NH3 POPE  174     107.587 131.270 116.830  1.00  0.00           N
ATOM  10372  C12 POPE  174     108.426 131.431 115.590  1.00  0.00           C
ATOM  10375  C11 POPE  174     109.925 131.591 115.910  1.00  0.00           C
ATOM  10378  P   POPE  174     110.555 129.360 117.210  1.00  0.00           P
ATOM  10379  O13 POPE  174     109.175 129.390 117.720  1.00  0.00           O
ATOM  10380  O14 POPE  174     111.617 129.621 118.200  1.00  0.00           O
ATOM  10381  O11 POPE  174     110.746 127.970 116.480  1.00  0.00           O
ATOM  10382  O12 POPE  174     110.625 130.351 115.980  1.00  0.00           O
ATOM  10383  C1  POPE  174     111.936 127.681 115.740  1.00  0.00           C
ATOM  10386  C2  POPE  174     111.985 128.180 114.250  1.00  0.00           C
ATOM  10388  O21 POPE  174     110.646 128.340 113.770  1.00  0.00           O
ATOM  10389  C21 POPE  174     110.425 128.970 112.600  1.00  0.00           C
ATOM  10390  O22 POPE  174     109.636 128.501 111.790  1.00  0.00           O
ATOM  10391  C22 POPE  174     111.245 130.250 112.390  1.00  0.00           C
ATOM  10394  C3  POPE  174     112.805 127.151 113.390  1.00  0.00           C
ATOM  10397  O31 POPE  174     112.715 127.361 111.970  1.00  0.00           O
ATOM  10398  C31 POPE  174     112.036 126.461 111.250  1.00  0.00           C
ATOM  10399  O32 POPE  174     111.425 125.511 111.700  1.00  0.00           O
ATOM  10400  C32 POPE  174     112.146 126.801 109.760  1.00  0.00           C
ATOM  10403  C23 POPE  174     110.606 131.291 111.420  1.00  0.00           C
ATOM  10406  C24 POPE  174     111.225 131.360 110.020  1.00  0.00           C
ATOM  10409  C25 POPE  174     110.917 132.672 109.270  1.00  0.00           C
ATOM  10412  C26 POPE  174     109.687 132.631 108.330  1.00  0.00           C
ATOM  10415  C27 POPE  174     109.636 133.861 107.410  1.00  0.00           C
ATOM  10418  C28 POPE  174     108.775 133.731 106.140  1.00  0.00           C
ATOM  10421  C29 POPE  174     109.055 134.912 105.240  1.00  0.00           C
ATOM  10423 0C21 POPE  174     109.745 134.901 104.080  1.00  0.00           C
ATOM  10425 1C21 POPE  174     110.367 133.711 103.390  1.00  0.00           C
ATOM  10428 2C21 POPE  174     109.445 133.182 102.280  1.00  0.00           C
ATOM  10431 3C21 POPE  174     109.947 131.871 101.640  1.00  0.00           C
ATOM  10434 4C21 POPE  174     108.825 131.171 100.860  1.00  0.00           C
ATOM  10437 5C21 POPE  174     109.195 129.810 100.240  1.00  0.00           C
ATOM  10440 6C21 POPE  174     110.196 129.851  99.060  1.00  0.00           C
ATOM  10443 7C21 POPE  174     109.816 130.820  97.930  1.00  0.00           C
ATOM  10446 8C21 POPE  174     110.516 130.530  96.600  1.00  0.00           C
ATOM  10450  C33 POPE  174     112.096 125.530 108.880  1.00  0.00           C
ATOM  10453  C34 POPE  174     112.335 125.810 107.390  1.00  0.00           C
ATOM  10456  C35 POPE  174     111.915 124.630 106.490  1.00  0.00           C
ATOM  10459  C36 POPE  174     112.286 124.840 105.020  1.00  0.00           C
ATOM  10462  C37 POPE  174     111.366 124.080 104.060  1.00  0.00           C
ATOM  10465  C38 POPE  174     111.936 124.000 102.640  1.00  0.00           C
ATOM  10468  C39 POPE  174     111.595 125.201 101.740  1.00  0.00           C
ATOM  10471 0C31 POPE  174     112.447 125.211 100.460  1.00  0.00           C
ATOM  10474 1C31 POPE  174     111.926 126.171  99.390  1.00  0.00           C
ATOM  10477 2C31 POPE  174     112.876 126.281  98.190  1.00  0.00           C
ATOM  10480 3C31 POPE  174     112.216 126.920  96.960  1.00  0.00           C
ATOM  10483 4C31 POPE  174     113.216 127.340  95.880  1.00  0.00           C
ATOM  10486 5C31 POPE  174     112.605 127.380  94.480  1.00  0.00           C
ATOM  10489 6C31 POPE  174     113.466 128.130  93.460  1.00  0.00           C
ATOM  10493  NH3 POPE  175     134.426  87.111  73.790  1.00  0.00           N
ATOM  10497  C12 POPE  175     133.398  86.941  72.710  1.00  0.00           C
ATOM  10500  C11 POPE  175     132.027  87.461  73.200  1.00  0.00           C
ATOM  10503  P   POPE  175     130.417  85.621  72.050  1.00  0.00           P
ATOM  10504  O13 POPE  175     129.176  85.741  71.250  1.00  0.00           O
ATOM  10505  O14 POPE  175     131.497  84.781  71.500  1.00  0.00           O
ATOM  10506  O11 POPE  175     129.938  85.110  73.470  1.00  0.00           O
ATOM  10507  O12 POPE  175     130.926  87.070  72.390  1.00  0.00           O
ATOM  10508  C1  POPE  175     130.777  84.711  74.560  1.00  0.00           C
ATOM  10511  C2  POPE  175     130.126  85.090  75.930  1.00  0.00           C
ATOM  10513  O21 POPE  175     129.456  83.900  76.410  1.00  0.00           O
ATOM  10514  C21 POPE  175     129.156  83.840  77.690  1.00  0.00           C
ATOM  10515  O22 POPE  175     129.286  84.740  78.510  1.00  0.00           O
ATOM  10516  C22 POPE  175     128.725  82.401  78.030  1.00  0.00           C
ATOM  10519  C3  POPE  175     129.176  86.330  75.740  1.00  0.00           C
ATOM  10522  O31 POPE  175     128.915  87.100  76.950  1.00  0.00           O
ATOM  10523  C31 POPE  175     128.355  88.291  76.630  1.00  0.00           C
ATOM  10524  O32 POPE  175     128.085  88.641  75.490  1.00  0.00           O
ATOM  10525  C32 POPE  175     128.266  89.211  77.860  1.00  0.00           C
ATOM  10528  C23 POPE  175     127.525  82.330  79.000  1.00  0.00           C
ATOM  10531  C24 POPE  175     127.085  80.900  79.370  1.00  0.00           C
ATOM  10534  C25 POPE  175     128.055  80.160  80.310  1.00  0.00           C
ATOM  10537  C26 POPE  175     127.495  78.891  80.970  1.00  0.00           C
ATOM  10540  C27 POPE  175     126.285  79.140  81.890  1.00  0.00           C
ATOM  10543  C28 POPE  175     125.917  77.950  82.820  1.00  0.00           C
ATOM  10546  C29 POPE  175     126.586  78.010  84.180  1.00  0.00           C
ATOM  10548 0C21 POPE  175     125.995  77.890  85.380  1.00  0.00           C
ATOM  10550 1C21 POPE  175     124.526  77.630  85.630  1.00  0.00           C
ATOM  10553 2C21 POPE  175     124.165  77.061  87.020  1.00  0.00           C
ATOM  10556 3C21 POPE  175     124.345  78.071  88.180  1.00  0.00           C
ATOM  10559 4C21 POPE  175     123.445  77.741  89.390  1.00  0.00           C
ATOM  10562 5C21 POPE  175     123.505  78.820  90.480  1.00  0.00           C
ATOM  10565 6C21 POPE  175     122.505  78.580  91.610  1.00  0.00           C
ATOM  10568 7C21 POPE  175     122.376  79.790  92.550  1.00  0.00           C
ATOM  10571 8C21 POPE  175     121.406  79.561  93.710  1.00  0.00           C
ATOM  10575  C33 POPE  175     127.055  89.040  78.830  1.00  0.00           C
ATOM  10578  C34 POPE  175     127.355  89.781  80.150  1.00  0.00           C
ATOM  10581  C35 POPE  175     126.185  90.010  81.130  1.00  0.00           C
ATOM  10584  C36 POPE  175     126.716  90.621  82.440  1.00  0.00           C
ATOM  10587  C37 POPE  175     125.657  91.190  83.400  1.00  0.00           C
ATOM  10590  C38 POPE  175     126.337  91.910  84.580  1.00  0.00           C
ATOM  10593  C39 POPE  175     125.396  92.491  85.650  1.00  0.00           C
ATOM  10596 0C31 POPE  175     124.547  91.451  86.400  1.00  0.00           C
ATOM  10599 1C31 POPE  175     123.706  92.060  87.540  1.00  0.00           C
ATOM  10602 2C31 POPE  175     124.266  91.820  88.950  1.00  0.00           C
ATOM  10605 3C31 POPE  175     123.775  90.491  89.570  1.00  0.00           C
ATOM  10608 4C31 POPE  175     124.386  90.220  90.950  1.00  0.00           C
ATOM  10611 5C31 POPE  175     123.697  89.080  91.700  1.00  0.00           C
ATOM  10614 6C31 POPE  175     124.186  88.891  93.140  1.00  0.00           C
ATOM  10618  NH3 POPE  176     103.717  30.360  71.910  1.00  0.00           N
ATOM  10622  C12 POPE  176     105.096  29.761  71.990  1.00  0.00           C
ATOM  10625  C11 POPE  176     105.315  28.991  73.310  1.00  0.00           C
ATOM  10628  P   POPE  176     105.746  26.600  72.340  1.00  0.00           P
ATOM  10629  O13 POPE  176     104.305  26.741  72.060  1.00  0.00           O
ATOM  10630  O14 POPE  176     106.595  26.421  71.140  1.00  0.00           O
ATOM  10631  O11 POPE  176     105.956  25.410  73.350  1.00  0.00           O
ATOM  10632  O12 POPE  176     106.217  27.891  73.130  1.00  0.00           O
ATOM  10633  C1  POPE  176     105.636  25.521  74.740  1.00  0.00           C
ATOM  10636  C2  POPE  176     106.896  25.171  75.550  1.00  0.00           C
ATOM  10638  O21 POPE  176     106.555  24.750  76.890  1.00  0.00           O
ATOM  10639  C21 POPE  176     106.745  25.551  77.920  1.00  0.00           C
ATOM  10640  O22 POPE  176     106.726  26.771  77.900  1.00  0.00           O
ATOM  10641  C22 POPE  176     107.076  24.710  79.160  1.00  0.00           C
ATOM  10644  C3  POPE  176     108.036  26.221  75.410  1.00  0.00           C
ATOM  10647  O31 POPE  176     109.195  25.670  76.050  1.00  0.00           O
ATOM  10648  C31 POPE  176     110.275  26.421  76.020  1.00  0.00           C
ATOM  10649  O32 POPE  176     110.376  27.520  75.510  1.00  0.00           O
ATOM  10650  C32 POPE  176     111.455  25.640  76.630  1.00  0.00           C
ATOM  10653  C23 POPE  176     106.896  25.500  80.480  1.00  0.00           C
ATOM  10656  C24 POPE  176     107.495  24.770  81.690  1.00  0.00           C
ATOM  10659  C25 POPE  176     107.785  25.681  82.900  1.00  0.00           C
ATOM  10662  C26 POPE  176     106.535  26.260  83.580  1.00  0.00           C
ATOM  10665  C27 POPE  176     106.866  27.241  84.720  1.00  0.00           C
ATOM  10668  C28 POPE  176     105.646  27.661  85.560  1.00  0.00           C
ATOM  10671  C29 POPE  176     105.275  26.571  86.540  1.00  0.00           C
ATOM  10673 0C21 POPE  176     105.636  26.530  87.840  1.00  0.00           C
ATOM  10675 1C21 POPE  176     106.425  27.591  88.570  1.00  0.00           C
ATOM  10678 2C21 POPE  176     106.206  27.550  90.090  1.00  0.00           C
ATOM  10681 3C21 POPE  176     107.206  26.641  90.820  1.00  0.00           C
ATOM  10684 4C21 POPE  176     107.036  26.641  92.340  1.00  0.00           C
ATOM  10687 5C21 POPE  176     105.716  26.030  92.820  1.00  0.00           C
ATOM  10690 6C21 POPE  176     105.725  25.651  94.300  1.00  0.00           C
ATOM  10693 7C21 POPE  176     104.407  25.031  94.770  1.00  0.00           C
ATOM  10696 8C21 POPE  176     104.466  24.390  96.160  1.00  0.00           C
ATOM  10700  C33 POPE  176     111.015  24.371  77.410  1.00  0.00           C
ATOM  10703  C34 POPE  176     112.167  23.481  77.910  1.00  0.00           C
ATOM  10706  C35 POPE  176     112.645  23.811  79.340  1.00  0.00           C
ATOM  10709  C36 POPE  176     111.617  23.500  80.440  1.00  0.00           C
ATOM  10712  C37 POPE  176     111.826  24.330  81.710  1.00  0.00           C
ATOM  10715  C38 POPE  176     111.245  23.681  82.960  1.00  0.00           C
ATOM  10718  C39 POPE  176     111.486  24.501  84.230  1.00  0.00           C
ATOM  10721 0C31 POPE  176     110.917  23.821  85.480  1.00  0.00           C
ATOM  10724 1C31 POPE  176     111.045  24.660  86.750  1.00  0.00           C
ATOM  10727 2C31 POPE  176     110.396  23.981  87.960  1.00  0.00           C
ATOM  10730 3C31 POPE  176     110.765  24.641  89.300  1.00  0.00           C
ATOM  10733 4C31 POPE  176     110.175  23.900  90.510  1.00  0.00           C
ATOM  10736 5C31 POPE  176     110.616  24.520  91.840  1.00  0.00           C
ATOM  10739 6C31 POPE  176     109.995  23.841  93.070  1.00  0.00           C
ATOM  10743  NH3 POPE  177     100.756  97.450  74.140  1.00  0.00           N
ATOM  10747  C12 POPE  177     100.625  98.051  72.770  1.00  0.00           C
ATOM  10750  C11 POPE  177     101.115  99.500  72.790  1.00  0.00           C
ATOM  10753  P   POPE  177     100.706 101.801  71.730  1.00  0.00           P
ATOM  10754  O13 POPE  177     100.956 102.421  70.410  1.00  0.00           O
ATOM  10755  O14 POPE  177      99.526 102.251  72.500  1.00  0.00           O
ATOM  10756  O11 POPE  177     101.975 101.991  72.630  1.00  0.00           O
ATOM  10757  O12 POPE  177     100.646 100.201  71.630  1.00  0.00           O
ATOM  10758  C1  POPE  177     102.745 103.191  72.630  1.00  0.00           C
ATOM  10761  C2  POPE  177     103.426 103.390  74.010  1.00  0.00           C
ATOM  10763  O21 POPE  177     102.467 103.870  74.960  1.00  0.00           O
ATOM  10764  C21 POPE  177     101.815 102.951  75.630  1.00  0.00           C
ATOM  10765  O22 POPE  177     101.856 101.750  75.460  1.00  0.00           O
ATOM  10766  C22 POPE  177     101.085 103.620  76.800  1.00  0.00           C
ATOM  10769  C3  POPE  177     104.585 104.410  74.030  1.00  0.00           C
ATOM  10772  O31 POPE  177     105.075 104.520  75.380  1.00  0.00           O
ATOM  10773  C31 POPE  177     106.366 104.660  75.590  1.00  0.00           C
ATOM  10774  O32 POPE  177     107.225 104.851  74.750  1.00  0.00           O
ATOM  10775  C32 POPE  177     106.626 104.560  77.100  1.00  0.00           C
ATOM  10778  C23 POPE  177     102.066 104.010  77.940  1.00  0.00           C
ATOM  10781  C24 POPE  177     101.306 104.331  79.230  1.00  0.00           C
ATOM  10784  C25 POPE  177     102.216 104.570  80.450  1.00  0.00           C
ATOM  10787  C26 POPE  177     102.645 103.280  81.150  1.00  0.00           C
ATOM  10790  C27 POPE  177     103.346 103.541  82.500  1.00  0.00           C
ATOM  10793  C28 POPE  177     103.186 102.421  83.560  1.00  0.00           C
ATOM  10796  C29 POPE  177     103.736 101.090  83.120  1.00  0.00           C
ATOM  10798 0C21 POPE  177     104.366 100.181  83.880  1.00  0.00           C
ATOM  10800 1C21 POPE  177     104.687 100.281  85.360  1.00  0.00           C
ATOM  10803 2C21 POPE  177     103.796  99.380  86.240  1.00  0.00           C
ATOM  10806 3C21 POPE  177     104.296  99.331  87.690  1.00  0.00           C
ATOM  10809 4C21 POPE  177     103.335  98.580  88.630  1.00  0.00           C
ATOM  10812 5C21 POPE  177     104.035  97.781  89.730  1.00  0.00           C
ATOM  10815 6C21 POPE  177     104.776  98.620  90.770  1.00  0.00           C
ATOM  10818 7C21 POPE  177     105.385  97.760  91.890  1.00  0.00           C
ATOM  10821 8C21 POPE  177     105.995  98.571  93.030  1.00  0.00           C
ATOM  10825  C33 POPE  177     107.925 103.781  77.430  1.00  0.00           C
ATOM  10828  C34 POPE  177     108.417 104.061  78.850  1.00  0.00           C
ATOM  10831  C35 POPE  177     107.575 103.361  79.930  1.00  0.00           C
ATOM  10834  C36 POPE  177     108.326 103.320  81.270  1.00  0.00           C
ATOM  10837  C37 POPE  177     107.516 102.720  82.420  1.00  0.00           C
ATOM  10840  C38 POPE  177     108.335 102.730  83.710  1.00  0.00           C
ATOM  10843  C39 POPE  177     107.727 101.890  84.830  1.00  0.00           C
ATOM  10846 0C31 POPE  177     108.717 101.720  85.990  1.00  0.00           C
ATOM  10849 1C31 POPE  177     108.157 100.961  87.200  1.00  0.00           C
ATOM  10852 2C31 POPE  177     109.266 100.670  88.210  1.00  0.00           C
ATOM  10855 3C31 POPE  177     108.766 100.341  89.620  1.00  0.00           C
ATOM  10858 4C31 POPE  177     109.916 100.171  90.610  1.00  0.00           C
ATOM  10861 5C31 POPE  177     109.475  99.660  91.990  1.00  0.00           C
ATOM  10864 6C31 POPE  177     110.636  99.491  92.970  1.00  0.00           C
ATOM  10868  NH3 POPE  178      16.085 108.160  73.570  1.00  0.00           N
ATOM  10872  C12 POPE  178      17.236 107.351  73.020  1.00  0.00           C
ATOM  10875  C11 POPE  178      16.766 106.080  72.290  1.00  0.00           C
ATOM  10878  P   POPE  178      18.896 104.550  71.880  1.00  0.00           P
ATOM  10879  O13 POPE  178      18.276 103.261  72.280  1.00  0.00           O
ATOM  10880  O14 POPE  178      19.886 104.471  70.790  1.00  0.00           O
ATOM  10881  O11 POPE  178      19.486 105.260  73.150  1.00  0.00           O
ATOM  10882  O12 POPE  178      17.795 105.591  71.440  1.00  0.00           O
ATOM  10883  C1  POPE  178      20.795 105.780  73.300  1.00  0.00           C
ATOM  10886  C2  POPE  178      21.056 105.901  74.820  1.00  0.00           C
ATOM  10888  O21 POPE  178      22.355 106.440  75.180  1.00  0.00           O
ATOM  10889  C21 POPE  178      23.366 105.581  75.140  1.00  0.00           C
ATOM  10890  O22 POPE  178      23.377 104.541  74.510  1.00  0.00           O
ATOM  10891  C22 POPE  178      24.466 106.001  76.100  1.00  0.00           C
ATOM  10894  C3  POPE  178      20.655 104.570  75.550  1.00  0.00           C
ATOM  10897  O31 POPE  178      19.617 104.791  76.530  1.00  0.00           O
ATOM  10898  C31 POPE  178      20.076 105.141  77.710  1.00  0.00           C
ATOM  10899  O32 POPE  178      21.245 105.101  78.070  1.00  0.00           O
ATOM  10900  C32 POPE  178      18.906 105.640  78.540  1.00  0.00           C
ATOM  10903  C23 POPE  178      25.066 104.751  76.780  1.00  0.00           C
ATOM  10906  C24 POPE  178      25.695 105.031  78.150  1.00  0.00           C
ATOM  10909  C25 POPE  178      24.655 105.500  79.180  1.00  0.00           C
ATOM  10912  C26 POPE  178      24.697 104.791  80.550  1.00  0.00           C
ATOM  10915  C27 POPE  178      24.627 105.780  81.710  1.00  0.00           C
ATOM  10918  C28 POPE  178      23.916 105.271  82.980  1.00  0.00           C
ATOM  10921  C29 POPE  178      23.797 106.400  83.970  1.00  0.00           C
ATOM  10923 0C21 POPE  178      23.967 106.351  85.300  1.00  0.00           C
ATOM  10925 1C21 POPE  178      24.235 105.120  86.120  1.00  0.00           C
ATOM  10928 2C21 POPE  178      25.726 104.730  86.220  1.00  0.00           C
ATOM  10931 3C21 POPE  178      26.586 105.710  87.030  1.00  0.00           C
ATOM  10934 4C21 POPE  178      28.026 105.211  87.140  1.00  0.00           C
ATOM  10937 5C21 POPE  178      28.905 106.050  88.080  1.00  0.00           C
ATOM  10940 6C21 POPE  178      30.385 105.961  87.680  1.00  0.00           C
ATOM  10943 7C21 POPE  178      31.335 106.601  88.690  1.00  0.00           C
ATOM  10946 8C21 POPE  178      32.776 106.691  88.180  1.00  0.00           C
ATOM  10950  C33 POPE  178      19.217 105.731  80.040  1.00  0.00           C
ATOM  10953  C34 POPE  178      20.047 106.971  80.400  1.00  0.00           C
ATOM  10956  C35 POPE  178      20.315 107.130  81.900  1.00  0.00           C
ATOM  10959  C36 POPE  178      19.025 106.991  82.720  1.00  0.00           C
ATOM  10962  C37 POPE  178      19.146 107.470  84.160  1.00  0.00           C
ATOM  10965  C38 POPE  178      17.826 107.190  84.890  1.00  0.00           C
ATOM  10968  C39 POPE  178      17.816 107.711  86.320  1.00  0.00           C
ATOM  10971 0C31 POPE  178      16.537 107.300  87.050  1.00  0.00           C
ATOM  10974 1C31 POPE  178      16.425 108.011  88.390  1.00  0.00           C
ATOM  10977 2C31 POPE  178      15.156 107.671  89.180  1.00  0.00           C
ATOM  10980 3C31 POPE  178      14.835 108.730  90.240  1.00  0.00           C
ATOM  10983 4C31 POPE  178      15.996 109.010  91.200  1.00  0.00           C
ATOM  10986 5C31 POPE  178      15.816 110.330  91.960  1.00  0.00           C
ATOM  10989 6C31 POPE  178      17.015 110.660  92.850  1.00  0.00           C
ATOM  10993  NH3 POPE  179      79.117  57.581  77.330  1.00  0.00           N
ATOM  10997  C12 POPE  179      78.366  58.020  76.120  1.00  0.00           C
ATOM  11000  C11 POPE  179      77.635  59.340  76.370  1.00  0.00           C
ATOM  11003  P   POPE  179      75.326  59.610  75.240  1.00  0.00           P
ATOM  11004  O13 POPE  179      74.775  60.430  76.330  1.00  0.00           O
ATOM  11005  O14 POPE  179      74.745  59.910  73.920  1.00  0.00           O
ATOM  11006  O11 POPE  179      75.156  58.080  75.590  1.00  0.00           O
ATOM  11007  O12 POPE  179      76.907  59.711  75.200  1.00  0.00           O
ATOM  11008  C1  POPE  179      74.026  57.540  76.270  1.00  0.00           C
ATOM  11011  C2  POPE  179      74.205  57.410  77.820  1.00  0.00           C
ATOM  11013  O21 POPE  179      74.447  56.020  78.140  1.00  0.00           O
ATOM  11014  C21 POPE  179      74.587  55.650  79.400  1.00  0.00           C
ATOM  11015  O22 POPE  179      74.556  56.380  80.380  1.00  0.00           O
ATOM  11016  C22 POPE  179      74.845  54.130  79.450  1.00  0.00           C
ATOM  11019  C3  POPE  179      72.976  58.041  78.540  1.00  0.00           C
ATOM  11022  O31 POPE  179      71.775  57.290  78.250  1.00  0.00           O
ATOM  11023  C31 POPE  179      71.125  56.750  79.280  1.00  0.00           C
ATOM  11024  O32 POPE  179      70.757  55.590  79.310  1.00  0.00           O
ATOM  11025  C32 POPE  179      70.767  57.781  80.350  1.00  0.00           C
ATOM  11028  C23 POPE  179      74.466  53.401  80.770  1.00  0.00           C
ATOM  11031  C24 POPE  179      75.016  51.960  80.760  1.00  0.00           C
ATOM  11034  C25 POPE  179      74.296  50.961  81.690  1.00  0.00           C
ATOM  11037  C26 POPE  179      74.797  50.941  83.140  1.00  0.00           C
ATOM  11040  C27 POPE  179      74.366  49.660  83.890  1.00  0.00           C
ATOM  11043  C28 POPE  179      74.925  49.551  85.320  1.00  0.00           C
ATOM  11046  C29 POPE  179      74.525  50.710  86.190  1.00  0.00           C
ATOM  11048 0C21 POPE  179      73.495  50.741  87.050  1.00  0.00           C
ATOM  11050 1C21 POPE  179      72.507  49.630  87.300  1.00  0.00           C
ATOM  11053 2C21 POPE  179      71.196  50.160  87.910  1.00  0.00           C
ATOM  11056 3C21 POPE  179      71.355  50.570  89.380  1.00  0.00           C
ATOM  11059 4C21 POPE  179      70.076  51.120  90.010  1.00  0.00           C
ATOM  11062 5C21 POPE  179      70.257  51.380  91.510  1.00  0.00           C
ATOM  11065 6C21 POPE  179      68.995  51.941  92.180  1.00  0.00           C
ATOM  11068 7C21 POPE  179      69.245  52.281  93.660  1.00  0.00           C
ATOM  11071 8C21 POPE  179      67.976  52.730  94.380  1.00  0.00           C
ATOM  11075  C33 POPE  179      71.117  57.370  81.790  1.00  0.00           C
ATOM  11078  C34 POPE  179      70.315  58.191  82.820  1.00  0.00           C
ATOM  11081  C35 POPE  179      71.117  58.511  84.090  1.00  0.00           C
ATOM  11084  C36 POPE  179      70.377  59.410  85.100  1.00  0.00           C
ATOM  11087  C37 POPE  179      71.336  59.891  86.200  1.00  0.00           C
ATOM  11090  C38 POPE  179      70.757  60.941  87.170  1.00  0.00           C
ATOM  11093  C39 POPE  179      69.565  60.440  88.000  1.00  0.00           C
ATOM  11096 0C31 POPE  179      68.205  60.880  87.450  1.00  0.00           C
ATOM  11099 1C31 POPE  179      67.036  60.500  88.360  1.00  0.00           C
ATOM  11102 2C31 POPE  179      65.716  61.101  87.870  1.00  0.00           C
ATOM  11105 3C31 POPE  179      64.466  60.551  88.580  1.00  0.00           C
ATOM  11108 4C31 POPE  179      64.396  60.850  90.080  1.00  0.00           C
ATOM  11111 5C31 POPE  179      63.046  60.450  90.690  1.00  0.00           C
ATOM  11114 6C31 POPE  179      62.867  60.850  92.150  1.00  0.00           C
ATOM  11118  NH3 POPE  180     102.216  -0.071 115.890  1.00  0.00           N
ATOM  11122  C12 POPE  180     101.155   0.979 115.760  1.00  0.00           C
ATOM  11125  C11 POPE  180     101.675   2.159 114.940  1.00  0.00           C
ATOM  11128  P   POPE  180      99.925   4.010 115.430  1.00  0.00           P
ATOM  11129  O13 POPE  180      99.407   3.320 116.630  1.00  0.00           O
ATOM  11130  O14 POPE  180     100.896   5.100 115.580  1.00  0.00           O
ATOM  11131  O11 POPE  180      98.706   4.570 114.590  1.00  0.00           O
ATOM  11132  O12 POPE  180     100.576   2.940 114.470  1.00  0.00           O
ATOM  11133  C1  POPE  180      98.895   4.910 113.220  1.00  0.00           C
ATOM  11136  C2  POPE  180      97.525   5.220 112.580  1.00  0.00           C
ATOM  11138  O21 POPE  180      97.736   5.360 111.150  1.00  0.00           O
ATOM  11139  C21 POPE  180      96.646   5.710 110.490  1.00  0.00           C
ATOM  11140  O22 POPE  180      95.516   5.350 110.780  1.00  0.00           O
ATOM  11141  C22 POPE  180      97.015   6.680 109.350  1.00  0.00           C
ATOM  11144  C3  POPE  180      96.845   6.470 113.210  1.00  0.00           C
ATOM  11147  O31 POPE  180      97.307   7.630 112.510  1.00  0.00           O
ATOM  11148  C31 POPE  180      96.875   8.800 112.910  1.00  0.00           C
ATOM  11149  O32 POPE  180      96.217   9.041 113.890  1.00  0.00           O
ATOM  11150  C32 POPE  180      97.295   9.800 111.810  1.00  0.00           C
ATOM  11153  C23 POPE  180      96.355   6.340 108.000  1.00  0.00           C
ATOM  11156  C24 POPE  180      96.206   7.540 107.030  1.00  0.00           C
ATOM  11159  C25 POPE  180      94.916   8.351 107.270  1.00  0.00           C
ATOM  11162  C26 POPE  180      94.555   9.361 106.170  1.00  0.00           C
ATOM  11165  C27 POPE  180      93.265  10.170 106.430  1.00  0.00           C
ATOM  11168  C28 POPE  180      91.915   9.411 106.320  1.00  0.00           C
ATOM  11171  C29 POPE  180      91.436   8.811 107.620  1.00  0.00           C
ATOM  11173 0C21 POPE  180      90.236   8.830 108.240  1.00  0.00           C
ATOM  11175 1C21 POPE  180      88.895   9.411 107.830  1.00  0.00           C
ATOM  11178 2C21 POPE  180      88.635   9.720 106.350  1.00  0.00           C
ATOM  11181 3C21 POPE  180      87.146   9.940 106.040  1.00  0.00           C
ATOM  11184 4C21 POPE  180      86.926  10.010 104.520  1.00  0.00           C
ATOM  11187 5C21 POPE  180      85.466  10.180 104.090  1.00  0.00           C
ATOM  11190 6C21 POPE  180      84.846  11.510 104.520  1.00  0.00           C
ATOM  11193 7C21 POPE  180      83.495  11.771 103.840  1.00  0.00           C
ATOM  11196 8C21 POPE  180      82.745  12.931 104.470  1.00  0.00           C
ATOM  11200  C33 POPE  180      97.376  11.290 112.240  1.00  0.00           C
ATOM  11203  C34 POPE  180      98.165  12.151 111.230  1.00  0.00           C
ATOM  11206  C35 POPE  180      97.596  12.200 109.800  1.00  0.00           C
ATOM  11209  C36 POPE  180      96.325  13.061 109.680  1.00  0.00           C
ATOM  11212  C37 POPE  180      95.805  13.181 108.230  1.00  0.00           C
ATOM  11215  C38 POPE  180      94.855  14.380 108.040  1.00  0.00           C
ATOM  11218  C39 POPE  180      94.366  14.571 106.600  1.00  0.00           C
ATOM  11221 0C31 POPE  180      93.577  15.871 106.440  1.00  0.00           C
ATOM  11224 1C31 POPE  180      93.095  16.190 105.020  1.00  0.00           C
ATOM  11227 2C31 POPE  180      92.705  17.681 104.890  1.00  0.00           C
ATOM  11230 3C31 POPE  180      92.187  18.091 103.500  1.00  0.00           C
ATOM  11233 4C31 POPE  180      90.776  17.560 103.180  1.00  0.00           C
ATOM  11236 5C31 POPE  180      90.165  18.220 101.940  1.00  0.00           C
ATOM  11239 6C31 POPE  180      88.725  17.790 101.650  1.00  0.00           C
ATOM  11243  NH3 POPE  181      23.776  74.440 115.000  1.00  0.00           N
ATOM  11247  C12 POPE  181      23.456  73.030 114.660  1.00  0.00           C
ATOM  11250  C11 POPE  181      21.995  72.700 114.950  1.00  0.00           C
ATOM  11253  P   POPE  181      22.225  70.760 116.670  1.00  0.00           P
ATOM  11254  O13 POPE  181      21.006  70.000 117.030  1.00  0.00           O
ATOM  11255  O14 POPE  181      22.666  71.861 117.560  1.00  0.00           O
ATOM  11256  O11 POPE  181      23.475  69.840 116.380  1.00  0.00           O
ATOM  11257  O12 POPE  181      21.925  71.320 115.230  1.00  0.00           O
ATOM  11258  C1  POPE  181      23.456  68.461 116.000  1.00  0.00           C
ATOM  11261  C2  POPE  181      22.717  68.160 114.650  1.00  0.00           C
ATOM  11263  O21 POPE  181      22.787  66.731 114.380  1.00  0.00           O
ATOM  11264  C21 POPE  181      21.846  66.281 113.560  1.00  0.00           C
ATOM  11265  O22 POPE  181      20.886  66.931 113.180  1.00  0.00           O
ATOM  11266  C22 POPE  181      22.197  64.891 113.040  1.00  0.00           C
ATOM  11269  C3  POPE  181      23.256  68.980 113.440  1.00  0.00           C
ATOM  11272  O31 POPE  181      22.166  69.531 112.690  1.00  0.00           O
ATOM  11273  C31 POPE  181      21.945  69.400 111.370  1.00  0.00           C
ATOM  11274  O32 POPE  181      20.947  69.821 110.820  1.00  0.00           O
ATOM  11275  C32 POPE  181      23.086  68.750 110.580  1.00  0.00           C
ATOM  11278  C23 POPE  181      21.925  64.811 111.520  1.00  0.00           C
ATOM  11281  C24 POPE  181      23.047  64.101 110.760  1.00  0.00           C
ATOM  11284  C25 POPE  181      23.047  64.540 109.290  1.00  0.00           C
ATOM  11287  C26 POPE  181      24.005  63.721 108.420  1.00  0.00           C
ATOM  11290  C27 POPE  181      24.076  64.260 106.990  1.00  0.00           C
ATOM  11293  C28 POPE  181      24.855  63.340 106.040  1.00  0.00           C
ATOM  11296  C29 POPE  181      26.346  63.360 106.270  1.00  0.00           C
ATOM  11298 0C21 POPE  181      27.287  63.270 105.310  1.00  0.00           C
ATOM  11300 1C21 POPE  181      27.015  63.111 103.840  1.00  0.00           C
ATOM  11303 2C21 POPE  181      26.355  61.791 103.410  1.00  0.00           C
ATOM  11306 3C21 POPE  181      27.225  60.541 103.630  1.00  0.00           C
ATOM  11309 4C21 POPE  181      26.786  59.371 102.740  1.00  0.00           C
ATOM  11312 5C21 POPE  181      27.736  58.160 102.830  1.00  0.00           C
ATOM  11315 6C21 POPE  181      27.496  57.141 101.710  1.00  0.00           C
ATOM  11318 7C21 POPE  181      28.447  55.941 101.800  1.00  0.00           C
ATOM  11321 8C21 POPE  181      28.166  54.880 100.730  1.00  0.00           C
ATOM  11325  C33 POPE  181      22.775  68.680 109.060  1.00  0.00           C
ATOM  11328  C34 POPE  181      24.025  68.431 108.210  1.00  0.00           C
ATOM  11331  C35 POPE  181      23.726  68.150 106.730  1.00  0.00           C
ATOM  11334  C36 POPE  181      23.136  69.351 105.960  1.00  0.00           C
ATOM  11337  C37 POPE  181      23.245  69.150 104.450  1.00  0.00           C
ATOM  11340  C38 POPE  181      22.906  70.390 103.630  1.00  0.00           C
ATOM  11343  C39 POPE  181      23.105  70.171 102.120  1.00  0.00           C
ATOM  11346 0C31 POPE  181      22.076  69.211 101.510  1.00  0.00           C
ATOM  11349 1C31 POPE  181      22.425  68.770 100.080  1.00  0.00           C
ATOM  11352 2C31 POPE  181      21.486  67.671  99.560  1.00  0.00           C
ATOM  11355 3C31 POPE  181      20.996  67.921  98.120  1.00  0.00           C
ATOM  11358 4C31 POPE  181      22.127  67.971  97.080  1.00  0.00           C
ATOM  11361 5C31 POPE  181      21.686  68.641  95.780  1.00  0.00           C
ATOM  11364 6C31 POPE  181      22.845  68.910  94.820  1.00  0.00           C
ATOM  11368  NH3 POPE  182      86.197   0.869 114.530  1.00  0.00           N
ATOM  11372  C12 POPE  182      87.616   0.969 115.010  1.00  0.00           C
ATOM  11375  C11 POPE  182      87.696   1.539 116.430  1.00  0.00           C
ATOM  11378  P   POPE  182      90.035   2.750 116.300  1.00  0.00           P
ATOM  11379  O13 POPE  182      89.266   3.960 115.930  1.00  0.00           O
ATOM  11380  O14 POPE  182      91.126   2.890 117.280  1.00  0.00           O
ATOM  11381  O11 POPE  182      90.657   2.149 114.980  1.00  0.00           O
ATOM  11382  O12 POPE  182      89.055   1.629 116.830  1.00  0.00           O
ATOM  11383  C1  POPE  182      91.826   2.730 114.380  1.00  0.00           C
ATOM  11386  C2  POPE  182      91.486   3.930 113.430  1.00  0.00           C
ATOM  11388  O21 POPE  182      92.276   3.920 112.230  1.00  0.00           O
ATOM  11389  C21 POPE  182      91.985   3.040 111.290  1.00  0.00           C
ATOM  11390  O22 POPE  182      91.296   2.049 111.390  1.00  0.00           O
ATOM  11391  C22 POPE  182      92.495   3.670 109.980  1.00  0.00           C
ATOM  11394  C3  POPE  182      91.565   5.320 114.160  1.00  0.00           C
ATOM  11397  O31 POPE  182      92.335   6.330 113.480  1.00  0.00           O
ATOM  11398  C31 POPE  182      91.726   7.061 112.570  1.00  0.00           C
ATOM  11399  O32 POPE  182      90.606   6.870 112.120  1.00  0.00           O
ATOM  11400  C32 POPE  182      92.645   8.200 112.080  1.00  0.00           C
ATOM  11403  C23 POPE  182      92.307   2.890 108.650  1.00  0.00           C
ATOM  11406  C24 POPE  182      93.016   3.560 107.440  1.00  0.00           C
ATOM  11409  C25 POPE  182      92.136   4.440 106.520  1.00  0.00           C
ATOM  11412  C26 POPE  182      92.915   5.050 105.330  1.00  0.00           C
ATOM  11415  C27 POPE  182      91.966   5.690 104.300  1.00  0.00           C
ATOM  11418  C28 POPE  182      92.665   6.500 103.180  1.00  0.00           C
ATOM  11421  C29 POPE  182      91.766   6.680 101.970  1.00  0.00           C
ATOM  11423 0C21 POPE  182      90.886   7.670 101.720  1.00  0.00           C
ATOM  11425 1C21 POPE  182      90.555   8.870 102.570  1.00  0.00           C
ATOM  11428 2C21 POPE  182      90.686  10.201 101.790  1.00  0.00           C
ATOM  11431 3C21 POPE  182      90.096  11.401 102.550  1.00  0.00           C
ATOM  11434 4C21 POPE  182      90.516  12.770 101.970  1.00  0.00           C
ATOM  11437 5C21 POPE  182      89.485  13.450 101.050  1.00  0.00           C
ATOM  11440 6C21 POPE  182      89.055  12.611  99.830  1.00  0.00           C
ATOM  11443 7C21 POPE  182      88.055  13.360  98.930  1.00  0.00           C
ATOM  11446 8C21 POPE  182      87.456  12.500  97.820  1.00  0.00           C
ATOM  11450  C33 POPE  182      91.896   9.530 111.810  1.00  0.00           C
ATOM  11453  C34 POPE  182      92.705  10.521 110.960  1.00  0.00           C
ATOM  11456  C35 POPE  182      91.985  11.870 110.720  1.00  0.00           C
ATOM  11459  C36 POPE  182      91.675  12.170 109.250  1.00  0.00           C
ATOM  11462  C37 POPE  182      90.636  13.270 109.020  1.00  0.00           C
ATOM  11465  C38 POPE  182      90.285  13.460 107.540  1.00  0.00           C
ATOM  11468  C39 POPE  182      89.055  14.350 107.280  1.00  0.00           C
ATOM  11471 0C31 POPE  182      88.645  14.380 105.800  1.00  0.00           C
ATOM  11474 1C31 POPE  182      87.355  15.181 105.560  1.00  0.00           C
ATOM  11477 2C31 POPE  182      86.866  15.151 104.110  1.00  0.00           C
ATOM  11480 3C31 POPE  182      85.565  15.950 103.930  1.00  0.00           C
ATOM  11483 4C31 POPE  182      84.786  15.580 102.660  1.00  0.00           C
ATOM  11486 5C31 POPE  182      85.495  15.921 101.340  1.00  0.00           C
ATOM  11489 6C31 POPE  182      84.755  15.390 100.110  1.00  0.00           C
ATOM  11493  NH3 POPE  183      40.307  78.101  75.590  1.00  0.00           N
ATOM  11497  C12 POPE  183      39.425  76.950  75.990  1.00  0.00           C
ATOM  11500  C11 POPE  183      38.367  76.690  74.920  1.00  0.00           C
ATOM  11503  P   POPE  183      36.167  75.321  75.220  1.00  0.00           P
ATOM  11504  O13 POPE  183      35.526  76.440  75.950  1.00  0.00           O
ATOM  11505  O14 POPE  183      35.705  75.050  73.850  1.00  0.00           O
ATOM  11506  O11 POPE  183      36.026  74.000  76.060  1.00  0.00           O
ATOM  11507  O12 POPE  183      37.736  75.440  75.170  1.00  0.00           O
ATOM  11508  C1  POPE  183      36.745  73.860  77.300  1.00  0.00           C
ATOM  11511  C2  POPE  183      35.975  74.531  78.460  1.00  0.00           C
ATOM  11513  O21 POPE  183      36.675  74.260  79.690  1.00  0.00           O
ATOM  11514  C21 POPE  183      37.826  74.891  79.820  1.00  0.00           C
ATOM  11515  O22 POPE  183      38.175  75.880  79.200  1.00  0.00           O
ATOM  11516  C22 POPE  183      38.667  74.101  80.800  1.00  0.00           C
ATOM  11519  C3  POPE  183      34.536  73.961  78.520  1.00  0.00           C
ATOM  11522  O31 POPE  183      33.956  74.050  79.840  1.00  0.00           O
ATOM  11523  C31 POPE  183      34.245  73.020  80.650  1.00  0.00           C
ATOM  11524  O32 POPE  183      34.815  72.001  80.320  1.00  0.00           O
ATOM  11525  C32 POPE  183      33.835  73.380  82.070  1.00  0.00           C
ATOM  11528  C23 POPE  183      38.456  74.510  82.270  1.00  0.00           C
ATOM  11531  C24 POPE  183      39.116  73.540  83.260  1.00  0.00           C
ATOM  11534  C25 POPE  183      39.015  74.071  84.690  1.00  0.00           C
ATOM  11537  C26 POPE  183      39.786  73.241  85.730  1.00  0.00           C
ATOM  11540  C27 POPE  183      39.616  73.791  87.150  1.00  0.00           C
ATOM  11543  C28 POPE  183      40.105  72.840  88.260  1.00  0.00           C
ATOM  11546  C29 POPE  183      41.596  72.870  88.480  1.00  0.00           C
ATOM  11548 0C21 POPE  183      42.235  72.890  89.670  1.00  0.00           C
ATOM  11550 1C21 POPE  183      41.617  72.921  91.050  1.00  0.00           C
ATOM  11553 2C21 POPE  183      42.326  73.931  91.970  1.00  0.00           C
ATOM  11556 3C21 POPE  183      41.826  73.840  93.420  1.00  0.00           C
ATOM  11559 4C21 POPE  183      42.365  74.970  94.310  1.00  0.00           C
ATOM  11562 5C21 POPE  183      41.915  74.851  95.780  1.00  0.00           C
ATOM  11565 6C21 POPE  183      42.785  73.891  96.600  1.00  0.00           C
ATOM  11568 7C21 POPE  183      42.326  73.770  98.060  1.00  0.00           C
ATOM  11571 8C21 POPE  183      43.176  72.791  98.880  1.00  0.00           C
ATOM  11575  C33 POPE  183      33.296  72.181  82.890  1.00  0.00           C
ATOM  11578  C34 POPE  183      33.047  72.550  84.360  1.00  0.00           C
ATOM  11581  C35 POPE  183      34.346  72.561  85.190  1.00  0.00           C
ATOM  11584  C36 POPE  183      34.175  73.220  86.560  1.00  0.00           C
ATOM  11587  C37 POPE  183      35.507  73.321  87.320  1.00  0.00           C
ATOM  11590  C38 POPE  183      35.335  73.921  88.730  1.00  0.00           C
ATOM  11593  C39 POPE  183      36.686  74.190  89.420  1.00  0.00           C
ATOM  11596 0C31 POPE  183      36.536  74.681  90.860  1.00  0.00           C
ATOM  11599 1C31 POPE  183      37.877  74.781  91.590  1.00  0.00           C
ATOM  11602 2C31 POPE  183      37.757  75.281  93.040  1.00  0.00           C
ATOM  11605 3C31 POPE  183      36.995  74.311  93.960  1.00  0.00           C
ATOM  11608 4C31 POPE  183      37.056  74.770  95.420  1.00  0.00           C
ATOM  11611 5C31 POPE  183      36.326  73.851  96.400  1.00  0.00           C
ATOM  11614 6C31 POPE  183      36.226  74.450  97.810  1.00  0.00           C
ATOM  11618  NH3 POPE  184      72.477  36.950 111.760  1.00  0.00           N
ATOM  11622  C12 POPE  184      73.437  38.080 112.030  1.00  0.00           C
ATOM  11625  C11 POPE  184      73.157  38.781 113.380  1.00  0.00           C
ATOM  11628  P   POPE  184      74.007  40.991 114.580  1.00  0.00           P
ATOM  11629  O13 POPE  184      72.716  40.991 115.290  1.00  0.00           O
ATOM  11630  O14 POPE  184      75.245  40.991 115.380  1.00  0.00           O
ATOM  11631  O11 POPE  184      73.995  42.250 113.650  1.00  0.00           O
ATOM  11632  O12 POPE  184      74.156  39.761 113.620  1.00  0.00           O
ATOM  11633  C1  POPE  184      74.355  42.231 112.260  1.00  0.00           C
ATOM  11636  C2  POPE  184      75.687  42.981 112.020  1.00  0.00           C
ATOM  11638  O21 POPE  184      75.767  43.391 110.640  1.00  0.00           O
ATOM  11639  C21 POPE  184      75.055  44.491 110.380  1.00  0.00           C
ATOM  11640  O22 POPE  184      74.345  45.090 111.170  1.00  0.00           O
ATOM  11641  C22 POPE  184      75.195  44.901 108.920  1.00  0.00           C
ATOM  11644  C3  POPE  184      76.907  42.081 112.410  1.00  0.00           C
ATOM  11647  O31 POPE  184      78.146  42.630 111.920  1.00  0.00           O
ATOM  11648  C31 POPE  184      79.146  41.760 111.800  1.00  0.00           C
ATOM  11649  O32 POPE  184      79.105  40.570 112.080  1.00  0.00           O
ATOM  11650  C32 POPE  184      80.336  42.450 111.150  1.00  0.00           C
ATOM  11653  C23 POPE  184      76.627  45.351 108.520  1.00  0.00           C
ATOM  11656  C24 POPE  184      76.736  45.561 107.010  1.00  0.00           C
ATOM  11659  C25 POPE  184      78.046  46.241 106.590  1.00  0.00           C
ATOM  11662  C26 POPE  184      78.326  46.151 105.080  1.00  0.00           C
ATOM  11665  C27 POPE  184      79.657  46.830 104.710  1.00  0.00           C
ATOM  11668  C28 POPE  184      80.236  46.410 103.340  1.00  0.00           C
ATOM  11671  C29 POPE  184      79.536  46.960 102.130  1.00  0.00           C
ATOM  11673 0C21 POPE  184      79.667  48.210 101.640  1.00  0.00           C
ATOM  11675 1C21 POPE  184      80.476  49.320 102.250  1.00  0.00           C
ATOM  11678 2C21 POPE  184      80.466  50.611 101.400  1.00  0.00           C
ATOM  11681 3C21 POPE  184      79.055  51.160 101.140  1.00  0.00           C
ATOM  11684 4C21 POPE  184      79.047  52.511 100.410  1.00  0.00           C
ATOM  11687 5C21 POPE  184      77.625  52.911  99.980  1.00  0.00           C
ATOM  11690 6C21 POPE  184      77.576  54.250  99.220  1.00  0.00           C
ATOM  11693 7C21 POPE  184      76.165  54.600  98.740  1.00  0.00           C
ATOM  11696 8C21 POPE  184      76.135  55.790  97.780  1.00  0.00           C
ATOM  11700  C33 POPE  184      79.996  42.750 109.670  1.00  0.00           C
ATOM  11703  C34 POPE  184      81.217  43.061 108.790  1.00  0.00           C
ATOM  11706  C35 POPE  184      80.797  42.971 107.320  1.00  0.00           C
ATOM  11709  C36 POPE  184      81.907  43.220 106.310  1.00  0.00           C
ATOM  11712  C37 POPE  184      81.406  42.900 104.900  1.00  0.00           C
ATOM  11715  C38 POPE  184      82.416  43.220 103.790  1.00  0.00           C
ATOM  11718  C39 POPE  184      82.026  42.640 102.430  1.00  0.00           C
ATOM  11721 0C31 POPE  184      82.006  41.101 102.440  1.00  0.00           C
ATOM  11724 1C31 POPE  184      82.136  40.480 101.050  1.00  0.00           C
ATOM  11727 2C31 POPE  184      82.456  38.980 101.120  1.00  0.00           C
ATOM  11730 3C31 POPE  184      82.796  38.370  99.750  1.00  0.00           C
ATOM  11733 4C31 POPE  184      81.555  37.850  99.000  1.00  0.00           C
ATOM  11736 5C31 POPE  184      81.066  36.500  99.550  1.00  0.00           C
ATOM  11739 6C31 POPE  184      79.876  35.940  98.780  1.00  0.00           C
ATOM  11743  NH3 POPE  185      38.956 116.941  74.770  1.00  0.00           N
ATOM  11747  C12 POPE  185      37.966 117.660  75.630  1.00  0.00           C
ATOM  11750  C11 POPE  185      37.936 119.161  75.350  1.00  0.00           C
ATOM  11753  P   POPE  185      36.156 121.011  75.880  1.00  0.00           P
ATOM  11754  O13 POPE  185      37.066 122.181  75.950  1.00  0.00           O
ATOM  11755  O14 POPE  185      35.456 120.750  74.600  1.00  0.00           O
ATOM  11756  O11 POPE  185      35.117 121.031  77.040  1.00  0.00           O
ATOM  11757  O12 POPE  185      37.006 119.740  76.250  1.00  0.00           O
ATOM  11758  C1  POPE  185      35.495 121.001  78.420  1.00  0.00           C
ATOM  11761  C2  POPE  185      34.216 121.230  79.270  1.00  0.00           C
ATOM  11763  O21 POPE  185      34.346 120.961  80.670  1.00  0.00           O
ATOM  11764  C21 POPE  185      35.326 121.451  81.390  1.00  0.00           C
ATOM  11765  O22 POPE  185      36.346 121.991  81.000  1.00  0.00           O
ATOM  11766  C22 POPE  185      34.847 121.431  82.840  1.00  0.00           C
ATOM  11769  C3  POPE  185      32.995 120.430  78.730  1.00  0.00           C
ATOM  11772  O31 POPE  185      31.735 120.920  79.280  1.00  0.00           O
ATOM  11773  C31 POPE  185      31.276 120.281  80.350  1.00  0.00           C
ATOM  11774  O32 POPE  185      31.846 119.410  80.970  1.00  0.00           O
ATOM  11775  C32 POPE  185      29.836 120.710  80.670  1.00  0.00           C
ATOM  11778  C23 POPE  185      34.757 120.020  83.460  1.00  0.00           C
ATOM  11781  C24 POPE  185      34.097 120.061  84.850  1.00  0.00           C
ATOM  11784  C25 POPE  185      35.085 120.400  85.970  1.00  0.00           C
ATOM  11787  C26 POPE  185      34.416 120.741  87.320  1.00  0.00           C
ATOM  11790  C27 POPE  185      33.466 121.941  87.240  1.00  0.00           C
ATOM  11793  C28 POPE  185      32.965 122.450  88.610  1.00  0.00           C
ATOM  11796  C29 POPE  185      32.095 121.431  89.310  1.00  0.00           C
ATOM  11798 0C21 POPE  185      32.025 121.230  90.640  1.00  0.00           C
ATOM  11800 1C21 POPE  185      32.756 122.011  91.700  1.00  0.00           C
ATOM  11803 2C21 POPE  185      33.946 121.230  92.290  1.00  0.00           C
ATOM  11806 3C21 POPE  185      33.536 120.090  93.240  1.00  0.00           C
ATOM  11809 4C21 POPE  185      34.745 119.301  93.760  1.00  0.00           C
ATOM  11812 5C21 POPE  185      34.486 118.550  95.080  1.00  0.00           C
ATOM  11815 6C21 POPE  185      33.716 117.221  94.970  1.00  0.00           C
ATOM  11818 7C21 POPE  185      33.396 116.640  96.370  1.00  0.00           C
ATOM  11821 8C21 POPE  185      32.566 115.360  96.400  1.00  0.00           C
ATOM  11825  C33 POPE  185      29.646 121.080  82.160  1.00  0.00           C
ATOM  11828  C34 POPE  185      28.207 120.861  82.640  1.00  0.00           C
ATOM  11831  C35 POPE  185      28.096 120.780  84.180  1.00  0.00           C
ATOM  11834  C36 POPE  185      27.926 122.160  84.810  1.00  0.00           C
ATOM  11837  C37 POPE  185      28.326 122.240  86.290  1.00  0.00           C
ATOM  11840  C38 POPE  185      28.316 123.700  86.760  1.00  0.00           C
ATOM  11843  C39 POPE  185      29.095 123.951  88.060  1.00  0.00           C
ATOM  11846 0C31 POPE  185      28.467 123.371  89.330  1.00  0.00           C
ATOM  11849 1C31 POPE  185      29.197 123.881  90.580  1.00  0.00           C
ATOM  11852 2C31 POPE  185      28.366 123.851  91.870  1.00  0.00           C
ATOM  11855 3C31 POPE  185      28.307 122.501  92.590  1.00  0.00           C
ATOM  11858 4C31 POPE  185      27.486 122.641  93.880  1.00  0.00           C
ATOM  11861 5C31 POPE  185      27.635 121.461  94.840  1.00  0.00           C
ATOM  11864 6C31 POPE  185      26.886 121.650  96.160  1.00  0.00           C
ATOM  11868  NH3 POPE  186      19.105  21.000 112.240  1.00  0.00           N
ATOM  11872  C12 POPE  186      20.047  22.000 112.810  1.00  0.00           C
ATOM  11875  C11 POPE  186      19.627  22.401 114.230  1.00  0.00           C
ATOM  11878  P   POPE  186      21.797  21.831 115.510  1.00  0.00           P
ATOM  11879  O13 POPE  186      21.867  22.100 116.960  1.00  0.00           O
ATOM  11880  O14 POPE  186      21.376  20.471 115.090  1.00  0.00           O
ATOM  11881  O11 POPE  186      23.105  22.260 114.730  1.00  0.00           O
ATOM  11882  O12 POPE  186      20.775  22.870 114.910  1.00  0.00           O
ATOM  11883  C1  POPE  186      23.416  23.670 114.690  1.00  0.00           C
ATOM  11886  C2  POPE  186      22.965  24.311 113.350  1.00  0.00           C
ATOM  11888  O21 POPE  186      23.976  24.020 112.360  1.00  0.00           O
ATOM  11889  C21 POPE  186      23.567  23.880 111.130  1.00  0.00           C
ATOM  11890  O22 POPE  186      22.406  23.900 110.720  1.00  0.00           O
ATOM  11891  C22 POPE  186      24.736  23.491 110.230  1.00  0.00           C
ATOM  11894  C3  POPE  186      22.705  25.831 113.470  1.00  0.00           C
ATOM  11897  O31 POPE  186      22.396  26.351 112.160  1.00  0.00           O
ATOM  11898  C31 POPE  186      22.255  27.650 112.050  1.00  0.00           C
ATOM  11899  O32 POPE  186      22.266  28.471 112.970  1.00  0.00           O
ATOM  11900  C32 POPE  186      21.976  27.960 110.580  1.00  0.00           C
ATOM  11903  C23 POPE  186      24.316  23.460 108.750  1.00  0.00           C
ATOM  11906  C24 POPE  186      25.056  22.450 107.870  1.00  0.00           C
ATOM  11909  C25 POPE  186      24.406  22.311 106.480  1.00  0.00           C
ATOM  11912  C26 POPE  186      24.375  23.561 105.590  1.00  0.00           C
ATOM  11915  C27 POPE  186      23.125  23.590 104.690  1.00  0.00           C
ATOM  11918  C28 POPE  186      23.195  24.581 103.510  1.00  0.00           C
ATOM  11921  C29 POPE  186      23.976  24.040 102.340  1.00  0.00           C
ATOM  11923 0C21 POPE  186      23.475  23.681 101.140  1.00  0.00           C
ATOM  11925 1C21 POPE  186      22.045  23.751 100.670  1.00  0.00           C
ATOM  11928 2C21 POPE  186      21.826  24.840  99.600  1.00  0.00           C
ATOM  11931 3C21 POPE  186      22.585  24.590  98.290  1.00  0.00           C
ATOM  11934 4C21 POPE  186      22.236  25.621  97.200  1.00  0.00           C
ATOM  11937 5C21 POPE  186      22.896  25.300  95.850  1.00  0.00           C
ATOM  11940 6C21 POPE  186      22.436  26.230  94.730  1.00  0.00           C
ATOM  11943 7C21 POPE  186      22.936  25.770  93.350  1.00  0.00           C
ATOM  11946 8C21 POPE  186      22.576  26.741  92.220  1.00  0.00           C
ATOM  11950  C33 POPE  186      20.637  28.681 110.340  1.00  0.00           C
ATOM  11953  C34 POPE  186      20.786  29.831 109.330  1.00  0.00           C
ATOM  11956  C35 POPE  186      21.505  31.030 109.940  1.00  0.00           C
ATOM  11959  C36 POPE  186      22.076  31.990 108.890  1.00  0.00           C
ATOM  11962  C37 POPE  186      22.826  33.161 109.550  1.00  0.00           C
ATOM  11965  C38 POPE  186      23.366  34.210 108.570  1.00  0.00           C
ATOM  11968  C39 POPE  186      24.367  33.651 107.560  1.00  0.00           C
ATOM  11971 0C31 POPE  186      25.076  34.710 106.710  1.00  0.00           C
ATOM  11974 1C31 POPE  186      26.067  34.040 105.750  1.00  0.00           C
ATOM  11977 2C31 POPE  186      26.936  34.930 104.860  1.00  0.00           C
ATOM  11980 3C31 POPE  186      26.215  35.721 103.760  1.00  0.00           C
ATOM  11983 4C31 POPE  186      27.266  36.250 102.770  1.00  0.00           C
ATOM  11986 5C31 POPE  186      26.715  37.231 101.740  1.00  0.00           C
ATOM  11989 6C31 POPE  186      27.796  37.660 100.740  1.00  0.00           C
ATOM  11993  NH3 POPE  187      26.516   9.041 111.040  1.00  0.00           N
ATOM  11997  C12 POPE  187      27.417   8.850 112.210  1.00  0.00           C
ATOM  12000  C11 POPE  187      27.176   7.460 112.780  1.00  0.00           C
ATOM  12003  P   POPE  187      29.416   6.510 113.790  1.00  0.00           P
ATOM  12004  O13 POPE  187      30.515   7.521 113.770  1.00  0.00           O
ATOM  12005  O14 POPE  187      29.545   5.420 114.790  1.00  0.00           O
ATOM  12006  O11 POPE  187      29.375   5.870 112.330  1.00  0.00           O
ATOM  12007  O12 POPE  187      28.026   7.240 113.900  1.00  0.00           O
ATOM  12008  C1  POPE  187      30.456   5.040 111.900  1.00  0.00           C
ATOM  12011  C2  POPE  187      30.465   4.740 110.370  1.00  0.00           C
ATOM  12013  O21 POPE  187      31.026   5.830 109.620  1.00  0.00           O
ATOM  12014  C21 POPE  187      30.287   6.810 109.170  1.00  0.00           C
ATOM  12015  O22 POPE  187      29.135   7.081 109.440  1.00  0.00           O
ATOM  12016  C22 POPE  187      31.067   7.500 108.050  1.00  0.00           C
ATOM  12019  C3  POPE  187      29.127   4.150 109.820  1.00  0.00           C
ATOM  12022  O31 POPE  187      29.206   3.880 108.390  1.00  0.00           O
ATOM  12023  C31 POPE  187      28.707   2.690 107.990  1.00  0.00           C
ATOM  12024  O32 POPE  187      28.386   1.779 108.710  1.00  0.00           O
ATOM  12025  C32 POPE  187      28.575   2.670 106.460  1.00  0.00           C
ATOM  12028  C23 POPE  187      30.465   7.140 106.680  1.00  0.00           C
ATOM  12031  C24 POPE  187      31.486   7.201 105.540  1.00  0.00           C
ATOM  12034  C25 POPE  187      31.906   8.630 105.170  1.00  0.00           C
ATOM  12037  C26 POPE  187      32.786   8.630 103.910  1.00  0.00           C
ATOM  12040  C27 POPE  187      33.546   9.940 103.690  1.00  0.00           C
ATOM  12043  C28 POPE  187      34.506   9.871 102.480  1.00  0.00           C
ATOM  12046  C29 POPE  187      33.806   9.931 101.150  1.00  0.00           C
ATOM  12048 0C21 POPE  187      34.175  10.681 100.090  1.00  0.00           C
ATOM  12050 1C21 POPE  187      35.366  11.610 100.020  1.00  0.00           C
ATOM  12053 2C21 POPE  187      35.126  12.890  99.190  1.00  0.00           C
ATOM  12056 3C21 POPE  187      35.026  12.620  97.680  1.00  0.00           C
ATOM  12059 4C21 POPE  187      34.745  13.891  96.850  1.00  0.00           C
ATOM  12062 5C21 POPE  187      35.946  14.840  96.730  1.00  0.00           C
ATOM  12065 6C21 POPE  187      35.775  15.850  95.590  1.00  0.00           C
ATOM  12068 7C21 POPE  187      37.015  16.740  95.400  1.00  0.00           C
ATOM  12071 8C21 POPE  187      36.955  17.590  94.120  1.00  0.00           C
ATOM  12075  C33 POPE  187      27.176   2.169 106.010  1.00  0.00           C
ATOM  12078  C34 POPE  187      26.976   2.139 104.490  1.00  0.00           C
ATOM  12081  C35 POPE  187      27.836   1.089 103.770  1.00  0.00           C
ATOM  12084  C36 POPE  187      27.296  -0.351 103.890  1.00  0.00           C
ATOM  12087  C37 POPE  187      28.195  -1.361 103.160  1.00  0.00           C
ATOM  12090  C38 POPE  187      27.705  -2.811 103.280  1.00  0.00           C
ATOM  12093  C39 POPE  187      26.665  -3.180 102.210  1.00  0.00           C
ATOM  12096 0C31 POPE  187      26.167  -4.630 102.360  1.00  0.00           C
ATOM  12099 1C31 POPE  187      24.766  -4.851 101.770  1.00  0.00           C
ATOM  12102 2C31 POPE  187      24.706  -4.971 100.240  1.00  0.00           C
ATOM  12105 3C31 POPE  187      25.166  -6.340  99.700  1.00  0.00           C
ATOM  12108 4C31 POPE  187      24.176  -7.481  99.930  1.00  0.00           C
ATOM  12111 5C31 POPE  187      24.666  -8.811  99.330  1.00  0.00           C
ATOM  12114 6C31 POPE  187      23.567  -9.870  99.240  1.00  0.00           C
ATOM  12118  NH3 POPE  188      31.906 120.971  73.740  1.00  0.00           N
ATOM  12122  C12 POPE  188      30.477 120.971  74.170  1.00  0.00           C
ATOM  12125  C11 POPE  188      29.515 121.060  72.980  1.00  0.00           C
ATOM  12128  P   POPE  188      27.166 122.261  72.990  1.00  0.00           P
ATOM  12129  O13 POPE  188      27.877 123.380  72.340  1.00  0.00           O
ATOM  12130  O14 POPE  188      26.075 121.630  72.230  1.00  0.00           O
ATOM  12131  O11 POPE  188      26.606 122.860  74.330  1.00  0.00           O
ATOM  12132  O12 POPE  188      28.186 121.171  73.480  1.00  0.00           O
ATOM  12133  C1  POPE  188      27.515 123.270  75.360  1.00  0.00           C
ATOM  12136  C2  POPE  188      26.966 122.880  76.750  1.00  0.00           C
ATOM  12138  O21 POPE  188      27.845 123.440  77.720  1.00  0.00           O
ATOM  12139  C21 POPE  188      27.317 123.860  78.850  1.00  0.00           C
ATOM  12140  O22 POPE  188      26.137 123.800  79.170  1.00  0.00           O
ATOM  12141  C22 POPE  188      28.475 124.351  79.720  1.00  0.00           C
ATOM  12144  C3  POPE  188      26.906 121.340  76.910  1.00  0.00           C
ATOM  12147  O31 POPE  188      25.707 120.940  77.590  1.00  0.00           O
ATOM  12148  C31 POPE  188      25.775 120.691  78.880  1.00  0.00           C
ATOM  12149  O32 POPE  188      26.765 120.731  79.590  1.00  0.00           O
ATOM  12150  C32 POPE  188      24.346 120.380  79.330  1.00  0.00           C
ATOM  12153  C23 POPE  188      28.117 124.901  81.120  1.00  0.00           C
ATOM  12156  C24 POPE  188      29.386 125.061  81.970  1.00  0.00           C
ATOM  12159  C25 POPE  188      29.246 126.050  83.130  1.00  0.00           C
ATOM  12162  C26 POPE  188      29.616 127.470  82.700  1.00  0.00           C
ATOM  12165  C27 POPE  188      29.297 128.520  83.780  1.00  0.00           C
ATOM  12168  C28 POPE  188      30.515 129.351  84.240  1.00  0.00           C
ATOM  12171  C29 POPE  188      30.306 129.891  85.630  1.00  0.00           C
ATOM  12173 0C21 POPE  188      30.396 131.171  86.060  1.00  0.00           C
ATOM  12175 1C21 POPE  188      30.745 132.392  85.250  1.00  0.00           C
ATOM  12178 2C21 POPE  188      30.447 133.692  86.040  1.00  0.00           C
ATOM  12181 3C21 POPE  188      31.367 133.892  87.270  1.00  0.00           C
ATOM  12184 4C21 POPE  188      30.726 134.721  88.400  1.00  0.00           C
ATOM  12187 5C21 POPE  188      30.956 136.231  88.290  1.00  0.00           C
ATOM  12190 6C21 POPE  188      30.426 136.972  89.530  1.00  0.00           C
ATOM  12193 7C21 POPE  188      30.695 138.471  89.500  1.00  0.00           C
ATOM  12196 8C21 POPE  188      30.047 139.231  90.670  1.00  0.00           C
ATOM  12200  C33 POPE  188      24.176 120.050  80.820  1.00  0.00           C
ATOM  12203  C34 POPE  188      22.685 119.961  81.140  1.00  0.00           C
ATOM  12206  C35 POPE  188      22.366 119.630  82.600  1.00  0.00           C
ATOM  12209  C36 POPE  188      22.755 120.750  83.570  1.00  0.00           C
ATOM  12212  C37 POPE  188      22.486 120.360  85.030  1.00  0.00           C
ATOM  12215  C38 POPE  188      23.605 120.800  85.980  1.00  0.00           C
ATOM  12218  C39 POPE  188      23.366 120.260  87.390  1.00  0.00           C
ATOM  12221 0C31 POPE  188      24.476 120.670  88.360  1.00  0.00           C
ATOM  12224 1C31 POPE  188      24.257 120.041  89.750  1.00  0.00           C
ATOM  12227 2C31 POPE  188      25.236 120.610  90.790  1.00  0.00           C
ATOM  12230 3C31 POPE  188      25.147 119.870  92.130  1.00  0.00           C
ATOM  12233 4C31 POPE  188      23.876 120.171  92.930  1.00  0.00           C
ATOM  12236 5C31 POPE  188      23.835 119.371  94.230  1.00  0.00           C
ATOM  12239 6C31 POPE  188      22.535 119.511  95.020  1.00  0.00           C
ATOM  12243  NH3 POPE  189      80.797  43.531  74.610  1.00  0.00           N
ATOM  12247  C12 POPE  189      80.217  44.901  74.710  1.00  0.00           C
ATOM  12250  C11 POPE  189      79.286  45.090  73.500  1.00  0.00           C
ATOM  12253  P   POPE  189      77.095  43.590  73.700  1.00  0.00           P
ATOM  12254  O13 POPE  189      76.585  44.670  74.580  1.00  0.00           O
ATOM  12255  O14 POPE  189      76.336  43.191  72.490  1.00  0.00           O
ATOM  12256  O11 POPE  189      77.477  42.281  74.520  1.00  0.00           O
ATOM  12257  O12 POPE  189      78.555  43.891  73.230  1.00  0.00           O
ATOM  12258  C1  POPE  189      76.995  42.020  75.840  1.00  0.00           C
ATOM  12261  C2  POPE  189      77.157  40.500  76.180  1.00  0.00           C
ATOM  12263  O21 POPE  189      76.807  40.270  77.550  1.00  0.00           O
ATOM  12264  C21 POPE  189      75.525  40.040  77.780  1.00  0.00           C
ATOM  12265  O22 POPE  189      74.626  40.101  76.970  1.00  0.00           O
ATOM  12266  C22 POPE  189      75.396  39.721  79.270  1.00  0.00           C
ATOM  12269  C3  POPE  189      78.595  39.930  75.920  1.00  0.00           C
ATOM  12272  O31 POPE  189      79.396  39.770  77.130  1.00  0.00           O
ATOM  12273  C31 POPE  189      79.257  38.581  77.750  1.00  0.00           C
ATOM  12274  O32 POPE  189      78.566  37.660  77.360  1.00  0.00           O
ATOM  12275  C32 POPE  189      80.016  38.581  79.080  1.00  0.00           C
ATOM  12278  C23 POPE  189      74.007  39.241  79.710  1.00  0.00           C
ATOM  12281  C24 POPE  189      74.036  38.800  81.180  1.00  0.00           C
ATOM  12284  C25 POPE  189      72.765  38.080  81.630  1.00  0.00           C
ATOM  12287  C26 POPE  189      72.855  37.590  83.080  1.00  0.00           C
ATOM  12290  C27 POPE  189      71.605  36.811  83.520  1.00  0.00           C
ATOM  12293  C28 POPE  189      71.775  36.090  84.870  1.00  0.00           C
ATOM  12296  C29 POPE  189      71.736  37.020  86.050  1.00  0.00           C
ATOM  12298 0C21 POPE  189      71.406  36.671  87.310  1.00  0.00           C
ATOM  12300 1C21 POPE  189      71.036  35.290  87.790  1.00  0.00           C
ATOM  12303 2C21 POPE  189      69.595  35.200  88.310  1.00  0.00           C
ATOM  12306 3C21 POPE  189      69.366  35.981  89.620  1.00  0.00           C
ATOM  12309 4C21 POPE  189      68.017  35.640  90.260  1.00  0.00           C
ATOM  12312 5C21 POPE  189      67.846  36.241  91.660  1.00  0.00           C
ATOM  12315 6C21 POPE  189      66.635  35.651  92.400  1.00  0.00           C
ATOM  12318 7C21 POPE  189      66.507  36.160  93.840  1.00  0.00           C
ATOM  12321 8C21 POPE  189      65.396  35.430  94.620  1.00  0.00           C
ATOM  12325  C33 POPE  189      79.055  38.551  80.300  1.00  0.00           C
ATOM  12328  C34 POPE  189      79.766  38.870  81.630  1.00  0.00           C
ATOM  12331  C35 POPE  189      78.805  38.721  82.820  1.00  0.00           C
ATOM  12334  C36 POPE  189      79.296  39.320  84.150  1.00  0.00           C
ATOM  12337  C37 POPE  189      79.296  40.851  84.140  1.00  0.00           C
ATOM  12340  C38 POPE  189      79.275  41.511  85.530  1.00  0.00           C
ATOM  12343  C39 POPE  189      80.507  41.191  86.400  1.00  0.00           C
ATOM  12346 0C31 POPE  189      80.286  41.480  87.890  1.00  0.00           C
ATOM  12349 1C31 POPE  189      81.507  41.081  88.730  1.00  0.00           C
ATOM  12352 2C31 POPE  189      81.246  41.011  90.250  1.00  0.00           C
ATOM  12355 3C31 POPE  189      81.016  42.371  90.900  1.00  0.00           C
ATOM  12358 4C31 POPE  189      80.736  42.250  92.410  1.00  0.00           C
ATOM  12361 5C31 POPE  189      80.867  43.581  93.150  1.00  0.00           C
ATOM  12364 6C31 POPE  189      82.316  43.880  93.570  1.00  0.00           C
ATOM  12368  NH3 POPE  190      34.706  79.071  75.780  1.00  0.00           N
ATOM  12372  C12 POPE  190      35.136  79.410  74.380  1.00  0.00           C
ATOM  12375  C11 POPE  190      36.386  80.281  74.440  1.00  0.00           C
ATOM  12378  P   POPE  190      38.437  80.641  72.880  1.00  0.00           P
ATOM  12379  O13 POPE  190      39.225  79.580  73.570  1.00  0.00           O
ATOM  12380  O14 POPE  190      38.675  80.790  71.430  1.00  0.00           O
ATOM  12381  O11 POPE  190      38.656  82.020  73.620  1.00  0.00           O
ATOM  12382  O12 POPE  190      36.916  80.361  73.130  1.00  0.00           O
ATOM  12383  C1  POPE  190      39.885  82.401  74.240  1.00  0.00           C
ATOM  12386  C2  POPE  190      39.625  82.830  75.710  1.00  0.00           C
ATOM  12388  O21 POPE  190      40.786  83.431  76.310  1.00  0.00           O
ATOM  12389  C21 POPE  190      41.605  82.690  77.020  1.00  0.00           C
ATOM  12390  O22 POPE  190      41.765  81.491  76.960  1.00  0.00           O
ATOM  12391  C22 POPE  190      42.277  83.601  78.060  1.00  0.00           C
ATOM  12394  C3  POPE  190      38.986  81.640  76.500  1.00  0.00           C
ATOM  12397  O31 POPE  190      38.995  81.800  77.940  1.00  0.00           O
ATOM  12398  C31 POPE  190      38.495  80.700  78.500  1.00  0.00           C
ATOM  12399  O32 POPE  190      38.275  79.660  77.910  1.00  0.00           O
ATOM  12400  C32 POPE  190      38.096  80.961  79.960  1.00  0.00           C
ATOM  12403  C23 POPE  190      42.347  82.951  79.450  1.00  0.00           C
ATOM  12406  C24 POPE  190      42.435  84.040  80.520  1.00  0.00           C
ATOM  12409  C25 POPE  190      42.486  83.531  81.970  1.00  0.00           C
ATOM  12412  C26 POPE  190      43.646  84.191  82.720  1.00  0.00           C
ATOM  12415  C27 POPE  190      43.597  84.071  84.240  1.00  0.00           C
ATOM  12418  C28 POPE  190      44.875  84.700  84.830  1.00  0.00           C
ATOM  12421  C29 POPE  190      45.086  84.491  86.310  1.00  0.00           C
ATOM  12423 0C21 POPE  190      45.326  83.310  86.920  1.00  0.00           C
ATOM  12425 1C21 POPE  190      45.466  81.970  86.260  1.00  0.00           C
ATOM  12428 2C21 POPE  190      44.475  80.900  86.780  1.00  0.00           C
ATOM  12431 3C21 POPE  190      44.865  80.311  88.150  1.00  0.00           C
ATOM  12434 4C21 POPE  190      44.686  78.781  88.180  1.00  0.00           C
ATOM  12437 5C21 POPE  190      45.076  78.130  89.510  1.00  0.00           C
[truncated: 1,713,917 more chars]
