# Supplementary material for: Characterizing Membrane Association and Periplasmic Transfer of Bacterial Lipoproteins through Molecular Dynamics Simulations
Source: Structure. 2020 Apr 7;28(4):475–487.e3. doi: 10.1016/j.str.2020.01.012 (PMC7139219; doi:10.1016/j.str.2020.01.012)
Supplement: Data S1. Final Coordinates from Simulations (Y–Z), Related to Figure 3 [file mmc3.zip › Y-Z/YBFP-1-atomistic.pdb]

TITLE     Protein
REMARK    THIS IS A SIMULATION BOX
CRYST1  129.212  129.212  104.816  90.00  90.00  90.00 P 1           1
MODEL        1
ATOM      1  N   CYSTA   1      81.391  63.786  70.568  1.00  0.00           N
ATOM      3  CA  CYSTA   1      82.051  65.006  70.118  1.00  0.00           C
ATOM      5  C   CYSTA   1      83.341  65.196  70.938  1.00  0.00           C
ATOM      6  O   CYSTA   1      84.421  64.986  70.408  1.00  0.00           O
ATOM      7  CB  CYSTA   1      81.171  66.306  70.098  1.00  0.00           C
ATOM     10  SG  CYSTA   1      79.511  66.206  69.308  1.00  0.00           S
ATOM     11  C1  CYSTA   1      79.951  66.396  67.548  1.00  0.00           C
ATOM     14  CA1 CYSTA   1      81.581  62.596  69.978  1.00  0.00           C
ATOM     15  OA1 CYSTA   1      81.781  61.646  70.728  1.00  0.00           O
ATOM     16  CA2 CYSTA   1      81.461  62.406  68.478  1.00  0.00           C
ATOM     19  C11 CYSTA   1      78.971  67.126  66.568  1.00  0.00           C
ATOM     21  O11 CYSTA   1      78.851  68.486  66.968  1.00  0.00           O
ATOM     22  CX1 CYSTA   1      78.461  69.506  66.198  1.00  0.00           C
ATOM     23  OX1 CYSTA   1      78.341  70.636  66.648  1.00  0.00           O
ATOM     24  CX2 CYSTA   1      78.181  69.206  64.718  1.00  0.00           C
ATOM     27  C12 CYSTA   1      77.591  66.416  66.268  1.00  0.00           C
ATOM     30  O12 CYSTA   1      76.621  66.376  67.338  1.00  0.00           O
ATOM     31  CD1 CYSTA   1      75.351  66.336  66.918  1.00  0.00           C
ATOM     32  OD1 CYSTA   1      74.591  65.396  66.988  1.00  0.00           O
ATOM     33  CD2 CYSTA   1      74.931  67.716  66.408  1.00  0.00           C
ATOM     36  CA3 CYSTA   1      82.781  62.116  67.718  1.00  0.00           C
ATOM     39  CA4 CYSTA   1      82.541  62.116  66.188  1.00  0.00           C
ATOM     42  CA5 CYSTA   1      83.791  62.516  65.368  1.00  0.00           C
ATOM     45  CA6 CYSTA   1      83.531  62.806  63.868  1.00  0.00           C
ATOM     48  CA7 CYSTA   1      82.611  64.006  63.628  1.00  0.00           C
ATOM     51  CA8 CYSTA   1      82.511  64.496  62.168  1.00  0.00           C
ATOM     54  CA9 CYSTA   1      81.451  65.606  62.028  1.00  0.00           C
ATOM     57 0CA1 CYSTA   1      81.381  66.296  60.658  1.00  0.00           C
ATOM     60 1CA1 CYSTA   1      81.061  65.356  59.498  1.00  0.00           C
ATOM     63 2CA1 CYSTA   1      80.441  66.106  58.318  1.00  0.00           C
ATOM     66 3CA1 CYSTA   1      80.321  65.246  57.048  1.00  0.00           C
ATOM     69 4CA1 CYSTA   1      81.501  65.446  56.088  1.00  0.00           C
ATOM     72 5CA1 CYSTA   1      81.431  66.786  55.338  1.00  0.00           C
ATOM     75 6CA1 CYSTA   1      82.641  67.046  54.428  1.00  0.00           C
ATOM     79  CD3 CYSTA   1      73.431  67.946  66.668  1.00  0.00           C
ATOM     82  CD4 CYSTA   1      72.521  67.456  65.538  1.00  0.00           C
ATOM     85  CD5 CYSTA   1      71.671  68.586  64.948  1.00  0.00           C
ATOM     88  CD6 CYSTA   1      72.511  69.646  64.218  1.00  0.00           C
ATOM     91  CD7 CYSTA   1      71.701  70.866  63.798  1.00  0.00           C
ATOM     94  CD8 CYSTA   1      72.601  71.966  63.218  1.00  0.00           C
ATOM     97  CD9 CYSTA   1      71.831  73.236  62.858  1.00  0.00           C
ATOM    100 0CD1 CYSTA   1      72.751  74.376  62.388  1.00  0.00           C
ATOM    103 1CD1 CYSTA   1      72.021  75.716  62.268  1.00  0.00           C
ATOM    106 2CD1 CYSTA   1      71.001  75.776  61.118  1.00  0.00           C
ATOM    109 3CD1 CYSTA   1      69.591  76.186  61.568  1.00  0.00           C
ATOM    112 4CD1 CYSTA   1      68.731  76.746  60.428  1.00  0.00           C
ATOM    115 5CD1 CYSTA   1      68.561  75.776  59.248  1.00  0.00           C
ATOM    118 6CD1 CYSTA   1      67.731  76.376  58.108  1.00  0.00           C
ATOM    122  CX3 CYSTA   1      78.361  70.476  63.848  1.00  0.00           C
ATOM    125  CX4 CYSTA   1      79.841  70.716  63.518  1.00  0.00           C
ATOM    128  CX5 CYSTA   1      80.111  72.056  62.848  1.00  0.00           C
ATOM    131  CX6 CYSTA   1      80.301  73.246  63.808  1.00  0.00           C
ATOM    134  CX7 CYSTA   1      80.291  74.556  63.018  1.00  0.00           C
ATOM    137  CX8 CYSTA   1      80.781  75.806  63.768  1.00  0.00           C
ATOM    140  CX9 CYSTA   1      82.271  75.816  64.008  1.00  0.00           C
ATOM    142 0CX1 CYSTA   1      83.221  76.306  63.188  1.00  0.00           C
ATOM    144 1CX1 CYSTA   1      82.971  76.906  61.818  1.00  0.00           C
ATOM    147 2CX1 CYSTA   1      83.231  78.426  61.748  1.00  0.00           C
ATOM    150 3CX1 CYSTA   1      82.921  79.016  60.368  1.00  0.00           C
ATOM    153 4CX1 CYSTA   1      83.161  80.526  60.328  1.00  0.00           C
ATOM    156 5CX1 CYSTA   1      82.541  81.286  59.138  1.00  0.00           C
ATOM    159 6CX1 CYSTA   1      82.971  80.806  57.748  1.00  0.00           C
ATOM    162 7CX1 CYSTA   1      82.591  81.816  56.658  1.00  0.00           C
ATOM    165 8CX1 CYSTA   1      82.811  81.326  55.228  1.00  0.00           C
ATOM    169  N   ALA A   2      83.371  65.576  72.228  1.00  0.00           N
ATOM    171  CA  ALA A   2      82.341  65.806  73.228  1.00  0.00           C
ATOM    173  CB  ALA A   2      82.471  64.726  74.328  1.00  0.00           C
ATOM    177  C   ALA A   2      82.651  67.156  73.858  1.00  0.00           C
ATOM    178  O   ALA A   2      83.801  67.406  74.198  1.00  0.00           O
ATOM    179  N   GLN A   3      81.691  68.066  74.118  1.00  0.00           N
ATOM    181  CA  GLN A   3      80.481  68.456  73.418  1.00  0.00           C
ATOM    183  CB  GLN A   3      79.211  67.976  74.168  1.00  0.00           C
ATOM    186  CG  GLN A   3      78.621  66.616  73.688  1.00  0.00           C
ATOM    189  CD  GLN A   3      78.561  65.416  74.648  1.00  0.00           C
ATOM    190  OE1 GLN A   3      77.681  64.556  74.558  1.00  0.00           O
ATOM    191  NE2 GLN A   3      79.511  65.306  75.598  1.00  0.00           N
ATOM    194  C   GLN A   3      80.561  69.986  73.328  1.00  0.00           C
ATOM    195  O   GLN A   3      80.931  70.546  74.358  1.00  0.00           O
ATOM    196  N   PRO A   4      80.401  70.806  72.268  1.00  0.00           N
ATOM    197  CD  PRO A   4      81.431  70.546  71.258  1.00  0.00           C
ATOM    200  CA  PRO A   4      79.191  71.016  71.478  1.00  0.00           C
ATOM    202  CB  PRO A   4      79.271  69.966  70.398  1.00  0.00           C
ATOM    205  CG  PRO A   4      80.721  70.076  69.988  1.00  0.00           C
ATOM    208  C   PRO A   4      77.881  71.156  72.188  1.00  0.00           C
ATOM    209  O   PRO A   4      76.921  70.486  71.818  1.00  0.00           O
ATOM    210  N   GLU A   5      77.831  71.986  73.228  1.00  0.00           N
ATOM    212  CA  GLU A   5      76.931  71.746  74.328  1.00  0.00           C
ATOM    214  CB  GLU A   5      77.471  72.376  75.628  1.00  0.00           C
ATOM    217  CG  GLU A   5      78.881  71.856  75.908  1.00  0.00           C
ATOM    220  CD  GLU A   5      79.231  71.816  77.378  1.00  0.00           C
ATOM    221  OE1 GLU A   5      79.231  72.896  78.018  1.00  0.00           O
ATOM    222  OE2 GLU A   5      79.531  70.696  77.878  1.00  0.00           O
ATOM    223  C   GLU A   5      75.481  72.116  74.188  1.00  0.00           C
ATOM    224  O   GLU A   5      75.021  72.776  73.258  1.00  0.00           O
ATOM    225  N   GLN A   6      74.741  71.726  75.248  1.00  0.00           N
ATOM    227  CA  GLN A   6      73.431  72.206  75.628  1.00  0.00           C
ATOM    229  CB  GLN A   6      73.101  71.906  77.128  1.00  0.00           C
ATOM    232  CG  GLN A   6      74.291  71.806  78.118  1.00  0.00           C
ATOM    235  CD  GLN A   6      74.761  70.356  78.278  1.00  0.00           C
ATOM    236  OE1 GLN A   6      75.641  69.916  77.528  1.00  0.00           O
ATOM    237  NE2 GLN A   6      74.151  69.576  79.198  1.00  0.00           N
ATOM    240  C   GLN A   6      73.001  73.606  75.208  1.00  0.00           C
ATOM    241  O   GLN A   6      71.901  73.776  74.698  1.00  0.00           O
ATOM    242  N   SER A   7      73.851  74.636  75.398  1.00  0.00           N
ATOM    244  CA  SER A   7      73.491  76.026  75.108  1.00  0.00           C
ATOM    246  CB  SER A   7      74.581  77.016  75.598  1.00  0.00           C
ATOM    249  OG  SER A   7      74.081  78.356  75.678  1.00  0.00           O
ATOM    251  C   SER A   7      73.111  76.346  73.668  1.00  0.00           C
ATOM    252  O   SER A   7      72.161  77.096  73.448  1.00  0.00           O
ATOM    253  N   SER A   8      73.821  75.836  72.618  1.00  0.00           N
ATOM    255  CA  SER A   8      73.501  76.266  71.248  1.00  0.00           C
ATOM    257  CB  SER A   8      74.641  76.136  70.188  1.00  0.00           C
ATOM    260  OG  SER A   8      75.281  74.856  70.168  1.00  0.00           O
ATOM    262  C   SER A   8      72.221  75.656  70.708  1.00  0.00           C
ATOM    263  O   SER A   8      71.541  76.266  69.888  1.00  0.00           O
ATOM    264  N   LEU A   9      71.851  74.476  71.238  1.00  0.00           N
ATOM    266  CA  LEU A   9      70.601  73.816  70.958  1.00  0.00           C
ATOM    268  CB  LEU A   9      70.881  72.316  70.668  1.00  0.00           C
ATOM    271  CG  LEU A   9      71.181  72.046  69.178  1.00  0.00           C
ATOM    273  CD1 LEU A   9      71.831  70.686  68.998  1.00  0.00           C
ATOM    277  CD2 LEU A   9      69.901  72.106  68.328  1.00  0.00           C
ATOM    281  C   LEU A   9      69.551  73.966  72.048  1.00  0.00           C
ATOM    282  O   LEU A   9      68.471  73.386  71.958  1.00  0.00           O
ATOM    283  N   ALA A  10      69.791  74.766  73.118  1.00  0.00           N
ATOM    285  CA  ALA A  10      68.871  74.956  74.218  1.00  0.00           C
ATOM    287  CB  ALA A  10      69.471  75.856  75.318  1.00  0.00           C
ATOM    291  C   ALA A  10      67.541  75.536  73.768  1.00  0.00           C
ATOM    292  O   ALA A  10      67.481  76.416  72.918  1.00  0.00           O
ATOM    293  N   GLY A  11      66.411  75.046  74.318  1.00  0.00           N
ATOM    295  CA  GLY A  11      65.121  75.326  73.738  1.00  0.00           C
ATOM    298  C   GLY A  11      64.091  74.286  74.038  1.00  0.00           C
ATOM    299  O   GLY A  11      64.291  73.356  74.818  1.00  0.00           O
ATOM    300  N   ASP A  12      62.941  74.456  73.388  1.00  0.00           N
ATOM    302  CA  ASP A  12      61.861  73.516  73.368  1.00  0.00           C
ATOM    304  CB  ASP A  12      60.561  74.246  73.768  1.00  0.00           C
ATOM    307  CG  ASP A  12      59.671  73.256  74.478  1.00  0.00           C
ATOM    308  OD1 ASP A  12      59.591  73.386  75.728  1.00  0.00           O
ATOM    309  OD2 ASP A  12      59.151  72.326  73.818  1.00  0.00           O
ATOM    310  C   ASP A  12      61.791  72.906  71.968  1.00  0.00           C
ATOM    311  O   ASP A  12      61.931  73.596  70.958  1.00  0.00           O
ATOM    312  N   TRP A  13      61.661  71.576  71.928  1.00  0.00           N
ATOM    314  CA  TRP A  13      61.891  70.736  70.778  1.00  0.00           C
ATOM    316  CB  TRP A  13      63.311  70.116  70.778  1.00  0.00           C
ATOM    319  CG  TRP A  13      64.391  71.116  70.518  1.00  0.00           C
ATOM    320  CD1 TRP A  13      64.941  71.946  71.458  1.00  0.00           C
ATOM    322  NE1 TRP A  13      65.861  72.776  70.858  1.00  0.00           N
ATOM    324  CE2 TRP A  13      65.921  72.496  69.528  1.00  0.00           C
ATOM    325  CD2 TRP A  13      65.021  71.436  69.268  1.00  0.00           C
ATOM    326  CE3 TRP A  13      64.911  70.926  67.978  1.00  0.00           C
ATOM    328  CZ3 TRP A  13      65.721  71.466  66.968  1.00  0.00           C
ATOM    330  CZ2 TRP A  13      66.671  73.066  68.518  1.00  0.00           C
ATOM    332  CH2 TRP A  13      66.571  72.526  67.238  1.00  0.00           C
ATOM    334  C   TRP A  13      60.891  69.616  70.858  1.00  0.00           C
ATOM    335  O   TRP A  13      60.531  69.176  71.948  1.00  0.00           O
ATOM    336  N   LEU A  14      60.431  69.096  69.708  1.00  0.00           N
ATOM    338  CA  LEU A  14      59.581  67.926  69.688  1.00  0.00           C
ATOM    340  CB  LEU A  14      58.261  68.106  68.918  1.00  0.00           C
ATOM    343  CG  LEU A  14      57.371  69.256  69.428  1.00  0.00           C
ATOM    345  CD1 LEU A  14      56.021  69.256  68.698  1.00  0.00           C
ATOM    349  CD2 LEU A  14      57.121  69.196  70.938  1.00  0.00           C
ATOM    353  C   LEU A  14      60.371  66.786  69.088  1.00  0.00           C
ATOM    354  O   LEU A  14      61.171  66.946  68.168  1.00  0.00           O
ATOM    355  N   LEU A  15      60.191  65.596  69.658  1.00  0.00           N
ATOM    357  CA  LEU A  15      60.851  64.396  69.238  1.00  0.00           C
ATOM    359  CB  LEU A  15      61.471  63.716  70.478  1.00  0.00           C
ATOM    362  CG  LEU A  15      62.791  64.326  70.988  1.00  0.00           C
ATOM    364  CD1 LEU A  15      62.611  65.626  71.788  1.00  0.00           C
ATOM    368  CD2 LEU A  15      63.531  63.286  71.838  1.00  0.00           C
ATOM    372  C   LEU A  15      59.811  63.496  68.598  1.00  0.00           C
ATOM    373  O   LEU A  15      58.961  62.916  69.288  1.00  0.00           O
ATOM    374  N   THR A  16      59.811  63.396  67.258  1.00  0.00           N
ATOM    376  CA  THR A  16      58.731  62.766  66.508  1.00  0.00           C
ATOM    378  CB  THR A  16      57.781  63.736  65.798  1.00  0.00           C
ATOM    380  OG1 THR A  16      58.401  64.426  64.728  1.00  0.00           O
ATOM    382  CG2 THR A  16      57.331  64.816  66.788  1.00  0.00           C
ATOM    386  C   THR A  16      59.311  61.766  65.508  1.00  0.00           C
ATOM    387  O   THR A  16      60.371  62.026  64.948  1.00  0.00           O
ATOM    388  N   PRO A  17      58.741  60.596  65.258  1.00  0.00           N
ATOM    389  CD  PRO A  17      57.711  59.976  66.068  1.00  0.00           C
ATOM    392  CA  PRO A  17      59.311  59.626  64.318  1.00  0.00           C
ATOM    394  CB  PRO A  17      59.001  58.256  64.938  1.00  0.00           C
ATOM    397  CG  PRO A  17      58.231  58.566  66.218  1.00  0.00           C
ATOM    400  C   PRO A  17      58.601  59.696  62.998  1.00  0.00           C
ATOM    401  O   PRO A  17      57.421  59.366  62.938  1.00  0.00           O
ATOM    402  N   LYS A  18      59.321  60.016  61.898  1.00  0.00           N
ATOM    404  CA  LYS A  18      58.691  60.126  60.598  1.00  0.00           C
ATOM    406  CB  LYS A  18      58.181  58.726  60.098  1.00  0.00           C
ATOM    409  CG  LYS A  18      59.251  57.616  60.168  1.00  0.00           C
ATOM    412  CD  LYS A  18      58.721  56.196  59.858  1.00  0.00           C
ATOM    415  CE  LYS A  18      57.821  55.606  60.948  1.00  0.00           C
ATOM    418  NZ  LYS A  18      57.411  54.226  60.578  1.00  0.00           N
ATOM    422  C   LYS A  18      57.581  61.176  60.688  1.00  0.00           C
ATOM    423  O   LYS A  18      57.761  62.226  61.318  1.00  0.00           O
ATOM    424  N   ASP A  19      56.391  60.866  60.158  1.00  0.00           N
ATOM    426  CA  ASP A  19      55.231  61.706  60.328  1.00  0.00           C
ATOM    428  CB  ASP A  19      54.611  62.066  58.948  1.00  0.00           C
ATOM    431  CG  ASP A  19      55.551  62.546  57.848  1.00  0.00           C
ATOM    432  OD1 ASP A  19      56.801  62.546  58.008  1.00  0.00           O
ATOM    433  OD2 ASP A  19      55.001  62.876  56.758  1.00  0.00           O
ATOM    434  C   ASP A  19      54.221  60.966  61.218  1.00  0.00           C
ATOM    435  O   ASP A  19      53.021  61.216  61.208  1.00  0.00           O
ATOM    436  N   LYS A  20      54.681  59.976  62.048  1.00  0.00           N
ATOM    438  CA  LYS A  20      53.831  59.366  63.058  1.00  0.00           C
ATOM    440  CB  LYS A  20      54.461  58.106  63.758  1.00  0.00           C
ATOM    443  CG  LYS A  20      54.551  56.846  62.878  1.00  0.00           C
ATOM    446  CD  LYS A  20      55.331  55.666  63.508  1.00  0.00           C
ATOM    449  CE  LYS A  20      54.711  55.076  64.788  1.00  0.00           C
ATOM    452  NZ  LYS A  20      55.541  53.966  65.338  1.00  0.00           N
ATOM    456  C   LYS A  20      53.321  60.356  64.108  1.00  0.00           C
ATOM    457  O   LYS A  20      53.991  61.316  64.468  1.00  0.00           O
ATOM    458  N   THR A  21      52.101  60.116  64.628  1.00  0.00           N
ATOM    460  CA  THR A  21      51.461  60.896  65.678  1.00  0.00           C
ATOM    462  CB  THR A  21      50.021  60.476  65.858  1.00  0.00           C
ATOM    464  OG1 THR A  21      49.991  59.056  65.788  1.00  0.00           O
ATOM    466  CG2 THR A  21      49.201  61.046  64.698  1.00  0.00           C
ATOM    470  C   THR A  21      52.041  60.656  67.038  1.00  0.00           C
ATOM    471  O   THR A  21      51.831  61.436  67.968  1.00  0.00           O
ATOM    472  N   ARG A  22      52.811  59.566  67.218  1.00  0.00           N
ATOM    474  CA  ARG A  22      53.661  59.466  68.368  1.00  0.00           C
ATOM    476  CB  ARG A  22      54.391  58.106  68.398  1.00  0.00           C
ATOM    479  CG  ARG A  22      53.581  56.796  68.348  1.00  0.00           C
ATOM    482  CD  ARG A  22      53.521  56.016  69.698  1.00  0.00           C
ATOM    485  NE  ARG A  22      54.881  55.466  70.058  1.00  0.00           N
ATOM    487  CZ  ARG A  22      55.511  55.686  71.208  1.00  0.00           C
ATOM    488  NH1 ARG A  22      54.991  56.336  72.228  1.00  0.00           N
ATOM    491  NH2 ARG A  22      56.731  55.226  71.358  1.00  0.00           N
ATOM    494  C   ARG A  22      54.651  60.656  68.318  1.00  0.00           C
ATOM    495  O   ARG A  22      55.191  60.976  67.268  1.00  0.00           O
ATOM    496  N   GLY A  23      54.861  61.406  69.408  1.00  0.00           N
ATOM    498  CA  GLY A  23      55.601  62.646  69.318  1.00  0.00           C
ATOM    501  C   GLY A  23      55.651  63.316  70.648  1.00  0.00           C
ATOM    502  O   GLY A  23      54.601  63.646  71.208  1.00  0.00           O
ATOM    503  N   LEU A  24      56.871  63.536  71.158  1.00  0.00           N
ATOM    505  CA  LEU A  24      57.101  63.926  72.538  1.00  0.00           C
ATOM    507  CB  LEU A  24      58.071  62.936  73.228  1.00  0.00           C
ATOM    510  CG  LEU A  24      58.431  63.216  74.698  1.00  0.00           C
ATOM    512  CD1 LEU A  24      57.181  63.436  75.548  1.00  0.00           C
ATOM    516  CD2 LEU A  24      59.271  62.076  75.278  1.00  0.00           C
ATOM    520  C   LEU A  24      57.711  65.306  72.628  1.00  0.00           C
ATOM    521  O   LEU A  24      58.701  65.616  71.978  1.00  0.00           O
ATOM    522  N   THR A  25      57.121  66.166  73.498  1.00  0.00           N
ATOM    524  CA  THR A  25      57.691  67.436  73.928  1.00  0.00           C
ATOM    526  CB  THR A  25      56.711  68.346  74.688  1.00  0.00           C
ATOM    528  OG1 THR A  25      56.631  68.166  76.098  1.00  0.00           O
ATOM    530  CG2 THR A  25      55.291  68.096  74.188  1.00  0.00           C
ATOM    534  C   THR A  25      58.981  67.286  74.688  1.00  0.00           C
ATOM    535  O   THR A  25      59.151  66.386  75.508  1.00  0.00           O
ATOM    536  N   GLY A  26      59.961  68.176  74.448  1.00  0.00           N
ATOM    538  CA  GLY A  26      61.301  68.076  74.978  1.00  0.00           C
ATOM    541  C   GLY A  26      61.861  69.416  75.318  1.00  0.00           C
ATOM    542  O   GLY A  26      61.951  70.306  74.488  1.00  0.00           O
ATOM    543  N   SER A  27      62.321  69.586  76.568  1.00  0.00           N
ATOM    545  CA  SER A  27      62.831  70.876  77.008  1.00  0.00           C
ATOM    547  CB  SER A  27      62.081  71.366  78.278  1.00  0.00           C
ATOM    550  OG  SER A  27      60.661  71.466  78.088  1.00  0.00           O
ATOM    552  C   SER A  27      64.291  70.686  77.328  1.00  0.00           C
ATOM    553  O   SER A  27      64.661  70.066  78.328  1.00  0.00           O
ATOM    554  N   ILE A  28      65.191  71.216  76.478  1.00  0.00           N
ATOM    556  CA  ILE A  28      66.621  70.956  76.578  1.00  0.00           C
ATOM    558  CB  ILE A  28      67.211  70.296  75.328  1.00  0.00           C
ATOM    560  CG2 ILE A  28      66.471  68.966  75.108  1.00  0.00           C
ATOM    564  CG1 ILE A  28      67.251  71.166  74.048  1.00  0.00           C
ATOM    567  CD  ILE A  28      67.751  70.376  72.828  1.00  0.00           C
ATOM    571  C   ILE A  28      67.311  72.236  76.968  1.00  0.00           C
ATOM    572  O   ILE A  28      66.991  73.326  76.488  1.00  0.00           O
ATOM    573  N   ALA A  29      68.201  72.166  77.978  1.00  0.00           N
ATOM    575  CA  ALA A  29      68.551  73.336  78.738  1.00  0.00           C
ATOM    577  CB  ALA A  29      67.931  73.216  80.138  1.00  0.00           C
ATOM    581  C   ALA A  29      70.031  73.466  78.928  1.00  0.00           C
ATOM    582  O   ALA A  29      70.731  72.486  79.148  1.00  0.00           O
ATOM    583  N   VAL A  30      70.511  74.716  78.938  1.00  0.00           N
ATOM    585  CA  VAL A  30      71.891  75.116  79.088  1.00  0.00           C
ATOM    587  CB  VAL A  30      71.981  76.626  78.878  1.00  0.00           C
ATOM    589  CG1 VAL A  30      70.831  77.366  79.598  1.00  0.00           C
ATOM    593  CG2 VAL A  30      73.331  77.216  79.308  1.00  0.00           C
ATOM    597  C   VAL A  30      72.591  74.646  80.358  1.00  0.00           C
ATOM    598  O   VAL A  30      73.811  74.496  80.398  1.00  0.00           O
ATOM    599  N   ASN A  31      71.871  74.376  81.468  1.00  0.00           N
ATOM    601  CA  ASN A  31      72.521  74.046  82.728  1.00  0.00           C
ATOM    603  CB  ASN A  31      71.661  74.386  83.968  1.00  0.00           C
ATOM    606  CG  ASN A  31      70.961  75.726  83.888  1.00  0.00           C
ATOM    607  OD1 ASN A  31      71.491  76.736  83.418  1.00  0.00           O
ATOM    608  ND2 ASN A  31      69.721  75.756  84.418  1.00  0.00           N
ATOM    611  C   ASN A  31      72.961  72.586  82.858  1.00  0.00           C
ATOM    612  O   ASN A  31      72.481  71.696  82.158  1.00  0.00           O
ATOM    613  N   ILE A  32      73.871  72.326  83.808  1.00  0.00           N
ATOM    615  CA  ILE A  32      74.581  71.066  83.948  1.00  0.00           C
ATOM    617  CB  ILE A  32      75.811  71.236  84.858  1.00  0.00           C
ATOM    619  CG2 ILE A  32      76.481  69.886  85.148  1.00  0.00           C
ATOM    623  CG1 ILE A  32      76.901  72.156  84.218  1.00  0.00           C
ATOM    626  CD  ILE A  32      76.711  73.666  84.358  1.00  0.00           C
ATOM    630  C   ILE A  32      73.691  69.886  84.358  1.00  0.00           C
ATOM    631  O   ILE A  32      73.901  68.736  83.978  1.00  0.00           O
ATOM    632  N   ALA A  33      72.621  70.126  85.158  1.00  0.00           N
ATOM    634  CA  ALA A  33      71.691  69.096  85.598  1.00  0.00           C
ATOM    636  CB  ALA A  33      71.111  69.496  86.968  1.00  0.00           C
ATOM    640  C   ALA A  33      70.481  68.736  84.718  1.00  0.00           C
ATOM    641  O   ALA A  33      70.131  67.546  84.768  1.00  0.00           O
ATOM    642  N   PRO A  34      69.781  69.606  83.968  1.00  0.00           N
ATOM    643  CD  PRO A  34      69.871  71.066  84.118  1.00  0.00           C
ATOM    646  CA  PRO A  34      68.461  69.246  83.448  1.00  0.00           C
ATOM    648  CB  PRO A  34      67.771  70.606  83.168  1.00  0.00           C
ATOM    651  CG  PRO A  34      68.441  71.596  84.108  1.00  0.00           C
ATOM    654  C   PRO A  34      68.421  68.456  82.168  1.00  0.00           C
ATOM    655  O   PRO A  34      69.211  68.696  81.258  1.00  0.00           O
ATOM    656  N   PHE A  35      67.421  67.576  82.068  1.00  0.00           N
ATOM    658  CA  PHE A  35      66.571  67.426  80.908  1.00  0.00           C
ATOM    660  CB  PHE A  35      66.771  66.066  80.168  1.00  0.00           C
ATOM    663  CG  PHE A  35      65.871  65.886  78.968  1.00  0.00           C
ATOM    664  CD1 PHE A  35      66.261  66.296  77.688  1.00  0.00           C
ATOM    666  CE1 PHE A  35      65.451  66.026  76.568  1.00  0.00           C
ATOM    668  CZ  PHE A  35      64.241  65.356  76.728  1.00  0.00           C
ATOM    670  CD2 PHE A  35      64.661  65.186  79.108  1.00  0.00           C
ATOM    672  CE2 PHE A  35      63.851  64.936  77.998  1.00  0.00           C
ATOM    674  C   PHE A  35      65.191  67.536  81.538  1.00  0.00           C
ATOM    675  O   PHE A  35      64.931  66.896  82.558  1.00  0.00           O
ATOM    676  N   ARG A  36      64.301  68.366  80.988  1.00  0.00           N
ATOM    678  CA  ARG A  36      63.011  68.596  81.588  1.00  0.00           C
ATOM    680  CB  ARG A  36      62.781  70.076  81.998  1.00  0.00           C
ATOM    683  CG  ARG A  36      63.891  70.816  82.768  1.00  0.00           C
ATOM    686  CD  ARG A  36      63.511  72.276  83.068  1.00  0.00           C
ATOM    689  NE  ARG A  36      63.601  73.066  81.788  1.00  0.00           N
ATOM    691  CZ  ARG A  36      64.621  73.826  81.438  1.00  0.00           C
ATOM    692  NH1 ARG A  36      65.601  74.086  82.268  1.00  0.00           N
ATOM    695  NH2 ARG A  36      64.651  74.386  80.248  1.00  0.00           N
ATOM    698  C   ARG A  36      62.011  68.286  80.488  1.00  0.00           C
ATOM    699  O   ARG A  36      62.401  68.276  79.338  1.00  0.00           O
ATOM    700  N   CYS A  37      60.721  68.106  80.848  1.00  0.00           N
ATOM    702  CA  CYS A  37      59.571  67.896  79.948  1.00  0.00           C
ATOM    704  CB  CYS A  37      59.861  67.586  78.438  1.00  0.00           C
ATOM    707  SG  CYS A  37      60.661  65.976  78.088  1.00  0.00           S
ATOM    709  C   CYS A  37      58.721  66.776  80.518  1.00  0.00           C
ATOM    710  O   CYS A  37      58.831  66.406  81.678  1.00  0.00           O
ATOM    711  N   LYS A  38      57.891  66.146  79.658  1.00  0.00           N
ATOM    713  CA  LYS A  38      57.221  64.896  79.938  1.00  0.00           C
ATOM    715  CB  LYS A  38      56.041  64.736  78.938  1.00  0.00           C
ATOM    718  CG  LYS A  38      55.101  65.956  78.808  1.00  0.00           C
ATOM    721  CD  LYS A  38      54.441  66.366  80.128  1.00  0.00           C
ATOM    724  CE  LYS A  38      53.701  67.706  80.078  1.00  0.00           C
ATOM    727  NZ  LYS A  38      52.501  67.656  79.228  1.00  0.00           N
ATOM    731  C   LYS A  38      58.221  63.716  79.828  1.00  0.00           C
ATOM    732  O   LYS A  38      58.071  62.816  79.008  1.00  0.00           O
ATOM    733  N   THR A  39      59.271  63.676  80.678  1.00  0.00           N
ATOM    735  CA  THR A  39      60.501  62.876  80.478  1.00  0.00           C
ATOM    737  CB  THR A  39      61.671  63.236  81.418  1.00  0.00           C
ATOM    739  OG1 THR A  39      61.481  62.906  82.788  1.00  0.00           O
ATOM    741  CG2 THR A  39      61.971  64.736  81.358  1.00  0.00           C
ATOM    745  C   THR A  39      60.261  61.376  80.618  1.00  0.00           C
ATOM    746  O   THR A  39      61.071  60.526  80.228  1.00  0.00           O
ATOM    747  N   ASN A  40      59.091  61.046  81.178  1.00  0.00           N
ATOM    749  CA  ASN A  40      58.581  59.726  81.478  1.00  0.00           C
ATOM    751  CB  ASN A  40      57.441  59.826  82.528  1.00  0.00           C
ATOM    754  CG  ASN A  40      57.951  60.556  83.758  1.00  0.00           C
ATOM    755  OD1 ASN A  40      59.141  60.816  83.988  1.00  0.00           O
ATOM    756  ND2 ASN A  40      56.971  61.056  84.558  1.00  0.00           N
ATOM    759  C   ASN A  40      58.041  59.056  80.238  1.00  0.00           C
ATOM    760  O   ASN A  40      57.971  57.836  80.108  1.00  0.00           O
ATOM    761  N   CYS A  41      57.701  59.876  79.228  1.00  0.00           N
ATOM    763  CA  CYS A  41      56.941  59.446  78.068  1.00  0.00           C
ATOM    765  CB  CYS A  41      56.171  60.706  77.618  1.00  0.00           C
ATOM    768  SG  CYS A  41      54.921  60.386  76.368  1.00  0.00           S
ATOM    770  C   CYS A  41      57.871  58.966  76.958  1.00  0.00           C
ATOM    771  O   CYS A  41      57.491  58.466  75.908  1.00  0.00           O
ATOM    772  N   ARG A  42      59.181  59.056  77.218  1.00  0.00           N
ATOM    774  CA  ARG A  42      60.201  58.606  76.308  1.00  0.00           C
ATOM    776  CB  ARG A  42      61.421  59.516  76.568  1.00  0.00           C
ATOM    779  CG  ARG A  42      62.501  59.526  75.478  1.00  0.00           C
ATOM    782  CD  ARG A  42      63.941  59.706  75.968  1.00  0.00           C
ATOM    785  NE  ARG A  42      64.001  60.936  76.838  1.00  0.00           N
ATOM    787  CZ  ARG A  42      63.931  60.946  78.158  1.00  0.00           C
ATOM    788  NH1 ARG A  42      63.771  59.856  78.878  1.00  0.00           N
ATOM    791  NH2 ARG A  42      64.061  62.056  78.858  1.00  0.00           N
ATOM    794  C   ARG A  42      60.561  57.166  76.668  1.00  0.00           C
ATOM    795  O   ARG A  42      61.491  56.566  76.128  1.00  0.00           O
ATOM    796  N   GLY A  43      59.801  56.576  77.618  1.00  0.00           N
ATOM    798  CA  GLY A  43      60.021  55.226  78.138  1.00  0.00           C
ATOM    801  C   GLY A  43      59.671  54.156  77.168  1.00  0.00           C
ATOM    802  O   GLY A  43      60.081  53.006  77.298  1.00  0.00           O
ATOM    803  N   ASP A  44      58.891  54.536  76.158  1.00  0.00           N
ATOM    805  CA  ASP A  44      58.441  53.726  75.058  1.00  0.00           C
ATOM    807  CB  ASP A  44      57.251  54.496  74.428  1.00  0.00           C
ATOM    810  CG  ASP A  44      56.031  54.526  75.348  1.00  0.00           C
ATOM    811  OD1 ASP A  44      55.691  53.466  75.938  1.00  0.00           O
ATOM    812  OD2 ASP A  44      55.291  55.536  75.308  1.00  0.00           O
ATOM    813  C   ASP A  44      59.581  53.436  74.058  1.00  0.00           C
ATOM    814  O   ASP A  44      59.511  52.526  73.228  1.00  0.00           O
ATOM    815  N   ASN A  45      60.701  54.186  74.118  1.00  0.00           N
ATOM    817  CA  ASN A  45      61.911  53.886  73.358  1.00  0.00           C
ATOM    819  CB  ASN A  45      62.321  55.116  72.498  1.00  0.00           C
ATOM    822  CG  ASN A  45      61.351  55.336  71.358  1.00  0.00           C
ATOM    823  OD1 ASN A  45      61.371  56.416  70.758  1.00  0.00           O
ATOM    824  ND2 ASN A  45      60.521  54.316  71.018  1.00  0.00           N
ATOM    827  C   ASN A  45      63.131  53.656  74.208  1.00  0.00           C
ATOM    828  O   ASN A  45      64.031  52.906  73.858  1.00  0.00           O
ATOM    829  N   LEU A  46      63.231  54.376  75.338  1.00  0.00           N
ATOM    831  CA  LEU A  46      64.431  54.346  76.118  1.00  0.00           C
ATOM    833  CB  LEU A  46      64.831  55.766  76.588  1.00  0.00           C
ATOM    836  CG  LEU A  46      66.341  55.986  76.868  1.00  0.00           C
ATOM    838  CD1 LEU A  46      66.651  57.466  77.128  1.00  0.00           C
ATOM    842  CD2 LEU A  46      66.921  55.156  78.018  1.00  0.00           C
ATOM    846  C   LEU A  46      64.101  53.456  77.308  1.00  0.00           C
ATOM    847  O   LEU A  46      63.091  53.736  77.958  1.00  0.00           O
ATOM    848  N   PRO A  47      64.881  52.446  77.678  1.00  0.00           N
ATOM    849  CD  PRO A  47      65.771  51.786  76.718  1.00  0.00           C
ATOM    852  CA  PRO A  47      64.511  51.526  78.768  1.00  0.00           C
ATOM    854  CB  PRO A  47      65.521  50.366  78.608  1.00  0.00           C
ATOM    857  CG  PRO A  47      66.551  50.796  77.548  1.00  0.00           C
ATOM    860  C   PRO A  47      64.601  52.136  80.188  1.00  0.00           C
ATOM    861  O   PRO A  47      64.571  51.406  81.188  1.00  0.00           O
ATOM    862  N   ASP A  48      64.701  53.456  80.298  1.00  0.00           N
ATOM    864  CA  ASP A  48      64.691  54.186  81.538  1.00  0.00           C
ATOM    866  CB  ASP A  48      66.061  54.106  82.288  1.00  0.00           C
ATOM    869  CG  ASP A  48      66.031  54.646  83.718  1.00  0.00           C
ATOM    870  OD1 ASP A  48      64.921  54.886  84.258  1.00  0.00           O
ATOM    871  OD2 ASP A  48      67.131  54.826  84.288  1.00  0.00           O
ATOM    872  C   ASP A  48      64.311  55.616  81.158  1.00  0.00           C
ATOM    873  O   ASP A  48      64.361  56.036  80.008  1.00  0.00           O
ATOM    874  N   ASN A  49      63.901  56.426  82.128  1.00  0.00           N
ATOM    876  CA  ASN A  49      63.511  57.776  81.848  1.00  0.00           C
ATOM    878  CB  ASN A  49      62.131  58.046  82.508  1.00  0.00           C
ATOM    881  CG  ASN A  49      61.061  57.116  81.908  1.00  0.00           C
ATOM    882  OD1 ASN A  49      60.381  56.326  82.548  1.00  0.00           O
ATOM    883  ND2 ASN A  49      60.881  57.246  80.568  1.00  0.00           N
ATOM    886  C   ASN A  49      64.681  58.666  82.278  1.00  0.00           C
ATOM    887  O   ASN A  49      64.931  58.886  83.458  1.00  0.00           O
ATOM    888  N   THR A  50      65.471  59.186  81.308  1.00  0.00           N
ATOM    890  CA  THR A  50      66.561  60.146  81.558  1.00  0.00           C
ATOM    892  CB  THR A  50      67.641  60.276  80.468  1.00  0.00           C
ATOM    894  OG1 THR A  50      68.841  60.796  81.028  1.00  0.00           O
ATOM    896  CG2 THR A  50      67.271  61.176  79.278  1.00  0.00           C
ATOM    900  C   THR A  50      66.091  61.506  82.028  1.00  0.00           C
ATOM    901  O   THR A  50      65.041  62.016  81.608  1.00  0.00           O
ATOM    902  N   ARG A  51      66.891  62.106  82.928  1.00  0.00           N
ATOM    904  CA  ARG A  51      66.721  63.396  83.558  1.00  0.00           C
ATOM    906  CB  ARG A  51      66.791  63.266  85.108  1.00  0.00           C
ATOM    909  CG  ARG A  51      65.801  62.266  85.688  1.00  0.00           C
ATOM    912  CD  ARG A  51      64.361  62.736  85.518  1.00  0.00           C
ATOM    915  NE  ARG A  51      63.551  61.676  86.188  1.00  0.00           N
ATOM    917  CZ  ARG A  51      62.891  60.756  85.508  1.00  0.00           C
ATOM    918  NH1 ARG A  51      62.761  60.776  84.208  1.00  0.00           N
ATOM    921  NH2 ARG A  51      62.291  59.826  86.198  1.00  0.00           N
ATOM    924  C   ARG A  51      67.851  64.336  83.188  1.00  0.00           C
ATOM    925  O   ARG A  51      68.101  65.326  83.868  1.00  0.00           O
ATOM    926  N   ARG A  52      68.601  64.006  82.138  1.00  0.00           N
ATOM    928  CA  ARG A  52      69.661  64.866  81.698  1.00  0.00           C
ATOM    930  CB  ARG A  52      70.931  64.846  82.568  1.00  0.00           C
ATOM    933  CG  ARG A  52      71.681  63.496  82.598  1.00  0.00           C
ATOM    936  CD  ARG A  52      73.081  63.576  83.228  1.00  0.00           C
ATOM    939  NE  ARG A  52      74.061  64.096  82.228  1.00  0.00           N
ATOM    941  CZ  ARG A  52      74.361  65.366  81.988  1.00  0.00           C
ATOM    942  NH1 ARG A  52      73.941  66.346  82.748  1.00  0.00           N
ATOM    945  NH2 ARG A  52      75.191  65.646  81.008  1.00  0.00           N
ATOM    948  C   ARG A  52      69.991  64.456  80.298  1.00  0.00           C
ATOM    949  O   ARG A  52      69.461  63.476  79.778  1.00  0.00           O
ATOM    950  N   TRP A  53      70.881  65.216  79.668  1.00  0.00           N
ATOM    952  CA  TRP A  53      71.291  64.886  78.348  1.00  0.00           C
ATOM    954  CB  TRP A  53      70.231  65.356  77.318  1.00  0.00           C
ATOM    957  CG  TRP A  53      70.091  66.846  77.198  1.00  0.00           C
ATOM    958  CD1 TRP A  53      69.531  67.756  78.048  1.00  0.00           C
ATOM    960  NE1 TRP A  53      69.731  69.026  77.568  1.00  0.00           N
ATOM    962  CE2 TRP A  53      70.401  68.956  76.398  1.00  0.00           C
ATOM    963  CD2 TRP A  53      70.701  67.596  76.158  1.00  0.00           C
ATOM    964  CE3 TRP A  53      71.491  67.246  75.088  1.00  0.00           C
ATOM    966  CZ3 TRP A  53      71.921  68.256  74.238  1.00  0.00           C
ATOM    968  CZ2 TRP A  53      70.761  69.956  75.498  1.00  0.00           C
ATOM    970  CH2 TRP A  53      71.511  69.566  74.378  1.00  0.00           C
ATOM    972  C   TRP A  53      72.641  65.536  78.158  1.00  0.00           C
ATOM    973  O   TRP A  53      73.051  66.406  78.918  1.00  0.00           O
ATOM    974  N   GLN A  54      73.371  65.076  77.138  1.00  0.00           N
ATOM    976  CA  GLN A  54      74.601  65.666  76.698  1.00  0.00           C
ATOM    978  CB  GLN A  54      75.801  64.986  77.428  1.00  0.00           C
ATOM    981  CG  GLN A  54      76.881  65.986  77.908  1.00  0.00           C
ATOM    984  CD  GLN A  54      77.871  65.326  78.878  1.00  0.00           C
ATOM    985  OE1 GLN A  54      77.511  64.526  79.748  1.00  0.00           O
ATOM    986  NE2 GLN A  54      79.161  65.706  78.768  1.00  0.00           N
ATOM    989  C   GLN A  54      74.511  65.376  75.208  1.00  0.00           C
ATOM    990  O   GLN A  54      73.771  64.476  74.798  1.00  0.00           O
ATOM    991  N   LEU A  55      75.121  66.206  74.358  1.00  0.00           N
ATOM    993  CA  LEU A  55      74.751  66.286  72.958  1.00  0.00           C
ATOM    995  CB  LEU A  55      74.981  67.746  72.448  1.00  0.00           C
ATOM    998  CG  LEU A  55      74.351  68.146  71.098  1.00  0.00           C
ATOM   1000  CD1 LEU A  55      74.791  67.256  69.968  1.00  0.00           C
ATOM   1004  CD2 LEU A  55      72.821  68.176  71.018  1.00  0.00           C
ATOM   1008  C   LEU A  55      75.501  65.236  72.128  1.00  0.00           C
ATOM   1009  O   LEU A  55      76.661  65.406  71.758  1.00  0.00           O
ATOM   1010  N   SER A  56      74.851  64.086  71.848  1.00  0.00           N
ATOM   1012  CA  SER A  56      75.431  62.926  71.178  1.00  0.00           C
ATOM   1014  CB  SER A  56      74.421  61.756  71.018  1.00  0.00           C
ATOM   1017  OG  SER A  56      73.761  61.446  72.248  1.00  0.00           O
ATOM   1019  C   SER A  56      76.071  63.206  69.818  1.00  0.00           C
ATOM   1020  O   SER A  56      75.741  64.186  69.178  1.00  0.00           O
ATOM   1021  N   GLY A  57      77.041  62.376  69.378  1.00  0.00           N
ATOM   1023  CA  GLY A  57      78.041  62.736  68.378  1.00  0.00           C
ATOM   1026  C   GLY A  57      77.731  62.926  66.918  1.00  0.00           C
ATOM   1027  O   GLY A  57      78.671  63.236  66.178  1.00  0.00           O
ATOM   1028  N   GLY A  58      76.481  62.796  66.438  1.00  0.00           N
ATOM   1030  CA  GLY A  58      76.071  63.316  65.118  1.00  0.00           C
ATOM   1033  C   GLY A  58      75.771  62.336  63.978  1.00  0.00           C
ATOM   1034  OT1 GLY A  58      75.961  61.106  64.118  1.00  0.00           O
ATOM   1035  OT2 GLY A  58      75.331  62.846  62.918  1.00  0.00           O
ATOM   1036  NH3 POPEB  59     110.621  57.516  69.328  1.00  0.00           N
ATOM   1040  C12 POPEB  59     109.841  56.916  70.468  1.00  0.00           C
ATOM   1043  C11 POPEB  59     108.451  56.426  70.008  1.00  0.00           C
ATOM   1046  P   POPEB  59     107.411  58.736  69.328  1.00  0.00           P
ATOM   1047  O13 POPEB  59     106.351  58.816  70.358  1.00  0.00           O
ATOM   1048  O14 POPEB  59     108.661  59.466  69.648  1.00  0.00           O
ATOM   1049  O11 POPEB  59     106.831  59.296  67.958  1.00  0.00           O
ATOM   1050  O12 POPEB  59     107.811  57.236  69.008  1.00  0.00           O
ATOM   1051  C1  POPEB  59     105.831  58.476  67.298  1.00  0.00           C
ATOM   1054  C2  POPEB  59     104.861  59.296  66.398  1.00  0.00           C
ATOM   1056  O21 POPEB  59     105.511  59.736  65.178  1.00  0.00           O
ATOM   1057  C21 POPEB  59     105.411  58.886  64.168  1.00  0.00           C
ATOM   1058  O22 POPEB  59     104.791  57.846  64.178  1.00  0.00           O
ATOM   1059  C22 POPEB  59     106.131  59.446  62.938  1.00  0.00           C
ATOM   1062  C3  POPEB  59     104.241  60.506  67.168  1.00  0.00           C
ATOM   1065  O31 POPEB  59     103.611  61.476  66.298  1.00  0.00           O
ATOM   1066  C31 POPEB  59     104.401  62.486  65.928  1.00  0.00           C
ATOM   1067  O32 POPEB  59     105.571  62.626  66.268  1.00  0.00           O
ATOM   1068  C32 POPEB  59     103.671  63.436  64.978  1.00  0.00           C
ATOM   1071  C23 POPEB  59     105.801  58.656  61.638  1.00  0.00           C
ATOM   1074  C24 POPEB  59     106.431  59.276  60.388  1.00  0.00           C
ATOM   1077  C25 POPEB  59     106.001  58.626  59.058  1.00  0.00           C
ATOM   1080  C26 POPEB  59     106.651  57.276  58.738  1.00  0.00           C
ATOM   1083  C27 POPEB  59     106.401  56.836  57.288  1.00  0.00           C
ATOM   1086  C28 POPEB  59     107.171  55.556  56.868  1.00  0.00           C
ATOM   1089  C29 POPEB  59     106.541  54.276  57.378  1.00  0.00           C
ATOM   1091 0C21 POPEB  59     106.211  53.186  56.668  1.00  0.00           C
ATOM   1093 1C21 POPEB  59     106.421  52.946  55.188  1.00  0.00           C
ATOM   1096 2C21 POPEB  59     107.331  51.736  54.868  1.00  0.00           C
ATOM   1099 3C21 POPEB  59     106.671  50.366  55.138  1.00  0.00           C
ATOM   1102 4C21 POPEB  59     107.481  49.166  54.608  1.00  0.00           C
ATOM   1105 5C21 POPEB  59     108.891  49.076  55.198  1.00  0.00           C
ATOM   1108 6C21 POPEB  59     109.691  47.846  54.728  1.00  0.00           C
ATOM   1111 7C21 POPEB  59     109.081  46.516  55.198  1.00  0.00           C
ATOM   1114 8C21 POPEB  59     110.031  45.316  55.148  1.00  0.00           C
ATOM   1118  C33 POPEB  59     104.171  63.356  63.518  1.00  0.00           C
ATOM   1121  C34 POPEB  59     103.291  64.216  62.588  1.00  0.00           C
ATOM   1124  C35 POPEB  59     103.691  64.216  61.108  1.00  0.00           C
ATOM   1127  C36 POPEB  59     103.751  62.836  60.448  1.00  0.00           C
ATOM   1130  C37 POPEB  59     103.801  62.966  58.918  1.00  0.00           C
ATOM   1133  C38 POPEB  59     104.071  61.656  58.168  1.00  0.00           C
ATOM   1136  C39 POPEB  59     104.191  61.916  56.658  1.00  0.00           C
ATOM   1139 0C31 POPEB  59     104.381  60.656  55.808  1.00  0.00           C
ATOM   1142 1C31 POPEB  59     104.641  61.016  54.338  1.00  0.00           C
ATOM   1145 2C31 POPEB  59     104.271  59.916  53.338  1.00  0.00           C
ATOM   1148 3C31 POPEB  59     104.541  60.286  51.868  1.00  0.00           C
ATOM   1151 4C31 POPEB  59     103.961  61.646  51.448  1.00  0.00           C
ATOM   1154 5C31 POPEB  59     103.991  61.886  49.938  1.00  0.00           C
ATOM   1157 6C31 POPEB  59     103.461  63.256  49.528  1.00  0.00           C
ATOM   1161  NH3 POPEC  60      78.241  12.426  27.818  1.00  0.00           N
ATOM   1165  C12 POPEC  60      78.421  12.456  26.318  1.00  0.00           C
ATOM   1168  C11 POPEC  60      79.261  13.646  25.818  1.00  0.00           C
ATOM   1171  P   POPEC  60      79.221  15.926  27.128  1.00  0.00           P
ATOM   1172  O13 POPEC  60      80.661  15.676  27.248  1.00  0.00           O
ATOM   1173  O14 POPEC  60      78.801  17.306  26.788  1.00  0.00           O
ATOM   1174  O11 POPEC  60      78.511  15.396  28.428  1.00  0.00           O
ATOM   1175  O12 POPEC  60      78.621  14.906  26.068  1.00  0.00           O
ATOM   1176  C1  POPEC  60      79.221  15.536  29.678  1.00  0.00           C
ATOM   1179  C2  POPEC  60      78.391  16.386  30.668  1.00  0.00           C
ATOM   1181  O21 POPEC  60      79.201  16.876  31.738  1.00  0.00           O
ATOM   1182  C21 POPEC  60      79.821  15.986  32.478  1.00  0.00           C
ATOM   1183  O22 POPEC  60      79.631  14.786  32.478  1.00  0.00           O
ATOM   1184  C22 POPEC  60      80.821  16.686  33.368  1.00  0.00           C
ATOM   1187  C3  POPEC  60      77.091  15.676  31.138  1.00  0.00           C
ATOM   1190  O31 POPEC  60      76.251  16.556  31.908  1.00  0.00           O
ATOM   1191  C31 POPEC  60      75.231  15.936  32.488  1.00  0.00           C
ATOM   1192  O32 POPEC  60      74.961  14.746  32.388  1.00  0.00           O
ATOM   1193  C32 POPEC  60      74.431  16.936  33.318  1.00  0.00           C
ATOM   1196  C23 POPEC  60      80.471  16.396  34.838  1.00  0.00           C
ATOM   1199  C24 POPEC  60      81.491  17.046  35.778  1.00  0.00           C
ATOM   1202  C25 POPEC  60      81.471  16.426  37.178  1.00  0.00           C
ATOM   1205  C26 POPEC  60      82.871  16.426  37.788  1.00  0.00           C
ATOM   1208  C27 POPEC  60      82.921  15.736  39.158  1.00  0.00           C
ATOM   1211  C28 POPEC  60      84.351  15.556  39.658  1.00  0.00           C
ATOM   1214  C29 POPEC  60      85.051  14.426  38.948  1.00  0.00           C
ATOM   1216 0C21 POPEC  60      86.081  13.726  39.428  1.00  0.00           C
ATOM   1218 1C21 POPEC  60      86.771  14.006  40.738  1.00  0.00           C
ATOM   1221 2C21 POPEC  60      86.071  13.356  41.958  1.00  0.00           C
ATOM   1224 3C21 POPEC  60      86.471  14.066  43.258  1.00  0.00           C
ATOM   1227 4C21 POPEC  60      85.661  13.646  44.488  1.00  0.00           C
ATOM   1230 5C21 POPEC  60      85.861  14.646  45.628  1.00  0.00           C
ATOM   1233 6C21 POPEC  60      85.121  14.276  46.918  1.00  0.00           C
ATOM   1236 7C21 POPEC  60      85.251  15.346  48.008  1.00  0.00           C
ATOM   1239 8C21 POPEC  60      84.601  14.956  49.338  1.00  0.00           C
ATOM   1243  C33 POPEC  60      74.261  16.526  34.798  1.00  0.00           C
ATOM   1246  C34 POPEC  60      72.861  15.956  35.108  1.00  0.00           C
ATOM   1249  C35 POPEC  60      72.591  15.756  36.608  1.00  0.00           C
ATOM   1252  C36 POPEC  60      72.781  17.016  37.458  1.00  0.00           C
ATOM   1255  C37 POPEC  60      72.291  16.856  38.898  1.00  0.00           C
ATOM   1258  C38 POPEC  60      72.661  18.076  39.768  1.00  0.00           C
ATOM   1261  C39 POPEC  60      71.871  18.146  41.078  1.00  0.00           C
ATOM   1264 0C31 POPEC  60      72.201  16.996  42.038  1.00  0.00           C
ATOM   1267 1C31 POPEC  60      71.381  17.086  43.328  1.00  0.00           C
ATOM   1270 2C31 POPEC  60      71.661  15.946  44.318  1.00  0.00           C
ATOM   1273 3C31 POPEC  60      73.131  15.846  44.748  1.00  0.00           C
ATOM   1276 4C31 POPEC  60      73.291  15.106  46.088  1.00  0.00           C
ATOM   1279 5C31 POPEC  60      73.711  16.026  47.238  1.00  0.00           C
ATOM   1282 6C31 POPEC  60      73.781  15.316  48.588  1.00  0.00           C
ATOM   1286  NH3 POPED  61       8.631 109.296  29.088  1.00  0.00           N
ATOM   1290  C12 POPED  61       8.981 108.036  28.338  1.00  0.00           C
ATOM   1293  C11 POPED  61       8.891 106.756  29.218  1.00  0.00           C
ATOM   1296  P   POPED  61      10.231 107.596  31.278  1.00  0.00           P
ATOM   1297  O13 POPED  61      11.051 108.676  30.708  1.00  0.00           O
ATOM   1298  O14 POPED  61       8.861 107.986  31.688  1.00  0.00           O
ATOM   1299  O11 POPED  61      11.041 106.786  32.368  1.00  0.00           O
ATOM   1300  O12 POPED  61      10.041 106.586  30.078  1.00  0.00           O
ATOM   1301  C1  POPED  61      12.141 105.966  31.928  1.00  0.00           C
ATOM   1304  C2  POPED  61      12.881 105.246  33.108  1.00  0.00           C
ATOM   1306  O21 POPED  61      11.891 104.986  34.128  1.00  0.00           O
ATOM   1307  C21 POPED  61      12.191 103.986  34.958  1.00  0.00           C
ATOM   1308  O22 POPED  61      13.211 103.326  34.918  1.00  0.00           O
ATOM   1309  C22 POPED  61      11.131 103.966  36.058  1.00  0.00           C
ATOM   1312  C3  POPED  61      14.091 106.106  33.638  1.00  0.00           C
ATOM   1315  O31 POPED  61      14.761 105.456  34.738  1.00  0.00           O
ATOM   1316  C31 POPED  61      14.901 106.086  35.888  1.00  0.00           C
ATOM   1317  O32 POPED  61      14.901 107.286  36.068  1.00  0.00           O
ATOM   1318  C32 POPED  61      15.031 105.046  37.008  1.00  0.00           C
ATOM   1321  C23 POPED  61      11.121 102.676  36.908  1.00  0.00           C
ATOM   1324  C24 POPED  61      10.391 102.826  38.248  1.00  0.00           C
ATOM   1327  C25 POPED  61      11.181 103.666  39.258  1.00  0.00           C
ATOM   1330  C26 POPED  61      10.281 104.506  40.158  1.00  0.00           C
ATOM   1333  C27 POPED  61      11.071 105.446  41.068  1.00  0.00           C
ATOM   1336  C28 POPED  61      10.161 106.386  41.858  1.00  0.00           C
ATOM   1339  C29 POPED  61      11.001 107.236  42.788  1.00  0.00           C
ATOM   1341 0C21 POPED  61      10.831 107.346  44.118  1.00  0.00           C
ATOM   1343 1C21 POPED  61       9.731 106.696  44.918  1.00  0.00           C
ATOM   1346 2C21 POPED  61      10.141 105.336  45.518  1.00  0.00           C
ATOM   1349 3C21 POPED  61      11.261 105.426  46.558  1.00  0.00           C
ATOM   1352 4C21 POPED  61      11.271 104.236  47.528  1.00  0.00           C
ATOM   1355 5C21 POPED  61      11.911 102.966  46.938  1.00  0.00           C
ATOM   1358 6C21 POPED  61      11.531 101.706  47.728  1.00  0.00           C
ATOM   1361 7C21 POPED  61      11.981 100.406  47.058  1.00  0.00           C
ATOM   1364 8C21 POPED  61      11.421  99.146  47.728  1.00  0.00           C
ATOM   1368  C33 POPED  61      15.091 105.686  38.408  1.00  0.00           C
ATOM   1371  C34 POPED  61      14.891 104.736  39.598  1.00  0.00           C
ATOM   1374  C35 POPED  61      15.061 105.526  40.908  1.00  0.00           C
ATOM   1377  C36 POPED  61      14.951 104.686  42.178  1.00  0.00           C
ATOM   1380  C37 POPED  61      15.191 105.566  43.418  1.00  0.00           C
ATOM   1383  C38 POPED  61      15.821 104.816  44.598  1.00  0.00           C
ATOM   1386  C39 POPED  61      16.571 105.756  45.558  1.00  0.00           C
ATOM   1389 0C31 POPED  61      15.661 106.716  46.328  1.00  0.00           C
ATOM   1392 1C31 POPED  61      14.981 106.066  47.538  1.00  0.00           C
ATOM   1395 2C31 POPED  61      14.241 107.076  48.428  1.00  0.00           C
ATOM   1398 3C31 POPED  61      13.941 106.516  49.828  1.00  0.00           C
ATOM   1401 4C31 POPED  61      13.591 107.606  50.848  1.00  0.00           C
ATOM   1404 5C31 POPED  61      13.511 107.046  52.278  1.00  0.00           C
ATOM   1407 6C31 POPED  61      13.191 108.106  53.338  1.00  0.00           C
ATOM   1411  NH3 POPEE  62      38.351  43.326  28.258  1.00  0.00           N
ATOM   1415  C12 POPEE  62      37.741  42.146  28.948  1.00  0.00           C
ATOM   1418  C11 POPEE  62      38.781  41.306  29.698  1.00  0.00           C
ATOM   1421  P   POPEE  62      37.961  38.846  29.658  1.00  0.00           P
ATOM   1422  O13 POPEE  62      37.201  39.116  28.428  1.00  0.00           O
ATOM   1423  O14 POPEE  62      39.281  38.216  29.558  1.00  0.00           O
ATOM   1424  O11 POPEE  62      36.991  38.126  30.648  1.00  0.00           O
ATOM   1425  O12 POPEE  62      38.131  40.236  30.378  1.00  0.00           O
ATOM   1426  C1  POPEE  62      37.201  37.956  32.038  1.00  0.00           C
ATOM   1429  C2  POPEE  62      36.971  36.466  32.358  1.00  0.00           C
ATOM   1431  O21 POPEE  62      37.081  36.276  33.778  1.00  0.00           O
ATOM   1432  C21 POPEE  62      36.301  35.296  34.238  1.00  0.00           C
ATOM   1433  O22 POPEE  62      35.581  34.586  33.568  1.00  0.00           O
ATOM   1434  C22 POPEE  62      36.381  35.256  35.768  1.00  0.00           C
ATOM   1437  C3  POPEE  62      38.001  35.576  31.578  1.00  0.00           C
ATOM   1440  O31 POPEE  62      37.721  34.156  31.668  1.00  0.00           O
ATOM   1441  C31 POPEE  62      36.761  33.766  30.828  1.00  0.00           C
ATOM   1442  O32 POPEE  62      36.151  34.496  30.078  1.00  0.00           O
ATOM   1443  C32 POPEE  62      36.501  32.256  30.918  1.00  0.00           C
ATOM   1446  C23 POPEE  62      35.461  34.156  36.348  1.00  0.00           C
ATOM   1449  C24 POPEE  62      34.911  34.486  37.748  1.00  0.00           C
ATOM   1452  C25 POPEE  62      35.771  33.966  38.908  1.00  0.00           C
ATOM   1455  C26 POPEE  62      35.071  34.226  40.258  1.00  0.00           C
ATOM   1458  C27 POPEE  62      35.761  33.596  41.468  1.00  0.00           C
ATOM   1461  C28 POPEE  62      34.941  33.836  42.758  1.00  0.00           C
ATOM   1464  C29 POPEE  62      35.591  33.256  43.988  1.00  0.00           C
ATOM   1466 0C21 POPEE  62      36.021  33.936  45.068  1.00  0.00           C
ATOM   1468 1C21 POPEE  62      35.981  35.426  45.308  1.00  0.00           C
ATOM   1471 2C21 POPEE  62      35.131  35.806  46.538  1.00  0.00           C
ATOM   1474 3C21 POPEE  62      35.281  37.296  46.918  1.00  0.00           C
ATOM   1477 4C21 POPEE  62      34.301  37.756  47.998  1.00  0.00           C
ATOM   1480 5C21 POPEE  62      33.051  38.436  47.418  1.00  0.00           C
ATOM   1483 6C21 POPEE  62      32.101  38.956  48.518  1.00  0.00           C
ATOM   1486 7C21 POPEE  62      30.891  39.706  47.938  1.00  0.00           C
ATOM   1489 8C21 POPEE  62      29.931  40.236  49.008  1.00  0.00           C
ATOM   1493  C33 POPEE  62      36.671  31.636  32.318  1.00  0.00           C
ATOM   1496  C34 POPEE  62      36.301  30.146  32.338  1.00  0.00           C
ATOM   1499  C35 POPEE  62      36.231  29.546  33.748  1.00  0.00           C
ATOM   1502  C36 POPEE  62      34.831  29.086  34.148  1.00  0.00           C
ATOM   1505  C37 POPEE  62      34.791  28.356  35.498  1.00  0.00           C
ATOM   1508  C38 POPEE  62      33.361  27.966  35.888  1.00  0.00           C
ATOM   1511  C39 POPEE  62      33.261  27.406  37.308  1.00  0.00           C
ATOM   1514 0C31 POPEE  62      31.821  27.256  37.798  1.00  0.00           C
ATOM   1517 1C31 POPEE  62      31.741  26.786  39.258  1.00  0.00           C
ATOM   1520 2C31 POPEE  62      30.291  26.666  39.708  1.00  0.00           C
ATOM   1523 3C31 POPEE  62      30.091  25.996  41.078  1.00  0.00           C
ATOM   1526 4C31 POPEE  62      28.611  25.816  41.408  1.00  0.00           C
ATOM   1529 5C31 POPEE  62      28.381  25.116  42.748  1.00  0.00           C
ATOM   1532 6C31 POPEE  62      26.901  24.916  43.098  1.00  0.00           C
ATOM   1536  NH3 POPEF  63      76.811 103.586  29.978  1.00  0.00           N
ATOM   1540  C12 POPEF  63      77.141 102.176  30.388  1.00  0.00           C
ATOM   1543  C11 POPEF  63      78.251 101.636  29.488  1.00  0.00           C
ATOM   1546  P   POPEF  63      79.671  99.766  30.748  1.00  0.00           P
ATOM   1547  O13 POPEF  63      79.311  98.376  31.128  1.00  0.00           O
ATOM   1548  O14 POPEF  63      80.991  99.906  30.108  1.00  0.00           O
ATOM   1549  O11 POPEF  63      79.591 100.736  31.978  1.00  0.00           O
ATOM   1550  O12 POPEF  63      78.541 100.266  29.758  1.00  0.00           O
ATOM   1551  C1  POPEF  63      79.021 100.416  33.258  1.00  0.00           C
ATOM   1554  C2  POPEF  63      80.111  99.996  34.298  1.00  0.00           C
ATOM   1556  O21 POPEF  63      79.491  99.686  35.568  1.00  0.00           O
ATOM   1557  C21 POPEF  63      79.161 100.656  36.408  1.00  0.00           C
ATOM   1558  O22 POPEF  63      79.191 101.856  36.198  1.00  0.00           O
ATOM   1559  C22 POPEF  63      78.651 100.036  37.718  1.00  0.00           C
ATOM   1562  C3  POPEF  63      81.291 101.016  34.398  1.00  0.00           C
ATOM   1565  O31 POPEF  63      82.091 100.826  35.588  1.00  0.00           O
ATOM   1566  C31 POPEF  63      82.941 101.826  35.818  1.00  0.00           C
ATOM   1567  O32 POPEF  63      83.311 102.656  35.018  1.00  0.00           O
ATOM   1568  C32 POPEF  63      83.441 101.736  37.268  1.00  0.00           C
ATOM   1571  C23 POPEF  63      79.311 100.576  39.018  1.00  0.00           C
ATOM   1574  C24 POPEF  63      78.931  99.726  40.248  1.00  0.00           C
ATOM   1577  C25 POPEF  63      79.581 100.156  41.578  1.00  0.00           C
ATOM   1580  C26 POPEF  63      78.771 101.186  42.388  1.00  0.00           C
ATOM   1583  C27 POPEF  63      79.371 101.456  43.788  1.00  0.00           C
ATOM   1586  C28 POPEF  63      78.441 102.226  44.738  1.00  0.00           C
ATOM   1589  C29 POPEF  63      77.291 101.396  45.258  1.00  0.00           C
ATOM   1591 0C21 POPEF  63      77.271 100.636  46.368  1.00  0.00           C
ATOM   1593 1C21 POPEF  63      78.391 100.486  47.368  1.00  0.00           C
ATOM   1596 2C21 POPEF  63      77.921 100.576  48.838  1.00  0.00           C
ATOM   1599 3C21 POPEF  63      77.361  99.256  49.398  1.00  0.00           C
ATOM   1602 4C21 POPEF  63      77.201  99.306  50.928  1.00  0.00           C
ATOM   1605 5C21 POPEF  63      76.951  97.926  51.548  1.00  0.00           C
ATOM   1608 6C21 POPEF  63      76.861  97.976  53.078  1.00  0.00           C
ATOM   1611 7C21 POPEF  63      76.791  96.576  53.698  1.00  0.00           C
ATOM   1614 8C21 POPEF  63      76.751  96.586  55.228  1.00  0.00           C
ATOM   1618  C33 POPEF  63      83.331 103.076  38.038  1.00  0.00           C
ATOM   1621  C34 POPEF  63      83.731 102.956  39.528  1.00  0.00           C
ATOM   1624  C35 POPEF  63      82.531 103.056  40.488  1.00  0.00           C
ATOM   1627  C36 POPEF  63      82.241 104.476  40.998  1.00  0.00           C
ATOM   1630  C37 POPEF  63      80.781 104.636  41.448  1.00  0.00           C
ATOM   1633  C38 POPEF  63      80.461 105.946  42.178  1.00  0.00           C
ATOM   1636  C39 POPEF  63      80.881 105.896  43.648  1.00  0.00           C
ATOM   1639 0C31 POPEF  63      80.331 107.046  44.498  1.00  0.00           C
ATOM   1642 1C31 POPEF  63      80.721 106.836  45.968  1.00  0.00           C
ATOM   1645 2C31 POPEF  63      79.811 107.526  46.988  1.00  0.00           C
ATOM   1648 3C31 POPEF  63      80.121 107.056  48.428  1.00  0.00           C
ATOM   1651 4C31 POPEF  63      79.611 105.636  48.678  1.00  0.00           C
ATOM   1654 5C31 POPEF  63      79.991 105.076  50.058  1.00  0.00           C
ATOM   1657 6C31 POPEF  63      79.381 103.696  50.288  1.00  0.00           C
ATOM   1661  NH3 POPEG  64      53.151  76.866  33.788  1.00  0.00           N
ATOM   1665  C12 POPEG  64      51.691  77.096  34.048  1.00  0.00           C
ATOM   1668  C11 POPEG  64      51.091  77.906  32.898  1.00  0.00           C
ATOM   1671  P   POPEG  64      49.041  79.146  33.968  1.00  0.00           P
ATOM   1672  O13 POPEG  64      49.241  80.426  33.258  1.00  0.00           O
ATOM   1673  O14 POPEG  64      47.631  78.746  34.168  1.00  0.00           O
ATOM   1674  O11 POPEG  64      49.801  79.116  35.338  1.00  0.00           O
ATOM   1675  O12 POPEG  64      49.681  78.016  33.088  1.00  0.00           O
ATOM   1676  C1  POPEG  64      49.461  80.026  36.388  1.00  0.00           C
ATOM   1679  C2  POPEG  64      49.641  79.296  37.748  1.00  0.00           C
ATOM   1681  O21 POPEG  64      48.781  79.826  38.768  1.00  0.00           O
ATOM   1682  C21 POPEG  64      49.261  80.366  39.858  1.00  0.00           C
ATOM   1683  O22 POPEG  64      50.261  81.046  39.978  1.00  0.00           O
ATOM   1684  C22 POPEG  64      48.351  79.986  41.028  1.00  0.00           C
ATOM   1687  C3  POPEG  64      51.131  79.086  38.108  1.00  0.00           C
ATOM   1690  O31 POPEG  64      51.251  78.186  39.228  1.00  0.00           O
ATOM   1691  C31 POPEG  64      52.471  77.996  39.738  1.00  0.00           C
ATOM   1692  O32 POPEG  64      52.981  76.896  39.898  1.00  0.00           O
ATOM   1693  C32 POPEG  64      53.091  79.286  40.238  1.00  0.00           C
ATOM   1696  C23 POPEG  64      48.951  80.416  42.368  1.00  0.00           C
ATOM   1699  C24 POPEG  64      48.131  79.966  43.568  1.00  0.00           C
ATOM   1702  C25 POPEG  64      48.601  80.626  44.868  1.00  0.00           C
ATOM   1705  C26 POPEG  64      47.911  80.166  46.168  1.00  0.00           C
ATOM   1708  C27 POPEG  64      48.521  78.876  46.748  1.00  0.00           C
ATOM   1711  C28 POPEG  64      47.851  78.376  48.048  1.00  0.00           C
ATOM   1714  C29 POPEG  64      46.601  77.586  47.748  1.00  0.00           C
ATOM   1716 0C21 POPEG  64      46.221  76.436  48.338  1.00  0.00           C
ATOM   1718 1C21 POPEG  64      46.921  75.746  49.488  1.00  0.00           C
ATOM   1721 2C21 POPEG  64      47.751  74.526  49.058  1.00  0.00           C
ATOM   1724 3C21 POPEG  64      48.431  73.866  50.268  1.00  0.00           C
ATOM   1727 4C21 POPEG  64      49.331  72.656  49.928  1.00  0.00           C
ATOM   1730 5C21 POPEG  64      48.561  71.366  49.638  1.00  0.00           C
ATOM   1733 6C21 POPEG  64      48.351  71.046  48.158  1.00  0.00           C
ATOM   1736 7C21 POPEG  64      47.621  69.716  47.968  1.00  0.00           C
ATOM   1739 8C21 POPEG  64      47.491  69.306  46.508  1.00  0.00           C
ATOM   1743  C33 POPEG  64      54.331  79.006  41.118  1.00  0.00           C
ATOM   1746  C34 POPEG  64      54.751  80.236  41.928  1.00  0.00           C
ATOM   1749  C35 POPEG  64      54.201  80.226  43.358  1.00  0.00           C
ATOM   1752  C36 POPEG  64      54.611  81.486  44.138  1.00  0.00           C
ATOM   1755  C37 POPEG  64      53.761  81.746  45.398  1.00  0.00           C
ATOM   1758  C38 POPEG  64      53.781  80.616  46.428  1.00  0.00           C
ATOM   1761  C39 POPEG  64      52.761  80.806  47.558  1.00  0.00           C
ATOM   1764 0C31 POPEG  64      52.831  79.666  48.578  1.00  0.00           C
ATOM   1767 1C31 POPEG  64      51.761  79.746  49.678  1.00  0.00           C
ATOM   1770 2C31 POPEG  64      51.921  78.676  50.758  1.00  0.00           C
ATOM   1773 3C31 POPEG  64      52.021  77.236  50.218  1.00  0.00           C
ATOM   1776 4C31 POPEG  64      52.151  76.186  51.338  1.00  0.00           C
ATOM   1779 5C31 POPEG  64      52.381  74.776  50.798  1.00  0.00           C
ATOM   1782 6C31 POPEG  64      52.541  73.716  51.888  1.00  0.00           C
ATOM   1786  NH3 POPEH  65     121.291   6.326  28.538  1.00  0.00           N
ATOM   1790  C12 POPEH  65     122.771   6.606  28.708  1.00  0.00           C
ATOM   1793  C11 POPEH  65     123.491   5.636  29.678  1.00  0.00           C
ATOM   1796  P   POPEH  65     125.941   4.656  29.848  1.00  0.00           P
ATOM   1797  O13 POPEH  65     125.891   3.676  28.738  1.00  0.00           O
ATOM   1798  O14 POPEH  65     127.261   5.246  30.208  1.00  0.00           O
ATOM   1799  O11 POPEH  65     125.281   3.896  31.058  1.00  0.00           O
ATOM   1800  O12 POPEH  65     124.901   5.806  29.528  1.00  0.00           O
ATOM   1801  C1  POPEH  65     125.691   4.026  32.418  1.00  0.00           C
ATOM   1804  C2  POPEH  65     125.651   2.626  33.118  1.00  0.00           C
ATOM   1806  O21 POPEH  65     126.131   2.676  34.478  1.00  0.00           O
ATOM   1807  C21 POPEH  65     125.381   3.366  35.328  1.00  0.00           C
ATOM   1808  O22 POPEH  65     124.301   3.866  35.058  1.00  0.00           O
ATOM   1809  C22 POPEH  65     126.041   3.486  36.698  1.00  0.00           C
ATOM   1812  C3  POPEH  65     126.531   1.616  32.338  1.00  0.00           C
ATOM   1815  O31 POPEH  65     126.351   0.266  32.818  1.00  0.00           O
ATOM   1816  C31 POPEH  65     127.271  -0.204  33.638  1.00  0.00           C
ATOM   1817  O32 POPEH  65     128.291   0.356  33.978  1.00  0.00           O
ATOM   1818  C32 POPEH  65     126.881  -1.596  34.118  1.00  0.00           C
ATOM   1821  C23 POPEH  65     125.641   2.336  37.638  1.00  0.00           C
ATOM   1824  C24 POPEH  65     125.911   2.606  39.118  1.00  0.00           C
ATOM   1827  C25 POPEH  65     125.461   1.416  39.968  1.00  0.00           C
ATOM   1830  C26 POPEH  65     125.881   1.516  41.438  1.00  0.00           C
ATOM   1833  C27 POPEH  65     125.351   0.336  42.258  1.00  0.00           C
ATOM   1836  C28 POPEH  65     126.171   0.026  43.518  1.00  0.00           C
ATOM   1839  C29 POPEH  65     125.891   0.976  44.658  1.00  0.00           C
ATOM   1841 0C21 POPEH  65     126.141   0.716  45.948  1.00  0.00           C
ATOM   1843 1C21 POPEH  65     126.791  -0.524  46.508  1.00  0.00           C
ATOM   1846 2C21 POPEH  65     128.091  -0.214  47.268  1.00  0.00           C
ATOM   1849 3C21 POPEH  65     128.631  -1.436  48.028  1.00  0.00           C
ATOM   1852 4C21 POPEH  65     129.893  -1.146  48.858  1.00  0.00           C
ATOM   1855 5C21 POPEH  65     130.103  -2.186  49.978  1.00  0.00           C
ATOM   1858 6C21 POPEH  65     131.403  -2.006  50.768  1.00  0.00           C
ATOM   1861 7C21 POPEH  65     131.613  -3.066  51.868  1.00  0.00           C
ATOM   1864 8C21 POPEH  65     131.323  -2.546  53.278  1.00  0.00           C
ATOM   1868  C33 POPEH  65     127.421  -1.856  35.538  1.00  0.00           C
ATOM   1871  C34 POPEH  65     127.111  -3.276  36.028  1.00  0.00           C
ATOM   1874  C35 POPEH  65     127.471  -3.496  37.498  1.00  0.00           C
ATOM   1877  C36 POPEH  65     126.301  -3.106  38.418  1.00  0.00           C
ATOM   1880  C37 POPEH  65     126.731  -2.576  39.798  1.00  0.00           C
ATOM   1883  C38 POPEH  65     126.951  -3.656  40.878  1.00  0.00           C
ATOM   1886  C39 POPEH  65     125.661  -3.986  41.638  1.00  0.00           C
ATOM   1889 0C31 POPEH  65     125.881  -4.916  42.838  1.00  0.00           C
ATOM   1892 1C31 POPEH  65     124.631  -5.016  43.738  1.00  0.00           C
ATOM   1895 2C31 POPEH  65     124.641  -6.276  44.618  1.00  0.00           C
ATOM   1898 3C31 POPEH  65     123.691  -6.196  45.818  1.00  0.00           C
ATOM   1901 4C31 POPEH  65     123.471  -7.576  46.458  1.00  0.00           C
ATOM   1904 5C31 POPEH  65     122.681  -7.536  47.778  1.00  0.00           C
ATOM   1907 6C31 POPEH  65     121.321  -6.846  47.688  1.00  0.00           C
ATOM   1911  NH3 POPEI  66     112.421 118.166  30.538  1.00  0.00           N
ATOM   1915  C12 POPEI  66     113.681 118.136  29.718  1.00  0.00           C
ATOM   1918  C11 POPEI  66     113.581 118.936  28.408  1.00  0.00           C
ATOM   1921  P   POPEI  66     111.611 120.666  28.188  1.00  0.00           P
ATOM   1922  O13 POPEI  66     111.611 122.106  27.858  1.00  0.00           O
ATOM   1923  O14 POPEI  66     111.131 119.746  27.128  1.00  0.00           O
ATOM   1924  O11 POPEI  66     110.851 120.376  29.558  1.00  0.00           O
ATOM   1925  O12 POPEI  66     113.081 120.256  28.578  1.00  0.00           O
ATOM   1926  C1  POPEI  66     110.161 121.446  30.248  1.00  0.00           C
ATOM   1929  C2  POPEI  66     110.871 121.816  31.578  1.00  0.00           C
ATOM   1931  O21 POPEI  66     110.051 122.616  32.468  1.00  0.00           O
ATOM   1932  C21 POPEI  66     109.771 123.876  32.148  1.00  0.00           C
ATOM   1933  O22 POPEI  66     109.911 124.376  31.038  1.00  0.00           O
ATOM   1934  C22 POPEI  66     109.151 124.576  33.378  1.00  0.00           C
ATOM   1937  C3  POPEI  66     112.331 122.356  31.428  1.00  0.00           C
ATOM   1940  O31 POPEI  66     113.061 122.246  32.668  1.00  0.00           O
ATOM   1941  C31 POPEI  66     113.431 120.996  32.988  1.00  0.00           C
ATOM   1942  O32 POPEI  66     113.381 120.036  32.248  1.00  0.00           O
ATOM   1943  C32 POPEI  66     113.741 120.976  34.498  1.00  0.00           C
ATOM   1946  C23 POPEI  66     110.021 124.696  34.668  1.00  0.00           C
ATOM   1949  C24 POPEI  66     109.871 123.496  35.618  1.00  0.00           C
ATOM   1952  C25 POPEI  66     110.731 123.506  36.898  1.00  0.00           C
ATOM   1955  C26 POPEI  66     110.281 124.466  38.008  1.00  0.00           C
ATOM   1958  C27 POPEI  66     111.281 124.536  39.178  1.00  0.00           C
ATOM   1961  C28 POPEI  66     110.801 125.416  40.348  1.00  0.00           C
ATOM   1964  C29 POPEI  66     111.861 125.586  41.418  1.00  0.00           C
ATOM   1966 0C21 POPEI  66     111.661 126.006  42.688  1.00  0.00           C
ATOM   1968 1C21 POPEI  66     110.341 126.416  43.298  1.00  0.00           C
ATOM   1971 2C21 POPEI  66     109.991 125.676  44.608  1.00  0.00           C
ATOM   1974 3C21 POPEI  66     109.851 124.156  44.438  1.00  0.00           C
ATOM   1977 4C21 POPEI  66     108.661 123.546  45.188  1.00  0.00           C
ATOM   1980 5C21 POPEI  66     108.581 123.926  46.678  1.00  0.00           C
ATOM   1983 6C21 POPEI  66     108.041 122.776  47.528  1.00  0.00           C
ATOM   1986 7C21 POPEI  66     107.821 123.136  48.998  1.00  0.00           C
ATOM   1989 8C21 POPEI  66     107.451 121.936  49.868  1.00  0.00           C
ATOM   1993  C33 POPEI  66     114.211 119.616  35.068  1.00  0.00           C
ATOM   1996  C34 POPEI  66     113.511 119.286  36.388  1.00  0.00           C
ATOM   1999  C35 POPEI  66     113.961 117.926  36.938  1.00  0.00           C
ATOM   2002  C36 POPEI  66     115.311 118.006  37.668  1.00  0.00           C
ATOM   2005  C37 POPEI  66     115.151 118.156  39.188  1.00  0.00           C
ATOM   2008  C38 POPEI  66     116.491 118.366  39.908  1.00  0.00           C
ATOM   2011  C39 POPEI  66     116.351 118.536  41.438  1.00  0.00           C
ATOM   2014 0C31 POPEI  66     116.061 117.196  42.148  1.00  0.00           C
ATOM   2017 1C31 POPEI  66     116.121 117.286  43.678  1.00  0.00           C
ATOM   2020 2C31 POPEI  66     114.941 118.036  44.308  1.00  0.00           C
ATOM   2023 3C31 POPEI  66     115.111 118.216  45.818  1.00  0.00           C
ATOM   2026 4C31 POPEI  66     114.081 119.166  46.428  1.00  0.00           C
ATOM   2029 5C31 POPEI  66     113.081 118.476  47.368  1.00  0.00           C
ATOM   2032 6C31 POPEI  66     112.111 119.476  48.008  1.00  0.00           C
ATOM   2036  NH3 POPEJ  67      29.401  81.826  70.058  1.00  0.00           N
ATOM   2040  C12 POPEJ  67      28.101  82.586  70.058  1.00  0.00           C
ATOM   2043  C11 POPEJ  67      28.311  84.046  70.448  1.00  0.00           C
ATOM   2046  P   POPEJ  67      26.111  85.236  71.258  1.00  0.00           P
ATOM   2047  O13 POPEJ  67      25.971  84.206  72.308  1.00  0.00           O
ATOM   2048  O14 POPEJ  67      24.841  85.626  70.618  1.00  0.00           O
ATOM   2049  O11 POPEJ  67      26.791  86.516  71.868  1.00  0.00           O
ATOM   2050  O12 POPEJ  67      27.121  84.766  70.148  1.00  0.00           O
ATOM   2051  C1  POPEJ  67      27.411  87.466  70.988  1.00  0.00           C
ATOM   2054  C2  POPEJ  67      26.371  88.216  70.118  1.00  0.00           C
ATOM   2056  O21 POPEJ  67      27.001  89.226  69.308  1.00  0.00           O
ATOM   2057  C21 POPEJ  67      27.711  88.726  68.308  1.00  0.00           C
ATOM   2058  O22 POPEJ  67      27.691  87.566  67.918  1.00  0.00           O
ATOM   2059  C22 POPEJ  67      28.671  89.796  67.788  1.00  0.00           C
ATOM   2062  C3  POPEJ  67      25.271  88.876  70.998  1.00  0.00           C
ATOM   2065  O31 POPEJ  67      23.971  88.716  70.388  1.00  0.00           O
ATOM   2066  C31 POPEJ  67      23.621  89.686  69.548  1.00  0.00           C
ATOM   2067  O32 POPEJ  67      24.201  90.746  69.418  1.00  0.00           O
ATOM   2068  C32 POPEJ  67      22.401  89.256  68.728  1.00  0.00           C
ATOM   2071  C23 POPEJ  67      28.491  90.136  66.288  1.00  0.00           C
ATOM   2074  C24 POPEJ  67      29.601  91.086  65.798  1.00  0.00           C
ATOM   2077  C25 POPEJ  67      29.271  91.816  64.488  1.00  0.00           C
ATOM   2080  C26 POPEJ  67      29.251  90.906  63.248  1.00  0.00           C
ATOM   2083  C27 POPEJ  67      28.591  91.546  61.998  1.00  0.00           C
ATOM   2086  C28 POPEJ  67      29.481  92.506  61.178  1.00  0.00           C
ATOM   2089  C29 POPEJ  67      29.681  93.866  61.818  1.00  0.00           C
ATOM   2091 0C21 POPEJ  67      29.121  95.036  61.458  1.00  0.00           C
ATOM   2093 1C21 POPEJ  67      28.151  95.276  60.328  1.00  0.00           C
ATOM   2096 2C21 POPEJ  67      26.971  96.206  60.688  1.00  0.00           C
ATOM   2099 3C21 POPEJ  67      27.401  97.636  61.078  1.00  0.00           C
ATOM   2102 4C21 POPEJ  67      26.361  98.716  60.728  1.00  0.00           C
ATOM   2105 5C21 POPEJ  67      25.041  98.616  61.518  1.00  0.00           C
ATOM   2108 6C21 POPEJ  67      25.181  99.106  62.968  1.00  0.00           C
ATOM   2111 7C21 POPEJ  67      23.851  99.046  63.738  1.00  0.00           C
ATOM   2114 8C21 POPEJ  67      23.931  99.686  65.128  1.00  0.00           C
ATOM   2118  C33 POPEJ  67      22.751  89.106  67.238  1.00  0.00           C
ATOM   2121  C34 POPEJ  67      21.591  88.506  66.438  1.00  0.00           C
ATOM   2124  C35 POPEJ  67      22.061  87.926  65.098  1.00  0.00           C
ATOM   2127  C36 POPEJ  67      20.921  87.326  64.268  1.00  0.00           C
ATOM   2130  C37 POPEJ  67      21.451  86.336  63.218  1.00  0.00           C
ATOM   2133  C38 POPEJ  67      20.391  85.796  62.238  1.00  0.00           C
ATOM   2136  C39 POPEJ  67      19.221  85.096  62.928  1.00  0.00           C
ATOM   2139 0C31 POPEJ  67      18.421  84.196  61.978  1.00  0.00           C
ATOM   2142 1C31 POPEJ  67      17.331  83.376  62.678  1.00  0.00           C
ATOM   2145 2C31 POPEJ  67      16.131  84.216  63.148  1.00  0.00           C
ATOM   2148 3C31 POPEJ  67      15.121  83.386  63.948  1.00  0.00           C
ATOM   2151 4C31 POPEJ  67      13.831  84.146  64.268  1.00  0.00           C
ATOM   2154 5C31 POPEJ  67      12.901  83.366  65.198  1.00  0.00           C
ATOM   2157 6C31 POPEJ  67      11.551  84.056  65.428  1.00  0.00           C
ATOM   2161  NH3 POPEK  68      84.221  63.856  28.138  1.00  0.00           N
ATOM   2165  C12 POPEK  68      83.111  64.296  27.228  1.00  0.00           C
ATOM   2168  C11 POPEK  68      82.681  63.166  26.278  1.00  0.00           C
ATOM   2171  P   POPEK  68      81.131  61.656  27.818  1.00  0.00           P
ATOM   2172  O13 POPEK  68      80.271  62.846  27.808  1.00  0.00           O
ATOM   2173  O14 POPEK  68      80.521  60.406  27.328  1.00  0.00           O
ATOM   2174  O11 POPEK  68      81.841  61.466  29.208  1.00  0.00           O
ATOM   2175  O12 POPEK  68      82.411  61.956  26.958  1.00  0.00           O
ATOM   2176  C1  POPEK  68      81.181  61.046  30.398  1.00  0.00           C
ATOM   2179  C2  POPEK  68      82.241  60.876  31.518  1.00  0.00           C
ATOM   2181  O21 POPEK  68      81.601  60.406  32.718  1.00  0.00           O
ATOM   2182  C21 POPEK  68      82.361  59.716  33.558  1.00  0.00           C
ATOM   2183  O22 POPEK  68      83.371  59.106  33.258  1.00  0.00           O
ATOM   2184  C22 POPEK  68      81.731  59.806  34.948  1.00  0.00           C
ATOM   2187  C3  POPEK  68      82.961  62.216  31.828  1.00  0.00           C
ATOM   2190  O31 POPEK  68      84.291  62.006  32.358  1.00  0.00           O
ATOM   2191  C31 POPEK  68      85.261  62.006  31.438  1.00  0.00           C
ATOM   2192  O32 POPEK  68      85.091  62.166  30.248  1.00  0.00           O
ATOM   2193  C32 POPEK  68      86.641  61.796  32.078  1.00  0.00           C
ATOM   2196  C23 POPEK  68      82.501  59.026  36.038  1.00  0.00           C
ATOM   2199  C24 POPEK  68      83.481  59.896  36.828  1.00  0.00           C
ATOM   2202  C25 POPEK  68      82.831  60.626  38.018  1.00  0.00           C
ATOM   2205  C26 POPEK  68      83.851  61.096  39.068  1.00  0.00           C
ATOM   2208  C27 POPEK  68      83.281  61.196  40.498  1.00  0.00           C
ATOM   2211  C28 POPEK  68      82.411  62.436  40.748  1.00  0.00           C
ATOM   2214  C29 POPEK  68      82.091  62.586  42.228  1.00  0.00           C
ATOM   2216 0C21 POPEK  68      82.331  63.636  43.028  1.00  0.00           C
ATOM   2218 1C21 POPEK  68      82.951  64.956  42.628  1.00  0.00           C
ATOM   2221 2C21 POPEK  68      82.051  66.186  42.898  1.00  0.00           C
ATOM   2224 3C21 POPEK  68      82.451  66.986  44.148  1.00  0.00           C
ATOM   2227 4C21 POPEK  68      82.131  66.316  45.498  1.00  0.00           C
ATOM   2230 5C21 POPEK  68      82.581  67.216  46.658  1.00  0.00           C
ATOM   2233 6C21 POPEK  68      82.251  66.706  48.068  1.00  0.00           C
ATOM   2236 7C21 POPEK  68      82.461  67.796  49.128  1.00  0.00           C
ATOM   2239 8C21 POPEK  68      82.101  67.396  50.558  1.00  0.00           C
ATOM   2243  C33 POPEK  68      86.821  60.456  32.828  1.00  0.00           C
ATOM   2246  C34 POPEK  68      86.611  60.566  34.338  1.00  0.00           C
ATOM   2249  C35 POPEK  68      87.811  61.196  35.048  1.00  0.00           C
ATOM   2252  C36 POPEK  68      87.531  61.606  36.498  1.00  0.00           C
ATOM   2255  C37 POPEK  68      88.841  61.956  37.218  1.00  0.00           C
ATOM   2258  C38 POPEK  68      88.691  62.626  38.588  1.00  0.00           C
ATOM   2261  C39 POPEK  68      87.661  62.016  39.548  1.00  0.00           C
ATOM   2264 0C31 POPEK  68      87.781  62.626  40.958  1.00  0.00           C
ATOM   2267 1C31 POPEK  68      86.541  62.396  41.828  1.00  0.00           C
ATOM   2270 2C31 POPEK  68      86.771  62.626  43.328  1.00  0.00           C
ATOM   2273 3C31 POPEK  68      87.561  63.896  43.648  1.00  0.00           C
ATOM   2276 4C31 POPEK  68      87.511  64.236  45.138  1.00  0.00           C
ATOM   2279 5C31 POPEK  68      88.601  65.226  45.538  1.00  0.00           C
ATOM   2282 6C31 POPEK  68      88.451  65.676  46.988  1.00  0.00           C
ATOM   2286  NH3 POPEL  69       3.231 113.496  30.778  1.00  0.00           N
ATOM   2290  C12 POPEL  69       2.221 114.016  29.778  1.00  0.00           C
ATOM   2293  C11 POPEL  69       1.041 114.746  30.428  1.00  0.00           C
ATOM   2296  P   POPEL  69      -0.399 116.906  30.058  1.00  0.00           P
ATOM   2297  O13 POPEL  69      -0.511 117.746  28.848  1.00  0.00           O
ATOM   2298  O14 POPEL  69      -1.531 116.006  30.398  1.00  0.00           O
ATOM   2299  O11 POPEL  69      -0.119 117.856  31.298  1.00  0.00           O
ATOM   2300  O12 POPEL  69       0.971 116.096  29.958  1.00  0.00           O
ATOM   2301  C1  POPEL  69       0.711 117.346  32.348  1.00  0.00           C
ATOM   2304  C2  POPEL  69       0.581 118.236  33.588  1.00  0.00           C
ATOM   2306  O21 POPEL  69       1.831 118.266  34.298  1.00  0.00           O
ATOM   2307  C21 POPEL  69       2.611 119.296  34.048  1.00  0.00           C
ATOM   2308  O22 POPEL  69       2.451 120.126  33.158  1.00  0.00           O
ATOM   2309  C22 POPEL  69       3.611 119.356  35.208  1.00  0.00           C
ATOM   2312  C3  POPEL  69      -0.541 117.736  34.538  1.00  0.00           C
ATOM   2315  O31 POPEL  69      -1.291 118.856  35.078  1.00  0.00           O
ATOM   2316  C31 POPEL  69      -0.861 119.296  36.248  1.00  0.00           C
ATOM   2317  O32 POPEL  69       0.091 118.866  36.868  1.00  0.00           O
ATOM   2318  C32 POPEL  69      -1.801 120.406  36.728  1.00  0.00           C
ATOM   2321  C23 POPEL  69       4.461 120.636  35.268  1.00  0.00           C
ATOM   2324  C24 POPEL  69       5.051 120.876  36.668  1.00  0.00           C
ATOM   2327  C25 POPEL  69       6.041 122.046  36.688  1.00  0.00           C
ATOM   2330  C26 POPEL  69       6.481 122.516  38.078  1.00  0.00           C
ATOM   2333  C27 POPEL  69       7.591 123.566  37.978  1.00  0.00           C
ATOM   2336  C28 POPEL  69       7.771 124.356  39.288  1.00  0.00           C
ATOM   2339  C29 POPEL  69       9.041 125.186  39.298  1.00  0.00           C
ATOM   2341 0C21 POPEL  69      10.191 124.836  39.888  1.00  0.00           C
ATOM   2343 1C21 POPEL  69      10.421 123.526  40.608  1.00  0.00           C
ATOM   2346 2C21 POPEL  69      10.121 123.626  42.118  1.00  0.00           C
ATOM   2349 3C21 POPEL  69       9.781 122.256  42.738  1.00  0.00           C
ATOM   2352 4C21 POPEL  69       9.211 122.356  44.158  1.00  0.00           C
ATOM   2355 5C21 POPEL  69      10.251 122.696  45.238  1.00  0.00           C
ATOM   2358 6C21 POPEL  69      10.581 121.506  46.148  1.00  0.00           C
ATOM   2361 7C21 POPEL  69      11.531 121.906  47.288  1.00  0.00           C
ATOM   2364 8C21 POPEL  69      11.811 120.766  48.268  1.00  0.00           C
ATOM   2368  C33 POPEL  69      -1.581 120.766  38.208  1.00  0.00           C
ATOM   2371  C34 POPEL  69      -2.681 121.716  38.698  1.00  0.00           C
ATOM   2374  C35 POPEL  69      -2.891 121.716  40.218  1.00  0.00           C
ATOM   2377  C36 POPEL  69      -3.231 120.326  40.758  1.00  0.00           C
ATOM   2380  C37 POPEL  69      -3.851 120.366  42.158  1.00  0.00           C
ATOM   2383  C38 POPEL  69      -4.181 118.966  42.698  1.00  0.00           C
ATOM   2386  C39 POPEL  69      -2.961 118.116  43.078  1.00  0.00           C
ATOM   2389 0C31 POPEL  69      -2.241 118.636  44.338  1.00  0.00           C
ATOM   2392 1C31 POPEL  69      -1.081 117.726  44.758  1.00  0.00           C
ATOM   2395 2C31 POPEL  69      -0.359 118.216  46.028  1.00  0.00           C
ATOM   2398 3C31 POPEL  69      -1.241 118.146  47.288  1.00  0.00           C
ATOM   2401 4C31 POPEL  69      -0.531 118.666  48.538  1.00  0.00           C
ATOM   2404 5C31 POPEL  69      -1.391 118.506  49.798  1.00  0.00           C
ATOM   2407 6C31 POPEL  69      -0.741 119.096  51.058  1.00  0.00           C
ATOM   2411  NH3 POPEM  70      15.831  84.136  26.568  1.00  0.00           N
ATOM   2415  C12 POPEM  70      14.701  85.136  26.498  1.00  0.00           C
ATOM   2418  C11 POPEM  70      14.021  85.316  27.868  1.00  0.00           C
ATOM   2421  P   POPEM  70      12.901  87.706  28.008  1.00  0.00           P
ATOM   2422  O13 POPEM  70      14.141  88.246  27.448  1.00  0.00           O
ATOM   2423  O14 POPEM  70      11.641  88.216  27.448  1.00  0.00           O
ATOM   2424  O11 POPEM  70      12.771  87.866  29.578  1.00  0.00           O
ATOM   2425  O12 POPEM  70      12.851  86.136  27.788  1.00  0.00           O
ATOM   2426  C1  POPEM  70      13.711  87.316  30.498  1.00  0.00           C
ATOM   2429  C2  POPEM  70      13.411  87.786  31.938  1.00  0.00           C
ATOM   2431  O21 POPEM  70      14.311  87.096  32.848  1.00  0.00           O
ATOM   2432  C21 POPEM  70      15.371  87.856  33.128  1.00  0.00           C
ATOM   2433  O22 POPEM  70      15.651  88.876  32.518  1.00  0.00           O
ATOM   2434  C22 POPEM  70      16.041  87.366  34.408  1.00  0.00           C
ATOM   2437  C3  POPEM  70      11.941  87.566  32.408  1.00  0.00           C
ATOM   2440  O31 POPEM  70      11.861  87.746  33.828  1.00  0.00           O
ATOM   2441  C31 POPEM  70      10.931  88.446  34.488  1.00  0.00           C
ATOM   2442  O32 POPEM  70      10.981  88.666  35.688  1.00  0.00           O
ATOM   2443  C32 POPEM  70       9.801  88.966  33.598  1.00  0.00           C
ATOM   2446  C23 POPEM  70      15.051  87.506  35.588  1.00  0.00           C
ATOM   2449  C24 POPEM  70      15.581  86.916  36.898  1.00  0.00           C
ATOM   2452  C25 POPEM  70      16.681  87.736  37.568  1.00  0.00           C
ATOM   2455  C26 POPEM  70      17.301  86.946  38.728  1.00  0.00           C
ATOM   2458  C27 POPEM  70      18.151  87.766  39.708  1.00  0.00           C
ATOM   2461  C28 POPEM  70      19.051  86.896  40.608  1.00  0.00           C
ATOM   2464  C29 POPEM  70      18.351  85.756  41.308  1.00  0.00           C
ATOM   2466 0C21 POPEM  70      18.441  85.406  42.598  1.00  0.00           C
ATOM   2468 1C21 POPEM  70      19.251  86.086  43.668  1.00  0.00           C
ATOM   2471 2C21 POPEM  70      20.721  85.616  43.748  1.00  0.00           C
ATOM   2474 3C21 POPEM  70      21.451  86.126  45.008  1.00  0.00           C
ATOM   2477 4C21 POPEM  70      22.931  86.416  44.738  1.00  0.00           C
ATOM   2480 5C21 POPEM  70      23.741  86.916  45.948  1.00  0.00           C
ATOM   2483 6C21 POPEM  70      23.391  88.356  46.358  1.00  0.00           C
ATOM   2486 7C21 POPEM  70      24.361  88.946  47.388  1.00  0.00           C
ATOM   2489 8C21 POPEM  70      23.941  90.336  47.878  1.00  0.00           C
ATOM   2493  C33 POPEM  70       8.651  89.606  34.438  1.00  0.00           C
ATOM   2496  C34 POPEM  70       7.701  90.456  33.578  1.00  0.00           C
ATOM   2499  C35 POPEM  70       6.211  90.186  33.828  1.00  0.00           C
ATOM   2502  C36 POPEM  70       5.421  91.406  34.338  1.00  0.00           C
ATOM   2505  C37 POPEM  70       5.821  91.896  35.738  1.00  0.00           C
ATOM   2508  C38 POPEM  70       4.791  92.896  36.278  1.00  0.00           C
ATOM   2511  C39 POPEM  70       5.271  93.846  37.388  1.00  0.00           C
ATOM   2514 0C31 POPEM  70       6.211  93.206  38.418  1.00  0.00           C
ATOM   2517 1C31 POPEM  70       6.691  94.226  39.458  1.00  0.00           C
ATOM   2520 2C31 POPEM  70       7.921  93.746  40.238  1.00  0.00           C
ATOM   2523 3C31 POPEM  70       8.581  94.876  41.038  1.00  0.00           C
ATOM   2526 4C31 POPEM  70       8.411  94.726  42.558  1.00  0.00           C
ATOM   2529 5C31 POPEM  70       8.941  95.946  43.308  1.00  0.00           C
ATOM   2532 6C31 POPEM  70       8.621  95.926  44.798  1.00  0.00           C
ATOM   2536  NH3 POPEN  71     128.031 106.956  72.198  1.00  0.00           N
ATOM   2540  C12 POPEN  71     127.681 105.546  71.778  1.00  0.00           C
ATOM   2543  C11 POPEN  71     126.221 105.166  72.038  1.00  0.00           C
ATOM   2546  P   POPEN  71     126.161 102.606  72.618  1.00  0.00           P
ATOM   2547  O13 POPEN  71     124.991 102.606  73.528  1.00  0.00           O
ATOM   2548  O14 POPEN  71     127.521 102.586  73.208  1.00  0.00           O
ATOM   2549  O11 POPEN  71     126.071 101.356  71.668  1.00  0.00           O
ATOM   2550  O12 POPEN  71     126.051 103.806  71.618  1.00  0.00           O
ATOM   2551  C1  POPEN  71     124.951 101.246  70.788  1.00  0.00           C
ATOM   2554  C2  POPEN  71     125.451 101.456  69.348  1.00  0.00           C
ATOM   2556  O21 POPEN  71     124.301 101.726  68.528  1.00  0.00           O
ATOM   2557  C21 POPEN  71     124.481 102.606  67.558  1.00  0.00           C
ATOM   2558  O22 POPEN  71     125.511 103.196  67.288  1.00  0.00           O
ATOM   2559  C22 POPEN  71     123.151 102.746  66.828  1.00  0.00           C
ATOM   2562  C3  POPEN  71     126.191 100.196  68.848  1.00  0.00           C
ATOM   2565  O31 POPEN  71     126.781 100.416  67.558  1.00  0.00           O
ATOM   2566  C31 POPEN  71     128.041 100.786  67.598  1.00  0.00           C
ATOM   2567  O32 POPEN  71     128.711 100.956  68.598  1.00  0.00           O
ATOM   2568  C32 POPEN  71     128.531 100.976  66.168  1.00  0.00           C
ATOM   2571  C23 POPEN  71     123.111 103.886  65.778  1.00  0.00           C
ATOM   2574  C24 POPEN  71     123.671 103.426  64.438  1.00  0.00           C
ATOM   2577  C25 POPEN  71     123.781 104.526  63.378  1.00  0.00           C
ATOM   2580  C26 POPEN  71     124.851 105.556  63.768  1.00  0.00           C
ATOM   2583  C27 POPEN  71     125.391 106.406  62.598  1.00  0.00           C
ATOM   2586  C28 POPEN  71     126.681 107.136  63.028  1.00  0.00           C
ATOM   2589  C29 POPEN  71     127.021 108.476  62.438  1.00  0.00           C
ATOM   2591 0C21 POPEN  71     126.901 108.926  61.178  1.00  0.00           C
ATOM   2593 1C21 POPEN  71     126.421 108.166  59.968  1.00  0.00           C
ATOM   2596 2C21 POPEN  71     126.921 108.816  58.648  1.00  0.00           C
ATOM   2599 3C21 POPEN  71     126.391 110.236  58.418  1.00  0.00           C
ATOM   2602 4C21 POPEN  71     126.701 110.786  57.018  1.00  0.00           C
ATOM   2605 5C21 POPEN  71     126.311 112.266  56.868  1.00  0.00           C
ATOM   2608 6C21 POPEN  71     126.351 112.726  55.398  1.00  0.00           C
ATOM   2611 7C21 POPEN  71     125.981 114.216  55.218  1.00  0.00           C
ATOM   2614 8C21 POPEN  71     127.181 115.156  55.268  1.00  0.00           C
ATOM   2618  C33 POPEN  71     128.741  99.616  65.448  1.00  0.00           C
ATOM   2621  C34 POPEN  71     129.473  99.766  64.108  1.00  0.00           C
ATOM   2624  C35 POPEN  71     128.701 100.606  63.068  1.00  0.00           C
ATOM   2627  C36 POPEN  71     129.413 100.696  61.708  1.00  0.00           C
ATOM   2630  C37 POPEN  71     128.661 101.616  60.718  1.00  0.00           C
ATOM   2633  C38 POPEN  71     129.343 101.686  59.338  1.00  0.00           C
ATOM   2636  C39 POPEN  71     130.573 102.606  59.318  1.00  0.00           C
ATOM   2639 0C31 POPEN  71     130.373 103.906  58.518  1.00  0.00           C
ATOM   2642 1C31 POPEN  71     131.523 104.906  58.738  1.00  0.00           C
ATOM   2645 2C31 POPEN  71     131.553 106.116  57.788  1.00  0.00           C
ATOM   2648 3C31 POPEN  71     132.083 105.796  56.388  1.00  0.00           C
ATOM   2651 4C31 POPEN  71     133.583 105.476  56.318  1.00  0.00           C
ATOM   2654 5C31 POPEN  71     134.013 105.036  54.918  1.00  0.00           C
ATOM   2657 6C31 POPEN  71     135.503 104.686  54.798  1.00  0.00           C
ATOM   2661  NH3 POPEO  72      83.741 112.206  74.718  1.00  0.00           N
ATOM   2665  C12 POPEO  72      83.391 111.106  73.748  1.00  0.00           C
ATOM   2668  C11 POPEO  72      82.511 110.016  74.388  1.00  0.00           C
ATOM   2671  P   POPEO  72      83.001 107.756  73.198  1.00  0.00           P
ATOM   2672  O13 POPEO  72      84.421 108.176  73.138  1.00  0.00           O
ATOM   2673  O14 POPEO  72      82.641 106.776  74.228  1.00  0.00           O
ATOM   2674  O11 POPEO  72      82.551 107.246  71.768  1.00  0.00           O
ATOM   2675  O12 POPEO  72      82.121 109.066  73.398  1.00  0.00           O
ATOM   2676  C1  POPEO  72      82.791 108.096  70.638  1.00  0.00           C
ATOM   2679  C2  POPEO  72      81.601 108.036  69.668  1.00  0.00           C
ATOM   2681  O21 POPEO  72      81.861 109.016  68.658  1.00  0.00           O
ATOM   2682  C21 POPEO  72      82.011 108.546  67.438  1.00  0.00           C
ATOM   2683  O22 POPEO  72      81.731 107.416  67.068  1.00  0.00           O
ATOM   2684  C22 POPEO  72      82.701 109.646  66.628  1.00  0.00           C
ATOM   2687  C3  POPEO  72      80.251 108.306  70.368  1.00  0.00           C
ATOM   2690  O31 POPEO  72      79.141 107.926  69.528  1.00  0.00           O
ATOM   2691  C31 POPEO  72      78.541 108.936  68.908  1.00  0.00           C
ATOM   2692  O32 POPEO  72      79.001 110.046  68.758  1.00  0.00           O
ATOM   2693  C32 POPEO  72      77.101 108.536  68.558  1.00  0.00           C
ATOM   2696  C23 POPEO  72      83.001 109.326  65.148  1.00  0.00           C
ATOM   2699  C24 POPEO  72      81.791 109.516  64.228  1.00  0.00           C
ATOM   2702  C25 POPEO  72      82.131 109.176  62.768  1.00  0.00           C
ATOM   2705  C26 POPEO  72      82.921 110.256  62.008  1.00  0.00           C
ATOM   2708  C27 POPEO  72      83.351 109.736  60.628  1.00  0.00           C
ATOM   2711  C28 POPEO  72      84.061 110.776  59.748  1.00  0.00           C
ATOM   2714  C29 POPEO  72      85.371 111.236  60.328  1.00  0.00           C
ATOM   2716 0C21 POPEO  72      86.051 112.316  59.928  1.00  0.00           C
ATOM   2718 1C21 POPEO  72      85.691 113.236  58.788  1.00  0.00           C
ATOM   2721 2C21 POPEO  72      86.901 113.446  57.848  1.00  0.00           C
ATOM   2724 3C21 POPEO  72      88.031 114.266  58.488  1.00  0.00           C
ATOM   2727 4C21 POPEO  72      89.431 113.666  58.278  1.00  0.00           C
ATOM   2730 5C21 POPEO  72      89.861 113.676  56.798  1.00  0.00           C
ATOM   2733 6C21 POPEO  72      91.331 113.296  56.598  1.00  0.00           C
ATOM   2736 7C21 POPEO  72      91.721 113.286  55.118  1.00  0.00           C
ATOM   2739 8C21 POPEO  72      93.231 113.456  54.878  1.00  0.00           C
ATOM   2743  C33 POPEO  72      76.661 108.906  67.138  1.00  0.00           C
ATOM   2746  C34 POPEO  72      77.321 108.046  66.068  1.00  0.00           C
ATOM   2749  C35 POPEO  72      76.461 107.996  64.808  1.00  0.00           C
ATOM   2752  C36 POPEO  72      77.071 107.256  63.618  1.00  0.00           C
ATOM   2755  C37 POPEO  72      77.481 105.806  63.938  1.00  0.00           C
ATOM   2758  C38 POPEO  72      77.981 105.026  62.708  1.00  0.00           C
ATOM   2761  C39 POPEO  72      76.901 104.766  61.638  1.00  0.00           C
ATOM   2764 0C31 POPEO  72      75.771 103.826  62.088  1.00  0.00           C
ATOM   2767 1C31 POPEO  72      74.781 103.556  60.948  1.00  0.00           C
ATOM   2770 2C31 POPEO  72      73.851 102.366  61.218  1.00  0.00           C
ATOM   2773 3C31 POPEO  72      72.641 102.686  62.118  1.00  0.00           C
ATOM   2776 4C31 POPEO  72      71.501 103.386  61.368  1.00  0.00           C
ATOM   2779 5C31 POPEO  72      70.261 103.576  62.238  1.00  0.00           C
ATOM   2782 6C31 POPEO  72      69.091 104.186  61.468  1.00  0.00           C
ATOM   2786  NH3 POPEP  73      27.411  36.036  29.148  1.00  0.00           N
ATOM   2790  C12 POPEP  73      25.921  35.866  29.238  1.00  0.00           C
ATOM   2793  C11 POPEP  73      25.431  34.466  28.808  1.00  0.00           C
ATOM   2796  P   POPEP  73      22.861  35.066  28.778  1.00  0.00           P
ATOM   2797  O13 POPEP  73      23.231  36.036  27.718  1.00  0.00           O
ATOM   2798  O14 POPEP  73      21.691  34.176  28.618  1.00  0.00           O
ATOM   2799  O11 POPEP  73      22.581  35.926  30.058  1.00  0.00           O
ATOM   2800  O12 POPEP  73      24.101  34.226  29.248  1.00  0.00           O
ATOM   2801  C1  POPEP  73      22.651  35.336  31.358  1.00  0.00           C
ATOM   2804  C2  POPEP  73      21.271  35.456  32.038  1.00  0.00           C
ATOM   2806  O21 POPEP  73      21.431  35.266  33.458  1.00  0.00           O
ATOM   2807  C21 POPEP  73      21.691  34.026  33.888  1.00  0.00           C
ATOM   2808  O22 POPEP  73      21.691  33.016  33.228  1.00  0.00           O
ATOM   2809  C22 POPEP  73      22.001  34.076  35.388  1.00  0.00           C
ATOM   2812  C3  POPEP  73      20.191  34.556  31.328  1.00  0.00           C
ATOM   2815  O31 POPEP  73      18.971  34.436  32.078  1.00  0.00           O
ATOM   2816  C31 POPEP  73      18.101  35.416  31.858  1.00  0.00           C
ATOM   2817  O32 POPEP  73      18.301  36.386  31.158  1.00  0.00           O
ATOM   2818  C32 POPEP  73      16.791  35.126  32.608  1.00  0.00           C
ATOM   2821  C23 POPEP  73      21.081  34.996  36.218  1.00  0.00           C
ATOM   2824  C24 POPEP  73      21.831  36.106  36.978  1.00  0.00           C
ATOM   2827  C25 POPEP  73      22.821  35.566  38.018  1.00  0.00           C
ATOM   2830  C26 POPEP  73      23.421  36.666  38.898  1.00  0.00           C
ATOM   2833  C27 POPEP  73      24.321  36.076  39.988  1.00  0.00           C
ATOM   2836  C28 POPEP  73      24.921  37.146  40.908  1.00  0.00           C
ATOM   2839  C29 POPEP  73      25.491  36.536  42.158  1.00  0.00           C
ATOM   2841 0C21 POPEP  73      24.861  36.476  43.348  1.00  0.00           C
ATOM   2843 1C21 POPEP  73      23.481  37.026  43.648  1.00  0.00           C
ATOM   2846 2C21 POPEP  73      23.531  38.426  44.298  1.00  0.00           C
ATOM   2849 3C21 POPEP  73      24.261  38.426  45.658  1.00  0.00           C
ATOM   2852 4C21 POPEP  73      24.161  39.776  46.398  1.00  0.00           C
ATOM   2855 5C21 POPEP  73      24.831  39.696  47.768  1.00  0.00           C
ATOM   2858 6C21 POPEP  73      24.741  40.976  48.608  1.00  0.00           C
ATOM   2861 7C21 POPEP  73      26.111  41.596  48.898  1.00  0.00           C
ATOM   2864 8C21 POPEP  73      26.061  42.766  49.878  1.00  0.00           C
ATOM   2868  C33 POPEP  73      16.861  35.046  34.148  1.00  0.00           C
ATOM   2871  C34 POPEP  73      16.861  33.596  34.658  1.00  0.00           C
ATOM   2874  C35 POPEP  73      16.611  33.516  36.158  1.00  0.00           C
ATOM   2877  C36 POPEP  73      16.251  32.096  36.608  1.00  0.00           C
ATOM   2880  C37 POPEP  73      16.001  32.016  38.118  1.00  0.00           C
ATOM   2883  C38 POPEP  73      15.401  30.676  38.548  1.00  0.00           C
ATOM   2886  C39 POPEP  73      15.011  30.626  40.028  1.00  0.00           C
ATOM   2889 0C31 POPEP  73      13.921  31.636  40.408  1.00  0.00           C
ATOM   2892 1C31 POPEP  73      13.241  31.326  41.748  1.00  0.00           C
ATOM   2895 2C31 POPEP  73      12.661  32.576  42.418  1.00  0.00           C
ATOM   2898 3C31 POPEP  73      13.721  33.366  43.198  1.00  0.00           C
ATOM   2901 4C31 POPEP  73      13.731  33.016  44.688  1.00  0.00           C
ATOM   2904 5C31 POPEP  73      14.941  33.596  45.428  1.00  0.00           C
ATOM   2907 6C31 POPEP  73      14.921  33.276  46.928  1.00  0.00           C
ATOM   2911  NH3 POPEQ  74      94.561   6.366  70.138  1.00  0.00           N
ATOM   2915  C12 POPEQ  74      94.761   7.036  68.798  1.00  0.00           C
ATOM   2918  C11 POPEQ  74      96.141   7.716  68.718  1.00  0.00           C
ATOM   2921  P   POPEQ  74      97.811   8.726  66.988  1.00  0.00           P
ATOM   2922  O13 POPEQ  74      98.031  10.156  67.318  1.00  0.00           O
ATOM   2923  O14 POPEQ  74      98.791   7.736  67.468  1.00  0.00           O
ATOM   2924  O11 POPEQ  74      97.691   8.586  65.418  1.00  0.00           O
ATOM   2925  O12 POPEQ  74      96.341   8.306  67.438  1.00  0.00           O
ATOM   2926  C1  POPEQ  74      98.841   8.836  64.608  1.00  0.00           C
ATOM   2929  C2  POPEQ  74      98.471   9.876  63.548  1.00  0.00           C
ATOM   2931  O21 POPEQ  74      99.451   9.836  62.498  1.00  0.00           O
ATOM   2932  C21 POPEQ  74      99.361   8.836  61.628  1.00  0.00           C
ATOM   2933  O22 POPEQ  74      98.401   8.126  61.448  1.00  0.00           O
ATOM   2934  C22 POPEQ  74     100.711   8.716  60.948  1.00  0.00           C
ATOM   2937  C3  POPEQ  74      98.341  11.316  64.158  1.00  0.00           C
ATOM   2940  O31 POPEQ  74      97.851  12.306  63.218  1.00  0.00           O
ATOM   2941  C31 POPEQ  74      98.781  12.966  62.538  1.00  0.00           C
ATOM   2942  O32 POPEQ  74      99.971  13.006  62.818  1.00  0.00           O
ATOM   2943  C32 POPEQ  74      98.181  13.676  61.318  1.00  0.00           C
ATOM   2946  C23 POPEQ  74     100.861   7.596  59.908  1.00  0.00           C
ATOM   2949  C24 POPEQ  74     102.341   7.476  59.508  1.00  0.00           C
ATOM   2952  C25 POPEQ  74     102.591   6.456  58.398  1.00  0.00           C
ATOM   2955  C26 POPEQ  74     104.011   5.876  58.378  1.00  0.00           C
ATOM   2958  C27 POPEQ  74     104.701   5.936  56.998  1.00  0.00           C
ATOM   2961  C28 POPEQ  74     104.901   7.376  56.478  1.00  0.00           C
ATOM   2964  C29 POPEQ  74     106.051   7.566  55.518  1.00  0.00           C
ATOM   2966 0C21 POPEQ  74     106.141   7.076  54.258  1.00  0.00           C
ATOM   2968 1C21 POPEQ  74     105.131   6.216  53.538  1.00  0.00           C
ATOM   2971 2C21 POPEQ  74     105.741   4.876  53.108  1.00  0.00           C
ATOM   2974 3C21 POPEQ  74     106.161   3.956  54.268  1.00  0.00           C
ATOM   2977 4C21 POPEQ  74     106.871   2.676  53.808  1.00  0.00           C
ATOM   2980 5C21 POPEQ  74     108.251   2.946  53.178  1.00  0.00           C
ATOM   2983 6C21 POPEQ  74     109.081   1.666  53.018  1.00  0.00           C
ATOM   2986 7C21 POPEQ  74     110.531   1.946  52.598  1.00  0.00           C
ATOM   2989 8C21 POPEQ  74     111.421   0.696  52.658  1.00  0.00           C
ATOM   2993  C33 POPEQ  74      98.941  13.216  60.058  1.00  0.00           C
ATOM   2996  C34 POPEQ  74      98.281  13.536  58.698  1.00  0.00           C
ATOM   2999  C35 POPEQ  74      99.081  12.866  57.568  1.00  0.00           C
ATOM   3002  C36 POPEQ  74      98.401  12.736  56.208  1.00  0.00           C
ATOM   3005  C37 POPEQ  74      98.351  14.036  55.398  1.00  0.00           C
ATOM   3008  C38 POPEQ  74      98.011  13.776  53.918  1.00  0.00           C
ATOM   3011  C39 POPEQ  74      97.921  15.046  53.058  1.00  0.00           C
ATOM   3014 0C31 POPEQ  74      99.261  15.776  52.918  1.00  0.00           C
ATOM   3017 1C31 POPEQ  74      99.151  17.066  52.088  1.00  0.00           C
ATOM   3020 2C31 POPEQ  74     100.471  17.836  52.028  1.00  0.00           C
ATOM   3023 3C31 POPEQ  74     100.341  19.246  51.438  1.00  0.00           C
ATOM   3026 4C31 POPEQ  74      99.851  19.306  49.988  1.00  0.00           C
ATOM   3029 5C31 POPEQ  74      99.761  20.756  49.478  1.00  0.00           C
ATOM   3032 6C31 POPEQ  74      99.421  20.866  47.998  1.00  0.00           C
ATOM   3036  NH3 POPER  75      99.881 128.878  71.928  1.00  0.00           N
ATOM   3040  C12 POPER  75     101.291 128.416  71.728  1.00  0.00           C
ATOM   3043  C11 POPER  75     101.991 129.228  70.638  1.00  0.00           C
ATOM   3046  P   POPER  75     104.511 129.028  71.358  1.00  0.00           P
ATOM   3047  O13 POPER  75     105.481 129.958  70.758  1.00  0.00           O
ATOM   3048  O14 POPER  75     104.031 129.298  72.738  1.00  0.00           O
ATOM   3049  O11 POPER  75     105.211 127.606  71.458  1.00  0.00           O
ATOM   3050  O12 POPER  75     103.291 128.728  70.418  1.00  0.00           O
ATOM   3051  C1  POPER  75     104.501 126.386  71.268  1.00  0.00           C
ATOM   3054  C2  POPER  75     104.761 125.776  69.868  1.00  0.00           C
ATOM   3056  O21 POPER  75     104.201 126.626  68.858  1.00  0.00           O
ATOM   3057  C21 POPER  75     104.841 127.036  67.758  1.00  0.00           C
ATOM   3058  O22 POPER  75     104.271 127.566  66.818  1.00  0.00           O
ATOM   3059  C22 POPER  75     106.351 126.756  67.748  1.00  0.00           C
ATOM   3062  C3  POPER  75     104.081 124.386  69.738  1.00  0.00           C
ATOM   3065  O31 POPER  75     104.621 123.636  68.628  1.00  0.00           O
ATOM   3066  C31 POPER  75     105.391 122.596  68.888  1.00  0.00           C
ATOM   3067  O32 POPER  75     105.711 122.206  69.998  1.00  0.00           O
ATOM   3068  C32 POPER  75     105.761 121.916  67.568  1.00  0.00           C
ATOM   3071  C23 POPER  75     107.111 127.286  66.498  1.00  0.00           C
ATOM   3074  C24 POPER  75     107.711 126.156  65.648  1.00  0.00           C
ATOM   3077  C25 POPER  75     108.801 126.636  64.668  1.00  0.00           C
ATOM   3080  C26 POPER  75     109.401 125.486  63.828  1.00  0.00           C
ATOM   3083  C27 POPER  75     108.541 125.146  62.608  1.00  0.00           C
ATOM   3086  C28 POPER  75     108.901 123.816  61.908  1.00  0.00           C
ATOM   3089  C29 POPER  75     110.351 123.616  61.538  1.00  0.00           C
ATOM   3091 0C21 POPER  75     111.081 124.316  60.648  1.00  0.00           C
ATOM   3093 1C21 POPER  75     110.591 125.446  59.778  1.00  0.00           C
ATOM   3096 2C21 POPER  75     110.681 125.056  58.298  1.00  0.00           C
ATOM   3099 3C21 POPER  75     109.951 126.066  57.398  1.00  0.00           C
ATOM   3102 4C21 POPER  75     109.941 125.656  55.928  1.00  0.00           C
ATOM   3105 5C21 POPER  75     109.061 126.586  55.078  1.00  0.00           C
ATOM   3108 6C21 POPER  75     108.991 126.156  53.608  1.00  0.00           C
ATOM   3111 7C21 POPER  75     108.141 127.116  52.768  1.00  0.00           C
ATOM   3114 8C21 POPER  75     107.901 126.636  51.338  1.00  0.00           C
ATOM   3118  C33 POPER  75     106.981 122.556  66.858  1.00  0.00           C
ATOM   3121  C34 POPER  75     107.571 121.676  65.738  1.00  0.00           C
ATOM   3124  C35 POPER  75     106.601 121.406  64.578  1.00  0.00           C
ATOM   3127  C36 POPER  75     107.161 120.486  63.478  1.00  0.00           C
ATOM   3130  C37 POPER  75     106.221 120.456  62.258  1.00  0.00           C
ATOM   3133  C38 POPER  75     106.421 119.206  61.368  1.00  0.00           C
ATOM   3136  C39 POPER  75     105.481 119.166  60.138  1.00  0.00           C
ATOM   3139 0C31 POPER  75     104.111 118.486  60.348  1.00  0.00           C
ATOM   3142 1C31 POPER  75     103.291 119.036  61.528  1.00  0.00           C
ATOM   3145 2C31 POPER  75     101.911 118.376  61.728  1.00  0.00           C
ATOM   3148 3C31 POPER  75     100.841 118.796  60.718  1.00  0.00           C
ATOM   3151 4C31 POPER  75      99.431 118.416  61.208  1.00  0.00           C
ATOM   3154 5C31 POPER  75      98.401 118.286  60.088  1.00  0.00           C
ATOM   3157 6C31 POPER  75      97.001 117.996  60.618  1.00  0.00           C
ATOM   3161  NH3 POPES  76     104.761  79.426  29.088  1.00  0.00           N
ATOM   3165  C12 POPES  76     104.901  79.086  27.618  1.00  0.00           C
ATOM   3168  C11 POPES  76     106.341  79.106  27.078  1.00  0.00           C
ATOM   3171  P   POPES  76     107.641  77.486  28.688  1.00  0.00           P
ATOM   3172  O13 POPES  76     106.661  76.706  29.458  1.00  0.00           O
ATOM   3173  O14 POPES  76     108.971  76.876  28.458  1.00  0.00           O
ATOM   3174  O11 POPES  76     107.811  78.896  29.358  1.00  0.00           O
ATOM   3175  O12 POPES  76     107.011  77.856  27.288  1.00  0.00           O
ATOM   3176  C1  POPES  76     108.901  79.066  30.268  1.00  0.00           C
ATOM   3179  C2  POPES  76     108.571  78.456  31.658  1.00  0.00           C
ATOM   3181  O21 POPES  76     108.051  79.506  32.478  1.00  0.00           O
ATOM   3182  C21 POPES  76     106.751  79.606  32.468  1.00  0.00           C
ATOM   3183  O22 POPES  76     105.961  78.996  31.758  1.00  0.00           O
ATOM   3184  C22 POPES  76     106.331  80.466  33.658  1.00  0.00           C
ATOM   3187  C3  POPES  76     109.811  77.836  32.358  1.00  0.00           C
ATOM   3190  O31 POPES  76     109.551  77.656  33.768  1.00  0.00           O
ATOM   3191  C31 POPES  76     109.261  76.436  34.188  1.00  0.00           C
ATOM   3192  O32 POPES  76     109.531  75.406  33.608  1.00  0.00           O
ATOM   3193  C32 POPES  76     108.521  76.556  35.538  1.00  0.00           C
ATOM   3196  C23 POPES  76     105.661  79.636  34.758  1.00  0.00           C
ATOM   3199  C24 POPES  76     105.921  80.196  36.158  1.00  0.00           C
ATOM   3202  C25 POPES  76     105.461  79.196  37.218  1.00  0.00           C
ATOM   3205  C26 POPES  76     105.691  79.676  38.648  1.00  0.00           C
ATOM   3208  C27 POPES  76     104.411  79.646  39.478  1.00  0.00           C
ATOM   3211  C28 POPES  76     104.651  80.006  40.948  1.00  0.00           C
ATOM   3214  C29 POPES  76     103.321  80.016  41.648  1.00  0.00           C
ATOM   3216 0C21 POPES  76     102.881  79.096  42.518  1.00  0.00           C
ATOM   3218 1C21 POPES  76     103.641  77.916  43.068  1.00  0.00           C
ATOM   3221 2C21 POPES  76     103.351  77.786  44.568  1.00  0.00           C
ATOM   3224 3C21 POPES  76     103.981  76.556  45.218  1.00  0.00           C
ATOM   3227 4C21 POPES  76     103.261  76.246  46.538  1.00  0.00           C
ATOM   3230 5C21 POPES  76     103.971  75.226  47.418  1.00  0.00           C
ATOM   3233 6C21 POPES  76     103.071  74.836  48.608  1.00  0.00           C
ATOM   3236 7C21 POPES  76     103.791  74.016  49.678  1.00  0.00           C
ATOM   3239 8C21 POPES  76     102.931  73.806  50.918  1.00  0.00           C
ATOM   3243  C33 POPES  76     107.211  75.726  35.618  1.00  0.00           C
ATOM   3246  C34 POPES  76     107.251  74.586  36.658  1.00  0.00           C
ATOM   3249  C35 POPES  76     107.121  75.046  38.118  1.00  0.00           C
ATOM   3252  C36 POPES  76     105.671  75.276  38.588  1.00  0.00           C
ATOM   3255  C37 POPES  76     105.551  75.986  39.958  1.00  0.00           C
ATOM   3258  C38 POPES  76     106.151  75.226  41.148  1.00  0.00           C
ATOM   3261  C39 POPES  76     105.461  73.886  41.448  1.00  0.00           C
ATOM   3264 0C31 POPES  76     105.921  73.276  42.778  1.00  0.00           C
ATOM   3267 1C31 POPES  76     105.111  72.036  43.188  1.00  0.00           C
ATOM   3270 2C31 POPES  76     105.691  71.376  44.448  1.00  0.00           C
ATOM   3273 3C31 POPES  76     104.701  70.496  45.228  1.00  0.00           C
ATOM   3276 4C31 POPES  76     103.531  71.276  45.848  1.00  0.00           C
ATOM   3279 5C31 POPES  76     102.731  70.476  46.878  1.00  0.00           C
ATOM   3282 6C31 POPES  76     101.291  70.956  47.008  1.00  0.00           C
ATOM   3286  NH3 POPET  77      21.361 129.578  70.508  1.00  0.00           N
ATOM   3290  C12 POPET  77      19.931 129.318  70.898  1.00  0.00           C
ATOM   3293  C11 POPET  77      19.441 130.308  71.968  1.00  0.00           C
ATOM   3296  P   POPET  77      16.851 129.898  71.718  1.00  0.00           P
ATOM   3297  O13 POPET  77      15.741 129.688  72.678  1.00  0.00           O
ATOM   3298  O14 POPET  77      16.771 131.118  70.868  1.00  0.00           O
ATOM   3299  O11 POPET  77      16.911 128.638  70.768  1.00  0.00           O
ATOM   3300  O12 POPET  77      18.211 129.858  72.518  1.00  0.00           O
ATOM   3301  C1  POPET  77      15.761 127.766  70.638  1.00  0.00           C
ATOM   3304  C2  POPET  77      14.811 128.106  69.458  1.00  0.00           C
ATOM   3306  O21 POPET  77      15.531 127.986  68.208  1.00  0.00           O
ATOM   3307  C21 POPET  77      14.841 127.456  67.208  1.00  0.00           C
ATOM   3308  O22 POPET  77      13.651 127.176  67.238  1.00  0.00           O
ATOM   3309  C22 POPET  77      15.771 127.266  65.998  1.00  0.00           C
ATOM   3312  C3  POPET  77      14.171 129.518  69.598  1.00  0.00           C
ATOM   3315  O31 POPET  77      13.051 129.718  68.698  1.00  0.00           O
ATOM   3316  C31 POPET  77      13.261 130.608  67.728  1.00  0.00           C
ATOM   3317  O32 POPET  77      14.261 131.288  67.588  1.00  0.00           O
ATOM   3318  C32 POPET  77      12.061 130.668  66.798  1.00  0.00           C
ATOM   3321  C23 POPET  77      16.361 125.836  65.928  1.00  0.00           C
ATOM   3324  C24 POPET  77      15.341 124.786  65.468  1.00  0.00           C
ATOM   3327  C25 POPET  77      15.181 124.696  63.938  1.00  0.00           C
ATOM   3330  C26 POPET  77      16.261 123.846  63.248  1.00  0.00           C
ATOM   3333  C27 POPET  77      15.971 123.656  61.748  1.00  0.00           C
ATOM   3336  C28 POPET  77      16.771 122.516  61.088  1.00  0.00           C
ATOM   3339  C29 POPET  77      18.251 122.786  61.098  1.00  0.00           C
ATOM   3341 0C21 POPET  77      19.131 122.606  60.098  1.00  0.00           C
ATOM   3343 1C21 POPET  77      18.861 122.106  58.708  1.00  0.00           C
ATOM   3346 2C21 POPET  77      19.241 123.206  57.698  1.00  0.00           C
ATOM   3349 3C21 POPET  77      19.341 122.696  56.248  1.00  0.00           C
ATOM   3352 4C21 POPET  77      19.811 123.796  55.278  1.00  0.00           C
ATOM   3355 5C21 POPET  77      18.771 124.906  55.038  1.00  0.00           C
ATOM   3358 6C21 POPET  77      17.561 124.416  54.228  1.00  0.00           C
ATOM   3361 7C21 POPET  77      16.631 125.556  53.788  1.00  0.00           C
ATOM   3364 8C21 POPET  77      15.471 125.066  52.918  1.00  0.00           C
ATOM   3368  C33 POPET  77      12.531 130.878  65.348  1.00  0.00           C
ATOM   3371  C34 POPET  77      13.281 129.668  64.788  1.00  0.00           C
ATOM   3374  C35 POPET  77      13.481 129.698  63.258  1.00  0.00           C
ATOM   3377  C36 POPET  77      13.441 128.306  62.618  1.00  0.00           C
ATOM   3380  C37 POPET  77      12.011 127.736  62.568  1.00  0.00           C
ATOM   3383  C38 POPET  77      11.941 126.236  62.228  1.00  0.00           C
ATOM   3386  C39 POPET  77      11.841 125.946  60.728  1.00  0.00           C
ATOM   3389 0C31 POPET  77      13.201 125.806  60.038  1.00  0.00           C
ATOM   3392 1C31 POPET  77      13.041 125.616  58.518  1.00  0.00           C
ATOM   3395 2C31 POPET  77      14.391 125.506  57.788  1.00  0.00           C
ATOM   3398 3C31 POPET  77      15.091 124.146  57.948  1.00  0.00           C
ATOM   3401 4C31 POPET  77      14.281 122.986  57.348  1.00  0.00           C
ATOM   3404 5C31 POPET  77      15.141 121.746  57.028  1.00  0.00           C
ATOM   3407 6C31 POPET  77      14.371 120.676  56.248  1.00  0.00           C
ATOM   3411  NH3 POPEU  78      62.971  78.036  32.058  1.00  0.00           N
ATOM   3415  C12 POPEU  78      61.581  78.556  32.318  1.00  0.00           C
ATOM   3418  C11 POPEU  78      61.401  80.006  31.828  1.00  0.00           C
ATOM   3421  P   POPEU  78      59.781  81.416  33.298  1.00  0.00           P
ATOM   3422  O13 POPEU  78      60.821  82.446  33.388  1.00  0.00           O
ATOM   3423  O14 POPEU  78      58.371  81.856  33.288  1.00  0.00           O
ATOM   3424  O11 POPEU  78      60.001  80.346  34.428  1.00  0.00           O
ATOM   3425  O12 POPEU  78      60.061  80.476  32.048  1.00  0.00           O
ATOM   3426  C1  POPEU  78      59.691  80.596  35.788  1.00  0.00           C
ATOM   3429  C2  POPEU  78      58.591  79.616  36.298  1.00  0.00           C
ATOM   3431  O21 POPEU  78      58.011  79.876  37.588  1.00  0.00           O
ATOM   3432  C21 POPEU  78      58.671  80.496  38.538  1.00  0.00           C
ATOM   3433  O22 POPEU  78      59.671  81.186  38.428  1.00  0.00           O
ATOM   3434  C22 POPEU  78      57.981  80.256  39.868  1.00  0.00           C
ATOM   3437  C3  POPEU  78      59.111  78.166  36.278  1.00  0.00           C
ATOM   3440  O31 POPEU  78      60.091  77.986  37.308  1.00  0.00           O
ATOM   3441  C31 POPEU  78      60.751  76.846  37.248  1.00  0.00           C
ATOM   3442  O32 POPEU  78      60.621  75.986  36.388  1.00  0.00           O
ATOM   3443  C32 POPEU  78      61.671  76.786  38.478  1.00  0.00           C
ATOM   3446  C23 POPEU  78      58.861  79.366  40.768  1.00  0.00           C
ATOM   3449  C24 POPEU  78      58.251  79.176  42.158  1.00  0.00           C
ATOM   3452  C25 POPEU  78      59.181  78.446  43.128  1.00  0.00           C
ATOM   3455  C26 POPEU  78      58.521  78.266  44.498  1.00  0.00           C
ATOM   3458  C27 POPEU  78      59.411  77.476  45.468  1.00  0.00           C
ATOM   3461  C28 POPEU  78      58.641  77.026  46.718  1.00  0.00           C
ATOM   3464  C29 POPEU  78      59.451  76.026  47.508  1.00  0.00           C
ATOM   3466 0C21 POPEU  78      59.151  74.726  47.668  1.00  0.00           C
ATOM   3468 1C21 POPEU  78      57.941  74.016  47.128  1.00  0.00           C
ATOM   3471 2C21 POPEU  78      56.761  74.046  48.118  1.00  0.00           C
ATOM   3474 3C21 POPEU  78      57.101  73.376  49.458  1.00  0.00           C
ATOM   3477 4C21 POPEU  78      55.961  73.416  50.498  1.00  0.00           C
ATOM   3480 5C21 POPEU  78      56.291  72.596  51.758  1.00  0.00           C
ATOM   3483 6C21 POPEU  78      57.661  72.936  52.358  1.00  0.00           C
ATOM   3486 7C21 POPEU  78      58.021  72.106  53.588  1.00  0.00           C
ATOM   3489 8C21 POPEU  78      59.491  72.266  53.978  1.00  0.00           C
ATOM   3493  C33 POPEU  78      62.291  78.166  38.808  1.00  0.00           C
ATOM   3496  C34 POPEU  78      63.321  78.096  39.938  1.00  0.00           C
ATOM   3499  C35 POPEU  78      62.631  78.056  41.298  1.00  0.00           C
ATOM   3502  C36 POPEU  78      63.601  77.866  42.458  1.00  0.00           C
ATOM   3505  C37 POPEU  78      62.961  78.296  43.778  1.00  0.00           C
ATOM   3508  C38 POPEU  78      63.961  78.346  44.938  1.00  0.00           C
ATOM   3511  C39 POPEU  78      64.351  76.966  45.468  1.00  0.00           C
ATOM   3514 0C31 POPEU  78      65.341  77.076  46.628  1.00  0.00           C
ATOM   3517 1C31 POPEU  78      65.501  75.756  47.378  1.00  0.00           C
ATOM   3520 2C31 POPEU  78      66.701  75.816  48.338  1.00  0.00           C
ATOM   3523 3C31 POPEU  78      66.861  74.536  49.168  1.00  0.00           C
ATOM   3526 4C31 POPEU  78      68.201  74.516  49.898  1.00  0.00           C
ATOM   3529 5C31 POPEU  78      68.411  73.296  50.808  1.00  0.00           C
ATOM   3532 6C31 POPEU  78      69.871  73.136  51.218  1.00  0.00           C
ATOM   3536  NH3 POPEV  79     116.961 126.036  73.758  1.00  0.00           N
ATOM   3540  C12 POPEV  79     118.161 126.416  74.588  1.00  0.00           C
ATOM   3543  C11 POPEV  79     119.351 126.856  73.708  1.00  0.00           C
ATOM   3546  P   POPEV  79     120.711 124.776  72.908  1.00  0.00           P
ATOM   3547  O13 POPEV  79     122.081 125.276  72.668  1.00  0.00           O
ATOM   3548  O14 POPEV  79     120.421 124.196  74.238  1.00  0.00           O
ATOM   3549  O11 POPEV  79     120.291 123.786  71.728  1.00  0.00           O
ATOM   3550  O12 POPEV  79     119.631 125.916  72.678  1.00  0.00           O
ATOM   3551  C1  POPEV  79     120.191 124.396  70.418  1.00  0.00           C
ATOM   3554  C2  POPEV  79     120.531 123.406  69.268  1.00  0.00           C
ATOM   3556  O21 POPEV  79     119.951 123.876  68.028  1.00  0.00           O
ATOM   3557  C21 POPEV  79     120.591 124.946  67.568  1.00  0.00           C
ATOM   3558  O22 POPEV  79     121.631 125.396  68.018  1.00  0.00           O
ATOM   3559  C22 POPEV  79     119.841 125.596  66.408  1.00  0.00           C
ATOM   3562  C3  POPEV  79     120.001 121.976  69.588  1.00  0.00           C
ATOM   3565  O31 POPEV  79     120.001 121.076  68.458  1.00  0.00           O
ATOM   3566  C31 POPEV  79     121.191 120.726  67.988  1.00  0.00           C
ATOM   3567  O32 POPEV  79     122.271 120.996  68.498  1.00  0.00           O
ATOM   3568  C32 POPEV  79     120.951 119.956  66.678  1.00  0.00           C
ATOM   3571  C23 POPEV  79     120.601 126.816  65.838  1.00  0.00           C
ATOM   3574  C24 POPEV  79     119.691 127.746  65.018  1.00  0.00           C
ATOM   3577  C25 POPEV  79     119.221 127.146  63.688  1.00  0.00           C
ATOM   3580  C26 POPEV  79     120.291 127.166  62.598  1.00  0.00           C
ATOM   3583  C27 POPEV  79     119.841 126.426  61.338  1.00  0.00           C
ATOM   3586  C28 POPEV  79     120.831 126.536  60.158  1.00  0.00           C
ATOM   3589  C29 POPEV  79     120.831 127.916  59.548  1.00  0.00           C
ATOM   3591 0C21 POPEV  79     120.121 128.316  58.468  1.00  0.00           C
ATOM   3593 1C21 POPEV  79     119.171 127.466  57.648  1.00  0.00           C
ATOM   3596 2C21 POPEV  79     119.551 127.416  56.158  1.00  0.00           C
ATOM   3599 3C21 POPEV  79     119.511 128.788  55.468  1.00  0.00           C
ATOM   3602 4C21 POPEV  79     119.241 128.728  53.948  1.00  0.00           C
ATOM   3605 5C21 POPEV  79     120.171 127.786  53.168  1.00  0.00           C
ATOM   3608 6C21 POPEV  79     121.661 128.106  53.328  1.00  0.00           C
ATOM   3611 7C21 POPEV  79     122.521 127.246  52.398  1.00  0.00           C
ATOM   3614 8C21 POPEV  79     124.021 127.446  52.628  1.00  0.00           C
ATOM   3618  C33 POPEV  79     120.871 120.896  65.458  1.00  0.00           C
ATOM   3621  C34 POPEV  79     120.391 120.276  64.138  1.00  0.00           C
ATOM   3624  C35 POPEV  79     120.511 121.276  62.978  1.00  0.00           C
ATOM   3627  C36 POPEV  79     120.061 120.746  61.598  1.00  0.00           C
ATOM   3630  C37 POPEV  79     120.331 121.756  60.468  1.00  0.00           C
ATOM   3633  C38 POPEV  79     119.651 121.396  59.138  1.00  0.00           C
ATOM   3636  C39 POPEV  79     119.741 122.496  58.068  1.00  0.00           C
ATOM   3639 0C31 POPEV  79     121.171 122.796  57.578  1.00  0.00           C
ATOM   3642 1C31 POPEV  79     121.191 123.646  56.308  1.00  0.00           C
ATOM   3645 2C31 POPEV  79     122.601 124.036  55.848  1.00  0.00           C
ATOM   3648 3C31 POPEV  79     122.781 123.936  54.318  1.00  0.00           C
ATOM   3651 4C31 POPEV  79     123.051 122.506  53.838  1.00  0.00           C
ATOM   3654 5C31 POPEV  79     123.101 122.376  52.308  1.00  0.00           C
ATOM   3657 6C31 POPEV  79     123.481 120.976  51.838  1.00  0.00           C
ATOM   3661  NH3 POPEW  80      96.561 108.976  71.678  1.00  0.00           N
ATOM   3665  C12 POPEW  80      95.811 107.816  71.108  1.00  0.00           C
ATOM   3668  C11 POPEW  80      94.491 107.506  71.848  1.00  0.00           C
ATOM   3671  P   POPEW  80      92.571 105.776  71.168  1.00  0.00           P
ATOM   3672  O13 POPEW  80      92.411 104.316  71.288  1.00  0.00           O
ATOM   3673  O14 POPEW  80      91.631 106.546  72.008  1.00  0.00           O
ATOM   3674  O11 POPEW  80      92.371 106.216  69.638  1.00  0.00           O
ATOM   3675  O12 POPEW  80      94.071 106.166  71.538  1.00  0.00           O
ATOM   3676  C1  POPEW  80      93.401 106.936  68.958  1.00  0.00           C
ATOM   3679  C2  POPEW  80      93.231 107.016  67.408  1.00  0.00           C
ATOM   3681  O21 POPEW  80      94.441 106.616  66.718  1.00  0.00           O
ATOM   3682  C21 POPEW  80      95.501 107.386  66.848  1.00  0.00           C
ATOM   3683  O22 POPEW  80      95.651 108.256  67.688  1.00  0.00           O
ATOM   3684  C22 POPEW  80      96.621 106.896  65.938  1.00  0.00           C
ATOM   3687  C3  POPEW  80      92.711 108.396  66.918  1.00  0.00           C
ATOM   3690  O31 POPEW  80      92.841 108.476  65.478  1.00  0.00           O
ATOM   3691  C31 POPEW  80      92.011 109.316  64.898  1.00  0.00           C
ATOM   3692  O32 POPEW  80      91.281 110.106  65.468  1.00  0.00           O
ATOM   3693  C32 POPEW  80      92.101 109.106  63.388  1.00  0.00           C
ATOM   3696  C23 POPEW  80      97.441 108.056  65.358  1.00  0.00           C
ATOM   3699  C24 POPEW  80      96.691 108.746  64.218  1.00  0.00           C
ATOM   3702  C25 POPEW  80      97.581 109.606  63.298  1.00  0.00           C
ATOM   3705  C26 POPEW  80      98.281 108.766  62.228  1.00  0.00           C
ATOM   3708  C27 POPEW  80      99.001 109.626  61.178  1.00  0.00           C
ATOM   3711  C28 POPEW  80      99.761 108.816  60.108  1.00  0.00           C
ATOM   3714  C29 POPEW  80      98.861 107.956  59.268  1.00  0.00           C
ATOM   3716 0C21 POPEW  80      98.821 107.886  57.918  1.00  0.00           C
ATOM   3718 1C21 POPEW  80      99.671 108.656  56.938  1.00  0.00           C
ATOM   3721 2C21 POPEW  80      98.951 108.776  55.578  1.00  0.00           C
ATOM   3724 3C21 POPEW  80      99.881 109.206  54.428  1.00  0.00           C
ATOM   3727 4C21 POPEW  80      99.121 109.596  53.148  1.00  0.00           C
ATOM   3730 5C21 POPEW  80      98.101 108.556  52.638  1.00  0.00           C
ATOM   3733 6C21 POPEW  80      97.191 109.116  51.538  1.00  0.00           C
ATOM   3736 7C21 POPEW  80      95.961 108.226  51.308  1.00  0.00           C
ATOM   3739 8C21 POPEW  80      94.901 108.796  50.368  1.00  0.00           C
ATOM   3743  C33 POPEW  80      93.461 109.526  62.798  1.00  0.00           C
ATOM   3746  C34 POPEW  80      93.361 109.826  61.298  1.00  0.00           C
ATOM   3749  C35 POPEW  80      94.721 110.116  60.648  1.00  0.00           C
ATOM   3752  C36 POPEW  80      94.541 110.666  59.228  1.00  0.00           C
ATOM   3755  C37 POPEW  80      95.821 110.616  58.368  1.00  0.00           C
ATOM   3758  C38 POPEW  80      95.481 110.446  56.878  1.00  0.00           C
ATOM   3761  C39 POPEW  80      95.061 109.006  56.558  1.00  0.00           C
ATOM   3764 0C31 POPEW  80      94.051 108.896  55.418  1.00  0.00           C
ATOM   3767 1C31 POPEW  80      93.331 107.536  55.448  1.00  0.00           C
ATOM   3770 2C31 POPEW  80      92.331 107.366  54.308  1.00  0.00           C
ATOM   3773 3C31 POPEW  80      91.581 106.036  54.418  1.00  0.00           C
ATOM   3776 4C31 POPEW  80      90.801 105.666  53.148  1.00  0.00           C
ATOM   3779 5C31 POPEW  80      90.301 104.226  53.208  1.00  0.00           C
ATOM   3782 6C31 POPEW  80      89.811 103.676  51.868  1.00  0.00           C
ATOM   3786  NH3 POPEX  81      52.101   9.946  70.158  1.00  0.00           N
ATOM   3790  C12 POPEX  81      51.971  10.966  71.238  1.00  0.00           C
ATOM   3793  C11 POPEX  81      50.551  11.046  71.818  1.00  0.00           C
ATOM   3796  P   POPEX  81      49.721  13.516  72.368  1.00  0.00           P
ATOM   3797  O13 POPEX  81      48.541  13.636  73.268  1.00  0.00           O
ATOM   3798  O14 POPEX  81      50.731  14.586  72.488  1.00  0.00           O
ATOM   3799  O11 POPEX  81      49.221  13.376  70.858  1.00  0.00           O
ATOM   3800  O12 POPEX  81      50.441  12.156  72.698  1.00  0.00           O
ATOM   3801  C1  POPEX  81      50.081  13.846  69.808  1.00  0.00           C
ATOM   3804  C2  POPEX  81      49.481  13.456  68.428  1.00  0.00           C
ATOM   3806  O21 POPEX  81      50.471  13.526  67.388  1.00  0.00           O
ATOM   3807  C21 POPEX  81      51.301  12.506  67.298  1.00  0.00           C
ATOM   3808  O22 POPEX  81      51.191  11.456  67.918  1.00  0.00           O
ATOM   3809  C22 POPEX  81      52.411  12.906  66.338  1.00  0.00           C
ATOM   3812  C3  POPEX  81      48.331  14.406  68.038  1.00  0.00           C
ATOM   3815  O31 POPEX  81      47.391  13.706  67.198  1.00  0.00           O
ATOM   3816  C31 POPEX  81      47.551  13.886  65.888  1.00  0.00           C
ATOM   3817  O32 POPEX  81      48.231  14.726  65.348  1.00  0.00           O
ATOM   3818  C32 POPEX  81      46.741  12.846  65.148  1.00  0.00           C
ATOM   3821  C23 POPEX  81      52.691  11.866  65.228  1.00  0.00           C
ATOM   3824  C24 POPEX  81      51.691  11.936  64.058  1.00  0.00           C
ATOM   3827  C25 POPEX  81      51.801  10.726  63.118  1.00  0.00           C
ATOM   3830  C26 POPEX  81      50.781  10.756  61.978  1.00  0.00           C
ATOM   3833  C27 POPEX  81      50.641   9.396  61.258  1.00  0.00           C
ATOM   3836  C28 POPEX  81      51.781   9.076  60.278  1.00  0.00           C
ATOM   3839  C29 POPEX  81      51.721   7.646  59.798  1.00  0.00           C
ATOM   3841 0C21 POPEX  81      50.931   7.166  58.818  1.00  0.00           C
ATOM   3843 1C21 POPEX  81      49.981   7.976  57.968  1.00  0.00           C
ATOM   3846 2C21 POPEX  81      49.591   7.266  56.668  1.00  0.00           C
ATOM   3849 3C21 POPEX  81      48.561   6.126  56.848  1.00  0.00           C
ATOM   3852 4C21 POPEX  81      48.261   5.396  55.528  1.00  0.00           C
ATOM   3855 5C21 POPEX  81      47.241   4.266  55.678  1.00  0.00           C
ATOM   3858 6C21 POPEX  81      47.061   3.476  54.368  1.00  0.00           C
ATOM   3861 7C21 POPEX  81      46.041   2.326  54.488  1.00  0.00           C
ATOM   3864 8C21 POPEX  81      45.961   1.446  53.238  1.00  0.00           C
ATOM   3868  C33 POPEX  81      47.721  11.826  64.538  1.00  0.00           C
ATOM   3871  C34 POPEX  81      47.031  10.696  63.768  1.00  0.00           C
ATOM   3874  C35 POPEX  81      46.071  11.176  62.668  1.00  0.00           C
ATOM   3877  C36 POPEX  81      46.741  12.036  61.598  1.00  0.00           C
ATOM   3880  C37 POPEX  81      45.801  12.366  60.438  1.00  0.00           C
ATOM   3883  C38 POPEX  81      46.521  12.876  59.178  1.00  0.00           C
ATOM   3886  C39 POPEX  81      47.051  14.316  59.288  1.00  0.00           C
ATOM   3889 0C31 POPEX  81      47.691  14.766  57.968  1.00  0.00           C
ATOM   3892 1C31 POPEX  81      48.011  16.266  57.938  1.00  0.00           C
ATOM   3895 2C31 POPEX  81      48.571  16.766  56.598  1.00  0.00           C
ATOM   3898 3C31 POPEX  81      49.861  16.056  56.158  1.00  0.00           C
ATOM   3901 4C31 POPEX  81      50.611  16.836  55.068  1.00  0.00           C
ATOM   3904 5C31 POPEX  81      51.951  16.216  54.678  1.00  0.00           C
ATOM   3907 6C31 POPEX  81      52.891  17.216  54.008  1.00  0.00           C
ATOM   3911  NH3 POPEY  82     124.091   1.586  29.458  1.00  0.00           N
ATOM   3915  C12 POPEY  82     123.021   1.876  28.428  1.00  0.00           C
ATOM   3918  C11 POPEY  82     121.611   1.516  28.918  1.00  0.00           C
ATOM   3921  P   POPEY  82     119.371   2.706  28.128  1.00  0.00           P
ATOM   3922  O13 POPEY  82     119.611   4.076  27.608  1.00  0.00           O
ATOM   3923  O14 POPEY  82     118.181   1.946  27.668  1.00  0.00           O
ATOM   3924  O11 POPEY  82     119.291   2.776  29.688  1.00  0.00           O
ATOM   3925  O12 POPEY  82     120.681   1.866  27.888  1.00  0.00           O
ATOM   3926  C1  POPEY  82     118.171   3.316  30.378  1.00  0.00           C
ATOM   3929  C2  POPEY  82     118.671   4.046  31.638  1.00  0.00           C
ATOM   3931  O21 POPEY  82     117.561   4.756  32.218  1.00  0.00           O
ATOM   3932  C21 POPEY  82     117.551   4.746  33.528  1.00  0.00           C
ATOM   3933  O22 POPEY  82     118.201   4.016  34.258  1.00  0.00           O
ATOM   3934  C22 POPEY  82     116.561   5.756  34.058  1.00  0.00           C
ATOM   3937  C3  POPEY  82     119.751   5.086  31.268  1.00  0.00           C
ATOM   3940  O31 POPEY  82     120.191   5.886  32.398  1.00  0.00           O
ATOM   3941  C31 POPEY  82     121.071   5.246  33.168  1.00  0.00           C
ATOM   3942  O32 POPEY  82     121.511   4.126  32.938  1.00  0.00           O
ATOM   3943  C32 POPEY  82     121.541   6.146  34.308  1.00  0.00           C
ATOM   3946  C23 POPEY  82     117.211   6.646  35.138  1.00  0.00           C
ATOM   3949  C24 POPEY  82     116.261   6.886  36.298  1.00  0.00           C
ATOM   3952  C25 POPEY  82     116.991   7.426  37.528  1.00  0.00           C
ATOM   3955  C26 POPEY  82     116.081   7.426  38.758  1.00  0.00           C
ATOM   3958  C27 POPEY  82     116.791   7.786  40.068  1.00  0.00           C
ATOM   3961  C28 POPEY  82     115.911   7.426  41.278  1.00  0.00           C
ATOM   3964  C29 POPEY  82     116.531   7.806  42.598  1.00  0.00           C
ATOM   3966 0C21 POPEY  82     116.191   8.856  43.368  1.00  0.00           C
ATOM   3968 1C21 POPEY  82     115.121   9.886  43.098  1.00  0.00           C
ATOM   3971 2C21 POPEY  82     114.121  10.026  44.268  1.00  0.00           C
ATOM   3974 3C21 POPEY  82     114.761  10.546  45.558  1.00  0.00           C
ATOM   3977 4C21 POPEY  82     113.751  10.846  46.668  1.00  0.00           C
ATOM   3980 5C21 POPEY  82     114.451  11.196  47.988  1.00  0.00           C
ATOM   3983 6C21 POPEY  82     113.481  11.596  49.108  1.00  0.00           C
ATOM   3986 7C21 POPEY  82     114.221  11.956  50.408  1.00  0.00           C
ATOM   3989 8C21 POPEY  82     113.291  12.406  51.528  1.00  0.00           C
ATOM   3993  C33 POPEY  82     121.361   5.556  35.738  1.00  0.00           C
ATOM   3996  C34 POPEY  82     122.391   6.156  36.718  1.00  0.00           C
ATOM   3999  C35 POPEY  82     122.121   5.896  38.208  1.00  0.00           C
ATOM   4002  C36 POPEY  82     123.011   6.796  39.088  1.00  0.00           C
ATOM   4005  C37 POPEY  82     123.001   6.436  40.578  1.00  0.00           C
ATOM   4008  C38 POPEY  82     124.421   6.296  41.168  1.00  0.00           C
ATOM   4011  C39 POPEY  82     125.221   7.616  41.258  1.00  0.00           C
ATOM   4014 0C31 POPEY  82     124.751   8.556  42.388  1.00  0.00           C
ATOM   4017 1C31 POPEY  82     125.831   9.566  42.828  1.00  0.00           C
ATOM   4020 2C31 POPEY  82     125.411  10.346  44.078  1.00  0.00           C
ATOM   4023 3C31 POPEY  82     126.511  11.236  44.678  1.00  0.00           C
ATOM   4026 4C31 POPEY  82     126.821  12.486  43.848  1.00  0.00           C
ATOM   4029 5C31 POPEY  82     127.731  13.476  44.598  1.00  0.00           C
ATOM   4032 6C31 POPEY  82     127.981  14.766  43.828  1.00  0.00           C
ATOM   4036  NH3 POPEZ  83      44.301  55.976  30.828  1.00  0.00           N
ATOM   4040  C12 POPEZ  83      44.011  56.106  29.358  1.00  0.00           C
ATOM   4043  C11 POPEZ  83      45.271  56.566  28.608  1.00  0.00           C
ATOM   4046  P   POPEZ  83      47.461  57.716  29.438  1.00  0.00           P
ATOM   4047  O13 POPEZ  83      48.091  57.516  28.118  1.00  0.00           O
ATOM   4048  O14 POPEZ  83      47.921  58.836  30.268  1.00  0.00           O
ATOM   4049  O11 POPEZ  83      47.581  56.386  30.278  1.00  0.00           O
ATOM   4050  O12 POPEZ  83      45.871  57.716  29.238  1.00  0.00           O
ATOM   4051  C1  POPEZ  83      48.191  56.436  31.558  1.00  0.00           C
ATOM   4054  C2  POPEZ  83      48.731  55.026  31.888  1.00  0.00           C
ATOM   4056  O21 POPEZ  83      48.251  54.586  33.168  1.00  0.00           O
ATOM   4057  C21 POPEZ  83      47.001  54.196  33.188  1.00  0.00           C
ATOM   4058  O22 POPEZ  83      46.141  54.426  32.358  1.00  0.00           O
ATOM   4059  C22 POPEZ  83      46.821  53.236  34.378  1.00  0.00           C
ATOM   4062  C3  POPEZ  83      50.281  54.946  31.838  1.00  0.00           C
ATOM   4065  O31 POPEZ  83      50.881  55.406  33.078  1.00  0.00           O
ATOM   4066  C31 POPEZ  83      51.021  54.446  34.008  1.00  0.00           C
ATOM   4067  O32 POPEZ  83      50.911  53.246  33.818  1.00  0.00           O
ATOM   4068  C32 POPEZ  83      51.201  55.106  35.368  1.00  0.00           C
ATOM   4071  C23 POPEZ  83      46.001  53.776  35.578  1.00  0.00           C
ATOM   4074  C24 POPEZ  83      45.831  52.696  36.668  1.00  0.00           C
ATOM   4077  C25 POPEZ  83      44.801  53.016  37.758  1.00  0.00           C
ATOM   4080  C26 POPEZ  83      45.301  53.796  38.998  1.00  0.00           C
ATOM   4083  C27 POPEZ  83      44.131  54.196  39.908  1.00  0.00           C
ATOM   4086  C28 POPEZ  83      44.531  54.566  41.348  1.00  0.00           C
ATOM   4089  C29 POPEZ  83      43.411  55.306  42.048  1.00  0.00           C
ATOM   4091 0C21 POPEZ  83      42.451  54.806  42.848  1.00  0.00           C
ATOM   4093 1C21 POPEZ  83      42.241  53.356  43.218  1.00  0.00           C
ATOM   4096 2C21 POPEZ  83      41.511  53.176  44.568  1.00  0.00           C
ATOM   4099 3C21 POPEZ  83      42.431  53.256  45.798  1.00  0.00           C
ATOM   4102 4C21 POPEZ  83      41.641  53.196  47.108  1.00  0.00           C
ATOM   4105 5C21 POPEZ  83      42.481  52.746  48.308  1.00  0.00           C
ATOM   4108 6C21 POPEZ  83      41.661  52.656  49.608  1.00  0.00           C
ATOM   4111 7C21 POPEZ  83      42.391  51.876  50.718  1.00  0.00           C
ATOM   4114 8C21 POPEZ  83      41.561  51.776  51.998  1.00  0.00           C
ATOM   4118  C33 POPEZ  83      51.281  54.086  36.518  1.00  0.00           C
ATOM   4121  C34 POPEZ  83      51.401  54.796  37.878  1.00  0.00           C
ATOM   4124  C35 POPEZ  83      51.661  53.846  39.058  1.00  0.00           C
ATOM   4127  C36 POPEZ  83      50.541  52.826  39.338  1.00  0.00           C
ATOM   4130  C37 POPEZ  83      50.771  52.096  40.678  1.00  0.00           C
ATOM   4133  C38 POPEZ  83      49.531  51.346  41.198  1.00  0.00           C
ATOM   4136  C39 POPEZ  83      49.781  50.786  42.598  1.00  0.00           C
ATOM   4139 0C31 POPEZ  83      49.571  51.846  43.698  1.00  0.00           C
ATOM   4142 1C31 POPEZ  83      50.371  51.566  44.978  1.00  0.00           C
ATOM   4145 2C31 POPEZ  83      49.761  50.466  45.868  1.00  0.00           C
ATOM   4148 3C31 POPEZ  83      50.711  50.066  47.008  1.00  0.00           C
ATOM   4151 4C31 POPEZ  83      50.051  49.146  48.048  1.00  0.00           C
ATOM   4154 5C31 POPEZ  83      51.031  48.726  49.148  1.00  0.00           C
ATOM   4157 6C31 POPEZ  83      50.371  47.926  50.278  1.00  0.00           C
ATOM   4161  NH3 POPEa  84      16.811  62.006  70.638  1.00  0.00           N
ATOM   4165  C12 POPEa  84      16.941  60.546  70.308  1.00  0.00           C
ATOM   4168  C11 POPEa  84      18.301  59.906  70.688  1.00  0.00           C
ATOM   4171  P   POPEa  84      18.011  57.296  70.388  1.00  0.00           P
ATOM   4172  O13 POPEa  84      18.931  56.786  71.438  1.00  0.00           O
ATOM   4173  O14 POPEa  84      16.551  57.296  70.688  1.00  0.00           O
ATOM   4174  O11 POPEa  84      18.171  56.476  69.058  1.00  0.00           O
ATOM   4175  O12 POPEa  84      18.491  58.726  69.908  1.00  0.00           O
ATOM   4176  C1  POPEa  84      19.321  55.716  68.728  1.00  0.00           C
ATOM   4179  C2  POPEa  84      19.651  55.916  67.238  1.00  0.00           C
ATOM   4181  O21 POPEa  84      19.701  54.646  66.558  1.00  0.00           O
ATOM   4182  C21 POPEa  84      18.561  53.996  66.338  1.00  0.00           C
ATOM   4183  O22 POPEa  84      18.411  52.806  66.548  1.00  0.00           O
ATOM   4184  C22 POPEa  84      17.521  54.836  65.598  1.00  0.00           C
ATOM   4187  C3  POPEa  84      21.001  56.666  67.068  1.00  0.00           C
ATOM   4190  O31 POPEa  84      21.131  57.206  65.748  1.00  0.00           O
ATOM   4191  C31 POPEa  84      22.201  56.836  65.038  1.00  0.00           C
ATOM   4192  O32 POPEa  84      23.111  56.136  65.438  1.00  0.00           O
ATOM   4193  C32 POPEa  84      22.101  57.476  63.648  1.00  0.00           C
ATOM   4196  C23 POPEa  84      16.491  53.946  64.858  1.00  0.00           C
ATOM   4199  C24 POPEa  84      15.441  54.756  64.068  1.00  0.00           C
ATOM   4202  C25 POPEa  84      15.261  54.306  62.618  1.00  0.00           C
ATOM   4205  C26 POPEa  84      16.511  54.496  61.728  1.00  0.00           C
ATOM   4208  C27 POPEa  84      16.251  54.326  60.228  1.00  0.00           C
ATOM   4211  C28 POPEa  84      17.451  54.776  59.378  1.00  0.00           C
ATOM   4214  C29 POPEa  84      17.351  54.336  57.938  1.00  0.00           C
ATOM   4216 0C21 POPEa  84      18.201  53.526  57.278  1.00  0.00           C
ATOM   4218 1C21 POPEa  84      19.461  52.906  57.828  1.00  0.00           C
ATOM   4221 2C21 POPEa  84      20.621  52.896  56.808  1.00  0.00           C
ATOM   4224 3C21 POPEa  84      20.351  52.056  55.548  1.00  0.00           C
ATOM   4227 4C21 POPEa  84      21.491  51.086  55.228  1.00  0.00           C
ATOM   4230 5C21 POPEa  84      21.351  50.366  53.878  1.00  0.00           C
ATOM   4233 6C21 POPEa  84      20.671  48.996  53.948  1.00  0.00           C
ATOM   4236 7C21 POPEa  84      20.771  48.226  52.628  1.00  0.00           C
ATOM   4239 8C21 POPEa  84      20.091  46.856  52.658  1.00  0.00           C
ATOM   4243  C33 POPEa  84      21.951  56.456  62.498  1.00  0.00           C
ATOM   4246  C34 POPEa  84      20.851  56.876  61.528  1.00  0.00           C
ATOM   4249  C35 POPEa  84      20.701  55.916  60.358  1.00  0.00           C
ATOM   4252  C36 POPEa  84      21.601  56.246  59.158  1.00  0.00           C
ATOM   4255  C37 POPEa  84      21.041  57.396  58.308  1.00  0.00           C
ATOM   4258  C38 POPEa  84      21.771  57.576  56.978  1.00  0.00           C
ATOM   4261  C39 POPEa  84      21.011  58.466  55.978  1.00  0.00           C
ATOM   4264 0C31 POPEa  84      21.111  59.976  56.278  1.00  0.00           C
ATOM   4267 1C31 POPEa  84      20.051  60.776  55.528  1.00  0.00           C
ATOM   4270 2C31 POPEa  84      20.101  62.296  55.748  1.00  0.00           C
ATOM   4273 3C31 POPEa  84      20.671  63.086  54.558  1.00  0.00           C
ATOM   4276 4C31 POPEa  84      22.141  62.766  54.258  1.00  0.00           C
ATOM   4279 5C31 POPEa  84      22.701  63.616  53.108  1.00  0.00           C
ATOM   4282 6C31 POPEa  84      24.161  63.276  52.788  1.00  0.00           C
ATOM   4286  NH3 POPEb  85     108.151  50.176  69.848  1.00  0.00           N
ATOM   4290  C12 POPEb  85     109.051  49.166  70.508  1.00  0.00           C
ATOM   4293  C11 POPEb  85     110.521  49.376  70.128  1.00  0.00           C
ATOM   4296  P   POPEb  85     111.201  51.646  68.998  1.00  0.00           P
ATOM   4297  O13 POPEb  85     110.201  51.226  67.978  1.00  0.00           O
ATOM   4298  O14 POPEb  85     111.181  53.066  69.398  1.00  0.00           O
ATOM   4299  O11 POPEb  85     112.671  51.196  68.638  1.00  0.00           O
ATOM   4300  O12 POPEb  85     110.881  50.756  70.258  1.00  0.00           O
ATOM   4301  C1  POPEb  85     112.891  50.786  67.298  1.00  0.00           C
ATOM   4304  C2  POPEb  85     114.391  50.496  66.998  1.00  0.00           C
ATOM   4306  O21 POPEb  85     114.511  49.376  66.108  1.00  0.00           O
ATOM   4307  C21 POPEb  85     113.851  49.446  64.948  1.00  0.00           C
ATOM   4308  O22 POPEb  85     113.191  50.386  64.548  1.00  0.00           O
ATOM   4309  C22 POPEb  85     114.071  48.136  64.218  1.00  0.00           C
ATOM   4312  C3  POPEb  85     115.251  50.206  68.278  1.00  0.00           C
ATOM   4315  O31 POPEb  85     116.611  49.766  67.988  1.00  0.00           O
ATOM   4316  C31 POPEb  85     117.431  50.736  67.558  1.00  0.00           C
ATOM   4317  O32 POPEb  85     117.061  51.846  67.228  1.00  0.00           O
ATOM   4318  C32 POPEb  85     118.891  50.236  67.468  1.00  0.00           C
ATOM   4321  C23 POPEb  85     113.691  48.186  62.718  1.00  0.00           C
ATOM   4324  C24 POPEb  85     113.921  46.816  62.068  1.00  0.00           C
ATOM   4327  C25 POPEb  85     113.361  46.676  60.648  1.00  0.00           C
ATOM   4330  C26 POPEb  85     113.561  45.286  60.038  1.00  0.00           C
ATOM   4333  C27 POPEb  85     113.331  45.296  58.518  1.00  0.00           C
ATOM   4336  C28 POPEb  85     113.531  43.896  57.898  1.00  0.00           C
ATOM   4339  C29 POPEb  85     113.591  43.916  56.398  1.00  0.00           C
ATOM   4341 0C21 POPEb  85     114.671  43.616  55.648  1.00  0.00           C
ATOM   4343 1C21 POPEb  85     116.011  43.186  56.198  1.00  0.00           C
ATOM   4346 2C21 POPEb  85     116.921  42.496  55.168  1.00  0.00           C
ATOM   4349 3C21 POPEb  85     117.471  43.446  54.088  1.00  0.00           C
ATOM   4352 4C21 POPEb  85     118.351  42.706  53.058  1.00  0.00           C
ATOM   4355 5C21 POPEb  85     118.741  43.566  51.858  1.00  0.00           C
ATOM   4358 6C21 POPEb  85     119.831  44.606  52.148  1.00  0.00           C
ATOM   4361 7C21 POPEb  85     120.091  45.516  50.938  1.00  0.00           C
ATOM   4364 8C21 POPEb  85     121.331  46.406  51.108  1.00  0.00           C
ATOM   4368  C33 POPEb  85     119.591  50.676  66.158  1.00  0.00           C
ATOM   4371  C34 POPEb  85     121.101  50.386  66.108  1.00  0.00           C
ATOM   4374  C35 POPEb  85     121.671  50.706  64.708  1.00  0.00           C
ATOM   4377  C36 POPEb  85     123.191  50.556  64.628  1.00  0.00           C
ATOM   4380  C37 POPEb  85     123.781  50.936  63.258  1.00  0.00           C
ATOM   4383  C38 POPEb  85     125.321  51.046  63.238  1.00  0.00           C
ATOM   4386  C39 POPEb  85     126.081  49.766  63.628  1.00  0.00           C
ATOM   4389 0C31 POPEb  85     125.661  48.546  62.788  1.00  0.00           C
ATOM   4392 1C31 POPEb  85     126.451  47.266  63.098  1.00  0.00           C
ATOM   4395 2C31 POPEb  85     127.701  47.076  62.238  1.00  0.00           C
ATOM   4398 3C31 POPEb  85     128.451  45.796  62.628  1.00  0.00           C
ATOM   4401 4C31 POPEb  85     129.493  45.356  61.598  1.00  0.00           C
ATOM   4404 5C31 POPEb  85     130.333  44.176  62.108  1.00  0.00           C
ATOM   4407 6C31 POPEb  85     131.073  43.446  60.998  1.00  0.00           C
ATOM   4411  NH3 POPEc  86      32.191  45.576  30.268  1.00  0.00           N
ATOM   4415  C12 POPEc  86      30.761  45.186  30.588  1.00  0.00           C
ATOM   4418  C11 POPEc  86      29.741  45.586  29.498  1.00  0.00           C
ATOM   4421  P   POPEc  86      27.361  45.376  30.598  1.00  0.00           P
ATOM   4422  O13 POPEc  86      26.931  46.706  30.178  1.00  0.00           O
ATOM   4423  O14 POPEc  86      26.331  44.326  30.768  1.00  0.00           O
ATOM   4424  O11 POPEc  86      28.171  45.486  31.958  1.00  0.00           O
ATOM   4425  O12 POPEc  86      28.511  44.846  29.628  1.00  0.00           O
ATOM   4426  C1  POPEc  86      28.391  44.326  32.768  1.00  0.00           C
ATOM   4429  C2  POPEc  86      27.251  44.116  33.818  1.00  0.00           C
ATOM   4431  O21 POPEc  86      27.821  44.176  35.148  1.00  0.00           O
ATOM   4432  C21 POPEc  86      27.761  45.366  35.728  1.00  0.00           C
ATOM   4433  O22 POPEc  86      27.151  46.326  35.288  1.00  0.00           O
ATOM   4434  C22 POPEc  86      28.461  45.356  37.078  1.00  0.00           C
ATOM   4437  C3  POPEc  86      26.471  42.776  33.588  1.00  0.00           C
ATOM   4440  O31 POPEc  86      26.271  42.006  34.778  1.00  0.00           O
ATOM   4441  C31 POPEc  86      25.471  42.426  35.788  1.00  0.00           C
ATOM   4442  O32 POPEc  86      25.591  42.026  36.928  1.00  0.00           O
ATOM   4443  C32 POPEc  86      24.351  43.356  35.338  1.00  0.00           C
ATOM   4446  C23 POPEc  86      28.611  46.776  37.678  1.00  0.00           C
ATOM   4449  C24 POPEc  86      29.721  46.946  38.728  1.00  0.00           C
ATOM   4452  C25 POPEc  86      29.611  46.086  39.998  1.00  0.00           C
ATOM   4455  C26 POPEc  86      28.241  46.146  40.698  1.00  0.00           C
ATOM   4458  C27 POPEc  86      28.271  45.436  42.058  1.00  0.00           C
ATOM   4461  C28 POPEc  86      26.921  45.516  42.798  1.00  0.00           C
ATOM   4464  C29 POPEc  86      27.031  44.866  44.158  1.00  0.00           C
ATOM   4466 0C21 POPEc  86      26.631  45.396  45.338  1.00  0.00           C
ATOM   4468 1C21 POPEc  86      25.931  46.716  45.518  1.00  0.00           C
ATOM   4471 2C21 POPEc  86      26.851  47.906  45.838  1.00  0.00           C
ATOM   4474 3C21 POPEc  86      26.051  49.216  45.978  1.00  0.00           C
ATOM   4477 4C21 POPEc  86      26.931  50.476  46.058  1.00  0.00           C
ATOM   4480 5C21 POPEc  86      27.691  50.636  47.378  1.00  0.00           C
ATOM   4483 6C21 POPEc  86      29.181  50.946  47.148  1.00  0.00           C
ATOM   4486 7C21 POPEc  86      29.911  51.476  48.388  1.00  0.00           C
ATOM   4489 8C21 POPEc  86      30.231  52.976  48.308  1.00  0.00           C
ATOM   4493  C33 POPEc  86      23.421  43.786  36.508  1.00  0.00           C
ATOM   4496  C34 POPEc  86      23.981  44.946  37.338  1.00  0.00           C
ATOM   4499  C35 POPEc  86      22.941  46.026  37.688  1.00  0.00           C
ATOM   4502  C36 POPEc  86      22.191  45.836  39.018  1.00  0.00           C
ATOM   4505  C37 POPEc  86      21.281  44.606  39.058  1.00  0.00           C
ATOM   4508  C38 POPEc  86      20.311  44.586  40.258  1.00  0.00           C
ATOM   4511  C39 POPEc  86      19.111  45.536  40.068  1.00  0.00           C
ATOM   4514 0C31 POPEc  86      18.071  45.446  41.188  1.00  0.00           C
ATOM   4517 1C31 POPEc  86      16.791  46.236  40.848  1.00  0.00           C
ATOM   4520 2C31 POPEc  86      15.751  46.206  41.978  1.00  0.00           C
ATOM   4523 3C31 POPEc  86      14.381  46.726  41.518  1.00  0.00           C
ATOM   4526 4C31 POPEc  86      13.361  46.856  42.658  1.00  0.00           C
ATOM   4529 5C31 POPEc  86      11.921  46.976  42.138  1.00  0.00           C
ATOM   4532 6C31 POPEc  86      10.881  47.276  43.218  1.00  0.00           C
ATOM   4536  NH3 POPEd  87      99.341  60.706  26.408  1.00  0.00           N
ATOM   4540  C12 POPEd  87     100.151  61.016  27.638  1.00  0.00           C
ATOM   4543  C11 POPEd  87     101.321  62.006  27.368  1.00  0.00           C
ATOM   4546  P   POPEd  87     103.841  61.176  27.388  1.00  0.00           P
ATOM   4547  O13 POPEd  87     104.961  61.146  26.418  1.00  0.00           O
ATOM   4548  O14 POPEd  87     103.971  62.196  28.438  1.00  0.00           O
ATOM   4549  O11 POPEd  87     103.741  59.726  27.998  1.00  0.00           O
ATOM   4550  O12 POPEd  87     102.421  61.396  26.648  1.00  0.00           O
ATOM   4551  C1  POPEd  87     103.021  59.416  29.188  1.00  0.00           C
ATOM   4554  C2  POPEd  87     102.411  57.996  29.108  1.00  0.00           C
ATOM   4556  O21 POPEd  87     101.801  57.626  30.358  1.00  0.00           O
ATOM   4557  C21 POPEd  87     100.531  57.886  30.488  1.00  0.00           C
ATOM   4558  O22 POPEd  87      99.891  58.766  29.938  1.00  0.00           O
ATOM   4559  C22 POPEd  87      99.921  56.876  31.448  1.00  0.00           C
ATOM   4562  C3  POPEd  87     103.501  56.926  28.788  1.00  0.00           C
ATOM   4565  O31 POPEd  87     103.331  55.716  29.558  1.00  0.00           O
ATOM   4566  C31 POPEd  87     104.001  55.696  30.708  1.00  0.00           C
ATOM   4567  O32 POPEd  87     104.721  56.596  31.118  1.00  0.00           O
ATOM   4568  C32 POPEd  87     103.731  54.386  31.438  1.00  0.00           C
ATOM   4571  C23 POPEd  87     100.411  57.096  32.888  1.00  0.00           C
ATOM   4574  C24 POPEd  87      99.601  56.286  33.908  1.00  0.00           C
ATOM   4577  C25 POPEd  87      99.951  56.676  35.348  1.00  0.00           C
ATOM   4580  C26 POPEd  87      99.021  56.046  36.388  1.00  0.00           C
ATOM   4583  C27 POPEd  87      98.951  56.876  37.678  1.00  0.00           C
ATOM   4586  C28 POPEd  87      98.111  56.176  38.748  1.00  0.00           C
ATOM   4589  C29 POPEd  87      97.821  57.046  39.948  1.00  0.00           C
ATOM   4591 0C21 POPEd  87      97.741  56.636  41.228  1.00  0.00           C
ATOM   4593 1C21 POPEd  87      97.911  55.216  41.718  1.00  0.00           C
ATOM   4596 2C21 POPEd  87      99.301  54.966  42.348  1.00  0.00           C
ATOM   4599 3C21 POPEd  87      99.511  55.706  43.678  1.00  0.00           C
ATOM   4602 4C21 POPEd  87     100.881  55.456  44.318  1.00  0.00           C
ATOM   4605 5C21 POPEd  87     101.051  54.066  44.958  1.00  0.00           C
ATOM   4608 6C21 POPEd  87     102.331  53.986  45.808  1.00  0.00           C
ATOM   4611 7C21 POPEd  87     102.441  52.686  46.608  1.00  0.00           C
ATOM   4614 8C21 POPEd  87     103.731  52.606  47.428  1.00  0.00           C
ATOM   4618  C33 POPEd  87     104.801  54.086  32.518  1.00  0.00           C
ATOM   4621  C34 POPEd  87     104.611  52.736  33.228  1.00  0.00           C
ATOM   4624  C35 POPEd  87     103.321  52.606  34.058  1.00  0.00           C
ATOM   4627  C36 POPEd  87     103.361  53.376  35.388  1.00  0.00           C
ATOM   4630  C37 POPEd  87     102.011  53.326  36.128  1.00  0.00           C
ATOM   4633  C38 POPEd  87     102.101  53.626  37.638  1.00  0.00           C
ATOM   4636  C39 POPEd  87     102.671  55.006  38.008  1.00  0.00           C
ATOM   4639 0C31 POPEd  87     102.571  55.266  39.518  1.00  0.00           C
ATOM   4642 1C31 POPEd  87     103.181  56.616  39.938  1.00  0.00           C
ATOM   4645 2C31 POPEd  87     103.011  56.876  41.438  1.00  0.00           C
ATOM   4648 3C31 POPEd  87     103.611  58.206  41.908  1.00  0.00           C
ATOM   4651 4C31 POPEd  87     103.621  58.346  43.438  1.00  0.00           C
ATOM   4654 5C31 POPEd  87     104.321  59.626  43.918  1.00  0.00           C
ATOM   4657 6C31 POPEd  87     104.531  59.666  45.428  1.00  0.00           C
ATOM   4661  NH3 POPEe  88      72.721  65.476  28.658  1.00  0.00           N
ATOM   4665  C12 POPEe  88      72.511  66.506  29.728  1.00  0.00           C
ATOM   4668  C11 POPEe  88      71.021  66.656  30.058  1.00  0.00           C
ATOM   4671  P   POPEe  88      69.791  64.286  30.198  1.00  0.00           P
ATOM   4672  O13 POPEe  88      68.341  64.526  30.178  1.00  0.00           O
ATOM   4673  O14 POPEe  88      70.421  64.026  28.888  1.00  0.00           O
ATOM   4674  O11 POPEe  88      70.141  63.176  31.258  1.00  0.00           O
ATOM   4675  O12 POPEe  88      70.541  65.536  30.798  1.00  0.00           O
ATOM   4676  C1  POPEe  88      69.731  63.276  32.628  1.00  0.00           C
ATOM   4679  C2  POPEe  88      70.931  62.956  33.558  1.00  0.00           C
ATOM   4681  O21 POPEe  88      70.681  63.306  34.948  1.00  0.00           O
ATOM   4682  C21 POPEe  88      69.811  62.506  35.568  1.00  0.00           C
ATOM   4683  O22 POPEe  88      69.211  61.586  35.048  1.00  0.00           O
ATOM   4684  C22 POPEe  88      69.791  62.836  37.068  1.00  0.00           C
ATOM   4687  C3  POPEe  88      72.191  63.706  33.038  1.00  0.00           C
ATOM   4690  O31 POPEe  88      73.401  63.326  33.708  1.00  0.00           O
ATOM   4691  C31 POPEe  88      74.091  64.176  34.458  1.00  0.00           C
ATOM   4692  O32 POPEe  88      75.311  64.126  34.588  1.00  0.00           O
ATOM   4693  C32 POPEe  88      73.281  65.126  35.328  1.00  0.00           C
ATOM   4696  C23 POPEe  88      68.851  61.926  37.908  1.00  0.00           C
ATOM   4699  C24 POPEe  88      69.541  61.216  39.088  1.00  0.00           C
ATOM   4702  C25 POPEe  88      69.691  62.066  40.358  1.00  0.00           C
ATOM   4705  C26 POPEe  88      70.281  61.256  41.518  1.00  0.00           C
ATOM   4708  C27 POPEe  88      70.311  62.016  42.858  1.00  0.00           C
ATOM   4711  C28 POPEe  88      70.871  61.176  44.028  1.00  0.00           C
ATOM   4714  C29 POPEe  88      69.951  60.066  44.468  1.00  0.00           C
ATOM   4716 0C21 POPEe  88      70.071  59.376  45.618  1.00  0.00           C
ATOM   4718 1C21 POPEe  88      71.171  59.556  46.638  1.00  0.00           C
ATOM   4721 2C21 POPEe  88      70.841  60.566  47.748  1.00  0.00           C
ATOM   4724 3C21 POPEe  88      69.651  60.166  48.638  1.00  0.00           C
ATOM   4727 4C21 POPEe  88      69.571  60.996  49.928  1.00  0.00           C
ATOM   4730 5C21 POPEe  88      70.521  60.476  51.018  1.00  0.00           C
ATOM   4733 6C21 POPEe  88      70.581  61.366  52.268  1.00  0.00           C
ATOM   4736 7C21 POPEe  88      71.401  60.706  53.378  1.00  0.00           C
ATOM   4739 8C21 POPEe  88      71.631  61.596  54.598  1.00  0.00           C
ATOM   4743  C33 POPEe  88      73.271  64.606  36.788  1.00  0.00           C
ATOM   4746  C34 POPEe  88      72.831  65.676  37.778  1.00  0.00           C
ATOM   4749  C35 POPEe  88      72.591  65.126  39.188  1.00  0.00           C
ATOM   4752  C36 POPEe  88      72.211  66.226  40.188  1.00  0.00           C
ATOM   4755  C37 POPEe  88      71.831  65.686  41.568  1.00  0.00           C
ATOM   4758  C38 POPEe  88      71.361  66.806  42.508  1.00  0.00           C
ATOM   4761  C39 POPEe  88      70.971  66.326  43.918  1.00  0.00           C
ATOM   4764 0C31 POPEe  88      72.181  65.886  44.758  1.00  0.00           C
ATOM   4767 1C31 POPEe  88      71.831  65.676  46.238  1.00  0.00           C
ATOM   4770 2C31 POPEe  88      73.081  65.486  47.128  1.00  0.00           C
ATOM   4773 3C31 POPEe  88      73.881  66.786  47.318  1.00  0.00           C
ATOM   4776 4C31 POPEe  88      75.191  66.536  48.078  1.00  0.00           C
ATOM   4779 5C31 POPEe  88      76.041  67.806  48.228  1.00  0.00           C
ATOM   4782 6C31 POPEe  88      77.261  67.576  49.098  1.00  0.00           C
ATOM   4786  NH3 POPEf  89      34.341  60.486  28.908  1.00  0.00           N
ATOM   4790  C12 POPEf  89      35.111  60.736  27.638  1.00  0.00           C
ATOM   4793  C11 POPEf  89      35.661  59.416  27.088  1.00  0.00           C
ATOM   4796  P   POPEf  89      36.611  57.206  28.158  1.00  0.00           P
ATOM   4797  O13 POPEf  89      36.561  56.626  26.798  1.00  0.00           O
ATOM   4798  O14 POPEf  89      37.841  56.906  28.928  1.00  0.00           O
ATOM   4799  O11 POPEf  89      35.291  56.836  28.948  1.00  0.00           O
ATOM   4800  O12 POPEf  89      36.461  58.776  28.088  1.00  0.00           O
ATOM   4801  C1  POPEf  89      35.291  57.066  30.358  1.00  0.00           C
ATOM   4804  C2  POPEf  89      33.921  56.636  30.938  1.00  0.00           C
ATOM   4806  O21 POPEf  89      33.451  57.626  31.858  1.00  0.00           O
ATOM   4807  C21 POPEf  89      34.061  57.696  33.038  1.00  0.00           C
ATOM   4808  O22 POPEf  89      35.131  57.196  33.328  1.00  0.00           O
ATOM   4809  C22 POPEf  89      33.211  58.566  33.958  1.00  0.00           C
ATOM   4812  C3  POPEf  89      33.921  55.176  31.478  1.00  0.00           C
ATOM   4815  O31 POPEf  89      32.761  54.916  32.298  1.00  0.00           O
ATOM   4816  C31 POPEf  89      32.661  53.616  32.648  1.00  0.00           C
ATOM   4817  O32 POPEf  89      33.381  52.736  32.218  1.00  0.00           O
ATOM   4818  C32 POPEf  89      31.661  53.446  33.778  1.00  0.00           C
ATOM   4821  C23 POPEf  89      32.241  57.716  34.798  1.00  0.00           C
ATOM   4824  C24 POPEf  89      31.021  58.496  35.318  1.00  0.00           C
ATOM   4827  C25 POPEf  89      31.031  58.866  36.808  1.00  0.00           C
ATOM   4830  C26 POPEf  89      30.881  57.646  37.728  1.00  0.00           C
ATOM   4833  C27 POPEf  89      30.981  57.996  39.218  1.00  0.00           C
ATOM   4836  C28 POPEf  89      30.731  56.806  40.168  1.00  0.00           C
ATOM   4839  C29 POPEf  89      31.601  55.616  39.858  1.00  0.00           C
ATOM   4841 0C21 POPEf  89      32.651  55.156  40.568  1.00  0.00           C
ATOM   4843 1C21 POPEf  89      33.201  55.756  41.828  1.00  0.00           C
ATOM   4846 2C21 POPEf  89      32.661  55.036  43.078  1.00  0.00           C
ATOM   4849 3C21 POPEf  89      33.131  55.706  44.368  1.00  0.00           C
ATOM   4852 4C21 POPEf  89      32.371  55.246  45.618  1.00  0.00           C
ATOM   4855 5C21 POPEf  89      32.661  56.116  46.838  1.00  0.00           C
ATOM   4858 6C21 POPEf  89      33.721  55.516  47.768  1.00  0.00           C
ATOM   4861 7C21 POPEf  89      34.251  56.516  48.798  1.00  0.00           C
ATOM   4864 8C21 POPEf  89      34.701  55.846  50.098  1.00  0.00           C
ATOM   4868  C33 POPEf  89      32.301  53.616  35.168  1.00  0.00           C
ATOM   4871  C34 POPEf  89      31.461  54.436  36.158  1.00  0.00           C
ATOM   4874  C35 POPEf  89      30.121  53.816  36.588  1.00  0.00           C
ATOM   4877  C36 POPEf  89      30.231  52.616  37.528  1.00  0.00           C
ATOM   4880  C37 POPEf  89      28.831  52.166  37.968  1.00  0.00           C
ATOM   4883  C38 POPEf  89      28.771  50.976  38.948  1.00  0.00           C
ATOM   4886  C39 POPEf  89      29.801  51.036  40.078  1.00  0.00           C
ATOM   4889 0C31 POPEf  89      29.411  50.126  41.248  1.00  0.00           C
ATOM   4892 1C31 POPEf  89      30.591  49.576  42.058  1.00  0.00           C
ATOM   4895 2C31 POPEf  89      30.111  48.766  43.268  1.00  0.00           C
ATOM   4898 3C31 POPEf  89      31.121  47.726  43.788  1.00  0.00           C
ATOM   4901 4C31 POPEf  89      32.441  48.326  44.278  1.00  0.00           C
ATOM   4904 5C31 POPEf  89      33.271  47.286  45.068  1.00  0.00           C
ATOM   4907 6C31 POPEf  89      34.631  47.806  45.528  1.00  0.00           C
ATOM   4911  NH3 POPEg  90      23.921   7.066  71.958  1.00  0.00           N
ATOM   4915  C12 POPEg  90      23.651   8.536  71.878  1.00  0.00           C
ATOM   4918  C11 POPEg  90      23.771   9.066  70.458  1.00  0.00           C
ATOM   4921  P   POPEg  90      22.361  11.276  70.468  1.00  0.00           P
ATOM   4922  O13 POPEg  90      21.331  10.626  71.298  1.00  0.00           O
ATOM   4923  O14 POPEg  90      22.631  12.676  70.868  1.00  0.00           O
ATOM   4924  O11 POPEg  90      22.001  11.136  68.938  1.00  0.00           O
ATOM   4925  O12 POPEg  90      23.701  10.476  70.538  1.00  0.00           O
ATOM   4926  C1  POPEg  90      20.681  11.366  68.458  1.00  0.00           C
ATOM   4929  C2  POPEg  90      20.561  10.936  66.968  1.00  0.00           C
ATOM   4931  O21 POPEg  90      21.271  11.876  66.138  1.00  0.00           O
ATOM   4932  C21 POPEg  90      22.321  11.396  65.488  1.00  0.00           C
ATOM   4933  O22 POPEg  90      22.701  10.236  65.498  1.00  0.00           O
ATOM   4934  C22 POPEg  90      22.931  12.526  64.668  1.00  0.00           C
ATOM   4937  C3  POPEg  90      19.081  10.906  66.498  1.00  0.00           C
ATOM   4940  O31 POPEg  90      18.951  10.206  65.248  1.00  0.00           O
ATOM   4941  C31 POPEg  90      18.721   8.906  65.338  1.00  0.00           C
ATOM   4942  O32 POPEg  90      18.411   8.306  66.358  1.00  0.00           O
ATOM   4943  C32 POPEg  90      18.991   8.286  63.968  1.00  0.00           C
ATOM   4946  C23 POPEg  90      24.061  12.066  63.718  1.00  0.00           C
ATOM   4949  C24 POPEg  90      23.541  11.486  62.398  1.00  0.00           C
ATOM   4952  C25 POPEg  90      24.661  10.916  61.518  1.00  0.00           C
ATOM   4955  C26 POPEg  90      24.181  10.506  60.118  1.00  0.00           C
ATOM   4958  C27 POPEg  90      25.321   9.956  59.258  1.00  0.00           C
ATOM   4961  C28 POPEg  90      24.991   9.906  57.748  1.00  0.00           C
ATOM   4964  C29 POPEg  90      23.851   8.976  57.418  1.00  0.00           C
ATOM   4966 0C21 POPEg  90      23.521   8.556  56.188  1.00  0.00           C
ATOM   4968 1C21 POPEg  90      24.201   8.956  54.898  1.00  0.00           C
ATOM   4971 2C21 POPEg  90      25.351   8.006  54.558  1.00  0.00           C
ATOM   4974 3C21 POPEg  90      25.881   8.196  53.128  1.00  0.00           C
ATOM   4977 4C21 POPEg  90      26.971   7.176  52.788  1.00  0.00           C
ATOM   4980 5C21 POPEg  90      28.361   7.596  53.298  1.00  0.00           C
ATOM   4983 6C21 POPEg  90      29.431   6.566  52.938  1.00  0.00           C
ATOM   4986 7C21 POPEg  90      30.841   7.076  53.248  1.00  0.00           C
ATOM   4989 8C21 POPEg  90      31.891   5.966  53.248  1.00  0.00           C
ATOM   4993  C33 POPEg  90      20.511   8.296  63.658  1.00  0.00           C
ATOM   4996  C34 POPEg  90      20.841   8.346  62.158  1.00  0.00           C
ATOM   4999  C35 POPEg  90      20.621   7.016  61.448  1.00  0.00           C
ATOM   5002  C36 POPEg  90      20.641   7.166  59.928  1.00  0.00           C
ATOM   5005  C37 POPEg  90      20.401   5.836  59.208  1.00  0.00           C
ATOM   5008  C38 POPEg  90      20.131   6.006  57.708  1.00  0.00           C
ATOM   5011  C39 POPEg  90      21.201   5.396  56.798  1.00  0.00           C
ATOM   5014 0C31 POPEg  90      20.941   5.756  55.328  1.00  0.00           C
ATOM   5017 1C31 POPEg  90      22.051   5.296  54.368  1.00  0.00           C
ATOM   5020 2C31 POPEg  90      21.831   5.856  52.958  1.00  0.00           C
ATOM   5023 3C31 POPEg  90      23.021   5.626  52.018  1.00  0.00           C
ATOM   5026 4C31 POPEg  90      22.871   6.406  50.708  1.00  0.00           C
ATOM   5029 5C31 POPEg  90      24.111   6.306  49.798  1.00  0.00           C
ATOM   5032 6C31 POPEg  90      23.951   7.046  48.478  1.00  0.00           C
ATOM   5036  NH3 POPEh  91      67.381 119.046  71.698  1.00  0.00           N
ATOM   5040  C12 POPEh  91      67.391 117.656  72.288  1.00  0.00           C
ATOM   5043  C11 POPEh  91      68.731 117.356  72.998  1.00  0.00           C
ATOM   5046  P   POPEh  91      69.491 114.926  72.368  1.00  0.00           P
ATOM   5047  O13 POPEh  91      69.611 113.576  72.988  1.00  0.00           O
ATOM   5048  O14 POPEh  91      70.721 115.476  71.778  1.00  0.00           O
ATOM   5049  O11 POPEh  91      68.391 114.846  71.258  1.00  0.00           O
ATOM   5050  O12 POPEh  91      68.911 115.986  73.378  1.00  0.00           O
ATOM   5051  C1  POPEh  91      68.271 113.636  70.508  1.00  0.00           C
ATOM   5054  C2  POPEh  91      69.311 113.566  69.348  1.00  0.00           C
ATOM   5056  O21 POPEh  91      68.721 112.916  68.228  1.00  0.00           O
ATOM   5057  C21 POPEh  91      68.321 111.666  68.378  1.00  0.00           C
ATOM   5058  O22 POPEh  91      68.401 111.006  69.408  1.00  0.00           O
ATOM   5059  C22 POPEh  91      67.711 111.196  67.058  1.00  0.00           C
ATOM   5062  C3  POPEh  91      70.721 112.966  69.658  1.00  0.00           C
ATOM   5065  O31 POPEh  91      71.651 113.266  68.588  1.00  0.00           O
ATOM   5066  C31 POPEh  91      71.751 112.296  67.668  1.00  0.00           C
ATOM   5067  O32 POPEh  91      71.261 111.186  67.778  1.00  0.00           O
ATOM   5068  C32 POPEh  91      72.491 112.796  66.418  1.00  0.00           C
ATOM   5071  C23 POPEh  91      67.481 112.346  66.048  1.00  0.00           C
ATOM   5074  C24 POPEh  91      66.801 111.896  64.748  1.00  0.00           C
ATOM   5077  C25 POPEh  91      66.301 113.056  63.868  1.00  0.00           C
ATOM   5080  C26 POPEh  91      65.641 112.536  62.588  1.00  0.00           C
ATOM   5083  C27 POPEh  91      65.331 113.616  61.548  1.00  0.00           C
ATOM   5086  C28 POPEh  91      64.021 114.366  61.818  1.00  0.00           C
ATOM   5089  C29 POPEh  91      63.741 115.416  60.758  1.00  0.00           C
ATOM   5091 0C21 POPEh  91      62.701 115.466  59.908  1.00  0.00           C
ATOM   5093 1C21 POPEh  91      61.581 114.466  59.858  1.00  0.00           C
ATOM   5096 2C21 POPEh  91      60.511 114.766  58.798  1.00  0.00           C
ATOM   5099 3C21 POPEh  91      60.991 114.666  57.348  1.00  0.00           C
ATOM   5102 4C21 POPEh  91      59.871 115.026  56.358  1.00  0.00           C
ATOM   5105 5C21 POPEh  91      60.311 114.966  54.898  1.00  0.00           C
ATOM   5108 6C21 POPEh  91      59.151 115.326  53.948  1.00  0.00           C
ATOM   5111 7C21 POPEh  91      59.581 115.396  52.478  1.00  0.00           C
ATOM   5114 8C21 POPEh  91      58.441 115.796  51.538  1.00  0.00           C
ATOM   5118  C33 POPEh  91      72.221 111.886  65.198  1.00  0.00           C
ATOM   5121  C34 POPEh  91      72.391 112.586  63.828  1.00  0.00           C
ATOM   5124  C35 POPEh  91      71.791 111.806  62.628  1.00  0.00           C
ATOM   5127  C36 POPEh  91      70.301 111.496  62.798  1.00  0.00           C
ATOM   5130  C37 POPEh  91      69.621 110.856  61.568  1.00  0.00           C
ATOM   5133  C38 POPEh  91      68.871 111.866  60.688  1.00  0.00           C
ATOM   5136  C39 POPEh  91      69.481 112.066  59.298  1.00  0.00           C
ATOM   5139 0C31 POPEh  91      69.211 110.896  58.348  1.00  0.00           C
ATOM   5142 1C31 POPEh  91      69.481 111.256  56.878  1.00  0.00           C
ATOM   5145 2C31 POPEh  91      69.031 110.146  55.918  1.00  0.00           C
ATOM   5148 3C31 POPEh  91      69.151 110.526  54.428  1.00  0.00           C
ATOM   5151 4C31 POPEh  91      70.601 110.576  53.908  1.00  0.00           C
ATOM   5154 5C31 POPEh  91      70.661 110.806  52.398  1.00  0.00           C
ATOM   5157 6C31 POPEh  91      72.091 110.826  51.828  1.00  0.00           C
ATOM   5161  NH3 POPEi  92      39.271  96.156  33.678  1.00  0.00           N
ATOM   5165  C12 POPEi  92      38.081  97.076  33.798  1.00  0.00           C
ATOM   5168  C11 POPEi  92      36.831  96.486  33.118  1.00  0.00           C
ATOM   5171  P   POPEi  92      34.331  96.986  32.578  1.00  0.00           P
ATOM   5172  O13 POPEi  92      33.511  98.176  32.218  1.00  0.00           O
ATOM   5173  O14 POPEi  92      34.461  95.866  31.628  1.00  0.00           O
ATOM   5174  O11 POPEi  92      33.681  96.316  33.828  1.00  0.00           O
ATOM   5175  O12 POPEi  92      35.741  97.426  33.138  1.00  0.00           O
ATOM   5176  C1  POPEi  92      32.721  96.956  34.638  1.00  0.00           C
ATOM   5179  C2  POPEi  92      32.151  95.906  35.618  1.00  0.00           C
ATOM   5181  O21 POPEi  92      33.221  95.546  36.508  1.00  0.00           O
ATOM   5182  C21 POPEi  92      32.901  95.076  37.708  1.00  0.00           C
ATOM   5183  O22 POPEi  92      33.401  94.116  38.238  1.00  0.00           O
ATOM   5184  C22 POPEi  92      31.911  96.006  38.408  1.00  0.00           C
ATOM   5187  C3  POPEi  92      31.641  94.636  34.858  1.00  0.00           C
ATOM   5190  O31 POPEi  92      31.271  93.526  35.708  1.00  0.00           O
ATOM   5191  C31 POPEi  92      30.081  93.636  36.298  1.00  0.00           C
ATOM   5192  O32 POPEi  92      29.371  94.616  36.268  1.00  0.00           O
ATOM   5193  C32 POPEi  92      29.831  92.386  37.118  1.00  0.00           C
ATOM   5196  C23 POPEi  92      31.931  95.806  39.938  1.00  0.00           C
ATOM   5199  C24 POPEi  92      30.991  96.806  40.618  1.00  0.00           C
ATOM   5202  C25 POPEi  92      30.701  96.456  42.078  1.00  0.00           C
ATOM   5205  C26 POPEi  92      31.921  96.516  43.008  1.00  0.00           C
ATOM   5208  C27 POPEi  92      31.541  96.036  44.418  1.00  0.00           C
ATOM   5211  C28 POPEi  92      32.621  96.336  45.468  1.00  0.00           C
ATOM   5214  C29 POPEi  92      32.121  96.036  46.858  1.00  0.00           C
ATOM   5216 0C21 POPEi  92      32.871  95.736  47.928  1.00  0.00           C
ATOM   5218 1C21 POPEi  92      34.381  95.686  47.988  1.00  0.00           C
ATOM   5221 2C21 POPEi  92      34.921  96.396  49.238  1.00  0.00           C
ATOM   5224 3C21 POPEi  92      36.411  96.096  49.488  1.00  0.00           C
ATOM   5227 4C21 POPEi  92      36.901  96.636  50.838  1.00  0.00           C
ATOM   5230 5C21 POPEi  92      38.231  96.026  51.298  1.00  0.00           C
ATOM   5233 6C21 POPEi  92      38.151  95.516  52.738  1.00  0.00           C
ATOM   5236 7C21 POPEi  92      39.481  94.966  53.278  1.00  0.00           C
ATOM   5239 8C21 POPEi  92      39.411  94.616  54.758  1.00  0.00           C
ATOM   5243  C33 POPEi  92      28.381  92.276  37.638  1.00  0.00           C
ATOM   5246  C34 POPEi  92      28.251  91.086  38.598  1.00  0.00           C
ATOM   5249  C35 POPEi  92      27.131  91.276  39.628  1.00  0.00           C
ATOM   5252  C36 POPEi  92      27.331  90.346  40.818  1.00  0.00           C
ATOM   5255  C37 POPEi  92      26.271  90.506  41.918  1.00  0.00           C
ATOM   5258  C38 POPEi  92      26.241  91.906  42.538  1.00  0.00           C
ATOM   5261  C39 POPEi  92      25.331  91.966  43.768  1.00  0.00           C
ATOM   5264 0C31 POPEi  92      24.801  93.386  44.018  1.00  0.00           C
ATOM   5267 1C31 POPEi  92      23.711  93.446  45.098  1.00  0.00           C
ATOM   5270 2C31 POPEi  92      23.051  94.826  45.168  1.00  0.00           C
ATOM   5273 3C31 POPEi  92      21.531  94.776  45.368  1.00  0.00           C
ATOM   5276 4C31 POPEi  92      21.111  94.236  46.738  1.00  0.00           C
ATOM   5279 5C31 POPEi  92      19.641  94.536  47.048  1.00  0.00           C
ATOM   5282 6C31 POPEi  92      19.221  94.116  48.458  1.00  0.00           C
ATOM   5286  NH3 POPEj  93      46.461  79.876  32.068  1.00  0.00           N
ATOM   5290  C12 POPEj  93      45.081  80.426  31.888  1.00  0.00           C
ATOM   5293  C11 POPEj  93      44.031  79.336  32.158  1.00  0.00           C
ATOM   5296  P   POPEj  93      41.761  80.616  32.628  1.00  0.00           P
ATOM   5297  O13 POPEj  93      41.361  81.816  31.848  1.00  0.00           O
ATOM   5298  O14 POPEj  93      40.691  79.716  33.128  1.00  0.00           O
ATOM   5299  O11 POPEj  93      42.701  81.036  33.808  1.00  0.00           O
ATOM   5300  O12 POPEj  93      42.731  79.756  31.748  1.00  0.00           O
ATOM   5301  C1  POPEj  93      42.521  80.506  35.108  1.00  0.00           C
ATOM   5304  C2  POPEj  93      43.851  80.646  35.898  1.00  0.00           C
ATOM   5306  O21 POPEj  93      43.831  79.806  37.068  1.00  0.00           O
ATOM   5307  C21 POPEj  93      42.991  80.116  38.028  1.00  0.00           C
ATOM   5308  O22 POPEj  93      42.051  80.886  37.948  1.00  0.00           O
ATOM   5309  C22 POPEj  93      43.381  79.376  39.308  1.00  0.00           C
ATOM   5312  C3  POPEj  93      44.201  82.136  36.198  1.00  0.00           C
ATOM   5315  O31 POPEj  93      45.581  82.376  36.548  1.00  0.00           O
ATOM   5316  C31 POPEj  93      45.941  82.166  37.808  1.00  0.00           C
ATOM   5317  O32 POPEj  93      45.961  81.096  38.388  1.00  0.00           O
ATOM   5318  C32 POPEj  93      46.151  83.516  38.508  1.00  0.00           C
ATOM   5321  C23 POPEj  93      43.431  80.356  40.498  1.00  0.00           C
ATOM   5324  C24 POPEj  93      43.871  79.726  41.818  1.00  0.00           C
ATOM   5327  C25 POPEj  93      43.281  80.516  42.998  1.00  0.00           C
ATOM   5330  C26 POPEj  93      43.641  79.986  44.388  1.00  0.00           C
ATOM   5333  C27 POPEj  93      42.651  80.466  45.468  1.00  0.00           C
ATOM   5336  C28 POPEj  93      42.651  79.606  46.738  1.00  0.00           C
ATOM   5339  C29 POPEj  93      43.761  79.906  47.718  1.00  0.00           C
ATOM   5341 0C21 POPEj  93      43.641  79.866  49.058  1.00  0.00           C
ATOM   5343 1C21 POPEj  93      42.391  79.456  49.818  1.00  0.00           C
ATOM   5346 2C21 POPEj  93      42.671  78.536  51.028  1.00  0.00           C
ATOM   5349 3C21 POPEj  93      43.391  77.226  50.678  1.00  0.00           C
ATOM   5352 4C21 POPEj  93      43.351  76.186  51.798  1.00  0.00           C
ATOM   5355 5C21 POPEj  93      44.091  76.616  53.078  1.00  0.00           C
ATOM   5358 6C21 POPEj  93      43.941  75.586  54.218  1.00  0.00           C
ATOM   5361 7C21 POPEj  93      44.541  76.076  55.538  1.00  0.00           C
ATOM   5364 8C21 POPEj  93      44.431  75.056  56.668  1.00  0.00           C
ATOM   5368  C33 POPEj  93      46.581  83.406  39.988  1.00  0.00           C
ATOM   5371  C34 POPEj  93      45.821  84.366  40.908  1.00  0.00           C
ATOM   5374  C35 POPEj  93      46.471  84.386  42.308  1.00  0.00           C
ATOM   5377  C36 POPEj  93      45.651  85.126  43.368  1.00  0.00           C
ATOM   5380  C37 POPEj  93      46.471  85.306  44.648  1.00  0.00           C
ATOM   5383  C38 POPEj  93      45.641  85.736  45.868  1.00  0.00           C
ATOM   5386  C39 POPEj  93      44.911  84.546  46.528  1.00  0.00           C
ATOM   5389 0C31 POPEj  93      44.131  84.936  47.788  1.00  0.00           C
ATOM   5392 1C31 POPEj  93      43.531  83.706  48.478  1.00  0.00           C
ATOM   5395 2C31 POPEj  93      42.721  84.026  49.748  1.00  0.00           C
ATOM   5398 3C31 POPEj  93      43.591  84.356  50.968  1.00  0.00           C
ATOM   5401 4C31 POPEj  93      42.761  84.376  52.268  1.00  0.00           C
ATOM   5404 5C31 POPEj  93      43.621  84.616  53.518  1.00  0.00           C
ATOM   5407 6C31 POPEj  93      42.841  84.486  54.828  1.00  0.00           C
ATOM   5411  NH3 POPEk  94      10.691 109.836  72.508  1.00  0.00           N
ATOM   5415  C12 POPEk  94       9.911 108.956  71.598  1.00  0.00           C
ATOM   5418  C11 POPEk  94       9.141 107.886  72.368  1.00  0.00           C
ATOM   5421  P   POPEk  94       7.791 106.736  70.418  1.00  0.00           P
ATOM   5422  O13 POPEk  94       6.591 106.156  71.038  1.00  0.00           O
ATOM   5423  O14 POPEk  94       7.681 108.016  69.698  1.00  0.00           O
ATOM   5424  O11 POPEk  94       8.491 105.646  69.498  1.00  0.00           O
ATOM   5425  O12 POPEk  94       8.911 106.776  71.528  1.00  0.00           O
ATOM   5426  C1  POPEk  94       9.711 105.956  68.808  1.00  0.00           C
ATOM   5429  C2  POPEk  94      10.491 104.676  68.328  1.00  0.00           C
ATOM   5431  O21 POPEk  94      11.101 104.946  67.048  1.00  0.00           O
ATOM   5432  C21 POPEk  94      11.871 103.996  66.518  1.00  0.00           C
ATOM   5433  O22 POPEk  94      12.041 102.876  66.978  1.00  0.00           O
ATOM   5434  C22 POPEk  94      12.581 104.526  65.268  1.00  0.00           C
ATOM   5437  C3  POPEk  94       9.601 103.386  68.318  1.00  0.00           C
ATOM   5440  O31 POPEk  94      10.251 102.326  69.028  1.00  0.00           O
ATOM   5441  C31 POPEk  94      10.211 101.056  68.598  1.00  0.00           C
ATOM   5442  O32 POPEk  94      11.041 100.216  68.918  1.00  0.00           O
ATOM   5443  C32 POPEk  94       8.971 100.706  67.768  1.00  0.00           C
ATOM   5446  C23 POPEk  94      13.091 103.376  64.358  1.00  0.00           C
ATOM   5449  C24 POPEk  94      14.091 103.826  63.288  1.00  0.00           C
ATOM   5452  C25 POPEk  94      15.571 103.716  63.708  1.00  0.00           C
ATOM   5455  C26 POPEk  94      16.311 102.476  63.148  1.00  0.00           C
ATOM   5458  C27 POPEk  94      17.841 102.596  63.258  1.00  0.00           C
ATOM   5461  C28 POPEk  94      18.591 101.376  62.698  1.00  0.00           C
ATOM   5464  C29 POPEk  94      20.081 101.626  62.618  1.00  0.00           C
ATOM   5466 0C21 POPEk  94      20.791 101.946  61.508  1.00  0.00           C
ATOM   5468 1C21 POPEk  94      20.261 102.116  60.108  1.00  0.00           C
ATOM   5471 2C21 POPEk  94      20.861 101.086  59.128  1.00  0.00           C
ATOM   5474 3C21 POPEk  94      20.221 101.136  57.738  1.00  0.00           C
ATOM   5477 4C21 POPEk  94      20.651  99.966  56.838  1.00  0.00           C
ATOM   5480 5C21 POPEk  94      22.061 100.126  56.258  1.00  0.00           C
ATOM   5483 6C21 POPEk  94      22.531  98.866  55.518  1.00  0.00           C
ATOM   5486 7C21 POPEk  94      23.811  99.096  54.708  1.00  0.00           C
ATOM   5489 8C21 POPEk  94      24.311  97.826  54.008  1.00  0.00           C
ATOM   5493  C33 POPEk  94       9.261 100.576  66.258  1.00  0.00           C
ATOM   5496  C34 POPEk  94       7.971 100.726  65.438  1.00  0.00           C
ATOM   5499  C35 POPEk  94       8.161 100.576  63.928  1.00  0.00           C
ATOM   5502  C36 POPEk  94       6.991 101.226  63.188  1.00  0.00           C
ATOM   5505  C37 POPEk  94       6.991 100.966  61.678  1.00  0.00           C
ATOM   5508  C38 POPEk  94       5.961 101.856  60.988  1.00  0.00           C
ATOM   5511  C39 POPEk  94       5.851 101.746  59.468  1.00  0.00           C
ATOM   5514 0C31 POPEk  94       4.981 100.576  58.978  1.00  0.00           C
ATOM   5517 1C31 POPEk  94       4.861 100.606  57.458  1.00  0.00           C
ATOM   5520 2C31 POPEk  94       4.061  99.426  56.878  1.00  0.00           C
ATOM   5523 3C31 POPEk  94       2.561  99.726  56.718  1.00  0.00           C
ATOM   5526 4C31 POPEk  94       2.271 100.796  55.658  1.00  0.00           C
ATOM   5529 5C31 POPEk  94       0.771 100.916  55.368  1.00  0.00           C
ATOM   5532 6C31 POPEk  94       0.431 101.876  54.228  1.00  0.00           C
ATOM   5536  NH3 POPEl  95      79.091  95.756  31.538  1.00  0.00           N
ATOM   5540  C12 POPEl  95      79.821  94.926  30.518  1.00  0.00           C
ATOM   5543  C11 POPEl  95      81.251  95.466  30.248  1.00  0.00           C
ATOM   5546  P   POPEl  95      81.831  93.366  28.658  1.00  0.00           P
ATOM   5547  O13 POPEl  95      80.421  92.976  28.458  1.00  0.00           O
ATOM   5548  O14 POPEl  95      82.711  93.276  27.478  1.00  0.00           O
ATOM   5549  O11 POPEl  95      82.431  92.466  29.798  1.00  0.00           O
ATOM   5550  O12 POPEl  95      81.921  94.866  29.148  1.00  0.00           O
ATOM   5551  C1  POPEl  95      83.811  92.546  30.168  1.00  0.00           C
ATOM   5554  C2  POPEl  95      84.191  91.526  31.298  1.00  0.00           C
ATOM   5556  O21 POPEl  95      83.051  91.226  32.118  1.00  0.00           O
ATOM   5557  C21 POPEl  95      82.571  92.216  32.838  1.00  0.00           C
ATOM   5558  O22 POPEl  95      82.921  93.386  32.818  1.00  0.00           O
ATOM   5559  C22 POPEl  95      81.521  91.656  33.798  1.00  0.00           C
ATOM   5562  C3  POPEl  95      85.421  91.966  32.148  1.00  0.00           C
ATOM   5565  O31 POPEl  95      85.381  91.426  33.488  1.00  0.00           O
ATOM   5566  C31 POPEl  95      85.991  90.266  33.668  1.00  0.00           C
ATOM   5567  O32 POPEl  95      86.621  89.646  32.838  1.00  0.00           O
ATOM   5568  C32 POPEl  95      85.601  89.756  35.058  1.00  0.00           C
ATOM   5571  C23 POPEl  95      81.241  92.596  35.008  1.00  0.00           C
ATOM   5574  C24 POPEl  95      82.461  92.766  35.938  1.00  0.00           C
ATOM   5577  C25 POPEl  95      82.211  93.806  37.038  1.00  0.00           C
ATOM   5580  C26 POPEl  95      83.351  93.936  38.058  1.00  0.00           C
ATOM   5583  C27 POPEl  95      83.681  92.636  38.808  1.00  0.00           C
ATOM   5586  C28 POPEl  95      84.241  92.876  40.228  1.00  0.00           C
ATOM   5589  C29 POPEl  95      83.161  93.326  41.178  1.00  0.00           C
ATOM   5591 0C21 POPEl  95      83.121  93.096  42.498  1.00  0.00           C
ATOM   5593 1C21 POPEl  95      84.211  92.426  43.298  1.00  0.00           C
ATOM   5596 2C21 POPEl  95      84.391  93.086  44.678  1.00  0.00           C
ATOM   5599 3C21 POPEl  95      83.381  92.596  45.728  1.00  0.00           C
ATOM   5602 4C21 POPEl  95      83.031  93.666  46.768  1.00  0.00           C
ATOM   5605 5C21 POPEl  95      82.801  93.096  48.168  1.00  0.00           C
ATOM   5608 6C21 POPEl  95      82.091  94.076  49.108  1.00  0.00           C
ATOM   5611 7C21 POPEl  95      82.951  95.286  49.498  1.00  0.00           C
ATOM   5614 8C21 POPEl  95      82.191  96.306  50.358  1.00  0.00           C
ATOM   5618  C33 POPEl  95      86.811  89.426  35.958  1.00  0.00           C
ATOM   5621  C34 POPEl  95      87.221  90.596  36.848  1.00  0.00           C
ATOM   5624  C35 POPEl  95      88.011  90.096  38.068  1.00  0.00           C
ATOM   5627  C36 POPEl  95      87.861  91.026  39.288  1.00  0.00           C
ATOM   5630  C37 POPEl  95      88.441  90.406  40.558  1.00  0.00           C
ATOM   5633  C38 POPEl  95      87.951  91.126  41.818  1.00  0.00           C
ATOM   5636  C39 POPEl  95      88.461  90.486  43.108  1.00  0.00           C
ATOM   5639 0C31 POPEl  95      88.081  91.316  44.338  1.00  0.00           C
ATOM   5642 1C31 POPEl  95      88.681  90.786  45.648  1.00  0.00           C
ATOM   5645 2C31 POPEl  95      87.871  89.656  46.298  1.00  0.00           C
ATOM   5648 3C31 POPEl  95      88.601  88.976  47.468  1.00  0.00           C
ATOM   5651 4C31 POPEl  95      89.181  89.966  48.488  1.00  0.00           C
ATOM   5654 5C31 POPEl  95      89.991  89.286  49.598  1.00  0.00           C
ATOM   5657 6C31 POPEl  95      90.731  90.296  50.478  1.00  0.00           C
ATOM   5661  NH3 POPEm  96      87.041  61.386  73.288  1.00  0.00           N
ATOM   5665  C12 POPEm  96      87.681  62.136  74.428  1.00  0.00           C
ATOM   5668  C11 POPEm  96      89.081  62.686  74.098  1.00  0.00           C
ATOM   5671  P   POPEm  96      90.401  61.126  72.488  1.00  0.00           P
ATOM   5672  O13 POPEm  96      91.521  60.156  72.528  1.00  0.00           O
ATOM   5673  O14 POPEm  96      89.161  60.636  71.858  1.00  0.00           O
ATOM   5674  O11 POPEm  96      90.911  62.436  71.798  1.00  0.00           O
ATOM   5675  O12 POPEm  96      90.031  61.636  73.938  1.00  0.00           O
ATOM   5676  C1  POPEm  96      90.201  63.066  70.728  1.00  0.00           C
ATOM   5679  C2  POPEm  96      90.651  62.516  69.348  1.00  0.00           C
ATOM   5681  O21 POPEm  96      89.851  61.356  69.058  1.00  0.00           O
ATOM   5682  C21 POPEm  96      90.371  60.376  68.348  1.00  0.00           C
ATOM   5683  O22 POPEm  96      91.071  59.466  68.788  1.00  0.00           O
ATOM   5684  C22 POPEm  96      89.891  60.536  66.908  1.00  0.00           C
ATOM   5687  C3  POPEm  96      92.201  62.356  69.238  1.00  0.00           C
ATOM   5690  O31 POPEm  96      92.641  62.306  67.868  1.00  0.00           O
ATOM   5691  C31 POPEm  96      93.001  63.446  67.268  1.00  0.00           C
ATOM   5692  O32 POPEm  96      93.071  64.536  67.788  1.00  0.00           O
ATOM   5693  C32 POPEm  96      93.201  63.066  65.788  1.00  0.00           C
ATOM   5696  C23 POPEm  96      90.461  59.496  65.938  1.00  0.00           C
ATOM   5699  C24 POPEm  96      89.791  59.576  64.548  1.00  0.00           C
ATOM   5702  C25 POPEm  96      89.631  60.976  63.928  1.00  0.00           C
ATOM   5705  C26 POPEm  96      88.911  60.916  62.578  1.00  0.00           C
ATOM   5708  C27 POPEm  96      88.581  62.296  61.988  1.00  0.00           C
ATOM   5711  C28 POPEm  96      88.021  62.186  60.548  1.00  0.00           C
ATOM   5714  C29 POPEm  96      87.501  63.506  60.028  1.00  0.00           C
ATOM   5716 0C21 POPEm  96      86.581  63.666  59.058  1.00  0.00           C
ATOM   5718 1C21 POPEm  96      85.911  62.566  58.248  1.00  0.00           C
ATOM   5721 2C21 POPEm  96      84.371  62.606  58.258  1.00  0.00           C
ATOM   5724 3C21 POPEm  96      83.801  61.506  57.348  1.00  0.00           C
ATOM   5727 4C21 POPEm  96      82.271  61.556  57.168  1.00  0.00           C
ATOM   5730 5C21 POPEm  96      81.751  60.536  56.138  1.00  0.00           C
ATOM   5733 6C21 POPEm  96      82.261  59.096  56.338  1.00  0.00           C
ATOM   5736 7C21 POPEm  96      81.571  58.086  55.418  1.00  0.00           C
ATOM   5739 8C21 POPEm  96      82.021  56.636  55.648  1.00  0.00           C
ATOM   5743  C33 POPEm  96      93.281  64.156  64.688  1.00  0.00           C
ATOM   5746  C34 POPEm  96      93.551  63.496  63.308  1.00  0.00           C
ATOM   5749  C35 POPEm  96      93.601  64.466  62.108  1.00  0.00           C
ATOM   5752  C36 POPEm  96      92.221  64.966  61.678  1.00  0.00           C
ATOM   5755  C37 POPEm  96      92.241  66.066  60.598  1.00  0.00           C
ATOM   5758  C38 POPEm  96      90.901  66.836  60.558  1.00  0.00           C
ATOM   5761  C39 POPEm  96      90.871  67.986  59.538  1.00  0.00           C
ATOM   5764 0C31 POPEm  96      90.441  67.556  58.128  1.00  0.00           C
ATOM   5767 1C31 POPEm  96      90.261  68.776  57.218  1.00  0.00           C
ATOM   5770 2C31 POPEm  96      89.591  68.466  55.868  1.00  0.00           C
ATOM   5773 3C31 POPEm  96      90.441  67.576  54.968  1.00  0.00           C
ATOM   5776 4C31 POPEm  96      89.941  67.596  53.518  1.00  0.00           C
ATOM   5779 5C31 POPEm  96      90.671  66.596  52.638  1.00  0.00           C
ATOM   5782 6C31 POPEm  96      90.271  66.736  51.168  1.00  0.00           C
ATOM   5786  NH3 POPEn  97     114.071 111.846  30.578  1.00  0.00           N
ATOM   5790  C12 POPEn  97     113.821 112.626  29.318  1.00  0.00           C
ATOM   5793  C11 POPEn  97     115.001 112.536  28.328  1.00  0.00           C
ATOM   5796  P   POPEn  97     116.401 114.586  29.138  1.00  0.00           P
ATOM   5797  O13 POPEn  97     117.821 114.956  28.948  1.00  0.00           O
ATOM   5798  O14 POPEn  97     115.361 115.336  28.418  1.00  0.00           O
ATOM   5799  O11 POPEn  97     116.121 114.576  30.688  1.00  0.00           O
ATOM   5800  O12 POPEn  97     116.221 113.066  28.828  1.00  0.00           O
ATOM   5801  C1  POPEn  97     115.781 115.826  31.298  1.00  0.00           C
ATOM   5804  C2  POPEn  97     115.851 115.746  32.838  1.00  0.00           C
ATOM   5806  O21 POPEn  97     117.141 116.206  33.288  1.00  0.00           O
ATOM   5807  C21 POPEn  97     117.181 117.516  33.388  1.00  0.00           C
ATOM   5808  O22 POPEn  97     116.301 118.286  33.048  1.00  0.00           O
ATOM   5809  C22 POPEn  97     118.491 117.956  34.018  1.00  0.00           C
ATOM   5812  C3  POPEn  97     115.621 114.316  33.368  1.00  0.00           C
ATOM   5815  O31 POPEn  97     115.121 114.296  34.718  1.00  0.00           O
ATOM   5816  C31 POPEn  97     116.031 114.336  35.688  1.00  0.00           C
ATOM   5817  O32 POPEn  97     117.221 114.516  35.548  1.00  0.00           O
ATOM   5818  C32 POPEn  97     115.311 114.066  37.018  1.00  0.00           C
ATOM   5821  C23 POPEn  97     118.371 118.016  35.558  1.00  0.00           C
ATOM   5824  C24 POPEn  97     119.721 118.306  36.228  1.00  0.00           C
ATOM   5827  C25 POPEn  97     119.611 118.146  37.738  1.00  0.00           C
ATOM   5830  C26 POPEn  97     120.951 118.336  38.478  1.00  0.00           C
ATOM   5833  C27 POPEn  97     120.881 117.676  39.848  1.00  0.00           C
ATOM   5836  C28 POPEn  97     122.131 117.886  40.728  1.00  0.00           C
ATOM   5839  C29 POPEn  97     122.151 116.886  41.868  1.00  0.00           C
ATOM   5841 0C21 POPEn  97     121.911 117.106  43.178  1.00  0.00           C
ATOM   5843 1C21 POPEn  97     121.581 118.406  43.858  1.00  0.00           C
ATOM   5846 2C21 POPEn  97     120.291 118.376  44.708  1.00  0.00           C
ATOM   5849 3C21 POPEn  97     120.411 117.516  45.988  1.00  0.00           C
ATOM   5852 4C21 POPEn  97     119.181 117.636  46.908  1.00  0.00           C
ATOM   5855 5C21 POPEn  97     119.181 118.896  47.778  1.00  0.00           C
ATOM   5858 6C21 POPEn  97     119.261 118.586  49.278  1.00  0.00           C
ATOM   5861 7C21 POPEn  97     119.381 119.846  50.148  1.00  0.00           C
ATOM   5864 8C21 POPEn  97     119.271 119.566  51.648  1.00  0.00           C
ATOM   5868  C33 POPEn  97     116.051 114.566  38.288  1.00  0.00           C
ATOM   5871  C34 POPEn  97     116.541 113.446  39.228  1.00  0.00           C
ATOM   5874  C35 POPEn  97     116.831 113.996  40.628  1.00  0.00           C
ATOM   5877  C36 POPEn  97     117.571 113.026  41.568  1.00  0.00           C
ATOM   5880  C37 POPEn  97     117.681 113.546  43.018  1.00  0.00           C
ATOM   5883  C38 POPEn  97     118.861 112.926  43.778  1.00  0.00           C
ATOM   5886  C39 POPEn  97     119.211 113.656  45.088  1.00  0.00           C
ATOM   5889 0C31 POPEn  97     120.461 113.066  45.778  1.00  0.00           C
ATOM   5892 1C31 POPEn  97     120.731 113.646  47.178  1.00  0.00           C
ATOM   5895 2C31 POPEn  97     121.941 112.996  47.878  1.00  0.00           C
ATOM   5898 3C31 POPEn  97     121.691 111.546  48.298  1.00  0.00           C
ATOM   5901 4C31 POPEn  97     122.821 110.976  49.178  1.00  0.00           C
ATOM   5904 5C31 POPEn  97     122.511 109.556  49.668  1.00  0.00           C
ATOM   5907 6C31 POPEn  97     123.541 109.016  50.648  1.00  0.00           C
ATOM   5911  NH3 POPEo  98     100.331 112.146  31.778  1.00  0.00           N
ATOM   5915  C12 POPEo  98     101.571 111.616  31.078  1.00  0.00           C
ATOM   5918  C11 POPEo  98     102.431 110.656  31.948  1.00  0.00           C
ATOM   5921  P   POPEo  98     104.901 109.596  31.868  1.00  0.00           P
ATOM   5922  O13 POPEo  98     105.271 108.316  31.208  1.00  0.00           O
ATOM   5923  O14 POPEo  98     105.971 110.626  31.818  1.00  0.00           O
ATOM   5924  O11 POPEo  98     104.541 109.326  33.408  1.00  0.00           O
ATOM   5925  O12 POPEo  98     103.571 110.196  31.218  1.00  0.00           O
ATOM   5926  C1  POPEo  98     105.031 110.256  34.398  1.00  0.00           C
ATOM   5929  C2  POPEo  98     104.711 109.816  35.868  1.00  0.00           C
ATOM   5931  O21 POPEo  98     105.261 110.766  36.808  1.00  0.00           O
ATOM   5932  C21 POPEo  98     106.571 110.816  36.958  1.00  0.00           C
ATOM   5933  O22 POPEo  98     107.401 110.196  36.318  1.00  0.00           O
ATOM   5934  C22 POPEo  98     106.941 111.846  38.038  1.00  0.00           C
ATOM   5937  C3  POPEo  98     105.101 108.336  36.198  1.00  0.00           C
ATOM   5940  O31 POPEo  98     105.091 108.126  37.628  1.00  0.00           O
ATOM   5941  C31 POPEo  98     104.341 107.156  38.118  1.00  0.00           C
ATOM   5942  O32 POPEo  98     103.791 106.276  37.498  1.00  0.00           O
ATOM   5943  C32 POPEo  98     104.201 107.326  39.628  1.00  0.00           C
ATOM   5946  C23 POPEo  98     106.661 111.416  39.508  1.00  0.00           C
ATOM   5949  C24 POPEo  98     107.091 112.466  40.558  1.00  0.00           C
ATOM   5952  C25 POPEo  98     108.431 112.206  41.268  1.00  0.00           C
ATOM   5955  C26 POPEo  98     109.631 112.016  40.338  1.00  0.00           C
ATOM   5958  C27 POPEo  98     110.981 112.396  40.988  1.00  0.00           C
ATOM   5961  C28 POPEo  98     111.251 113.916  40.888  1.00  0.00           C
ATOM   5964  C29 POPEo  98     112.411 114.416  41.718  1.00  0.00           C
ATOM   5966 0C21 POPEo  98     112.331 115.086  42.888  1.00  0.00           C
ATOM   5968 1C21 POPEo  98     111.061 115.456  43.618  1.00  0.00           C
ATOM   5971 2C21 POPEo  98     110.931 114.806  45.018  1.00  0.00           C
ATOM   5974 3C21 POPEo  98     110.901 113.276  44.968  1.00  0.00           C
ATOM   5977 4C21 POPEo  98     110.471 112.606  46.288  1.00  0.00           C
ATOM   5980 5C21 POPEo  98     109.041 112.936  46.758  1.00  0.00           C
ATOM   5983 6C21 POPEo  98     107.951 112.756  45.688  1.00  0.00           C
ATOM   5986 7C21 POPEo  98     106.551 113.086  46.238  1.00  0.00           C
ATOM   5989 8C21 POPEo  98     105.451 113.016  45.178  1.00  0.00           C
ATOM   5993  C33 POPEo  98     103.961 108.796  40.018  1.00  0.00           C
ATOM   5996  C34 POPEo  98     103.801 109.026  41.518  1.00  0.00           C
ATOM   5999  C35 POPEo  98     105.101 108.776  42.288  1.00  0.00           C
ATOM   6002  C36 POPEo  98     104.941 109.036  43.788  1.00  0.00           C
ATOM   6005  C37 POPEo  98     106.261 108.906  44.558  1.00  0.00           C
ATOM   6008  C38 POPEo  98     106.021 108.966  46.068  1.00  0.00           C
ATOM   6011  C39 POPEo  98     107.321 108.806  46.878  1.00  0.00           C
ATOM   6014 0C31 POPEo  98     107.041 108.776  48.388  1.00  0.00           C
ATOM   6017 1C31 POPEo  98     108.311 108.576  49.218  1.00  0.00           C
ATOM   6020 2C31 POPEo  98     108.031 108.596  50.718  1.00  0.00           C
ATOM   6023 3C31 POPEo  98     109.281 108.326  51.558  1.00  0.00           C
ATOM   6026 4C31 POPEo  98     109.001 108.336  53.068  1.00  0.00           C
ATOM   6029 5C31 POPEo  98     110.261 108.076  53.908  1.00  0.00           C
ATOM   6032 6C31 POPEo  98     109.981 107.966  55.408  1.00  0.00           C
ATOM   6036  NH3 POPEp  99      63.711  85.266  29.798  1.00  0.00           N
ATOM   6040  C12 POPEp  99      63.521  83.786  29.708  1.00  0.00           C
ATOM   6043  C11 POPEp  99      64.691  83.046  30.368  1.00  0.00           C
ATOM   6046  P   POPEp  99      65.331  80.506  30.018  1.00  0.00           P
ATOM   6047  O13 POPEp  99      64.631  79.216  30.258  1.00  0.00           O
ATOM   6048  O14 POPEp  99      65.851  80.796  28.668  1.00  0.00           O
ATOM   6049  O11 POPEp  99      66.501  80.686  31.058  1.00  0.00           O
ATOM   6050  O12 POPEp  99      64.361  81.666  30.448  1.00  0.00           O
ATOM   6051  C1  POPEp  99      66.701  79.776  32.148  1.00  0.00           C
ATOM   6054  C2  POPEp  99      66.531  80.496  33.518  1.00  0.00           C
ATOM   6056  O21 POPEp  99      66.961  79.656  34.608  1.00  0.00           O
ATOM   6057  C21 POPEp  99      66.351  78.486  34.708  1.00  0.00           C
ATOM   6058  O22 POPEp  99      65.281  78.186  34.208  1.00  0.00           O
ATOM   6059  C22 POPEp  99      67.321  77.506  35.378  1.00  0.00           C
ATOM   6062  C3  POPEp  99      65.111  81.096  33.738  1.00  0.00           C
ATOM   6065  O31 POPEp  99      65.021  81.896  34.938  1.00  0.00           O
ATOM   6066  C31 POPEp  99      64.351  81.346  35.948  1.00  0.00           C
ATOM   6067  O32 POPEp  99      64.051  80.166  36.048  1.00  0.00           O
ATOM   6068  C32 POPEp  99      63.931  82.456  36.908  1.00  0.00           C
ATOM   6071  C23 POPEp  99      66.871  76.926  36.728  1.00  0.00           C
ATOM   6074  C24 POPEp  99      67.241  77.766  37.958  1.00  0.00           C
ATOM   6077  C25 POPEp  99      67.871  76.916  39.088  1.00  0.00           C
ATOM   6080  C26 POPEp  99      66.861  76.236  40.028  1.00  0.00           C
ATOM   6083  C27 POPEp  99      67.571  75.516  41.188  1.00  0.00           C
ATOM   6086  C28 POPEp  99      66.621  75.136  42.348  1.00  0.00           C
ATOM   6089  C29 POPEp  99      67.371  74.886  43.638  1.00  0.00           C
ATOM   6091 0C21 POPEp  99      67.321  73.776  44.408  1.00  0.00           C
ATOM   6093 1C21 POPEp  99      66.481  72.556  44.158  1.00  0.00           C
ATOM   6096 2C21 POPEp  99      66.041  71.836  45.448  1.00  0.00           C
ATOM   6099 3C21 POPEp  99      67.211  71.206  46.218  1.00  0.00           C
ATOM   6102 4C21 POPEp  99      66.781  70.066  47.158  1.00  0.00           C
ATOM   6105 5C21 POPEp  99      65.941  70.546  48.338  1.00  0.00           C
ATOM   6108 6C21 POPEp  99      65.471  69.386  49.228  1.00  0.00           C
ATOM   6111 7C21 POPEp  99      64.521  69.866  50.318  1.00  0.00           C
ATOM   6114 8C21 POPEp  99      64.111  68.756  51.288  1.00  0.00           C
ATOM   6118  C33 POPEp  99      62.431  82.786  36.768  1.00  0.00           C
ATOM   6121  C34 POPEp  99      62.031  84.076  37.498  1.00  0.00           C
ATOM   6124  C35 POPEp  99      62.441  84.116  38.978  1.00  0.00           C
ATOM   6127  C36 POPEp  99      61.841  82.986  39.828  1.00  0.00           C
ATOM   6130  C37 POPEp  99      62.381  83.016  41.268  1.00  0.00           C
ATOM   6133  C38 POPEp  99      61.541  82.166  42.228  1.00  0.00           C
ATOM   6136  C39 POPEp  99      62.061  82.246  43.668  1.00  0.00           C
ATOM   6139 0C31 POPEp  99      60.991  81.906  44.708  1.00  0.00           C
ATOM   6142 1C31 POPEp  99      61.621  81.496  46.038  1.00  0.00           C
ATOM   6145 2C31 POPEp  99      60.611  81.136  47.128  1.00  0.00           C
ATOM   6148 3C31 POPEp  99      61.301  80.506  48.348  1.00  0.00           C
ATOM   6151 4C31 POPEp  99      60.311  79.856  49.328  1.00  0.00           C
ATOM   6154 5C31 POPEp  99      61.021  79.016  50.398  1.00  0.00           C
ATOM   6157 6C31 POPEp  99      60.051  78.166  51.238  1.00  0.00           C
ATOM   6161  NH3 POPEq 100       0.871 120.936  30.088  1.00  0.00           N
ATOM   6165  C12 POPEq 100       1.751 122.096  29.748  1.00  0.00           C
ATOM   6168  C11 POPEq 100       1.011 123.416  29.978  1.00  0.00           C
ATOM   6171  P   POPEq 100       2.701 125.376  30.538  1.00  0.00           P
ATOM   6172  O13 POPEq 100       4.031 124.816  30.838  1.00  0.00           O
ATOM   6173  O14 POPEq 100       2.641 126.776  30.078  1.00  0.00           O
ATOM   6174  O11 POPEq 100       1.891 125.286  31.898  1.00  0.00           O
ATOM   6175  O12 POPEq 100       1.851 124.486  29.548  1.00  0.00           O
ATOM   6176  C1  POPEq 100       2.081 126.336  32.868  1.00  0.00           C
ATOM   6179  C2  POPEq 100       2.101 125.766  34.298  1.00  0.00           C
ATOM   6181  O21 POPEq 100       1.881 126.806  35.268  1.00  0.00           O
ATOM   6182  C21 POPEq 100       2.781 127.766  35.398  1.00  0.00           C
ATOM   6183  O22 POPEq 100       3.841 127.886  34.818  1.00  0.00           O
ATOM   6184  C22 POPEq 100       2.291 128.708  36.508  1.00  0.00           C
ATOM   6187  C3  POPEq 100       3.371 124.906  34.598  1.00  0.00           C
ATOM   6190  O31 POPEq 100       3.581 124.696  36.008  1.00  0.00           O
ATOM   6191  C31 POPEq 100       2.711 123.886  36.588  1.00  0.00           C
ATOM   6192  O32 POPEq 100       1.901 123.186  36.008  1.00  0.00           O
ATOM   6193  C32 POPEq 100       2.891 123.966  38.108  1.00  0.00           C
ATOM   6196  C23 POPEq 100       1.741 130.068  35.988  1.00  0.00           C
ATOM   6199  C24 POPEq 100       0.481 130.528  36.738  1.00  0.00           C
ATOM   6202  C25 POPEq 100       0.681 130.868  38.218  1.00  0.00           C
ATOM   6205  C26 POPEq 100       1.421 132.188  38.428  1.00  0.00           C
ATOM   6208  C27 POPEq 100       1.441 132.658  39.898  1.00  0.00           C
ATOM   6211  C28 POPEq 100       2.201 133.978  40.098  1.00  0.00           C
ATOM   6214  C29 POPEq 100       3.701 133.818  39.998  1.00  0.00           C
ATOM   6216 0C21 POPEq 100       4.551 133.618  41.018  1.00  0.00           C
ATOM   6218 1C21 POPEq 100       4.141 133.548  42.468  1.00  0.00           C
ATOM   6221 2C21 POPEq 100       5.291 133.778  43.478  1.00  0.00           C
ATOM   6224 3C21 POPEq 100       6.281 132.598  43.578  1.00  0.00           C
ATOM   6227 4C21 POPEq 100       7.081 132.578  44.898  1.00  0.00           C
ATOM   6230 5C21 POPEq 100       7.921 133.848  45.138  1.00  0.00           C
ATOM   6233 6C21 POPEq 100       8.741 133.818  46.428  1.00  0.00           C
ATOM   6236 7C21 POPEq 100      10.001 132.938  46.378  1.00  0.00           C
ATOM   6239 8C21 POPEq 100      10.811 132.988  47.678  1.00  0.00           C
ATOM   6243  C33 POPEq 100       1.751 124.766  38.778  1.00  0.00           C
ATOM   6246  C34 POPEq 100       2.041 125.156  40.238  1.00  0.00           C
ATOM   6249  C35 POPEq 100       1.401 126.516  40.568  1.00  0.00           C
ATOM   6252  C36 POPEq 100       1.571 126.956  42.028  1.00  0.00           C
ATOM   6255  C37 POPEq 100       0.971 128.346  42.268  1.00  0.00           C
ATOM   6258  C38 POPEq 100       1.601 129.088  43.458  1.00  0.00           C
ATOM   6261  C39 POPEq 100       0.971 130.458  43.708  1.00  0.00           C
ATOM   6264 0C31 POPEq 100       1.591 131.168  44.918  1.00  0.00           C
ATOM   6267 1C31 POPEq 100       0.891 132.498  45.248  1.00  0.00           C
ATOM   6270 2C31 POPEq 100       1.311 133.038  46.628  1.00  0.00           C
ATOM   6273 3C31 POPEq 100       0.831 134.478  46.908  1.00  0.00           C
ATOM   6276 4C31 POPEq 100      -0.691 134.658  46.848  1.00  0.00           C
ATOM   6279 5C31 POPEq 100      -1.091 136.108  47.138  1.00  0.00           C
ATOM   6282 6C31 POPEq 100      -2.591 136.398  47.008  1.00  0.00           C
ATOM   6286  NH3 POPEr 101      71.401  44.286  27.818  1.00  0.00           N
ATOM   6290  C12 POPEr 101      72.091  45.466  27.188  1.00  0.00           C
ATOM   6293  C11 POPEr 101      71.721  46.736  27.968  1.00  0.00           C
ATOM   6296  P   POPEr 101      71.941  49.246  28.228  1.00  0.00           P
ATOM   6297  O13 POPEr 101      72.601  50.436  27.638  1.00  0.00           O
ATOM   6298  O14 POPEr 101      70.481  49.336  28.378  1.00  0.00           O
ATOM   6299  O11 POPEr 101      72.561  48.956  29.648  1.00  0.00           O
ATOM   6300  O12 POPEr 101      72.371  47.906  27.448  1.00  0.00           O
ATOM   6301  C1  POPEr 101      71.681  48.806  30.768  1.00  0.00           C
ATOM   6304  C2  POPEr 101      72.411  48.126  31.958  1.00  0.00           C
ATOM   6306  O21 POPEr 101      71.871  48.606  33.198  1.00  0.00           O
ATOM   6307  C21 POPEr 101      70.681  48.146  33.528  1.00  0.00           C
ATOM   6308  O22 POPEr 101      69.961  47.446  32.818  1.00  0.00           O
ATOM   6309  C22 POPEr 101      70.341  48.596  34.958  1.00  0.00           C
ATOM   6312  C3  POPEr 101      73.941  48.416  31.868  1.00  0.00           C
ATOM   6315  O31 POPEr 101      74.721  47.766  32.888  1.00  0.00           O
ATOM   6316  C31 POPEr 101      75.081  48.546  33.898  1.00  0.00           C
ATOM   6317  O32 POPEr 101      74.671  49.676  34.108  1.00  0.00           O
ATOM   6318  C32 POPEr 101      76.241  47.906  34.668  1.00  0.00           C
ATOM   6321  C23 POPEr 101      69.861  47.456  35.898  1.00  0.00           C
ATOM   6324  C24 POPEr 101      70.391  47.646  37.328  1.00  0.00           C
ATOM   6327  C25 POPEr 101      70.001  46.516  38.288  1.00  0.00           C
ATOM   6330  C26 POPEr 101      70.511  46.776  39.718  1.00  0.00           C
ATOM   6333  C27 POPEr 101      70.201  45.656  40.718  1.00  0.00           C
ATOM   6336  C28 POPEr 101      70.811  45.936  42.108  1.00  0.00           C
ATOM   6339  C29 POPEr 101      70.611  44.786  43.068  1.00  0.00           C
ATOM   6341 0C21 POPEr 101      70.121  44.826  44.318  1.00  0.00           C
ATOM   6343 1C21 POPEr 101      69.661  46.056  45.078  1.00  0.00           C
ATOM   6346 2C21 POPEr 101      70.651  46.426  46.198  1.00  0.00           C
ATOM   6349 3C21 POPEr 101      70.291  47.736  46.918  1.00  0.00           C
ATOM   6352 4C21 POPEr 101      71.321  48.106  47.988  1.00  0.00           C
ATOM   6355 5C21 POPEr 101      71.111  49.506  48.588  1.00  0.00           C
ATOM   6358 6C21 POPEr 101      72.101  49.836  49.718  1.00  0.00           C
ATOM   6361 7C21 POPEr 101      71.661  51.026  50.568  1.00  0.00           C
ATOM   6364 8C21 POPEr 101      72.561  51.286  51.778  1.00  0.00           C
ATOM   6368  C33 POPEr 101      75.891  46.546  35.288  1.00  0.00           C
ATOM   6371  C34 POPEr 101      77.121  45.856  35.868  1.00  0.00           C
ATOM   6374  C35 POPEr 101      77.961  45.166  34.778  1.00  0.00           C
ATOM   6377  C36 POPEr 101      79.191  44.446  35.348  1.00  0.00           C
ATOM   6380  C37 POPEr 101      79.921  43.596  34.308  1.00  0.00           C
ATOM   6383  C38 POPEr 101      81.411  43.356  34.628  1.00  0.00           C
ATOM   6386  C39 POPEr 101      81.721  42.846  36.038  1.00  0.00           C
ATOM   6389 0C31 POPEr 101      82.491  43.876  36.888  1.00  0.00           C
ATOM   6392 1C31 POPEr 101      83.071  43.276  38.178  1.00  0.00           C
ATOM   6395 2C31 POPEr 101      84.271  42.346  37.938  1.00  0.00           C
ATOM   6398 3C31 POPEr 101      84.691  41.546  39.178  1.00  0.00           C
ATOM   6401 4C31 POPEr 101      85.391  40.236  38.758  1.00  0.00           C
ATOM   6404 5C31 POPEr 101      85.661  39.306  39.938  1.00  0.00           C
ATOM   6407 6C31 POPEr 101      86.181  37.936  39.478  1.00  0.00           C
ATOM   6411  NH3 POPEs 102     106.431  68.666  73.658  1.00  0.00           N
ATOM   6415  C12 POPEs 102     106.991  67.876  72.498  1.00  0.00           C
ATOM   6418  C11 POPEs 102     108.361  68.416  72.038  1.00  0.00           C
ATOM   6421  P   POPEs 102     110.511  67.686  70.738  1.00  0.00           P
ATOM   6422  O13 POPEs 102     110.751  68.946  70.018  1.00  0.00           O
ATOM   6423  O14 POPEs 102     111.321  67.416  71.948  1.00  0.00           O
ATOM   6424  O11 POPEs 102     110.651  66.476  69.738  1.00  0.00           O
ATOM   6425  O12 POPEs 102     108.981  67.546  71.098  1.00  0.00           O
ATOM   6426  C1  POPEs 102     110.051  66.576  68.438  1.00  0.00           C
ATOM   6429  C2  POPEs 102     111.101  67.046  67.398  1.00  0.00           C
ATOM   6431  O21 POPEs 102     110.421  67.776  66.358  1.00  0.00           O
ATOM   6432  C21 POPEs 102     111.101  68.786  65.818  1.00  0.00           C
ATOM   6433  O22 POPEs 102     112.141  69.256  66.228  1.00  0.00           O
ATOM   6434  C22 POPEs 102     110.301  69.326  64.628  1.00  0.00           C
ATOM   6437  C3  POPEs 102     111.881  65.846  66.788  1.00  0.00           C
ATOM   6440  O31 POPEs 102     112.601  66.256  65.588  1.00  0.00           O
ATOM   6441  C31 POPEs 102     112.831  65.256  64.748  1.00  0.00           C
ATOM   6442  O32 POPEs 102     112.771  64.076  65.038  1.00  0.00           O
ATOM   6443  C32 POPEs 102     113.061  65.836  63.358  1.00  0.00           C
ATOM   6446  C23 POPEs 102     111.181  69.866  63.488  1.00  0.00           C
ATOM   6449  C24 POPEs 102     110.631  69.466  62.118  1.00  0.00           C
ATOM   6452  C25 POPEs 102     111.321  70.136  60.938  1.00  0.00           C
ATOM   6455  C26 POPEs 102     110.931  69.506  59.588  1.00  0.00           C
ATOM   6458  C27 POPEs 102     111.521  70.296  58.418  1.00  0.00           C
ATOM   6461  C28 POPEs 102     111.161  69.716  57.038  1.00  0.00           C
ATOM   6464  C29 POPEs 102     111.811  70.576  55.968  1.00  0.00           C
ATOM   6466 0C21 POPEs 102     112.441  70.156  54.858  1.00  0.00           C
ATOM   6468 1C21 POPEs 102     112.571  68.726  54.408  1.00  0.00           C
ATOM   6471 2C21 POPEs 102     113.951  68.136  54.718  1.00  0.00           C
ATOM   6474 3C21 POPEs 102     114.101  66.706  54.198  1.00  0.00           C
ATOM   6477 4C21 POPEs 102     115.381  66.026  54.698  1.00  0.00           C
ATOM   6480 5C21 POPEs 102     116.651  66.496  53.988  1.00  0.00           C
ATOM   6483 6C21 POPEs 102     117.881  66.296  54.868  1.00  0.00           C
ATOM   6486 7C21 POPEs 102     119.191  66.466  54.088  1.00  0.00           C
ATOM   6489 8C21 POPEs 102     120.421  66.416  54.998  1.00  0.00           C
ATOM   6493  C33 POPEs 102     112.951  64.716  62.308  1.00  0.00           C
ATOM   6496  C34 POPEs 102     112.861  65.196  60.858  1.00  0.00           C
ATOM   6499  C35 POPEs 102     113.291  64.056  59.928  1.00  0.00           C
ATOM   6502  C36 POPEs 102     112.631  64.046  58.548  1.00  0.00           C
ATOM   6505  C37 POPEs 102     113.471  63.236  57.538  1.00  0.00           C
ATOM   6508  C38 POPEs 102     112.941  63.356  56.108  1.00  0.00           C
ATOM   6511  C39 POPEs 102     113.801  62.626  55.078  1.00  0.00           C
ATOM   6514 0C31 POPEs 102     113.761  61.096  55.198  1.00  0.00           C
ATOM   6517 1C31 POPEs 102     113.841  60.406  53.828  1.00  0.00           C
ATOM   6520 2C31 POPEs 102     113.551  58.896  53.908  1.00  0.00           C
ATOM   6523 3C31 POPEs 102     114.761  58.016  54.258  1.00  0.00           C
ATOM   6526 4C31 POPEs 102     115.851  58.046  53.178  1.00  0.00           C
ATOM   6529 5C31 POPEs 102     116.801  56.846  53.238  1.00  0.00           C
ATOM   6532 6C31 POPEs 102     117.881  56.896  52.148  1.00  0.00           C
ATOM   6536  NH3 POPEt 103      76.881  19.466  26.918  1.00  0.00           N
ATOM   6540  C12 POPEt 103      77.111  19.256  28.388  1.00  0.00           C
ATOM   6543  C11 POPEt 103      75.821  19.096  29.238  1.00  0.00           C
ATOM   6546  P   POPEt 103      73.811  18.006  27.928  1.00  0.00           P
ATOM   6547  O13 POPEt 103      74.381  18.526  26.668  1.00  0.00           O
ATOM   6548  O14 POPEt 103      73.091  16.706  27.878  1.00  0.00           O
ATOM   6549  O11 POPEt 103      72.901  19.106  28.598  1.00  0.00           O
ATOM   6550  O12 POPEt 103      75.031  17.926  28.948  1.00  0.00           O
ATOM   6551  C1  POPEt 103      72.191  18.886  29.818  1.00  0.00           C
ATOM   6554  C2  POPEt 103      72.941  19.526  31.018  1.00  0.00           C
ATOM   6556  O21 POPEt 103      72.081  19.446  32.168  1.00  0.00           O
ATOM   6557  C21 POPEt 103      72.551  19.896  33.318  1.00  0.00           C
ATOM   6558  O22 POPEt 103      73.711  20.196  33.548  1.00  0.00           O
ATOM   6559  C22 POPEt 103      71.381  19.866  34.328  1.00  0.00           C
ATOM   6562  C3  POPEt 103      73.391  20.986  30.708  1.00  0.00           C
ATOM   6565  O31 POPEt 103      72.421  21.966  31.088  1.00  0.00           O
ATOM   6566  C31 POPEt 103      72.901  23.206  31.008  1.00  0.00           C
ATOM   6567  O32 POPEt 103      73.951  23.506  30.448  1.00  0.00           O
ATOM   6568  C32 POPEt 103      71.991  24.136  31.828  1.00  0.00           C
ATOM   6571  C23 POPEt 103      71.601  20.566  35.698  1.00  0.00           C
ATOM   6574  C24 POPEt 103      70.391  20.366  36.638  1.00  0.00           C
ATOM   6577  C25 POPEt 103      70.491  21.086  37.998  1.00  0.00           C
ATOM   6580  C26 POPEt 103      69.161  21.086  38.778  1.00  0.00           C
ATOM   6583  C27 POPEt 103      69.181  22.026  39.998  1.00  0.00           C
ATOM   6586  C28 POPEt 103      68.831  21.326  41.328  1.00  0.00           C
ATOM   6589  C29 POPEt 103      68.771  22.306  42.478  1.00  0.00           C
ATOM   6591 0C21 POPEt 103      69.591  22.356  43.548  1.00  0.00           C
ATOM   6593 1C21 POPEt 103      70.731  21.416  43.848  1.00  0.00           C
ATOM   6596 2C21 POPEt 103      71.141  21.396  45.338  1.00  0.00           C
ATOM   6599 3C21 POPEt 103      71.731  22.726  45.848  1.00  0.00           C
ATOM   6602 4C21 POPEt 103      72.311  22.656  47.278  1.00  0.00           C
ATOM   6605 5C21 POPEt 103      71.371  22.016  48.318  1.00  0.00           C
ATOM   6608 6C21 POPEt 103      70.051  22.766  48.548  1.00  0.00           C
ATOM   6611 7C21 POPEt 103      68.981  21.866  49.198  1.00  0.00           C
ATOM   6614 8C21 POPEt 103      67.721  22.616  49.618  1.00  0.00           C
ATOM   6618  C33 POPEt 103      72.641  24.536  33.178  1.00  0.00           C
ATOM   6621  C34 POPEt 103      71.701  25.306  34.108  1.00  0.00           C
ATOM   6624  C35 POPEt 103      72.381  25.696  35.438  1.00  0.00           C
ATOM   6627  C36 POPEt 103      71.421  25.966  36.608  1.00  0.00           C
ATOM   6630  C37 POPEt 103      71.991  26.876  37.708  1.00  0.00           C
ATOM   6633  C38 POPEt 103      73.331  26.406  38.328  1.00  0.00           C
ATOM   6636  C39 POPEt 103      73.231  25.256  39.348  1.00  0.00           C
ATOM   6639 0C31 POPEt 103      74.611  24.936  39.938  1.00  0.00           C
ATOM   6642 1C31 POPEt 103      74.601  24.446  41.398  1.00  0.00           C
ATOM   6645 2C31 POPEt 103      76.031  24.416  41.958  1.00  0.00           C
ATOM   6648 3C31 POPEt 103      76.161  23.726  43.328  1.00  0.00           C
ATOM   6651 4C31 POPEt 103      75.781  24.616  44.518  1.00  0.00           C
ATOM   6654 5C31 POPEt 103      75.861  23.836  45.838  1.00  0.00           C
ATOM   6657 6C31 POPEt 103      75.531  24.666  47.078  1.00  0.00           C
ATOM   6661  NH3 POPEu 104     127.111  37.486  27.018  1.00  0.00           N
ATOM   6665  C12 POPEu 104     127.301  38.296  28.268  1.00  0.00           C
ATOM   6668  C11 POPEu 104     126.171  39.296  28.508  1.00  0.00           C
ATOM   6671  P   POPEu 104     125.641  41.316  30.028  1.00  0.00           P
ATOM   6672  O13 POPEu 104     124.231  41.016  30.338  1.00  0.00           O
ATOM   6673  O14 POPEu 104     125.891  42.256  28.918  1.00  0.00           O
ATOM   6674  O11 POPEu 104     126.341  41.936  31.298  1.00  0.00           O
ATOM   6675  O12 POPEu 104     126.381  39.946  29.768  1.00  0.00           O
ATOM   6676  C1  POPEu 104     125.491  42.646  32.218  1.00  0.00           C
ATOM   6679  C2  POPEu 104     126.321  43.336  33.318  1.00  0.00           C
ATOM   6681  O21 POPEu 104     127.011  42.376  34.138  1.00  0.00           O
ATOM   6682  C21 POPEu 104     126.331  41.636  34.978  1.00  0.00           C
ATOM   6683  O22 POPEu 104     125.111  41.596  35.088  1.00  0.00           O
ATOM   6684  C22 POPEu 104     127.281  40.716  35.748  1.00  0.00           C
ATOM   6687  C3  POPEu 104     125.461  44.366  34.118  1.00  0.00           C
ATOM   6690  O31 POPEu 104     126.111  44.836  35.308  1.00  0.00           O
ATOM   6691  C31 POPEu 104     127.181  45.586  35.068  1.00  0.00           C
ATOM   6692  O32 POPEu 104     127.591  45.926  33.978  1.00  0.00           O
ATOM   6693  C32 POPEu 104     127.831  45.966  36.378  1.00  0.00           C
ATOM   6696  C23 POPEu 104     127.401  41.046  37.248  1.00  0.00           C
ATOM   6699  C24 POPEu 104     128.611  40.346  37.878  1.00  0.00           C
ATOM   6702  C25 POPEu 104     128.421  39.906  39.338  1.00  0.00           C
ATOM   6705  C26 POPEu 104     129.733  39.446  39.968  1.00  0.00           C
ATOM   6708  C27 POPEu 104     129.613  38.836  41.378  1.00  0.00           C
ATOM   6711  C28 POPEu 104     129.033  39.776  42.468  1.00  0.00           C
ATOM   6714  C29 POPEu 104     127.571  39.556  42.758  1.00  0.00           C
ATOM   6716 0C21 POPEu 104     127.051  39.196  43.958  1.00  0.00           C
ATOM   6718 1C21 POPEu 104     127.871  38.896  45.188  1.00  0.00           C
ATOM   6721 2C21 POPEu 104     127.091  38.166  46.298  1.00  0.00           C
ATOM   6724 3C21 POPEu 104     126.151  39.066  47.128  1.00  0.00           C
ATOM   6727 4C21 POPEu 104     124.661  38.926  46.788  1.00  0.00           C
ATOM   6730 5C21 POPEu 104     123.791  39.676  47.808  1.00  0.00           C
ATOM   6733 6C21 POPEu 104     122.281  39.466  47.598  1.00  0.00           C
ATOM   6736 7C21 POPEu 104     121.461  39.986  48.788  1.00  0.00           C
ATOM   6739 8C21 POPEu 104     119.961  39.766  48.638  1.00  0.00           C
ATOM   6743  C33 POPEu 104     127.061  47.106  37.098  1.00  0.00           C
ATOM   6746  C34 POPEu 104     126.181  46.596  38.248  1.00  0.00           C
ATOM   6749  C35 POPEu 104     126.091  47.656  39.348  1.00  0.00           C
ATOM   6752  C36 POPEu 104     125.311  47.196  40.588  1.00  0.00           C
ATOM   6755  C37 POPEu 104     125.451  48.236  41.708  1.00  0.00           C
ATOM   6758  C38 POPEu 104     124.681  47.866  42.978  1.00  0.00           C
ATOM   6761  C39 POPEu 104     124.861  48.916  44.078  1.00  0.00           C
ATOM   6764 0C31 POPEu 104     123.971  48.666  45.298  1.00  0.00           C
ATOM   6767 1C31 POPEu 104     124.171  49.736  46.388  1.00  0.00           C
ATOM   6770 2C31 POPEu 104     123.251  49.556  47.608  1.00  0.00           C
ATOM   6773 3C31 POPEu 104     121.761  49.636  47.258  1.00  0.00           C
ATOM   6776 4C31 POPEu 104     120.861  49.576  48.498  1.00  0.00           C
ATOM   6779 5C31 POPEu 104     119.391  49.296  48.148  1.00  0.00           C
ATOM   6782 6C31 POPEu 104     118.501  49.136  49.388  1.00  0.00           C
ATOM   6786  NH3 POPEv 105      94.541  73.226  73.578  1.00  0.00           N
ATOM   6790  C12 POPEv 105      95.071  72.836  74.938  1.00  0.00           C
ATOM   6793  C11 POPEv 105      96.571  72.516  74.898  1.00  0.00           C
ATOM   6796  P   POPEv 105      97.841  74.096  73.228  1.00  0.00           P
ATOM   6797  O13 POPEv 105      98.821  75.186  73.358  1.00  0.00           O
ATOM   6798  O14 POPEv 105      98.231  72.866  72.498  1.00  0.00           O
ATOM   6799  O11 POPEv 105      96.531  74.746  72.588  1.00  0.00           O
ATOM   6800  O12 POPEv 105      97.301  73.706  74.648  1.00  0.00           O
ATOM   6801  C1  POPEv 105      96.461  74.906  71.168  1.00  0.00           C
ATOM   6804  C2  POPEv 105      95.541  76.086  70.708  1.00  0.00           C
ATOM   6806  O21 POPEv 105      94.691  75.646  69.638  1.00  0.00           O
ATOM   6807  C21 POPEv 105      95.311  75.316  68.508  1.00  0.00           C
ATOM   6808  O22 POPEv 105      96.501  75.376  68.308  1.00  0.00           O
ATOM   6809  C22 POPEv 105      94.281  74.686  67.578  1.00  0.00           C
ATOM   6812  C3  POPEv 105      96.301  77.426  70.378  1.00  0.00           C
ATOM   6815  O31 POPEv 105      95.661  78.286  69.398  1.00  0.00           O
ATOM   6816  C31 POPEv 105      94.591  78.966  69.778  1.00  0.00           C
ATOM   6817  O32 POPEv 105      94.021  78.876  70.848  1.00  0.00           O
ATOM   6818  C32 POPEv 105      94.121  79.906  68.668  1.00  0.00           C
ATOM   6821  C23 POPEv 105      94.941  73.966  66.388  1.00  0.00           C
ATOM   6824  C24 POPEv 105      93.971  73.056  65.608  1.00  0.00           C
ATOM   6827  C25 POPEv 105      92.931  73.806  64.778  1.00  0.00           C
ATOM   6830  C26 POPEv 105      93.241  73.846  63.268  1.00  0.00           C
ATOM   6833  C27 POPEv 105      94.401  74.776  62.878  1.00  0.00           C
ATOM   6836  C28 POPEv 105      94.861  74.656  61.408  1.00  0.00           C
ATOM   6839  C29 POPEv 105      93.771  74.836  60.378  1.00  0.00           C
ATOM   6841 0C21 POPEv 105      93.861  75.436  59.178  1.00  0.00           C
ATOM   6843 1C21 POPEv 105      95.081  76.086  58.568  1.00  0.00           C
ATOM   6846 2C21 POPEv 105      95.511  75.456  57.228  1.00  0.00           C
ATOM   6849 3C21 POPEv 105      96.041  74.016  57.348  1.00  0.00           C
ATOM   6852 4C21 POPEv 105      97.261  73.726  56.458  1.00  0.00           C
ATOM   6855 5C21 POPEv 105      97.041  73.966  54.948  1.00  0.00           C
ATOM   6858 6C21 POPEv 105      97.011  72.676  54.118  1.00  0.00           C
ATOM   6861 7C21 POPEv 105      96.921  72.956  52.608  1.00  0.00           C
ATOM   6864 8C21 POPEv 105      96.931  71.686  51.758  1.00  0.00           C
ATOM   6868  C33 POPEv 105      93.381  79.176  67.528  1.00  0.00           C
ATOM   6871  C34 POPEv 105      92.861  80.176  66.488  1.00  0.00           C
ATOM   6874  C35 POPEv 105      92.251  79.526  65.238  1.00  0.00           C
ATOM   6877  C36 POPEv 105      93.341  79.196  64.208  1.00  0.00           C
ATOM   6880  C37 POPEv 105      92.891  78.366  62.998  1.00  0.00           C
ATOM   6883  C38 POPEv 105      91.781  78.996  62.148  1.00  0.00           C
ATOM   6886  C39 POPEv 105      91.991  78.796  60.638  1.00  0.00           C
ATOM   6889 0C31 POPEv 105      90.771  79.266  59.848  1.00  0.00           C
ATOM   6892 1C31 POPEv 105      90.911  79.236  58.318  1.00  0.00           C
ATOM   6895 2C31 POPEv 105      91.171  77.846  57.728  1.00  0.00           C
ATOM   6898 3C31 POPEv 105      90.741  77.786  56.258  1.00  0.00           C
ATOM   6901 4C31 POPEv 105      90.931  76.406  55.618  1.00  0.00           C
ATOM   6904 5C31 POPEv 105      90.331  76.366  54.198  1.00  0.00           C
ATOM   6907 6C31 POPEv 105      90.651  75.086  53.428  1.00  0.00           C
ATOM   6911  NH3 POPEw 106      42.751 126.826  73.238  1.00  0.00           N
ATOM   6915  C12 POPEw 106      44.041 126.116  72.988  1.00  0.00           C
ATOM   6918  C11 POPEw 106      45.231 126.886  73.578  1.00  0.00           C
ATOM   6921  P   POPEw 106      47.831 126.796  73.598  1.00  0.00           P
ATOM   6922  O13 POPEw 106      47.691 128.256  73.758  1.00  0.00           O
ATOM   6923  O14 POPEw 106      48.641 126.106  74.628  1.00  0.00           O
ATOM   6924  O11 POPEw 106      48.571 126.556  72.228  1.00  0.00           O
ATOM   6925  O12 POPEw 106      46.411 126.116  73.388  1.00  0.00           O
ATOM   6926  C1  POPEw 106      48.141 127.166  71.018  1.00  0.00           C
ATOM   6929  C2  POPEw 106      48.171 126.116  69.888  1.00  0.00           C
ATOM   6931  O21 POPEw 106      47.961 126.756  68.638  1.00  0.00           O
ATOM   6932  C21 POPEw 106      49.011 127.346  68.098  1.00  0.00           C
ATOM   6933  O22 POPEw 106      50.141 127.376  68.558  1.00  0.00           O
ATOM   6934  C22 POPEw 106      48.571 127.816  66.708  1.00  0.00           C
ATOM   6937  C3  POPEw 106      47.051 125.046  70.098  1.00  0.00           C
ATOM   6940  O31 POPEw 106      47.161 123.896  69.218  1.00  0.00           O
ATOM   6941  C31 POPEw 106      46.581 124.016  68.038  1.00  0.00           C
ATOM   6942  O32 POPEw 106      46.051 125.016  67.588  1.00  0.00           O
ATOM   6943  C32 POPEw 106      46.621 122.686  67.298  1.00  0.00           C
ATOM   6946  C23 POPEw 106      49.491 128.888  66.088  1.00  0.00           C
ATOM   6949  C24 POPEw 106      48.941 129.378  64.738  1.00  0.00           C
ATOM   6952  C25 POPEw 106      49.531 128.638  63.528  1.00  0.00           C
ATOM   6955  C26 POPEw 106      50.861 129.258  63.088  1.00  0.00           C
ATOM   6958  C27 POPEw 106      51.631 128.496  61.988  1.00  0.00           C
ATOM   6961  C28 POPEw 106      52.931 129.208  61.608  1.00  0.00           C
ATOM   6964  C29 POPEw 106      53.971 128.266  61.038  1.00  0.00           C
ATOM   6966 0C21 POPEw 106      54.671 128.426  59.898  1.00  0.00           C
ATOM   6968 1C21 POPEw 106      54.511 129.558  58.908  1.00  0.00           C
ATOM   6971 2C21 POPEw 106      54.811 129.078  57.478  1.00  0.00           C
ATOM   6974 3C21 POPEw 106      54.541 130.168  56.438  1.00  0.00           C
ATOM   6977 4C21 POPEw 106      54.931 129.718  55.018  1.00  0.00           C
ATOM   6980 5C21 POPEw 106      54.621 130.778  53.948  1.00  0.00           C
ATOM   6983 6C21 POPEw 106      55.631 131.938  53.918  1.00  0.00           C
ATOM   6986 7C21 POPEw 106      56.891 131.598  53.118  1.00  0.00           C
ATOM   6989 8C21 POPEw 106      57.831 132.798  52.948  1.00  0.00           C
ATOM   6993  C33 POPEw 106      45.621 121.686  67.898  1.00  0.00           C
ATOM   6996  C34 POPEw 106      44.951 120.776  66.868  1.00  0.00           C
ATOM   6999  C35 POPEw 106      43.611 120.256  67.388  1.00  0.00           C
ATOM   7002  C36 POPEw 106      42.841 119.466  66.328  1.00  0.00           C
ATOM   7005  C37 POPEw 106      41.321 119.586  66.518  1.00  0.00           C
ATOM   7008  C38 POPEw 106      40.511 118.646  65.628  1.00  0.00           C
ATOM   7011  C39 POPEw 106      40.811 118.756  64.128  1.00  0.00           C
ATOM   7014 0C31 POPEw 106      40.391 120.106  63.518  1.00  0.00           C
ATOM   7017 1C31 POPEw 106      40.561 120.086  61.988  1.00  0.00           C
ATOM   7020 2C31 POPEw 106      39.811 121.226  61.278  1.00  0.00           C
ATOM   7023 3C31 POPEw 106      40.441 122.616  61.438  1.00  0.00           C
ATOM   7026 4C31 POPEw 106      41.891 122.676  60.948  1.00  0.00           C
ATOM   7029 5C31 POPEw 106      42.241 123.986  60.238  1.00  0.00           C
ATOM   7032 6C31 POPEw 106      41.801 124.006  58.768  1.00  0.00           C
ATOM   7036  NH3 POPEx 107       4.791  67.286  71.618  1.00  0.00           N
ATOM   7040  C12 POPEx 107       3.681  67.936  70.838  1.00  0.00           C
ATOM   7043  C11 POPEx 107       2.401  67.916  71.678  1.00  0.00           C
ATOM   7046  P   POPEx 107       0.411  67.816  70.028  1.00  0.00           P
ATOM   7047  O13 POPEx 107       0.291  66.406  70.468  1.00  0.00           O
ATOM   7048  O14 POPEx 107      -0.831  68.596  69.808  1.00  0.00           O
ATOM   7049  O11 POPEx 107       1.311  67.866  68.728  1.00  0.00           O
ATOM   7050  O12 POPEx 107       1.331  68.596  71.028  1.00  0.00           O
ATOM   7051  C1  POPEx 107       0.971  66.946  67.698  1.00  0.00           C
ATOM   7054  C2  POPEx 107       1.961  67.026  66.508  1.00  0.00           C
ATOM   7056  O21 POPEx 107       1.361  66.436  65.348  1.00  0.00           O
ATOM   7057  C21 POPEx 107       1.231  65.126  65.278  1.00  0.00           C
ATOM   7058  O22 POPEx 107       1.251  64.326  66.198  1.00  0.00           O
ATOM   7059  C22 POPEx 107       1.051  64.736  63.808  1.00  0.00           C
ATOM   7062  C3  POPEx 107       3.381  66.446  66.848  1.00  0.00           C
ATOM   7065  O31 POPEx 107       4.051  65.926  65.678  1.00  0.00           O
ATOM   7066  C31 POPEx 107       4.581  66.816  64.858  1.00  0.00           C
ATOM   7067  O32 POPEx 107       4.691  68.016  65.068  1.00  0.00           O
ATOM   7068  C32 POPEx 107       4.991  66.076  63.588  1.00  0.00           C
ATOM   7071  C23 POPEx 107      -0.419  64.566  63.348  1.00  0.00           C
ATOM   7074  C24 POPEx 107      -0.511  64.156  61.868  1.00  0.00           C
ATOM   7077  C25 POPEx 107      -1.911  64.356  61.288  1.00  0.00           C
ATOM   7080  C26 POPEx 107      -1.991  64.176  59.768  1.00  0.00           C
ATOM   7083  C27 POPEx 107      -3.401  64.446  59.228  1.00  0.00           C
ATOM   7086  C28 POPEx 107      -3.441  65.336  57.958  1.00  0.00           C
ATOM   7089  C29 POPEx 107      -4.851  65.766  57.628  1.00  0.00           C
ATOM   7091 0C21 POPEx 107      -5.581  65.436  56.538  1.00  0.00           C
ATOM   7093 1C21 POPEx 107      -5.161  64.536  55.408  1.00  0.00           C
ATOM   7096 2C21 POPEx 107      -4.711  65.306  54.158  1.00  0.00           C
ATOM   7099 3C21 POPEx 107      -4.221  64.376  53.038  1.00  0.00           C
ATOM   7102 4C21 POPEx 107      -3.481  65.126  51.928  1.00  0.00           C
ATOM   7105 5C21 POPEx 107      -2.891  64.206  50.838  1.00  0.00           C
ATOM   7108 6C21 POPEx 107      -1.751  63.316  51.358  1.00  0.00           C
ATOM   7111 7C21 POPEx 107      -1.051  62.516  50.258  1.00  0.00           C
ATOM   7114 8C21 POPEx 107       0.191  61.776  50.758  1.00  0.00           C
ATOM   7118  C33 POPEx 107       5.631  66.966  62.498  1.00  0.00           C
ATOM   7121  C34 POPEx 107       6.231  66.116  61.378  1.00  0.00           C
ATOM   7124  C35 POPEx 107       5.221  65.206  60.648  1.00  0.00           C
ATOM   7127  C36 POPEx 107       4.121  65.976  59.908  1.00  0.00           C
ATOM   7130  C37 POPEx 107       3.131  65.066  59.158  1.00  0.00           C
ATOM   7133  C38 POPEx 107       2.331  65.796  58.068  1.00  0.00           C
ATOM   7136  C39 POPEx 107       1.781  67.176  58.488  1.00  0.00           C
ATOM   7139 0C31 POPEx 107       0.781  67.136  59.648  1.00  0.00           C
ATOM   7142 1C31 POPEx 107       0.531  68.536  60.208  1.00  0.00           C
ATOM   7145 2C31 POPEx 107      -0.881  68.736  60.788  1.00  0.00           C
ATOM   7148 3C31 POPEx 107      -1.191  70.206  61.068  1.00  0.00           C
ATOM   7151 4C31 POPEx 107      -1.261  71.066  59.798  1.00  0.00           C
ATOM   7154 5C31 POPEx 107      -1.581  72.526  60.088  1.00  0.00           C
ATOM   7157 6C31 POPEx 107      -1.541  73.406  58.838  1.00  0.00           C
ATOM   7161  NH3 POPEy 108      91.161  57.876  71.198  1.00  0.00           N
ATOM   7165  C12 POPEy 108      92.511  57.296  70.908  1.00  0.00           C
ATOM   7168  C11 POPEy 108      93.291  57.116  72.218  1.00  0.00           C
ATOM   7171  P   POPEy 108      95.891  57.326  71.768  1.00  0.00           P
ATOM   7172  O13 POPEy 108      96.231  57.826  73.108  1.00  0.00           O
ATOM   7173  O14 POPEy 108      96.931  56.506  71.118  1.00  0.00           O
ATOM   7174  O11 POPEy 108      95.431  58.546  70.858  1.00  0.00           O
ATOM   7175  O12 POPEy 108      94.541  56.506  71.948  1.00  0.00           O
ATOM   7176  C1  POPEy 108      96.371  59.446  70.268  1.00  0.00           C
ATOM   7179  C2  POPEy 108      96.721  59.006  68.808  1.00  0.00           C
ATOM   7181  O21 POPEy 108      97.881  59.666  68.288  1.00  0.00           O
ATOM   7182  C21 POPEy 108      97.871  60.976  68.158  1.00  0.00           C
ATOM   7183  O22 POPEy 108      96.981  61.736  68.478  1.00  0.00           O
ATOM   7184  C22 POPEy 108      99.131  61.366  67.368  1.00  0.00           C
ATOM   7187  C3  POPEy 108      95.521  59.056  67.818  1.00  0.00           C
ATOM   7190  O31 POPEy 108      95.921  58.596  66.498  1.00  0.00           O
ATOM   7191  C31 POPEy 108      95.901  59.506  65.528  1.00  0.00           C
ATOM   7192  O32 POPEy 108      95.571  60.666  65.658  1.00  0.00           O
ATOM   7193  C32 POPEy 108      96.291  58.876  64.198  1.00  0.00           C
ATOM   7196  C23 POPEy 108      98.771  61.736  65.918  1.00  0.00           C
ATOM   7199  C24 POPEy 108      99.991  61.966  65.028  1.00  0.00           C
ATOM   7202  C25 POPEy 108      99.721  62.816  63.778  1.00  0.00           C
ATOM   7205  C26 POPEy 108      98.461  62.486  62.958  1.00  0.00           C
ATOM   7208  C27 POPEy 108      98.331  63.466  61.778  1.00  0.00           C
ATOM   7211  C28 POPEy 108      96.931  63.516  61.118  1.00  0.00           C
ATOM   7214  C29 POPEy 108      96.671  62.466  60.058  1.00  0.00           C
ATOM   7216 0C21 POPEy 108      96.561  62.656  58.718  1.00  0.00           C
ATOM   7218 1C21 POPEy 108      96.701  63.946  57.968  1.00  0.00           C
ATOM   7221 2C21 POPEy 108      95.561  64.276  56.978  1.00  0.00           C
ATOM   7224 3C21 POPEy 108      95.931  63.966  55.518  1.00  0.00           C
ATOM   7227 4C21 POPEy 108      94.871  64.436  54.528  1.00  0.00           C
ATOM   7230 5C21 POPEy 108      95.291  64.256  53.058  1.00  0.00           C
ATOM   7233 6C21 POPEy 108      94.211  64.726  52.088  1.00  0.00           C
ATOM   7236 7C21 POPEy 108      94.571  64.466  50.618  1.00  0.00           C
ATOM   7239 8C21 POPEy 108      93.421  64.806  49.678  1.00  0.00           C
ATOM   7243  C33 POPEy 108      95.581  59.536  62.998  1.00  0.00           C
ATOM   7246  C34 POPEy 108      96.211  59.236  61.648  1.00  0.00           C
ATOM   7249  C35 POPEy 108      96.341  57.746  61.328  1.00  0.00           C
ATOM   7252  C36 POPEy 108      96.531  57.576  59.818  1.00  0.00           C
ATOM   7255  C37 POPEy 108      96.461  56.116  59.348  1.00  0.00           C
ATOM   7258  C38 POPEy 108      96.571  55.986  57.818  1.00  0.00           C
ATOM   7261  C39 POPEy 108      95.641  56.926  57.048  1.00  0.00           C
ATOM   7264 0C31 POPEy 108      95.641  56.696  55.528  1.00  0.00           C
ATOM   7267 1C31 POPEy 108      95.031  57.866  54.758  1.00  0.00           C
ATOM   7270 2C31 POPEy 108      95.331  57.856  53.248  1.00  0.00           C
ATOM   7273 3C31 POPEy 108      94.391  56.996  52.378  1.00  0.00           C
ATOM   7276 4C31 POPEy 108      94.651  55.486  52.458  1.00  0.00           C
ATOM   7279 5C31 POPEy 108      94.051  54.736  51.258  1.00  0.00           C
ATOM   7282 6C31 POPEy 108      94.211  53.206  51.348  1.00  0.00           C
ATOM   7286  NH3 POPEz 109      44.031  34.116  70.418  1.00  0.00           N
ATOM   7290  C12 POPEz 109      43.081  34.936  71.238  1.00  0.00           C
ATOM   7293  C11 POPEz 109      43.571  36.396  71.258  1.00  0.00           C
ATOM   7296  P   POPEz 109      42.621  37.986  69.338  1.00  0.00           P
ATOM   7297  O13 POPEz 109      43.451  39.146  68.918  1.00  0.00           O
ATOM   7298  O14 POPEz 109      41.581  38.276  70.338  1.00  0.00           O
ATOM   7299  O11 POPEz 109      42.011  37.236  68.098  1.00  0.00           O
ATOM   7300  O12 POPEz 109      43.641  36.916  69.928  1.00  0.00           O
ATOM   7301  C1  POPEz 109      42.431  37.426  66.748  1.00  0.00           C
ATOM   7304  C2  POPEz 109      43.801  36.776  66.438  1.00  0.00           C
ATOM   7306  O21 POPEz 109      44.141  37.086  65.068  1.00  0.00           O
ATOM   7307  C21 POPEz 109      45.441  37.076  64.818  1.00  0.00           C
ATOM   7308  O22 POPEz 109      46.311  37.026  65.678  1.00  0.00           O
ATOM   7309  C22 POPEz 109      45.681  37.106  63.308  1.00  0.00           C
ATOM   7312  C3  POPEz 109      43.771  35.236  66.678  1.00  0.00           C
ATOM   7315  O31 POPEz 109      42.801  34.586  65.838  1.00  0.00           O
ATOM   7316  C31 POPEz 109      43.241  34.216  64.648  1.00  0.00           C
ATOM   7317  O32 POPEz 109      44.381  34.306  64.238  1.00  0.00           O
ATOM   7318  C32 POPEz 109      42.061  33.676  63.828  1.00  0.00           C
ATOM   7321  C23 POPEz 109      46.881  36.216  62.928  1.00  0.00           C
ATOM   7324  C24 POPEz 109      47.321  36.296  61.468  1.00  0.00           C
ATOM   7327  C25 POPEz 109      46.241  35.986  60.418  1.00  0.00           C
ATOM   7330  C26 POPEz 109      46.871  35.606  59.068  1.00  0.00           C
ATOM   7333  C27 POPEz 109      46.041  35.966  57.818  1.00  0.00           C
ATOM   7336  C28 POPEz 109      45.121  34.836  57.328  1.00  0.00           C
ATOM   7339  C29 POPEz 109      43.891  34.676  58.178  1.00  0.00           C
ATOM   7341 0C21 POPEz 109      42.811  33.946  57.828  1.00  0.00           C
ATOM   7343 1C21 POPEz 109      42.701  33.136  56.558  1.00  0.00           C
ATOM   7346 2C21 POPEz 109      42.101  33.896  55.368  1.00  0.00           C
ATOM   7349 3C21 POPEz 109      40.591  34.146  55.448  1.00  0.00           C
ATOM   7352 4C21 POPEz 109      40.141  35.336  56.308  1.00  0.00           C
ATOM   7355 5C21 POPEz 109      38.641  35.626  56.168  1.00  0.00           C
ATOM   7358 6C21 POPEz 109      38.211  36.936  56.838  1.00  0.00           C
ATOM   7361 7C21 POPEz 109      37.371  36.726  58.108  1.00  0.00           C
ATOM   7364 8C21 POPEz 109      37.111  38.016  58.888  1.00  0.00           C
ATOM   7368  C33 POPEz 109      40.891  34.676  63.718  1.00  0.00           C
ATOM   7371  C34 POPEz 109      39.881  34.306  62.608  1.00  0.00           C
ATOM   7374  C35 POPEz 109      40.361  34.546  61.168  1.00  0.00           C
ATOM   7377  C36 POPEz 109      40.371  36.006  60.688  1.00  0.00           C
ATOM   7380  C37 POPEz 109      41.721  36.726  60.828  1.00  0.00           C
ATOM   7383  C38 POPEz 109      41.771  38.086  60.108  1.00  0.00           C
ATOM   7386  C39 POPEz 109      41.831  37.996  58.568  1.00  0.00           C
ATOM   7389 0C31 POPEz 109      41.751  39.376  57.898  1.00  0.00           C
ATOM   7392 1C31 POPEz 109      41.581  39.306  56.378  1.00  0.00           C
ATOM   7395 2C31 POPEz 109      41.401  40.686  55.728  1.00  0.00           C
ATOM   7398 3C31 POPEz 109      40.991  40.596  54.248  1.00  0.00           C
ATOM   7401 4C31 POPEz 109      40.941  41.966  53.548  1.00  0.00           C
ATOM   7404 5C31 POPEz 109      40.561  41.836  52.068  1.00  0.00           C
ATOM   7407 6C31 POPEz 109      40.491  43.186  51.338  1.00  0.00           C
ATOM   7411  NH3 POPE0 110      52.711 123.736  30.478  1.00  0.00           N
ATOM   7415  C12 POPE0 110      52.891 122.266  30.248  1.00  0.00           C
ATOM   7418  C11 POPE0 110      51.571 121.506  30.478  1.00  0.00           C
ATOM   7421  P   POPE0 110      49.691 121.786  28.618  1.00  0.00           P
ATOM   7422  O13 POPE0 110      48.451 122.596  28.578  1.00  0.00           O
ATOM   7423  O14 POPE0 110      50.611 121.936  27.478  1.00  0.00           O
ATOM   7424  O11 POPE0 110      49.401 120.246  28.848  1.00  0.00           O
ATOM   7425  O12 POPE0 110      50.451 122.186  29.938  1.00  0.00           O
ATOM   7426  C1  POPE0 110      48.391 119.686  29.688  1.00  0.00           C
ATOM   7429  C2  POPE0 110      48.651 119.856  31.228  1.00  0.00           C
ATOM   7431  O21 POPE0 110      48.031 118.796  31.988  1.00  0.00           O
ATOM   7432  C21 POPE0 110      48.721 117.676  32.088  1.00  0.00           C
ATOM   7433  O22 POPE0 110      49.791 117.456  31.538  1.00  0.00           O
ATOM   7434  C22 POPE0 110      48.031 116.686  33.038  1.00  0.00           C
ATOM   7437  C3  POPE0 110      48.181 121.206  31.818  1.00  0.00           C
ATOM   7440  O31 POPE0 110      49.151 121.686  32.758  1.00  0.00           O
ATOM   7441  C31 POPE0 110      48.951 121.836  34.068  1.00  0.00           C
ATOM   7442  O32 POPE0 110      49.801 122.366  34.788  1.00  0.00           O
ATOM   7443  C32 POPE0 110      47.651 121.236  34.608  1.00  0.00           C
ATOM   7446  C23 POPE0 110      48.871 116.496  34.318  1.00  0.00           C
ATOM   7449  C24 POPE0 110      48.301 115.596  35.438  1.00  0.00           C
ATOM   7452  C25 POPE0 110      49.141 115.756  36.728  1.00  0.00           C
ATOM   7455  C26 POPE0 110      48.691 114.856  37.878  1.00  0.00           C
ATOM   7458  C27 POPE0 110      49.561 114.996  39.148  1.00  0.00           C
ATOM   7461  C28 POPE0 110      49.301 116.296  39.938  1.00  0.00           C
ATOM   7464  C29 POPE0 110      50.261 116.436  41.088  1.00  0.00           C
ATOM   7466 0C21 POPE0 110      50.071 116.056  42.368  1.00  0.00           C
ATOM   7468 1C21 POPE0 110      48.831 115.416  42.938  1.00  0.00           C
ATOM   7471 2C21 POPE0 110      48.591 115.796  44.408  1.00  0.00           C
ATOM   7474 3C21 POPE0 110      49.591 115.176  45.398  1.00  0.00           C
ATOM   7477 4C21 POPE0 110      49.321 115.576  46.858  1.00  0.00           C
ATOM   7480 5C21 POPE0 110      49.891 116.946  47.248  1.00  0.00           C
ATOM   7483 6C21 POPE0 110      51.351 116.886  47.718  1.00  0.00           C
ATOM   7486 7C21 POPE0 110      51.851 118.236  48.258  1.00  0.00           C
ATOM   7489 8C21 POPE0 110      53.211 118.166  48.948  1.00  0.00           C
ATOM   7493  C33 POPE0 110      47.691 121.036  36.138  1.00  0.00           C
ATOM   7496  C34 POPE0 110      46.441 120.356  36.708  1.00  0.00           C
ATOM   7499  C35 POPE0 110      46.661 119.756  38.108  1.00  0.00           C
ATOM   7502  C36 POPE0 110      47.271 120.726  39.128  1.00  0.00           C
ATOM   7505  C37 POPE0 110      47.191 120.206  40.568  1.00  0.00           C
ATOM   7508  C38 POPE0 110      47.391 121.336  41.598  1.00  0.00           C
ATOM   7511  C39 POPE0 110      47.541 120.836  43.048  1.00  0.00           C
ATOM   7514 0C31 POPE0 110      48.961 120.356  43.368  1.00  0.00           C
ATOM   7517 1C31 POPE0 110      49.171 119.896  44.828  1.00  0.00           C
ATOM   7520 2C31 POPE0 110      48.971 120.976  45.908  1.00  0.00           C
ATOM   7523 3C31 POPE0 110      49.851 122.226  45.758  1.00  0.00           C
ATOM   7526 4C31 POPE0 110      51.361 121.956  45.838  1.00  0.00           C
ATOM   7529 5C31 POPE0 110      52.181 123.236  45.618  1.00  0.00           C
ATOM   7532 6C31 POPE0 110      53.691 122.996  45.618  1.00  0.00           C
ATOM   7536  NH3 POPE1 111       7.931  74.416  26.008  1.00  0.00           N
ATOM   7540  C12 POPE1 111       8.471  75.476  26.918  1.00  0.00           C
ATOM   7543  C11 POPE1 111       8.791  76.766  26.158  1.00  0.00           C
ATOM   7546  P   POPE1 111       8.401  79.176  27.168  1.00  0.00           P
ATOM   7547  O13 POPE1 111       9.181  80.006  28.108  1.00  0.00           O
ATOM   7548  O14 POPE1 111       8.221  79.746  25.818  1.00  0.00           O
ATOM   7549  O11 POPE1 111       6.951  78.946  27.788  1.00  0.00           O
ATOM   7550  O12 POPE1 111       9.051  77.756  27.128  1.00  0.00           O
ATOM   7551  C1  POPE1 111       6.721  79.586  29.058  1.00  0.00           C
ATOM   7554  C2  POPE1 111       5.231  79.506  29.438  1.00  0.00           C
ATOM   7556  O21 POPE1 111       5.091  79.896  30.818  1.00  0.00           O
ATOM   7557  C21 POPE1 111       3.861  80.346  31.108  1.00  0.00           C
ATOM   7558  O22 POPE1 111       2.971  80.526  30.298  1.00  0.00           O
ATOM   7559  C22 POPE1 111       3.781  80.616  32.608  1.00  0.00           C
ATOM   7562  C3  POPE1 111       4.671  78.096  29.198  1.00  0.00           C
ATOM   7565  O31 POPE1 111       3.581  78.166  28.268  1.00  0.00           O
ATOM   7566  C31 POPE1 111       2.371  77.986  28.808  1.00  0.00           C
ATOM   7567  O32 POPE1 111       2.151  77.746  29.978  1.00  0.00           O
ATOM   7568  C32 POPE1 111       1.301  78.076  27.718  1.00  0.00           C
ATOM   7571  C23 POPE1 111       2.371  81.086  33.018  1.00  0.00           C
ATOM   7574  C24 POPE1 111       2.261  81.386  34.508  1.00  0.00           C
ATOM   7577  C25 POPE1 111       2.351  80.136  35.398  1.00  0.00           C
ATOM   7580  C26 POPE1 111       2.231  80.506  36.878  1.00  0.00           C
ATOM   7583  C27 POPE1 111       2.231  79.276  37.808  1.00  0.00           C
ATOM   7586  C28 POPE1 111       2.211  79.656  39.298  1.00  0.00           C
ATOM   7589  C29 POPE1 111       3.521  80.266  39.738  1.00  0.00           C
ATOM   7591 0C21 POPE1 111       4.111  80.146  40.938  1.00  0.00           C
ATOM   7593 1C21 POPE1 111       3.541  79.476  42.168  1.00  0.00           C
ATOM   7596 2C21 POPE1 111       3.951  80.296  43.398  1.00  0.00           C
ATOM   7599 3C21 POPE1 111       3.361  79.796  44.728  1.00  0.00           C
ATOM   7602 4C21 POPE1 111       3.951  80.576  45.898  1.00  0.00           C
ATOM   7605 5C21 POPE1 111       3.191  80.396  47.218  1.00  0.00           C
ATOM   7608 6C21 POPE1 111       3.751  81.306  48.318  1.00  0.00           C
ATOM   7611 7C21 POPE1 111       2.851  81.396  49.558  1.00  0.00           C
ATOM   7614 8C21 POPE1 111       3.291  82.476  50.528  1.00  0.00           C
ATOM   7618  C33 POPE1 111      -0.049  77.436  28.158  1.00  0.00           C
ATOM   7621  C34 POPE1 111      -0.721  76.676  27.018  1.00  0.00           C
ATOM   7624  C35 POPE1 111      -0.169  75.256  26.818  1.00  0.00           C
ATOM   7627  C36 POPE1 111      -0.501  74.256  27.948  1.00  0.00           C
ATOM   7630  C37 POPE1 111      -1.921  73.696  27.928  1.00  0.00           C
ATOM   7633  C38 POPE1 111      -2.641  73.766  29.288  1.00  0.00           C
ATOM   7636  C39 POPE1 111      -2.111  72.766  30.338  1.00  0.00           C
ATOM   7639 0C31 POPE1 111      -2.651  71.346  30.128  1.00  0.00           C
ATOM   7642 1C31 POPE1 111      -2.481  70.446  31.368  1.00  0.00           C
ATOM   7645 2C31 POPE1 111      -3.381  69.206  31.258  1.00  0.00           C
ATOM   7648 3C31 POPE1 111      -3.461  68.326  32.518  1.00  0.00           C
ATOM   7651 4C31 POPE1 111      -4.371  67.116  32.268  1.00  0.00           C
ATOM   7654 5C31 POPE1 111      -4.571  66.276  33.538  1.00  0.00           C
ATOM   7657 6C31 POPE1 111      -5.271  64.926  33.338  1.00  0.00           C
ATOM   7661  NH3 POPE2 112      88.081  70.426  73.498  1.00  0.00           N
ATOM   7665  C12 POPE2 112      88.181  69.686  74.808  1.00  0.00           C
ATOM   7668  C11 POPE2 112      89.431  68.786  74.848  1.00  0.00           C
ATOM   7671  P   POPE2 112      88.751  66.786  73.298  1.00  0.00           P
ATOM   7672  O13 POPE2 112      89.131  65.776  74.318  1.00  0.00           O
ATOM   7673  O14 POPE2 112      87.331  67.206  73.248  1.00  0.00           O
ATOM   7674  O11 POPE2 112      89.271  66.396  71.838  1.00  0.00           O
ATOM   7675  O12 POPE2 112      89.621  68.076  73.618  1.00  0.00           O
ATOM   7676  C1  POPE2 112      89.441  67.466  70.868  1.00  0.00           C
ATOM   7679  C2  POPE2 112      89.311  66.996  69.388  1.00  0.00           C
ATOM   7681  O21 POPE2 112      89.601  68.146  68.558  1.00  0.00           O
ATOM   7682  C21 POPE2 112      90.051  67.886  67.348  1.00  0.00           C
ATOM   7683  O22 POPE2 112      90.381  66.786  66.928  1.00  0.00           O
ATOM   7684  C22 POPE2 112      90.071  69.166  66.508  1.00  0.00           C
ATOM   7687  C3  POPE2 112      87.881  66.456  69.078  1.00  0.00           C
ATOM   7690  O31 POPE2 112      87.671  66.076  67.698  1.00  0.00           O
ATOM   7691  C31 POPE2 112      86.801  66.786  66.978  1.00  0.00           C
ATOM   7692  O32 POPE2 112      86.321  67.846  67.308  1.00  0.00           O
ATOM   7693  C32 POPE2 112      86.461  66.056  65.678  1.00  0.00           C
ATOM   7696  C23 POPE2 112      91.461  69.456  65.898  1.00  0.00           C
ATOM   7699  C24 POPE2 112      91.411  69.876  64.418  1.00  0.00           C
ATOM   7702  C25 POPE2 112      92.791  69.796  63.768  1.00  0.00           C
ATOM   7705  C26 POPE2 112      92.781  70.166  62.278  1.00  0.00           C
ATOM   7708  C27 POPE2 112      94.191  70.216  61.678  1.00  0.00           C
ATOM   7711  C28 POPE2 112      94.221  70.986  60.348  1.00  0.00           C
ATOM   7714  C29 POPE2 112      95.591  70.986  59.738  1.00  0.00           C
ATOM   7716 0C21 POPE2 112      95.931  70.496  58.538  1.00  0.00           C
ATOM   7718 1C21 POPE2 112      94.991  69.846  57.548  1.00  0.00           C
ATOM   7721 2C21 POPE2 112      95.581  68.606  56.868  1.00  0.00           C
ATOM   7724 3C21 POPE2 112      96.741  68.916  55.908  1.00  0.00           C
ATOM   7727 4C21 POPE2 112      97.051  67.716  55.018  1.00  0.00           C
ATOM   7730 5C21 POPE2 112      98.241  67.966  54.078  1.00  0.00           C
ATOM   7733 6C21 POPE2 112      98.431  66.786  53.118  1.00  0.00           C
ATOM   7736 7C21 POPE2 112      99.751  66.846  52.358  1.00  0.00           C
ATOM   7739 8C21 POPE2 112      99.951  65.626  51.458  1.00  0.00           C
ATOM   7743  C33 POPE2 112      87.701  65.736  64.818  1.00  0.00           C
ATOM   7746  C34 POPE2 112      87.431  65.736  63.298  1.00  0.00           C
ATOM   7749  C35 POPE2 112      87.341  67.146  62.718  1.00  0.00           C
ATOM   7752  C36 POPE2 112      86.981  67.166  61.218  1.00  0.00           C
ATOM   7755  C37 POPE2 112      86.931  68.596  60.668  1.00  0.00           C
ATOM   7758  C38 POPE2 112      86.561  68.686  59.178  1.00  0.00           C
ATOM   7761  C39 POPE2 112      86.641  70.136  58.688  1.00  0.00           C
ATOM   7764 0C31 POPE2 112      86.121  70.346  57.258  1.00  0.00           C
ATOM   7767 1C31 POPE2 112      86.301  71.806  56.818  1.00  0.00           C
ATOM   7770 2C31 POPE2 112      85.521  72.176  55.548  1.00  0.00           C
ATOM   7773 3C31 POPE2 112      86.011  71.476  54.278  1.00  0.00           C
ATOM   7776 4C31 POPE2 112      85.301  71.976  53.018  1.00  0.00           C
ATOM   7779 5C31 POPE2 112      85.831  71.316  51.738  1.00  0.00           C
ATOM   7782 6C31 POPE2 112      85.061  71.706  50.478  1.00  0.00           C
ATOM   7786  NH3 POPE3 113      98.671  77.766  73.858  1.00  0.00           N
ATOM   7790  C12 POPE3 113      99.761  78.016  72.858  1.00  0.00           C
ATOM   7793  C11 POPE3 113      99.801  79.516  72.548  1.00  0.00           C
ATOM   7796  P   POPE3 113      97.941  81.376  72.468  1.00  0.00           P
ATOM   7797  O13 POPE3 113      98.991  82.156  73.148  1.00  0.00           O
ATOM   7798  O14 POPE3 113      96.681  81.146  73.228  1.00  0.00           O
ATOM   7799  O11 POPE3 113      97.601  81.946  71.038  1.00  0.00           O
ATOM   7800  O12 POPE3 113      98.521  79.946  72.108  1.00  0.00           O
ATOM   7801  C1  POPE3 113      98.511  82.666  70.188  1.00  0.00           C
ATOM   7804  C2  POPE3 113      98.751  81.976  68.808  1.00  0.00           C
ATOM   7806  O21 POPE3 113      97.601  82.036  67.948  1.00  0.00           O
ATOM   7807  C21 POPE3 113      97.491  82.806  66.868  1.00  0.00           C
ATOM   7808  O22 POPE3 113      96.661  82.656  65.978  1.00  0.00           O
ATOM   7809  C22 POPE3 113      98.471  83.976  66.798  1.00  0.00           C
ATOM   7812  C3  POPE3 113      99.131  80.486  69.018  1.00  0.00           C
ATOM   7815  O31 POPE3 113      99.381  79.756  67.798  1.00  0.00           O
ATOM   7816  C31 POPE3 113     100.621  79.796  67.338  1.00  0.00           C
ATOM   7817  O32 POPE3 113     101.471  80.606  67.658  1.00  0.00           O
ATOM   7818  C32 POPE3 113     100.831  78.586  66.428  1.00  0.00           C
ATOM   7821  C23 POPE3 113      97.901  85.096  65.888  1.00  0.00           C
ATOM   7824  C24 POPE3 113      98.651  86.426  66.048  1.00  0.00           C
ATOM   7827  C25 POPE3 113      98.001  87.596  65.298  1.00  0.00           C
ATOM   7830  C26 POPE3 113      98.151  87.456  63.788  1.00  0.00           C
ATOM   7833  C27 POPE3 113      97.621  88.666  63.028  1.00  0.00           C
ATOM   7836  C28 POPE3 113      97.971  88.566  61.538  1.00  0.00           C
ATOM   7839  C29 POPE3 113      97.611  89.796  60.768  1.00  0.00           C
ATOM   7841 0C21 POPE3 113      98.341  90.916  60.668  1.00  0.00           C
ATOM   7843 1C21 POPE3 113      99.661  91.186  61.348  1.00  0.00           C
ATOM   7846 2C21 POPE3 113      99.581  92.356  62.348  1.00  0.00           C
ATOM   7849 3C21 POPE3 113      99.261  93.716  61.698  1.00  0.00           C
ATOM   7852 4C21 POPE3 113      99.551  94.886  62.628  1.00  0.00           C
ATOM   7855 5C21 POPE3 113      99.391  96.266  61.958  1.00  0.00           C
ATOM   7858 6C21 POPE3 113      99.711  97.376  62.958  1.00  0.00           C
ATOM   7861 7C21 POPE3 113      99.331  98.776  62.468  1.00  0.00           C
ATOM   7864 8C21 POPE3 113      99.611  99.916  63.458  1.00  0.00           C
ATOM   7868  C33 POPE3 113     102.201  78.596  65.718  1.00  0.00           C
ATOM   7871  C34 POPE3 113     102.571  77.196  65.218  1.00  0.00           C
ATOM   7874  C35 POPE3 113     103.821  77.156  64.338  1.00  0.00           C
ATOM   7877  C36 POPE3 113     103.521  77.476  62.868  1.00  0.00           C
ATOM   7880  C37 POPE3 113     104.701  77.196  61.928  1.00  0.00           C
ATOM   7883  C38 POPE3 113     104.441  77.576  60.458  1.00  0.00           C
ATOM   7886  C39 POPE3 113     103.171  76.976  59.838  1.00  0.00           C
ATOM   7889 0C31 POPE3 113     103.211  75.446  59.698  1.00  0.00           C
ATOM   7892 1C31 POPE3 113     101.811  74.856  59.478  1.00  0.00           C
ATOM   7895 2C31 POPE3 113     101.851  73.376  59.068  1.00  0.00           C
ATOM   7898 3C31 POPE3 113     101.761  73.206  57.538  1.00  0.00           C
ATOM   7901 4C31 POPE3 113     102.171  71.826  57.018  1.00  0.00           C
ATOM   7904 5C31 POPE3 113     101.991  71.716  55.498  1.00  0.00           C
ATOM   7907 6C31 POPE3 113     102.521  70.416  54.898  1.00  0.00           C
ATOM   7911  NH3 POPE4 114      55.271  98.226  76.338  1.00  0.00           N
ATOM   7915  C12 POPE4 114      54.761  98.146  77.768  1.00  0.00           C
ATOM   7918  C11 POPE4 114      53.501  97.266  77.918  1.00  0.00           C
ATOM   7921  P   POPE4 114      51.131  96.916  76.898  1.00  0.00           P
ATOM   7922  O13 POPE4 114      51.501  95.566  76.438  1.00  0.00           O
ATOM   7923  O14 POPE4 114      50.101  97.036  77.958  1.00  0.00           O
ATOM   7924  O11 POPE4 114      50.511  97.756  75.718  1.00  0.00           O
ATOM   7925  O12 POPE4 114      52.401  97.816  77.198  1.00  0.00           O
ATOM   7926  C1  POPE4 114      50.491  97.346  74.358  1.00  0.00           C
ATOM   7929  C2  POPE4 114      51.371  98.266  73.468  1.00  0.00           C
ATOM   7931  O21 POPE4 114      52.281  97.496  72.638  1.00  0.00           O
ATOM   7932  C21 POPE4 114      53.321  96.906  73.238  1.00  0.00           C
ATOM   7933  O22 POPE4 114      53.571  96.976  74.418  1.00  0.00           O
ATOM   7934  C22 POPE4 114      54.101  96.076  72.218  1.00  0.00           C
ATOM   7937  C3  POPE4 114      52.021  99.456  74.218  1.00  0.00           C
ATOM   7940  O31 POPE4 114      52.601 100.366  73.278  1.00  0.00           O
ATOM   7941  C31 POPE4 114      53.951 100.416  73.228  1.00  0.00           C
ATOM   7942  O32 POPE4 114      54.681  99.796  73.978  1.00  0.00           O
ATOM   7943  C32 POPE4 114      54.361 101.406  72.148  1.00  0.00           C
ATOM   7946  C23 POPE4 114      54.111  96.716  70.808  1.00  0.00           C
ATOM   7949  C24 POPE4 114      54.841  95.846  69.778  1.00  0.00           C
ATOM   7952  C25 POPE4 114      54.771  96.426  68.358  1.00  0.00           C
ATOM   7955  C26 POPE4 114      55.011  97.946  68.318  1.00  0.00           C
ATOM   7958  C27 POPE4 114      55.271  98.566  66.938  1.00  0.00           C
ATOM   7961  C28 POPE4 114      54.211  98.296  65.858  1.00  0.00           C
ATOM   7964  C29 POPE4 114      54.241  96.926  65.228  1.00  0.00           C
ATOM   7966 0C21 POPE4 114      53.221  96.396  64.528  1.00  0.00           C
ATOM   7968 1C21 POPE4 114      51.931  97.116  64.228  1.00  0.00           C
ATOM   7971 2C21 POPE4 114      50.851  96.916  65.308  1.00  0.00           C
ATOM   7974 3C21 POPE4 114      49.791  98.026  65.258  1.00  0.00           C
ATOM   7977 4C21 POPE4 114      48.651  97.856  66.268  1.00  0.00           C
ATOM   7980 5C21 POPE4 114      47.781  99.106  66.358  1.00  0.00           C
ATOM   7983 6C21 POPE4 114      46.511  98.906  67.188  1.00  0.00           C
ATOM   7986 7C21 POPE4 114      45.661 100.186  67.278  1.00  0.00           C
ATOM   7989 8C21 POPE4 114      44.341 100.016  68.028  1.00  0.00           C
ATOM   7993  C33 POPE4 114      55.521 100.946  71.238  1.00  0.00           C
ATOM   7996  C34 POPE4 114      55.811 102.016  70.178  1.00  0.00           C
ATOM   7999  C35 POPE4 114      56.881 101.626  69.148  1.00  0.00           C
ATOM   8002  C36 POPE4 114      57.351 102.856  68.358  1.00  0.00           C
ATOM   8005  C37 POPE4 114      57.961 102.506  66.998  1.00  0.00           C
ATOM   8008  C38 POPE4 114      58.481 103.746  66.248  1.00  0.00           C
ATOM   8011  C39 POPE4 114      59.031 103.386  64.868  1.00  0.00           C
ATOM   8014 0C31 POPE4 114      59.401 104.616  64.018  1.00  0.00           C
ATOM   8017 1C31 POPE4 114      60.181 104.196  62.758  1.00  0.00           C
ATOM   8020 2C31 POPE4 114      60.411 105.356  61.798  1.00  0.00           C
ATOM   8023 3C31 POPE4 114      61.331 105.036  60.588  1.00  0.00           C
ATOM   8026 4C31 POPE4 114      62.611 104.216  60.868  1.00  0.00           C
ATOM   8029 5C31 POPE4 114      63.481 103.966  59.628  1.00  0.00           C
ATOM   8032 6C31 POPE4 114      64.681 103.066  59.948  1.00  0.00           C
ATOM   8036  NH3 POPE5 115      31.991  54.226  71.808  1.00  0.00           N
ATOM   8040  C12 POPE5 115      31.121  55.016  70.848  1.00  0.00           C
ATOM   8043  C11 POPE5 115      29.691  55.236  71.378  1.00  0.00           C
ATOM   8046  P   POPE5 115      28.981  57.496  70.208  1.00  0.00           P
ATOM   8047  O13 POPE5 115      29.301  58.116  71.508  1.00  0.00           O
ATOM   8048  O14 POPE5 115      27.741  57.936  69.528  1.00  0.00           O
ATOM   8049  O11 POPE5 115      30.201  57.636  69.218  1.00  0.00           O
ATOM   8050  O12 POPE5 115      28.881  55.926  70.418  1.00  0.00           O
ATOM   8051  C1  POPE5 115      30.431  56.706  68.148  1.00  0.00           C
ATOM   8054  C2  POPE5 115      30.591  57.426  66.798  1.00  0.00           C
ATOM   8056  O21 POPE5 115      31.021  56.416  65.868  1.00  0.00           O
ATOM   8057  C21 POPE5 115      30.791  56.596  64.588  1.00  0.00           C
ATOM   8058  O22 POPE5 115      30.291  57.566  64.068  1.00  0.00           O
ATOM   8059  C22 POPE5 115      31.201  55.276  63.888  1.00  0.00           C
ATOM   8062  C3  POPE5 115      31.631  58.576  66.918  1.00  0.00           C
ATOM   8065  O31 POPE5 115      31.461  59.556  65.888  1.00  0.00           O
ATOM   8066  C31 POPE5 115      31.121  60.776  66.258  1.00  0.00           C
ATOM   8067  O32 POPE5 115      31.131  61.216  67.408  1.00  0.00           O
ATOM   8068  C32 POPE5 115      30.731  61.586  65.018  1.00  0.00           C
ATOM   8071  C23 POPE5 115      31.651  55.376  62.408  1.00  0.00           C
ATOM   8074  C24 POPE5 115      31.851  53.976  61.778  1.00  0.00           C
ATOM   8077  C25 POPE5 115      33.011  53.916  60.768  1.00  0.00           C
ATOM   8080  C26 POPE5 115      33.291  52.496  60.238  1.00  0.00           C
ATOM   8083  C27 POPE5 115      32.421  52.086  59.028  1.00  0.00           C
ATOM   8086  C28 POPE5 115      33.271  51.766  57.778  1.00  0.00           C
ATOM   8089  C29 POPE5 115      32.481  51.136  56.668  1.00  0.00           C
ATOM   8091 0C21 POPE5 115      32.171  51.656  55.468  1.00  0.00           C
ATOM   8093 1C21 POPE5 115      32.531  53.026  54.938  1.00  0.00           C
ATOM   8096 2C21 POPE5 115      33.591  52.986  53.818  1.00  0.00           C
ATOM   8099 3C21 POPE5 115      33.131  52.246  52.548  1.00  0.00           C
ATOM   8102 4C21 POPE5 115      34.171  52.306  51.428  1.00  0.00           C
ATOM   8105 5C21 POPE5 115      33.661  51.706  50.108  1.00  0.00           C
ATOM   8108 6C21 POPE5 115      34.621  51.946  48.938  1.00  0.00           C
ATOM   8111 7C21 POPE5 115      34.061  51.436  47.598  1.00  0.00           C
ATOM   8114 8C21 POPE5 115      34.921  51.816  46.388  1.00  0.00           C
ATOM   8118  C33 POPE5 115      31.591  61.396  63.728  1.00  0.00           C
ATOM   8121  C34 POPE5 115      31.031  60.366  62.728  1.00  0.00           C
ATOM   8124  C35 POPE5 115      30.981  60.836  61.258  1.00  0.00           C
ATOM   8127  C36 POPE5 115      29.931  61.916  60.968  1.00  0.00           C
ATOM   8130  C37 POPE5 115      30.001  62.506  59.548  1.00  0.00           C
ATOM   8133  C38 POPE5 115      29.021  63.676  59.358  1.00  0.00           C
ATOM   8136  C39 POPE5 115      29.481  64.706  58.318  1.00  0.00           C
ATOM   8139 0C31 POPE5 115      30.571  65.646  58.858  1.00  0.00           C
ATOM   8142 1C31 POPE5 115      31.441  66.316  57.778  1.00  0.00           C
ATOM   8145 2C31 POPE5 115      30.801  67.526  57.098  1.00  0.00           C
ATOM   8148 3C31 POPE5 115      29.861  67.206  55.928  1.00  0.00           C
ATOM   8151 4C31 POPE5 115      30.601  66.766  54.658  1.00  0.00           C
ATOM   8154 5C31 POPE5 115      29.671  66.716  53.438  1.00  0.00           C
ATOM   8157 6C31 POPE5 115      30.391  66.356  52.138  1.00  0.00           C
ATOM   8161  NH3 POPE6 116      51.931  59.796  30.068  1.00  0.00           N
ATOM   8165  C12 POPE6 116      51.911  58.406  29.528  1.00  0.00           C
ATOM   8168  C11 POPE6 116      52.761  57.456  30.358  1.00  0.00           C
ATOM   8171  P   POPE6 116      54.031  55.436  29.238  1.00  0.00           P
ATOM   8172  O13 POPE6 116      53.561  54.176  28.618  1.00  0.00           O
ATOM   8173  O14 POPE6 116      54.871  56.356  28.438  1.00  0.00           O
ATOM   8174  O11 POPE6 116      54.731  55.166  30.648  1.00  0.00           O
ATOM   8175  O12 POPE6 116      52.721  56.196  29.698  1.00  0.00           O
ATOM   8176  C1  POPE6 116      55.191  53.846  30.978  1.00  0.00           C
ATOM   8179  C2  POPE6 116      55.651  53.786  32.458  1.00  0.00           C
ATOM   8181  O21 POPE6 116      55.971  52.416  32.798  1.00  0.00           O
ATOM   8182  C21 POPE6 116      57.271  52.186  33.008  1.00  0.00           C
ATOM   8183  O22 POPE6 116      58.161  52.986  32.768  1.00  0.00           O
ATOM   8184  C22 POPE6 116      57.451  50.896  33.798  1.00  0.00           C
ATOM   8187  C3  POPE6 116      54.531  54.306  33.428  1.00  0.00           C
ATOM   8190  O31 POPE6 116      54.511  53.686  34.738  1.00  0.00           O
ATOM   8191  C31 POPE6 116      55.101  54.286  35.778  1.00  0.00           C
ATOM   8192  O32 POPE6 116      54.571  54.406  36.878  1.00  0.00           O
ATOM   8193  C32 POPE6 116      56.541  54.706  35.508  1.00  0.00           C
ATOM   8196  C23 POPE6 116      58.891  50.736  34.348  1.00  0.00           C
ATOM   8199  C24 POPE6 116      58.961  50.046  35.698  1.00  0.00           C
ATOM   8202  C25 POPE6 116      58.621  51.006  36.838  1.00  0.00           C
ATOM   8205  C26 POPE6 116      58.971  50.416  38.198  1.00  0.00           C
ATOM   8208  C27 POPE6 116      59.501  51.486  39.148  1.00  0.00           C
ATOM   8211  C28 POPE6 116      59.761  50.926  40.548  1.00  0.00           C
ATOM   8214  C29 POPE6 116      60.511  51.936  41.378  1.00  0.00           C
ATOM   8216 0C21 POPE6 116      60.291  52.256  42.658  1.00  0.00           C
ATOM   8218 1C21 POPE6 116      59.281  51.626  43.588  1.00  0.00           C
ATOM   8221 2C21 POPE6 116      59.901  51.366  44.978  1.00  0.00           C
ATOM   8224 3C21 POPE6 116      60.151  52.636  45.798  1.00  0.00           C
ATOM   8227 4C21 POPE6 116      61.071  52.396  47.008  1.00  0.00           C
ATOM   8230 5C21 POPE6 116      61.271  53.676  47.828  1.00  0.00           C
ATOM   8233 6C21 POPE6 116      62.341  53.536  48.928  1.00  0.00           C
ATOM   8236 7C21 POPE6 116      62.281  54.696  49.928  1.00  0.00           C
ATOM   8239 8C21 POPE6 116      63.491  54.756  50.868  1.00  0.00           C
ATOM   8243  C33 POPE6 116      57.161  55.546  36.658  1.00  0.00           C
ATOM   8246  C34 POPE6 116      58.681  55.376  36.698  1.00  0.00           C
ATOM   8249  C35 POPE6 116      59.451  56.596  37.218  1.00  0.00           C
ATOM   8252  C36 POPE6 116      59.321  57.836  36.318  1.00  0.00           C
ATOM   8255  C37 POPE6 116      60.491  58.796  36.508  1.00  0.00           C
ATOM   8258  C38 POPE6 116      60.401  60.046  35.628  1.00  0.00           C
ATOM   8261  C39 POPE6 116      61.701  60.856  35.608  1.00  0.00           C
ATOM   8264 0C31 POPE6 116      62.271  61.216  36.988  1.00  0.00           C
ATOM   8267 1C31 POPE6 116      63.731  61.666  36.868  1.00  0.00           C
ATOM   8270 2C31 POPE6 116      64.511  61.796  38.188  1.00  0.00           C
ATOM   8273 3C31 POPE6 116      64.571  60.456  38.938  1.00  0.00           C
ATOM   8276 4C31 POPE6 116      65.681  60.416  39.998  1.00  0.00           C
ATOM   8279 5C31 POPE6 116      65.721  59.056  40.708  1.00  0.00           C
ATOM   8282 6C31 POPE6 116      66.861  58.946  41.718  1.00  0.00           C
ATOM   8286  NH3 POPE7 117      31.021 100.136  73.458  1.00  0.00           N
ATOM   8290  C12 POPE7 117      30.961  98.826  74.178  1.00  0.00           C
ATOM   8293  C11 POPE7 117      32.141  98.696  75.148  1.00  0.00           C
ATOM   8296  P   POPE7 117      34.411  97.486  74.928  1.00  0.00           P
ATOM   8297  O13 POPE7 117      34.761  97.846  76.318  1.00  0.00           O
ATOM   8298  O14 POPE7 117      33.781  96.166  74.668  1.00  0.00           O
ATOM   8299  O11 POPE7 117      35.671  97.676  73.968  1.00  0.00           O
ATOM   8300  O12 POPE7 117      33.371  98.576  74.408  1.00  0.00           O
ATOM   8301  C1  POPE7 117      36.811  96.806  74.038  1.00  0.00           C
ATOM   8304  C2  POPE7 117      37.721  97.056  72.808  1.00  0.00           C
ATOM   8306  O21 POPE7 117      38.721  96.036  72.608  1.00  0.00           O
ATOM   8307  C21 POPE7 117      39.961  96.286  72.968  1.00  0.00           C
ATOM   8308  O22 POPE7 117      40.331  96.826  73.998  1.00  0.00           O
ATOM   8309  C22 POPE7 117      40.931  95.756  71.918  1.00  0.00           C
ATOM   8312  C3  POPE7 117      38.271  98.516  72.758  1.00  0.00           C
ATOM   8315  O31 POPE7 117      39.121  98.666  71.598  1.00  0.00           O
ATOM   8316  C31 POPE7 117      39.511  99.906  71.338  1.00  0.00           C
ATOM   8317  O32 POPE7 117      39.341 100.856  72.078  1.00  0.00           O
ATOM   8318  C32 POPE7 117      40.241  99.916  69.998  1.00  0.00           C
ATOM   8321  C23 POPE7 117      42.041  96.806  71.638  1.00  0.00           C
ATOM   8324  C24 POPE7 117      42.751  96.546  70.308  1.00  0.00           C
ATOM   8327  C25 POPE7 117      43.671  95.316  70.318  1.00  0.00           C
ATOM   8330  C26 POPE7 117      44.371  95.126  68.968  1.00  0.00           C
ATOM   8333  C27 POPE7 117      45.591  94.206  69.048  1.00  0.00           C
ATOM   8336  C28 POPE7 117      46.231  93.906  67.678  1.00  0.00           C
ATOM   8339  C29 POPE7 117      45.341  93.116  66.748  1.00  0.00           C
ATOM   8341 0C21 POPE7 117      45.731  92.246  65.798  1.00  0.00           C
ATOM   8343 1C21 POPE7 117      47.151  91.926  65.388  1.00  0.00           C
ATOM   8346 2C21 POPE7 117      47.391  92.536  63.998  1.00  0.00           C
ATOM   8349 3C21 POPE7 117      48.741  92.156  63.388  1.00  0.00           C
ATOM   8352 4C21 POPE7 117      48.911  92.726  61.958  1.00  0.00           C
ATOM   8355 5C21 POPE7 117      49.171  94.236  61.938  1.00  0.00           C
ATOM   8358 6C21 POPE7 117      49.451  94.756  60.518  1.00  0.00           C
ATOM   8361 7C21 POPE7 117      49.941  96.206  60.518  1.00  0.00           C
ATOM   8364 8C21 POPE7 117      50.241  96.726  59.108  1.00  0.00           C
ATOM   8368  C33 POPE7 117      39.921 101.186  69.168  1.00  0.00           C
ATOM   8371  C34 POPE7 117      40.341 101.086  67.688  1.00  0.00           C
ATOM   8374  C35 POPE7 117      39.531 100.056  66.888  1.00  0.00           C
ATOM   8377  C36 POPE7 117      39.771 100.146  65.368  1.00  0.00           C
ATOM   8380  C37 POPE7 117      39.161  98.966  64.598  1.00  0.00           C
ATOM   8383  C38 POPE7 117      39.181  99.156  63.068  1.00  0.00           C
ATOM   8386  C39 POPE7 117      40.431  98.606  62.358  1.00  0.00           C
ATOM   8389 0C31 POPE7 117      40.371  98.846  60.848  1.00  0.00           C
ATOM   8392 1C31 POPE7 117      41.461  98.136  60.028  1.00  0.00           C
ATOM   8395 2C31 POPE7 117      42.891  98.456  60.488  1.00  0.00           C
ATOM   8398 3C31 POPE7 117      43.981  98.096  59.458  1.00  0.00           C
ATOM   8401 4C31 POPE7 117      43.851  96.676  58.888  1.00  0.00           C
ATOM   8404 5C31 POPE7 117      45.111  96.206  58.138  1.00  0.00           C
ATOM   8407 6C31 POPE7 117      44.971  94.786  57.578  1.00  0.00           C
ATOM   8411  NH3 POPE8 118      46.871  70.326  30.758  1.00  0.00           N
ATOM   8415  C12 POPE8 118      45.891  69.376  31.398  1.00  0.00           C
ATOM   8418  C11 POPE8 118      45.211  68.386  30.438  1.00  0.00           C
ATOM   8421  P   POPE8 118      43.041  66.896  30.508  1.00  0.00           P
ATOM   8422  O13 POPE8 118      42.141  67.666  29.608  1.00  0.00           O
ATOM   8423  O14 POPE8 118      43.671  65.716  29.888  1.00  0.00           O
ATOM   8424  O11 POPE8 118      42.221  66.456  31.788  1.00  0.00           O
ATOM   8425  O12 POPE8 118      44.141  67.806  31.148  1.00  0.00           O
ATOM   8426  C1  POPE8 118      42.241  67.296  32.948  1.00  0.00           C
ATOM   8429  C2  POPE8 118      41.151  66.816  33.948  1.00  0.00           C
ATOM   8431  O21 POPE8 118      40.791  67.866  34.858  1.00  0.00           O
ATOM   8432  C21 POPE8 118      41.651  68.306  35.738  1.00  0.00           C
ATOM   8433  O22 POPE8 118      42.791  67.906  35.938  1.00  0.00           O
ATOM   8434  C22 POPE8 118      41.001  69.486  36.458  1.00  0.00           C
ATOM   8437  C3  POPE8 118      41.541  65.456  34.618  1.00  0.00           C
ATOM   8440  O31 POPE8 118      40.461  64.876  35.388  1.00  0.00           O
ATOM   8441  C31 POPE8 118      40.561  64.966  36.698  1.00  0.00           C
ATOM   8442  O32 POPE8 118      41.411  65.566  37.318  1.00  0.00           O
ATOM   8443  C32 POPE8 118      39.441  64.166  37.368  1.00  0.00           C
ATOM   8446  C23 POPE8 118      40.691  69.196  37.938  1.00  0.00           C
ATOM   8449  C24 POPE8 118      39.271  68.676  38.178  1.00  0.00           C
ATOM   8452  C25 POPE8 118      38.181  69.746  37.998  1.00  0.00           C
ATOM   8455  C26 POPE8 118      36.821  69.166  38.408  1.00  0.00           C
ATOM   8458  C27 POPE8 118      35.661  70.166  38.328  1.00  0.00           C
ATOM   8461  C28 POPE8 118      34.381  69.646  39.018  1.00  0.00           C
ATOM   8464  C29 POPE8 118      33.911  68.346  38.418  1.00  0.00           C
ATOM   8466 0C21 POPE8 118      34.011  67.136  38.998  1.00  0.00           C
ATOM   8468 1C21 POPE8 118      34.611  66.816  40.348  1.00  0.00           C
ATOM   8471 2C21 POPE8 118      33.691  67.096  41.558  1.00  0.00           C
ATOM   8474 3C21 POPE8 118      34.241  66.476  42.858  1.00  0.00           C
ATOM   8477 4C21 POPE8 118      33.331  66.666  44.078  1.00  0.00           C
ATOM   8480 5C21 POPE8 118      33.661  67.906  44.928  1.00  0.00           C
ATOM   8483 6C21 POPE8 118      32.781  67.996  46.178  1.00  0.00           C
ATOM   8486 7C21 POPE8 118      33.381  68.846  47.308  1.00  0.00           C
ATOM   8489 8C21 POPE8 118      32.531  68.856  48.568  1.00  0.00           C
ATOM   8493  C33 POPE8 118      38.371  65.056  38.068  1.00  0.00           C
ATOM   8496  C34 POPE8 118      37.461  64.246  39.008  1.00  0.00           C
ATOM   8499  C35 POPE8 118      38.101  63.946  40.368  1.00  0.00           C
ATOM   8502  C36 POPE8 118      37.751  64.976  41.448  1.00  0.00           C
ATOM   8505  C37 POPE8 118      38.281  64.596  42.848  1.00  0.00           C
ATOM   8508  C38 POPE8 118      37.601  65.416  43.958  1.00  0.00           C
ATOM   8511  C39 POPE8 118      38.051  65.056  45.388  1.00  0.00           C
ATOM   8514 0C31 POPE8 118      39.521  65.376  45.668  1.00  0.00           C
ATOM   8517 1C31 POPE8 118      39.921  65.176  47.138  1.00  0.00           C
ATOM   8520 2C31 POPE8 118      41.451  65.176  47.318  1.00  0.00           C
ATOM   8523 3C31 POPE8 118      41.911  64.826  48.738  1.00  0.00           C
ATOM   8526 4C31 POPE8 118      42.041  66.036  49.668  1.00  0.00           C
ATOM   8529 5C31 POPE8 118      43.281  66.906  49.418  1.00  0.00           C
ATOM   8532 6C31 POPE8 118      43.421  68.096  50.378  1.00  0.00           C
ATOM   8536  NH3 POPE9 119      32.181  95.356  72.618  1.00  0.00           N
ATOM   8540  C12 POPE9 119      31.941  93.856  72.598  1.00  0.00           C
ATOM   8543  C11 POPE9 119      32.891  93.096  73.548  1.00  0.00           C
ATOM   8546  P   POPE9 119      32.551  90.506  73.078  1.00  0.00           P
ATOM   8547  O13 POPE9 119      33.431  89.596  73.848  1.00  0.00           O
ATOM   8548  O14 POPE9 119      31.211  90.026  72.668  1.00  0.00           O
ATOM   8549  O11 POPE9 119      33.301  91.096  71.828  1.00  0.00           O
ATOM   8550  O12 POPE9 119      32.361  91.826  73.958  1.00  0.00           O
ATOM   8551  C1  POPE9 119      33.681  90.346  70.688  1.00  0.00           C
ATOM   8554  C2  POPE9 119      34.411  91.276  69.668  1.00  0.00           C
ATOM   8556  O21 POPE9 119      34.851  90.476  68.548  1.00  0.00           O
ATOM   8557  C21 POPE9 119      34.551  90.956  67.368  1.00  0.00           C
ATOM   8558  O22 POPE9 119      34.061  92.056  67.128  1.00  0.00           O
ATOM   8559  C22 POPE9 119      34.861  89.906  66.298  1.00  0.00           C
ATOM   8562  C3  POPE9 119      35.641  91.946  70.318  1.00  0.00           C
ATOM   8565  O31 POPE9 119      36.301  92.866  69.418  1.00  0.00           O
ATOM   8566  C31 POPE9 119      35.911  94.116  69.518  1.00  0.00           C
ATOM   8567  O32 POPE9 119      34.991  94.536  70.208  1.00  0.00           O
ATOM   8568  C32 POPE9 119      36.851  95.016  68.698  1.00  0.00           C
ATOM   8571  C23 POPE9 119      33.931  90.036  65.068  1.00  0.00           C
ATOM   8574  C24 POPE9 119      34.171  88.926  64.028  1.00  0.00           C
ATOM   8577  C25 POPE9 119      33.451  89.226  62.698  1.00  0.00           C
ATOM   8580  C26 POPE9 119      33.421  88.016  61.748  1.00  0.00           C
ATOM   8583  C27 POPE9 119      33.301  88.406  60.258  1.00  0.00           C
ATOM   8586  C28 POPE9 119      32.701  87.266  59.418  1.00  0.00           C
ATOM   8589  C29 POPE9 119      32.911  87.396  57.938  1.00  0.00           C
ATOM   8591 0C21 POPE9 119      32.121  88.076  57.088  1.00  0.00           C
ATOM   8593 1C21 POPE9 119      30.911  88.896  57.468  1.00  0.00           C
ATOM   8596 2C21 POPE9 119      29.621  88.056  57.538  1.00  0.00           C
ATOM   8599 3C21 POPE9 119      28.361  88.916  57.708  1.00  0.00           C
ATOM   8602 4C21 POPE9 119      27.111  88.056  57.908  1.00  0.00           C
ATOM   8605 5C21 POPE9 119      25.801  88.856  57.928  1.00  0.00           C
ATOM   8608 6C21 POPE9 119      25.451  89.496  56.578  1.00  0.00           C
ATOM   8611 7C21 POPE9 119      24.011  90.006  56.518  1.00  0.00           C
ATOM   8614 8C21 POPE9 119      23.651  90.686  55.188  1.00  0.00           C
ATOM   8618  C33 POPE9 119      36.551  95.036  67.178  1.00  0.00           C
ATOM   8621  C34 POPE9 119      37.801  94.766  66.328  1.00  0.00           C
ATOM   8624  C35 POPE9 119      37.561  94.916  64.808  1.00  0.00           C
ATOM   8627  C36 POPE9 119      38.861  94.906  63.998  1.00  0.00           C
ATOM   8630  C37 POPE9 119      38.831  93.976  62.768  1.00  0.00           C
ATOM   8633  C38 POPE9 119      40.131  94.056  61.958  1.00  0.00           C
ATOM   8636  C39 POPE9 119      39.981  93.736  60.458  1.00  0.00           C
ATOM   8639 0C31 POPE9 119      39.671  92.266  60.118  1.00  0.00           C
ATOM   8642 1C31 POPE9 119      38.201  91.996  59.778  1.00  0.00           C
ATOM   8645 2C31 POPE9 119      38.011  90.616  59.128  1.00  0.00           C
ATOM   8648 3C31 POPE9 119      36.541  90.306  58.778  1.00  0.00           C
ATOM   8651 4C31 POPE9 119      35.961  91.166  57.658  1.00  0.00           C
ATOM   8654 5C31 POPE9 119      34.501  90.816  57.378  1.00  0.00           C
ATOM   8657 6C31 POPE9 119      33.851  91.726  56.328  1.00  0.00           C
ATOM   8661  NH3 POPE  120      89.461 108.526  72.878  1.00  0.00           N
ATOM   8665  C12 POPE  120      87.951 108.606  72.958  1.00  0.00           C
ATOM   8668  C11 POPE  120      87.481 109.466  74.148  1.00  0.00           C
ATOM   8671  P   POPE  120      87.771 112.106  74.398  1.00  0.00           P
ATOM   8672  O13 POPE  120      86.351 112.096  74.808  1.00  0.00           O
ATOM   8673  O14 POPE  120      88.671 112.926  75.238  1.00  0.00           O
ATOM   8674  O11 POPE  120      87.851 112.526  72.878  1.00  0.00           O
ATOM   8675  O12 POPE  120      88.311 110.616  74.328  1.00  0.00           O
ATOM   8676  C1  POPE  120      86.731 112.246  72.018  1.00  0.00           C
ATOM   8679  C2  POPE  120      87.141 112.336  70.528  1.00  0.00           C
ATOM   8681  O21 POPE  120      86.081 111.856  69.658  1.00  0.00           O
ATOM   8682  C21 POPE  120      85.081 112.716  69.498  1.00  0.00           C
ATOM   8683  O22 POPE  120      84.811 113.636  70.238  1.00  0.00           O
ATOM   8684  C22 POPE  120      84.351 112.406  68.188  1.00  0.00           C
ATOM   8687  C3  POPE  120      88.431 111.516  70.258  1.00  0.00           C
ATOM   8690  O31 POPE  120      88.551 111.096  68.888  1.00  0.00           O
ATOM   8691  C31 POPE  120      87.991 109.916  68.598  1.00  0.00           C
ATOM   8692  O32 POPE  120      87.511 109.136  69.398  1.00  0.00           O
ATOM   8693  C32 POPE  120      88.121 109.666  67.088  1.00  0.00           C
ATOM   8696  C23 POPE  120      84.101 113.676  67.328  1.00  0.00           C
ATOM   8699  C24 POPE  120      83.481 113.346  65.958  1.00  0.00           C
ATOM   8702  C25 POPE  120      83.391 114.566  65.028  1.00  0.00           C
ATOM   8705  C26 POPE  120      82.731 114.236  63.678  1.00  0.00           C
ATOM   8708  C27 POPE  120      82.921 115.356  62.638  1.00  0.00           C
ATOM   8711  C28 POPE  120      82.401 114.996  61.228  1.00  0.00           C
ATOM   8714  C29 POPE  120      80.901 114.866  61.158  1.00  0.00           C
ATOM   8716 0C21 POPE  120      80.041 115.856  60.838  1.00  0.00           C
ATOM   8718 1C21 POPE  120      80.451 117.286  60.538  1.00  0.00           C
ATOM   8721 2C21 POPE  120      80.751 117.516  59.048  1.00  0.00           C
ATOM   8724 3C21 POPE  120      79.501 117.716  58.188  1.00  0.00           C
ATOM   8727 4C21 POPE  120      79.821 118.006  56.708  1.00  0.00           C
ATOM   8730 5C21 POPE  120      80.631 119.296  56.498  1.00  0.00           C
ATOM   8733 6C21 POPE  120      80.811 119.646  55.018  1.00  0.00           C
ATOM   8736 7C21 POPE  120      81.401 121.046  54.798  1.00  0.00           C
ATOM   8739 8C21 POPE  120      81.621 121.386  53.318  1.00  0.00           C
ATOM   8743  C33 POPE  120      86.811 109.186  66.428  1.00  0.00           C
ATOM   8746  C34 POPE  120      86.971 108.676  64.988  1.00  0.00           C
ATOM   8749  C35 POPE  120      86.991 109.746  63.878  1.00  0.00           C
ATOM   8752  C36 POPE  120      88.281 110.576  63.798  1.00  0.00           C
ATOM   8755  C37 POPE  120      88.411 111.346  62.478  1.00  0.00           C
ATOM   8758  C38 POPE  120      89.711 112.156  62.338  1.00  0.00           C
ATOM   8761  C39 POPE  120      89.731 113.486  63.108  1.00  0.00           C
ATOM   8764 0C31 POPE  120      89.221 114.666  62.268  1.00  0.00           C
ATOM   8767 1C31 POPE  120      89.021 115.966  63.078  1.00  0.00           C
ATOM   8770 2C31 POPE  120      88.451 117.126  62.238  1.00  0.00           C
ATOM   8773 3C31 POPE  120      87.081 116.816  61.618  1.00  0.00           C
ATOM   8776 4C31 POPE  120      86.501 117.956  60.768  1.00  0.00           C
ATOM   8779 5C31 POPE  120      85.391 117.456  59.828  1.00  0.00           C
ATOM   8782 6C31 POPE  120      84.461 118.556  59.318  1.00  0.00           C
ATOM   8786  NH3 POPE  121     113.511 101.286  29.758  1.00  0.00           N
ATOM   8790  C12 POPE  121     112.371 101.506  28.788  1.00  0.00           C
ATOM   8793  C11 POPE  121     111.091 101.886  29.538  1.00  0.00           C
ATOM   8796  P   POPE  121     108.801 103.036  29.278  1.00  0.00           P
ATOM   8797  O13 POPE  121     109.241 104.086  30.238  1.00  0.00           O
ATOM   8798  O14 POPE  121     107.871 103.466  28.218  1.00  0.00           O
ATOM   8799  O11 POPE  121     108.161 101.836  30.088  1.00  0.00           O
ATOM   8800  O12 POPE  121     110.091 102.376  28.638  1.00  0.00           O
ATOM   8801  C1  POPE  121     107.291 102.046  31.208  1.00  0.00           C
ATOM   8804  C2  POPE  121     108.011 101.636  32.528  1.00  0.00           C
ATOM   8806  O21 POPE  121     107.141 101.716  33.668  1.00  0.00           O
ATOM   8807  C21 POPE  121     106.721 102.896  34.068  1.00  0.00           C
ATOM   8808  O22 POPE  121     106.891 103.966  33.518  1.00  0.00           O
ATOM   8809  C22 POPE  121     106.031 102.706  35.428  1.00  0.00           C
ATOM   8812  C3  POPE  121     109.351 102.386  32.768  1.00  0.00           C
ATOM   8815  O31 POPE  121     109.941 102.016  34.038  1.00  0.00           O
ATOM   8816  C31 POPE  121     111.181 102.476  34.188  1.00  0.00           C
ATOM   8817  O32 POPE  121     111.741 103.246  33.428  1.00  0.00           O
ATOM   8818  C32 POPE  121     111.711 102.126  35.578  1.00  0.00           C
ATOM   8821  C23 POPE  121     106.391 103.816  36.438  1.00  0.00           C
ATOM   8824  C24 POPE  121     105.481 103.776  37.678  1.00  0.00           C
ATOM   8827  C25 POPE  121     105.731 102.626  38.668  1.00  0.00           C
ATOM   8830  C26 POPE  121     106.211 103.126  40.038  1.00  0.00           C
ATOM   8833  C27 POPE  121     105.981 102.116  41.168  1.00  0.00           C
ATOM   8836  C28 POPE  121     106.571 102.526  42.528  1.00  0.00           C
ATOM   8839  C29 POPE  121     105.921 103.766  43.098  1.00  0.00           C
ATOM   8841 0C21 POPE  121     105.371 103.896  44.318  1.00  0.00           C
ATOM   8843 1C21 POPE  121     105.321 102.846  45.398  1.00  0.00           C
ATOM   8846 2C21 POPE  121     104.861 103.436  46.748  1.00  0.00           C
ATOM   8849 3C21 POPE  121     104.831 102.416  47.898  1.00  0.00           C
ATOM   8852 4C21 POPE  121     104.191 102.996  49.168  1.00  0.00           C
ATOM   8855 5C21 POPE  121     104.221 102.056  50.388  1.00  0.00           C
ATOM   8858 6C21 POPE  121     103.431 100.756  50.168  1.00  0.00           C
ATOM   8861 7C21 POPE  121     103.391  99.846  51.408  1.00  0.00           C
ATOM   8864 8C21 POPE  121     102.571  98.576  51.178  1.00  0.00           C
ATOM   8868  C33 POPE  121     113.241 102.306  35.718  1.00  0.00           C
ATOM   8871  C34 POPE  121     113.671 102.486  37.178  1.00  0.00           C
ATOM   8874  C35 POPE  121     113.321 103.856  37.798  1.00  0.00           C
ATOM   8877  C36 POPE  121     113.131 103.776  39.318  1.00  0.00           C
ATOM   8880  C37 POPE  121     113.081 105.156  39.978  1.00  0.00           C
ATOM   8883  C38 POPE  121     113.001 105.136  41.508  1.00  0.00           C
ATOM   8886  C39 POPE  121     111.791 104.356  42.038  1.00  0.00           C
ATOM   8889 0C31 POPE  121     111.421 104.596  43.508  1.00  0.00           C
ATOM   8892 1C31 POPE  121     110.041 104.006  43.818  1.00  0.00           C
ATOM   8895 2C31 POPE  121     109.451 104.406  45.178  1.00  0.00           C
ATOM   8898 3C31 POPE  121     109.991 103.606  46.368  1.00  0.00           C
ATOM   8901 4C31 POPE  121     109.121 103.796  47.618  1.00  0.00           C
ATOM   8904 5C31 POPE  121     109.591 102.966  48.808  1.00  0.00           C
ATOM   8907 6C31 POPE  121     108.641 103.056  50.008  1.00  0.00           C
ATOM   8911  NH3 POPE  122      44.991  94.066  31.508  1.00  0.00           N
ATOM   8915  C12 POPE  122      43.851  95.036  31.658  1.00  0.00           C
ATOM   8918  C11 POPE  122      44.021  96.046  32.818  1.00  0.00           C
ATOM   8921  P   POPE  122      42.331  97.756  33.958  1.00  0.00           P
ATOM   8922  O13 POPE  122      41.171  98.516  33.458  1.00  0.00           O
ATOM   8923  O14 POPE  122      41.971  96.696  34.918  1.00  0.00           O
ATOM   8924  O11 POPE  122      43.441  98.746  34.488  1.00  0.00           O
ATOM   8925  O12 POPE  122      43.051  97.096  32.708  1.00  0.00           O
ATOM   8926  C1  POPE  122      44.451  98.326  35.398  1.00  0.00           C
ATOM   8929  C2  POPE  122      44.771  99.456  36.388  1.00  0.00           C
ATOM   8931  O21 POPE  122      46.061  99.226  36.988  1.00  0.00           O
ATOM   8932  C21 POPE  122      46.181  98.686  38.178  1.00  0.00           C
ATOM   8933  O22 POPE  122      45.311  98.156  38.848  1.00  0.00           O
ATOM   8934  C22 POPE  122      47.651  98.816  38.568  1.00  0.00           C
ATOM   8937  C3  POPE  122      43.541  99.686  37.338  1.00  0.00           C
ATOM   8940  O31 POPE  122      43.791 100.416  38.558  1.00  0.00           O
ATOM   8941  C31 POPE  122      44.251 101.646  38.488  1.00  0.00           C
ATOM   8942  O32 POPE  122      44.681 102.206  37.498  1.00  0.00           O
ATOM   8943  C32 POPE  122      44.141 102.326  39.858  1.00  0.00           C
ATOM   8946  C23 POPE  122      47.931  98.426  40.038  1.00  0.00           C
ATOM   8949  C24 POPE  122      47.531  99.476  41.088  1.00  0.00           C
ATOM   8952  C25 POPE  122      46.481  98.986  42.118  1.00  0.00           C
ATOM   8955  C26 POPE  122      46.971  97.876  43.068  1.00  0.00           C
ATOM   8958  C27 POPE  122      45.861  97.366  44.008  1.00  0.00           C
ATOM   8961  C28 POPE  122      46.261  96.276  45.028  1.00  0.00           C
ATOM   8964  C29 POPE  122      47.211  95.216  44.518  1.00  0.00           C
ATOM   8966 0C21 POPE  122      47.881  94.296  45.238  1.00  0.00           C
ATOM   8968 1C21 POPE  122      47.771  94.016  46.718  1.00  0.00           C
ATOM   8971 2C21 POPE  122      46.321  93.806  47.228  1.00  0.00           C
ATOM   8974 3C21 POPE  122      46.201  92.966  48.508  1.00  0.00           C
ATOM   8977 4C21 POPE  122      47.121  93.386  49.668  1.00  0.00           C
ATOM   8980 5C21 POPE  122      46.961  94.856  50.088  1.00  0.00           C
ATOM   8983 6C21 POPE  122      47.871  95.196  51.268  1.00  0.00           C
ATOM   8986 7C21 POPE  122      48.151  96.696  51.428  1.00  0.00           C
ATOM   8989 8C21 POPE  122      49.171  96.986  52.518  1.00  0.00           C
ATOM   8993  C33 POPE  122      43.711 101.386  40.998  1.00  0.00           C
ATOM   8996  C34 POPE  122      43.251 102.126  42.258  1.00  0.00           C
ATOM   8999  C35 POPE  122      44.361 102.776  43.088  1.00  0.00           C
ATOM   9002  C36 POPE  122      43.841 103.156  44.478  1.00  0.00           C
ATOM   9005  C37 POPE  122      44.951 103.406  45.498  1.00  0.00           C
ATOM   9008  C38 POPE  122      44.401 103.476  46.928  1.00  0.00           C
ATOM   9011  C39 POPE  122      45.521 103.356  47.978  1.00  0.00           C
ATOM   9014 0C31 POPE  122      44.991 103.336  49.418  1.00  0.00           C
ATOM   9017 1C31 POPE  122      46.091 102.916  50.408  1.00  0.00           C
ATOM   9020 2C31 POPE  122      45.621 102.926  51.868  1.00  0.00           C
ATOM   9023 3C31 POPE  122      45.461 104.336  52.448  1.00  0.00           C
ATOM   9026 4C31 POPE  122      45.261 104.366  53.968  1.00  0.00           C
ATOM   9029 5C31 POPE  122      45.331 105.786  54.538  1.00  0.00           C
ATOM   9032 6C31 POPE  122      45.241 105.806  56.068  1.00  0.00           C
ATOM   9036  NH3 POPE  123      -0.481  88.616  67.348  1.00  0.00           N
ATOM   9040  C12 POPE  123      -1.511  89.696  67.548  1.00  0.00           C
ATOM   9043  C11 POPE  123      -0.881  91.026  68.048  1.00  0.00           C
ATOM   9046  P   POPE  123       1.721  91.226  67.668  1.00  0.00           P
ATOM   9047  O13 POPE  123       1.831  89.816  68.098  1.00  0.00           O
ATOM   9048  O14 POPE  123       2.211  92.316  68.538  1.00  0.00           O
ATOM   9049  O11 POPE  123       2.531  91.396  66.338  1.00  0.00           O
ATOM   9050  O12 POPE  123       0.221  91.446  67.228  1.00  0.00           O
ATOM   9051  C1  POPE  123       2.541  90.346  65.388  1.00  0.00           C
ATOM   9054  C2  POPE  123       2.191  90.936  64.018  1.00  0.00           C
ATOM   9056  O21 POPE  123       1.831  89.926  63.048  1.00  0.00           O
ATOM   9057  C21 POPE  123       0.631  89.386  63.228  1.00  0.00           C
ATOM   9058  O22 POPE  123       0.041  89.316  64.288  1.00  0.00           O
ATOM   9059  C22 POPE  123       0.121  88.836  61.898  1.00  0.00           C
ATOM   9062  C3  POPE  123       3.391  91.806  63.508  1.00  0.00           C
ATOM   9065  O31 POPE  123       3.621  91.706  62.098  1.00  0.00           O
ATOM   9066  C31 POPE  123       2.681  92.236  61.338  1.00  0.00           C
ATOM   9067  O32 POPE  123       1.701  92.846  61.728  1.00  0.00           O
ATOM   9068  C32 POPE  123       3.021  91.976  59.868  1.00  0.00           C
ATOM   9071  C23 POPE  123      -1.311  89.336  61.628  1.00  0.00           C
ATOM   9074  C24 POPE  123      -2.011  88.736  60.408  1.00  0.00           C
ATOM   9077  C25 POPE  123      -2.151  87.216  60.478  1.00  0.00           C
ATOM   9080  C26 POPE  123      -3.151  86.716  59.428  1.00  0.00           C
ATOM   9083  C27 POPE  123      -3.321  85.186  59.448  1.00  0.00           C
ATOM   9086  C28 POPE  123      -4.381  84.746  58.428  1.00  0.00           C
ATOM   9089  C29 POPE  123      -4.411  83.256  58.258  1.00  0.00           C
ATOM   9091 0C21 POPE  123      -5.141  82.596  57.348  1.00  0.00           C
ATOM   9093 1C21 POPE  123      -6.131  83.206  56.378  1.00  0.00           C
ATOM   9096 2C21 POPE  123      -5.621  83.256  54.928  1.00  0.00           C
ATOM   9099 3C21 POPE  123      -5.191  81.886  54.358  1.00  0.00           C
ATOM   9102 4C21 POPE  123      -5.031  81.896  52.838  1.00  0.00           C
ATOM   9105 5C21 POPE  123      -4.241  80.686  52.298  1.00  0.00           C
ATOM   9108 6C21 POPE  123      -2.841  81.056  51.788  1.00  0.00           C
ATOM   9111 7C21 POPE  123      -2.241  79.966  50.888  1.00  0.00           C
ATOM   9114 8C21 POPE  123      -0.931  80.386  50.208  1.00  0.00           C
ATOM   9118  C33 POPE  123       4.361  92.636  59.468  1.00  0.00           C
ATOM   9121  C34 POPE  123       4.631  92.546  57.968  1.00  0.00           C
ATOM   9124  C35 POPE  123       5.941  93.226  57.538  1.00  0.00           C
ATOM   9127  C36 POPE  123       5.891  93.656  56.068  1.00  0.00           C
ATOM   9130  C37 POPE  123       7.221  94.166  55.518  1.00  0.00           C
ATOM   9133  C38 POPE  123       7.051  94.816  54.138  1.00  0.00           C
ATOM   9136  C39 POPE  123       8.291  94.716  53.248  1.00  0.00           C
ATOM   9139 0C31 POPE  123       9.521  95.466  53.778  1.00  0.00           C
ATOM   9142 1C31 POPE  123      10.831  94.966  53.138  1.00  0.00           C
ATOM   9145 2C31 POPE  123      10.881  95.156  51.608  1.00  0.00           C
ATOM   9148 3C31 POPE  123      11.921  94.236  50.968  1.00  0.00           C
ATOM   9151 4C31 POPE  123      12.021  94.386  49.448  1.00  0.00           C
ATOM   9154 5C31 POPE  123      10.741  94.006  48.678  1.00  0.00           C
ATOM   9157 6C31 POPE  123      10.971  94.016  47.168  1.00  0.00           C
ATOM   9161  NH3 POPE  124     106.341  28.816  68.008  1.00  0.00           N
ATOM   9165  C12 POPE  124     107.761  28.596  68.478  1.00  0.00           C
ATOM   9168  C11 POPE  124     108.801  29.136  67.498  1.00  0.00           C
ATOM   9171  P   POPE  124     111.361  29.646  67.418  1.00  0.00           P
ATOM   9172  O13 POPE  124     111.311  31.046  67.888  1.00  0.00           O
ATOM   9173  O14 POPE  124     112.631  28.926  67.658  1.00  0.00           O
ATOM   9174  O11 POPE  124     111.031  29.736  65.878  1.00  0.00           O
ATOM   9175  O12 POPE  124     110.101  28.926  68.048  1.00  0.00           O
ATOM   9176  C1  POPE  124     111.431  30.856  65.098  1.00  0.00           C
ATOM   9179  C2  POPE  124     112.191  30.376  63.848  1.00  0.00           C
ATOM   9181  O21 POPE  124     112.581  31.566  63.148  1.00  0.00           O
ATOM   9182  C21 POPE  124     113.371  31.436  62.098  1.00  0.00           C
ATOM   9183  O22 POPE  124     113.951  30.426  61.748  1.00  0.00           O
ATOM   9184  C22 POPE  124     113.591  32.826  61.498  1.00  0.00           C
ATOM   9187  C3  POPE  124     111.311  29.426  62.998  1.00  0.00           C
ATOM   9190  O31 POPE  124     112.101  28.516  62.228  1.00  0.00           O
ATOM   9191  C31 POPE  124     112.561  27.496  62.938  1.00  0.00           C
ATOM   9192  O32 POPE  124     112.281  27.266  64.108  1.00  0.00           O
ATOM   9193  C32 POPE  124     113.511  26.676  62.098  1.00  0.00           C
ATOM   9196  C23 POPE  124     113.881  32.796  59.978  1.00  0.00           C
ATOM   9199  C24 POPE  124     114.341  34.176  59.488  1.00  0.00           C
ATOM   9202  C25 POPE  124     114.451  34.276  57.968  1.00  0.00           C
ATOM   9205  C26 POPE  124     114.991  35.626  57.508  1.00  0.00           C
ATOM   9208  C27 POPE  124     115.191  35.696  55.988  1.00  0.00           C
ATOM   9211  C28 POPE  124     116.031  36.906  55.528  1.00  0.00           C
ATOM   9214  C29 POPE  124     117.451  36.816  56.038  1.00  0.00           C
ATOM   9216 0C21 POPE  124     118.571  36.576  55.338  1.00  0.00           C
ATOM   9218 1C21 POPE  124     118.681  36.316  53.848  1.00  0.00           C
ATOM   9221 2C21 POPE  124     119.541  35.076  53.508  1.00  0.00           C
ATOM   9224 3C21 POPE  124     118.921  33.756  53.978  1.00  0.00           C
ATOM   9227 4C21 POPE  124     119.631  32.496  53.458  1.00  0.00           C
ATOM   9230 5C21 POPE  124     121.101  32.386  53.908  1.00  0.00           C
ATOM   9233 6C21 POPE  124     121.801  31.086  53.488  1.00  0.00           C
ATOM   9236 7C21 POPE  124     121.421  29.886  54.368  1.00  0.00           C
ATOM   9239 8C21 POPE  124     122.231  28.626  54.068  1.00  0.00           C
ATOM   9243  C33 POPE  124     112.841  26.146  60.818  1.00  0.00           C
ATOM   9246  C34 POPE  124     113.851  25.416  59.948  1.00  0.00           C
ATOM   9249  C35 POPE  124     113.271  24.216  59.198  1.00  0.00           C
ATOM   9252  C36 POPE  124     114.421  23.396  58.628  1.00  0.00           C
ATOM   9255  C37 POPE  124     113.991  22.126  57.908  1.00  0.00           C
ATOM   9258  C38 POPE  124     115.221  21.256  57.648  1.00  0.00           C
ATOM   9261  C39 POPE  124     114.951  20.066  56.738  1.00  0.00           C
ATOM   9264 0C31 POPE  124     115.041  20.346  55.238  1.00  0.00           C
ATOM   9267 1C31 POPE  124     115.741  19.166  54.548  1.00  0.00           C
ATOM   9270 2C31 POPE  124     115.901  19.306  53.038  1.00  0.00           C
ATOM   9273 3C31 POPE  124     114.651  18.876  52.278  1.00  0.00           C
ATOM   9276 4C31 POPE  124     114.931  18.716  50.778  1.00  0.00           C
ATOM   9279 5C31 POPE  124     113.761  18.126  49.998  1.00  0.00           C
ATOM   9282 6C31 POPE  124     114.121  17.916  48.528  1.00  0.00           C
ATOM   9286  NH3 POPE  125      92.651 101.596  30.968  1.00  0.00           N
ATOM   9290  C12 POPE  125      93.441 100.466  31.588  1.00  0.00           C
ATOM   9293  C11 POPE  125      93.931  99.466  30.528  1.00  0.00           C
ATOM   9296  P   POPE  125      96.241  98.486  31.348  1.00  0.00           P
ATOM   9297  O13 POPE  125      96.841  97.196  30.968  1.00  0.00           O
ATOM   9298  O14 POPE  125      96.781  99.726  30.748  1.00  0.00           O
ATOM   9299  O11 POPE  125      96.381  98.676  32.908  1.00  0.00           O
ATOM   9300  O12 POPE  125      94.671  98.396  31.128  1.00  0.00           O
ATOM   9301  C1  POPE  125      95.341  98.386  33.838  1.00  0.00           C
ATOM   9304  C2  POPE  125      95.311  96.876  34.158  1.00  0.00           C
ATOM   9306  O21 POPE  125      94.021  96.466  34.638  1.00  0.00           O
ATOM   9307  C21 POPE  125      93.561  97.036  35.738  1.00  0.00           C
ATOM   9308  O22 POPE  125      94.161  97.806  36.458  1.00  0.00           O
ATOM   9309  C22 POPE  125      92.131  96.536  36.008  1.00  0.00           C
ATOM   9312  C3  POPE  125      96.531  96.446  35.038  1.00  0.00           C
ATOM   9315  O31 POPE  125      96.181  95.466  36.038  1.00  0.00           O
ATOM   9316  C31 POPE  125      97.141  95.156  36.888  1.00  0.00           C
ATOM   9317  O32 POPE  125      98.331  95.416  36.748  1.00  0.00           O
ATOM   9318  C32 POPE  125      96.501  94.466  38.098  1.00  0.00           C
ATOM   9321  C23 POPE  125      91.171  97.606  36.598  1.00  0.00           C
ATOM   9324  C24 POPE  125      91.101  97.636  38.128  1.00  0.00           C
ATOM   9327  C25 POPE  125      90.621  96.306  38.728  1.00  0.00           C
ATOM   9330  C26 POPE  125      90.081  96.446  40.158  1.00  0.00           C
ATOM   9333  C27 POPE  125      89.531  95.116  40.698  1.00  0.00           C
ATOM   9336  C28 POPE  125      89.081  95.186  42.168  1.00  0.00           C
ATOM   9339  C29 POPE  125      87.921  96.116  42.388  1.00  0.00           C
ATOM   9341 0C21 POPE  125      87.511  96.566  43.588  1.00  0.00           C
ATOM   9343 1C21 POPE  125      88.121  96.186  44.918  1.00  0.00           C
ATOM   9346 2C21 POPE  125      87.151  95.296  45.698  1.00  0.00           C
ATOM   9349 3C21 POPE  125      87.711  94.836  47.048  1.00  0.00           C
ATOM   9352 4C21 POPE  125      86.711  93.936  47.798  1.00  0.00           C
ATOM   9355 5C21 POPE  125      87.101  93.616  49.248  1.00  0.00           C
ATOM   9358 6C21 POPE  125      86.971  94.846  50.158  1.00  0.00           C
ATOM   9361 7C21 POPE  125      86.411  94.506  51.548  1.00  0.00           C
ATOM   9364 8C21 POPE  125      86.021  95.746  52.348  1.00  0.00           C
ATOM   9368  C33 POPE  125      95.341  95.266  38.748  1.00  0.00           C
ATOM   9371  C34 POPE  125      95.171  94.896  40.228  1.00  0.00           C
ATOM   9374  C35 POPE  125      94.341  95.906  41.028  1.00  0.00           C
ATOM   9377  C36 POPE  125      94.321  95.686  42.548  1.00  0.00           C
ATOM   9380  C37 POPE  125      93.691  96.866  43.318  1.00  0.00           C
ATOM   9383  C38 POPE  125      93.921  96.836  44.848  1.00  0.00           C
ATOM   9386  C39 POPE  125      95.391  97.046  45.228  1.00  0.00           C
ATOM   9389 0C31 POPE  125      95.611  97.336  46.718  1.00  0.00           C
ATOM   9392 1C31 POPE  125      97.101  97.386  47.058  1.00  0.00           C
ATOM   9395 2C31 POPE  125      97.391  97.786  48.518  1.00  0.00           C
ATOM   9398 3C31 POPE  125      98.081  99.156  48.608  1.00  0.00           C
ATOM   9401 4C31 POPE  125      98.671  99.436  49.998  1.00  0.00           C
ATOM   9404 5C31 POPE  125      97.611  99.796  51.038  1.00  0.00           C
ATOM   9407 6C31 POPE  125      98.221 100.076  52.408  1.00  0.00           C
ATOM   9411  NH3 POPE  126     104.791  14.846  69.148  1.00  0.00           N
ATOM   9415  C12 POPE  126     104.591  13.796  70.238  1.00  0.00           C
ATOM   9418  C11 POPE  126     105.011  12.346  69.848  1.00  0.00           C
ATOM   9421  P   POPE  126     106.251  11.256  71.878  1.00  0.00           P
ATOM   9422  O13 POPE  126     105.891  10.346  72.998  1.00  0.00           O
ATOM   9423  O14 POPE  126     106.741  12.606  72.228  1.00  0.00           O
ATOM   9424  O11 POPE  126     107.251  10.566  70.868  1.00  0.00           O
ATOM   9425  O12 POPE  126     104.971  11.476  70.978  1.00  0.00           O
ATOM   9426  C1  POPE  126     107.121   9.196  70.468  1.00  0.00           C
ATOM   9429  C2  POPE  126     107.271   9.026  68.918  1.00  0.00           C
ATOM   9431  O21 POPE  126     107.521   7.646  68.598  1.00  0.00           O
ATOM   9432  C21 POPE  126     108.741   7.146  68.738  1.00  0.00           C
ATOM   9433  O22 POPE  126     109.741   7.766  69.068  1.00  0.00           O
ATOM   9434  C22 POPE  126     108.681   5.636  68.548  1.00  0.00           C
ATOM   9437  C3  POPE  126     108.261  10.046  68.288  1.00  0.00           C
ATOM   9440  O31 POPE  126     108.471   9.786  66.878  1.00  0.00           O
ATOM   9441  C31 POPE  126     109.131  10.776  66.278  1.00  0.00           C
ATOM   9442  O32 POPE  126     109.581  11.756  66.828  1.00  0.00           O
ATOM   9443  C32 POPE  126     109.181  10.486  64.778  1.00  0.00           C
ATOM   9446  C23 POPE  126     109.061   5.136  67.138  1.00  0.00           C
ATOM   9449  C24 POPE  126     107.871   4.976  66.198  1.00  0.00           C
ATOM   9452  C25 POPE  126     108.271   4.086  65.018  1.00  0.00           C
ATOM   9455  C26 POPE  126     107.161   3.886  63.978  1.00  0.00           C
ATOM   9458  C27 POPE  126     107.651   3.036  62.788  1.00  0.00           C
ATOM   9461  C28 POPE  126     106.571   2.126  62.178  1.00  0.00           C
ATOM   9464  C29 POPE  126     106.181   1.026  63.128  1.00  0.00           C
ATOM   9466 0C21 POPE  126     105.621  -0.154  62.808  1.00  0.00           C
ATOM   9468 1C21 POPE  126     105.251  -0.656  61.428  1.00  0.00           C
ATOM   9471 2C21 POPE  126     105.981  -1.976  61.108  1.00  0.00           C
ATOM   9474 3C21 POPE  126     105.361  -2.776  59.938  1.00  0.00           C
ATOM   9477 4C21 POPE  126     106.061  -4.136  59.788  1.00  0.00           C
ATOM   9480 5C21 POPE  126     105.431  -5.116  58.788  1.00  0.00           C
ATOM   9483 6C21 POPE  126     105.521  -4.676  57.318  1.00  0.00           C
ATOM   9486 7C21 POPE  126     105.671  -5.876  56.368  1.00  0.00           C
ATOM   9489 8C21 POPE  126     105.701  -5.496  54.888  1.00  0.00           C
ATOM   9493  C33 POPE  126     110.361  11.206  64.078  1.00  0.00           C
ATOM   9496  C34 POPE  126     110.161  11.256  62.558  1.00  0.00           C
ATOM   9499  C35 POPE  126     111.361  11.856  61.808  1.00  0.00           C
ATOM   9502  C36 POPE  126     112.501  10.846  61.588  1.00  0.00           C
ATOM   9505  C37 POPE  126     113.541  11.356  60.578  1.00  0.00           C
ATOM   9508  C38 POPE  126     114.361  10.216  59.968  1.00  0.00           C
ATOM   9511  C39 POPE  126     113.601   9.416  58.888  1.00  0.00           C
ATOM   9514 0C31 POPE  126     114.281   8.086  58.568  1.00  0.00           C
ATOM   9517 1C31 POPE  126     113.541   7.286  57.478  1.00  0.00           C
ATOM   9520 2C31 POPE  126     114.011   7.586  56.048  1.00  0.00           C
ATOM   9523 3C31 POPE  126     115.351   6.916  55.718  1.00  0.00           C
ATOM   9526 4C31 POPE  126     115.761   7.116  54.248  1.00  0.00           C
ATOM   9529 5C31 POPE  126     117.141   6.496  53.948  1.00  0.00           C
ATOM   9532 6C31 POPE  126     117.591   6.696  52.498  1.00  0.00           C
ATOM   9536  NH3 POPE  127      92.251  21.636  24.088  1.00  0.00           N
ATOM   9540  C12 POPE  127      93.401  22.596  24.318  1.00  0.00           C
ATOM   9543  C11 POPE  127      94.641  22.286  23.448  1.00  0.00           C
ATOM   9546  P   POPE  127      96.181  24.326  22.638  1.00  0.00           P
ATOM   9547  O13 POPE  127      97.571  24.026  22.238  1.00  0.00           O
ATOM   9548  O14 POPE  127      95.171  24.476  21.578  1.00  0.00           O
ATOM   9549  O11 POPE  127      96.291  25.626  23.538  1.00  0.00           O
ATOM   9550  O12 POPE  127      95.691  23.236  23.678  1.00  0.00           O
ATOM   9551  C1  POPE  127      95.371  25.926  24.598  1.00  0.00           C
ATOM   9554  C2  POPE  127      95.971  25.716  26.038  1.00  0.00           C
ATOM   9556  O21 POPE  127      95.001  25.256  27.008  1.00  0.00           O
ATOM   9557  C21 POPE  127      93.921  26.026  27.188  1.00  0.00           C
ATOM   9558  O22 POPE  127      93.581  26.946  26.478  1.00  0.00           O
ATOM   9559  C22 POPE  127      93.111  25.496  28.378  1.00  0.00           C
ATOM   9562  C3  POPE  127      96.711  26.976  26.568  1.00  0.00           C
ATOM   9565  O31 POPE  127      97.511  26.726  27.748  1.00  0.00           O
ATOM   9566  C31 POPE  127      96.971  27.086  28.918  1.00  0.00           C
ATOM   9567  O32 POPE  127      95.841  27.486  29.078  1.00  0.00           O
ATOM   9568  C32 POPE  127      98.051  26.936  30.008  1.00  0.00           C
ATOM   9571  C23 POPE  127      92.811  26.586  29.438  1.00  0.00           C
ATOM   9574  C24 POPE  127      93.381  26.236  30.818  1.00  0.00           C
ATOM   9577  C25 POPE  127      92.971  27.266  31.888  1.00  0.00           C
ATOM   9580  C26 POPE  127      93.101  26.706  33.308  1.00  0.00           C
ATOM   9583  C27 POPE  127      92.611  27.696  34.368  1.00  0.00           C
ATOM   9586  C28 POPE  127      92.631  27.116  35.798  1.00  0.00           C
ATOM   9589  C29 POPE  127      91.621  26.006  36.008  1.00  0.00           C
ATOM   9591 0C21 POPE  127      90.531  26.086  36.778  1.00  0.00           C
ATOM   9593 1C21 POPE  127      90.061  27.296  37.528  1.00  0.00           C
ATOM   9596 2C21 POPE  127      90.841  27.656  38.808  1.00  0.00           C
ATOM   9599 3C21 POPE  127      90.721  26.636  39.938  1.00  0.00           C
ATOM   9602 4C21 POPE  127      91.191  27.246  41.268  1.00  0.00           C
ATOM   9605 5C21 POPE  127      91.191  26.276  42.458  1.00  0.00           C
ATOM   9608 6C21 POPE  127      91.611  26.986  43.748  1.00  0.00           C
ATOM   9611 7C21 POPE  127      91.851  26.036  44.928  1.00  0.00           C
ATOM   9614 8C21 POPE  127      92.381  26.746  46.168  1.00  0.00           C
ATOM   9618  C33 POPE  127      97.591  27.216  31.458  1.00  0.00           C
ATOM   9621  C34 POPE  127      97.141  28.676  31.698  1.00  0.00           C
ATOM   9624  C35 POPE  127      97.341  29.196  33.128  1.00  0.00           C
ATOM   9627  C36 POPE  127      96.701  28.336  34.228  1.00  0.00           C
ATOM   9630  C37 POPE  127      96.761  29.016  35.608  1.00  0.00           C
ATOM   9633  C38 POPE  127      96.321  28.106  36.758  1.00  0.00           C
ATOM   9636  C39 POPE  127      96.151  28.826  38.108  1.00  0.00           C
ATOM   9639 0C31 POPE  127      95.831  27.856  39.248  1.00  0.00           C
ATOM   9642 1C31 POPE  127      95.731  28.496  40.648  1.00  0.00           C
ATOM   9645 2C31 POPE  127      96.421  27.616  41.708  1.00  0.00           C
ATOM   9648 3C31 POPE  127      95.901  27.746  43.148  1.00  0.00           C
ATOM   9651 4C31 POPE  127      96.311  29.016  43.908  1.00  0.00           C
ATOM   9654 5C31 POPE  127      95.281  30.146  43.818  1.00  0.00           C
ATOM   9657 6C31 POPE  127      95.621  31.316  44.738  1.00  0.00           C
ATOM   9661  NH3 POPE  128      36.741 122.356  72.708  1.00  0.00           N
ATOM   9665  C12 POPE  128      37.831 121.476  72.138  1.00  0.00           C
ATOM   9668  C11 POPE  128      39.081 121.526  73.038  1.00  0.00           C
ATOM   9671  P   POPE  128      40.661 123.576  72.588  1.00  0.00           P
ATOM   9672  O13 POPE  128      40.781 125.006  72.988  1.00  0.00           O
ATOM   9673  O14 POPE  128      41.871 122.746  72.728  1.00  0.00           O
ATOM   9674  O11 POPE  128      40.121 123.466  71.108  1.00  0.00           O
ATOM   9675  O12 POPE  128      39.461 122.876  73.358  1.00  0.00           O
ATOM   9676  C1  POPE  128      40.831 122.836  70.048  1.00  0.00           C
ATOM   9679  C2  POPE  128      41.511 123.906  69.158  1.00  0.00           C
ATOM   9681  O21 POPE  128      41.701 123.356  67.848  1.00  0.00           O
ATOM   9682  C21 POPE  128      41.711 124.286  66.898  1.00  0.00           C
ATOM   9683  O22 POPE  128      41.311 125.426  67.038  1.00  0.00           O
ATOM   9684  C22 POPE  128      42.381 123.736  65.638  1.00  0.00           C
ATOM   9687  C3  POPE  128      42.871 124.376  69.748  1.00  0.00           C
ATOM   9690  O31 POPE  128      43.411 125.576  69.148  1.00  0.00           O
ATOM   9691  C31 POPE  128      42.861 126.706  69.618  1.00  0.00           C
ATOM   9692  O32 POPE  128      41.971 126.736  70.458  1.00  0.00           O
ATOM   9693  C32 POPE  128      43.601 127.926  69.088  1.00  0.00           C
ATOM   9696  C23 POPE  128      42.671 124.836  64.598  1.00  0.00           C
ATOM   9699  C24 POPE  128      43.781 124.456  63.608  1.00  0.00           C
ATOM   9702  C25 POPE  128      45.081 125.236  63.848  1.00  0.00           C
ATOM   9705  C26 POPE  128      46.151 124.886  62.808  1.00  0.00           C
ATOM   9708  C27 POPE  128      45.961 125.586  61.458  1.00  0.00           C
ATOM   9711  C28 POPE  128      46.981 125.076  60.408  1.00  0.00           C
ATOM   9714  C29 POPE  128      46.671 123.816  59.658  1.00  0.00           C
ATOM   9716 0C21 POPE  128      47.521 123.286  58.748  1.00  0.00           C
ATOM   9718 1C21 POPE  128      48.841 123.916  58.338  1.00  0.00           C
ATOM   9721 2C21 POPE  128      49.371 123.436  56.968  1.00  0.00           C
ATOM   9724 3C21 POPE  128      48.421 123.766  55.808  1.00  0.00           C
ATOM   9727 4C21 POPE  128      48.991 123.406  54.428  1.00  0.00           C
ATOM   9730 5C21 POPE  128      47.961 123.566  53.298  1.00  0.00           C
ATOM   9733 6C21 POPE  128      48.401 122.926  51.978  1.00  0.00           C
ATOM   9736 7C21 POPE  128      47.481 123.236  50.788  1.00  0.00           C
ATOM   9739 8C21 POPE  128      47.971 122.636  49.468  1.00  0.00           C
ATOM   9743  C33 POPE  128      43.891 127.866  67.568  1.00  0.00           C
ATOM   9746  C34 POPE  128      43.961 129.258  66.918  1.00  0.00           C
ATOM   9749  C35 POPE  128      44.411 129.168  65.458  1.00  0.00           C
ATOM   9752  C36 POPE  128      44.211 130.478  64.678  1.00  0.00           C
ATOM   9755  C37 POPE  128      44.931 130.458  63.328  1.00  0.00           C
ATOM   9758  C38 POPE  128      44.411 131.528  62.358  1.00  0.00           C
ATOM   9761  C39 POPE  128      45.141 131.548  61.008  1.00  0.00           C
ATOM   9764 0C31 POPE  128      46.591 132.058  61.108  1.00  0.00           C
ATOM   9767 1C31 POPE  128      47.631 130.938  60.978  1.00  0.00           C
ATOM   9770 2C31 POPE  128      47.911 130.568  59.508  1.00  0.00           C
ATOM   9773 3C31 POPE  128      49.091 129.598  59.368  1.00  0.00           C
ATOM   9776 4C31 POPE  128      49.371 129.148  57.928  1.00  0.00           C
ATOM   9779 5C31 POPE  128      50.651 128.326  57.808  1.00  0.00           C
ATOM   9782 6C31 POPE  128      50.931 127.836  56.378  1.00  0.00           C
ATOM   9786  NH3 POPE  129       4.241  38.646  30.798  1.00  0.00           N
ATOM   9790  C12 POPE  129       3.161  39.416  30.108  1.00  0.00           C
ATOM   9793  C11 POPE  129       3.561  40.886  29.878  1.00  0.00           C
ATOM   9796  P   POPE  129       1.171  41.966  29.728  1.00  0.00           P
ATOM   9797  O13 POPE  129       0.941  43.426  29.638  1.00  0.00           O
ATOM   9798  O14 POPE  129       0.201  41.086  29.058  1.00  0.00           O
ATOM   9799  O11 POPE  129       1.261  41.506  31.238  1.00  0.00           O
ATOM   9800  O12 POPE  129       2.591  41.616  29.128  1.00  0.00           O
ATOM   9801  C1  POPE  129       1.501  42.456  32.278  1.00  0.00           C
ATOM   9804  C2  POPE  129       1.611  41.736  33.648  1.00  0.00           C
ATOM   9806  O21 POPE  129       2.261  42.626  34.558  1.00  0.00           O
ATOM   9807  C21 POPE  129       1.491  43.396  35.288  1.00  0.00           C
ATOM   9808  O22 POPE  129       0.271  43.406  35.328  1.00  0.00           O
ATOM   9809  C22 POPE  129       2.391  44.276  36.158  1.00  0.00           C
ATOM   9812  C3  POPE  129       2.461  40.436  33.558  1.00  0.00           C
ATOM   9815  O31 POPE  129       2.981  40.026  34.848  1.00  0.00           O
ATOM   9816  C31 POPE  129       4.081  39.286  34.758  1.00  0.00           C
ATOM   9817  O32 POPE  129       4.421  38.666  33.768  1.00  0.00           O
ATOM   9818  C32 POPE  129       4.921  39.476  36.028  1.00  0.00           C
ATOM   9821  C23 POPE  129       2.251  43.946  37.668  1.00  0.00           C
ATOM   9824  C24 POPE  129       3.621  43.766  38.338  1.00  0.00           C
ATOM   9827  C25 POPE  129       3.491  43.696  39.868  1.00  0.00           C
ATOM   9830  C26 POPE  129       4.821  43.806  40.618  1.00  0.00           C
ATOM   9833  C27 POPE  129       4.641  44.026  42.128  1.00  0.00           C
ATOM   9836  C28 POPE  129       4.071  42.806  42.868  1.00  0.00           C
ATOM   9839  C29 POPE  129       3.861  43.106  44.338  1.00  0.00           C
ATOM   9841 0C21 POPE  129       4.701  42.836  45.348  1.00  0.00           C
ATOM   9843 1C21 POPE  129       6.081  42.226  45.228  1.00  0.00           C
ATOM   9846 2C21 POPE  129       7.161  43.216  45.708  1.00  0.00           C
ATOM   9849 3C21 POPE  129       8.581  42.766  45.318  1.00  0.00           C
ATOM   9852 4C21 POPE  129       9.671  43.216  46.288  1.00  0.00           C
ATOM   9855 5C21 POPE  129      10.261  44.596  45.968  1.00  0.00           C
ATOM   9858 6C21 POPE  129      11.291  45.036  47.018  1.00  0.00           C
ATOM   9861 7C21 POPE  129      12.261  46.106  46.488  1.00  0.00           C
ATOM   9864 8C21 POPE  129      13.351  46.466  47.498  1.00  0.00           C
ATOM   9868  C33 POPE  129       5.951  40.616  35.808  1.00  0.00           C
ATOM   9871  C34 POPE  129       6.921  40.836  36.988  1.00  0.00           C
ATOM   9874  C35 POPE  129       7.871  42.006  36.708  1.00  0.00           C
ATOM   9877  C36 POPE  129       8.881  42.256  37.838  1.00  0.00           C
ATOM   9880  C37 POPE  129       9.721  43.536  37.668  1.00  0.00           C
ATOM   9883  C38 POPE  129      10.661  43.746  38.858  1.00  0.00           C
ATOM   9886  C39 POPE  129      11.331  45.136  38.908  1.00  0.00           C
ATOM   9889 0C31 POPE  129      12.081  45.546  37.638  1.00  0.00           C
ATOM   9892 1C31 POPE  129      12.881  46.836  37.828  1.00  0.00           C
ATOM   9895 2C31 POPE  129      13.551  47.316  36.518  1.00  0.00           C
ATOM   9898 3C31 POPE  129      14.291  48.646  36.708  1.00  0.00           C
ATOM   9901 4C31 POPE  129      15.681  48.516  37.348  1.00  0.00           C
ATOM   9904 5C31 POPE  129      16.791  48.126  36.358  1.00  0.00           C
ATOM   9907 6C31 POPE  129      18.181  48.016  36.998  1.00  0.00           C
ATOM   9911  NH3 POPE  130     124.271  90.566  28.468  1.00  0.00           N
ATOM   9915  C12 POPE  130     122.881  90.876  27.978  1.00  0.00           C
ATOM   9918  C11 POPE  130     121.841  89.846  28.498  1.00  0.00           C
ATOM   9921  P   POPE  130     120.391  91.286  30.108  1.00  0.00           P
ATOM   9922  O13 POPE  130     118.981  91.246  30.598  1.00  0.00           O
ATOM   9923  O14 POPE  130     120.981  92.636  29.948  1.00  0.00           O
ATOM   9924  O11 POPE  130     121.281  90.476  31.128  1.00  0.00           O
ATOM   9925  O12 POPE  130     120.571  90.446  28.778  1.00  0.00           O
ATOM   9926  C1  POPE  130     121.201  90.686  32.528  1.00  0.00           C
ATOM   9929  C2  POPE  130     122.561  90.326  33.148  1.00  0.00           C
ATOM   9931  O21 POPE  130     122.501  90.596  34.568  1.00  0.00           O
ATOM   9932  C21 POPE  130     123.321  89.846  35.268  1.00  0.00           C
ATOM   9933  O22 POPE  130     123.791  88.776  34.918  1.00  0.00           O
ATOM   9934  C22 POPE  130     123.591  90.506  36.618  1.00  0.00           C
ATOM   9937  C3  POPE  130     123.691  91.186  32.528  1.00  0.00           C
ATOM   9940  O31 POPE  130     124.991  90.926  33.098  1.00  0.00           O
ATOM   9941  C31 POPE  130     125.851  90.296  32.298  1.00  0.00           C
ATOM   9942  O32 POPE  130     125.611  89.916  31.168  1.00  0.00           O
ATOM   9943  C32 POPE  130     127.151  90.086  33.058  1.00  0.00           C
ATOM   9946  C23 POPE  130     125.011  91.086  36.758  1.00  0.00           C
ATOM   9949  C24 POPE  130     125.251  91.566  38.188  1.00  0.00           C
ATOM   9952  C25 POPE  130     126.721  91.816  38.518  1.00  0.00           C
ATOM   9955  C26 POPE  130     127.021  91.916  40.018  1.00  0.00           C
ATOM   9958  C27 POPE  130     126.731  90.616  40.798  1.00  0.00           C
ATOM   9961  C28 POPE  130     127.351  90.616  42.208  1.00  0.00           C
ATOM   9964  C29 POPE  130     127.261  89.256  42.858  1.00  0.00           C
ATOM   9966 0C21 POPE  130     127.021  88.996  44.158  1.00  0.00           C
ATOM   9968 1C21 POPE  130     126.761  90.036  45.228  1.00  0.00           C
ATOM   9971 2C21 POPE  130     128.041  90.616  45.858  1.00  0.00           C
ATOM   9974 3C21 POPE  130     128.581  89.836  47.068  1.00  0.00           C
ATOM   9977 4C21 POPE  130     129.303  88.526  46.708  1.00  0.00           C
ATOM   9980 5C21 POPE  130     130.193  88.026  47.858  1.00  0.00           C
ATOM   9983 6C21 POPE  130     131.153  86.906  47.428  1.00  0.00           C
ATOM   9986 7C21 POPE  130     132.143  86.536  48.538  1.00  0.00           C
ATOM   9989 8C21 POPE  130     133.223  85.556  48.088  1.00  0.00           C
ATOM   9993  C33 POPE  130     128.021  91.366  33.048  1.00  0.00           C
ATOM   9996  C34 POPE  130     129.293  91.236  33.878  1.00  0.00           C
ATOM   9999  C35 POPE  130     129.053  91.056  35.378  1.00  0.00           C
ATOM  10002  C36 POPE  130     130.383  90.986  36.138  1.00  0.00           C
ATOM  10005  C37 POPE  130     130.213  90.646  37.628  1.00  0.00           C
ATOM  10008  C38 POPE  130     131.573  90.726  38.328  1.00  0.00           C
ATOM  10011  C39 POPE  130     131.573  90.276  39.788  1.00  0.00           C
ATOM  10014 0C31 POPE  130     132.953  90.586  40.378  1.00  0.00           C
ATOM  10017 1C31 POPE  130     133.143  90.196  41.848  1.00  0.00           C
ATOM  10020 2C31 POPE  130     134.423  90.856  42.378  1.00  0.00           C
ATOM  10023 3C31 POPE  130     134.913  90.296  43.718  1.00  0.00           C
ATOM  10026 4C31 POPE  130     136.123  91.106  44.208  1.00  0.00           C
ATOM  10029 5C31 POPE  130     136.683  90.606  45.538  1.00  0.00           C
ATOM  10032 6C31 POPE  130     137.653  91.606  46.168  1.00  0.00           C
ATOM  10036  NH3 POPE  131      84.121  48.436  28.108  1.00  0.00           N
ATOM  10040  C12 POPE  131      85.361  48.826  27.358  1.00  0.00           C
ATOM  10043  C11 POPE  131      86.621  48.326  28.088  1.00  0.00           C
ATOM  10046  P   POPE  131      89.091  48.056  27.248  1.00  0.00           P
ATOM  10047  O13 POPE  131      88.751  46.876  26.408  1.00  0.00           O
ATOM  10048  O14 POPE  131      90.131  48.926  26.678  1.00  0.00           O
ATOM  10049  O11 POPE  131      89.451  47.536  28.668  1.00  0.00           O
ATOM  10050  O12 POPE  131      87.781  48.896  27.488  1.00  0.00           O
ATOM  10051  C1  POPE  131      90.251  48.326  29.538  1.00  0.00           C
ATOM  10054  C2  POPE  131      90.401  47.576  30.868  1.00  0.00           C
ATOM  10056  O21 POPE  131      91.461  48.226  31.598  1.00  0.00           O
ATOM  10057  C21 POPE  131      92.681  47.766  31.618  1.00  0.00           C
ATOM  10058  O22 POPE  131      93.181  46.906  30.908  1.00  0.00           O
ATOM  10059  C22 POPE  131      93.451  48.466  32.738  1.00  0.00           C
ATOM  10062  C3  POPE  131      90.501  46.016  30.618  1.00  0.00           C
ATOM  10065  O31 POPE  131      90.531  45.086  31.718  1.00  0.00           O
ATOM  10066  C31 POPE  131      90.431  45.426  32.988  1.00  0.00           C
ATOM  10067  O32 POPE  131      90.471  46.536  33.478  1.00  0.00           O
ATOM  10068  C32 POPE  131      90.161  44.156  33.788  1.00  0.00           C
ATOM  10071  C23 POPE  131      93.641  47.506  33.928  1.00  0.00           C
ATOM  10074  C24 POPE  131      94.281  48.156  35.148  1.00  0.00           C
ATOM  10077  C25 POPE  131      94.351  47.206  36.348  1.00  0.00           C
ATOM  10080  C26 POPE  131      95.081  47.876  37.518  1.00  0.00           C
ATOM  10083  C27 POPE  131      95.011  47.086  38.818  1.00  0.00           C
ATOM  10086  C28 POPE  131      95.621  47.896  39.968  1.00  0.00           C
ATOM  10089  C29 POPE  131      95.531  47.186  41.298  1.00  0.00           C
ATOM  10091 0C21 POPE  131      96.531  47.046  42.188  1.00  0.00           C
ATOM  10093 1C21 POPE  131      97.931  47.596  42.048  1.00  0.00           C
ATOM  10096 2C21 POPE  131      98.911  46.516  41.568  1.00  0.00           C
ATOM  10099 3C21 POPE  131      99.181  45.426  42.618  1.00  0.00           C
ATOM  10102 4C21 POPE  131     100.491  44.676  42.358  1.00  0.00           C
ATOM  10105 5C21 POPE  131     101.731  45.496  42.748  1.00  0.00           C
ATOM  10108 6C21 POPE  131     103.021  45.056  42.068  1.00  0.00           C
ATOM  10111 7C21 POPE  131     104.191  46.006  42.398  1.00  0.00           C
ATOM  10114 8C21 POPE  131     105.491  45.656  41.668  1.00  0.00           C
ATOM  10118  C33 POPE  131      90.431  44.306  35.298  1.00  0.00           C
ATOM  10121  C34 POPE  131      89.731  43.226  36.148  1.00  0.00           C
ATOM  10124  C35 POPE  131      90.111  43.266  37.638  1.00  0.00           C
ATOM  10127  C36 POPE  131      89.101  42.546  38.528  1.00  0.00           C
ATOM  10130  C37 POPE  131      89.561  42.476  39.988  1.00  0.00           C
ATOM  10133  C38 POPE  131      88.631  41.596  40.838  1.00  0.00           C
ATOM  10136  C39 POPE  131      89.181  41.286  42.228  1.00  0.00           C
ATOM  10139 0C31 POPE  131      88.891  42.376  43.268  1.00  0.00           C
ATOM  10142 1C31 POPE  131      89.381  41.956  44.668  1.00  0.00           C
ATOM  10145 2C31 POPE  131      88.511  42.466  45.838  1.00  0.00           C
ATOM  10148 3C31 POPE  131      87.101  41.866  45.848  1.00  0.00           C
ATOM  10151 4C31 POPE  131      86.301  42.196  47.118  1.00  0.00           C
ATOM  10154 5C31 POPE  131      84.791  42.226  46.858  1.00  0.00           C
ATOM  10157 6C31 POPE  131      83.951  42.426  48.118  1.00  0.00           C
ATOM  10161  NH3 POPE  132     115.221  57.206  28.868  1.00  0.00           N
ATOM  10165  C12 POPE  132     114.791  56.096  29.788  1.00  0.00           C
ATOM  10168  C11 POPE  132     115.841  55.766  30.868  1.00  0.00           C
ATOM  10171  P   POPE  132     118.351  56.526  30.438  1.00  0.00           P
ATOM  10172  O13 POPE  132     119.141  56.486  29.188  1.00  0.00           O
ATOM  10173  O14 POPE  132     117.791  57.846  30.818  1.00  0.00           O
ATOM  10174  O11 POPE  132     119.231  56.006  31.618  1.00  0.00           O
ATOM  10175  O12 POPE  132     117.141  55.506  30.328  1.00  0.00           O
ATOM  10176  C1  POPE  132     118.741  55.606  32.898  1.00  0.00           C
ATOM  10179  C2  POPE  132     119.451  56.376  34.038  1.00  0.00           C
ATOM  10181  O21 POPE  132     119.701  55.476  35.128  1.00  0.00           O
ATOM  10182  C21 POPE  132     118.901  55.386  36.168  1.00  0.00           C
ATOM  10183  O22 POPE  132     117.831  55.946  36.328  1.00  0.00           O
ATOM  10184  C22 POPE  132     119.551  54.446  37.178  1.00  0.00           C
ATOM  10187  C3  POPE  132     118.761  57.736  34.378  1.00  0.00           C
ATOM  10190  O31 POPE  132     119.361  58.346  35.538  1.00  0.00           O
ATOM  10191  C31 POPE  132     118.561  59.056  36.308  1.00  0.00           C
ATOM  10192  O32 POPE  132     117.371  59.256  36.108  1.00  0.00           O
ATOM  10193  C32 POPE  132     119.331  59.576  37.518  1.00  0.00           C
ATOM  10196  C23 POPE  132     118.841  54.496  38.558  1.00  0.00           C
ATOM  10199  C24 POPE  132     119.361  53.426  39.538  1.00  0.00           C
ATOM  10202  C25 POPE  132     118.371  53.146  40.678  1.00  0.00           C
ATOM  10205  C26 POPE  132     118.401  54.176  41.818  1.00  0.00           C
ATOM  10208  C27 POPE  132     117.281  53.916  42.838  1.00  0.00           C
ATOM  10211  C28 POPE  132     117.221  54.966  43.968  1.00  0.00           C
ATOM  10214  C29 POPE  132     116.251  54.566  45.058  1.00  0.00           C
ATOM  10216 0C21 POPE  132     116.561  53.956  46.218  1.00  0.00           C
ATOM  10218 1C21 POPE  132     117.951  53.576  46.658  1.00  0.00           C
ATOM  10221 2C21 POPE  132     118.121  53.606  48.188  1.00  0.00           C
ATOM  10224 3C21 POPE  132     119.591  53.386  48.578  1.00  0.00           C
ATOM  10227 4C21 POPE  132     119.821  53.466  50.098  1.00  0.00           C
ATOM  10230 5C21 POPE  132     121.301  53.376  50.498  1.00  0.00           C
ATOM  10233 6C21 POPE  132     122.151  54.516  49.918  1.00  0.00           C
ATOM  10236 7C21 POPE  132     123.581  54.576  50.478  1.00  0.00           C
ATOM  10239 8C21 POPE  132     124.491  53.436  50.008  1.00  0.00           C
ATOM  10243  C33 POPE  132     119.631  58.516  38.618  1.00  0.00           C
ATOM  10246  C34 POPE  132     120.311  59.126  39.868  1.00  0.00           C
ATOM  10249  C35 POPE  132     119.431  60.126  40.658  1.00  0.00           C
ATOM  10252  C36 POPE  132     118.321  59.486  41.508  1.00  0.00           C
ATOM  10255  C37 POPE  132     117.411  60.556  42.128  1.00  0.00           C
ATOM  10258  C38 POPE  132     116.361  60.036  43.118  1.00  0.00           C
ATOM  10261  C39 POPE  132     116.961  59.496  44.408  1.00  0.00           C
ATOM  10264 0C31 POPE  132     115.901  59.116  45.448  1.00  0.00           C
ATOM  10267 1C31 POPE  132     116.521  58.586  46.738  1.00  0.00           C
ATOM  10270 2C31 POPE  132     115.471  58.126  47.748  1.00  0.00           C
ATOM  10273 3C31 POPE  132     114.731  59.276  48.448  1.00  0.00           C
ATOM  10276 4C31 POPE  132     113.341  58.856  48.928  1.00  0.00           C
ATOM  10279 5C31 POPE  132     112.651  59.896  49.798  1.00  0.00           C
ATOM  10282 6C31 POPE  132     111.421  59.336  50.518  1.00  0.00           C
ATOM  10286  NH3 POPE  133       4.031  50.316  30.848  1.00  0.00           N
ATOM  10290  C12 POPE  133       5.351  50.556  30.148  1.00  0.00           C
ATOM  10293  C11 POPE  133       6.581  50.066  30.938  1.00  0.00           C
ATOM  10296  P   POPE  133       9.211  49.986  30.588  1.00  0.00           P
ATOM  10297  O13 POPE  133       9.311  48.676  31.268  1.00  0.00           O
ATOM  10298  O14 POPE  133      10.001  50.146  29.338  1.00  0.00           O
ATOM  10299  O11 POPE  133       9.451  51.176  31.598  1.00  0.00           O
ATOM  10300  O12 POPE  133       7.721  50.146  30.088  1.00  0.00           O
ATOM  10301  C1  POPE  133      10.421  51.036  32.668  1.00  0.00           C
ATOM  10304  C2  POPE  133       9.801  50.476  33.998  1.00  0.00           C
ATOM  10306  O21 POPE  133       9.081  51.456  34.768  1.00  0.00           O
ATOM  10307  C21 POPE  133       9.791  52.366  35.448  1.00  0.00           C
ATOM  10308  O22 POPE  133      10.961  52.636  35.258  1.00  0.00           O
ATOM  10309  C22 POPE  133       8.881  53.076  36.448  1.00  0.00           C
ATOM  10312  C3  POPE  133      10.821  49.646  34.848  1.00  0.00           C
ATOM  10315  O31 POPE  133      10.101  48.816  35.778  1.00  0.00           O
ATOM  10316  C31 POPE  133      10.001  49.266  37.028  1.00  0.00           C
ATOM  10317  O32 POPE  133      10.641  50.186  37.488  1.00  0.00           O
ATOM  10318  C32 POPE  133       8.881  48.476  37.748  1.00  0.00           C
ATOM  10321  C23 POPE  133       9.581  53.546  37.748  1.00  0.00           C
ATOM  10324  C24 POPE  133       8.621  54.336  38.638  1.00  0.00           C
ATOM  10327  C25 POPE  133       9.271  54.996  39.868  1.00  0.00           C
ATOM  10330  C26 POPE  133       9.581  54.016  41.008  1.00  0.00           C
ATOM  10333  C27 POPE  133      10.021  54.726  42.298  1.00  0.00           C
ATOM  10336  C28 POPE  133      10.511  53.776  43.418  1.00  0.00           C
ATOM  10339  C29 POPE  133       9.441  52.906  44.038  1.00  0.00           C
ATOM  10341 0C21 POPE  133       9.671  51.796  44.768  1.00  0.00           C
ATOM  10343 1C21 POPE  133      11.031  51.226  45.108  1.00  0.00           C
ATOM  10346 2C21 POPE  133      11.161  50.686  46.548  1.00  0.00           C
ATOM  10349 3C21 POPE  133      11.251  51.776  47.628  1.00  0.00           C
ATOM  10352 4C21 POPE  133      11.441  51.186  49.038  1.00  0.00           C
ATOM  10355 5C21 POPE  133      11.731  52.226  50.128  1.00  0.00           C
ATOM  10358 6C21 POPE  133      12.061  51.566  51.478  1.00  0.00           C
ATOM  10361 7C21 POPE  133      12.701  52.546  52.478  1.00  0.00           C
ATOM  10364 8C21 POPE  133      12.901  51.926  53.868  1.00  0.00           C
ATOM  10368  C33 POPE  133       7.611  49.336  37.978  1.00  0.00           C
ATOM  10371  C34 POPE  133       6.311  48.546  38.238  1.00  0.00           C
ATOM  10374  C35 POPE  133       6.371  47.466  39.328  1.00  0.00           C
ATOM  10377  C36 POPE  133       6.701  48.056  40.708  1.00  0.00           C
ATOM  10380  C37 POPE  133       6.641  47.066  41.878  1.00  0.00           C
ATOM  10383  C38 POPE  133       6.871  47.786  43.218  1.00  0.00           C
ATOM  10386  C39 POPE  133       6.741  46.876  44.448  1.00  0.00           C
ATOM  10389 0C31 POPE  133       6.801  47.686  45.758  1.00  0.00           C
ATOM  10392 1C31 POPE  133       6.681  46.826  47.028  1.00  0.00           C
ATOM  10395 2C31 POPE  133       6.651  47.676  48.308  1.00  0.00           C
ATOM  10398 3C31 POPE  133       8.021  48.236  48.718  1.00  0.00           C
ATOM  10401 4C31 POPE  133       8.801  47.286  49.638  1.00  0.00           C
ATOM  10404 5C31 POPE  133      10.151  47.876  50.088  1.00  0.00           C
ATOM  10407 6C31 POPE  133      10.881  47.016  51.128  1.00  0.00           C
ATOM  10411  NH3 POPE  134     121.881  63.296  70.788  1.00  0.00           N
ATOM  10415  C12 POPE  134     122.631  62.076  71.278  1.00  0.00           C
ATOM  10418  C11 POPE  134     124.151  62.186  70.998  1.00  0.00           C
ATOM  10421  P   POPE  134     126.441  60.936  71.228  1.00  0.00           P
ATOM  10422  O13 POPE  134     127.001  62.286  71.438  1.00  0.00           O
ATOM  10423  O14 POPE  134     126.931  59.836  72.088  1.00  0.00           O
ATOM  10424  O11 POPE  134     126.711  60.426  69.758  1.00  0.00           O
ATOM  10425  O12 POPE  134     124.851  60.966  71.308  1.00  0.00           O
ATOM  10426  C1  POPE  134     126.381  61.116  68.548  1.00  0.00           C
ATOM  10429  C2  POPE  134     127.071  60.376  67.368  1.00  0.00           C
ATOM  10431  O21 POPE  134     126.901  61.046  66.098  1.00  0.00           O
ATOM  10432  C21 POPE  134     125.761  60.866  65.448  1.00  0.00           C
ATOM  10433  O22 POPE  134     124.741  60.376  65.888  1.00  0.00           O
ATOM  10434  C22 POPE  134     125.911  61.366  64.008  1.00  0.00           C
ATOM  10437  C3  POPE  134     126.691  58.856  67.358  1.00  0.00           C
ATOM  10440  O31 POPE  134     127.351  58.106  66.328  1.00  0.00           O
ATOM  10441  C31 POPE  134     128.451  57.426  66.698  1.00  0.00           C
ATOM  10442  O32 POPE  134     129.013  57.556  67.778  1.00  0.00           O
ATOM  10443  C32 POPE  134     128.661  56.286  65.688  1.00  0.00           C
ATOM  10446  C23 POPE  134     125.391  60.316  62.998  1.00  0.00           C
ATOM  10449  C24 POPE  134     126.111  60.416  61.658  1.00  0.00           C
ATOM  10452  C25 POPE  134     125.761  59.276  60.688  1.00  0.00           C
ATOM  10455  C26 POPE  134     126.831  59.176  59.588  1.00  0.00           C
ATOM  10458  C27 POPE  134     126.561  58.076  58.548  1.00  0.00           C
ATOM  10461  C28 POPE  134     127.841  57.726  57.758  1.00  0.00           C
ATOM  10464  C29 POPE  134     128.371  56.356  58.088  1.00  0.00           C
ATOM  10466 0C21 POPE  134     128.681  55.396  57.208  1.00  0.00           C
ATOM  10468 1C21 POPE  134     128.611  55.526  55.708  1.00  0.00           C
ATOM  10471 2C21 POPE  134     127.201  55.446  55.088  1.00  0.00           C
ATOM  10474 3C21 POPE  134     126.621  54.026  55.018  1.00  0.00           C
ATOM  10477 4C21 POPE  134     125.951  53.566  56.308  1.00  0.00           C
ATOM  10480 5C21 POPE  134     125.511  52.106  56.218  1.00  0.00           C
ATOM  10483 6C21 POPE  134     124.821  51.616  57.488  1.00  0.00           C
ATOM  10486 7C21 POPE  134     124.811  50.086  57.608  1.00  0.00           C
ATOM  10489 8C21 POPE  134     123.421  49.466  57.518  1.00  0.00           C
ATOM  10493  C33 POPE  134     129.953  56.326  64.818  1.00  0.00           C
ATOM  10496  C34 POPE  134     129.963  55.126  63.858  1.00  0.00           C
ATOM  10499  C35 POPE  134     131.283  54.886  63.118  1.00  0.00           C
ATOM  10502  C36 POPE  134     131.493  55.806  61.908  1.00  0.00           C
ATOM  10505  C37 POPE  134     132.743  55.396  61.118  1.00  0.00           C
ATOM  10508  C38 POPE  134     133.123  56.346  59.978  1.00  0.00           C
ATOM  10511  C39 POPE  134     132.203  56.306  58.748  1.00  0.00           C
ATOM  10514 0C31 POPE  134     133.033  56.416  57.458  1.00  0.00           C
ATOM  10517 1C31 POPE  134     132.203  56.616  56.188  1.00  0.00           C
ATOM  10520 2C31 POPE  134     133.073  56.626  54.928  1.00  0.00           C
ATOM  10523 3C31 POPE  134     132.573  57.586  53.838  1.00  0.00           C
ATOM  10526 4C31 POPE  134     131.193  57.236  53.268  1.00  0.00           C
ATOM  10529 5C31 POPE  134     130.243  58.446  53.288  1.00  0.00           C
ATOM  10532 6C31 POPE  134     128.863  58.166  52.678  1.00  0.00           C
ATOM  10536  NH3 POPE  135     128.381  58.026  70.528  1.00  0.00           N
ATOM  10540  C12 POPE  135     129.303  57.636  71.648  1.00  0.00           C
ATOM  10543  C11 POPE  135     130.113  56.386  71.318  1.00  0.00           C
ATOM  10546  P   POPE  135     132.023  55.006  72.428  1.00  0.00           P
ATOM  10547  O13 POPE  135     133.143  55.556  71.618  1.00  0.00           O
ATOM  10548  O14 POPE  135     132.363  54.576  73.798  1.00  0.00           O
ATOM  10549  O11 POPE  135     131.323  53.846  71.648  1.00  0.00           O
ATOM  10550  O12 POPE  135     130.873  56.076  72.488  1.00  0.00           O
ATOM  10551  C1  POPE  135     131.733  53.346  70.378  1.00  0.00           C
ATOM  10554  C2  POPE  135     130.663  52.336  69.898  1.00  0.00           C
ATOM  10556  O21 POPE  135     131.183  51.466  68.888  1.00  0.00           O
ATOM  10557  C21 POPE  135     131.273  51.886  67.638  1.00  0.00           C
ATOM  10558  O22 POPE  135     130.963  52.996  67.228  1.00  0.00           O
ATOM  10559  C22 POPE  135     131.933  50.776  66.818  1.00  0.00           C
ATOM  10562  C3  POPE  135     129.313  53.036  69.568  1.00  0.00           C
ATOM  10565  O31 POPE  135     128.431  52.136  68.858  1.00  0.00           O
ATOM  10566  C31 POPE  135     127.141  52.346  69.058  1.00  0.00           C
ATOM  10567  O32 POPE  135     126.661  53.066  69.918  1.00  0.00           O
ATOM  10568  C32 POPE  135     126.371  51.626  67.958  1.00  0.00           C
ATOM  10571  C23 POPE  135     131.153  50.356  65.548  1.00  0.00           C
ATOM  10574  C24 POPE  135     132.033  49.496  64.628  1.00  0.00           C
ATOM  10577  C25 POPE  135     131.313  48.976  63.368  1.00  0.00           C
ATOM  10580  C26 POPE  135     130.623  50.076  62.548  1.00  0.00           C
ATOM  10583  C27 POPE  135     130.383  49.686  61.078  1.00  0.00           C
ATOM  10586  C28 POPE  135     129.343  50.606  60.398  1.00  0.00           C
ATOM  10589  C29 POPE  135     129.403  50.606  58.888  1.00  0.00           C
ATOM  10591 0C21 POPE  135     128.953  49.646  58.058  1.00  0.00           C
ATOM  10593 1C21 POPE  135     128.281  48.356  58.468  1.00  0.00           C
ATOM  10596 2C21 POPE  135     127.811  47.516  57.258  1.00  0.00           C
ATOM  10599 3C21 POPE  135     128.963  46.996  56.378  1.00  0.00           C
ATOM  10602 4C21 POPE  135     128.491  46.016  55.288  1.00  0.00           C
ATOM  10605 5C21 POPE  135     129.673  45.486  54.458  1.00  0.00           C
ATOM  10608 6C21 POPE  135     129.333  44.326  53.508  1.00  0.00           C
ATOM  10611 7C21 POPE  135     128.251  44.636  52.478  1.00  0.00           C
ATOM  10614 8C21 POPE  135     128.131  43.556  51.398  1.00  0.00           C
ATOM  10618  C33 POPE  135     124.851  51.906  67.988  1.00  0.00           C
ATOM  10621  C34 POPE  135     124.431  53.346  67.658  1.00  0.00           C
ATOM  10624  C35 POPE  135     124.831  53.906  66.288  1.00  0.00           C
ATOM  10627  C36 POPE  135     124.181  55.286  66.068  1.00  0.00           C
ATOM  10630  C37 POPE  135     124.791  56.106  64.918  1.00  0.00           C
ATOM  10633  C38 POPE  135     123.821  56.476  63.788  1.00  0.00           C
ATOM  10636  C39 POPE  135     123.451  55.306  62.848  1.00  0.00           C
ATOM  10639 0C31 POPE  135     122.621  55.766  61.638  1.00  0.00           C
ATOM  10642 1C31 POPE  135     122.141  54.596  60.768  1.00  0.00           C
ATOM  10645 2C31 POPE  135     121.061  54.986  59.738  1.00  0.00           C
ATOM  10648 3C31 POPE  135     121.551  55.886  58.588  1.00  0.00           C
ATOM  10651 4C31 POPE  135     120.511  55.946  57.448  1.00  0.00           C
ATOM  10654 5C31 POPE  135     120.921  56.756  56.208  1.00  0.00           C
ATOM  10657 6C31 POPE  135     120.591  58.246  56.278  1.00  0.00           C
ATOM  10661  NH3 POPE  136      73.691 123.876  71.418  1.00  0.00           N
ATOM  10665  C12 POPE  136      75.151 123.536  71.558  1.00  0.00           C
ATOM  10668  C11 POPE  136      75.431 122.036  71.368  1.00  0.00           C
ATOM  10671  P   POPE  136      75.621 120.006  73.058  1.00  0.00           P
ATOM  10672  O13 POPE  136      76.441 120.436  74.208  1.00  0.00           O
ATOM  10673  O14 POPE  136      74.581 119.006  73.418  1.00  0.00           O
ATOM  10674  O11 POPE  136      76.551 119.426  71.878  1.00  0.00           O
ATOM  10675  O12 POPE  136      74.881 121.276  72.448  1.00  0.00           O
ATOM  10676  C1  POPE  136      75.971 118.736  70.758  1.00  0.00           C
ATOM  10679  C2  POPE  136      76.991 117.866  69.928  1.00  0.00           C
ATOM  10681  O21 POPE  136      77.791 118.686  69.038  1.00  0.00           O
ATOM  10682  C21 POPE  136      79.011 118.956  69.468  1.00  0.00           C
ATOM  10683  O22 POPE  136      79.481 118.616  70.538  1.00  0.00           O
ATOM  10684  C22 POPE  136      79.791 119.786  68.438  1.00  0.00           C
ATOM  10687  C3  POPE  136      76.221 116.846  69.028  1.00  0.00           C
ATOM  10690  O31 POPE  136      77.091 115.846  68.438  1.00  0.00           O
ATOM  10691  C31 POPE  136      76.441 114.876  67.788  1.00  0.00           C
ATOM  10692  O32 POPE  136      75.221 114.816  67.678  1.00  0.00           O
ATOM  10693  C32 POPE  136      77.431 113.826  67.288  1.00  0.00           C
ATOM  10696  C23 POPE  136      79.661 119.356  66.948  1.00  0.00           C
ATOM  10699  C24 POPE  136      80.781 119.976  66.098  1.00  0.00           C
ATOM  10702  C25 POPE  136      80.451 120.066  64.598  1.00  0.00           C
ATOM  10705  C26 POPE  136      81.611 120.636  63.768  1.00  0.00           C
ATOM  10708  C27 POPE  136      81.211 120.926  62.318  1.00  0.00           C
ATOM  10711  C28 POPE  136      82.411 121.306  61.428  1.00  0.00           C
ATOM  10714  C29 POPE  136      82.021 121.316  59.968  1.00  0.00           C
ATOM  10716 0C21 POPE  136      82.081 122.336  59.098  1.00  0.00           C
ATOM  10718 1C21 POPE  136      82.561 123.746  59.358  1.00  0.00           C
ATOM  10721 2C21 POPE  136      81.401 124.756  59.248  1.00  0.00           C
ATOM  10724 3C21 POPE  136      80.741 124.806  57.868  1.00  0.00           C
ATOM  10727 4C21 POPE  136      79.571 125.796  57.798  1.00  0.00           C
ATOM  10730 5C21 POPE  136      79.961 127.266  57.658  1.00  0.00           C
ATOM  10733 6C21 POPE  136      80.561 127.586  56.288  1.00  0.00           C
ATOM  10736 7C21 POPE  136      80.731 129.088  56.108  1.00  0.00           C
ATOM  10739 8C21 POPE  136      81.431 129.448  54.798  1.00  0.00           C
ATOM  10743  C33 POPE  136      77.091 113.276  65.878  1.00  0.00           C
ATOM  10746  C34 POPE  136      77.521 114.206  64.728  1.00  0.00           C
ATOM  10749  C35 POPE  136      78.351 113.486  63.648  1.00  0.00           C
ATOM  10752  C36 POPE  136      77.541 112.516  62.778  1.00  0.00           C
ATOM  10755  C37 POPE  136      78.431 111.546  61.978  1.00  0.00           C
ATOM  10758  C38 POPE  136      77.651 110.646  61.008  1.00  0.00           C
ATOM  10761  C39 POPE  136      78.541 109.576  60.348  1.00  0.00           C
ATOM  10764 0C31 POPE  136      77.771 108.736  59.328  1.00  0.00           C
ATOM  10767 1C31 POPE  136      78.651 107.706  58.598  1.00  0.00           C
ATOM  10770 2C31 POPE  136      77.931 106.386  58.328  1.00  0.00           C
ATOM  10773 3C31 POPE  136      78.741 105.396  57.488  1.00  0.00           C
ATOM  10776 4C31 POPE  136      78.191 103.966  57.558  1.00  0.00           C
ATOM  10779 5C31 POPE  136      78.871 103.026  56.558  1.00  0.00           C
ATOM  10782 6C31 POPE  136      78.431 101.566  56.708  1.00  0.00           C
ATOM  10786  NH3 POPE  137      34.621  -3.556  28.928  1.00  0.00           N
ATOM  10790  C12 POPE  137      34.721  -2.606  27.778  1.00  0.00           C
ATOM  10793  C11 POPE  137      35.261  -1.236  28.198  1.00  0.00           C
ATOM  10796  P   POPE  137      34.661   0.396  26.178  1.00  0.00           P
ATOM  10797  O13 POPE  137      35.291   0.506  24.848  1.00  0.00           O
ATOM  10798  O14 POPE  137      33.251  -0.064  26.268  1.00  0.00           O
ATOM  10799  O11 POPE  137      34.861   1.716  27.018  1.00  0.00           O
ATOM  10800  O12 POPE  137      35.621  -0.544  27.018  1.00  0.00           O
ATOM  10801  C1  POPE  137      33.831   2.176  27.908  1.00  0.00           C
ATOM  10804  C2  POPE  137      34.411   2.626  29.258  1.00  0.00           C
ATOM  10806  O21 POPE  137      33.331   3.146  30.058  1.00  0.00           O
ATOM  10807  C21 POPE  137      33.021   2.436  31.148  1.00  0.00           C
ATOM  10808  O22 POPE  137      33.421   1.316  31.408  1.00  0.00           O
ATOM  10809  C22 POPE  137      32.231   3.346  32.098  1.00  0.00           C
ATOM  10812  C3  POPE  137      35.451   3.756  29.048  1.00  0.00           C
ATOM  10815  O31 POPE  137      35.591   4.546  30.248  1.00  0.00           O
ATOM  10816  C31 POPE  137      35.381   5.866  30.118  1.00  0.00           C
ATOM  10817  O32 POPE  137      35.231   6.436  29.048  1.00  0.00           O
ATOM  10818  C32 POPE  137      35.301   6.536  31.498  1.00  0.00           C
ATOM  10821  C23 POPE  137      32.071   2.746  33.508  1.00  0.00           C
ATOM  10824  C24 POPE  137      31.601   3.806  34.508  1.00  0.00           C
ATOM  10827  C25 POPE  137      31.641   3.326  35.968  1.00  0.00           C
ATOM  10830  C26 POPE  137      30.621   2.236  36.298  1.00  0.00           C
ATOM  10833  C27 POPE  137      30.631   1.886  37.798  1.00  0.00           C
ATOM  10836  C28 POPE  137      29.621   0.796  38.228  1.00  0.00           C
ATOM  10839  C29 POPE  137      29.901  -0.514  37.538  1.00  0.00           C
ATOM  10841 0C21 POPE  137      29.041  -1.306  36.868  1.00  0.00           C
ATOM  10843 1C21 POPE  137      27.571  -1.086  36.638  1.00  0.00           C
ATOM  10846 2C21 POPE  137      26.731  -2.356  36.878  1.00  0.00           C
ATOM  10849 3C21 POPE  137      26.691  -2.796  38.358  1.00  0.00           C
ATOM  10852 4C21 POPE  137      27.511  -4.056  38.658  1.00  0.00           C
ATOM  10855 5C21 POPE  137      27.471  -4.406  40.148  1.00  0.00           C
ATOM  10858 6C21 POPE  137      28.221  -5.706  40.488  1.00  0.00           C
ATOM  10861 7C21 POPE  137      28.251  -5.966  41.998  1.00  0.00           C
ATOM  10864 8C21 POPE  137      28.951  -7.276  42.388  1.00  0.00           C
ATOM  10868  C33 POPE  137      36.461   7.536  31.728  1.00  0.00           C
ATOM  10871  C34 POPE  137      36.471   8.166  33.128  1.00  0.00           C
ATOM  10874  C35 POPE  137      35.191   8.956  33.428  1.00  0.00           C
ATOM  10877  C36 POPE  137      35.421  10.246  34.218  1.00  0.00           C
ATOM  10880  C37 POPE  137      34.181  11.146  34.218  1.00  0.00           C
ATOM  10883  C38 POPE  137      34.461  12.586  34.688  1.00  0.00           C
ATOM  10886  C39 POPE  137      34.791  12.696  36.178  1.00  0.00           C
ATOM  10889 0C31 POPE  137      33.551  12.456  37.038  1.00  0.00           C
ATOM  10892 1C31 POPE  137      33.791  12.856  38.498  1.00  0.00           C
ATOM  10895 2C31 POPE  137      32.511  13.296  39.198  1.00  0.00           C
ATOM  10898 3C31 POPE  137      32.791  13.846  40.588  1.00  0.00           C
ATOM  10901 4C31 POPE  137      31.621  14.666  41.148  1.00  0.00           C
ATOM  10904 5C31 POPE  137      31.861  15.016  42.618  1.00  0.00           C
ATOM  10907 6C31 POPE  137      30.711  15.776  43.278  1.00  0.00           C
ATOM  10911  NH3 POPE  138     105.461  20.166  66.578  1.00  0.00           N
ATOM  10915  C12 POPE  138     105.201  21.636  66.538  1.00  0.00           C
ATOM  10918  C11 POPE  138     106.441  22.456  66.168  1.00  0.00           C
ATOM  10921  P   POPE  138     106.901  24.926  65.478  1.00  0.00           P
ATOM  10922  O13 POPE  138     106.511  26.186  66.158  1.00  0.00           O
ATOM  10923  O14 POPE  138     108.331  24.526  65.578  1.00  0.00           O
ATOM  10924  O11 POPE  138     106.431  24.956  63.958  1.00  0.00           O
ATOM  10925  O12 POPE  138     106.021  23.816  66.158  1.00  0.00           O
ATOM  10926  C1  POPE  138     105.691  26.126  63.578  1.00  0.00           C
ATOM  10929  C2  POPE  138     105.111  26.046  62.148  1.00  0.00           C
ATOM  10931  O21 POPE  138     106.161  26.106  61.178  1.00  0.00           O
ATOM  10932  C21 POPE  138     106.361  25.046  60.428  1.00  0.00           C
ATOM  10933  O22 POPE  138     105.911  23.926  60.588  1.00  0.00           O
ATOM  10934  C22 POPE  138     107.171  25.556  59.238  1.00  0.00           C
ATOM  10937  C3  POPE  138     104.211  27.286  61.868  1.00  0.00           C
ATOM  10940  O31 POPE  138     103.541  27.106  60.608  1.00  0.00           O
ATOM  10941  C31 POPE  138     102.941  28.206  60.168  1.00  0.00           C
ATOM  10942  O32 POPE  138     102.921  29.276  60.758  1.00  0.00           O
ATOM  10943  C32 POPE  138     102.321  27.916  58.808  1.00  0.00           C
ATOM  10946  C23 POPE  138     107.831  24.446  58.418  1.00  0.00           C
ATOM  10949  C24 POPE  138     107.941  24.886  56.958  1.00  0.00           C
ATOM  10952  C25 POPE  138     108.991  24.096  56.178  1.00  0.00           C
ATOM  10955  C26 POPE  138     110.291  24.886  56.008  1.00  0.00           C
ATOM  10958  C27 POPE  138     111.361  24.106  55.258  1.00  0.00           C
ATOM  10961  C28 POPE  138     112.571  24.966  54.898  1.00  0.00           C
ATOM  10964  C29 POPE  138     113.711  24.116  54.398  1.00  0.00           C
ATOM  10966 0C21 POPE  138     114.051  23.876  53.118  1.00  0.00           C
ATOM  10968 1C21 POPE  138     113.351  24.376  51.878  1.00  0.00           C
ATOM  10971 2C21 POPE  138     114.211  25.366  51.048  1.00  0.00           C
ATOM  10974 3C21 POPE  138     114.161  26.816  51.578  1.00  0.00           C
ATOM  10977 4C21 POPE  138     114.781  27.826  50.598  1.00  0.00           C
ATOM  10980 5C21 POPE  138     114.541  29.296  50.968  1.00  0.00           C
ATOM  10983 6C21 POPE  138     113.061  29.686  51.058  1.00  0.00           C
ATOM  10986 7C21 POPE  138     112.831  31.186  51.288  1.00  0.00           C
ATOM  10989 8C21 POPE  138     111.361  31.576  51.438  1.00  0.00           C
ATOM  10993  C33 POPE  138     103.021  28.686  57.668  1.00  0.00           C
ATOM  10996  C34 POPE  138     102.471  28.276  56.298  1.00  0.00           C
ATOM  10999  C35 POPE  138     103.151  28.986  55.118  1.00  0.00           C
ATOM  11002  C36 POPE  138     102.951  30.506  55.168  1.00  0.00           C
ATOM  11005  C37 POPE  138     103.321  31.196  53.848  1.00  0.00           C
ATOM  11008  C38 POPE  138     102.861  32.656  53.828  1.00  0.00           C
ATOM  11011  C39 POPE  138     103.051  33.316  52.458  1.00  0.00           C
ATOM  11014 0C31 POPE  138     102.401  34.706  52.398  1.00  0.00           C
ATOM  11017 1C31 POPE  138     101.821  35.016  51.008  1.00  0.00           C
ATOM  11020 2C31 POPE  138     101.181  36.406  50.928  1.00  0.00           C
ATOM  11023 3C31 POPE  138     102.221  37.526  50.708  1.00  0.00           C
ATOM  11026 4C31 POPE  138     101.581  38.916  50.598  1.00  0.00           C
ATOM  11029 5C31 POPE  138     102.591  39.976  50.148  1.00  0.00           C
ATOM  11032 6C31 POPE  138     102.021  41.396  50.138  1.00  0.00           C
ATOM  11036  NH3 POPE  139     119.741 106.806  30.798  1.00  0.00           N
ATOM  11040  C12 POPE  139     118.731 106.566  29.718  1.00  0.00           C
ATOM  11043  C11 POPE  139     118.251 107.916  29.168  1.00  0.00           C
ATOM  11046  P   POPE  139     117.811 110.196  30.458  1.00  0.00           P
ATOM  11047  O13 POPE  139     116.581 110.876  30.938  1.00  0.00           O
ATOM  11048  O14 POPE  139     118.621 110.836  29.398  1.00  0.00           O
ATOM  11049  O11 POPE  139     118.771 110.076  31.688  1.00  0.00           O
ATOM  11050  O12 POPE  139     117.551 108.646  30.178  1.00  0.00           O
ATOM  11051  C1  POPE  139     118.401 109.496  32.928  1.00  0.00           C
ATOM  11054  C2  POPE  139     119.411 109.946  34.018  1.00  0.00           C
ATOM  11056  O21 POPE  139     118.821 109.626  35.298  1.00  0.00           O
ATOM  11057  C21 POPE  139     119.681 109.436  36.288  1.00  0.00           C
ATOM  11058  O22 POPE  139     120.891 109.406  36.148  1.00  0.00           O
ATOM  11059  C22 POPE  139     118.941 109.146  37.608  1.00  0.00           C
ATOM  11062  C3  POPE  139     119.751 111.466  33.878  1.00  0.00           C
ATOM  11065  O31 POPE  139     121.041 111.796  34.428  1.00  0.00           O
ATOM  11066  C31 POPE  139     121.031 112.476  35.548  1.00  0.00           C
ATOM  11067  O32 POPE  139     120.051 112.726  36.238  1.00  0.00           O
ATOM  11068  C32 POPE  139     122.461 112.856  35.928  1.00  0.00           C
ATOM  11071  C23 POPE  139     119.841 109.216  38.868  1.00  0.00           C
ATOM  11074  C24 POPE  139     119.711 110.536  39.648  1.00  0.00           C
ATOM  11077  C25 POPE  139     120.701 110.666  40.808  1.00  0.00           C
ATOM  11080  C26 POPE  139     122.161 110.936  40.388  1.00  0.00           C
ATOM  11083  C27 POPE  139     123.121 111.026  41.588  1.00  0.00           C
ATOM  11086  C28 POPE  139     122.981 112.286  42.478  1.00  0.00           C
ATOM  11089  C29 POPE  139     123.791 112.096  43.738  1.00  0.00           C
ATOM  11091 0C21 POPE  139     124.571 112.986  44.368  1.00  0.00           C
ATOM  11093 1C21 POPE  139     124.801 114.436  44.028  1.00  0.00           C
ATOM  11096 2C21 POPE  139     124.271 115.356  45.148  1.00  0.00           C
ATOM  11099 3C21 POPE  139     125.001 115.216  46.488  1.00  0.00           C
ATOM  11102 4C21 POPE  139     124.431 116.126  47.588  1.00  0.00           C
ATOM  11105 5C21 POPE  139     124.901 115.686  48.978  1.00  0.00           C
ATOM  11108 6C21 POPE  139     124.401 116.596  50.108  1.00  0.00           C
ATOM  11111 7C21 POPE  139     124.761 116.036  51.488  1.00  0.00           C
ATOM  11114 8C21 POPE  139     124.671 117.076  52.618  1.00  0.00           C
ATOM  11118  C33 POPE  139     122.471 114.096  36.848  1.00  0.00           C
ATOM  11121  C34 POPE  139     123.841 114.396  37.468  1.00  0.00           C
ATOM  11124  C35 POPE  139     123.721 115.046  38.858  1.00  0.00           C
ATOM  11127  C36 POPE  139     125.001 115.696  39.408  1.00  0.00           C
ATOM  11130  C37 POPE  139     126.061 114.696  39.858  1.00  0.00           C
ATOM  11133  C38 POPE  139     127.351 115.346  40.388  1.00  0.00           C
ATOM  11136  C39 POPE  139     128.311 114.326  41.028  1.00  0.00           C
ATOM  11139 0C31 POPE  139     129.023 113.386  40.038  1.00  0.00           C
ATOM  11142 1C31 POPE  139     129.793 112.296  40.808  1.00  0.00           C
ATOM  11145 2C31 POPE  139     130.823 111.546  39.958  1.00  0.00           C
ATOM  11148 3C31 POPE  139     131.903 110.786  40.758  1.00  0.00           C
ATOM  11151 4C31 POPE  139     131.393 109.686  41.718  1.00  0.00           C
ATOM  11154 5C31 POPE  139     130.913 110.196  43.078  1.00  0.00           C
ATOM  11157 6C31 POPE  139     130.653 109.086  44.098  1.00  0.00           C
ATOM  11161  NH3 POPE  140      41.221  41.576  68.978  1.00  0.00           N
ATOM  11165  C12 POPE  140      40.151  40.826  69.738  1.00  0.00           C
ATOM  11168  C11 POPE  140      38.811  41.576  69.708  1.00  0.00           C
ATOM  11171  P   POPE  140      36.431  41.496  70.768  1.00  0.00           P
ATOM  11172  O13 POPE  140      35.661  40.296  70.378  1.00  0.00           O
ATOM  11173  O14 POPE  140      36.131  42.146  72.068  1.00  0.00           O
ATOM  11174  O11 POPE  140      36.341  42.666  69.708  1.00  0.00           O
ATOM  11175  O12 POPE  140      37.971  41.146  70.778  1.00  0.00           O
ATOM  11176  C1  POPE  140      35.651  42.526  68.468  1.00  0.00           C
ATOM  11179  C2  POPE  140      36.011  43.736  67.578  1.00  0.00           C
ATOM  11181  O21 POPE  140      35.251  43.706  66.358  1.00  0.00           O
ATOM  11182  C21 POPE  140      34.301  44.636  66.288  1.00  0.00           C
ATOM  11183  O22 POPE  140      33.501  44.886  67.178  1.00  0.00           O
ATOM  11184  C22 POPE  140      34.611  45.476  65.038  1.00  0.00           C
ATOM  11187  C3  POPE  140      37.531  43.726  67.228  1.00  0.00           C
ATOM  11190  O31 POPE  140      37.861  44.736  66.248  1.00  0.00           O
ATOM  11191  C31 POPE  140      38.281  44.266  65.068  1.00  0.00           C
ATOM  11192  O32 POPE  140      38.341  43.096  64.768  1.00  0.00           O
ATOM  11193  C32 POPE  140      38.621  45.446  64.158  1.00  0.00           C
ATOM  11196  C23 POPE  140      33.421  46.186  64.328  1.00  0.00           C
ATOM  11199  C24 POPE  140      33.971  47.246  63.348  1.00  0.00           C
ATOM  11202  C25 POPE  140      33.241  47.366  61.998  1.00  0.00           C
ATOM  11205  C26 POPE  140      34.211  47.806  60.888  1.00  0.00           C
ATOM  11208  C27 POPE  140      33.601  47.746  59.478  1.00  0.00           C
ATOM  11211  C28 POPE  140      34.681  47.806  58.368  1.00  0.00           C
ATOM  11214  C29 POPE  140      34.071  47.556  57.018  1.00  0.00           C
ATOM  11216 0C21 POPE  140      34.721  47.246  55.878  1.00  0.00           C
ATOM  11218 1C21 POPE  140      36.211  47.186  55.668  1.00  0.00           C
ATOM  11221 2C21 POPE  140      36.541  47.576  54.208  1.00  0.00           C
ATOM  11224 3C21 POPE  140      38.041  47.606  53.888  1.00  0.00           C
ATOM  11227 4C21 POPE  140      38.341  48.196  52.498  1.00  0.00           C
ATOM  11230 5C21 POPE  140      37.761  47.396  51.328  1.00  0.00           C
ATOM  11233 6C21 POPE  140      38.051  48.036  49.958  1.00  0.00           C
ATOM  11236 7C21 POPE  140      37.571  47.196  48.778  1.00  0.00           C
ATOM  11239 8C21 POPE  140      38.041  47.706  47.408  1.00  0.00           C
ATOM  11243  C33 POPE  140      39.071  45.016  62.738  1.00  0.00           C
ATOM  11246  C34 POPE  140      39.851  46.116  61.998  1.00  0.00           C
ATOM  11249  C35 POPE  140      40.841  45.566  60.958  1.00  0.00           C
ATOM  11252  C36 POPE  140      40.231  45.336  59.568  1.00  0.00           C
ATOM  11255  C37 POPE  140      41.311  44.936  58.558  1.00  0.00           C
ATOM  11258  C38 POPE  140      40.971  45.236  57.088  1.00  0.00           C
ATOM  11261  C39 POPE  140      42.211  45.626  56.268  1.00  0.00           C
ATOM  11264 0C31 POPE  140      43.301  44.536  56.228  1.00  0.00           C
ATOM  11267 1C31 POPE  140      44.621  45.016  55.608  1.00  0.00           C
ATOM  11270 2C31 POPE  140      45.411  45.986  56.498  1.00  0.00           C
ATOM  11273 3C31 POPE  140      46.781  46.356  55.908  1.00  0.00           C
ATOM  11276 4C31 POPE  140      47.621  47.226  56.848  1.00  0.00           C
ATOM  11279 5C31 POPE  140      48.961  47.656  56.238  1.00  0.00           C
ATOM  11282 6C31 POPE  140      49.991  48.076  57.298  1.00  0.00           C
ATOM  11286  NH3 POPE  141       8.501  53.776  71.598  1.00  0.00           N
ATOM  11290  C12 POPE  141       8.411  53.746  70.098  1.00  0.00           C
ATOM  11293  C11 POPE  141       9.241  52.576  69.578  1.00  0.00           C
ATOM  11296  P   POPE  141       7.781  50.636  68.658  1.00  0.00           P
ATOM  11297  O13 POPE  141       6.901  49.586  69.228  1.00  0.00           O
ATOM  11298  O14 POPE  141       7.131  51.676  67.848  1.00  0.00           O
ATOM  11299  O11 POPE  141       8.971  50.036  67.808  1.00  0.00           O
ATOM  11300  O12 POPE  141       8.551  51.356  69.838  1.00  0.00           O
ATOM  11301  C1  POPE  141       8.751  49.446  66.528  1.00  0.00           C
ATOM  11304  C2  POPE  141       8.861  50.496  65.388  1.00  0.00           C
ATOM  11306  O21 POPE  141       8.921  49.836  64.108  1.00  0.00           O
ATOM  11307  C21 POPE  141       7.751  49.516  63.598  1.00  0.00           C
ATOM  11308  O22 POPE  141       6.691  49.446  64.198  1.00  0.00           O
ATOM  11309  C22 POPE  141       7.891  49.386  62.078  1.00  0.00           C
ATOM  11312  C3  POPE  141      10.121  51.396  65.508  1.00  0.00           C
ATOM  11315  O31 POPE  141      10.271  52.216  64.328  1.00  0.00           O
ATOM  11316  C31 POPE  141      11.421  52.886  64.258  1.00  0.00           C
ATOM  11317  O32 POPE  141      12.191  53.076  65.178  1.00  0.00           O
ATOM  11318  C32 POPE  141      11.561  53.496  62.868  1.00  0.00           C
ATOM  11321  C23 POPE  141       6.511  49.526  61.418  1.00  0.00           C
ATOM  11324  C24 POPE  141       6.551  49.866  59.928  1.00  0.00           C
ATOM  11327  C25 POPE  141       5.121  50.096  59.408  1.00  0.00           C
ATOM  11330  C26 POPE  141       5.061  50.816  58.058  1.00  0.00           C
ATOM  11333  C27 POPE  141       3.611  51.066  57.618  1.00  0.00           C
ATOM  11336  C28 POPE  141       3.421  52.346  56.788  1.00  0.00           C
ATOM  11339  C29 POPE  141       4.261  52.336  55.538  1.00  0.00           C
ATOM  11341 0C21 POPE  141       3.831  52.196  54.268  1.00  0.00           C
ATOM  11343 1C21 POPE  141       2.411  51.966  53.818  1.00  0.00           C
ATOM  11346 2C21 POPE  141       1.811  53.206  53.138  1.00  0.00           C
ATOM  11349 3C21 POPE  141       0.371  52.926  52.668  1.00  0.00           C
ATOM  11352 4C21 POPE  141      -0.279  54.116  51.938  1.00  0.00           C
ATOM  11355 5C21 POPE  141       0.101  54.146  50.448  1.00  0.00           C
ATOM  11358 6C21 POPE  141      -0.661  53.096  49.628  1.00  0.00           C
ATOM  11361 7C21 POPE  141       0.091  52.706  48.348  1.00  0.00           C
ATOM  11364 8C21 POPE  141      -0.651  51.666  47.498  1.00  0.00           C
ATOM  11368  C33 POPE  141      11.681  52.436  61.768  1.00  0.00           C
ATOM  11371  C34 POPE  141      12.001  53.056  60.398  1.00  0.00           C
ATOM  11374  C35 POPE  141      12.011  52.026  59.258  1.00  0.00           C
ATOM  11377  C36 POPE  141      10.601  51.616  58.828  1.00  0.00           C
ATOM  11380  C37 POPE  141      10.581  50.496  57.788  1.00  0.00           C
ATOM  11383  C38 POPE  141       9.241  50.446  57.038  1.00  0.00           C
ATOM  11386  C39 POPE  141       9.151  49.346  55.978  1.00  0.00           C
ATOM  11389 0C31 POPE  141       9.111  47.916  56.548  1.00  0.00           C
ATOM  11392 1C31 POPE  141       8.711  46.896  55.468  1.00  0.00           C
ATOM  11395 2C31 POPE  141       8.511  45.476  56.008  1.00  0.00           C
ATOM  11398 3C31 POPE  141       9.821  44.806  56.448  1.00  0.00           C
ATOM  11401 4C31 POPE  141       9.621  43.346  56.868  1.00  0.00           C
ATOM  11404 5C31 POPE  141      10.961  42.636  57.118  1.00  0.00           C
ATOM  11407 6C31 POPE  141      11.291  42.526  58.598  1.00  0.00           C
ATOM  11411  NH3 POPE  142     117.301  39.806  30.348  1.00  0.00           N
ATOM  11415  C12 POPE  142     117.951  38.486  29.988  1.00  0.00           C
ATOM  11418  C11 POPE  142     116.951  37.296  29.878  1.00  0.00           C
ATOM  11421  P   POPE  142     118.211  35.026  30.488  1.00  0.00           P
ATOM  11422  O13 POPE  142     117.361  34.946  31.698  1.00  0.00           O
ATOM  11423  O14 POPE  142     118.491  33.736  29.778  1.00  0.00           O
ATOM  11424  O11 POPE  142     119.581  35.726  30.818  1.00  0.00           O
ATOM  11425  O12 POPE  142     117.561  36.056  29.478  1.00  0.00           O
ATOM  11426  C1  POPE  142     120.331  35.496  32.008  1.00  0.00           C
ATOM  11429  C2  POPE  142     120.351  36.776  32.908  1.00  0.00           C
ATOM  11431  O21 POPE  142     121.651  37.006  33.468  1.00  0.00           O
ATOM  11432  C21 POPE  142     122.111  36.156  34.348  1.00  0.00           C
ATOM  11433  O22 POPE  142     121.691  35.046  34.598  1.00  0.00           O
ATOM  11434  C22 POPE  142     123.261  36.866  35.058  1.00  0.00           C
ATOM  11437  C3  POPE  142     119.231  36.816  33.988  1.00  0.00           C
ATOM  11440  O31 POPE  142     119.421  37.856  34.988  1.00  0.00           O
ATOM  11441  C31 POPE  142     119.001  39.076  34.618  1.00  0.00           C
ATOM  11442  O32 POPE  142     118.481  39.316  33.538  1.00  0.00           O
ATOM  11443  C32 POPE  142     119.271  40.126  35.708  1.00  0.00           C
ATOM  11446  C23 POPE  142     122.881  37.336  36.488  1.00  0.00           C
ATOM  11449  C24 POPE  142     123.671  38.576  36.918  1.00  0.00           C
ATOM  11452  C25 POPE  142     123.111  39.256  38.168  1.00  0.00           C
ATOM  11455  C26 POPE  142     123.421  38.526  39.478  1.00  0.00           C
ATOM  11458  C27 POPE  142     122.741  39.216  40.668  1.00  0.00           C
ATOM  11461  C28 POPE  142     123.081  38.576  42.028  1.00  0.00           C
ATOM  11464  C29 POPE  142     122.331  39.306  43.118  1.00  0.00           C
ATOM  11466 0C21 POPE  142     121.171  38.946  43.688  1.00  0.00           C
ATOM  11468 1C21 POPE  142     120.371  37.686  43.418  1.00  0.00           C
ATOM  11471 2C21 POPE  142     119.941  37.036  44.738  1.00  0.00           C
ATOM  11474 3C21 POPE  142     121.101  36.336  45.468  1.00  0.00           C
ATOM  11477 4C21 POPE  142     120.711  35.926  46.898  1.00  0.00           C
ATOM  11480 5C21 POPE  142     121.941  35.486  47.698  1.00  0.00           C
ATOM  11483 6C21 POPE  142     121.671  35.376  49.208  1.00  0.00           C
ATOM  11486 7C21 POPE  142     122.971  35.326  50.018  1.00  0.00           C
ATOM  11489 8C21 POPE  142     122.731  35.166  51.518  1.00  0.00           C
ATOM  11493  C33 POPE  142     118.181  40.106  36.818  1.00  0.00           C
ATOM  11496  C34 POPE  142     118.281  41.216  37.858  1.00  0.00           C
ATOM  11499  C35 POPE  142     118.341  40.676  39.298  1.00  0.00           C
ATOM  11502  C36 POPE  142     117.021  40.046  39.808  1.00  0.00           C
ATOM  11505  C37 POPE  142     117.141  39.666  41.288  1.00  0.00           C
ATOM  11508  C38 POPE  142     115.841  39.206  41.968  1.00  0.00           C
ATOM  11511  C39 POPE  142     115.801  39.466  43.488  1.00  0.00           C
ATOM  11514 0C31 POPE  142     117.071  39.046  44.248  1.00  0.00           C
ATOM  11517 1C31 POPE  142     117.131  39.496  45.728  1.00  0.00           C
ATOM  11520 2C31 POPE  142     116.941  38.376  46.748  1.00  0.00           C
ATOM  11523 3C31 POPE  142     115.531  37.776  46.748  1.00  0.00           C
ATOM  11526 4C31 POPE  142     115.531  36.296  47.178  1.00  0.00           C
ATOM  11529 5C31 POPE  142     114.221  35.596  46.828  1.00  0.00           C
ATOM  11532 6C31 POPE  142     114.311  34.076  46.988  1.00  0.00           C
ATOM  11536  NH3 POPE  143      10.951   0.496  28.898  1.00  0.00           N
ATOM  11540  C12 POPE  143      11.201   1.586  29.908  1.00  0.00           C
ATOM  11543  C11 POPE  143      12.471   2.376  29.558  1.00  0.00           C
ATOM  11546  P   POPE  143      11.501   4.046  27.788  1.00  0.00           P
ATOM  11547  O13 POPE  143      12.091   4.666  26.588  1.00  0.00           O
ATOM  11548  O14 POPE  143      10.131   3.496  27.658  1.00  0.00           O
ATOM  11549  O11 POPE  143      11.571   5.016  29.028  1.00  0.00           O
ATOM  11550  O12 POPE  143      12.461   2.856  28.208  1.00  0.00           O
ATOM  11551  C1  POPE  143      12.501   6.086  29.008  1.00  0.00           C
ATOM  11554  C2  POPE  143      12.351   6.896  30.308  1.00  0.00           C
ATOM  11556  O21 POPE  143      12.871   6.106  31.388  1.00  0.00           O
ATOM  11557  C21 POPE  143      12.111   5.366  32.158  1.00  0.00           C
ATOM  11558  O22 POPE  143      10.901   5.216  32.138  1.00  0.00           O
ATOM  11559  C22 POPE  143      13.031   4.616  33.118  1.00  0.00           C
ATOM  11562  C3  POPE  143      10.891   7.426  30.428  1.00  0.00           C
ATOM  11565  O31 POPE  143      10.641   8.116  31.658  1.00  0.00           O
ATOM  11566  C31 POPE  143      10.981   9.396  31.658  1.00  0.00           C
ATOM  11567  O32 POPE  143      11.631   9.966  30.798  1.00  0.00           O
ATOM  11568  C32 POPE  143      10.371  10.066  32.878  1.00  0.00           C
ATOM  11571  C23 POPE  143      12.841   5.156  34.548  1.00  0.00           C
ATOM  11574  C24 POPE  143      13.881   4.616  35.538  1.00  0.00           C
ATOM  11577  C25 POPE  143      13.591   5.106  36.968  1.00  0.00           C
ATOM  11580  C26 POPE  143      12.421   4.336  37.608  1.00  0.00           C
ATOM  11583  C27 POPE  143      11.541   5.176  38.558  1.00  0.00           C
ATOM  11586  C28 POPE  143      11.931   5.076  40.048  1.00  0.00           C
ATOM  11589  C29 POPE  143      12.731   6.236  40.588  1.00  0.00           C
ATOM  11591 0C21 POPE  143      12.661   6.726  41.848  1.00  0.00           C
ATOM  11593 1C21 POPE  143      11.811   6.206  42.978  1.00  0.00           C
ATOM  11596 2C21 POPE  143      11.031   7.286  43.758  1.00  0.00           C
ATOM  11599 3C21 POPE  143      11.941   8.226  44.578  1.00  0.00           C
ATOM  11602 4C21 POPE  143      11.161   9.096  45.578  1.00  0.00           C
ATOM  11605 5C21 POPE  143      10.821   8.406  46.908  1.00  0.00           C
ATOM  11608 6C21 POPE  143      12.041   8.056  47.768  1.00  0.00           C
ATOM  11611 7C21 POPE  143      11.651   7.746  49.218  1.00  0.00           C
ATOM  11614 8C21 POPE  143      12.831   7.486  50.138  1.00  0.00           C
ATOM  11618  C33 POPE  143      11.071  11.386  33.248  1.00  0.00           C
ATOM  11621  C34 POPE  143      10.241  12.236  34.218  1.00  0.00           C
ATOM  11624  C35 POPE  143      10.371  11.806  35.678  1.00  0.00           C
ATOM  11627  C36 POPE  143       9.371  12.546  36.578  1.00  0.00           C
ATOM  11630  C37 POPE  143       9.701  12.376  38.068  1.00  0.00           C
ATOM  11633  C38 POPE  143       8.471  12.516  38.968  1.00  0.00           C
ATOM  11636  C39 POPE  143       7.901  13.936  39.008  1.00  0.00           C
ATOM  11639 0C31 POPE  143       6.661  14.036  39.898  1.00  0.00           C
ATOM  11642 1C31 POPE  143       6.161  15.476  40.068  1.00  0.00           C
ATOM  11645 2C31 POPE  143       4.961  15.566  41.018  1.00  0.00           C
ATOM  11648 3C31 POPE  143       4.471  17.006  41.218  1.00  0.00           C
ATOM  11651 4C31 POPE  143       3.321  17.116  42.228  1.00  0.00           C
ATOM  11654 5C31 POPE  143       2.691  18.516  42.248  1.00  0.00           C
ATOM  11657 6C31 POPE  143       1.591  18.686  43.298  1.00  0.00           C
ATOM  11661  NH3 POPE  144       5.651  28.516  25.948  1.00  0.00           N
ATOM  11665  C12 POPE  144       6.381  29.766  26.338  1.00  0.00           C
ATOM  11668  C11 POPE  144       7.111  29.586  27.688  1.00  0.00           C
ATOM  11671  P   POPE  144       9.611  30.276  27.358  1.00  0.00           P
ATOM  11672  O13 POPE  144       9.491  29.956  25.918  1.00  0.00           O
ATOM  11673  O14 POPE  144      10.491  31.396  27.748  1.00  0.00           O
ATOM  11674  O11 POPE  144       9.981  28.976  28.138  1.00  0.00           O
ATOM  11675  O12 POPE  144       8.131  30.576  27.848  1.00  0.00           O
ATOM  11676  C1  POPE  144       9.711  28.836  29.528  1.00  0.00           C
ATOM  11679  C2  POPE  144      10.981  28.226  30.158  1.00  0.00           C
ATOM  11681  O21 POPE  144      10.781  27.296  31.228  1.00  0.00           O
ATOM  11682  C21 POPE  144       9.851  27.506  32.148  1.00  0.00           C
ATOM  11683  O22 POPE  144       9.081  28.446  32.218  1.00  0.00           O
ATOM  11684  C22 POPE  144      10.001  26.406  33.188  1.00  0.00           C
ATOM  11687  C3  POPE  144      12.001  29.346  30.518  1.00  0.00           C
ATOM  11690  O31 POPE  144      11.541  30.106  31.658  1.00  0.00           O
ATOM  11691  C31 POPE  144      12.391  31.026  32.058  1.00  0.00           C
ATOM  11692  O32 POPE  144      13.481  31.256  31.538  1.00  0.00           O
ATOM  11693  C32 POPE  144      11.851  31.746  33.278  1.00  0.00           C
ATOM  11696  C23 POPE  144       8.911  26.466  34.278  1.00  0.00           C
ATOM  11699  C24 POPE  144       9.301  25.696  35.548  1.00  0.00           C
ATOM  11702  C25 POPE  144       8.361  26.016  36.708  1.00  0.00           C
ATOM  11705  C26 POPE  144       9.011  25.806  38.078  1.00  0.00           C
ATOM  11708  C27 POPE  144       8.041  26.146  39.228  1.00  0.00           C
ATOM  11711  C28 POPE  144       8.621  25.856  40.618  1.00  0.00           C
ATOM  11714  C29 POPE  144       9.571  26.946  41.048  1.00  0.00           C
ATOM  11716 0C21 POPE  144       9.351  27.886  41.988  1.00  0.00           C
ATOM  11718 1C21 POPE  144       8.111  28.056  42.838  1.00  0.00           C
ATOM  11721 2C21 POPE  144       8.421  28.396  44.308  1.00  0.00           C
ATOM  11724 3C21 POPE  144       9.001  29.796  44.518  1.00  0.00           C
ATOM  11727 4C21 POPE  144       9.431  30.046  45.978  1.00  0.00           C
ATOM  11730 5C21 POPE  144      10.001  31.456  46.168  1.00  0.00           C
ATOM  11733 6C21 POPE  144      10.441  31.726  47.608  1.00  0.00           C
ATOM  11736 7C21 POPE  144      10.951  33.156  47.808  1.00  0.00           C
ATOM  11739 8C21 POPE  144      11.361  33.446  49.248  1.00  0.00           C
ATOM  11743  C33 POPE  144      13.001  32.456  34.038  1.00  0.00           C
ATOM  11746  C34 POPE  144      12.531  33.346  35.188  1.00  0.00           C
ATOM  11749  C35 POPE  144      11.821  32.606  36.328  1.00  0.00           C
ATOM  11752  C36 POPE  144      11.321  33.546  37.438  1.00  0.00           C
ATOM  11755  C37 POPE  144      12.441  34.356  38.108  1.00  0.00           C
ATOM  11758  C38 POPE  144      11.951  35.136  39.338  1.00  0.00           C
ATOM  11761  C39 POPE  144      10.961  36.276  39.028  1.00  0.00           C
ATOM  11764 0C31 POPE  144      11.501  37.296  38.008  1.00  0.00           C
ATOM  11767 1C31 POPE  144      10.831  38.666  38.078  1.00  0.00           C
ATOM  11770 2C31 POPE  144      11.141  39.436  39.368  1.00  0.00           C
ATOM  11773 3C31 POPE  144       9.911  39.616  40.268  1.00  0.00           C
ATOM  11776 4C31 POPE  144      10.191  40.556  41.438  1.00  0.00           C
ATOM  11779 5C31 POPE  144       8.941  40.906  42.248  1.00  0.00           C
ATOM  11782 6C31 POPE  144       8.001  41.896  41.548  1.00  0.00           C
ATOM  11786  NH3 POPE  145      40.331  84.336  31.508  1.00  0.00           N
ATOM  11790  C12 POPE  145      40.361  85.046  30.188  1.00  0.00           C
ATOM  11793  C11 POPE  145      39.081  84.816  29.338  1.00  0.00           C
ATOM  11796  P   POPE  145      36.931  84.176  30.738  1.00  0.00           P
ATOM  11797  O13 POPE  145      35.511  84.316  30.338  1.00  0.00           O
ATOM  11798  O14 POPE  145      37.541  82.836  30.658  1.00  0.00           O
ATOM  11799  O11 POPE  145      37.171  84.636  32.238  1.00  0.00           O
ATOM  11800  O12 POPE  145      37.861  85.226  29.968  1.00  0.00           O
ATOM  11801  C1  POPE  145      36.511  83.976  33.338  1.00  0.00           C
ATOM  11804  C2  POPE  145      37.181  82.656  33.848  1.00  0.00           C
ATOM  11806  O21 POPE  145      36.941  82.376  35.238  1.00  0.00           O
ATOM  11807  C21 POPE  145      35.861  82.786  35.828  1.00  0.00           C
ATOM  11808  O22 POPE  145      34.741  82.856  35.358  1.00  0.00           O
ATOM  11809  C22 POPE  145      36.331  83.296  37.178  1.00  0.00           C
ATOM  11812  C3  POPE  145      38.721  82.736  33.818  1.00  0.00           C
ATOM  11815  O31 POPE  145      39.101  83.906  34.578  1.00  0.00           O
ATOM  11816  C31 POPE  145      40.371  84.036  34.888  1.00  0.00           C
ATOM  11817  O32 POPE  145      41.311  83.636  34.238  1.00  0.00           O
ATOM  11818  C32 POPE  145      40.421  84.786  36.228  1.00  0.00           C
ATOM  11821  C23 POPE  145      35.191  83.686  38.118  1.00  0.00           C
ATOM  11824  C24 POPE  145      35.771  84.206  39.438  1.00  0.00           C
ATOM  11827  C25 POPE  145      34.721  84.236  40.538  1.00  0.00           C
ATOM  11830  C26 POPE  145      35.331  84.646  41.878  1.00  0.00           C
ATOM  11833  C27 POPE  145      34.291  84.656  43.008  1.00  0.00           C
ATOM  11836  C28 POPE  145      34.771  85.396  44.258  1.00  0.00           C
ATOM  11839  C29 POPE  145      35.001  86.836  43.898  1.00  0.00           C
ATOM  11841 0C21 POPE  145      35.701  87.756  44.568  1.00  0.00           C
ATOM  11843 1C21 POPE  145      36.431  87.556  45.868  1.00  0.00           C
ATOM  11846 2C21 POPE  145      35.821  88.316  47.058  1.00  0.00           C
ATOM  11849 3C21 POPE  145      34.331  87.986  47.288  1.00  0.00           C
ATOM  11852 4C21 POPE  145      33.751  88.476  48.618  1.00  0.00           C
ATOM  11855 5C21 POPE  145      33.831  90.006  48.758  1.00  0.00           C
ATOM  11858 6C21 POPE  145      33.061  90.566  49.968  1.00  0.00           C
ATOM  11861 7C21 POPE  145      33.901  90.516  51.248  1.00  0.00           C
ATOM  11864 8C21 POPE  145      33.321  91.246  52.458  1.00  0.00           C
ATOM  11868  C33 POPE  145      40.621  83.796  37.388  1.00  0.00           C
ATOM  11871  C34 POPE  145      40.561  84.416  38.788  1.00  0.00           C
ATOM  11874  C35 POPE  145      41.081  83.396  39.808  1.00  0.00           C
ATOM  11877  C36 POPE  145      40.981  83.826  41.278  1.00  0.00           C
ATOM  11880  C37 POPE  145      40.401  82.676  42.108  1.00  0.00           C
ATOM  11883  C38 POPE  145      40.621  82.826  43.608  1.00  0.00           C
ATOM  11886  C39 POPE  145      39.671  83.836  44.248  1.00  0.00           C
ATOM  11889 0C31 POPE  145      40.041  84.046  45.708  1.00  0.00           C
ATOM  11892 1C31 POPE  145      39.061  84.956  46.448  1.00  0.00           C
ATOM  11895 2C31 POPE  145      39.491  85.066  47.908  1.00  0.00           C
ATOM  11898 3C31 POPE  145      38.671  86.066  48.708  1.00  0.00           C
ATOM  11901 4C31 POPE  145      38.901  85.846  50.198  1.00  0.00           C
ATOM  11904 5C31 POPE  145      38.151  86.876  51.038  1.00  0.00           C
ATOM  11907 6C31 POPE  145      38.051  86.496  52.508  1.00  0.00           C
ATOM  11911  NH3 POPE  146      23.611  62.986  71.198  1.00  0.00           N
ATOM  11915  C12 POPE  146      22.921  62.266  72.328  1.00  0.00           C
ATOM  11918  C11 POPE  146      21.381  62.336  72.258  1.00  0.00           C
ATOM  11921  P   POPE  146      20.061  64.346  71.278  1.00  0.00           P
ATOM  11922  O13 POPE  146      19.111  63.336  70.778  1.00  0.00           O
ATOM  11923  O14 POPE  146      19.561  65.676  71.688  1.00  0.00           O
ATOM  11924  O11 POPE  146      21.221  64.566  70.228  1.00  0.00           O
ATOM  11925  O12 POPE  146      20.931  63.696  72.428  1.00  0.00           O
ATOM  11926  C1  POPE  146      21.001  65.526  69.198  1.00  0.00           C
ATOM  11929  C2  POPE  146      22.101  65.386  68.128  1.00  0.00           C
ATOM  11931  O21 POPE  146      21.781  66.326  67.088  1.00  0.00           O
ATOM  11932  C21 POPE  146      22.671  66.576  66.138  1.00  0.00           C
ATOM  11933  O22 POPE  146      23.851  66.296  66.138  1.00  0.00           O
ATOM  11934  C22 POPE  146      21.961  67.386  65.058  1.00  0.00           C
ATOM  11937  C3  POPE  146      22.061  63.906  67.638  1.00  0.00           C
ATOM  11940  O31 POPE  146      23.321  63.496  67.108  1.00  0.00           O
ATOM  11941  C31 POPE  146      23.351  63.356  65.798  1.00  0.00           C
ATOM  11942  O32 POPE  146      22.491  63.766  65.028  1.00  0.00           O
ATOM  11943  C32 POPE  146      24.561  62.516  65.438  1.00  0.00           C
ATOM  11946  C23 POPE  146      22.831  67.776  63.828  1.00  0.00           C
ATOM  11949  C24 POPE  146      21.971  68.296  62.678  1.00  0.00           C
ATOM  11952  C25 POPE  146      22.721  69.176  61.668  1.00  0.00           C
ATOM  11955  C26 POPE  146      21.881  69.476  60.428  1.00  0.00           C
ATOM  11958  C27 POPE  146      22.591  70.396  59.438  1.00  0.00           C
ATOM  11961  C28 POPE  146      21.761  70.586  58.158  1.00  0.00           C
ATOM  11964  C29 POPE  146      22.541  71.236  57.048  1.00  0.00           C
ATOM  11966 0C21 POPE  146      22.131  72.216  56.228  1.00  0.00           C
ATOM  11968 1C21 POPE  146      20.781  72.896  56.218  1.00  0.00           C
ATOM  11971 2C21 POPE  146      20.001  72.626  54.918  1.00  0.00           C
ATOM  11974 3C21 POPE  146      18.701  73.456  54.898  1.00  0.00           C
ATOM  11977 4C21 POPE  146      17.871  73.296  53.618  1.00  0.00           C
ATOM  11980 5C21 POPE  146      16.521  74.046  53.708  1.00  0.00           C
ATOM  11983 6C21 POPE  146      16.671  75.566  53.828  1.00  0.00           C
ATOM  11986 7C21 POPE  146      15.331  76.296  54.018  1.00  0.00           C
ATOM  11989 8C21 POPE  146      14.571  75.876  55.278  1.00  0.00           C
ATOM  11993  C33 POPE  146      25.121  62.866  64.048  1.00  0.00           C
ATOM  11996  C34 POPE  146      26.071  61.786  63.518  1.00  0.00           C
ATOM  11999  C35 POPE  146      25.411  60.426  63.298  1.00  0.00           C
ATOM  12002  C36 POPE  146      26.371  59.466  62.598  1.00  0.00           C
ATOM  12005  C37 POPE  146      25.751  58.076  62.428  1.00  0.00           C
ATOM  12008  C38 POPE  146      26.741  57.056  61.858  1.00  0.00           C
ATOM  12011  C39 POPE  146      27.421  57.526  60.558  1.00  0.00           C
ATOM  12014 0C31 POPE  146      28.271  56.416  59.948  1.00  0.00           C
ATOM  12017 1C31 POPE  146      29.041  56.876  58.708  1.00  0.00           C
ATOM  12020 2C31 POPE  146      29.901  55.746  58.118  1.00  0.00           C
ATOM  12023 3C31 POPE  146      30.591  56.116  56.798  1.00  0.00           C
ATOM  12026 4C31 POPE  146      29.601  56.566  55.718  1.00  0.00           C
ATOM  12029 5C31 POPE  146      30.221  56.666  54.318  1.00  0.00           C
ATOM  12032 6C31 POPE  146      29.231  57.156  53.278  1.00  0.00           C
ATOM  12036  NH3 POPE  147     107.261 106.046  31.688  1.00  0.00           N
ATOM  12040  C12 POPE  147     108.431 106.816  32.258  1.00  0.00           C
ATOM  12043  C11 POPE  147     109.351 107.326  31.128  1.00  0.00           C
ATOM  12046  P   POPE  147     111.361 108.906  30.738  1.00  0.00           P
ATOM  12047  O13 POPE  147     111.931 108.076  29.658  1.00  0.00           O
ATOM  12048  O14 POPE  147     110.461 110.026  30.378  1.00  0.00           O
ATOM  12049  O11 POPE  147     112.511 109.506  31.638  1.00  0.00           O
ATOM  12050  O12 POPE  147     110.521 107.956  31.668  1.00  0.00           O
ATOM  12051  C1  POPE  147     113.071 108.816  32.758  1.00  0.00           C
ATOM  12054  C2  POPE  147     112.591 109.466  34.078  1.00  0.00           C
ATOM  12056  O21 POPE  147     113.381 108.956  35.178  1.00  0.00           O
ATOM  12057  C21 POPE  147     113.611 109.856  36.128  1.00  0.00           C
ATOM  12058  O22 POPE  147     113.471 111.056  36.018  1.00  0.00           O
ATOM  12059  C22 POPE  147     113.981 109.166  37.448  1.00  0.00           C
ATOM  12062  C3  POPE  147     111.071 109.176  34.298  1.00  0.00           C
ATOM  12065  O31 POPE  147     110.691 109.346  35.678  1.00  0.00           O
ATOM  12066  C31 POPE  147     109.901 108.386  36.168  1.00  0.00           C
ATOM  12067  O32 POPE  147     109.281 107.566  35.518  1.00  0.00           O
ATOM  12068  C32 POPE  147     110.071 108.386  37.678  1.00  0.00           C
ATOM  12071  C23 POPE  147     113.611 110.106  38.628  1.00  0.00           C
ATOM  12074  C24 POPE  147     113.711 109.476  40.028  1.00  0.00           C
ATOM  12077  C25 POPE  147     115.141 109.396  40.598  1.00  0.00           C
ATOM  12080  C26 POPE  147     115.731 107.986  40.558  1.00  0.00           C
ATOM  12083  C27 POPE  147     116.851 107.716  41.588  1.00  0.00           C
ATOM  12086  C28 POPE  147     116.451 107.916  43.078  1.00  0.00           C
ATOM  12089  C29 POPE  147     115.141 107.286  43.458  1.00  0.00           C
ATOM  12091 0C21 POPE  147     114.921 106.226  44.258  1.00  0.00           C
ATOM  12093 1C21 POPE  147     115.941 105.376  44.968  1.00  0.00           C
ATOM  12096 2C21 POPE  147     115.891 105.586  46.488  1.00  0.00           C
ATOM  12099 3C21 POPE  147     116.881 104.686  47.238  1.00  0.00           C
ATOM  12102 4C21 POPE  147     116.911 104.986  48.748  1.00  0.00           C
ATOM  12105 5C21 POPE  147     117.951 104.116  49.478  1.00  0.00           C
ATOM  12108 6C21 POPE  147     118.031 104.426  50.978  1.00  0.00           C
ATOM  12111 7C21 POPE  147     119.011 103.506  51.718  1.00  0.00           C
ATOM  12114 8C21 POPE  147     119.111 103.816  53.208  1.00  0.00           C
ATOM  12118  C33 POPE  147     109.871 106.976  38.248  1.00  0.00           C
ATOM  12121  C34 POPE  147     108.391 106.646  38.438  1.00  0.00           C
ATOM  12124  C35 POPE  147     108.061 106.036  39.808  1.00  0.00           C
ATOM  12127  C36 POPE  147     108.001 107.036  40.968  1.00  0.00           C
ATOM  12130  C37 POPE  147     109.351 107.626  41.398  1.00  0.00           C
ATOM  12133  C38 POPE  147     109.291 108.246  42.798  1.00  0.00           C
ATOM  12136  C39 POPE  147     110.651 108.786  43.248  1.00  0.00           C
ATOM  12139 0C31 POPE  147     110.741 108.896  44.768  1.00  0.00           C
ATOM  12142 1C31 POPE  147     112.121 109.346  45.268  1.00  0.00           C
ATOM  12145 2C31 POPE  147     112.281 109.196  46.788  1.00  0.00           C
ATOM  12148 3C31 POPE  147     112.421 107.726  47.218  1.00  0.00           C
ATOM  12151 4C31 POPE  147     112.551 107.576  48.738  1.00  0.00           C
ATOM  12154 5C31 POPE  147     112.591 106.106  49.178  1.00  0.00           C
ATOM  12157 6C31 POPE  147     112.651 105.926  50.698  1.00  0.00           C
ATOM  12161  NH3 POPE  148       8.641   4.966  71.518  1.00  0.00           N
ATOM  12165  C12 POPE  148       9.541   6.156  71.718  1.00  0.00           C
ATOM  12168  C11 POPE  148      10.421   6.446  70.478  1.00  0.00           C
ATOM  12171  P   POPE  148      12.521   5.506  69.168  1.00  0.00           P
ATOM  12172  O13 POPE  148      13.891   5.346  69.708  1.00  0.00           O
ATOM  12173  O14 POPE  148      12.101   4.536  68.138  1.00  0.00           O
ATOM  12174  O11 POPE  148      12.341   6.986  68.628  1.00  0.00           O
ATOM  12175  O12 POPE  148      11.441   5.446  70.328  1.00  0.00           O
ATOM  12176  C1  POPE  148      12.171   7.246  67.238  1.00  0.00           C
ATOM  12179  C2  POPE  148      10.661   7.326  66.878  1.00  0.00           C
ATOM  12181  O21 POPE  148      10.381   6.936  65.528  1.00  0.00           O
ATOM  12182  C21 POPE  148      11.081   7.506  64.568  1.00  0.00           C
ATOM  12183  O22 POPE  148      11.881   8.416  64.698  1.00  0.00           O
ATOM  12184  C22 POPE  148      10.681   6.866  63.248  1.00  0.00           C
ATOM  12187  C3  POPE  148      10.091   8.716  67.268  1.00  0.00           C
ATOM  12190  O31 POPE  148       8.661   8.796  67.268  1.00  0.00           O
ATOM  12191  C31 POPE  148       7.931   9.446  66.338  1.00  0.00           C
ATOM  12192  O32 POPE  148       6.741   9.656  66.508  1.00  0.00           O
ATOM  12193  C32 POPE  148       8.651   9.796  65.048  1.00  0.00           C
ATOM  12196  C23 POPE  148      11.501   7.426  62.078  1.00  0.00           C
ATOM  12199  C24 POPE  148      11.081   6.816  60.728  1.00  0.00           C
ATOM  12202  C25 POPE  148      11.941   7.336  59.578  1.00  0.00           C
ATOM  12205  C26 POPE  148      11.601   8.776  59.178  1.00  0.00           C
ATOM  12208  C27 POPE  148      12.721   9.436  58.358  1.00  0.00           C
ATOM  12211  C28 POPE  148      12.371  10.866  57.898  1.00  0.00           C
ATOM  12214  C29 POPE  148      11.291  10.866  56.848  1.00  0.00           C
ATOM  12216 0C21 POPE  148      11.441  11.116  55.538  1.00  0.00           C
ATOM  12218 1C21 POPE  148      12.741  11.446  54.838  1.00  0.00           C
ATOM  12221 2C21 POPE  148      13.441  10.206  54.278  1.00  0.00           C
ATOM  12224 3C21 POPE  148      14.831  10.536  53.708  1.00  0.00           C
ATOM  12227 4C21 POPE  148      15.411   9.366  52.908  1.00  0.00           C
ATOM  12230 5C21 POPE  148      16.831   9.616  52.368  1.00  0.00           C
ATOM  12233 6C21 POPE  148      17.891   9.676  53.478  1.00  0.00           C
ATOM  12236 7C21 POPE  148      19.301   9.376  52.958  1.00  0.00           C
ATOM  12239 8C21 POPE  148      20.391   9.556  54.008  1.00  0.00           C
ATOM  12243  C33 POPE  148       7.791  10.636  64.088  1.00  0.00           C
ATOM  12246  C34 POPE  148       8.411  10.666  62.698  1.00  0.00           C
ATOM  12249  C35 POPE  148       7.641  11.566  61.738  1.00  0.00           C
ATOM  12252  C36 POPE  148       8.021  11.326  60.278  1.00  0.00           C
ATOM  12255  C37 POPE  148       7.261  12.236  59.318  1.00  0.00           C
ATOM  12258  C38 POPE  148       7.711  12.036  57.868  1.00  0.00           C
ATOM  12261  C39 POPE  148       6.911  12.876  56.878  1.00  0.00           C
ATOM  12264 0C31 POPE  148       7.291  12.546  55.428  1.00  0.00           C
ATOM  12267 1C31 POPE  148       6.541  13.406  54.408  1.00  0.00           C
ATOM  12270 2C31 POPE  148       6.881  13.036  52.958  1.00  0.00           C
ATOM  12273 3C31 POPE  148       6.411  11.626  52.558  1.00  0.00           C
ATOM  12276 4C31 POPE  148       6.721  11.296  51.098  1.00  0.00           C
ATOM  12279 5C31 POPE  148       6.311   9.866  50.718  1.00  0.00           C
ATOM  12282 6C31 POPE  148       6.741   9.476  49.308  1.00  0.00           C
ATOM  12286  NH3 POPE  149      95.691 104.926  73.768  1.00  0.00           N
ATOM  12290  C12 POPE  149      95.741 104.526  75.208  1.00  0.00           C
ATOM  12293  C11 POPE  149      97.131 104.826  75.798  1.00  0.00           C
ATOM  12296  P   POPE  149      97.861 107.296  75.188  1.00  0.00           P
ATOM  12297  O13 POPE  149      97.131 107.226  73.888  1.00  0.00           O
ATOM  12298  O14 POPE  149      97.801 108.596  75.888  1.00  0.00           O
ATOM  12299  O11 POPE  149      99.341 106.776  74.968  1.00  0.00           O
ATOM  12300  O12 POPE  149      97.241 106.206  76.138  1.00  0.00           O
ATOM  12301  C1  POPE  149     100.351 107.586  74.348  1.00  0.00           C
ATOM  12304  C2  POPE  149     100.991 106.896  73.108  1.00  0.00           C
ATOM  12306  O21 POPE  149     101.331 107.856  72.088  1.00  0.00           O
ATOM  12307  C21 POPE  149     100.381 108.356  71.308  1.00  0.00           C
ATOM  12308  O22 POPE  149      99.181 108.146  71.358  1.00  0.00           O
ATOM  12309  C22 POPE  149     101.011 109.346  70.348  1.00  0.00           C
ATOM  12312  C3  POPE  149     100.201 105.666  72.568  1.00  0.00           C
ATOM  12315  O31 POPE  149     100.681 105.216  71.278  1.00  0.00           O
ATOM  12316  C31 POPE  149     101.751 104.436  71.308  1.00  0.00           C
ATOM  12317  O32 POPE  149     102.321 104.036  72.308  1.00  0.00           O
ATOM  12318  C32 POPE  149     102.131 103.996  69.888  1.00  0.00           C
ATOM  12321  C23 POPE  149     100.801 108.916  68.878  1.00  0.00           C
ATOM  12324  C24 POPE  149     101.611 109.816  67.938  1.00  0.00           C
ATOM  12327  C25 POPE  149     101.361 109.516  66.458  1.00  0.00           C
ATOM  12330  C26 POPE  149     102.071 108.266  65.948  1.00  0.00           C
ATOM  12333  C27 POPE  149     101.821 108.056  64.448  1.00  0.00           C
ATOM  12336  C28 POPE  149     102.761 107.006  63.808  1.00  0.00           C
ATOM  12339  C29 POPE  149     102.501 106.916  62.318  1.00  0.00           C
ATOM  12341 0C21 POPE  149     102.541 105.826  61.538  1.00  0.00           C
ATOM  12343 1C21 POPE  149     102.931 104.426  61.948  1.00  0.00           C
ATOM  12346 2C21 POPE  149     101.811 103.376  61.808  1.00  0.00           C
ATOM  12349 3C21 POPE  149     101.451 103.006  60.358  1.00  0.00           C
ATOM  12352 4C21 POPE  149     100.501 101.796  60.318  1.00  0.00           C
ATOM  12355 5C21 POPE  149     100.121 101.286  58.908  1.00  0.00           C
ATOM  12358 6C21 POPE  149      99.271 100.006  59.028  1.00  0.00           C
ATOM  12361 7C21 POPE  149      98.841  99.376  57.708  1.00  0.00           C
ATOM  12364 8C21 POPE  149      98.051  98.076  57.918  1.00  0.00           C
ATOM  12368  C33 POPE  149     103.561 104.416  69.458  1.00  0.00           C
ATOM  12371  C34 POPE  149     103.571 105.806  68.798  1.00  0.00           C
ATOM  12374  C35 POPE  149     104.941 106.286  68.288  1.00  0.00           C
ATOM  12377  C36 POPE  149     105.521 105.516  67.088  1.00  0.00           C
ATOM  12380  C37 POPE  149     106.651 106.306  66.408  1.00  0.00           C
ATOM  12383  C38 POPE  149     107.731 105.486  65.678  1.00  0.00           C
ATOM  12386  C39 POPE  149     107.331 104.966  64.278  1.00  0.00           C
ATOM  12389 0C31 POPE  149     106.361 103.776  64.308  1.00  0.00           C
ATOM  12392 1C31 POPE  149     106.241 103.086  62.948  1.00  0.00           C
ATOM  12395 2C31 POPE  149     105.301 101.876  62.998  1.00  0.00           C
ATOM  12398 3C31 POPE  149     105.131 101.206  61.628  1.00  0.00           C
ATOM  12401 4C31 POPE  149     104.091 100.076  61.648  1.00  0.00           C
ATOM  12404 5C31 POPE  149     103.821  99.486  60.258  1.00  0.00           C
ATOM  12407 6C31 POPE  149     102.731  98.416  60.278  1.00  0.00           C
ATOM  12411  NH3 POPE  150      70.631  52.346  29.178  1.00  0.00           N
ATOM  12415  C12 POPE  150      69.161  52.106  29.358  1.00  0.00           C
ATOM  12418  C11 POPE  150      68.341  52.506  28.128  1.00  0.00           C
ATOM  12421  P   POPE  150      65.941  53.186  29.048  1.00  0.00           P
ATOM  12422  O13 POPE  150      66.011  54.566  28.508  1.00  0.00           O
ATOM  12423  O14 POPE  150      64.621  52.536  29.048  1.00  0.00           O
ATOM  12424  O11 POPE  150      66.511  53.176  30.528  1.00  0.00           O
ATOM  12425  O12 POPE  150      66.951  52.206  28.308  1.00  0.00           O
ATOM  12426  C1  POPE  150      66.421  51.986  31.318  1.00  0.00           C
ATOM  12429  C2  POPE  150      67.241  52.106  32.638  1.00  0.00           C
ATOM  12431  O21 POPE  150      67.071  50.926  33.448  1.00  0.00           O
ATOM  12432  C21 POPE  150      65.921  50.746  34.068  1.00  0.00           C
ATOM  12433  O22 POPE  150      64.931  51.436  33.978  1.00  0.00           O
ATOM  12434  C22 POPE  150      66.031  49.486  34.938  1.00  0.00           C
ATOM  12437  C3  POPE  150      66.951  53.436  33.418  1.00  0.00           C
ATOM  12440  O31 POPE  150      67.321  53.356  34.818  1.00  0.00           O
ATOM  12441  C31 POPE  150      68.621  53.316  35.088  1.00  0.00           C
ATOM  12442  O32 POPE  150      69.521  53.476  34.288  1.00  0.00           O
ATOM  12443  C32 POPE  150      68.751  52.996  36.578  1.00  0.00           C
ATOM  12446  C23 POPE  150      64.871  49.356  35.958  1.00  0.00           C
ATOM  12449  C24 POPE  150      64.821  47.976  36.648  1.00  0.00           C
ATOM  12452  C25 POPE  150      66.001  47.686  37.598  1.00  0.00           C
ATOM  12455  C26 POPE  150      65.791  48.186  39.038  1.00  0.00           C
ATOM  12458  C27 POPE  150      67.041  47.976  39.908  1.00  0.00           C
ATOM  12461  C28 POPE  150      66.821  48.266  41.408  1.00  0.00           C
ATOM  12464  C29 POPE  150      66.001  47.176  42.058  1.00  0.00           C
ATOM  12466 0C21 POPE  150      64.991  47.326  42.938  1.00  0.00           C
ATOM  12468 1C21 POPE  150      64.471  48.596  43.548  1.00  0.00           C
ATOM  12471 2C21 POPE  150      64.501  48.516  45.088  1.00  0.00           C
ATOM  12474 3C21 POPE  150      65.931  48.406  45.668  1.00  0.00           C
ATOM  12477 4C21 POPE  150      65.981  48.306  47.198  1.00  0.00           C
ATOM  12480 5C21 POPE  150      65.141  47.156  47.788  1.00  0.00           C
ATOM  12483 6C21 POPE  150      65.361  46.966  49.288  1.00  0.00           C
ATOM  12486 7C21 POPE  150      64.281  46.096  49.938  1.00  0.00           C
ATOM  12489 8C21 POPE  150      64.481  45.876  51.438  1.00  0.00           C
ATOM  12493  C33 POPE  150      70.011  52.226  37.038  1.00  0.00           C
ATOM  12496  C34 POPE  150      69.751  51.506  38.378  1.00  0.00           C
ATOM  12499  C35 POPE  150      69.131  52.396  39.468  1.00  0.00           C
ATOM  12502  C36 POPE  150      68.851  51.646  40.788  1.00  0.00           C
ATOM  12505  C37 POPE  150      68.421  52.596  41.918  1.00  0.00           C
ATOM  12508  C38 POPE  150      67.891  51.876  43.168  1.00  0.00           C
ATOM  12511  C39 POPE  150      67.641  52.826  44.358  1.00  0.00           C
ATOM  12514 0C31 POPE  150      66.451  53.786  44.188  1.00  0.00           C
ATOM  12517 1C31 POPE  150      66.191  54.616  45.468  1.00  0.00           C
ATOM  12520 2C31 POPE  150      64.871  55.406  45.448  1.00  0.00           C
ATOM  12523 3C31 POPE  150      64.961  56.796  44.788  1.00  0.00           C
ATOM  12526 4C31 POPE  150      65.311  57.906  45.798  1.00  0.00           C
ATOM  12529 5C31 POPE  150      65.411  59.296  45.148  1.00  0.00           C
ATOM  12532 6C31 POPE  150      65.511  60.446  46.158  1.00  0.00           C
ATOM  12536  NH3 POPE  151      30.581 125.476  70.568  1.00  0.00           N
ATOM  12540  C12 POPE  151      31.871 124.696  70.658  1.00  0.00           C
ATOM  12543  C11 POPE  151      32.031 123.666  69.518  1.00  0.00           C
ATOM  12546  P   POPE  151      33.251 121.756  70.758  1.00  0.00           P
ATOM  12547  O13 POPE  151      34.271 122.066  71.788  1.00  0.00           O
ATOM  12548  O14 POPE  151      31.881 121.486  71.228  1.00  0.00           O
ATOM  12549  O11 POPE  151      33.811 120.476  70.038  1.00  0.00           O
ATOM  12550  O12 POPE  151      33.221 122.886  69.658  1.00  0.00           O
ATOM  12551  C1  POPE  151      33.561 120.126  68.678  1.00  0.00           C
ATOM  12554  C2  POPE  151      34.611 120.716  67.708  1.00  0.00           C
ATOM  12556  O21 POPE  151      34.311 120.286  66.378  1.00  0.00           O
ATOM  12557  C21 POPE  151      33.981 121.196  65.508  1.00  0.00           C
ATOM  12558  O22 POPE  151      33.611 122.326  65.758  1.00  0.00           O
ATOM  12559  C22 POPE  151      34.181 120.626  64.108  1.00  0.00           C
ATOM  12562  C3  POPE  151      36.081 120.286  68.028  1.00  0.00           C
ATOM  12565  O31 POPE  151      36.411 118.966  67.518  1.00  0.00           O
ATOM  12566  C31 POPE  151      36.781 118.906  66.238  1.00  0.00           C
ATOM  12567  O32 POPE  151      37.051 119.866  65.528  1.00  0.00           O
ATOM  12568  C32 POPE  151      36.891 117.436  65.818  1.00  0.00           C
ATOM  12571  C23 POPE  151      33.151 119.566  63.658  1.00  0.00           C
ATOM  12574  C24 POPE  151      33.701 118.806  62.438  1.00  0.00           C
ATOM  12577  C25 POPE  151      32.651 118.036  61.628  1.00  0.00           C
ATOM  12580  C26 POPE  151      33.311 117.166  60.548  1.00  0.00           C
ATOM  12583  C27 POPE  151      32.381 116.786  59.388  1.00  0.00           C
ATOM  12586  C28 POPE  151      33.121 115.926  58.338  1.00  0.00           C
ATOM  12589  C29 POPE  151      32.391 115.846  57.028  1.00  0.00           C
ATOM  12591 0C21 POPE  151      31.801 114.756  56.498  1.00  0.00           C
ATOM  12593 1C21 POPE  151      31.711 113.406  57.158  1.00  0.00           C
ATOM  12596 2C21 POPE  151      30.831 112.436  56.338  1.00  0.00           C
ATOM  12599 3C21 POPE  151      30.491 111.146  57.098  1.00  0.00           C
ATOM  12602 4C21 POPE  151      29.531 110.216  56.338  1.00  0.00           C
ATOM  12605 5C21 POPE  151      30.161 109.496  55.128  1.00  0.00           C
ATOM  12608 6C21 POPE  151      31.021 108.276  55.498  1.00  0.00           C
ATOM  12611 7C21 POPE  151      30.421 106.936  55.028  1.00  0.00           C
ATOM  12614 8C21 POPE  151      29.181 106.496  55.808  1.00  0.00           C
ATOM  12618  C33 POPE  151      37.261 117.186  64.328  1.00  0.00           C
ATOM  12621  C34 POPE  151      37.871 115.796  64.088  1.00  0.00           C
ATOM  12624  C35 POPE  151      38.021 115.436  62.598  1.00  0.00           C
ATOM  12627  C36 POPE  151      36.781 114.726  62.008  1.00  0.00           C
ATOM  12630  C37 POPE  151      36.821 114.606  60.478  1.00  0.00           C
ATOM  12633  C38 POPE  151      36.191 113.316  59.918  1.00  0.00           C
ATOM  12636  C39 POPE  151      37.091 112.066  60.048  1.00  0.00           C
ATOM  12639 0C31 POPE  151      38.231 111.976  59.018  1.00  0.00           C
ATOM  12642 1C31 POPE  151      39.211 110.856  59.358  1.00  0.00           C
ATOM  12645 2C31 POPE  151      40.401 110.716  58.388  1.00  0.00           C
ATOM  12648 3C31 POPE  151      40.081 109.866  57.148  1.00  0.00           C
ATOM  12651 4C31 POPE  151      41.311 109.676  56.248  1.00  0.00           C
ATOM  12654 5C31 POPE  151      41.101 108.636  55.138  1.00  0.00           C
ATOM  12657 6C31 POPE  151      42.321 108.436  54.248  1.00  0.00           C
ATOM  12661  NH3 POPE  152     100.491  71.386  72.228  1.00  0.00           N
ATOM  12665  C12 POPE  152     101.601  70.966  73.168  1.00  0.00           C
ATOM  12668  C11 POPE  152     101.141  70.206  74.418  1.00  0.00           C
ATOM  12671  P   POPE  152     102.901  68.216  74.678  1.00  0.00           P
[truncated: 1,673,232 more chars]
