# Supplementary material for: Characterizing Membrane Association and Periplasmic Transfer of Bacterial Lipoproteins through Molecular Dynamics Simulations
Source: Structure. 2020 Apr 7;28(4):475–487.e3. doi: 10.1016/j.str.2020.01.012 (PMC7139219; doi:10.1016/j.str.2020.01.012)
Supplement: Data S1. Final Coordinates from Simulations (Y–Z), Related to Figure 3 [file mmc3.zip › Y-Z/YBFP-2-atomistic.pdb]

TITLE     Protein
REMARK    THIS IS A SIMULATION BOX
CRYST1  129.291  129.291  104.775  90.00  90.00  90.00 P 1           1
MODEL        1
ATOM      1  N   CYSTA   1      69.431  60.956  69.673  1.00  0.00           N
ATOM      3  CA  CYSTA   1      70.661  60.336  69.162  1.00  0.00           C
ATOM      5  C   CYSTA   1      71.580  60.395  70.412  1.00  0.00           C
ATOM      6  O   CYSTA   1      71.080  60.836  71.432  1.00  0.00           O
ATOM      7  CB  CYSTA   1      71.211  60.866  67.792  1.00  0.00           C
ATOM     10  SG  CYSTA   1      72.851  61.666  67.743  1.00  0.00           S
ATOM     11  C1  CYSTA   1      72.290  63.396  67.732  1.00  0.00           C
ATOM     14  CA1 CYSTA   1      68.670  61.975  69.242  1.00  0.00           C
ATOM     15  OA1 CYSTA   1      68.490  62.876  70.053  1.00  0.00           O
ATOM     16  CA2 CYSTA   1      67.941  62.106  67.933  1.00  0.00           C
ATOM     19  C11 CYSTA   1      72.461  64.176  66.412  1.00  0.00           C
ATOM     21  O11 CYSTA   1      71.720  63.486  65.382  1.00  0.00           O
ATOM     22  CX1 CYSTA   1      71.621  64.166  64.263  1.00  0.00           C
ATOM     23  OX1 CYSTA   1      71.860  65.356  64.123  1.00  0.00           O
ATOM     24  CX2 CYSTA   1      71.131  63.225  63.143  1.00  0.00           C
ATOM     27  C12 CYSTA   1      73.970  64.356  66.042  1.00  0.00           C
ATOM     30  O12 CYSTA   1      74.540  63.086  65.703  1.00  0.00           O
ATOM     31  CD1 CYSTA   1      75.831  62.916  65.903  1.00  0.00           C
ATOM     32  OD1 CYSTA   1      76.631  63.766  66.252  1.00  0.00           O
ATOM     33  CD2 CYSTA   1      76.220  61.496  65.472  1.00  0.00           C
ATOM     36  CA3 CYSTA   1      66.470  62.505  68.232  1.00  0.00           C
ATOM     39  CA4 CYSTA   1      65.551  62.806  67.033  1.00  0.00           C
ATOM     42  CA5 CYSTA   1      65.271  61.635  66.072  1.00  0.00           C
ATOM     45  CA6 CYSTA   1      66.341  61.446  64.983  1.00  0.00           C
ATOM     48  CA7 CYSTA   1      66.040  62.166  63.652  1.00  0.00           C
ATOM     51  CA8 CYSTA   1      66.101  63.696  63.712  1.00  0.00           C
ATOM     54  CA9 CYSTA   1      65.701  64.346  62.382  1.00  0.00           C
ATOM     57 0CA1 CYSTA   1      65.390  65.846  62.502  1.00  0.00           C
ATOM     60 1CA1 CYSTA   1      64.600  66.336  61.282  1.00  0.00           C
ATOM     63 2CA1 CYSTA   1      64.000  67.746  61.392  1.00  0.00           C
ATOM     66 3CA1 CYSTA   1      62.981  67.986  60.272  1.00  0.00           C
ATOM     69 4CA1 CYSTA   1      62.021  69.145  60.513  1.00  0.00           C
ATOM     72 5CA1 CYSTA   1      62.680  70.526  60.462  1.00  0.00           C
ATOM     75 6CA1 CYSTA   1      61.761  71.645  60.963  1.00  0.00           C
ATOM     79  CD3 CYSTA   1      76.981  61.575  64.132  1.00  0.00           C
ATOM     82  CD4 CYSTA   1      76.251  62.475  63.122  1.00  0.00           C
ATOM     85  CD5 CYSTA   1      76.830  62.435  61.712  1.00  0.00           C
ATOM     88  CD6 CYSTA   1      76.561  61.096  61.022  1.00  0.00           C
ATOM     91  CD7 CYSTA   1      76.590  61.206  59.502  1.00  0.00           C
ATOM     94  CD8 CYSTA   1      76.020  59.956  58.822  1.00  0.00           C
ATOM     97  CD9 CYSTA   1      75.711  60.126  57.322  1.00  0.00           C
ATOM    100 0CD1 CYSTA   1      76.920  60.376  56.423  1.00  0.00           C
ATOM    103 1CD1 CYSTA   1      77.280  61.866  56.233  1.00  0.00           C
ATOM    106 2CD1 CYSTA   1      78.450  62.066  55.272  1.00  0.00           C
ATOM    109 3CD1 CYSTA   1      78.830  63.545  55.102  1.00  0.00           C
ATOM    112 4CD1 CYSTA   1      80.051  63.736  54.193  1.00  0.00           C
ATOM    115 5CD1 CYSTA   1      80.411  65.206  53.982  1.00  0.00           C
ATOM    118 6CD1 CYSTA   1      81.651  65.395  53.102  1.00  0.00           C
ATOM    122  CX3 CYSTA   1      72.140  63.146  61.963  1.00  0.00           C
ATOM    125  CX4 CYSTA   1      71.761  62.155  60.853  1.00  0.00           C
ATOM    128  CX5 CYSTA   1      72.661  62.256  59.603  1.00  0.00           C
ATOM    131  CX6 CYSTA   1      72.381  63.496  58.752  1.00  0.00           C
ATOM    134  CX7 CYSTA   1      73.461  63.746  57.693  1.00  0.00           C
ATOM    137  CX8 CYSTA   1      73.250  65.086  56.963  1.00  0.00           C
ATOM    140  CX9 CYSTA   1      74.421  65.476  56.103  1.00  0.00           C
ATOM    142 0CX1 CYSTA   1      74.400  65.626  54.762  1.00  0.00           C
ATOM    144 1CX1 CYSTA   1      73.210  65.376  53.882  1.00  0.00           C
ATOM    147 2CX1 CYSTA   1      73.561  65.346  52.382  1.00  0.00           C
ATOM    150 3CX1 CYSTA   1      74.600  64.286  52.013  1.00  0.00           C
ATOM    153 4CX1 CYSTA   1      74.751  64.116  50.492  1.00  0.00           C
ATOM    156 5CX1 CYSTA   1      75.831  63.106  50.092  1.00  0.00           C
ATOM    159 6CX1 CYSTA   1      77.250  63.655  50.303  1.00  0.00           C
ATOM    162 7CX1 CYSTA   1      78.341  62.696  49.832  1.00  0.00           C
ATOM    165 8CX1 CYSTA   1      79.741  63.295  50.002  1.00  0.00           C
ATOM    169  N   ALA A   2      72.890  60.005  70.503  1.00  0.00           N
ATOM    171  CA  ALA A   2      73.631  60.286  71.742  1.00  0.00           C
ATOM    173  CB  ALA A   2      73.321  59.306  72.882  1.00  0.00           C
ATOM    177  C   ALA A   2      75.150  60.276  71.702  1.00  0.00           C
ATOM    178  O   ALA A   2      75.790  59.636  70.893  1.00  0.00           O
ATOM    179  N   GLN A   3      75.831  60.905  72.693  1.00  0.00           N
ATOM    181  CA  GLN A   3      75.500  62.186  73.302  1.00  0.00           C
ATOM    183  CB  GLN A   3      75.301  62.166  74.862  1.00  0.00           C
ATOM    186  CG  GLN A   3      76.521  62.016  75.792  1.00  0.00           C
ATOM    189  CD  GLN A   3      77.521  60.966  75.312  1.00  0.00           C
ATOM    190  OE1 GLN A   3      78.580  61.276  74.783  1.00  0.00           O
ATOM    191  NE2 GLN A   3      77.161  59.676  75.502  1.00  0.00           N
ATOM    194  C   GLN A   3      76.540  63.196  72.813  1.00  0.00           C
ATOM    195  O   GLN A   3      77.291  63.846  73.533  1.00  0.00           O
ATOM    196  N   PRO A   4      76.511  63.356  71.493  1.00  0.00           N
ATOM    197  CD  PRO A   4      77.551  62.666  70.722  1.00  0.00           C
ATOM    200  CA  PRO A   4      76.441  64.675  70.893  1.00  0.00           C
ATOM    202  CB  PRO A   4      76.310  64.306  69.432  1.00  0.00           C
ATOM    205  CG  PRO A   4      77.301  63.136  69.292  1.00  0.00           C
ATOM    208  C   PRO A   4      75.330  65.545  71.403  1.00  0.00           C
ATOM    209  O   PRO A   4      74.220  65.496  70.882  1.00  0.00           O
ATOM    210  N   GLU A   5      75.650  66.276  72.493  1.00  0.00           N
ATOM    212  CA  GLU A   5      74.771  66.816  73.493  1.00  0.00           C
ATOM    214  CB  GLU A   5      75.580  67.576  74.583  1.00  0.00           C
ATOM    217  CG  GLU A   5      76.500  66.645  75.443  1.00  0.00           C
ATOM    220  CD  GLU A   5      76.290  66.746  76.953  1.00  0.00           C
ATOM    221  OE1 GLU A   5      76.400  67.886  77.472  1.00  0.00           O
ATOM    222  OE2 GLU A   5      76.070  65.725  77.653  1.00  0.00           O
ATOM    223  C   GLU A   5      73.551  67.606  73.092  1.00  0.00           C
ATOM    224  O   GLU A   5      73.360  68.086  71.972  1.00  0.00           O
ATOM    225  N   GLN A   6      72.731  67.865  74.123  1.00  0.00           N
ATOM    227  CA  GLN A   6      71.761  68.926  74.202  1.00  0.00           C
ATOM    229  CB  GLN A   6      71.351  69.215  75.663  1.00  0.00           C
ATOM    232  CG  GLN A   6      72.500  69.215  76.702  1.00  0.00           C
ATOM    235  CD  GLN A   6      72.580  67.905  77.482  1.00  0.00           C
ATOM    236  OE1 GLN A   6      73.131  66.886  77.073  1.00  0.00           O
ATOM    237  NE2 GLN A   6      71.921  67.886  78.662  1.00  0.00           N
ATOM    240  C   GLN A   6      72.011  70.236  73.472  1.00  0.00           C
ATOM    241  O   GLN A   6      71.061  70.825  72.972  1.00  0.00           O
ATOM    242  N   SER A   7      73.271  70.756  73.403  1.00  0.00           N
ATOM    244  CA  SER A   7      73.530  72.016  72.702  1.00  0.00           C
ATOM    246  CB  SER A   7      75.021  72.446  72.763  1.00  0.00           C
ATOM    249  OG  SER A   7      75.250  73.806  72.353  1.00  0.00           O
ATOM    251  C   SER A   7      73.161  71.956  71.233  1.00  0.00           C
ATOM    252  O   SER A   7      72.391  72.766  70.752  1.00  0.00           O
ATOM    253  N   SER A   8      73.621  70.956  70.452  1.00  0.00           N
ATOM    255  CA  SER A   8      73.561  71.066  69.002  1.00  0.00           C
ATOM    257  CB  SER A   8      74.661  70.236  68.292  1.00  0.00           C
ATOM    260  OG  SER A   8      74.600  68.856  68.663  1.00  0.00           O
ATOM    262  C   SER A   8      72.231  70.626  68.442  1.00  0.00           C
ATOM    263  O   SER A   8      71.970  70.806  67.252  1.00  0.00           O
ATOM    264  N   LEU A   9      71.351  70.106  69.312  1.00  0.00           N
ATOM    266  CA  LEU A   9      69.951  69.935  69.042  1.00  0.00           C
ATOM    268  CB  LEU A   9      69.561  68.456  69.372  1.00  0.00           C
ATOM    271  CG  LEU A   9      69.830  67.505  68.192  1.00  0.00           C
ATOM    273  CD1 LEU A   9      69.670  66.026  68.593  1.00  0.00           C
ATOM    277  CD2 LEU A   9      68.891  67.836  67.033  1.00  0.00           C
ATOM    281  C   LEU A   9      69.040  70.916  69.783  1.00  0.00           C
ATOM    282  O   LEU A   9      67.820  70.806  69.663  1.00  0.00           O
ATOM    283  N   ALA A  10      69.551  71.916  70.542  1.00  0.00           N
ATOM    285  CA  ALA A  10      68.720  72.846  71.292  1.00  0.00           C
ATOM    287  CB  ALA A  10      69.591  73.736  72.192  1.00  0.00           C
ATOM    291  C   ALA A  10      67.750  73.706  70.452  1.00  0.00           C
ATOM    292  O   ALA A  10      68.041  74.115  69.333  1.00  0.00           O
ATOM    293  N   GLY A  11      66.540  73.996  70.983  1.00  0.00           N
ATOM    295  CA  GLY A  11      65.511  74.715  70.232  1.00  0.00           C
ATOM    298  C   GLY A  11      64.121  74.276  70.622  1.00  0.00           C
ATOM    299  O   GLY A  11      63.941  73.615  71.642  1.00  0.00           O
ATOM    300  N   ASP A  12      63.101  74.586  69.792  1.00  0.00           N
ATOM    302  CA  ASP A  12      61.751  74.086  69.972  1.00  0.00           C
ATOM    304  CB  ASP A  12      60.701  75.236  70.013  1.00  0.00           C
ATOM    307  CG  ASP A  12      59.400  74.725  70.622  1.00  0.00           C
ATOM    308  OD1 ASP A  12      59.210  74.865  71.862  1.00  0.00           O
ATOM    309  OD2 ASP A  12      58.641  74.056  69.873  1.00  0.00           O
ATOM    310  C   ASP A  12      61.481  73.026  68.882  1.00  0.00           C
ATOM    311  O   ASP A  12      61.980  73.116  67.763  1.00  0.00           O
ATOM    312  N   TRP A  13      60.781  71.956  69.263  1.00  0.00           N
ATOM    314  CA  TRP A  13      60.730  70.706  68.533  1.00  0.00           C
ATOM    316  CB  TRP A  13      61.671  69.605  69.112  1.00  0.00           C
ATOM    319  CG  TRP A  13      63.101  69.816  68.733  1.00  0.00           C
ATOM    320  CD1 TRP A  13      63.891  70.836  69.172  1.00  0.00           C
ATOM    322  NE1 TRP A  13      65.080  70.816  68.502  1.00  0.00           N
ATOM    324  CE2 TRP A  13      65.091  69.776  67.623  1.00  0.00           C
ATOM    325  CD2 TRP A  13      63.860  69.096  67.752  1.00  0.00           C
ATOM    326  CE3 TRP A  13      63.610  67.956  66.972  1.00  0.00           C
ATOM    328  CZ3 TRP A  13      64.571  67.556  66.053  1.00  0.00           C
ATOM    330  CZ2 TRP A  13      66.030  69.386  66.693  1.00  0.00           C
ATOM    332  CH2 TRP A  13      65.750  68.276  65.882  1.00  0.00           C
ATOM    334  C   TRP A  13      59.330  70.176  68.603  1.00  0.00           C
ATOM    335  O   TRP A  13      58.671  70.286  69.622  1.00  0.00           O
ATOM    336  N   LEU A  14      58.831  69.556  67.532  1.00  0.00           N
ATOM    338  CA  LEU A  14      57.500  68.996  67.553  1.00  0.00           C
ATOM    340  CB  LEU A  14      56.601  69.596  66.443  1.00  0.00           C
ATOM    343  CG  LEU A  14      56.500  71.146  66.502  1.00  0.00           C
ATOM    345  CD1 LEU A  14      55.541  71.696  65.443  1.00  0.00           C
ATOM    349  CD2 LEU A  14      56.040  71.636  67.882  1.00  0.00           C
ATOM    353  C   LEU A  14      57.641  67.495  67.443  1.00  0.00           C
ATOM    354  O   LEU A  14      58.451  66.986  66.683  1.00  0.00           O
ATOM    355  N   LEU A  15      56.881  66.755  68.273  1.00  0.00           N
ATOM    357  CA  LEU A  15      56.861  65.316  68.242  1.00  0.00           C
ATOM    359  CB  LEU A  15      57.101  64.666  69.632  1.00  0.00           C
ATOM    362  CG  LEU A  15      58.531  64.736  70.212  1.00  0.00           C
ATOM    364  CD1 LEU A  15      59.031  66.155  70.503  1.00  0.00           C
ATOM    368  CD2 LEU A  15      58.571  63.896  71.493  1.00  0.00           C
ATOM    372  C   LEU A  15      55.471  64.916  67.782  1.00  0.00           C
ATOM    373  O   LEU A  15      54.501  64.946  68.542  1.00  0.00           O
ATOM    374  N   THR A  16      55.371  64.506  66.522  1.00  0.00           N
ATOM    376  CA  THR A  16      54.130  64.106  65.882  1.00  0.00           C
ATOM    378  CB  THR A  16      53.761  64.966  64.663  1.00  0.00           C
ATOM    380  OG1 THR A  16      54.781  65.036  63.682  1.00  0.00           O
ATOM    382  CG2 THR A  16      53.521  66.396  65.142  1.00  0.00           C
ATOM    386  C   THR A  16      54.241  62.635  65.522  1.00  0.00           C
ATOM    387  O   THR A  16      55.060  62.266  64.682  1.00  0.00           O
ATOM    388  N   PRO A  17      53.501  61.715  66.142  1.00  0.00           N
ATOM    389  CD  PRO A  17      52.911  61.915  67.472  1.00  0.00           C
ATOM    392  CA  PRO A  17      53.160  60.406  65.583  1.00  0.00           C
ATOM    394  CB  PRO A  17      52.051  59.926  66.542  1.00  0.00           C
ATOM    397  CG  PRO A  17      52.430  60.536  67.882  1.00  0.00           C
ATOM    400  C   PRO A  17      52.781  60.366  64.092  1.00  0.00           C
ATOM    401  O   PRO A  17      51.700  60.826  63.743  1.00  0.00           O
ATOM    402  N   LYS A  18      53.601  59.786  63.192  1.00  0.00           N
ATOM    404  CA  LYS A  18      53.490  59.846  61.722  1.00  0.00           C
ATOM    406  CB  LYS A  18      53.171  58.486  61.053  1.00  0.00           C
ATOM    409  CG  LYS A  18      54.161  57.356  61.423  1.00  0.00           C
ATOM    412  CD  LYS A  18      53.641  55.946  61.042  1.00  0.00           C
ATOM    415  CE  LYS A  18      53.211  55.126  62.252  1.00  0.00           C
ATOM    418  NZ  LYS A  18      51.991  54.345  62.002  1.00  0.00           N
ATOM    422  C   LYS A  18      52.810  61.096  61.103  1.00  0.00           C
ATOM    423  O   LYS A  18      53.311  62.196  61.313  1.00  0.00           O
ATOM    424  N   ASP A  19      51.681  60.966  60.362  1.00  0.00           N
ATOM    426  CA  ASP A  19      50.881  62.106  59.892  1.00  0.00           C
ATOM    428  CB  ASP A  19      50.070  61.756  58.603  1.00  0.00           C
ATOM    431  CG  ASP A  19      50.830  62.006  57.313  1.00  0.00           C
ATOM    432  OD1 ASP A  19      51.780  62.825  57.343  1.00  0.00           O
ATOM    433  OD2 ASP A  19      50.380  61.476  56.272  1.00  0.00           O
ATOM    434  C   ASP A  19      49.821  62.536  60.913  1.00  0.00           C
ATOM    435  O   ASP A  19      49.101  63.506  60.703  1.00  0.00           O
ATOM    436  N   LYS A  20      49.631  61.786  62.013  1.00  0.00           N
ATOM    438  CA  LYS A  20      48.531  61.996  62.933  1.00  0.00           C
ATOM    440  CB  LYS A  20      48.411  60.905  64.032  1.00  0.00           C
ATOM    443  CG  LYS A  20      47.740  59.616  63.553  1.00  0.00           C
ATOM    446  CD  LYS A  20      47.791  58.486  64.603  1.00  0.00           C
ATOM    449  CE  LYS A  20      46.941  58.736  65.862  1.00  0.00           C
ATOM    452  NZ  LYS A  20      47.360  57.856  66.953  1.00  0.00           N
ATOM    456  C   LYS A  20      48.290  63.396  63.512  1.00  0.00           C
ATOM    457  O   LYS A  20      49.150  64.275  63.612  1.00  0.00           O
ATOM    458  N   THR A  21      47.061  63.596  64.013  1.00  0.00           N
ATOM    460  CA  THR A  21      46.621  64.795  64.702  1.00  0.00           C
ATOM    462  CB  THR A  21      45.110  64.956  64.562  1.00  0.00           C
ATOM    464  OG1 THR A  21      44.441  63.786  65.022  1.00  0.00           O
ATOM    466  CG2 THR A  21      44.751  65.115  63.083  1.00  0.00           C
ATOM    470  C   THR A  21      46.900  64.686  66.182  1.00  0.00           C
ATOM    471  O   THR A  21      46.511  65.526  66.992  1.00  0.00           O
ATOM    472  N   ARG A  22      47.601  63.615  66.583  1.00  0.00           N
ATOM    474  CA  ARG A  22      48.461  63.596  67.752  1.00  0.00           C
ATOM    476  CB  ARG A  22      48.971  62.155  67.982  1.00  0.00           C
ATOM    479  CG  ARG A  22      47.890  61.206  68.533  1.00  0.00           C
ATOM    482  CD  ARG A  22      47.610  61.376  70.032  1.00  0.00           C
ATOM    485  NE  ARG A  22      48.790  60.786  70.722  1.00  0.00           N
ATOM    487  CZ  ARG A  22      49.701  61.435  71.423  1.00  0.00           C
ATOM    488  NH1 ARG A  22      49.621  62.706  71.763  1.00  0.00           N
ATOM    491  NH2 ARG A  22      50.730  60.706  71.802  1.00  0.00           N
ATOM    494  C   ARG A  22      49.610  64.586  67.623  1.00  0.00           C
ATOM    495  O   ARG A  22      50.021  64.935  66.522  1.00  0.00           O
ATOM    496  N   GLY A  23      50.171  65.096  68.722  1.00  0.00           N
ATOM    498  CA  GLY A  23      51.301  65.986  68.533  1.00  0.00           C
ATOM    501  C   GLY A  23      51.650  66.676  69.803  1.00  0.00           C
ATOM    502  O   GLY A  23      50.801  66.926  70.653  1.00  0.00           O
ATOM    503  N   LEU A  24      52.931  66.965  69.972  1.00  0.00           N
ATOM    505  CA  LEU A  24      53.371  67.596  71.182  1.00  0.00           C
ATOM    507  CB  LEU A  24      53.790  66.526  72.202  1.00  0.00           C
ATOM    510  CG  LEU A  24      54.270  67.075  73.553  1.00  0.00           C
ATOM    512  CD1 LEU A  24      53.321  68.136  74.123  1.00  0.00           C
ATOM    516  CD2 LEU A  24      54.501  65.946  74.542  1.00  0.00           C
ATOM    520  C   LEU A  24      54.511  68.526  70.882  1.00  0.00           C
ATOM    521  O   LEU A  24      55.471  68.176  70.193  1.00  0.00           O
ATOM    522  N   THR A  25      54.431  69.756  71.412  1.00  0.00           N
ATOM    524  CA  THR A  25      55.561  70.676  71.472  1.00  0.00           C
ATOM    526  CB  THR A  25      55.171  72.105  71.782  1.00  0.00           C
ATOM    528  OG1 THR A  25      54.740  72.306  73.133  1.00  0.00           O
ATOM    530  CG2 THR A  25      53.981  72.516  70.903  1.00  0.00           C
ATOM    534  C   THR A  25      56.630  70.206  72.452  1.00  0.00           C
ATOM    535  O   THR A  25      56.351  69.596  73.472  1.00  0.00           O
ATOM    536  N   GLY A  26      57.900  70.446  72.143  1.00  0.00           N
ATOM    538  CA  GLY A  26      59.031  70.076  72.962  1.00  0.00           C
ATOM    541  C   GLY A  26      60.000  71.196  72.952  1.00  0.00           C
ATOM    542  O   GLY A  26      60.330  71.746  71.912  1.00  0.00           O
ATOM    543  N   SER A  27      60.530  71.545  74.123  1.00  0.00           N
ATOM    545  CA  SER A  27      61.560  72.556  74.183  1.00  0.00           C
ATOM    547  CB  SER A  27      61.220  73.716  75.143  1.00  0.00           C
ATOM    550  OG  SER A  27      59.851  74.075  75.052  1.00  0.00           O
ATOM    552  C   SER A  27      62.771  71.836  74.692  1.00  0.00           C
ATOM    553  O   SER A  27      62.790  71.306  75.812  1.00  0.00           O
ATOM    554  N   ILE A  28      63.841  71.795  73.903  1.00  0.00           N
ATOM    556  CA  ILE A  28      65.011  71.026  74.272  1.00  0.00           C
ATOM    558  CB  ILE A  28      65.281  69.816  73.393  1.00  0.00           C
ATOM    560  CG2 ILE A  28      63.991  68.986  73.423  1.00  0.00           C
ATOM    564  CG1 ILE A  28      65.750  70.096  71.963  1.00  0.00           C
ATOM    567  CD  ILE A  28      65.850  68.806  71.142  1.00  0.00           C
ATOM    571  C   ILE A  28      66.131  72.006  74.422  1.00  0.00           C
ATOM    572  O   ILE A  28      66.250  72.986  73.693  1.00  0.00           O
ATOM    573  N   ALA A  29      66.900  71.866  75.502  1.00  0.00           N
ATOM    575  CA  ALA A  29      67.650  72.956  76.053  1.00  0.00           C
ATOM    577  CB  ALA A  29      67.011  73.526  77.333  1.00  0.00           C
ATOM    581  C   ALA A  29      69.000  72.435  76.442  1.00  0.00           C
ATOM    582  O   ALA A  29      69.161  71.286  76.822  1.00  0.00           O
ATOM    583  N   VAL A  30      69.961  73.346  76.362  1.00  0.00           N
ATOM    585  CA  VAL A  30      71.371  73.126  76.562  1.00  0.00           C
ATOM    587  CB  VAL A  30      72.100  74.336  75.963  1.00  0.00           C
ATOM    589  CG1 VAL A  30      71.341  75.655  76.222  1.00  0.00           C
ATOM    593  CG2 VAL A  30      73.551  74.446  76.463  1.00  0.00           C
ATOM    597  C   VAL A  30      71.771  72.806  78.002  1.00  0.00           C
ATOM    598  O   VAL A  30      72.781  72.136  78.222  1.00  0.00           O
ATOM    599  N   ASN A  31      71.001  73.246  79.022  1.00  0.00           N
ATOM    601  CA  ASN A  31      71.441  73.075  80.403  1.00  0.00           C
ATOM    603  CB  ASN A  31      70.790  74.056  81.422  1.00  0.00           C
ATOM    606  CG  ASN A  31      70.720  75.486  80.902  1.00  0.00           C
ATOM    607  OD1 ASN A  31      71.540  75.986  80.143  1.00  0.00           O
ATOM    608  ND2 ASN A  31      69.621  76.166  81.302  1.00  0.00           N
ATOM    611  C   ASN A  31      71.241  71.655  80.932  1.00  0.00           C
ATOM    612  O   ASN A  31      70.631  70.776  80.322  1.00  0.00           O
ATOM    613  N   ILE A  32      71.791  71.385  82.132  1.00  0.00           N
ATOM    615  CA  ILE A  32      71.881  70.066  82.713  1.00  0.00           C
ATOM    617  CB  ILE A  32      73.121  69.986  83.612  1.00  0.00           C
ATOM    619  CG2 ILE A  32      73.161  68.626  84.342  1.00  0.00           C
ATOM    623  CG1 ILE A  32      74.441  70.126  82.792  1.00  0.00           C
ATOM    626  CD  ILE A  32      74.881  71.556  82.472  1.00  0.00           C
ATOM    630  C   ILE A  32      70.580  69.626  83.413  1.00  0.00           C
ATOM    631  O   ILE A  32      70.281  68.436  83.553  1.00  0.00           O
ATOM    632  N   ALA A  33      69.731  70.566  83.843  1.00  0.00           N
ATOM    634  CA  ALA A  33      68.431  70.225  84.422  1.00  0.00           C
ATOM    636  CB  ALA A  33      68.131  71.225  85.563  1.00  0.00           C
ATOM    640  C   ALA A  33      67.220  70.076  83.463  1.00  0.00           C
ATOM    641  O   ALA A  33      66.441  69.145  83.722  1.00  0.00           O
ATOM    642  N   PRO A  34      66.951  70.855  82.392  1.00  0.00           N
ATOM    643  CD  PRO A  34      67.680  72.086  82.093  1.00  0.00           C
ATOM    646  CA  PRO A  34      65.621  70.896  81.782  1.00  0.00           C
ATOM    648  CB  PRO A  34      65.631  72.196  80.952  1.00  0.00           C
ATOM    651  CG  PRO A  34      66.610  73.096  81.682  1.00  0.00           C
ATOM    654  C   PRO A  34      65.231  69.806  80.812  1.00  0.00           C
ATOM    655  O   PRO A  34      66.061  69.316  80.052  1.00  0.00           O
ATOM    656  N   PHE A  35      63.930  69.516  80.752  1.00  0.00           N
ATOM    658  CA  PHE A  35      63.140  69.395  79.542  1.00  0.00           C
ATOM    660  CB  PHE A  35      62.610  67.956  79.322  1.00  0.00           C
ATOM    663  CG  PHE A  35      61.791  67.846  78.072  1.00  0.00           C
ATOM    664  CD1 PHE A  35      62.371  67.905  76.793  1.00  0.00           C
ATOM    666  CE1 PHE A  35      61.580  67.696  75.653  1.00  0.00           C
ATOM    668  CZ  PHE A  35      60.221  67.466  75.792  1.00  0.00           C
ATOM    670  CD2 PHE A  35      60.431  67.576  78.192  1.00  0.00           C
ATOM    672  CE2 PHE A  35      59.641  67.405  77.053  1.00  0.00           C
ATOM    674  C   PHE A  35      61.991  70.336  79.842  1.00  0.00           C
ATOM    675  O   PHE A  35      61.441  70.246  80.943  1.00  0.00           O
ATOM    676  N   ARG A  36      61.611  71.255  78.932  1.00  0.00           N
ATOM    678  CA  ARG A  36      60.520  72.196  79.173  1.00  0.00           C
ATOM    680  CB  ARG A  36      60.961  73.706  79.162  1.00  0.00           C
ATOM    683  CG  ARG A  36      62.211  74.056  79.993  1.00  0.00           C
ATOM    686  CD  ARG A  36      62.621  75.545  79.982  1.00  0.00           C
ATOM    689  NE  ARG A  36      63.021  75.956  78.592  1.00  0.00           N
ATOM    691  CZ  ARG A  36      64.250  76.126  78.122  1.00  0.00           C
ATOM    692  NH1 ARG A  36      65.351  76.045  78.833  1.00  0.00           N
ATOM    695  NH2 ARG A  36      64.390  76.466  76.842  1.00  0.00           N
ATOM    698  C   ARG A  36      59.551  71.956  78.032  1.00  0.00           C
ATOM    699  O   ARG A  36      59.961  71.376  77.042  1.00  0.00           O
ATOM    700  N   CYS A  37      58.271  72.376  78.172  1.00  0.00           N
ATOM    702  CA  CYS A  37      57.211  72.365  77.163  1.00  0.00           C
ATOM    704  CB  CYS A  37      57.351  71.416  75.932  1.00  0.00           C
ATOM    707  SG  CYS A  37      57.351  69.626  76.323  1.00  0.00           S
ATOM    709  C   CYS A  37      55.900  72.045  77.882  1.00  0.00           C
ATOM    710  O   CYS A  37      55.761  72.295  79.072  1.00  0.00           O
ATOM    711  N   LYS A  38      54.941  71.435  77.163  1.00  0.00           N
ATOM    713  CA  LYS A  38      53.750  70.795  77.692  1.00  0.00           C
ATOM    715  CB  LYS A  38      52.630  70.825  76.623  1.00  0.00           C
ATOM    718  CG  LYS A  38      52.271  72.215  76.083  1.00  0.00           C
ATOM    721  CD  LYS A  38      51.761  73.166  77.172  1.00  0.00           C
ATOM    724  CE  LYS A  38      51.360  74.545  76.642  1.00  0.00           C
ATOM    727  NZ  LYS A  38      50.281  74.446  75.653  1.00  0.00           N
ATOM    731  C   LYS A  38      54.051  69.346  78.083  1.00  0.00           C
ATOM    732  O   LYS A  38      53.441  68.405  77.573  1.00  0.00           O
ATOM    733  N   THR A  39      55.011  69.136  79.022  1.00  0.00           N
ATOM    735  CA  THR A  39      55.671  67.856  79.282  1.00  0.00           C
ATOM    737  CB  THR A  39      56.780  67.976  80.342  1.00  0.00           C
ATOM    739  OG1 THR A  39      56.301  68.456  81.592  1.00  0.00           O
ATOM    741  CG2 THR A  39      57.810  69.005  79.903  1.00  0.00           C
ATOM    745  C   THR A  39      54.731  66.726  79.702  1.00  0.00           C
ATOM    746  O   THR A  39      55.070  65.536  79.612  1.00  0.00           O
ATOM    747  N   ASN A  40      53.521  67.086  80.163  1.00  0.00           N
ATOM    749  CA  ASN A  40      52.511  66.176  80.642  1.00  0.00           C
ATOM    751  CB  ASN A  40      51.570  66.965  81.582  1.00  0.00           C
ATOM    754  CG  ASN A  40      52.371  67.676  82.682  1.00  0.00           C
ATOM    755  OD1 ASN A  40      53.470  67.295  83.092  1.00  0.00           O
ATOM    756  ND2 ASN A  40      51.830  68.816  83.163  1.00  0.00           N
ATOM    759  C   ASN A  40      51.751  65.426  79.523  1.00  0.00           C
ATOM    760  O   ASN A  40      51.331  64.275  79.702  1.00  0.00           O
ATOM    761  N   CYS A  41      51.630  66.006  78.292  1.00  0.00           N
ATOM    763  CA  CYS A  41      50.951  65.435  77.123  1.00  0.00           C
ATOM    765  CB  CYS A  41      50.741  66.556  76.063  1.00  0.00           C
ATOM    768  SG  CYS A  41      50.200  66.036  74.393  1.00  0.00           S
ATOM    770  C   CYS A  41      51.671  64.236  76.522  1.00  0.00           C
ATOM    771  O   CYS A  41      51.131  63.376  75.823  1.00  0.00           O
ATOM    772  N   ARG A  42      52.960  64.065  76.883  1.00  0.00           N
ATOM    774  CA  ARG A  42      53.740  62.955  76.372  1.00  0.00           C
ATOM    776  CB  ARG A  42      55.231  63.256  76.623  1.00  0.00           C
ATOM    779  CG  ARG A  42      56.211  62.536  75.663  1.00  0.00           C
ATOM    782  CD  ARG A  42      57.591  62.186  76.252  1.00  0.00           C
ATOM    785  NE  ARG A  42      58.201  63.405  76.872  1.00  0.00           N
ATOM    787  CZ  ARG A  42      58.071  63.815  78.122  1.00  0.00           C
ATOM    788  NH1 ARG A  42      57.391  63.196  79.053  1.00  0.00           N
ATOM    791  NH2 ARG A  42      58.750  64.855  78.522  1.00  0.00           N
ATOM    794  C   ARG A  42      53.360  61.696  77.152  1.00  0.00           C
ATOM    795  O   ARG A  42      53.820  60.595  76.842  1.00  0.00           O
ATOM    796  N   GLY A  43      52.500  61.836  78.183  1.00  0.00           N
ATOM    798  CA  GLY A  43      51.970  60.776  79.022  1.00  0.00           C
ATOM    801  C   GLY A  43      51.001  59.896  78.303  1.00  0.00           C
ATOM    802  O   GLY A  43      50.601  58.865  78.833  1.00  0.00           O
ATOM    803  N   ASP A  44      50.590  60.276  77.073  1.00  0.00           N
ATOM    805  CA  ASP A  44      50.081  59.345  76.092  1.00  0.00           C
ATOM    807  CB  ASP A  44      49.551  60.146  74.873  1.00  0.00           C
ATOM    810  CG  ASP A  44      48.181  60.756  75.143  1.00  0.00           C
ATOM    811  OD1 ASP A  44      47.971  61.426  76.182  1.00  0.00           O
ATOM    812  OD2 ASP A  44      47.301  60.556  74.253  1.00  0.00           O
ATOM    813  C   ASP A  44      51.101  58.286  75.622  1.00  0.00           C
ATOM    814  O   ASP A  44      50.771  57.116  75.423  1.00  0.00           O
ATOM    815  N   ASN A  45      52.371  58.655  75.403  1.00  0.00           N
ATOM    817  CA  ASN A  45      53.391  57.796  74.803  1.00  0.00           C
ATOM    819  CB  ASN A  45      54.291  58.596  73.813  1.00  0.00           C
ATOM    822  CG  ASN A  45      53.531  58.935  72.542  1.00  0.00           C
ATOM    823  OD1 ASN A  45      53.391  60.106  72.163  1.00  0.00           O
ATOM    824  ND2 ASN A  45      53.030  57.885  71.862  1.00  0.00           N
ATOM    827  C   ASN A  45      54.340  57.166  75.792  1.00  0.00           C
ATOM    828  O   ASN A  45      54.801  56.045  75.592  1.00  0.00           O
ATOM    829  N   LEU A  46      54.661  57.876  76.883  1.00  0.00           N
ATOM    831  CA  LEU A  46      55.660  57.486  77.853  1.00  0.00           C
ATOM    833  CB  LEU A  46      56.621  58.685  78.102  1.00  0.00           C
ATOM    836  CG  LEU A  46      58.061  58.326  78.553  1.00  0.00           C
ATOM    838  CD1 LEU A  46      58.941  59.586  78.583  1.00  0.00           C
ATOM    842  CD2 LEU A  46      58.181  57.606  79.912  1.00  0.00           C
ATOM    846  C   LEU A  46      54.891  57.186  79.123  1.00  0.00           C
ATOM    847  O   LEU A  46      54.041  58.016  79.462  1.00  0.00           O
ATOM    848  N   PRO A  47      55.060  56.076  79.842  1.00  0.00           N
ATOM    849  CD  PRO A  47      55.621  54.836  79.333  1.00  0.00           C
ATOM    852  CA  PRO A  47      54.480  55.876  81.162  1.00  0.00           C
ATOM    854  CB  PRO A  47      55.081  54.545  81.682  1.00  0.00           C
ATOM    857  CG  PRO A  47      56.051  54.065  80.583  1.00  0.00           C
ATOM    860  C   PRO A  47      54.571  57.045  82.132  1.00  0.00           C
ATOM    861  O   PRO A  47      53.561  57.346  82.762  1.00  0.00           O
ATOM    862  N   ASP A  48      55.730  57.716  82.282  1.00  0.00           N
ATOM    864  CA  ASP A  48      55.900  58.856  83.172  1.00  0.00           C
ATOM    866  CB  ASP A  48      57.061  58.606  84.182  1.00  0.00           C
ATOM    869  CG  ASP A  48      57.040  59.556  85.382  1.00  0.00           C
ATOM    870  OD1 ASP A  48      55.921  60.056  85.703  1.00  0.00           O
ATOM    871  OD2 ASP A  48      58.080  59.676  86.072  1.00  0.00           O
ATOM    872  C   ASP A  48      56.121  60.166  82.403  1.00  0.00           C
ATOM    873  O   ASP A  48      56.531  60.226  81.243  1.00  0.00           O
ATOM    874  N   ASN A  49      55.860  61.306  83.043  1.00  0.00           N
ATOM    876  CA  ASN A  49      56.150  62.596  82.443  1.00  0.00           C
ATOM    878  CB  ASN A  49      55.081  63.655  82.792  1.00  0.00           C
ATOM    881  CG  ASN A  49      53.711  63.236  82.272  1.00  0.00           C
ATOM    882  OD1 ASN A  49      52.711  63.295  82.982  1.00  0.00           O
ATOM    883  ND2 ASN A  49      53.631  62.876  80.972  1.00  0.00           N
ATOM    886  C   ASN A  49      57.540  63.066  82.842  1.00  0.00           C
ATOM    887  O   ASN A  49      57.700  63.795  83.823  1.00  0.00           O
ATOM    888  N   THR A  50      58.580  62.726  82.053  1.00  0.00           N
ATOM    890  CA  THR A  50      59.930  63.236  82.303  1.00  0.00           C
ATOM    892  CB  THR A  50      61.021  62.545  81.472  1.00  0.00           C
ATOM    894  OG1 THR A  50      62.311  62.736  82.032  1.00  0.00           O
ATOM    896  CG2 THR A  50      61.110  63.076  80.042  1.00  0.00           C
ATOM    900  C   THR A  50      60.031  64.756  82.233  1.00  0.00           C
ATOM    901  O   THR A  50      59.251  65.435  81.542  1.00  0.00           O
ATOM    902  N   ARG A  51      60.970  65.325  83.032  1.00  0.00           N
ATOM    904  CA  ARG A  51      61.301  66.746  83.183  1.00  0.00           C
ATOM    906  CB  ARG A  51      61.310  67.186  84.672  1.00  0.00           C
ATOM    909  CG  ARG A  51      59.990  66.996  85.392  1.00  0.00           C
ATOM    912  CD  ARG A  51      58.891  67.916  84.873  1.00  0.00           C
ATOM    915  NE  ARG A  51      57.700  67.416  85.612  1.00  0.00           N
ATOM    917  CZ  ARG A  51      56.721  66.726  85.073  1.00  0.00           C
ATOM    918  NH1 ARG A  51      56.681  66.446  83.802  1.00  0.00           N
ATOM    921  NH2 ARG A  51      55.781  66.276  85.873  1.00  0.00           N
ATOM    924  C   ARG A  51      62.720  67.006  82.762  1.00  0.00           C
ATOM    925  O   ARG A  51      63.311  68.036  83.102  1.00  0.00           O
ATOM    926  N   ARG A  52      63.321  66.036  82.093  1.00  0.00           N
ATOM    928  CA  ARG A  52      64.661  66.126  81.642  1.00  0.00           C
ATOM    930  CB  ARG A  52      65.720  65.866  82.733  1.00  0.00           C
ATOM    933  CG  ARG A  52      65.771  64.426  83.292  1.00  0.00           C
ATOM    936  CD  ARG A  52      67.131  64.016  83.862  1.00  0.00           C
ATOM    939  NE  ARG A  52      68.080  63.896  82.713  1.00  0.00           N
ATOM    941  CZ  ARG A  52      68.981  64.816  82.362  1.00  0.00           C
ATOM    942  NH1 ARG A  52      69.091  65.975  82.962  1.00  0.00           N
ATOM    945  NH2 ARG A  52      69.811  64.556  81.372  1.00  0.00           N
ATOM    948  C   ARG A  52      64.790  65.066  80.602  1.00  0.00           C
ATOM    949  O   ARG A  52      63.961  64.166  80.493  1.00  0.00           O
ATOM    950  N   TRP A  53      65.890  65.146  79.873  1.00  0.00           N
ATOM    952  CA  TRP A  53      66.131  64.286  78.773  1.00  0.00           C
ATOM    954  CB  TRP A  53      65.541  65.005  77.532  1.00  0.00           C
ATOM    957  CG  TRP A  53      66.121  66.346  77.193  1.00  0.00           C
ATOM    958  CD1 TRP A  53      65.811  67.626  77.552  1.00  0.00           C
ATOM    960  NE1 TRP A  53      66.500  68.506  76.763  1.00  0.00           N
ATOM    962  CE2 TRP A  53      67.301  67.806  75.913  1.00  0.00           C
ATOM    963  CD2 TRP A  53      67.121  66.435  76.203  1.00  0.00           C
ATOM    964  CE3 TRP A  53      67.830  65.486  75.522  1.00  0.00           C
ATOM    966  CZ3 TRP A  53      68.641  65.905  74.502  1.00  0.00           C
ATOM    968  CZ2 TRP A  53      68.131  68.236  74.892  1.00  0.00           C
ATOM    970  CH2 TRP A  53      68.741  67.246  74.123  1.00  0.00           C
ATOM    972  C   TRP A  53      67.641  64.145  78.773  1.00  0.00           C
ATOM    973  O   TRP A  53      68.341  65.096  79.092  1.00  0.00           O
ATOM    974  N   GLN A  54      68.181  62.955  78.443  1.00  0.00           N
ATOM    976  CA  GLN A  54      69.521  62.885  77.873  1.00  0.00           C
ATOM    978  CB  GLN A  54      70.601  62.106  78.703  1.00  0.00           C
ATOM    981  CG  GLN A  54      71.991  61.986  78.002  1.00  0.00           C
ATOM    984  CD  GLN A  54      72.951  61.066  78.763  1.00  0.00           C
ATOM    985  OE1 GLN A  54      72.680  59.896  79.042  1.00  0.00           O
ATOM    986  NE2 GLN A  54      74.161  61.565  79.123  1.00  0.00           N
ATOM    989  C   GLN A  54      69.381  62.266  76.512  1.00  0.00           C
ATOM    990  O   GLN A  54      68.761  61.206  76.422  1.00  0.00           O
ATOM    991  N   LEU A  55      69.961  62.895  75.443  1.00  0.00           N
ATOM    993  CA  LEU A  55      70.281  62.326  74.123  1.00  0.00           C
ATOM    995  CB  LEU A  55      71.610  63.066  73.632  1.00  0.00           C
ATOM    998  CG  LEU A  55      71.750  64.086  72.423  1.00  0.00           C
ATOM   1000  CD1 LEU A  55      71.890  63.545  71.002  1.00  0.00           C
ATOM   1004  CD2 LEU A  55      70.771  65.236  72.243  1.00  0.00           C
ATOM   1008  C   LEU A  55      70.441  60.756  74.212  1.00  0.00           C
ATOM   1009  O   LEU A  55      71.301  60.286  74.962  1.00  0.00           O
ATOM   1010  N   SER A  56      69.610  59.926  73.533  1.00  0.00           N
ATOM   1012  CA  SER A  56      69.691  58.456  73.432  1.00  0.00           C
ATOM   1014  CB  SER A  56      68.290  57.806  73.512  1.00  0.00           C
ATOM   1017  OG  SER A  56      67.680  58.146  74.752  1.00  0.00           O
ATOM   1019  C   SER A  56      70.200  57.906  72.103  1.00  0.00           C
ATOM   1020  O   SER A  56      69.610  58.155  71.053  1.00  0.00           O
ATOM   1021  N   GLY A  57      71.271  57.066  72.132  1.00  0.00           N
ATOM   1023  CA  GLY A  57      72.040  56.505  71.002  1.00  0.00           C
ATOM   1026  C   GLY A  57      71.610  56.715  69.572  1.00  0.00           C
ATOM   1027  O   GLY A  57      72.140  57.576  68.873  1.00  0.00           O
ATOM   1028  N   GLY A  58      70.671  55.916  69.083  1.00  0.00           N
ATOM   1030  CA  GLY A  58      70.171  55.946  67.722  1.00  0.00           C
ATOM   1033  C   GLY A  58      69.191  54.776  67.623  1.00  0.00           C
ATOM   1034  OT1 GLY A  58      68.261  54.746  68.472  1.00  0.00           O
ATOM   1035  OT2 GLY A  58      69.341  53.876  66.763  1.00  0.00           O
ATOM   1036  NH3 POPEB  59     122.930  83.726  65.843  1.00  0.00           N
ATOM   1040  C12 POPEB  59     123.271  84.496  67.093  1.00  0.00           C
ATOM   1043  C11 POPEB  59     122.951  85.986  66.942  1.00  0.00           C
ATOM   1046  P   POPEB  59     124.842  87.706  66.462  1.00  0.00           P
ATOM   1047  O13 POPEB  59     125.881  87.115  67.313  1.00  0.00           O
ATOM   1048  O14 POPEB  59     124.090  88.836  67.052  1.00  0.00           O
ATOM   1049  O11 POPEB  59     125.492  88.206  65.123  1.00  0.00           O
ATOM   1050  O12 POPEB  59     123.821  86.596  65.983  1.00  0.00           O
ATOM   1051  C1  POPEB  59     125.881  87.295  64.102  1.00  0.00           C
ATOM   1054  C2  POPEB  59     124.791  87.185  63.003  1.00  0.00           C
ATOM   1056  O21 POPEB  59     125.142  86.126  62.093  1.00  0.00           O
ATOM   1057  C21 POPEB  59     124.802  84.916  62.483  1.00  0.00           C
ATOM   1058  O22 POPEB  59     124.291  84.625  63.553  1.00  0.00           O
ATOM   1059  C22 POPEB  59     125.132  83.925  61.362  1.00  0.00           C
ATOM   1062  C3  POPEB  59     124.642  88.515  62.213  1.00  0.00           C
ATOM   1065  O31 POPEB  59     124.230  88.356  60.822  1.00  0.00           O
ATOM   1066  C31 POPEB  59     122.930  88.225  60.633  1.00  0.00           C
ATOM   1067  O32 POPEB  59     122.101  88.036  61.502  1.00  0.00           O
ATOM   1068  C32 POPEB  59     122.621  88.375  59.142  1.00  0.00           C
ATOM   1071  C23 POPEB  59     125.562  84.545  59.993  1.00  0.00           C
ATOM   1074  C24 POPEB  59     125.892  83.475  58.943  1.00  0.00           C
ATOM   1077  C25 POPEB  59     125.802  84.016  57.513  1.00  0.00           C
ATOM   1080  C26 POPEB  59     126.301  83.025  56.443  1.00  0.00           C
ATOM   1083  C27 POPEB  59     125.772  83.386  55.042  1.00  0.00           C
ATOM   1086  C28 POPEB  59     126.532  82.666  53.912  1.00  0.00           C
ATOM   1089  C29 POPEB  59     125.922  82.955  52.563  1.00  0.00           C
ATOM   1091 0C21 POPEB  59     125.171  82.125  51.812  1.00  0.00           C
ATOM   1093 1C21 POPEB  59     124.751  80.725  52.182  1.00  0.00           C
ATOM   1096 2C21 POPEB  59     123.351  80.725  52.822  1.00  0.00           C
ATOM   1099 3C21 POPEB  59     122.941  79.336  53.343  1.00  0.00           C
ATOM   1102 4C21 POPEB  59     121.540  79.356  53.982  1.00  0.00           C
ATOM   1105 5C21 POPEB  59     121.121  78.016  54.603  1.00  0.00           C
ATOM   1108 6C21 POPEB  59     121.201  76.825  53.642  1.00  0.00           C
ATOM   1111 7C21 POPEB  59     120.541  75.566  54.212  1.00  0.00           C
ATOM   1114 8C21 POPEB  59     120.691  74.366  53.283  1.00  0.00           C
ATOM   1118  C33 POPEB  59     121.111  88.566  58.822  1.00  0.00           C
ATOM   1121  C34 POPEB  59     120.841  89.526  57.653  1.00  0.00           C
ATOM   1124  C35 POPEB  59     120.650  88.855  56.282  1.00  0.00           C
ATOM   1127  C36 POPEB  59     121.941  88.325  55.653  1.00  0.00           C
ATOM   1130  C37 POPEB  59     121.761  87.815  54.212  1.00  0.00           C
ATOM   1133  C38 POPEB  59     121.491  88.936  53.192  1.00  0.00           C
ATOM   1136  C39 POPEB  59     121.251  88.416  51.772  1.00  0.00           C
ATOM   1139 0C31 POPEB  59     122.491  87.826  51.093  1.00  0.00           C
ATOM   1142 1C31 POPEB  59     122.231  87.465  49.622  1.00  0.00           C
ATOM   1145 2C31 POPEB  59     123.441  86.866  48.892  1.00  0.00           C
ATOM   1148 3C31 POPEB  59     124.581  87.866  48.722  1.00  0.00           C
ATOM   1151 4C31 POPEB  59     125.651  87.416  47.722  1.00  0.00           C
ATOM   1154 5C31 POPEB  59     126.722  88.486  47.472  1.00  0.00           C
ATOM   1157 6C31 POPEB  59     127.681  88.176  46.322  1.00  0.00           C
ATOM   1161  NH3 POPEC  60       6.151  24.596  27.302  1.00  0.00           N
ATOM   1165  C12 POPEC  60       7.171  24.986  26.273  1.00  0.00           C
ATOM   1168  C11 POPEC  60       8.571  24.696  26.822  1.00  0.00           C
ATOM   1171  P   POPEC  60      11.091  24.636  26.282  1.00  0.00           P
ATOM   1172  O13 POPEC  60      11.491  23.356  25.632  1.00  0.00           O
ATOM   1173  O14 POPEC  60      11.881  25.846  25.972  1.00  0.00           O
ATOM   1174  O11 POPEC  60      10.941  24.466  27.842  1.00  0.00           O
ATOM   1175  O12 POPEC  60       9.581  24.936  25.842  1.00  0.00           O
ATOM   1176  C1  POPEC  60      11.881  23.816  28.683  1.00  0.00           C
ATOM   1179  C2  POPEC  60      11.221  23.516  30.063  1.00  0.00           C
ATOM   1181  O21 POPEC  60      12.171  22.946  30.992  1.00  0.00           O
ATOM   1182  C21 POPEC  60      12.631  21.736  30.742  1.00  0.00           C
ATOM   1183  O22 POPEC  60      12.511  21.106  29.702  1.00  0.00           O
ATOM   1184  C22 POPEC  60      13.151  21.136  32.042  1.00  0.00           C
ATOM   1187  C3  POPEC  60       9.891  22.676  29.952  1.00  0.00           C
ATOM   1190  O31 POPEC  60       9.051  22.796  31.132  1.00  0.00           O
ATOM   1191  C31 POPEC  60       7.891  23.446  30.972  1.00  0.00           C
ATOM   1192  O32 POPEC  60       7.451  23.836  29.903  1.00  0.00           O
ATOM   1193  C32 POPEC  60       7.181  23.656  32.313  1.00  0.00           C
ATOM   1196  C23 POPEC  60      11.971  20.616  32.903  1.00  0.00           C
ATOM   1199  C24 POPEC  60      12.331  19.446  33.832  1.00  0.00           C
ATOM   1202  C25 POPEC  60      13.471  19.726  34.813  1.00  0.00           C
ATOM   1205  C26 POPEC  60      13.671  18.546  35.783  1.00  0.00           C
ATOM   1208  C27 POPEC  60      14.821  18.806  36.772  1.00  0.00           C
ATOM   1211  C28 POPEC  60      15.271  17.546  37.543  1.00  0.00           C
ATOM   1214  C29 POPEC  60      14.151  16.926  38.343  1.00  0.00           C
ATOM   1216 0C21 POPEC  60      14.141  16.706  39.663  1.00  0.00           C
ATOM   1218 1C21 POPEC  60      15.220  17.036  40.653  1.00  0.00           C
ATOM   1221 2C21 POPEC  60      14.681  17.036  42.103  1.00  0.00           C
ATOM   1224 3C21 POPEC  60      14.281  15.646  42.613  1.00  0.00           C
ATOM   1227 4C21 POPEC  60      13.171  15.696  43.682  1.00  0.00           C
ATOM   1230 5C21 POPEC  60      13.671  15.996  45.102  1.00  0.00           C
ATOM   1233 6C21 POPEC  60      12.531  16.426  46.022  1.00  0.00           C
ATOM   1236 7C21 POPEC  60      12.941  16.526  47.493  1.00  0.00           C
ATOM   1239 8C21 POPEC  60      12.961  15.186  48.242  1.00  0.00           C
ATOM   1243  C33 POPEC  60       5.841  24.426  32.173  1.00  0.00           C
ATOM   1246  C34 POPEC  60       5.081  24.556  33.502  1.00  0.00           C
ATOM   1249  C35 POPEC  60       5.761  25.456  34.552  1.00  0.00           C
ATOM   1252  C36 POPEC  60       6.001  24.706  35.882  1.00  0.00           C
ATOM   1255  C37 POPEC  60       6.731  25.526  36.953  1.00  0.00           C
ATOM   1258  C38 POPEC  60       7.250  24.666  38.122  1.00  0.00           C
ATOM   1261  C39 POPEC  60       6.151  24.065  39.013  1.00  0.00           C
ATOM   1264 0C31 POPEC  60       6.491  22.655  39.513  1.00  0.00           C
ATOM   1267 1C31 POPEC  60       5.301  21.976  40.222  1.00  0.00           C
ATOM   1270 2C31 POPEC  60       5.561  20.525  40.653  1.00  0.00           C
ATOM   1273 3C31 POPEC  60       6.741  20.315  41.612  1.00  0.00           C
ATOM   1276 4C31 POPEC  60       6.621  21.115  42.922  1.00  0.00           C
ATOM   1279 5C31 POPEC  60       7.631  20.666  43.982  1.00  0.00           C
ATOM   1282 6C31 POPEC  60       7.361  21.246  45.373  1.00  0.00           C
ATOM   1286  NH3 POPED  61     106.131  39.596  25.512  1.00  0.00           N
ATOM   1290  C12 POPED  61     106.420  38.115  25.423  1.00  0.00           C
ATOM   1293  C11 POPED  61     107.890  37.796  25.732  1.00  0.00           C
ATOM   1296  P   POPED  61     109.521  35.856  26.092  1.00  0.00           P
ATOM   1297  O13 POPED  61     109.630  34.386  25.932  1.00  0.00           O
ATOM   1298  O14 POPED  61     110.580  36.686  25.472  1.00  0.00           O
ATOM   1299  O11 POPED  61     109.431  36.135  27.642  1.00  0.00           O
ATOM   1300  O12 POPED  61     108.100  36.376  25.653  1.00  0.00           O
ATOM   1301  C1  POPED  61     110.551  36.795  28.232  1.00  0.00           C
ATOM   1304  C2  POPED  61     110.390  36.906  29.752  1.00  0.00           C
ATOM   1306  O21 POPED  61     109.890  35.706  30.372  1.00  0.00           O
ATOM   1307  C21 POPED  61     110.561  34.576  30.292  1.00  0.00           C
ATOM   1308  O22 POPED  61     111.231  34.146  29.372  1.00  0.00           O
ATOM   1309  C22 POPED  61     110.311  33.905  31.653  1.00  0.00           C
ATOM   1312  C3  POPED  61     109.441  38.076  30.142  1.00  0.00           C
ATOM   1315  O31 POPED  61     109.000  37.986  31.513  1.00  0.00           O
ATOM   1316  C31 POPED  61     109.981  38.016  32.403  1.00  0.00           C
ATOM   1317  O32 POPED  61     111.101  38.466  32.212  1.00  0.00           O
ATOM   1318  C32 POPED  61     109.490  37.276  33.643  1.00  0.00           C
ATOM   1321  C23 POPED  61     110.921  32.506  31.852  1.00  0.00           C
ATOM   1324  C24 POPED  61     110.430  31.916  33.183  1.00  0.00           C
ATOM   1327  C25 POPED  61     110.670  30.406  33.313  1.00  0.00           C
ATOM   1330  C26 POPED  61     111.951  30.046  34.062  1.00  0.00           C
ATOM   1333  C27 POPED  61     111.970  28.536  34.362  1.00  0.00           C
ATOM   1336  C28 POPED  61     113.110  28.026  35.272  1.00  0.00           C
ATOM   1339  C29 POPED  61     112.930  26.606  35.783  1.00  0.00           C
ATOM   1341 0C21 POPED  61     113.881  25.656  35.913  1.00  0.00           C
ATOM   1343 1C21 POPED  61     115.351  25.796  35.592  1.00  0.00           C
ATOM   1346 2C21 POPED  61     116.201  25.846  36.872  1.00  0.00           C
ATOM   1349 3C21 POPED  61     115.740  26.876  37.922  1.00  0.00           C
ATOM   1352 4C21 POPED  61     116.580  26.816  39.222  1.00  0.00           C
ATOM   1355 5C21 POPED  61     115.731  26.956  40.492  1.00  0.00           C
ATOM   1358 6C21 POPED  61     115.191  25.626  41.063  1.00  0.00           C
ATOM   1361 7C21 POPED  61     114.161  24.916  40.173  1.00  0.00           C
ATOM   1364 8C21 POPED  61     113.561  23.646  40.802  1.00  0.00           C
ATOM   1368  C33 POPED  61     110.670  36.746  34.472  1.00  0.00           C
ATOM   1371  C34 POPED  61     111.101  37.716  35.583  1.00  0.00           C
ATOM   1374  C35 POPED  61     110.381  37.466  36.912  1.00  0.00           C
ATOM   1377  C36 POPED  61     110.901  36.196  37.602  1.00  0.00           C
ATOM   1380  C37 POPED  61     110.381  35.996  39.032  1.00  0.00           C
ATOM   1383  C38 POPED  61     111.121  34.826  39.702  1.00  0.00           C
ATOM   1386  C39 POPED  61     110.701  34.526  41.142  1.00  0.00           C
ATOM   1389 0C31 POPED  61     109.230  34.106  41.262  1.00  0.00           C
ATOM   1392 1C31 POPED  61     108.850  33.736  42.693  1.00  0.00           C
ATOM   1395 2C31 POPED  61     107.330  33.696  42.893  1.00  0.00           C
ATOM   1398 3C31 POPED  61     106.900  33.416  44.342  1.00  0.00           C
ATOM   1401 4C31 POPED  61     107.491  34.406  45.362  1.00  0.00           C
ATOM   1404 5C31 POPED  61     106.821  34.286  46.742  1.00  0.00           C
ATOM   1407 6C31 POPED  61     107.540  35.086  47.833  1.00  0.00           C
ATOM   1411  NH3 POPEE  62      42.161  88.165  24.822  1.00  0.00           N
ATOM   1415  C12 POPEE  62      43.080  89.196  24.212  1.00  0.00           C
ATOM   1418  C11 POPEE  62      44.161  88.585  23.283  1.00  0.00           C
ATOM   1421  P   POPEE  62      46.751  88.536  23.653  1.00  0.00           P
ATOM   1422  O13 POPEE  62      47.731  87.465  24.012  1.00  0.00           O
ATOM   1423  O14 POPEE  62      46.751  89.016  22.252  1.00  0.00           O
ATOM   1424  O11 POPEE  62      46.821  89.795  24.582  1.00  0.00           O
ATOM   1425  O12 POPEE  62      45.270  88.045  24.022  1.00  0.00           O
ATOM   1426  C1  POPEE  62      47.441  89.895  25.853  1.00  0.00           C
ATOM   1429  C2  POPEE  62      46.900  91.136  26.612  1.00  0.00           C
ATOM   1431  O21 POPEE  62      47.421  91.136  27.953  1.00  0.00           O
ATOM   1432  C21 POPEE  62      47.740  92.306  28.483  1.00  0.00           C
ATOM   1433  O22 POPEE  62      47.791  93.386  27.912  1.00  0.00           O
ATOM   1434  C22 POPEE  62      48.001  92.075  29.982  1.00  0.00           C
ATOM   1437  C3  POPEE  62      45.351  91.045  26.682  1.00  0.00           C
ATOM   1440  O31 POPEE  62      44.761  91.996  27.612  1.00  0.00           O
ATOM   1441  C31 POPEE  62      44.461  91.476  28.813  1.00  0.00           C
ATOM   1442  O32 POPEE  62      44.601  90.306  29.112  1.00  0.00           O
ATOM   1443  C32 POPEE  62      44.041  92.566  29.793  1.00  0.00           C
ATOM   1446  C23 POPEE  62      48.201  93.386  30.792  1.00  0.00           C
ATOM   1449  C24 POPEE  62      47.801  93.246  32.282  1.00  0.00           C
ATOM   1452  C25 POPEE  62      48.191  94.456  33.142  1.00  0.00           C
ATOM   1455  C26 POPEE  62      47.311  94.646  34.392  1.00  0.00           C
ATOM   1458  C27 POPEE  62      47.421  93.496  35.403  1.00  0.00           C
ATOM   1461  C28 POPEE  62      46.780  93.836  36.772  1.00  0.00           C
ATOM   1464  C29 POPEE  62      46.921  92.686  37.743  1.00  0.00           C
ATOM   1466 0C21 POPEE  62      46.040  92.325  38.692  1.00  0.00           C
ATOM   1468 1C21 POPEE  62      44.771  93.045  39.053  1.00  0.00           C
ATOM   1471 2C21 POPEE  62      44.421  92.966  40.562  1.00  0.00           C
ATOM   1474 3C21 POPEE  62      45.431  93.655  41.493  1.00  0.00           C
ATOM   1477 4C21 POPEE  62      46.411  92.696  42.182  1.00  0.00           C
ATOM   1480 5C21 POPEE  62      45.801  91.795  43.273  1.00  0.00           C
ATOM   1483 6C21 POPEE  62      45.261  92.575  44.482  1.00  0.00           C
ATOM   1486 7C21 POPEE  62      45.070  91.696  45.732  1.00  0.00           C
ATOM   1489 8C21 POPEE  62      44.701  92.495  46.982  1.00  0.00           C
ATOM   1493  C33 POPEE  62      44.161  92.075  31.262  1.00  0.00           C
ATOM   1496  C34 POPEE  62      43.561  93.036  32.302  1.00  0.00           C
ATOM   1499  C35 POPEE  62      42.031  93.016  32.333  1.00  0.00           C
ATOM   1502  C36 POPEE  62      41.461  91.745  32.962  1.00  0.00           C
ATOM   1505  C37 POPEE  62      39.990  91.516  32.623  1.00  0.00           C
ATOM   1508  C38 POPEE  62      39.571  90.086  32.983  1.00  0.00           C
ATOM   1511  C39 POPEE  62      39.661  89.725  34.463  1.00  0.00           C
ATOM   1514 0C31 POPEE  62      39.301  88.256  34.693  1.00  0.00           C
ATOM   1517 1C31 POPEE  62      39.631  87.766  36.103  1.00  0.00           C
ATOM   1520 2C31 POPEE  62      39.371  86.255  36.293  1.00  0.00           C
ATOM   1523 3C31 POPEE  62      40.400  85.326  35.633  1.00  0.00           C
ATOM   1526 4C31 POPEE  62      41.731  85.245  36.402  1.00  0.00           C
ATOM   1529 5C31 POPEE  62      42.880  84.666  35.583  1.00  0.00           C
ATOM   1532 6C31 POPEE  62      44.221  84.695  36.313  1.00  0.00           C
ATOM   1536  NH3 POPEF  63      19.341  76.426  25.542  1.00  0.00           N
ATOM   1540  C12 POPEF  63      17.891  76.365  26.013  1.00  0.00           C
ATOM   1543  C11 POPEF  63      17.361  74.916  26.032  1.00  0.00           C
ATOM   1546  P   POPEF  63      15.881  74.736  28.242  1.00  0.00           P
ATOM   1547  O13 POPEF  63      15.361  76.026  28.743  1.00  0.00           O
ATOM   1548  O14 POPEF  63      15.121  73.496  28.543  1.00  0.00           O
ATOM   1549  O11 POPEF  63      17.371  74.566  28.792  1.00  0.00           O
ATOM   1550  O12 POPEF  63      16.081  74.846  26.673  1.00  0.00           O
ATOM   1551  C1  POPEF  63      17.621  73.655  29.872  1.00  0.00           C
ATOM   1554  C2  POPEF  63      18.691  74.236  30.823  1.00  0.00           C
ATOM   1556  O21 POPEF  63      18.671  73.475  32.052  1.00  0.00           O
ATOM   1557  C21 POPEF  63      19.401  72.376  32.063  1.00  0.00           C
ATOM   1558  O22 POPEF  63      20.161  72.026  31.183  1.00  0.00           O
ATOM   1559  C22 POPEF  63      19.021  71.626  33.332  1.00  0.00           C
ATOM   1562  C3  POPEF  63      18.381  75.725  31.132  1.00  0.00           C
ATOM   1565  O31 POPEF  63      19.261  76.266  32.152  1.00  0.00           O
ATOM   1566  C31 POPEF  63      18.841  76.466  33.402  1.00  0.00           C
ATOM   1567  O32 POPEF  63      19.481  77.096  34.233  1.00  0.00           O
ATOM   1568  C32 POPEF  63      17.490  75.846  33.743  1.00  0.00           C
ATOM   1571  C23 POPEF  63      19.650  70.216  33.452  1.00  0.00           C
ATOM   1574  C24 POPEF  63      18.801  69.295  34.342  1.00  0.00           C
ATOM   1577  C25 POPEF  63      18.491  69.836  35.742  1.00  0.00           C
ATOM   1580  C26 POPEF  63      19.741  70.196  36.542  1.00  0.00           C
ATOM   1583  C27 POPEF  63      19.451  70.386  38.042  1.00  0.00           C
ATOM   1586  C28 POPEF  63      20.681  70.825  38.842  1.00  0.00           C
ATOM   1589  C29 POPEF  63      21.011  72.286  38.612  1.00  0.00           C
ATOM   1591 0C21 POPEF  63      21.101  73.236  39.552  1.00  0.00           C
ATOM   1593 1C21 POPEF  63      20.871  73.036  41.033  1.00  0.00           C
ATOM   1596 2C21 POPEF  63      20.561  74.336  41.772  1.00  0.00           C
ATOM   1599 3C21 POPEF  63      20.211  74.075  43.242  1.00  0.00           C
ATOM   1602 4C21 POPEF  63      20.011  75.356  44.053  1.00  0.00           C
ATOM   1605 5C21 POPEF  63      19.441  75.106  45.462  1.00  0.00           C
ATOM   1608 6C21 POPEF  63      20.351  74.266  46.363  1.00  0.00           C
ATOM   1611 7C21 POPEF  63      19.701  73.956  47.722  1.00  0.00           C
ATOM   1614 8C21 POPEF  63      20.561  73.075  48.642  1.00  0.00           C
ATOM   1618  C33 POPEF  63      17.381  75.536  35.253  1.00  0.00           C
ATOM   1621  C34 POPEF  63      16.051  74.865  35.542  1.00  0.00           C
ATOM   1624  C35 POPEF  63      15.711  74.876  37.033  1.00  0.00           C
ATOM   1627  C36 POPEF  63      16.541  73.896  37.862  1.00  0.00           C
ATOM   1630  C37 POPEF  63      16.191  74.036  39.352  1.00  0.00           C
ATOM   1633  C38 POPEF  63      16.811  72.916  40.193  1.00  0.00           C
ATOM   1636  C39 POPEF  63      16.361  72.965  41.653  1.00  0.00           C
ATOM   1639 0C31 POPEF  63      16.851  71.736  42.432  1.00  0.00           C
ATOM   1642 1C31 POPEF  63      16.500  71.806  43.923  1.00  0.00           C
ATOM   1645 2C31 POPEF  63      16.971  70.545  44.663  1.00  0.00           C
ATOM   1648 3C31 POPEF  63      17.091  70.756  46.173  1.00  0.00           C
ATOM   1651 4C31 POPEF  63      17.621  69.516  46.893  1.00  0.00           C
ATOM   1654 5C31 POPEF  63      17.961  69.806  48.353  1.00  0.00           C
ATOM   1657 6C31 POPEF  63      18.561  68.615  49.092  1.00  0.00           C
ATOM   1661  NH3 POPEG  64      34.251  23.166  25.772  1.00  0.00           N
ATOM   1665  C12 POPEG  64      34.171  24.676  25.753  1.00  0.00           C
ATOM   1668  C11 POPEG  64      33.821  25.296  27.122  1.00  0.00           C
ATOM   1671  P   POPEG  64      35.931  26.646  27.923  1.00  0.00           P
ATOM   1672  O13 POPEG  64      36.811  26.426  26.762  1.00  0.00           O
ATOM   1673  O14 POPEG  64      35.130  27.896  27.923  1.00  0.00           O
ATOM   1674  O11 POPEG  64      36.761  26.565  29.262  1.00  0.00           O
ATOM   1675  O12 POPEG  64      34.941  25.396  28.023  1.00  0.00           O
ATOM   1676  C1  POPEG  64      36.171  26.336  30.542  1.00  0.00           C
ATOM   1679  C2  POPEG  64      35.951  27.646  31.362  1.00  0.00           C
ATOM   1681  O21 POPEG  64      36.761  27.686  32.572  1.00  0.00           O
ATOM   1682  C21 POPEG  64      36.461  26.796  33.493  1.00  0.00           C
ATOM   1683  O22 POPEG  64      35.801  25.786  33.323  1.00  0.00           O
ATOM   1684  C22 POPEG  64      36.970  27.256  34.872  1.00  0.00           C
ATOM   1687  C3  POPEG  64      34.441  27.966  31.643  1.00  0.00           C
ATOM   1690  O31 POPEG  64      34.130  28.326  33.012  1.00  0.00           O
ATOM   1691  C31 POPEG  64      33.911  29.586  33.283  1.00  0.00           C
ATOM   1692  O32 POPEG  64      33.961  30.526  32.502  1.00  0.00           O
ATOM   1693  C32 POPEG  64      33.611  29.736  34.782  1.00  0.00           C
ATOM   1696  C23 POPEG  64      36.580  26.266  36.002  1.00  0.00           C
ATOM   1699  C24 POPEG  64      36.691  26.876  37.413  1.00  0.00           C
ATOM   1702  C25 POPEG  64      36.191  25.926  38.522  1.00  0.00           C
ATOM   1705  C26 POPEG  64      35.790  26.676  39.813  1.00  0.00           C
ATOM   1708  C27 POPEG  64      34.990  25.806  40.802  1.00  0.00           C
ATOM   1711  C28 POPEG  64      34.761  26.516  42.143  1.00  0.00           C
ATOM   1714  C29 POPEG  64      34.211  25.596  43.203  1.00  0.00           C
ATOM   1716 0C21 POPEG  64      34.830  25.246  44.342  1.00  0.00           C
ATOM   1718 1C21 POPEG  64      36.201  25.716  44.772  1.00  0.00           C
ATOM   1721 2C21 POPEG  64      36.650  25.206  46.152  1.00  0.00           C
ATOM   1724 3C21 POPEG  64      36.851  23.686  46.233  1.00  0.00           C
ATOM   1727 4C21 POPEG  64      37.341  23.226  47.612  1.00  0.00           C
ATOM   1730 5C21 POPEG  64      37.351  21.696  47.752  1.00  0.00           C
ATOM   1733 6C21 POPEG  64      37.360  21.226  49.222  1.00  0.00           C
ATOM   1736 7C21 POPEG  64      37.281  19.696  49.333  1.00  0.00           C
ATOM   1739 8C21 POPEG  64      36.980  19.176  50.742  1.00  0.00           C
ATOM   1743  C33 POPEG  64      34.411  30.926  35.342  1.00  0.00           C
ATOM   1746  C34 POPEG  64      34.551  30.936  36.872  1.00  0.00           C
ATOM   1749  C35 POPEG  64      33.261  31.226  37.642  1.00  0.00           C
ATOM   1752  C36 POPEG  64      33.560  31.916  38.993  1.00  0.00           C
ATOM   1755  C37 POPEG  64      32.641  33.106  39.282  1.00  0.00           C
ATOM   1758  C38 POPEG  64      33.330  34.206  40.113  1.00  0.00           C
ATOM   1761  C39 POPEG  64      33.811  33.756  41.503  1.00  0.00           C
ATOM   1764 0C31 POPEG  64      34.661  34.846  42.173  1.00  0.00           C
ATOM   1767 1C31 POPEG  64      34.041  35.376  43.472  1.00  0.00           C
ATOM   1770 2C31 POPEG  64      34.631  36.725  43.923  1.00  0.00           C
ATOM   1773 3C31 POPEG  64      36.171  36.776  43.943  1.00  0.00           C
ATOM   1776 4C31 POPEG  64      36.700  38.096  44.513  1.00  0.00           C
ATOM   1779 5C31 POPEG  64      38.230  38.216  44.412  1.00  0.00           C
ATOM   1782 6C31 POPEG  64      38.781  39.446  45.142  1.00  0.00           C
ATOM   1786  NH3 POPEH  65      96.561  24.646  22.753  1.00  0.00           N
ATOM   1790  C12 POPEH  65      97.460  25.726  22.212  1.00  0.00           C
ATOM   1793  C11 POPEH  65      97.741  26.886  23.183  1.00  0.00           C
ATOM   1796  P   POPEH  65      97.540  29.106  21.822  1.00  0.00           P
ATOM   1797  O13 POPEH  65      98.390  30.086  21.122  1.00  0.00           O
ATOM   1798  O14 POPEH  65      96.391  28.575  21.062  1.00  0.00           O
ATOM   1799  O11 POPEH  65      96.961  29.786  23.102  1.00  0.00           O
ATOM   1800  O12 POPEH  65      98.411  27.916  22.442  1.00  0.00           O
ATOM   1801  C1  POPEH  65      97.790  30.556  23.962  1.00  0.00           C
ATOM   1804  C2  POPEH  65      97.411  30.315  25.442  1.00  0.00           C
ATOM   1806  O21 POPEH  65      98.240  29.316  26.083  1.00  0.00           O
ATOM   1807  C21 POPEH  65      99.431  29.776  26.443  1.00  0.00           C
ATOM   1808  O22 POPEH  65      99.900  30.876  26.153  1.00  0.00           O
ATOM   1809  C22 POPEH  65     100.030  28.796  27.433  1.00  0.00           C
ATOM   1812  C3  POPEH  65      95.930  29.866  25.532  1.00  0.00           C
ATOM   1815  O31 POPEH  65      95.430  29.896  26.882  1.00  0.00           O
ATOM   1816  C31 POPEH  65      94.731  30.966  27.202  1.00  0.00           C
ATOM   1817  O32 POPEH  65      94.481  31.906  26.452  1.00  0.00           O
ATOM   1818  C32 POPEH  65      94.330  30.856  28.673  1.00  0.00           C
ATOM   1821  C23 POPEH  65     101.400  29.196  28.042  1.00  0.00           C
ATOM   1824  C24 POPEH  65     101.391  29.065  29.573  1.00  0.00           C
ATOM   1827  C25 POPEH  65     102.781  29.206  30.193  1.00  0.00           C
ATOM   1830  C26 POPEH  65     102.750  29.276  31.733  1.00  0.00           C
ATOM   1833  C27 POPEH  65     104.161  29.486  32.292  1.00  0.00           C
ATOM   1836  C28 POPEH  65     104.241  29.536  33.822  1.00  0.00           C
ATOM   1839  C29 POPEH  65     104.031  28.196  34.503  1.00  0.00           C
ATOM   1841 0C21 POPEH  65     104.250  27.956  35.802  1.00  0.00           C
ATOM   1843 1C21 POPEH  65     104.761  28.956  36.802  1.00  0.00           C
ATOM   1846 2C21 POPEH  65     103.741  29.286  37.912  1.00  0.00           C
ATOM   1849 3C21 POPEH  65     104.201  30.516  38.712  1.00  0.00           C
ATOM   1852 4C21 POPEH  65     103.281  30.896  39.872  1.00  0.00           C
ATOM   1855 5C21 POPEH  65     103.331  29.916  41.052  1.00  0.00           C
ATOM   1858 6C21 POPEH  65     102.700  30.526  42.313  1.00  0.00           C
ATOM   1861 7C21 POPEH  65     102.750  29.586  43.522  1.00  0.00           C
ATOM   1864 8C21 POPEH  65     103.041  30.326  44.832  1.00  0.00           C
ATOM   1868  C33 POPEH  65      95.551  30.726  29.632  1.00  0.00           C
ATOM   1871  C34 POPEH  65      95.200  30.836  31.143  1.00  0.00           C
ATOM   1874  C35 POPEH  65      95.921  29.846  32.082  1.00  0.00           C
ATOM   1877  C36 POPEH  65      95.740  30.166  33.583  1.00  0.00           C
ATOM   1880  C37 POPEH  65      96.491  29.186  34.503  1.00  0.00           C
ATOM   1883  C38 POPEH  65      96.580  29.636  35.983  1.00  0.00           C
ATOM   1886  C39 POPEH  65      95.241  29.646  36.722  1.00  0.00           C
ATOM   1889 0C31 POPEH  65      95.381  30.056  38.192  1.00  0.00           C
ATOM   1892 1C31 POPEH  65      94.021  30.176  38.902  1.00  0.00           C
ATOM   1895 2C31 POPEH  65      94.101  30.356  40.422  1.00  0.00           C
ATOM   1898 3C31 POPEH  65      94.551  29.086  41.163  1.00  0.00           C
ATOM   1901 4C31 POPEH  65      94.241  29.146  42.662  1.00  0.00           C
ATOM   1904 5C31 POPEH  65      94.791  27.926  43.423  1.00  0.00           C
ATOM   1907 6C31 POPEH  65      94.391  27.916  44.902  1.00  0.00           C
ATOM   1911  NH3 POPEI  66     109.311  66.766  29.212  1.00  0.00           N
ATOM   1915  C12 POPEI  66     108.181  67.706  29.503  1.00  0.00           C
ATOM   1918  C11 POPEI  66     108.631  69.145  29.192  1.00  0.00           C
ATOM   1921  P   POPEI  66     106.821  70.655  30.282  1.00  0.00           P
ATOM   1922  O13 POPEI  66     107.241  72.075  30.292  1.00  0.00           O
ATOM   1923  O14 POPEI  66     105.381  70.365  30.193  1.00  0.00           O
ATOM   1924  O11 POPEI  66     107.441  69.855  31.503  1.00  0.00           O
ATOM   1925  O12 POPEI  66     107.521  70.016  29.032  1.00  0.00           O
ATOM   1926  C1  POPEI  66     108.281  70.446  32.493  1.00  0.00           C
ATOM   1929  C2  POPEI  66     107.911  69.986  33.932  1.00  0.00           C
ATOM   1931  O21 POPEI  66     108.991  70.356  34.813  1.00  0.00           O
ATOM   1932  C21 POPEI  66     108.920  71.575  35.292  1.00  0.00           C
ATOM   1933  O22 POPEI  66     108.011  72.365  35.102  1.00  0.00           O
ATOM   1934  C22 POPEI  66     110.161  71.866  36.122  1.00  0.00           C
ATOM   1937  C3  POPEI  66     107.711  68.446  34.062  1.00  0.00           C
ATOM   1940  O31 POPEI  66     107.610  68.086  35.462  1.00  0.00           O
ATOM   1941  C31 POPEI  66     106.420  68.246  36.012  1.00  0.00           C
ATOM   1942  O32 POPEI  66     105.371  68.376  35.422  1.00  0.00           O
ATOM   1943  C32 POPEI  66     106.601  68.376  37.522  1.00  0.00           C
ATOM   1946  C23 POPEI  66     110.180  73.325  36.623  1.00  0.00           C
ATOM   1949  C24 POPEI  66     111.500  73.696  37.313  1.00  0.00           C
ATOM   1952  C25 POPEI  66     111.860  72.806  38.502  1.00  0.00           C
ATOM   1955  C26 POPEI  66     112.881  73.496  39.412  1.00  0.00           C
ATOM   1958  C27 POPEI  66     113.141  72.685  40.692  1.00  0.00           C
ATOM   1961  C28 POPEI  66     113.871  73.516  41.763  1.00  0.00           C
ATOM   1964  C29 POPEI  66     113.920  72.766  43.062  1.00  0.00           C
ATOM   1966 0C21 POPEI  66     113.071  72.935  44.092  1.00  0.00           C
ATOM   1968 1C21 POPEI  66     111.911  73.916  44.143  1.00  0.00           C
ATOM   1971 2C21 POPEI  66     112.361  75.255  44.752  1.00  0.00           C
ATOM   1974 3C21 POPEI  66     111.251  76.306  44.783  1.00  0.00           C
ATOM   1977 4C21 POPEI  66     111.610  77.566  45.592  1.00  0.00           C
ATOM   1980 5C21 POPEI  66     112.820  78.346  45.063  1.00  0.00           C
ATOM   1983 6C21 POPEI  66     112.560  79.086  43.743  1.00  0.00           C
ATOM   1986 7C21 POPEI  66     113.830  79.736  43.162  1.00  0.00           C
ATOM   1989 8C21 POPEI  66     113.551  80.706  42.013  1.00  0.00           C
ATOM   1993  C33 POPEI  66     107.521  69.545  37.952  1.00  0.00           C
ATOM   1996  C34 POPEI  66     107.591  69.666  39.472  1.00  0.00           C
ATOM   1999  C35 POPEI  66     108.681  70.586  40.053  1.00  0.00           C
ATOM   2002  C36 POPEI  66     108.211  72.026  40.313  1.00  0.00           C
ATOM   2005  C37 POPEI  66     108.950  72.626  41.522  1.00  0.00           C
ATOM   2008  C38 POPEI  66     108.691  74.115  41.753  1.00  0.00           C
ATOM   2011  C39 POPEI  66     109.321  74.995  40.662  1.00  0.00           C
ATOM   2014 0C31 POPEI  66     109.201  76.486  40.972  1.00  0.00           C
ATOM   2017 1C31 POPEI  66     109.691  77.355  39.802  1.00  0.00           C
ATOM   2020 2C31 POPEI  66     109.220  78.816  39.882  1.00  0.00           C
ATOM   2023 3C31 POPEI  66     109.700  79.566  41.122  1.00  0.00           C
ATOM   2026 4C31 POPEI  66     109.121  80.986  41.202  1.00  0.00           C
ATOM   2029 5C31 POPEI  66     109.500  81.705  42.502  1.00  0.00           C
ATOM   2032 6C31 POPEI  66     108.871  83.095  42.623  1.00  0.00           C
ATOM   2036  NH3 POPEJ  67      90.110  65.016  72.392  1.00  0.00           N
ATOM   2040  C12 POPEJ  67      89.721  66.245  73.143  1.00  0.00           C
ATOM   2043  C11 POPEJ  67      88.191  66.405  73.133  1.00  0.00           C
ATOM   2046  P   POPEJ  67      86.000  64.986  73.083  1.00  0.00           P
ATOM   2047  O13 POPEJ  67      85.610  63.556  73.052  1.00  0.00           O
ATOM   2048  O14 POPEJ  67      85.281  65.925  73.962  1.00  0.00           O
ATOM   2049  O11 POPEJ  67      86.011  65.465  71.583  1.00  0.00           O
ATOM   2050  O12 POPEJ  67      87.540  65.155  73.413  1.00  0.00           O
ATOM   2051  C1  POPEJ  67      85.261  66.566  71.103  1.00  0.00           C
ATOM   2054  C2  POPEJ  67      84.960  66.316  69.603  1.00  0.00           C
ATOM   2056  O21 POPEJ  67      86.210  66.416  68.892  1.00  0.00           O
ATOM   2057  C21 POPEJ  67      86.570  65.336  68.222  1.00  0.00           C
ATOM   2058  O22 POPEJ  67      85.841  64.395  67.943  1.00  0.00           O
ATOM   2059  C22 POPEJ  67      88.080  65.376  67.972  1.00  0.00           C
ATOM   2062  C3  POPEJ  67      83.930  67.316  69.063  1.00  0.00           C
ATOM   2065  O31 POPEJ  67      83.830  67.316  67.623  1.00  0.00           O
ATOM   2066  C31 POPEJ  67      83.131  66.326  67.072  1.00  0.00           C
ATOM   2067  O32 POPEJ  67      82.731  65.346  67.682  1.00  0.00           O
ATOM   2068  C32 POPEJ  67      82.921  66.586  65.583  1.00  0.00           C
ATOM   2071  C23 POPEJ  67      88.471  65.666  66.502  1.00  0.00           C
ATOM   2074  C24 POPEJ  67      88.650  67.166  66.222  1.00  0.00           C
ATOM   2077  C25 POPEJ  67      88.860  67.446  64.722  1.00  0.00           C
ATOM   2080  C26 POPEJ  67      89.500  68.795  64.383  1.00  0.00           C
ATOM   2083  C27 POPEJ  67      89.180  69.226  62.933  1.00  0.00           C
ATOM   2086  C28 POPEJ  67      90.311  70.005  62.233  1.00  0.00           C
ATOM   2089  C29 POPEJ  67      90.681  71.295  62.912  1.00  0.00           C
ATOM   2091 0C21 POPEJ  67      91.850  71.956  62.763  1.00  0.00           C
ATOM   2093 1C21 POPEJ  67      92.980  71.575  61.842  1.00  0.00           C
ATOM   2096 2C21 POPEJ  67      93.401  72.706  60.893  1.00  0.00           C
ATOM   2099 3C21 POPEJ  67      92.540  72.755  59.632  1.00  0.00           C
ATOM   2102 4C21 POPEJ  67      92.881  73.975  58.772  1.00  0.00           C
ATOM   2105 5C21 POPEJ  67      92.340  73.885  57.343  1.00  0.00           C
ATOM   2108 6C21 POPEJ  67      92.211  75.266  56.693  1.00  0.00           C
ATOM   2111 7C21 POPEJ  67      91.590  75.185  55.292  1.00  0.00           C
ATOM   2114 8C21 POPEJ  67      91.371  76.566  54.663  1.00  0.00           C
ATOM   2118  C33 POPEJ  67      83.000  68.086  65.173  1.00  0.00           C
ATOM   2121  C34 POPEJ  67      83.091  68.346  63.663  1.00  0.00           C
ATOM   2124  C35 POPEJ  67      81.870  67.946  62.822  1.00  0.00           C
ATOM   2127  C36 POPEJ  67      80.561  68.655  63.182  1.00  0.00           C
ATOM   2130  C37 POPEJ  67      79.571  68.586  62.013  1.00  0.00           C
ATOM   2133  C38 POPEJ  67      78.170  69.136  62.303  1.00  0.00           C
ATOM   2136  C39 POPEJ  67      77.261  68.116  63.003  1.00  0.00           C
ATOM   2139 0C31 POPEJ  67      75.781  68.556  63.013  1.00  0.00           C
ATOM   2142 1C31 POPEJ  67      74.830  67.435  62.572  1.00  0.00           C
ATOM   2145 2C31 POPEJ  67      73.431  67.926  62.173  1.00  0.00           C
ATOM   2148 3C31 POPEJ  67      72.851  67.045  61.063  1.00  0.00           C
ATOM   2151 4C31 POPEJ  67      71.391  67.326  60.682  1.00  0.00           C
ATOM   2154 5C31 POPEJ  67      70.371  66.696  61.632  1.00  0.00           C
ATOM   2157 6C31 POPEJ  67      68.991  66.416  61.022  1.00  0.00           C
ATOM   2161  NH3 POPEK  68     122.121  -7.675  26.942  1.00  0.00           N
ATOM   2165  C12 POPEK  68     122.571  -6.406  26.273  1.00  0.00           C
ATOM   2168  C11 POPEK  68     122.771  -5.235  27.252  1.00  0.00           C
ATOM   2171  P   POPEK  68     123.301  -2.645  26.903  1.00  0.00           P
ATOM   2172  O13 POPEK  68     124.672  -2.815  26.382  1.00  0.00           O
ATOM   2173  O14 POPEK  68     122.521  -1.535  26.322  1.00  0.00           O
ATOM   2174  O11 POPEK  68     123.250  -2.595  28.483  1.00  0.00           O
ATOM   2175  O12 POPEK  68     122.501  -3.995  26.592  1.00  0.00           O
ATOM   2176  C1  POPEK  68     123.120  -1.315  29.112  1.00  0.00           C
ATOM   2179  C2  POPEK  68     123.161  -1.455  30.653  1.00  0.00           C
ATOM   2181  O21 POPEK  68     123.231  -0.126  31.212  1.00  0.00           O
ATOM   2182  C21 POPEK  68     122.641   0.034  32.393  1.00  0.00           C
ATOM   2183  O22 POPEK  68     122.180  -0.856  33.083  1.00  0.00           O
ATOM   2184  C22 POPEK  68     122.521   1.525  32.722  1.00  0.00           C
ATOM   2187  C3  POPEK  68     124.351  -2.376  31.062  1.00  0.00           C
ATOM   2190  O31 POPEK  68     124.291  -2.796  32.432  1.00  0.00           O
ATOM   2191  C31 POPEK  68     124.982  -2.066  33.292  1.00  0.00           C
ATOM   2192  O32 POPEK  68     125.662  -1.085  33.042  1.00  0.00           O
ATOM   2193  C32 POPEK  68     124.782  -2.665  34.682  1.00  0.00           C
ATOM   2196  C23 POPEK  68     122.470   1.835  34.243  1.00  0.00           C
ATOM   2199  C24 POPEK  68     122.291   3.335  34.542  1.00  0.00           C
ATOM   2202  C25 POPEK  68     122.261   3.685  36.033  1.00  0.00           C
ATOM   2205  C26 POPEK  68     121.821   5.126  36.322  1.00  0.00           C
ATOM   2208  C27 POPEK  68     121.931   5.516  37.813  1.00  0.00           C
ATOM   2211  C28 POPEK  68     120.620   6.085  38.403  1.00  0.00           C
ATOM   2214  C29 POPEK  68     120.781   6.555  39.832  1.00  0.00           C
ATOM   2216 0C21 POPEK  68     120.340   5.945  40.952  1.00  0.00           C
ATOM   2218 1C21 POPEK  68     119.591   4.636  41.042  1.00  0.00           C
ATOM   2221 2C21 POPEK  68     118.351   4.685  41.963  1.00  0.00           C
ATOM   2224 3C21 POPEK  68     118.681   5.005  43.432  1.00  0.00           C
ATOM   2227 4C21 POPEK  68     117.600   4.516  44.412  1.00  0.00           C
ATOM   2230 5C21 POPEK  68     118.051   4.545  45.882  1.00  0.00           C
ATOM   2233 6C21 POPEK  68     118.071   5.956  46.503  1.00  0.00           C
ATOM   2236 7C21 POPEK  68     118.681   5.956  47.922  1.00  0.00           C
ATOM   2239 8C21 POPEK  68     118.621   7.276  48.693  1.00  0.00           C
ATOM   2243  C33 POPEK  68     124.891  -1.646  35.843  1.00  0.00           C
ATOM   2246  C34 POPEK  68     124.672  -2.285  37.222  1.00  0.00           C
ATOM   2249  C35 POPEK  68     123.250  -2.845  37.483  1.00  0.00           C
ATOM   2252  C36 POPEK  68     122.140  -1.796  37.322  1.00  0.00           C
ATOM   2255  C37 POPEK  68     120.810  -2.216  37.972  1.00  0.00           C
ATOM   2258  C38 POPEK  68     119.811  -1.056  38.052  1.00  0.00           C
ATOM   2261  C39 POPEK  68     118.751  -1.266  39.143  1.00  0.00           C
ATOM   2264 0C31 POPEK  68     119.271  -0.925  40.552  1.00  0.00           C
ATOM   2267 1C31 POPEK  68     118.281  -1.355  41.643  1.00  0.00           C
ATOM   2270 2C31 POPEK  68     118.520  -0.695  43.003  1.00  0.00           C
ATOM   2273 3C31 POPEK  68     117.441  -1.136  44.003  1.00  0.00           C
ATOM   2276 4C31 POPEK  68     117.351  -0.305  45.292  1.00  0.00           C
ATOM   2279 5C31 POPEK  68     116.121  -0.716  46.112  1.00  0.00           C
ATOM   2282 6C31 POPEK  68     115.851   0.184  47.322  1.00  0.00           C
ATOM   2286  NH3 POPEL  69      68.241  43.426  28.712  1.00  0.00           N
ATOM   2290  C12 POPEL  69      69.491  43.046  27.932  1.00  0.00           C
ATOM   2293  C11 POPEL  69      70.720  43.926  28.253  1.00  0.00           C
ATOM   2296  P   POPEL  69      73.321  43.316  28.472  1.00  0.00           P
ATOM   2297  O13 POPEL  69      73.691  41.896  28.613  1.00  0.00           O
ATOM   2298  O14 POPEL  69      74.271  44.215  27.802  1.00  0.00           O
ATOM   2299  O11 POPEL  69      73.000  43.976  29.863  1.00  0.00           O
ATOM   2300  O12 POPEL  69      71.931  43.356  27.722  1.00  0.00           O
ATOM   2301  C1  POPEL  69      73.470  43.456  31.102  1.00  0.00           C
ATOM   2304  C2  POPEL  69      72.271  42.965  31.963  1.00  0.00           C
ATOM   2306  O21 POPEL  69      72.491  43.126  33.372  1.00  0.00           O
ATOM   2307  C21 POPEL  69      73.561  42.606  33.943  1.00  0.00           C
ATOM   2308  O22 POPEL  69      74.400  41.896  33.413  1.00  0.00           O
ATOM   2309  C22 POPEL  69      73.511  43.016  35.422  1.00  0.00           C
ATOM   2312  C3  POPEL  69      71.791  41.536  31.583  1.00  0.00           C
ATOM   2315  O31 POPEL  69      70.681  41.116  32.403  1.00  0.00           O
ATOM   2316  C31 POPEL  69      69.491  41.575  32.012  1.00  0.00           C
ATOM   2317  O32 POPEL  69      69.280  42.316  31.072  1.00  0.00           O
ATOM   2318  C32 POPEL  69      68.461  40.946  32.942  1.00  0.00           C
ATOM   2321  C23 POPEL  69      74.900  43.306  36.042  1.00  0.00           C
ATOM   2324  C24 POPEL  69      74.780  43.716  37.522  1.00  0.00           C
ATOM   2327  C25 POPEL  69      74.470  42.536  38.463  1.00  0.00           C
ATOM   2330  C26 POPEL  69      74.561  42.936  39.942  1.00  0.00           C
ATOM   2333  C27 POPEL  69      74.731  41.726  40.893  1.00  0.00           C
ATOM   2336  C28 POPEL  69      75.040  42.166  42.332  1.00  0.00           C
ATOM   2339  C29 POPEL  69      75.591  41.046  43.192  1.00  0.00           C
ATOM   2341 0C21 POPEL  69      75.031  40.465  44.263  1.00  0.00           C
ATOM   2343 1C21 POPEL  69      73.680  40.725  44.872  1.00  0.00           C
ATOM   2346 2C21 POPEL  69      73.731  41.606  46.142  1.00  0.00           C
ATOM   2349 3C21 POPEL  69      73.930  43.095  45.822  1.00  0.00           C
ATOM   2352 4C21 POPEL  69      73.950  43.966  47.083  1.00  0.00           C
ATOM   2355 5C21 POPEL  69      73.801  45.465  46.782  1.00  0.00           C
ATOM   2358 6C21 POPEL  69      73.981  46.326  48.042  1.00  0.00           C
ATOM   2361 7C21 POPEL  69      73.591  47.796  47.803  1.00  0.00           C
ATOM   2364 8C21 POPEL  69      73.871  48.716  48.993  1.00  0.00           C
ATOM   2368  C33 POPEL  69      67.000  41.225  32.542  1.00  0.00           C
ATOM   2371  C34 POPEL  69      66.051  40.516  33.513  1.00  0.00           C
ATOM   2374  C35 POPEL  69      64.621  41.016  33.372  1.00  0.00           C
ATOM   2377  C36 POPEL  69      63.631  40.185  34.202  1.00  0.00           C
ATOM   2380  C37 POPEL  69      63.881  40.266  35.713  1.00  0.00           C
ATOM   2383  C38 POPEL  69      62.741  39.596  36.493  1.00  0.00           C
ATOM   2386  C39 POPEL  69      62.960  39.646  38.003  1.00  0.00           C
ATOM   2389 0C31 POPEL  69      61.761  39.065  38.772  1.00  0.00           C
ATOM   2392 1C31 POPEL  69      61.851  39.336  40.272  1.00  0.00           C
ATOM   2395 2C31 POPEL  69      60.541  39.046  41.012  1.00  0.00           C
ATOM   2398 3C31 POPEL  69      60.270  37.566  41.272  1.00  0.00           C
ATOM   2401 4C31 POPEL  69      59.041  37.385  42.173  1.00  0.00           C
ATOM   2404 5C31 POPEL  69      58.941  35.996  42.803  1.00  0.00           C
ATOM   2407 6C31 POPEL  69      57.871  35.926  43.892  1.00  0.00           C
ATOM   2411  NH3 POPEM  70       1.071  59.466  24.612  1.00  0.00           N
ATOM   2415  C12 POPEM  70       1.391  60.756  25.332  1.00  0.00           C
ATOM   2418  C11 POPEM  70       2.291  60.496  26.552  1.00  0.00           C
ATOM   2421  P   POPEM  70       3.751  61.806  28.292  1.00  0.00           P
ATOM   2422  O13 POPEM  70       4.981  61.126  27.802  1.00  0.00           O
ATOM   2423  O14 POPEM  70       3.871  63.206  28.743  1.00  0.00           O
ATOM   2424  O11 POPEM  70       3.161  60.916  29.472  1.00  0.00           O
ATOM   2425  O12 POPEM  70       2.661  61.746  27.152  1.00  0.00           O
ATOM   2426  C1  POPEM  70       4.091  60.576  30.523  1.00  0.00           C
ATOM   2429  C2  POPEM  70       3.571  59.405  31.382  1.00  0.00           C
ATOM   2431  O21 POPEM  70       4.711  58.766  32.003  1.00  0.00           O
ATOM   2432  C21 POPEM  70       5.041  59.215  33.192  1.00  0.00           C
ATOM   2433  O22 POPEM  70       4.341  59.935  33.892  1.00  0.00           O
ATOM   2434  C22 POPEM  70       6.411  58.655  33.572  1.00  0.00           C
ATOM   2437  C3  POPEM  70       2.831  58.346  30.523  1.00  0.00           C
ATOM   2440  O31 POPEM  70       2.291  57.295  31.343  1.00  0.00           O
ATOM   2441  C31 POPEM  70       3.101  56.276  31.592  1.00  0.00           C
ATOM   2442  O32 POPEM  70       4.191  56.076  31.092  1.00  0.00           O
ATOM   2443  C32 POPEM  70       2.481  55.395  32.672  1.00  0.00           C
ATOM   2446  C23 POPEM  70       7.121  59.486  34.663  1.00  0.00           C
ATOM   2449  C24 POPEM  70       8.341  58.746  35.232  1.00  0.00           C
ATOM   2452  C25 POPEM  70       8.291  58.456  36.742  1.00  0.00           C
ATOM   2455  C26 POPEM  70       7.051  57.666  37.182  1.00  0.00           C
ATOM   2458  C27 POPEM  70       7.111  57.266  38.663  1.00  0.00           C
ATOM   2461  C28 POPEM  70       5.821  56.586  39.172  1.00  0.00           C
ATOM   2464  C29 POPEM  70       5.501  55.255  38.542  1.00  0.00           C
ATOM   2466 0C21 POPEM  70       5.401  54.075  39.193  1.00  0.00           C
ATOM   2468 1C21 POPEM  70       5.621  53.876  40.672  1.00  0.00           C
ATOM   2471 2C21 POPEM  70       7.121  53.736  40.972  1.00  0.00           C
ATOM   2474 3C21 POPEM  70       7.431  53.896  42.473  1.00  0.00           C
ATOM   2477 4C21 POPEM  70       8.791  53.306  42.862  1.00  0.00           C
ATOM   2480 5C21 POPEM  70       9.051  53.376  44.372  1.00  0.00           C
ATOM   2483 6C21 POPEM  70      10.341  52.656  44.802  1.00  0.00           C
ATOM   2486 7C21 POPEM  70      10.601  52.746  46.313  1.00  0.00           C
ATOM   2489 8C21 POPEM  70      11.841  51.956  46.763  1.00  0.00           C
ATOM   2493  C33 POPEM  70       3.311  55.376  33.983  1.00  0.00           C
ATOM   2496  C34 POPEM  70       2.871  56.406  35.043  1.00  0.00           C
ATOM   2499  C35 POPEM  70       1.531  56.066  35.713  1.00  0.00           C
ATOM   2502  C36 POPEM  70       1.091  57.116  36.753  1.00  0.00           C
ATOM   2505  C37 POPEM  70      -0.229  56.766  37.452  1.00  0.00           C
ATOM   2508  C38 POPEM  70      -0.569  57.726  38.603  1.00  0.00           C
ATOM   2511  C39 POPEM  70      -1.979  57.545  39.172  1.00  0.00           C
ATOM   2514 0C31 POPEM  70      -2.339  58.545  40.282  1.00  0.00           C
ATOM   2517 1C31 POPEM  70      -1.619  58.276  41.612  1.00  0.00           C
ATOM   2520 2C31 POPEM  70      -2.019  59.286  42.702  1.00  0.00           C
ATOM   2523 3C31 POPEM  70      -1.509  58.906  44.102  1.00  0.00           C
ATOM   2526 4C31 POPEM  70      -0.019  59.196  44.352  1.00  0.00           C
ATOM   2529 5C31 POPEM  70       0.331  60.696  44.333  1.00  0.00           C
ATOM   2532 6C31 POPEM  70       1.711  61.006  44.942  1.00  0.00           C
ATOM   2536  NH3 POPEN  71      22.481  24.516  69.583  1.00  0.00           N
ATOM   2540  C12 POPEN  71      22.671  23.606  70.783  1.00  0.00           C
ATOM   2543  C11 POPEN  71      24.101  22.996  70.942  1.00  0.00           C
ATOM   2546  P   POPEN  71      25.981  21.556  69.853  1.00  0.00           P
ATOM   2547  O13 POPEN  71      26.651  21.616  71.163  1.00  0.00           O
ATOM   2548  O14 POPEN  71      26.070  20.296  69.072  1.00  0.00           O
ATOM   2549  O11 POPEN  71      26.741  22.606  68.952  1.00  0.00           O
ATOM   2550  O12 POPEN  71      24.461  22.096  69.892  1.00  0.00           O
ATOM   2551  C1  POPEN  71      26.121  23.706  68.312  1.00  0.00           C
ATOM   2554  C2  POPEN  71      26.111  23.475  66.792  1.00  0.00           C
ATOM   2556  O21 POPEN  71      25.841  24.676  66.063  1.00  0.00           O
ATOM   2557  C21 POPEN  71      24.621  25.196  66.202  1.00  0.00           C
ATOM   2558  O22 POPEN  71      23.841  24.956  67.103  1.00  0.00           O
ATOM   2559  C22 POPEN  71      24.281  25.846  64.862  1.00  0.00           C
ATOM   2562  C3  POPEN  71      25.261  22.256  66.313  1.00  0.00           C
ATOM   2565  O31 POPEN  71      26.111  21.336  65.583  1.00  0.00           O
ATOM   2566  C31 POPEN  71      25.611  20.856  64.432  1.00  0.00           C
ATOM   2567  O32 POPEN  71      24.541  21.146  63.943  1.00  0.00           O
ATOM   2568  C32 POPEN  71      26.700  19.976  63.833  1.00  0.00           C
ATOM   2571  C23 POPEN  71      24.031  24.686  63.873  1.00  0.00           C
ATOM   2574  C24 POPEN  71      23.631  25.066  62.452  1.00  0.00           C
ATOM   2577  C25 POPEN  71      24.681  25.876  61.702  1.00  0.00           C
ATOM   2580  C26 POPEN  71      24.511  25.676  60.193  1.00  0.00           C
ATOM   2583  C27 POPEN  71      25.331  26.646  59.342  1.00  0.00           C
ATOM   2586  C28 POPEN  71      25.181  26.396  57.833  1.00  0.00           C
ATOM   2589  C29 POPEN  71      23.791  26.746  57.382  1.00  0.00           C
ATOM   2591 0C21 POPEN  71      22.791  25.876  57.153  1.00  0.00           C
ATOM   2593 1C21 POPEN  71      22.880  24.376  57.322  1.00  0.00           C
ATOM   2596 2C21 POPEN  71      23.161  23.666  55.993  1.00  0.00           C
ATOM   2599 3C21 POPEN  71      21.911  23.626  55.102  1.00  0.00           C
ATOM   2602 4C21 POPEN  71      22.231  23.196  53.673  1.00  0.00           C
ATOM   2605 5C21 POPEN  71      20.981  22.876  52.852  1.00  0.00           C
ATOM   2608 6C21 POPEN  71      19.911  23.956  52.972  1.00  0.00           C
ATOM   2611 7C21 POPEN  71      18.671  23.646  52.143  1.00  0.00           C
ATOM   2614 8C21 POPEN  71      17.551  24.655  52.402  1.00  0.00           C
ATOM   2618  C33 POPEN  71      26.470  19.606  62.343  1.00  0.00           C
ATOM   2621  C34 POPEN  71      26.351  20.836  61.432  1.00  0.00           C
ATOM   2624  C35 POPEN  71      26.990  20.626  60.042  1.00  0.00           C
ATOM   2627  C36 POPEN  71      26.671  21.766  59.072  1.00  0.00           C
ATOM   2630  C37 POPEN  71      27.681  21.846  57.912  1.00  0.00           C
ATOM   2633  C38 POPEN  71      27.701  23.216  57.222  1.00  0.00           C
ATOM   2636  C39 POPEN  71      28.701  23.276  56.063  1.00  0.00           C
ATOM   2639 0C31 POPEN  71      28.781  24.676  55.412  1.00  0.00           C
ATOM   2642 1C31 POPEN  71      29.671  24.696  54.162  1.00  0.00           C
ATOM   2645 2C31 POPEN  71      29.591  26.026  53.403  1.00  0.00           C
ATOM   2648 3C31 POPEN  71      30.601  26.156  52.252  1.00  0.00           C
ATOM   2651 4C31 POPEN  71      30.341  25.206  51.072  1.00  0.00           C
ATOM   2654 5C31 POPEN  71      31.341  25.406  49.923  1.00  0.00           C
ATOM   2657 6C31 POPEN  71      31.111  24.456  48.743  1.00  0.00           C
ATOM   2661  NH3 POPEO  72      19.341  15.526  69.803  1.00  0.00           N
ATOM   2665  C12 POPEO  72      19.560  14.236  69.053  1.00  0.00           C
ATOM   2668  C11 POPEO  72      21.081  13.926  68.923  1.00  0.00           C
ATOM   2671  P   POPEO  72      21.560  15.906  67.272  1.00  0.00           P
ATOM   2672  O13 POPEO  72      20.580  16.916  67.732  1.00  0.00           O
ATOM   2673  O14 POPEO  72      22.801  16.376  66.623  1.00  0.00           O
ATOM   2674  O11 POPEO  72      20.841  14.886  66.313  1.00  0.00           O
ATOM   2675  O12 POPEO  72      21.891  15.036  68.542  1.00  0.00           O
ATOM   2676  C1  POPEO  72      20.791  15.126  64.892  1.00  0.00           C
ATOM   2679  C2  POPEO  72      19.341  14.976  64.342  1.00  0.00           C
ATOM   2681  O21 POPEO  72      19.381  14.866  62.892  1.00  0.00           O
ATOM   2682  C21 POPEO  72      19.441  15.996  62.182  1.00  0.00           C
ATOM   2683  O22 POPEO  72      19.551  17.126  62.623  1.00  0.00           O
ATOM   2684  C22 POPEO  72      19.511  15.636  60.692  1.00  0.00           C
ATOM   2687  C3  POPEO  72      18.361  16.046  64.913  1.00  0.00           C
ATOM   2690  O31 POPEO  72      17.160  16.126  64.123  1.00  0.00           O
ATOM   2691  C31 POPEO  72      16.000  15.976  64.733  1.00  0.00           C
ATOM   2692  O32 POPEO  72      15.851  15.686  65.903  1.00  0.00           O
ATOM   2693  C32 POPEO  72      14.871  16.186  63.712  1.00  0.00           C
ATOM   2696  C23 POPEO  72      18.851  16.686  59.762  1.00  0.00           C
ATOM   2699  C24 POPEO  72      17.451  16.276  59.272  1.00  0.00           C
ATOM   2702  C25 POPEO  72      17.481  15.006  58.403  1.00  0.00           C
ATOM   2705  C26 POPEO  72      16.311  14.866  57.423  1.00  0.00           C
ATOM   2708  C27 POPEO  72      16.411  15.826  56.233  1.00  0.00           C
ATOM   2711  C28 POPEO  72      15.521  15.466  55.022  1.00  0.00           C
ATOM   2714  C29 POPEO  72      15.910  14.156  54.383  1.00  0.00           C
ATOM   2716 0C21 POPEO  72      16.441  13.986  53.153  1.00  0.00           C
ATOM   2718 1C21 POPEO  72      16.761  15.076  52.163  1.00  0.00           C
ATOM   2721 2C21 POPEO  72      17.471  14.556  50.893  1.00  0.00           C
ATOM   2724 3C21 POPEO  72      16.551  13.716  49.983  1.00  0.00           C
ATOM   2727 4C21 POPEO  72      17.241  13.266  48.682  1.00  0.00           C
ATOM   2730 5C21 POPEO  72      16.291  12.526  47.732  1.00  0.00           C
ATOM   2733 6C21 POPEO  72      16.990  12.016  46.462  1.00  0.00           C
ATOM   2736 7C21 POPEO  72      16.021  11.326  45.503  1.00  0.00           C
ATOM   2739 8C21 POPEO  72      16.711  10.606  44.342  1.00  0.00           C
ATOM   2743  C33 POPEO  72      14.830  17.586  63.062  1.00  0.00           C
ATOM   2746  C34 POPEO  72      13.931  17.616  61.812  1.00  0.00           C
ATOM   2749  C35 POPEO  72      13.841  19.016  61.212  1.00  0.00           C
ATOM   2752  C36 POPEO  72      12.981  19.136  59.943  1.00  0.00           C
ATOM   2755  C37 POPEO  72      13.061  20.516  59.253  1.00  0.00           C
ATOM   2758  C38 POPEO  72      12.691  21.686  60.182  1.00  0.00           C
ATOM   2761  C39 POPEO  72      12.931  23.096  59.612  1.00  0.00           C
ATOM   2764 0C31 POPEO  72      11.881  23.516  58.582  1.00  0.00           C
ATOM   2767 1C31 POPEO  72      12.081  24.956  58.073  1.00  0.00           C
ATOM   2770 2C31 POPEO  72      10.951  25.356  57.103  1.00  0.00           C
ATOM   2773 3C31 POPEO  72      11.330  26.476  56.112  1.00  0.00           C
ATOM   2776 4C31 POPEO  72      11.111  27.906  56.653  1.00  0.00           C
ATOM   2779 5C31 POPEO  72      11.361  28.966  55.562  1.00  0.00           C
ATOM   2782 6C31 POPEO  72      10.871  30.366  55.923  1.00  0.00           C
ATOM   2786  NH3 POPEP  73      60.621  91.296  25.683  1.00  0.00           N
ATOM   2790  C12 POPEP  73      62.031  90.956  26.102  1.00  0.00           C
ATOM   2793  C11 POPEP  73      62.420  89.516  25.713  1.00  0.00           C
ATOM   2796  P   POPEP  73      64.431  87.876  26.132  1.00  0.00           P
ATOM   2797  O13 POPEP  73      64.070  86.985  25.002  1.00  0.00           O
ATOM   2798  O14 POPEP  73      65.890  88.016  26.382  1.00  0.00           O
ATOM   2799  O11 POPEP  73      63.691  87.395  27.442  1.00  0.00           O
ATOM   2800  O12 POPEP  73      63.830  89.326  25.902  1.00  0.00           O
ATOM   2801  C1  POPEP  73      63.981  86.196  28.172  1.00  0.00           C
ATOM   2804  C2  POPEP  73      64.551  86.565  29.573  1.00  0.00           C
ATOM   2806  O21 POPEP  73      64.761  85.366  30.362  1.00  0.00           O
ATOM   2807  C21 POPEP  73      63.860  84.976  31.252  1.00  0.00           C
ATOM   2808  O22 POPEP  73      62.700  85.315  31.322  1.00  0.00           O
ATOM   2809  C22 POPEP  73      64.530  84.046  32.243  1.00  0.00           C
ATOM   2812  C3  POPEP  73      63.701  87.706  30.233  1.00  0.00           C
ATOM   2815  O31 POPEP  73      64.011  87.976  31.622  1.00  0.00           O
ATOM   2816  C31 POPEP  73      65.091  88.715  31.833  1.00  0.00           C
ATOM   2817  O32 POPEP  73      65.850  89.096  30.962  1.00  0.00           O
ATOM   2818  C32 POPEP  73      65.220  89.096  33.302  1.00  0.00           C
ATOM   2821  C23 POPEP  73      63.731  84.025  33.563  1.00  0.00           C
ATOM   2824  C24 POPEP  73      64.470  83.316  34.693  1.00  0.00           C
ATOM   2827  C25 POPEP  73      63.561  82.435  35.552  1.00  0.00           C
ATOM   2830  C26 POPEP  73      62.641  83.216  36.503  1.00  0.00           C
ATOM   2833  C27 POPEP  73      61.700  82.246  37.233  1.00  0.00           C
ATOM   2836  C28 POPEP  73      60.821  82.925  38.283  1.00  0.00           C
ATOM   2839  C29 POPEP  73      60.031  81.876  39.022  1.00  0.00           C
ATOM   2841 0C21 POPEP  73      60.411  81.295  40.183  1.00  0.00           C
ATOM   2843 1C21 POPEP  73      61.671  81.556  40.963  1.00  0.00           C
ATOM   2846 2C21 POPEP  73      61.401  82.265  42.302  1.00  0.00           C
ATOM   2849 3C21 POPEP  73      60.790  81.346  43.372  1.00  0.00           C
ATOM   2852 4C21 POPEP  73      60.460  82.096  44.673  1.00  0.00           C
ATOM   2855 5C21 POPEP  73      59.981  81.155  45.783  1.00  0.00           C
ATOM   2858 6C21 POPEP  73      59.601  81.905  47.072  1.00  0.00           C
ATOM   2861 7C21 POPEP  73      59.121  80.965  48.182  1.00  0.00           C
ATOM   2864 8C21 POPEP  73      58.880  81.676  49.513  1.00  0.00           C
ATOM   2868  C33 POPEP  73      64.390  88.266  34.322  1.00  0.00           C
ATOM   2871  C34 POPEP  73      63.110  88.925  34.822  1.00  0.00           C
ATOM   2874  C35 POPEP  73      63.371  90.186  35.662  1.00  0.00           C
ATOM   2877  C36 POPEP  73      62.080  90.816  36.202  1.00  0.00           C
ATOM   2880  C37 POPEP  73      62.341  92.176  36.862  1.00  0.00           C
ATOM   2883  C38 POPEP  73      61.071  92.796  37.473  1.00  0.00           C
ATOM   2886  C39 POPEP  73      60.081  93.235  36.392  1.00  0.00           C
ATOM   2889 0C31 POPEP  73      58.720  93.676  36.963  1.00  0.00           C
ATOM   2892 1C31 POPEP  73      57.781  94.236  35.882  1.00  0.00           C
ATOM   2895 2C31 POPEP  73      57.290  93.235  34.822  1.00  0.00           C
ATOM   2898 3C31 POPEP  73      58.271  92.846  33.712  1.00  0.00           C
ATOM   2901 4C31 POPEP  73      57.531  92.456  32.423  1.00  0.00           C
ATOM   2904 5C31 POPEP  73      58.451  92.295  31.222  1.00  0.00           C
ATOM   2907 6C31 POPEP  73      57.691  91.896  29.972  1.00  0.00           C
ATOM   2911  NH3 POPEQ  74      32.361  75.496  70.802  1.00  0.00           N
ATOM   2915  C12 POPEQ  74      33.361  74.575  70.142  1.00  0.00           C
ATOM   2918  C11 POPEQ  74      33.700  73.405  71.093  1.00  0.00           C
ATOM   2921  P   POPEQ  74      36.201  72.755  70.682  1.00  0.00           P
ATOM   2922  O13 POPEQ  74      36.551  73.826  69.713  1.00  0.00           O
ATOM   2923  O14 POPEQ  74      36.551  72.986  72.103  1.00  0.00           O
ATOM   2924  O11 POPEQ  74      36.931  71.435  70.263  1.00  0.00           O
ATOM   2925  O12 POPEQ  74      34.661  72.495  70.532  1.00  0.00           O
ATOM   2926  C1  POPEQ  74      36.801  70.706  69.053  1.00  0.00           C
ATOM   2929  C2  POPEQ  74      37.841  71.196  68.013  1.00  0.00           C
ATOM   2931  O21 POPEQ  74      37.671  70.526  66.753  1.00  0.00           O
ATOM   2932  C21 POPEQ  74      38.111  69.286  66.612  1.00  0.00           C
ATOM   2933  O22 POPEQ  74      38.661  68.605  67.462  1.00  0.00           O
ATOM   2934  C22 POPEQ  74      37.890  68.846  65.153  1.00  0.00           C
ATOM   2937  C3  POPEQ  74      39.311  71.155  68.563  1.00  0.00           C
ATOM   2940  O31 POPEQ  74      40.310  71.385  67.553  1.00  0.00           O
ATOM   2941  C31 POPEQ  74      40.371  72.626  67.093  1.00  0.00           C
ATOM   2942  O32 POPEQ  74      39.601  73.536  67.382  1.00  0.00           O
ATOM   2943  C32 POPEQ  74      41.551  72.786  66.142  1.00  0.00           C
ATOM   2946  C23 POPEQ  74      38.941  69.426  64.162  1.00  0.00           C
ATOM   2949  C24 POPEQ  74      38.501  69.266  62.702  1.00  0.00           C
ATOM   2952  C25 POPEQ  74      39.531  69.736  61.653  1.00  0.00           C
ATOM   2955  C26 POPEQ  74      40.481  68.626  61.132  1.00  0.00           C
ATOM   2958  C27 POPEQ  74      41.231  69.026  59.843  1.00  0.00           C
ATOM   2961  C28 POPEQ  74      41.951  67.886  59.092  1.00  0.00           C
ATOM   2964  C29 POPEQ  74      41.001  66.816  58.623  1.00  0.00           C
ATOM   2966 0C21 POPEQ  74      40.771  66.385  57.373  1.00  0.00           C
ATOM   2968 1C21 POPEQ  74      41.371  66.866  56.072  1.00  0.00           C
ATOM   2971 2C21 POPEQ  74      40.250  66.866  55.013  1.00  0.00           C
ATOM   2974 3C21 POPEQ  74      40.730  67.146  53.582  1.00  0.00           C
ATOM   2977 4C21 POPEQ  74      39.580  67.435  52.602  1.00  0.00           C
ATOM   2980 5C21 POPEQ  74      38.461  66.376  52.612  1.00  0.00           C
ATOM   2983 6C21 POPEQ  74      37.251  66.776  51.763  1.00  0.00           C
ATOM   2986 7C21 POPEQ  74      36.080  65.795  51.932  1.00  0.00           C
ATOM   2989 8C21 POPEQ  74      34.861  66.146  51.072  1.00  0.00           C
ATOM   2993  C33 POPEQ  74      41.591  71.755  64.993  1.00  0.00           C
ATOM   2996  C34 POPEQ  74      42.950  71.715  64.282  1.00  0.00           C
ATOM   2999  C35 POPEQ  74      43.090  70.465  63.413  1.00  0.00           C
ATOM   3002  C36 POPEQ  74      44.470  70.295  62.772  1.00  0.00           C
ATOM   3005  C37 POPEQ  74      44.591  68.975  61.992  1.00  0.00           C
ATOM   3008  C38 POPEQ  74      45.881  68.846  61.163  1.00  0.00           C
ATOM   3011  C39 POPEQ  74      45.761  67.736  60.102  1.00  0.00           C
ATOM   3014 0C31 POPEQ  74      46.961  67.626  59.153  1.00  0.00           C
ATOM   3017 1C31 POPEQ  74      46.621  66.846  57.873  1.00  0.00           C
ATOM   3020 2C31 POPEQ  74      46.630  65.316  58.032  1.00  0.00           C
ATOM   3023 3C31 POPEQ  74      45.961  64.575  56.862  1.00  0.00           C
ATOM   3026 4C31 POPEQ  74      46.580  64.876  55.482  1.00  0.00           C
ATOM   3029 5C31 POPEQ  74      47.981  64.286  55.282  1.00  0.00           C
ATOM   3032 6C31 POPEQ  74      48.641  64.736  53.972  1.00  0.00           C
ATOM   3036  NH3 POPER  75      24.330  68.396  66.382  1.00  0.00           N
ATOM   3040  C12 POPER  75      24.731  69.616  65.592  1.00  0.00           C
ATOM   3043  C11 POPER  75      26.161  70.096  65.942  1.00  0.00           C
ATOM   3046  P   POPER  75      26.061  71.435  68.242  1.00  0.00           P
ATOM   3047  O13 POPER  75      25.041  71.016  69.212  1.00  0.00           O
ATOM   3048  O14 POPER  75      27.320  71.926  68.833  1.00  0.00           O
ATOM   3049  O11 POPER  75      25.491  72.435  67.153  1.00  0.00           O
ATOM   3050  O12 POPER  75      26.371  70.176  67.343  1.00  0.00           O
ATOM   3051  C1  POPER  75      25.641  73.836  67.313  1.00  0.00           C
ATOM   3054  C2  POPER  75      25.291  74.605  66.002  1.00  0.00           C
ATOM   3056  O21 POPER  75      26.381  74.496  65.042  1.00  0.00           O
ATOM   3057  C21 POPER  75      26.161  73.716  63.993  1.00  0.00           C
ATOM   3058  O22 POPER  75      25.161  73.066  63.782  1.00  0.00           O
ATOM   3059  C22 POPER  75      27.381  73.745  63.052  1.00  0.00           C
ATOM   3062  C3  POPER  75      25.080  76.105  66.322  1.00  0.00           C
ATOM   3065  O31 POPER  75      23.900  76.645  65.732  1.00  0.00           O
ATOM   3066  C31 POPER  75      23.961  77.045  64.472  1.00  0.00           C
ATOM   3067  O32 POPER  75      24.881  76.836  63.702  1.00  0.00           O
ATOM   3068  C32 POPER  75      22.701  77.865  64.202  1.00  0.00           C
ATOM   3071  C23 POPER  75      27.101  73.166  61.642  1.00  0.00           C
ATOM   3074  C24 POPER  75      26.441  74.166  60.682  1.00  0.00           C
ATOM   3077  C25 POPER  75      26.321  73.626  59.232  1.00  0.00           C
ATOM   3080  C26 POPER  75      26.311  74.715  58.143  1.00  0.00           C
ATOM   3083  C27 POPER  75      25.141  75.696  58.263  1.00  0.00           C
ATOM   3086  C28 POPER  75      25.150  76.905  57.303  1.00  0.00           C
ATOM   3089  C29 POPER  75      24.211  77.965  57.822  1.00  0.00           C
ATOM   3091 0C21 POPER  75      23.131  78.486  57.202  1.00  0.00           C
ATOM   3093 1C21 POPER  75      22.611  78.166  55.833  1.00  0.00           C
ATOM   3096 2C21 POPER  75      21.351  77.286  55.903  1.00  0.00           C
ATOM   3099 3C21 POPER  75      20.801  76.956  54.513  1.00  0.00           C
ATOM   3102 4C21 POPER  75      19.720  75.876  54.552  1.00  0.00           C
ATOM   3105 5C21 POPER  75      19.241  75.465  53.162  1.00  0.00           C
ATOM   3108 6C21 POPER  75      18.621  74.066  53.153  1.00  0.00           C
ATOM   3111 7C21 POPER  75      18.211  73.626  51.742  1.00  0.00           C
ATOM   3114 8C21 POPER  75      18.031  72.116  51.602  1.00  0.00           C
ATOM   3118  C33 POPER  75      22.371  78.106  62.722  1.00  0.00           C
ATOM   3121  C34 POPER  75      21.651  76.935  62.042  1.00  0.00           C
ATOM   3124  C35 POPER  75      20.881  77.426  60.802  1.00  0.00           C
ATOM   3127  C36 POPER  75      20.281  76.306  59.943  1.00  0.00           C
ATOM   3130  C37 POPER  75      18.970  76.726  59.263  1.00  0.00           C
ATOM   3133  C38 POPER  75      18.470  75.676  58.273  1.00  0.00           C
ATOM   3136  C39 POPER  75      16.961  75.756  58.022  1.00  0.00           C
ATOM   3139 0C31 POPER  75      16.411  74.526  57.272  1.00  0.00           C
ATOM   3142 1C31 POPER  75      14.900  74.626  57.002  1.00  0.00           C
ATOM   3145 2C31 POPER  75      14.551  75.005  55.552  1.00  0.00           C
ATOM   3148 3C31 POPER  75      15.191  76.316  55.072  1.00  0.00           C
ATOM   3151 4C31 POPER  75      14.481  76.886  53.842  1.00  0.00           C
ATOM   3154 5C31 POPER  75      15.161  78.116  53.252  1.00  0.00           C
ATOM   3157 6C31 POPER  75      14.301  78.806  52.182  1.00  0.00           C
ATOM   3161  NH3 POPES  76     133.692  70.056  25.222  1.00  0.00           N
ATOM   3165  C12 POPES  76     132.722  71.206  25.393  1.00  0.00           C
ATOM   3168  C11 POPES  76     131.692  70.996  26.522  1.00  0.00           C
ATOM   3171  P   POPES  76     129.602  69.575  27.143  1.00  0.00           P
ATOM   3172  O13 POPES  76     129.112  68.285  26.603  1.00  0.00           O
ATOM   3173  O14 POPES  76     130.312  69.516  28.432  1.00  0.00           O
ATOM   3174  O11 POPES  76     128.442  70.655  27.263  1.00  0.00           O
ATOM   3175  O12 POPES  76     130.622  70.146  26.072  1.00  0.00           O
ATOM   3176  C1  POPES  76     128.562  71.876  28.012  1.00  0.00           C
ATOM   3179  C2  POPES  76     127.932  71.836  29.463  1.00  0.00           C
ATOM   3181  O21 POPES  76     128.732  72.666  30.332  1.00  0.00           O
ATOM   3182  C21 POPES  76     128.082  73.225  31.362  1.00  0.00           C
ATOM   3183  O22 POPES  76     126.872  73.306  31.462  1.00  0.00           O
ATOM   3184  C22 POPES  76     129.112  73.646  32.432  1.00  0.00           C
ATOM   3187  C3  POPES  76     127.882  70.405  30.072  1.00  0.00           C
ATOM   3190  O31 POPES  76     127.112  70.336  31.292  1.00  0.00           O
ATOM   3191  C31 POPES  76     127.752  70.185  32.442  1.00  0.00           C
ATOM   3192  O32 POPES  76     128.942  69.995  32.593  1.00  0.00           O
ATOM   3193  C32 POPES  76     126.722  70.306  33.552  1.00  0.00           C
ATOM   3196  C23 POPES  76     128.522  74.056  33.802  1.00  0.00           C
ATOM   3199  C24 POPES  76     127.862  75.446  33.773  1.00  0.00           C
ATOM   3202  C25 POPES  76     127.252  75.925  35.102  1.00  0.00           C
ATOM   3205  C26 POPES  76     128.292  76.505  36.072  1.00  0.00           C
ATOM   3208  C27 POPES  76     127.642  77.276  37.252  1.00  0.00           C
ATOM   3211  C28 POPES  76     128.652  78.096  38.083  1.00  0.00           C
ATOM   3214  C29 POPES  76     129.222  79.255  37.313  1.00  0.00           C
ATOM   3216 0C21 POPES  76     129.332  80.536  37.712  1.00  0.00           C
ATOM   3218 1C21 POPES  76     128.872  81.115  39.022  1.00  0.00           C
ATOM   3221 2C21 POPES  76     128.652  82.635  38.892  1.00  0.00           C
ATOM   3224 3C21 POPES  76     127.522  83.025  37.912  1.00  0.00           C
ATOM   3227 4C21 POPES  76     127.852  84.326  37.173  1.00  0.00           C
ATOM   3230 5C21 POPES  76     126.852  84.646  36.052  1.00  0.00           C
ATOM   3233 6C21 POPES  76     127.422  85.716  35.113  1.00  0.00           C
ATOM   3236 7C21 POPES  76     126.652  85.825  33.792  1.00  0.00           C
ATOM   3239 8C21 POPES  76     127.372  86.736  32.802  1.00  0.00           C
ATOM   3243  C33 POPES  76     127.242  70.266  35.012  1.00  0.00           C
ATOM   3246  C34 POPES  76     126.212  70.896  35.963  1.00  0.00           C
ATOM   3249  C35 POPES  76     126.472  70.676  37.462  1.00  0.00           C
ATOM   3252  C36 POPES  76     125.532  69.626  38.083  1.00  0.00           C
ATOM   3255  C37 POPES  76     125.732  69.535  39.603  1.00  0.00           C
ATOM   3258  C38 POPES  76     124.742  68.596  40.313  1.00  0.00           C
ATOM   3261  C39 POPES  76     125.152  68.306  41.763  1.00  0.00           C
ATOM   3264 0C31 POPES  76     125.312  69.556  42.632  1.00  0.00           C
ATOM   3267 1C31 POPES  76     126.012  69.236  43.972  1.00  0.00           C
ATOM   3270 2C31 POPES  76     126.212  70.476  44.853  1.00  0.00           C
ATOM   3273 3C31 POPES  76     124.912  71.115  45.342  1.00  0.00           C
ATOM   3276 4C31 POPES  76     125.122  72.066  46.522  1.00  0.00           C
ATOM   3279 5C31 POPES  76     123.821  72.725  46.992  1.00  0.00           C
ATOM   3282 6C31 POPES  76     123.961  73.526  48.292  1.00  0.00           C
ATOM   3286  NH3 POPET  77      93.461  13.056  67.182  1.00  0.00           N
ATOM   3290  C12 POPET  77      92.641  14.026  66.392  1.00  0.00           C
ATOM   3293  C11 POPET  77      92.171  15.166  67.303  1.00  0.00           C
ATOM   3296  P   POPET  77      89.851  15.906  66.333  1.00  0.00           P
ATOM   3297  O13 POPET  77      89.540  14.536  65.913  1.00  0.00           O
ATOM   3298  O14 POPET  77      89.070  16.436  67.472  1.00  0.00           O
ATOM   3299  O11 POPET  77      89.680  16.886  65.102  1.00  0.00           O
ATOM   3300  O12 POPET  77      91.400  16.096  66.563  1.00  0.00           O
ATOM   3301  C1  POPET  77      90.071  16.416  63.813  1.00  0.00           C
ATOM   3304  C2  POPET  77      89.651  17.426  62.712  1.00  0.00           C
ATOM   3306  O21 POPET  77      89.920  16.776  61.462  1.00  0.00           O
ATOM   3307  C21 POPET  77      89.080  16.996  60.472  1.00  0.00           C
ATOM   3308  O22 POPET  77      88.310  17.936  60.382  1.00  0.00           O
ATOM   3309  C22 POPET  77      89.151  15.826  59.523  1.00  0.00           C
ATOM   3312  C3  POPET  77      90.390  18.786  62.852  1.00  0.00           C
ATOM   3315  O31 POPET  77      89.890  19.786  61.942  1.00  0.00           O
ATOM   3316  C31 POPET  77      90.681  20.086  60.913  1.00  0.00           C
ATOM   3317  O32 POPET  77      91.750  19.586  60.662  1.00  0.00           O
ATOM   3318  C32 POPET  77      89.991  21.196  60.102  1.00  0.00           C
ATOM   3321  C23 POPET  77      89.531  16.196  58.083  1.00  0.00           C
ATOM   3324  C24 POPET  77      90.220  15.006  57.423  1.00  0.00           C
ATOM   3327  C25 POPET  77      90.360  15.126  55.913  1.00  0.00           C
ATOM   3330  C26 POPET  77      91.061  13.896  55.322  1.00  0.00           C
ATOM   3333  C27 POPET  77      90.950  13.826  53.792  1.00  0.00           C
ATOM   3336  C28 POPET  77      92.060  12.966  53.153  1.00  0.00           C
ATOM   3339  C29 POPET  77      93.380  13.706  53.192  1.00  0.00           C
ATOM   3341 0C21 POPET  77      94.551  13.276  53.702  1.00  0.00           C
ATOM   3343 1C21 POPET  77      94.851  11.926  54.302  1.00  0.00           C
ATOM   3346 2C21 POPET  77      96.140  11.356  53.693  1.00  0.00           C
ATOM   3349 3C21 POPET  77      96.580  10.026  54.323  1.00  0.00           C
ATOM   3352 4C21 POPET  77      97.970   9.596  53.852  1.00  0.00           C
ATOM   3355 5C21 POPET  77      98.450   8.296  54.513  1.00  0.00           C
ATOM   3358 6C21 POPET  77      99.911   7.956  54.153  1.00  0.00           C
ATOM   3361 7C21 POPET  77     100.411   6.706  54.892  1.00  0.00           C
ATOM   3364 8C21 POPET  77     101.850   6.316  54.542  1.00  0.00           C
ATOM   3368  C33 POPET  77      90.871  21.776  58.972  1.00  0.00           C
ATOM   3371  C34 POPET  77      90.930  20.896  57.712  1.00  0.00           C
ATOM   3374  C35 POPET  77      89.651  20.916  56.852  1.00  0.00           C
ATOM   3377  C36 POPET  77      89.431  22.256  56.123  1.00  0.00           C
ATOM   3380  C37 POPET  77      88.220  22.236  55.182  1.00  0.00           C
ATOM   3383  C38 POPET  77      88.271  23.376  54.142  1.00  0.00           C
ATOM   3386  C39 POPET  77      86.951  23.586  53.403  1.00  0.00           C
ATOM   3389 0C31 POPET  77      87.051  23.536  51.872  1.00  0.00           C
ATOM   3392 1C31 POPET  77      85.740  24.016  51.212  1.00  0.00           C
ATOM   3395 2C31 POPET  77      85.720  23.936  49.682  1.00  0.00           C
ATOM   3398 3C31 POPET  77      86.830  24.736  48.993  1.00  0.00           C
ATOM   3401 4C31 POPET  77      86.381  25.326  47.653  1.00  0.00           C
ATOM   3404 5C31 POPET  77      87.530  25.956  46.862  1.00  0.00           C
ATOM   3407 6C31 POPET  77      87.081  26.686  45.592  1.00  0.00           C
ATOM   3411  NH3 POPEU  78      94.000 120.486  27.082  1.00  0.00           N
ATOM   3415  C12 POPEU  78      94.470 120.366  28.492  1.00  0.00           C
ATOM   3418  C11 POPEU  78      94.960 118.936  28.782  1.00  0.00           C
ATOM   3421  P   POPEU  78      94.851 118.895  31.373  1.00  0.00           P
ATOM   3422  O13 POPEU  78      93.481 119.396  31.102  1.00  0.00           O
ATOM   3423  O14 POPEU  78      95.030 117.605  32.063  1.00  0.00           O
ATOM   3424  O11 POPEU  78      95.620 120.046  32.143  1.00  0.00           O
ATOM   3425  O12 POPEU  78      95.681 118.866  30.012  1.00  0.00           O
ATOM   3426  C1  POPEU  78      95.961 121.236  31.422  1.00  0.00           C
ATOM   3429  C2  POPEU  78      96.970 122.146  32.152  1.00  0.00           C
ATOM   3431  O21 POPEU  78      96.341 122.876  33.202  1.00  0.00           O
ATOM   3432  C21 POPEU  78      96.101 122.405  34.442  1.00  0.00           C
ATOM   3433  O22 POPEU  78      95.411 123.025  35.243  1.00  0.00           O
ATOM   3434  C22 POPEU  78      96.821 121.096  34.822  1.00  0.00           C
ATOM   3437  C3  POPEU  78      97.521 123.136  31.083  1.00  0.00           C
ATOM   3440  O31 POPEU  78      98.290 124.216  31.682  1.00  0.00           O
ATOM   3441  C31 POPEU  78      97.860 125.425  31.343  1.00  0.00           C
ATOM   3442  O32 POPEU  78      97.101 125.676  30.423  1.00  0.00           O
ATOM   3443  C32 POPEU  78      98.360 126.465  32.333  1.00  0.00           C
ATOM   3446  C23 POPEU  78      96.931 120.905  36.363  1.00  0.00           C
ATOM   3449  C24 POPEU  78      96.651 119.475  36.823  1.00  0.00           C
ATOM   3452  C25 POPEU  78      96.121 119.435  38.263  1.00  0.00           C
ATOM   3455  C26 POPEU  78      97.121 119.926  39.323  1.00  0.00           C
ATOM   3458  C27 POPEU  78      96.411 120.296  40.633  1.00  0.00           C
ATOM   3461  C28 POPEU  78      97.390 120.595  41.792  1.00  0.00           C
ATOM   3464  C29 POPEU  78      97.951 119.326  42.362  1.00  0.00           C
ATOM   3466 0C21 POPEU  78      97.501 118.676  43.452  1.00  0.00           C
ATOM   3468 1C21 POPEU  78      96.341 119.056  44.342  1.00  0.00           C
ATOM   3471 2C21 POPEU  78      95.191 118.025  44.323  1.00  0.00           C
ATOM   3474 3C21 POPEU  78      95.641 116.565  44.502  1.00  0.00           C
ATOM   3477 4C21 POPEU  78      94.470 115.646  44.892  1.00  0.00           C
ATOM   3480 5C21 POPEU  78      94.770 114.146  44.882  1.00  0.00           C
ATOM   3483 6C21 POPEU  78      93.631 113.365  45.562  1.00  0.00           C
ATOM   3486 7C21 POPEU  78      93.911 111.866  45.703  1.00  0.00           C
ATOM   3489 8C21 POPEU  78      92.771 111.105  46.382  1.00  0.00           C
ATOM   3493  C33 POPEU  78      98.301 125.986  33.802  1.00  0.00           C
ATOM   3496  C34 POPEU  78      97.951 127.115  34.763  1.00  0.00           C
ATOM   3499  C35 POPEU  78      98.041 126.675  36.233  1.00  0.00           C
ATOM   3502  C36 POPEU  78      97.431 127.696  37.192  1.00  0.00           C
ATOM   3505  C37 POPEU  78      97.871 127.465  38.642  1.00  0.00           C
ATOM   3508  C38 POPEU  78      97.121 128.355  39.653  1.00  0.00           C
ATOM   3511  C39 POPEU  78      97.911 128.475  40.963  1.00  0.00           C
ATOM   3514 0C31 POPEU  78      97.081 129.025  42.132  1.00  0.00           C
ATOM   3517 1C31 POPEU  78      97.951 129.175  43.403  1.00  0.00           C
ATOM   3520 2C31 POPEU  78      97.200 128.965  44.722  1.00  0.00           C
ATOM   3523 3C31 POPEU  78      96.491 130.215  45.292  1.00  0.00           C
ATOM   3526 4C31 POPEU  78      95.281 130.695  44.472  1.00  0.00           C
ATOM   3529 5C31 POPEU  78      94.391 131.656  45.282  1.00  0.00           C
ATOM   3532 6C31 POPEU  78      93.260 132.286  44.463  1.00  0.00           C
ATOM   3536  NH3 POPEV  79      25.071 127.866  65.942  1.00  0.00           N
ATOM   3540  C12 POPEV  79      24.681 126.795  66.932  1.00  0.00           C
ATOM   3543  C11 POPEV  79      25.841 126.395  67.842  1.00  0.00           C
ATOM   3546  P   POPEV  79      28.271 125.935  67.103  1.00  0.00           P
ATOM   3547  O13 POPEV  79      28.310 127.306  66.553  1.00  0.00           O
ATOM   3548  O14 POPEV  79      28.961 125.626  68.372  1.00  0.00           O
ATOM   3549  O11 POPEV  79      28.801 124.895  66.033  1.00  0.00           O
ATOM   3550  O12 POPEV  79      26.761 125.516  67.173  1.00  0.00           O
ATOM   3551  C1  POPEV  79      29.051 125.245  64.673  1.00  0.00           C
ATOM   3554  C2  POPEV  79      28.161 124.485  63.632  1.00  0.00           C
ATOM   3556  O21 POPEV  79      28.211 125.226  62.402  1.00  0.00           O
ATOM   3557  C21 POPEV  79      27.390 126.266  62.262  1.00  0.00           C
ATOM   3558  O22 POPEV  79      26.700 126.756  63.143  1.00  0.00           O
ATOM   3559  C22 POPEV  79      27.481 126.745  60.812  1.00  0.00           C
ATOM   3562  C3  POPEV  79      26.711 124.105  64.102  1.00  0.00           C
ATOM   3565  O31 POPEV  79      25.791 123.965  62.992  1.00  0.00           O
ATOM   3566  C31 POPEV  79      25.591 122.905  62.202  1.00  0.00           C
ATOM   3567  O32 POPEV  79      25.031 123.006  61.123  1.00  0.00           O
ATOM   3568  C32 POPEV  79      25.981 121.546  62.782  1.00  0.00           C
ATOM   3571  C23 POPEV  79      26.391 126.045  59.972  1.00  0.00           C
ATOM   3574  C24 POPEV  79      26.421 126.325  58.472  1.00  0.00           C
ATOM   3577  C25 POPEV  79      25.681 125.215  57.693  1.00  0.00           C
ATOM   3580  C26 POPEV  79      24.241 124.926  58.133  1.00  0.00           C
ATOM   3583  C27 POPEV  79      23.621 123.816  57.272  1.00  0.00           C
ATOM   3586  C28 POPEV  79      22.101 123.605  57.483  1.00  0.00           C
ATOM   3589  C29 POPEV  79      21.291 124.725  56.852  1.00  0.00           C
ATOM   3591 0C21 POPEV  79      20.150 124.606  56.152  1.00  0.00           C
ATOM   3593 1C21 POPEV  79      19.401 123.335  55.853  1.00  0.00           C
ATOM   3596 2C21 POPEV  79      19.151 123.136  54.352  1.00  0.00           C
ATOM   3599 3C21 POPEV  79      18.111 124.096  53.752  1.00  0.00           C
ATOM   3602 4C21 POPEV  79      17.421 123.526  52.502  1.00  0.00           C
ATOM   3605 5C21 POPEV  79      18.381 123.216  51.352  1.00  0.00           C
ATOM   3608 6C21 POPEV  79      17.671 122.556  50.153  1.00  0.00           C
ATOM   3611 7C21 POPEV  79      18.640 122.225  49.013  1.00  0.00           C
ATOM   3614 8C21 POPEV  79      17.991 121.495  47.833  1.00  0.00           C
ATOM   3618  C33 POPEV  79      26.691 120.655  61.732  1.00  0.00           C
ATOM   3621  C34 POPEV  79      28.221 120.766  61.823  1.00  0.00           C
ATOM   3624  C35 POPEV  79      28.921 120.385  60.513  1.00  0.00           C
ATOM   3627  C36 POPEV  79      29.461 121.626  59.783  1.00  0.00           C
ATOM   3630  C37 POPEV  79      29.741 121.395  58.302  1.00  0.00           C
ATOM   3633  C38 POPEV  79      30.380 122.616  57.612  1.00  0.00           C
ATOM   3636  C39 POPEV  79      30.531 122.376  56.112  1.00  0.00           C
ATOM   3639 0C31 POPEV  79      31.200 123.515  55.333  1.00  0.00           C
ATOM   3642 1C31 POPEV  79      31.240 123.165  53.842  1.00  0.00           C
ATOM   3645 2C31 POPEV  79      32.231 123.976  52.992  1.00  0.00           C
ATOM   3648 3C31 POPEV  79      32.531 123.246  51.672  1.00  0.00           C
ATOM   3651 4C31 POPEV  79      33.451 124.025  50.713  1.00  0.00           C
ATOM   3654 5C31 POPEV  79      34.101 123.095  49.682  1.00  0.00           C
ATOM   3657 6C31 POPEV  79      34.970 123.825  48.642  1.00  0.00           C
ATOM   3661  NH3 POPEW  80      55.541 117.675  67.353  1.00  0.00           N
ATOM   3665  C12 POPEW  80      55.481 116.316  67.992  1.00  0.00           C
ATOM   3668  C11 POPEW  80      56.531 116.176  69.112  1.00  0.00           C
ATOM   3671  P   POPEW  80      56.500 113.575  69.263  1.00  0.00           P
ATOM   3672  O13 POPEW  80      56.941 112.635  70.322  1.00  0.00           O
ATOM   3673  O14 POPEW  80      55.250 113.266  68.572  1.00  0.00           O
ATOM   3674  O11 POPEW  80      57.691 113.785  68.222  1.00  0.00           O
ATOM   3675  O12 POPEW  80      56.331 114.995  69.902  1.00  0.00           O
ATOM   3676  C1  POPEW  80      58.490 112.645  67.852  1.00  0.00           C
ATOM   3679  C2  POPEW  80      57.950 112.026  66.542  1.00  0.00           C
ATOM   3681  O21 POPEW  80      58.891 111.045  66.063  1.00  0.00           O
ATOM   3682  C21 POPEW  80      58.330 110.035  65.392  1.00  0.00           C
ATOM   3683  O22 POPEW  80      57.131 109.846  65.292  1.00  0.00           O
ATOM   3684  C22 POPEW  80      59.410 109.186  64.762  1.00  0.00           C
ATOM   3687  C3  POPEW  80      57.750 113.146  65.492  1.00  0.00           C
ATOM   3690  O31 POPEW  80      57.500 112.666  64.162  1.00  0.00           O
ATOM   3691  C31 POPEW  80      58.391 112.836  63.232  1.00  0.00           C
ATOM   3692  O32 POPEW  80      59.540 113.246  63.403  1.00  0.00           O
ATOM   3693  C32 POPEW  80      57.761 112.476  61.893  1.00  0.00           C
ATOM   3696  C23 POPEW  80      58.891 108.246  63.652  1.00  0.00           C
ATOM   3699  C24 POPEW  80      60.031 108.016  62.662  1.00  0.00           C
ATOM   3702  C25 POPEW  80      59.881 106.886  61.653  1.00  0.00           C
ATOM   3705  C26 POPEW  80      61.110 106.905  60.742  1.00  0.00           C
ATOM   3708  C27 POPEW  80      61.421 105.576  60.063  1.00  0.00           C
ATOM   3711  C28 POPEW  80      62.820 105.586  59.432  1.00  0.00           C
ATOM   3714  C29 POPEW  80      63.021 106.705  58.452  1.00  0.00           C
ATOM   3716 0C21 POPEW  80      63.150 106.596  57.112  1.00  0.00           C
ATOM   3718 1C21 POPEW  80      63.101 105.315  56.313  1.00  0.00           C
ATOM   3721 2C21 POPEW  80      64.470 104.926  55.722  1.00  0.00           C
ATOM   3724 3C21 POPEW  80      65.021 105.956  54.733  1.00  0.00           C
ATOM   3727 4C21 POPEW  80      66.330 105.536  54.053  1.00  0.00           C
ATOM   3730 5C21 POPEW  80      66.761 106.596  53.032  1.00  0.00           C
ATOM   3733 6C21 POPEW  80      68.181 106.385  52.493  1.00  0.00           C
ATOM   3736 7C21 POPEW  80      68.621 107.505  51.542  1.00  0.00           C
ATOM   3739 8C21 POPEW  80      70.051 107.355  51.042  1.00  0.00           C
ATOM   3743  C33 POPEW  80      57.430 110.965  61.732  1.00  0.00           C
ATOM   3746  C34 POPEW  80      56.741 110.646  60.403  1.00  0.00           C
ATOM   3749  C35 POPEW  80      56.751 109.175  59.983  1.00  0.00           C
ATOM   3752  C36 POPEW  80      55.871 108.906  58.743  1.00  0.00           C
ATOM   3755  C37 POPEW  80      56.371 107.726  57.882  1.00  0.00           C
ATOM   3758  C38 POPEW  80      55.281 106.826  57.292  1.00  0.00           C
ATOM   3761  C39 POPEW  80      54.340 107.516  56.282  1.00  0.00           C
ATOM   3764 0C31 POPEW  80      53.241 106.565  55.773  1.00  0.00           C
ATOM   3767 1C31 POPEW  80      52.201 107.255  54.892  1.00  0.00           C
ATOM   3770 2C31 POPEW  80      52.651 107.486  53.442  1.00  0.00           C
ATOM   3773 3C31 POPEW  80      51.991 108.706  52.782  1.00  0.00           C
ATOM   3776 4C31 POPEW  80      50.450 108.696  52.813  1.00  0.00           C
ATOM   3779 5C31 POPEW  80      49.871 110.066  52.462  1.00  0.00           C
ATOM   3782 6C31 POPEW  80      48.360 110.145  52.682  1.00  0.00           C
ATOM   3786  NH3 POPEX  81     110.841  88.426  66.572  1.00  0.00           N
ATOM   3790  C12 POPEX  81     111.990  87.456  66.602  1.00  0.00           C
ATOM   3793  C11 POPEX  81     113.041  87.846  67.662  1.00  0.00           C
ATOM   3796  P   POPEX  81     114.061  85.486  68.112  1.00  0.00           P
ATOM   3797  O13 POPEX  81     113.041  85.346  69.172  1.00  0.00           O
ATOM   3798  O14 POPEX  81     115.401  84.916  68.413  1.00  0.00           O
ATOM   3799  O11 POPEX  81     113.491  84.806  66.792  1.00  0.00           O
ATOM   3800  O12 POPEX  81     114.171  86.975  67.642  1.00  0.00           O
ATOM   3801  C1  POPEX  81     114.291  84.056  65.862  1.00  0.00           C
ATOM   3804  C2  POPEX  81     114.330  84.655  64.412  1.00  0.00           C
ATOM   3806  O21 POPEX  81     114.230  83.536  63.502  1.00  0.00           O
ATOM   3807  C21 POPEX  81     113.751  83.776  62.303  1.00  0.00           C
ATOM   3808  O22 POPEX  81     113.290  84.835  61.912  1.00  0.00           O
ATOM   3809  C22 POPEX  81     113.640  82.435  61.553  1.00  0.00           C
ATOM   3812  C3  POPEX  81     115.631  85.495  64.162  1.00  0.00           C
ATOM   3815  O31 POPEX  81     116.150  85.346  62.822  1.00  0.00           O
ATOM   3816  C31 POPEX  81     116.210  86.416  62.052  1.00  0.00           C
ATOM   3817  O32 POPEX  81     115.991  87.566  62.413  1.00  0.00           O
ATOM   3818  C32 POPEX  81     116.621  86.026  60.643  1.00  0.00           C
ATOM   3821  C23 POPEX  81     112.980  82.566  60.153  1.00  0.00           C
ATOM   3824  C24 POPEX  81     113.930  82.905  59.013  1.00  0.00           C
ATOM   3827  C25 POPEX  81     114.830  81.726  58.663  1.00  0.00           C
ATOM   3830  C26 POPEX  81     115.430  81.826  57.262  1.00  0.00           C
ATOM   3833  C27 POPEX  81     116.391  80.665  57.013  1.00  0.00           C
ATOM   3836  C28 POPEX  81     117.211  80.816  55.722  1.00  0.00           C
ATOM   3839  C29 POPEX  81     116.321  80.746  54.523  1.00  0.00           C
ATOM   3841 0C21 POPEX  81     116.121  79.655  53.763  1.00  0.00           C
ATOM   3843 1C21 POPEX  81     116.801  78.325  53.932  1.00  0.00           C
ATOM   3846 2C21 POPEX  81     117.110  77.696  52.563  1.00  0.00           C
ATOM   3849 3C21 POPEX  81     118.071  78.516  51.702  1.00  0.00           C
ATOM   3852 4C21 POPEX  81     118.380  77.876  50.342  1.00  0.00           C
ATOM   3855 5C21 POPEX  81     117.130  77.606  49.492  1.00  0.00           C
ATOM   3858 6C21 POPEX  81     117.460  77.116  48.073  1.00  0.00           C
ATOM   3861 7C21 POPEX  81     116.210  76.655  47.302  1.00  0.00           C
ATOM   3864 8C21 POPEX  81     116.521  76.206  45.872  1.00  0.00           C
ATOM   3868  C33 POPEX  81     115.821  86.786  59.552  1.00  0.00           C
ATOM   3871  C34 POPEX  81     116.111  86.226  58.153  1.00  0.00           C
ATOM   3874  C35 POPEX  81     115.340  86.956  57.042  1.00  0.00           C
ATOM   3877  C36 POPEX  81     115.511  86.255  55.682  1.00  0.00           C
ATOM   3880  C37 POPEX  81     115.720  87.246  54.523  1.00  0.00           C
ATOM   3883  C38 POPEX  81     115.771  86.565  53.153  1.00  0.00           C
ATOM   3886  C39 POPEX  81     116.140  87.556  52.042  1.00  0.00           C
ATOM   3889 0C31 POPEX  81     115.591  87.155  50.672  1.00  0.00           C
ATOM   3892 1C31 POPEX  81     116.181  88.006  49.552  1.00  0.00           C
ATOM   3895 2C31 POPEX  81     115.451  87.826  48.213  1.00  0.00           C
ATOM   3898 3C31 POPEX  81     116.321  88.325  47.052  1.00  0.00           C
ATOM   3901 4C31 POPEX  81     115.591  88.435  45.713  1.00  0.00           C
ATOM   3904 5C31 POPEX  81     116.561  88.605  44.533  1.00  0.00           C
ATOM   3907 6C31 POPEX  81     115.880  89.035  43.232  1.00  0.00           C
ATOM   3911  NH3 POPEY  82       0.101  88.416  23.452  1.00  0.00           N
ATOM   3915  C12 POPEY  82       1.071  89.506  23.153  1.00  0.00           C
ATOM   3918  C11 POPEY  82       2.421  88.995  23.613  1.00  0.00           C
ATOM   3921  P   POPEY  82       4.891  89.575  23.513  1.00  0.00           P
ATOM   3922  O13 POPEY  82       5.181  88.486  22.542  1.00  0.00           O
ATOM   3923  O14 POPEY  82       5.731  90.805  23.583  1.00  0.00           O
ATOM   3924  O11 POPEY  82       4.861  88.916  24.942  1.00  0.00           O
ATOM   3925  O12 POPEY  82       3.381  90.005  23.372  1.00  0.00           O
ATOM   3926  C1  POPEY  82       4.911  89.695  26.132  1.00  0.00           C
ATOM   3929  C2  POPEY  82       5.951  89.065  27.082  1.00  0.00           C
ATOM   3931  O21 POPEY  82       5.491  89.135  28.452  1.00  0.00           O
ATOM   3932  C21 POPEY  82       4.711  88.126  28.782  1.00  0.00           C
ATOM   3933  O22 POPEY  82       4.321  87.246  28.042  1.00  0.00           O
ATOM   3934  C22 POPEY  82       4.421  88.185  30.262  1.00  0.00           C
ATOM   3937  C3  POPEY  82       7.351  89.706  26.972  1.00  0.00           C
ATOM   3940  O31 POPEY  82       8.241  88.986  27.862  1.00  0.00           O
ATOM   3941  C31 POPEY  82       8.731  89.655  28.892  1.00  0.00           C
ATOM   3942  O32 POPEY  82       8.581  90.846  29.112  1.00  0.00           O
ATOM   3943  C32 POPEY  82       9.501  88.666  29.763  1.00  0.00           C
ATOM   3946  C23 POPEY  82       3.751  86.905  30.823  1.00  0.00           C
ATOM   3949  C24 POPEY  82       3.121  87.206  32.182  1.00  0.00           C
ATOM   3952  C25 POPEY  82       3.011  86.015  33.132  1.00  0.00           C
ATOM   3955  C26 POPEY  82       2.511  86.495  34.503  1.00  0.00           C
ATOM   3958  C27 POPEY  82       2.341  85.366  35.532  1.00  0.00           C
ATOM   3961  C28 POPEY  82       1.781  85.875  36.872  1.00  0.00           C
ATOM   3964  C29 POPEY  82       2.791  86.686  37.652  1.00  0.00           C
ATOM   3966 0C21 POPEY  82       2.851  86.795  38.993  1.00  0.00           C
ATOM   3968 1C21 POPEY  82       1.901  86.185  39.993  1.00  0.00           C
ATOM   3971 2C21 POPEY  82       1.151  87.295  40.752  1.00  0.00           C
ATOM   3974 3C21 POPEY  82       0.061  87.976  39.913  1.00  0.00           C
ATOM   3977 4C21 POPEY  82      -0.329  89.366  40.433  1.00  0.00           C
ATOM   3980 5C21 POPEY  82      -0.799  89.386  41.893  1.00  0.00           C
ATOM   3983 6C21 POPEY  82      -1.059  90.816  42.382  1.00  0.00           C
ATOM   3986 7C21 POPEY  82      -1.369  90.875  43.882  1.00  0.00           C
ATOM   3989 8C21 POPEY  82      -1.589  92.306  44.393  1.00  0.00           C
ATOM   3993  C33 POPEY  82       9.141  88.785  31.262  1.00  0.00           C
ATOM   3996  C34 POPEY  82       9.971  87.815  32.092  1.00  0.00           C
ATOM   3999  C35 POPEY  82       9.671  87.855  33.592  1.00  0.00           C
ATOM   4002  C36 POPEY  82      10.361  86.736  34.382  1.00  0.00           C
ATOM   4005  C37 POPEY  82      10.191  86.975  35.882  1.00  0.00           C
ATOM   4008  C38 POPEY  82      10.751  85.865  36.792  1.00  0.00           C
ATOM   4011  C39 POPEY  82      10.351  86.085  38.263  1.00  0.00           C
ATOM   4014 0C31 POPEY  82      10.681  87.495  38.762  1.00  0.00           C
ATOM   4017 1C31 POPEY  82      10.281  87.736  40.222  1.00  0.00           C
ATOM   4020 2C31 POPEY  82      10.521  89.186  40.653  1.00  0.00           C
ATOM   4023 3C31 POPEY  82      10.101  89.426  42.112  1.00  0.00           C
ATOM   4026 4C31 POPEY  82      10.381  90.846  42.613  1.00  0.00           C
ATOM   4029 5C31 POPEY  82       9.901  91.005  44.063  1.00  0.00           C
ATOM   4032 6C31 POPEY  82      10.281  92.325  44.743  1.00  0.00           C
ATOM   4036  NH3 POPEZ  83      42.451   3.726  22.962  1.00  0.00           N
ATOM   4040  C12 POPEZ  83      43.720   4.506  23.192  1.00  0.00           C
ATOM   4043  C11 POPEZ  83      44.860   3.966  22.312  1.00  0.00           C
ATOM   4046  P   POPEZ  83      46.851   2.606  23.332  1.00  0.00           P
ATOM   4047  O13 POPEZ  83      47.761   3.496  22.582  1.00  0.00           O
ATOM   4048  O14 POPEZ  83      47.110   1.145  23.283  1.00  0.00           O
ATOM   4049  O11 POPEZ  83      46.761   3.086  24.842  1.00  0.00           O
ATOM   4050  O12 POPEZ  83      45.351   2.756  22.872  1.00  0.00           O
ATOM   4051  C1  POPEZ  83      47.960   3.296  25.602  1.00  0.00           C
ATOM   4054  C2  POPEZ  83      47.931   4.596  26.452  1.00  0.00           C
ATOM   4056  O21 POPEZ  83      47.781   4.306  27.853  1.00  0.00           O
ATOM   4057  C21 POPEZ  83      48.831   3.726  28.432  1.00  0.00           C
ATOM   4058  O22 POPEZ  83      49.851   3.376  27.872  1.00  0.00           O
ATOM   4059  C22 POPEZ  83      48.481   3.556  29.912  1.00  0.00           C
ATOM   4062  C3  POPEZ  83      46.780   5.516  25.962  1.00  0.00           C
ATOM   4065  O31 POPEZ  83      46.531   6.626  26.842  1.00  0.00           O
ATOM   4066  C31 POPEZ  83      47.441   7.596  26.792  1.00  0.00           C
ATOM   4067  O32 POPEZ  83      48.381   7.636  26.022  1.00  0.00           O
ATOM   4068  C32 POPEZ  83      47.091   8.656  27.812  1.00  0.00           C
ATOM   4071  C23 POPEZ  83      49.631   3.016  30.792  1.00  0.00           C
ATOM   4074  C24 POPEZ  83      49.121   2.396  32.103  1.00  0.00           C
ATOM   4077  C25 POPEZ  83      50.250   1.866  32.983  1.00  0.00           C
ATOM   4080  C26 POPEZ  83      49.781   0.785  33.962  1.00  0.00           C
ATOM   4083  C27 POPEZ  83      50.891   0.335  34.913  1.00  0.00           C
ATOM   4086  C28 POPEZ  83      50.460  -0.865  35.783  1.00  0.00           C
ATOM   4089  C29 POPEZ  83      51.500  -1.195  36.823  1.00  0.00           C
ATOM   4091 0C21 POPEZ  83      51.391  -0.985  38.143  1.00  0.00           C
ATOM   4093 1C21 POPEZ  83      50.211  -0.335  38.822  1.00  0.00           C
ATOM   4096 2C21 POPEZ  83      50.590   0.355  40.142  1.00  0.00           C
ATOM   4099 3C21 POPEZ  83      50.801  -0.625  41.303  1.00  0.00           C
ATOM   4102 4C21 POPEZ  83      51.121   0.105  42.613  1.00  0.00           C
ATOM   4105 5C21 POPEZ  83      51.281  -0.845  43.803  1.00  0.00           C
ATOM   4108 6C21 POPEZ  83      51.681  -0.095  45.072  1.00  0.00           C
ATOM   4111 7C21 POPEZ  83      51.951  -1.025  46.252  1.00  0.00           C
ATOM   4114 8C21 POPEZ  83      52.601  -0.315  47.432  1.00  0.00           C
ATOM   4118  C33 POPEZ  83      46.891   8.076  29.233  1.00  0.00           C
ATOM   4121  C34 POPEZ  83      46.601   9.196  30.233  1.00  0.00           C
ATOM   4124  C35 POPEZ  83      46.080   8.706  31.592  1.00  0.00           C
ATOM   4127  C36 POPEZ  83      47.181   8.496  32.653  1.00  0.00           C
ATOM   4130  C37 POPEZ  83      46.801   9.126  34.013  1.00  0.00           C
ATOM   4133  C38 POPEZ  83      48.011   9.386  34.913  1.00  0.00           C
ATOM   4136  C39 POPEZ  83      47.680  10.316  36.093  1.00  0.00           C
ATOM   4139 0C31 POPEZ  83      47.131   9.606  37.332  1.00  0.00           C
ATOM   4142 1C31 POPEZ  83      46.761  10.626  38.423  1.00  0.00           C
ATOM   4145 2C31 POPEZ  83      46.681  10.046  39.843  1.00  0.00           C
ATOM   4148 3C31 POPEZ  83      46.541  11.136  40.913  1.00  0.00           C
ATOM   4151 4C31 POPEZ  83      46.710  10.586  42.332  1.00  0.00           C
ATOM   4154 5C31 POPEZ  83      46.731  11.686  43.403  1.00  0.00           C
ATOM   4157 6C31 POPEZ  83      47.071  11.136  44.792  1.00  0.00           C
ATOM   4161  NH3 POPEa  84       3.541  82.236  67.992  1.00  0.00           N
ATOM   4165  C12 POPEa  84       4.921  82.246  68.642  1.00  0.00           C
ATOM   4168  C11 POPEa  84       5.851  81.105  68.133  1.00  0.00           C
ATOM   4171  P   POPEa  84       8.551  81.105  68.122  1.00  0.00           P
ATOM   4172  O13 POPEa  84       8.731  82.276  67.233  1.00  0.00           O
ATOM   4173  O14 POPEa  84       9.611  80.926  69.142  1.00  0.00           O
ATOM   4174  O11 POPEa  84       8.551  79.806  67.243  1.00  0.00           O
ATOM   4175  O12 POPEa  84       7.111  81.145  68.803  1.00  0.00           O
ATOM   4176  C1  POPEa  84       9.241  78.596  67.592  1.00  0.00           C
ATOM   4179  C2  POPEa  84      10.471  78.425  66.662  1.00  0.00           C
ATOM   4181  O21 POPEa  84      10.931  77.066  66.553  1.00  0.00           O
ATOM   4182  C21 POPEa  84      11.561  76.496  67.572  1.00  0.00           C
ATOM   4183  O22 POPEa  84      11.581  76.905  68.722  1.00  0.00           O
ATOM   4184  C22 POPEa  84      12.261  75.225  67.052  1.00  0.00           C
ATOM   4187  C3  POPEa  84      11.631  79.446  66.953  1.00  0.00           C
ATOM   4190  O31 POPEa  84      12.910  79.026  66.472  1.00  0.00           O
ATOM   4191  C31 POPEa  84      13.191  78.776  65.182  1.00  0.00           C
ATOM   4192  O32 POPEa  84      14.160  78.116  64.843  1.00  0.00           O
ATOM   4193  C32 POPEa  84      12.291  79.366  64.112  1.00  0.00           C
ATOM   4196  C23 POPEa  84      11.311  74.086  66.612  1.00  0.00           C
ATOM   4199  C24 POPEa  84      11.931  73.196  65.513  1.00  0.00           C
ATOM   4202  C25 POPEa  84      10.961  72.136  64.962  1.00  0.00           C
ATOM   4205  C26 POPEa  84      11.081  70.746  65.602  1.00  0.00           C
ATOM   4208  C27 POPEa  84      11.660  69.696  64.632  1.00  0.00           C
ATOM   4211  C28 POPEa  84      11.611  68.236  65.142  1.00  0.00           C
ATOM   4214  C29 POPEa  84      10.211  67.696  65.142  1.00  0.00           C
ATOM   4216 0C21 POPEa  84       9.721  66.596  64.533  1.00  0.00           C
ATOM   4218 1C21 POPEa  84      10.471  65.596  63.693  1.00  0.00           C
ATOM   4221 2C21 POPEa  84      10.461  66.006  62.213  1.00  0.00           C
ATOM   4224 3C21 POPEa  84      10.871  64.876  61.252  1.00  0.00           C
ATOM   4227 4C21 POPEa  84      11.071  65.405  59.832  1.00  0.00           C
ATOM   4230 5C21 POPEa  84      10.410  64.575  58.722  1.00  0.00           C
ATOM   4233 6C21 POPEa  84      11.041  63.196  58.493  1.00  0.00           C
ATOM   4236 7C21 POPEa  84      10.561  62.565  57.173  1.00  0.00           C
ATOM   4239 8C21 POPEa  84      11.371  61.346  56.722  1.00  0.00           C
ATOM   4243  C33 POPEa  84      11.651  78.225  63.283  1.00  0.00           C
ATOM   4246  C34 POPEa  84      11.261  78.626  61.862  1.00  0.00           C
ATOM   4249  C35 POPEa  84      12.381  78.386  60.833  1.00  0.00           C
ATOM   4252  C36 POPEa  84      11.981  78.836  59.412  1.00  0.00           C
ATOM   4255  C37 POPEa  84      12.691  78.056  58.302  1.00  0.00           C
ATOM   4258  C38 POPEa  84      12.371  78.636  56.912  1.00  0.00           C
ATOM   4261  C39 POPEa  84      13.281  79.806  56.513  1.00  0.00           C
ATOM   4264 0C31 POPEa  84      12.611  80.706  55.462  1.00  0.00           C
ATOM   4267 1C31 POPEa  84      13.571  81.705  54.803  1.00  0.00           C
ATOM   4270 2C31 POPEa  84      12.811  82.666  53.873  1.00  0.00           C
ATOM   4273 3C31 POPEa  84      13.671  83.456  52.873  1.00  0.00           C
ATOM   4276 4C31 POPEa  84      14.331  82.556  51.812  1.00  0.00           C
ATOM   4279 5C31 POPEa  84      14.830  83.335  50.592  1.00  0.00           C
ATOM   4282 6C31 POPEa  84      15.511  82.435  49.542  1.00  0.00           C
ATOM   4286  NH3 POPEb  85       6.111  26.326  68.112  1.00  0.00           N
ATOM   4290  C12 POPEb  85       6.931  25.096  67.962  1.00  0.00           C
ATOM   4293  C11 POPEb  85       6.671  24.176  69.172  1.00  0.00           C
ATOM   4296  P   POPEb  85       4.801  22.696  70.193  1.00  0.00           P
ATOM   4297  O13 POPEb  85       5.921  21.756  70.403  1.00  0.00           O
ATOM   4298  O14 POPEb  85       4.031  23.166  71.373  1.00  0.00           O
ATOM   4299  O11 POPEb  85       3.711  22.036  69.242  1.00  0.00           O
ATOM   4300  O12 POPEb  85       5.271  23.936  69.312  1.00  0.00           O
ATOM   4301  C1  POPEb  85       4.031  21.206  68.122  1.00  0.00           C
ATOM   4304  C2  POPEb  85       4.381  21.986  66.823  1.00  0.00           C
ATOM   4306  O21 POPEb  85       5.811  22.225  66.802  1.00  0.00           O
ATOM   4307  C21 POPEb  85       6.421  22.056  65.653  1.00  0.00           C
ATOM   4308  O22 POPEb  85       5.941  21.575  64.632  1.00  0.00           O
ATOM   4309  C22 POPEb  85       7.881  22.426  65.833  1.00  0.00           C
ATOM   4312  C3  POPEb  85       3.571  23.316  66.672  1.00  0.00           C
ATOM   4315  O31 POPEb  85       4.251  24.286  65.843  1.00  0.00           O
ATOM   4316  C31 POPEb  85       3.551  24.776  64.822  1.00  0.00           C
ATOM   4317  O32 POPEb  85       2.451  24.406  64.463  1.00  0.00           O
ATOM   4318  C32 POPEb  85       4.361  25.905  64.202  1.00  0.00           C
ATOM   4321  C23 POPEb  85       8.301  23.456  64.772  1.00  0.00           C
ATOM   4324  C24 POPEb  85       9.461  24.356  65.202  1.00  0.00           C
ATOM   4327  C25 POPEb  85      10.091  25.116  64.032  1.00  0.00           C
ATOM   4330  C26 POPEb  85       9.091  25.956  63.232  1.00  0.00           C
ATOM   4333  C27 POPEb  85       9.741  26.686  62.062  1.00  0.00           C
ATOM   4336  C28 POPEb  85       8.821  27.815  61.553  1.00  0.00           C
ATOM   4339  C29 POPEb  85       9.251  28.486  60.263  1.00  0.00           C
ATOM   4341 0C21 POPEb  85      10.381  29.166  60.032  1.00  0.00           C
ATOM   4343 1C21 POPEb  85      11.501  29.426  61.022  1.00  0.00           C
ATOM   4346 2C21 POPEb  85      12.201  30.786  60.843  1.00  0.00           C
ATOM   4349 3C21 POPEb  85      13.021  30.905  59.542  1.00  0.00           C
ATOM   4352 4C21 POPEb  85      13.811  32.225  59.482  1.00  0.00           C
ATOM   4355 5C21 POPEb  85      14.691  32.396  58.232  1.00  0.00           C
ATOM   4358 6C21 POPEb  85      13.901  32.536  56.922  1.00  0.00           C
ATOM   4361 7C21 POPEb  85      14.731  33.166  55.792  1.00  0.00           C
ATOM   4364 8C21 POPEb  85      14.011  33.196  54.442  1.00  0.00           C
ATOM   4368  C33 POPEb  85       5.331  25.376  63.133  1.00  0.00           C
ATOM   4371  C34 POPEb  85       4.661  25.176  61.772  1.00  0.00           C
ATOM   4374  C35 POPEb  85       5.641  24.655  60.703  1.00  0.00           C
ATOM   4377  C36 POPEb  85       5.861  23.136  60.773  1.00  0.00           C
ATOM   4380  C37 POPEb  85       6.921  22.636  59.783  1.00  0.00           C
ATOM   4383  C38 POPEb  85       7.331  21.186  60.083  1.00  0.00           C
ATOM   4386  C39 POPEb  85       8.641  20.746  59.412  1.00  0.00           C
ATOM   4389 0C31 POPEb  85       8.521  20.396  57.922  1.00  0.00           C
ATOM   4392 1C31 POPEb  85       9.881  19.946  57.343  1.00  0.00           C
ATOM   4395 2C31 POPEb  85       9.771  18.936  56.193  1.00  0.00           C
ATOM   4398 3C31 POPEb  85      11.111  18.276  55.822  1.00  0.00           C
ATOM   4401 4C31 POPEb  85      11.981  19.096  54.873  1.00  0.00           C
ATOM   4404 5C31 POPEb  85      13.211  18.306  54.403  1.00  0.00           C
ATOM   4407 6C31 POPEb  85      14.091  19.076  53.413  1.00  0.00           C
ATOM   4411  NH3 POPEc  86      67.830  27.726  24.833  1.00  0.00           N
ATOM   4415  C12 POPEc  86      66.680  26.806  25.153  1.00  0.00           C
ATOM   4418  C11 POPEc  86      66.051  26.256  23.843  1.00  0.00           C
ATOM   4421  P   POPEc  86      66.680  23.756  24.322  1.00  0.00           P
ATOM   4422  O13 POPEc  86      66.481  22.496  23.583  1.00  0.00           O
ATOM   4423  O14 POPEc  86      68.041  24.326  24.292  1.00  0.00           O
ATOM   4424  O11 POPEc  86      66.250  23.446  25.802  1.00  0.00           O
ATOM   4425  O12 POPEc  86      65.661  24.886  23.882  1.00  0.00           O
ATOM   4426  C1  POPEc  86      67.110  23.456  26.933  1.00  0.00           C
ATOM   4429  C2  POPEc  86      66.441  24.206  28.112  1.00  0.00           C
ATOM   4431  O21 POPEc  86      67.011  23.776  29.362  1.00  0.00           O
ATOM   4432  C21 POPEc  86      66.371  22.796  29.993  1.00  0.00           C
ATOM   4433  O22 POPEc  86      65.961  21.776  29.492  1.00  0.00           O
ATOM   4434  C22 POPEc  86      66.220  23.216  31.462  1.00  0.00           C
ATOM   4437  C3  POPEc  86      64.881  24.156  28.063  1.00  0.00           C
ATOM   4440  O31 POPEc  86      64.341  24.725  29.262  1.00  0.00           O
ATOM   4441  C31 POPEc  86      63.021  24.725  29.322  1.00  0.00           C
ATOM   4442  O32 POPEc  86      62.271  24.186  28.513  1.00  0.00           O
ATOM   4443  C32 POPEc  86      62.621  25.276  30.713  1.00  0.00           C
ATOM   4446  C23 POPEc  86      65.271  22.356  32.322  1.00  0.00           C
ATOM   4449  C24 POPEc  86      64.991  23.076  33.653  1.00  0.00           C
ATOM   4452  C25 POPEc  86      64.250  22.256  34.712  1.00  0.00           C
ATOM   4455  C26 POPEc  86      64.131  23.056  36.022  1.00  0.00           C
ATOM   4458  C27 POPEc  86      64.040  22.206  37.302  1.00  0.00           C
ATOM   4461  C28 POPEc  86      64.631  22.956  38.512  1.00  0.00           C
ATOM   4464  C29 POPEc  86      64.631  22.136  39.772  1.00  0.00           C
ATOM   4466 0C21 POPEc  86      63.970  22.426  40.903  1.00  0.00           C
ATOM   4468 1C21 POPEc  86      63.101  23.646  41.093  1.00  0.00           C
ATOM   4471 2C21 POPEc  86      62.691  23.856  42.553  1.00  0.00           C
ATOM   4474 3C21 POPEc  86      61.791  25.086  42.712  1.00  0.00           C
ATOM   4477 4C21 POPEc  86      61.071  25.146  44.063  1.00  0.00           C
ATOM   4480 5C21 POPEc  86      62.011  25.066  45.282  1.00  0.00           C
ATOM   4483 6C21 POPEc  86      61.231  25.116  46.602  1.00  0.00           C
ATOM   4486 7C21 POPEc  86      62.141  25.046  47.833  1.00  0.00           C
ATOM   4489 8C21 POPEc  86      61.371  24.996  49.153  1.00  0.00           C
ATOM   4493  C33 POPEc  86      63.431  26.516  31.202  1.00  0.00           C
ATOM   4496  C34 POPEc  86      63.220  26.826  32.702  1.00  0.00           C
ATOM   4499  C35 POPEc  86      63.871  28.136  33.172  1.00  0.00           C
ATOM   4502  C36 POPEc  86      63.680  28.376  34.682  1.00  0.00           C
ATOM   4505  C37 POPEc  86      64.381  29.636  35.202  1.00  0.00           C
ATOM   4508  C38 POPEc  86      64.860  29.526  36.653  1.00  0.00           C
ATOM   4511  C39 POPEc  86      63.741  29.326  37.683  1.00  0.00           C
ATOM   4514 0C31 POPEc  86      64.280  29.186  39.112  1.00  0.00           C
ATOM   4517 1C31 POPEc  86      63.140  29.096  40.132  1.00  0.00           C
ATOM   4520 2C31 POPEc  86      63.650  28.926  41.573  1.00  0.00           C
ATOM   4523 3C31 POPEc  86      62.521  29.056  42.592  1.00  0.00           C
ATOM   4526 4C31 POPEc  86      63.021  28.905  44.032  1.00  0.00           C
ATOM   4529 5C31 POPEc  86      61.871  29.086  45.032  1.00  0.00           C
ATOM   4532 6C31 POPEc  86      62.201  28.876  46.513  1.00  0.00           C
ATOM   4536  NH3 POPEd  87      87.250  19.746  24.173  1.00  0.00           N
ATOM   4540  C12 POPEd  87      88.461  20.146  24.952  1.00  0.00           C
ATOM   4543  C11 POPEd  87      89.680  20.256  24.012  1.00  0.00           C
ATOM   4546  P   POPEd  87      90.161  17.816  23.222  1.00  0.00           P
ATOM   4547  O13 POPEd  87      91.241  17.516  22.263  1.00  0.00           O
ATOM   4548  O14 POPEd  87      88.780  17.956  22.712  1.00  0.00           O
ATOM   4549  O11 POPEd  87      90.231  16.676  24.322  1.00  0.00           O
ATOM   4550  O12 POPEd  87      90.521  19.106  24.052  1.00  0.00           O
ATOM   4551  C1  POPEd  87      91.000  16.816  25.532  1.00  0.00           C
ATOM   4554  C2  POPEd  87      90.030  16.916  26.743  1.00  0.00           C
ATOM   4556  O21 POPEd  87      90.790  17.196  27.942  1.00  0.00           O
ATOM   4557  C21 POPEd  87      90.351  18.256  28.613  1.00  0.00           C
ATOM   4558  O22 POPEd  87      89.481  19.016  28.242  1.00  0.00           O
ATOM   4559  C22 POPEd  87      91.150  18.356  29.912  1.00  0.00           C
ATOM   4562  C3  POPEd  87      89.191  15.626  26.912  1.00  0.00           C
ATOM   4565  O31 POPEd  87      88.181  15.796  27.923  1.00  0.00           O
ATOM   4566  C31 POPEd  87      88.530  15.606  29.182  1.00  0.00           C
ATOM   4567  O32 POPEd  87      89.581  15.126  29.582  1.00  0.00           O
ATOM   4568  C32 POPEd  87      87.460  16.286  30.052  1.00  0.00           C
ATOM   4571  C23 POPEd  87      90.670  19.476  30.882  1.00  0.00           C
ATOM   4574  C24 POPEd  87      89.761  19.036  32.033  1.00  0.00           C
ATOM   4577  C25 POPEd  87      90.330  17.946  32.942  1.00  0.00           C
ATOM   4580  C26 POPEd  87      89.700  17.946  34.352  1.00  0.00           C
ATOM   4583  C27 POPEd  87      90.161  16.746  35.193  1.00  0.00           C
ATOM   4586  C28 POPEd  87      89.591  16.736  36.623  1.00  0.00           C
ATOM   4589  C29 POPEd  87      89.871  15.426  37.313  1.00  0.00           C
ATOM   4591 0C21 POPEd  87      89.521  15.136  38.582  1.00  0.00           C
ATOM   4593 1C21 POPEd  87      88.821  16.066  39.533  1.00  0.00           C
ATOM   4596 2C21 POPEd  87      89.291  15.916  40.993  1.00  0.00           C
ATOM   4599 3C21 POPEd  87      88.790  14.646  41.683  1.00  0.00           C
ATOM   4602 4C21 POPEd  87      89.090  14.636  43.192  1.00  0.00           C
ATOM   4605 5C21 POPEd  87      88.401  13.476  43.933  1.00  0.00           C
ATOM   4608 6C21 POPEd  87      89.151  12.136  43.873  1.00  0.00           C
ATOM   4611 7C21 POPEd  87      88.461  11.076  44.733  1.00  0.00           C
ATOM   4614 8C21 POPEd  87      89.210   9.746  44.872  1.00  0.00           C
ATOM   4618  C33 POPEd  87      86.841  15.406  31.162  1.00  0.00           C
ATOM   4621  C34 POPEd  87      87.600  15.406  32.493  1.00  0.00           C
ATOM   4624  C35 POPEd  87      86.801  14.936  33.722  1.00  0.00           C
ATOM   4627  C36 POPEd  87      85.580  15.826  33.962  1.00  0.00           C
ATOM   4630  C37 POPEd  87      84.791  15.636  35.263  1.00  0.00           C
ATOM   4633  C38 POPEd  87      83.530  16.506  35.202  1.00  0.00           C
ATOM   4636  C39 POPEd  87      82.540  16.286  36.342  1.00  0.00           C
ATOM   4639 0C31 POPEd  87      83.021  16.876  37.673  1.00  0.00           C
ATOM   4642 1C31 POPEd  87      82.031  16.596  38.793  1.00  0.00           C
ATOM   4645 2C31 POPEd  87      82.470  17.176  40.142  1.00  0.00           C
ATOM   4648 3C31 POPEd  87      81.500  16.836  41.282  1.00  0.00           C
ATOM   4651 4C31 POPEd  87      80.110  17.486  41.132  1.00  0.00           C
ATOM   4654 5C31 POPEd  87      79.151  17.076  42.262  1.00  0.00           C
ATOM   4657 6C31 POPEd  87      77.781  17.746  42.182  1.00  0.00           C
ATOM   4661  NH3 POPEe  88      36.611  -1.535  25.412  1.00  0.00           N
ATOM   4665  C12 POPEe  88      36.141  -0.266  24.772  1.00  0.00           C
ATOM   4668  C11 POPEe  88      35.130   0.464  25.683  1.00  0.00           C
ATOM   4671  P   POPEe  88      33.391   2.495  25.253  1.00  0.00           P
ATOM   4672  O13 POPEe  88      33.711   3.936  25.123  1.00  0.00           O
ATOM   4673  O14 POPEe  88      32.330   1.945  24.362  1.00  0.00           O
ATOM   4674  O11 POPEe  88      32.861   2.316  26.733  1.00  0.00           O
ATOM   4675  O12 POPEe  88      34.761   1.705  25.102  1.00  0.00           O
ATOM   4676  C1  POPEe  88      32.450   1.105  27.342  1.00  0.00           C
ATOM   4679  C2  POPEe  88      31.381   1.394  28.422  1.00  0.00           C
ATOM   4681  O21 POPEe  88      31.060   0.195  29.143  1.00  0.00           O
ATOM   4682  C21 POPEe  88      31.630   0.034  30.323  1.00  0.00           C
ATOM   4683  O22 POPEe  88      32.450   0.795  30.823  1.00  0.00           O
ATOM   4684  C22 POPEe  88      31.121  -1.236  30.992  1.00  0.00           C
ATOM   4687  C3  POPEe  88      30.071   1.915  27.762  1.00  0.00           C
ATOM   4690  O31 POPEe  88      28.961   1.885  28.683  1.00  0.00           O
ATOM   4691  C31 POPEe  88      29.051   2.846  29.612  1.00  0.00           C
ATOM   4692  O32 POPEe  88      29.801   3.795  29.533  1.00  0.00           O
ATOM   4693  C32 POPEe  88      28.121   2.516  30.792  1.00  0.00           C
ATOM   4696  C23 POPEe  88      32.271  -1.996  31.682  1.00  0.00           C
ATOM   4699  C24 POPEe  88      31.901  -3.445  31.982  1.00  0.00           C
ATOM   4702  C25 POPEe  88      32.761  -4.046  33.102  1.00  0.00           C
ATOM   4705  C26 POPEe  88      32.220  -3.665  34.482  1.00  0.00           C
ATOM   4708  C27 POPEe  88      33.031  -4.275  35.633  1.00  0.00           C
ATOM   4711  C28 POPEe  88      32.441  -3.985  37.023  1.00  0.00           C
ATOM   4714  C29 POPEe  88      32.490  -2.525  37.413  1.00  0.00           C
ATOM   4716 0C21 POPEe  88      33.131  -1.975  38.463  1.00  0.00           C
ATOM   4718 1C21 POPEe  88      33.941  -2.705  39.513  1.00  0.00           C
ATOM   4721 2C21 POPEe  88      33.251  -2.695  40.893  1.00  0.00           C
ATOM   4724 3C21 POPEe  88      33.830  -3.755  41.842  1.00  0.00           C
ATOM   4727 4C21 POPEe  88      33.161  -3.755  43.232  1.00  0.00           C
ATOM   4730 5C21 POPEe  88      33.700  -2.686  44.183  1.00  0.00           C
ATOM   4733 6C21 POPEe  88      33.021  -2.726  45.573  1.00  0.00           C
ATOM   4736 7C21 POPEe  88      33.560  -1.635  46.513  1.00  0.00           C
ATOM   4739 8C21 POPEe  88      32.791  -1.445  47.822  1.00  0.00           C
ATOM   4743  C33 POPEe  88      28.811   2.635  32.173  1.00  0.00           C
ATOM   4746  C34 POPEe  88      28.351   1.534  33.142  1.00  0.00           C
ATOM   4749  C35 POPEe  88      28.931   1.665  34.563  1.00  0.00           C
ATOM   4752  C36 POPEe  88      28.101   2.596  35.472  1.00  0.00           C
ATOM   4755  C37 POPEe  88      28.551   2.556  36.942  1.00  0.00           C
ATOM   4758  C38 POPEe  88      27.821   3.575  37.823  1.00  0.00           C
ATOM   4761  C39 POPEe  88      26.431   3.146  38.343  1.00  0.00           C
ATOM   4764 0C31 POPEe  88      26.481   2.456  39.722  1.00  0.00           C
ATOM   4767 1C31 POPEe  88      25.131   2.516  40.462  1.00  0.00           C
ATOM   4770 2C31 POPEe  88      25.240   2.115  41.942  1.00  0.00           C
ATOM   4773 3C31 POPEe  88      24.021   2.556  42.772  1.00  0.00           C
ATOM   4776 4C31 POPEe  88      22.810   1.605  42.712  1.00  0.00           C
ATOM   4779 5C31 POPEe  88      21.681   2.075  43.632  1.00  0.00           C
ATOM   4782 6C31 POPEe  88      20.380   1.274  43.552  1.00  0.00           C
ATOM   4786  NH3 POPEf  89      68.000  59.345  30.052  1.00  0.00           N
ATOM   4790  C12 POPEf  89      66.830  59.666  30.943  1.00  0.00           C
ATOM   4793  C11 POPEf  89      65.530  59.176  30.302  1.00  0.00           C
ATOM   4796  P   POPEf  89      63.021  58.815  30.692  1.00  0.00           P
ATOM   4797  O13 POPEf  89      62.671  59.516  29.442  1.00  0.00           O
ATOM   4798  O14 POPEf  89      63.030  57.336  30.683  1.00  0.00           O
ATOM   4799  O11 POPEf  89      62.021  59.205  31.833  1.00  0.00           O
ATOM   4800  O12 POPEf  89      64.431  59.356  31.212  1.00  0.00           O
ATOM   4801  C1  POPEf  89      62.371  59.795  33.083  1.00  0.00           C
ATOM   4804  C2  POPEf  89      63.061  58.815  34.083  1.00  0.00           C
ATOM   4806  O21 POPEf  89      62.220  58.405  35.183  1.00  0.00           O
ATOM   4807  C21 POPEf  89      61.091  57.716  34.962  1.00  0.00           C
ATOM   4808  O22 POPEf  89      60.631  57.416  33.873  1.00  0.00           O
ATOM   4809  C22 POPEf  89      60.530  57.206  36.313  1.00  0.00           C
ATOM   4812  C3  POPEf  89      64.341  59.566  34.592  1.00  0.00           C
ATOM   4815  O31 POPEf  89      65.171  58.896  35.552  1.00  0.00           O
ATOM   4816  C31 POPEf  89      64.841  59.096  36.823  1.00  0.00           C
ATOM   4817  O32 POPEf  89      63.711  59.275  37.243  1.00  0.00           O
ATOM   4818  C32 POPEf  89      66.110  59.266  37.642  1.00  0.00           C
ATOM   4821  C23 POPEf  89      58.990  57.076  36.402  1.00  0.00           C
ATOM   4824  C24 POPEf  89      58.521  56.466  37.743  1.00  0.00           C
ATOM   4827  C25 POPEf  89      58.490  57.435  38.943  1.00  0.00           C
ATOM   4830  C26 POPEf  89      58.290  56.705  40.282  1.00  0.00           C
ATOM   4833  C27 POPEf  89      58.061  57.646  41.482  1.00  0.00           C
ATOM   4836  C28 POPEf  89      58.030  56.896  42.842  1.00  0.00           C
ATOM   4839  C29 POPEf  89      57.630  57.786  43.993  1.00  0.00           C
ATOM   4841 0C21 POPEf  89      58.230  57.906  45.193  1.00  0.00           C
ATOM   4843 1C21 POPEf  89      59.410  57.146  45.722  1.00  0.00           C
ATOM   4846 2C21 POPEf  89      59.200  56.686  47.182  1.00  0.00           C
ATOM   4849 3C21 POPEf  89      59.330  57.806  48.222  1.00  0.00           C
ATOM   4852 4C21 POPEf  89      60.730  57.916  48.862  1.00  0.00           C
ATOM   4855 5C21 POPEf  89      61.141  56.746  49.783  1.00  0.00           C
ATOM   4858 6C21 POPEf  89      60.081  56.385  50.833  1.00  0.00           C
ATOM   4861 7C21 POPEf  89      60.571  55.385  51.883  1.00  0.00           C
ATOM   4864 8C21 POPEf  89      59.461  54.956  52.833  1.00  0.00           C
ATOM   4868  C33 POPEf  89      66.271  60.756  38.013  1.00  0.00           C
ATOM   4871  C34 POPEf  89      67.531  61.096  38.813  1.00  0.00           C
ATOM   4874  C35 POPEf  89      67.441  62.486  39.442  1.00  0.00           C
ATOM   4877  C36 POPEf  89      66.580  62.496  40.703  1.00  0.00           C
ATOM   4880  C37 POPEf  89      65.830  63.826  40.903  1.00  0.00           C
ATOM   4883  C38 POPEf  89      65.131  63.916  42.262  1.00  0.00           C
ATOM   4886  C39 POPEf  89      66.131  64.106  43.413  1.00  0.00           C
ATOM   4889 0C31 POPEf  89      65.460  64.226  44.783  1.00  0.00           C
ATOM   4892 1C31 POPEf  89      66.500  64.296  45.913  1.00  0.00           C
ATOM   4895 2C31 POPEf  89      65.850  64.286  47.302  1.00  0.00           C
ATOM   4898 3C31 POPEf  89      66.860  64.246  48.463  1.00  0.00           C
ATOM   4901 4C31 POPEf  89      67.820  63.046  48.442  1.00  0.00           C
ATOM   4904 5C31 POPEf  89      68.501  62.806  49.803  1.00  0.00           C
ATOM   4907 6C31 POPEf  89      69.390  61.565  49.843  1.00  0.00           C
ATOM   4911  NH3 POPEg  90      66.241  11.946  69.772  1.00  0.00           N
ATOM   4915  C12 POPEg  90      66.801  10.556  69.822  1.00  0.00           C
ATOM   4918  C11 POPEg  90      67.170  10.056  71.233  1.00  0.00           C
ATOM   4921  P   POPEg  90      67.820   7.466  71.173  1.00  0.00           P
ATOM   4922  O13 POPEg  90      68.610   6.836  72.252  1.00  0.00           O
ATOM   4923  O14 POPEg  90      66.371   7.296  71.252  1.00  0.00           O
ATOM   4924  O11 POPEg  90      68.381   6.986  69.752  1.00  0.00           O
ATOM   4925  O12 POPEg  90      68.171   9.026  71.163  1.00  0.00           O
ATOM   4926  C1  POPEg  90      67.411   6.886  68.702  1.00  0.00           C
ATOM   4929  C2  POPEg  90      68.080   6.526  67.353  1.00  0.00           C
ATOM   4931  O21 POPEg  90      67.220   6.936  66.272  1.00  0.00           O
ATOM   4932  C21 POPEg  90      67.771   7.716  65.342  1.00  0.00           C
ATOM   4933  O22 POPEg  90      68.970   7.966  65.282  1.00  0.00           O
ATOM   4934  C22 POPEg  90      66.731   8.206  64.333  1.00  0.00           C
ATOM   4937  C3  POPEg  90      68.381   5.006  67.243  1.00  0.00           C
ATOM   4940  O31 POPEg  90      69.091   4.716  66.002  1.00  0.00           O
ATOM   4941  C31 POPEg  90      69.091   3.426  65.643  1.00  0.00           C
ATOM   4942  O32 POPEg  90      68.650   2.496  66.303  1.00  0.00           O
ATOM   4943  C32 POPEg  90      69.821   3.296  64.312  1.00  0.00           C
ATOM   4946  C23 POPEg  90      67.441   8.816  63.112  1.00  0.00           C
ATOM   4949  C24 POPEg  90      66.511   9.526  62.122  1.00  0.00           C
ATOM   4952  C25 POPEg  90      67.240   9.926  60.833  1.00  0.00           C
ATOM   4955  C26 POPEg  90      68.451  10.846  61.042  1.00  0.00           C
ATOM   4958  C27 POPEg  90      69.250  11.086  59.762  1.00  0.00           C
ATOM   4961  C28 POPEg  90      70.551  11.866  60.032  1.00  0.00           C
ATOM   4964  C29 POPEg  90      71.430  11.866  58.813  1.00  0.00           C
ATOM   4966 0C21 POPEg  90      71.400  12.776  57.822  1.00  0.00           C
ATOM   4968 1C21 POPEg  90      70.460  13.936  57.722  1.00  0.00           C
ATOM   4971 2C21 POPEg  90      69.470  13.736  56.572  1.00  0.00           C
ATOM   4974 3C21 POPEg  90      68.521  14.926  56.432  1.00  0.00           C
ATOM   4977 4C21 POPEg  90      67.461  14.706  55.352  1.00  0.00           C
ATOM   4980 5C21 POPEg  90      66.731  16.006  54.962  1.00  0.00           C
ATOM   4983 6C21 POPEg  90      67.551  16.876  54.002  1.00  0.00           C
ATOM   4986 7C21 POPEg  90      67.430  16.396  52.553  1.00  0.00           C
ATOM   4989 8C21 POPEg  90      68.461  17.026  51.612  1.00  0.00           C
ATOM   4993  C33 POPEg  90      68.991   2.526  63.273  1.00  0.00           C
ATOM   4996  C34 POPEg  90      69.561   2.706  61.862  1.00  0.00           C
ATOM   4999  C35 POPEg  90      68.860   1.756  60.893  1.00  0.00           C
ATOM   5002  C36 POPEg  90      69.640   1.505  59.603  1.00  0.00           C
ATOM   5005  C37 POPEg  90      69.031   0.325  58.833  1.00  0.00           C
ATOM   5008  C38 POPEg  90      69.920  -0.155  57.682  1.00  0.00           C
ATOM   5011  C39 POPEg  90      69.691   0.615  56.382  1.00  0.00           C
ATOM   5014 0C31 POPEg  90      70.780   0.315  55.362  1.00  0.00           C
ATOM   5017 1C31 POPEg  90      70.411   0.775  53.943  1.00  0.00           C
ATOM   5020 2C31 POPEg  90      71.650   1.075  53.083  1.00  0.00           C
ATOM   5023 3C31 POPEg  90      71.481   0.645  51.623  1.00  0.00           C
ATOM   5026 4C31 POPEg  90      71.921  -0.815  51.423  1.00  0.00           C
ATOM   5029 5C31 POPEg  90      71.701  -1.315  49.993  1.00  0.00           C
ATOM   5032 6C31 POPEg  90      72.280  -2.705  49.772  1.00  0.00           C
ATOM   5036  NH3 POPEh  91       9.160  46.996  67.283  1.00  0.00           N
ATOM   5040  C12 POPEh  91       7.981  46.306  67.912  1.00  0.00           C
ATOM   5043  C11 POPEh  91       8.211  44.836  68.252  1.00  0.00           C
ATOM   5046  P   POPEh  91       6.781  42.825  69.142  1.00  0.00           P
ATOM   5047  O13 POPEh  91       7.481  42.056  68.092  1.00  0.00           O
ATOM   5048  O14 POPEh  91       7.261  42.635  70.532  1.00  0.00           O
ATOM   5049  O11 POPEh  91       5.221  42.626  69.072  1.00  0.00           O
ATOM   5050  O12 POPEh  91       6.971  44.336  68.752  1.00  0.00           O
ATOM   5051  C1  POPEh  91       4.601  42.086  67.892  1.00  0.00           C
ATOM   5054  C2  POPEh  91       4.101  43.196  66.932  1.00  0.00           C
ATOM   5056  O21 POPEh  91       2.981  42.696  66.182  1.00  0.00           O
ATOM   5057  C21 POPEh  91       1.991  43.536  66.002  1.00  0.00           C
ATOM   5058  O22 POPEh  91       1.851  44.626  66.553  1.00  0.00           O
ATOM   5059  C22 POPEh  91       1.051  42.986  64.932  1.00  0.00           C
ATOM   5062  C3  POPEh  91       5.191  43.655  65.923  1.00  0.00           C
ATOM   5065  O31 POPEh  91       4.731  44.786  65.153  1.00  0.00           O
ATOM   5066  C31 POPEh  91       5.681  45.296  64.383  1.00  0.00           C
ATOM   5067  O32 POPEh  91       6.831  44.916  64.333  1.00  0.00           O
ATOM   5068  C32 POPEh  91       5.101  46.426  63.542  1.00  0.00           C
ATOM   5071  C23 POPEh  91      -0.039  44.016  64.542  1.00  0.00           C
ATOM   5074  C24 POPEh  91      -0.649  43.716  63.172  1.00  0.00           C
ATOM   5077  C25 POPEh  91      -1.919  44.526  62.903  1.00  0.00           C
ATOM   5080  C26 POPEh  91      -2.429  44.326  61.472  1.00  0.00           C
ATOM   5083  C27 POPEh  91      -3.839  44.876  61.243  1.00  0.00           C
ATOM   5086  C28 POPEh  91      -4.229  44.876  59.752  1.00  0.00           C
ATOM   5089  C29 POPEh  91      -5.720  45.045  59.533  1.00  0.00           C
ATOM   5091 0C21 POPEh  91      -6.370  46.096  59.002  1.00  0.00           C
ATOM   5093 1C21 POPEh  91      -5.760  47.376  58.502  1.00  0.00           C
ATOM   5096 2C21 POPEh  91      -5.690  47.446  56.963  1.00  0.00           C
ATOM   5099 3C21 POPEh  91      -7.050  47.526  56.243  1.00  0.00           C
ATOM   5102 4C21 POPEh  91      -6.840  47.526  54.722  1.00  0.00           C
ATOM   5105 5C21 POPEh  91      -8.110  47.475  53.873  1.00  0.00           C
ATOM   5108 6C21 POPEh  91      -8.750  48.846  53.642  1.00  0.00           C
ATOM   5111 7C21 POPEh  91      -9.950  48.795  52.682  1.00  0.00           C
ATOM   5114 8C21 POPEh  91     -10.520  50.176  52.362  1.00  0.00           C
ATOM   5118  C33 POPEh  91       4.931  46.026  62.062  1.00  0.00           C
ATOM   5121  C34 POPEh  91       3.841  44.966  61.792  1.00  0.00           C
ATOM   5124  C35 POPEh  91       3.471  44.926  60.303  1.00  0.00           C
ATOM   5127  C36 POPEh  91       2.881  43.586  59.822  1.00  0.00           C
ATOM   5130  C37 POPEh  91       2.611  43.596  58.312  1.00  0.00           C
ATOM   5133  C38 POPEh  91       2.491  42.196  57.673  1.00  0.00           C
ATOM   5136  C39 POPEh  91       1.191  41.455  58.003  1.00  0.00           C
ATOM   5139 0C31 POPEh  91      -0.019  41.936  57.192  1.00  0.00           C
ATOM   5142 1C31 POPEh  91      -1.219  40.996  57.362  1.00  0.00           C
ATOM   5145 2C31 POPEh  91      -2.369  41.286  56.382  1.00  0.00           C
ATOM   5148 3C31 POPEh  91      -3.549  40.325  56.502  1.00  0.00           C
ATOM   5151 4C31 POPEh  91      -3.149  38.856  56.333  1.00  0.00           C
ATOM   5154 5C31 POPEh  91      -4.349  37.916  56.263  1.00  0.00           C
ATOM   5157 6C31 POPEh  91      -3.959  36.435  56.132  1.00  0.00           C
ATOM   5161  NH3 POPEi  92      38.461 119.526  23.962  1.00  0.00           N
ATOM   5165  C12 POPEi  92      38.950 118.776  25.182  1.00  0.00           C
ATOM   5168  C11 POPEi  92      40.481 118.836  25.362  1.00  0.00           C
ATOM   5171  P   POPEi  92      40.681 116.886  27.092  1.00  0.00           P
ATOM   5172  O13 POPEi  92      41.621 116.556  28.192  1.00  0.00           O
ATOM   5173  O14 POPEi  92      40.691 115.975  25.932  1.00  0.00           O
ATOM   5174  O11 POPEi  92      39.210 116.956  27.632  1.00  0.00           O
ATOM   5175  O12 POPEi  92      40.911 118.386  26.652  1.00  0.00           O
ATOM   5176  C1  POPEi  92      38.851 116.425  28.913  1.00  0.00           C
ATOM   5179  C2  POPEi  92      38.820 117.535  29.993  1.00  0.00           C
ATOM   5181  O21 POPEi  92      37.601 117.405  30.753  1.00  0.00           O
ATOM   5182  C21 POPEi  92      37.761 116.766  31.892  1.00  0.00           C
ATOM   5183  O22 POPEi  92      38.790 116.285  32.302  1.00  0.00           O
ATOM   5184  C22 POPEi  92      36.411 116.696  32.602  1.00  0.00           C
ATOM   5187  C3  POPEi  92      38.831 118.946  29.362  1.00  0.00           C
ATOM   5190  O31 POPEi  92      38.720 119.965  30.383  1.00  0.00           O
ATOM   5191  C31 POPEi  92      39.671 120.875  30.402  1.00  0.00           C
ATOM   5192  O32 POPEi  92      40.551 121.015  29.563  1.00  0.00           O
ATOM   5193  C32 POPEi  92      39.511 121.736  31.643  1.00  0.00           C
ATOM   5196  C23 POPEi  92      36.560 117.075  34.083  1.00  0.00           C
ATOM   5199  C24 POPEi  92      35.231 116.996  34.842  1.00  0.00           C
ATOM   5202  C25 POPEi  92      35.450 116.766  36.332  1.00  0.00           C
ATOM   5205  C26 POPEi  92      35.911 117.986  37.153  1.00  0.00           C
ATOM   5208  C27 POPEi  92      36.071 117.566  38.612  1.00  0.00           C
ATOM   5211  C28 POPEi  92      36.780 118.556  39.542  1.00  0.00           C
ATOM   5214  C29 POPEi  92      36.931 117.876  40.882  1.00  0.00           C
ATOM   5216 0C21 POPEi  92      37.080 118.435  42.093  1.00  0.00           C
ATOM   5218 1C21 POPEi  92      37.211 119.895  42.413  1.00  0.00           C
ATOM   5221 2C21 POPEi  92      37.411 120.135  43.933  1.00  0.00           C
ATOM   5224 3C21 POPEi  92      38.711 119.516  44.482  1.00  0.00           C
ATOM   5227 4C21 POPEi  92      38.921 119.736  45.993  1.00  0.00           C
ATOM   5230 5C21 POPEi  92      38.941 118.445  46.842  1.00  0.00           C
ATOM   5233 6C21 POPEi  92      39.970 117.405  46.382  1.00  0.00           C
ATOM   5236 7C21 POPEi  92      40.121 116.236  47.362  1.00  0.00           C
ATOM   5239 8C21 POPEi  92      41.080 115.156  46.862  1.00  0.00           C
ATOM   5243  C33 POPEi  92      40.751 121.655  32.552  1.00  0.00           C
ATOM   5246  C34 POPEi  92      41.021 120.245  33.112  1.00  0.00           C
ATOM   5249  C35 POPEi  92      39.941 119.736  34.073  1.00  0.00           C
ATOM   5252  C36 POPEi  92      40.191 118.305  34.563  1.00  0.00           C
ATOM   5255  C37 POPEi  92      41.560 118.086  35.232  1.00  0.00           C
ATOM   5258  C38 POPEi  92      41.710 116.665  35.812  1.00  0.00           C
ATOM   5261  C39 POPEi  92      40.790 116.416  37.013  1.00  0.00           C
ATOM   5264 0C31 POPEi  92      41.191 115.196  37.852  1.00  0.00           C
ATOM   5267 1C31 POPEi  92      40.031 114.725  38.743  1.00  0.00           C
ATOM   5270 2C31 POPEi  92      40.431 113.816  39.913  1.00  0.00           C
ATOM   5273 3C31 POPEi  92      41.380 114.456  40.942  1.00  0.00           C
ATOM   5276 4C31 POPEi  92      40.951 115.865  41.412  1.00  0.00           C
ATOM   5279 5C31 POPEi  92      41.871 116.416  42.512  1.00  0.00           C
ATOM   5282 6C31 POPEi  92      41.721 117.925  42.693  1.00  0.00           C
ATOM   5286  NH3 POPEj  93      48.701 127.766  24.112  1.00  0.00           N
ATOM   5290  C12 POPEj  93      49.491 127.826  22.842  1.00  0.00           C
ATOM   5293  C11 POPEj  93      51.011 127.796  23.092  1.00  0.00           C
ATOM   5296  P   POPEj  93      52.810 128.706  24.752  1.00  0.00           P
ATOM   5297  O13 POPEj  93      53.311 127.355  25.142  1.00  0.00           O
ATOM   5298  O14 POPEj  93      53.621 129.396  23.732  1.00  0.00           O
ATOM   5299  O11 POPEj  93      52.700 129.596  26.032  1.00  0.00           O
ATOM   5300  O12 POPEj  93      51.320 128.566  24.252  1.00  0.00           O
ATOM   5301  C1  POPEj  93      51.601 129.575  26.952  1.00  0.00           C
ATOM   5304  C2  POPEj  93      51.751 128.416  27.942  1.00  0.00           C
ATOM   5306  O21 POPEj  93      50.781 128.416  29.012  1.00  0.00           O
ATOM   5307  C21 POPEj  93      49.511 128.276  28.732  1.00  0.00           C
ATOM   5308  O22 POPEj  93      48.921 128.465  27.682  1.00  0.00           O
ATOM   5309  C22 POPEj  93      48.801 127.785  29.982  1.00  0.00           C
ATOM   5312  C3  POPEj  93      53.201 128.475  28.522  1.00  0.00           C
ATOM   5315  O31 POPEj  93      53.381 127.846  29.793  1.00  0.00           O
ATOM   5316  C31 POPEj  93      53.121 126.556  29.812  1.00  0.00           C
ATOM   5317  O32 POPEj  93      52.770 125.875  28.862  1.00  0.00           O
ATOM   5318  C32 POPEj  93      53.301 126.045  31.243  1.00  0.00           C
ATOM   5321  C23 POPEj  93      47.470 128.536  30.132  1.00  0.00           C
ATOM   5324  C24 POPEj  93      46.731 128.065  31.373  1.00  0.00           C
ATOM   5327  C25 POPEj  93      45.371 128.745  31.532  1.00  0.00           C
ATOM   5330  C26 POPEj  93      45.091 129.155  32.983  1.00  0.00           C
ATOM   5333  C27 POPEj  93      43.680 129.725  33.092  1.00  0.00           C
ATOM   5336  C28 POPEj  93      43.371 130.346  34.463  1.00  0.00           C
ATOM   5339  C29 POPEj  93      41.931 130.776  34.552  1.00  0.00           C
ATOM   5341 0C21 POPEj  93      41.220 130.896  35.692  1.00  0.00           C
ATOM   5343 1C21 POPEj  93      41.761 130.636  37.072  1.00  0.00           C
ATOM   5346 2C21 POPEj  93      42.321 131.907  37.743  1.00  0.00           C
ATOM   5349 3C21 POPEj  93      43.061 131.556  39.042  1.00  0.00           C
ATOM   5352 4C21 POPEj  93      43.411 132.756  39.942  1.00  0.00           C
ATOM   5355 5C21 POPEj  93      44.551 133.647  39.422  1.00  0.00           C
ATOM   5358 6C21 POPEj  93      45.130 134.517  40.542  1.00  0.00           C
ATOM   5361 7C21 POPEj  93      46.211 135.497  40.072  1.00  0.00           C
ATOM   5364 8C21 POPEj  93      47.091 135.996  41.223  1.00  0.00           C
ATOM   5368  C33 POPEj  93      52.521 124.746  31.542  1.00  0.00           C
ATOM   5371  C34 POPEj  93      51.941 124.715  32.972  1.00  0.00           C
ATOM   5374  C35 POPEj  93      52.950 125.145  34.042  1.00  0.00           C
ATOM   5377  C36 POPEj  93      52.601 124.625  35.433  1.00  0.00           C
ATOM   5380  C37 POPEj  93      53.731 124.946  36.423  1.00  0.00           C
ATOM   5383  C38 POPEj  93      53.860 123.936  37.563  1.00  0.00           C
ATOM   5386  C39 POPEj  93      52.781 124.035  38.642  1.00  0.00           C
ATOM   5389 0C31 POPEj  93      53.131 123.095  39.802  1.00  0.00           C
ATOM   5392 1C31 POPEj  93      52.161 123.155  40.972  1.00  0.00           C
ATOM   5395 2C31 POPEj  93      52.680 122.325  42.143  1.00  0.00           C
ATOM   5398 3C31 POPEj  93      51.630 122.096  43.232  1.00  0.00           C
ATOM   5401 4C31 POPEj  93      51.211 123.396  43.912  1.00  0.00           C
ATOM   5404 5C31 POPEj  93      50.341 123.126  45.142  1.00  0.00           C
ATOM   5407 6C31 POPEj  93      50.021 124.405  45.903  1.00  0.00           C
ATOM   5411  NH3 POPEk  94      52.890  20.776  72.822  1.00  0.00           N
ATOM   5415  C12 POPEk  94      53.820  20.826  71.642  1.00  0.00           C
ATOM   5418  C11 POPEk  94      55.121  20.076  71.982  1.00  0.00           C
ATOM   5421  P   POPEk  94      57.500  19.536  71.212  1.00  0.00           P
ATOM   5422  O13 POPEk  94      58.521  20.606  71.222  1.00  0.00           O
ATOM   5423  O14 POPEk  94      57.411  18.646  72.392  1.00  0.00           O
ATOM   5424  O11 POPEk  94      57.671  18.736  69.862  1.00  0.00           O
ATOM   5425  O12 POPEk  94      56.080  20.216  70.913  1.00  0.00           O
ATOM   5426  C1  POPEk  94      58.921  18.036  69.682  1.00  0.00           C
ATOM   5429  C2  POPEk  94      58.750  16.956  68.572  1.00  0.00           C
ATOM   5431  O21 POPEk  94      59.821  15.996  68.413  1.00  0.00           O
ATOM   5432  C21 POPEk  94      61.051  16.446  68.222  1.00  0.00           C
ATOM   5433  O22 POPEk  94      61.430  17.596  68.362  1.00  0.00           O
ATOM   5434  C22 POPEk  94      61.910  15.326  67.642  1.00  0.00           C
ATOM   5437  C3  POPEk  94      58.271  17.566  67.213  1.00  0.00           C
ATOM   5440  O31 POPEk  94      59.301  17.986  66.292  1.00  0.00           O
ATOM   5441  C31 POPEk  94      59.720  19.246  66.292  1.00  0.00           C
ATOM   5442  O32 POPEk  94      59.641  20.036  67.222  1.00  0.00           O
ATOM   5443  C32 POPEk  94      60.171  19.576  64.873  1.00  0.00           C
ATOM   5446  C23 POPEk  94      62.040  15.476  66.112  1.00  0.00           C
ATOM   5449  C24 POPEk  94      62.750  14.286  65.452  1.00  0.00           C
ATOM   5452  C25 POPEk  94      62.700  14.386  63.923  1.00  0.00           C
ATOM   5455  C26 POPEk  94      63.501  13.316  63.172  1.00  0.00           C
ATOM   5458  C27 POPEk  94      63.451  13.576  61.653  1.00  0.00           C
ATOM   5461  C28 POPEk  94      64.390  12.696  60.812  1.00  0.00           C
ATOM   5464  C29 POPEk  94      63.881  11.286  60.643  1.00  0.00           C
ATOM   5466 0C21 POPEk  94      63.691  10.596  59.502  1.00  0.00           C
ATOM   5468 1C21 POPEk  94      63.930  11.066  58.083  1.00  0.00           C
ATOM   5471 2C21 POPEk  94      65.021  10.276  57.343  1.00  0.00           C
ATOM   5474 3C21 POPEk  94      65.311  10.866  55.952  1.00  0.00           C
ATOM   5477 4C21 POPEk  94      66.430  10.136  55.202  1.00  0.00           C
ATOM   5480 5C21 POPEk  94      67.021  10.976  54.063  1.00  0.00           C
ATOM   5483 6C21 POPEk  94      66.040  11.236  52.903  1.00  0.00           C
ATOM   5486 7C21 POPEk  94      66.531  12.356  51.972  1.00  0.00           C
ATOM   5489 8C21 POPEk  94      65.631  12.606  50.763  1.00  0.00           C
ATOM   5493  C33 POPEk  94      60.400  21.096  64.643  1.00  0.00           C
ATOM   5496  C34 POPEk  94      59.881  21.606  63.283  1.00  0.00           C
ATOM   5499  C35 POPEk  94      60.691  21.186  62.042  1.00  0.00           C
ATOM   5502  C36 POPEk  94      60.270  19.836  61.443  1.00  0.00           C
ATOM   5505  C37 POPEk  94      60.400  19.796  59.913  1.00  0.00           C
ATOM   5508  C38 POPEk  94      59.951  18.456  59.292  1.00  0.00           C
ATOM   5511  C39 POPEk  94      61.071  17.406  59.232  1.00  0.00           C
ATOM   5514 0C31 POPEk  94      60.580  16.086  58.632  1.00  0.00           C
ATOM   5517 1C31 POPEk  94      61.700  15.066  58.372  1.00  0.00           C
ATOM   5520 2C31 POPEk  94      61.141  13.696  57.912  1.00  0.00           C
ATOM   5523 3C31 POPEk  94      60.621  13.656  56.462  1.00  0.00           C
ATOM   5526 4C31 POPEk  94      61.731  13.526  55.412  1.00  0.00           C
ATOM   5529 5C31 POPEk  94      61.191  13.316  53.993  1.00  0.00           C
ATOM   5532 6C31 POPEk  94      62.271  13.016  52.952  1.00  0.00           C
ATOM   5536  NH3 POPEl  95      63.110  16.676  24.252  1.00  0.00           N
ATOM   5540  C12 POPEl  95      61.961  15.966  23.583  1.00  0.00           C
ATOM   5543  C11 POPEl  95      60.881  15.576  24.592  1.00  0.00           C
ATOM   5546  P   POPEl  95      60.240  13.056  24.243  1.00  0.00           P
ATOM   5547  O13 POPEl  95      59.241  12.296  23.452  1.00  0.00           O
ATOM   5548  O14 POPEl  95      61.681  12.826  23.972  1.00  0.00           O
ATOM   5549  O11 POPEl  95      59.941  12.906  25.772  1.00  0.00           O
ATOM   5550  O12 POPEl  95      59.990  14.606  24.032  1.00  0.00           O
ATOM   5551  C1  POPEl  95      60.860  12.326  26.703  1.00  0.00           C
ATOM   5554  C2  POPEl  95      61.341  13.396  27.702  1.00  0.00           C
ATOM   5556  O21 POPEl  95      62.001  12.766  28.813  1.00  0.00           O
ATOM   5557  C21 POPEl  95      63.150  12.166  28.562  1.00  0.00           C
ATOM   5558  O22 POPEl  95      63.761  12.186  27.502  1.00  0.00           O
ATOM   5559  C22 POPEl  95      63.490  11.326  29.793  1.00  0.00           C
ATOM   5562  C3  POPEl  95      60.110  14.216  28.202  1.00  0.00           C
ATOM   5565  O31 POPEl  95      60.240  14.726  29.542  1.00  0.00           O
ATOM   5566  C31 POPEl  95      59.641  14.016  30.502  1.00  0.00           C
ATOM   5567  O32 POPEl  95      59.121  12.926  30.342  1.00  0.00           O
ATOM   5568  C32 POPEl  95      59.761  14.746  31.833  1.00  0.00           C
ATOM   5571  C23 POPEl  95      64.460  11.986  30.792  1.00  0.00           C
ATOM   5574  C24 POPEl  95      64.311  11.366  32.182  1.00  0.00           C
ATOM   5577  C25 POPEl  95      65.360  11.866  33.172  1.00  0.00           C
ATOM   5580  C26 POPEl  95      65.200  11.246  34.563  1.00  0.00           C
ATOM   5583  C27 POPEl  95      66.391  11.546  35.482  1.00  0.00           C
ATOM   5586  C28 POPEl  95      66.250  10.956  36.893  1.00  0.00           C
ATOM   5589  C29 POPEl  95      65.110  11.556  37.673  1.00  0.00           C
ATOM   5591 0C21 POPEl  95      64.580  11.056  38.793  1.00  0.00           C
ATOM   5593 1C21 POPEl  95      65.070   9.826  39.533  1.00  0.00           C
ATOM   5596 2C21 POPEl  95      65.451  10.176  40.983  1.00  0.00           C
ATOM   5599 3C21 POPEl  95      64.241  10.406  41.893  1.00  0.00           C
ATOM   5602 4C21 POPEl  95      64.640  10.756  43.322  1.00  0.00           C
ATOM   5605 5C21 POPEl  95      63.441  10.886  44.263  1.00  0.00           C
ATOM   5608 6C21 POPEl  95      63.851  11.206  45.713  1.00  0.00           C
ATOM   5611 7C21 POPEl  95      62.650  11.226  46.662  1.00  0.00           C
ATOM   5614 8C21 POPEl  95      63.021  11.566  48.102  1.00  0.00           C
ATOM   5618  C33 POPEl  95      59.860  13.766  33.022  1.00  0.00           C
ATOM   5621  C34 POPEl  95      59.641  14.436  34.382  1.00  0.00           C
ATOM   5624  C35 POPEl  95      59.740  13.466  35.573  1.00  0.00           C
ATOM   5627  C36 POPEl  95      61.191  13.126  35.942  1.00  0.00           C
ATOM   5630  C37 POPEl  95      61.301  11.966  36.953  1.00  0.00           C
ATOM   5633  C38 POPEl  95      60.801  12.276  38.382  1.00  0.00           C
ATOM   5636  C39 POPEl  95      61.371  13.566  38.982  1.00  0.00           C
ATOM   5639 0C31 POPEl  95      61.391  13.546  40.522  1.00  0.00           C
ATOM   5642 1C31 POPEl  95      61.671  14.936  41.122  1.00  0.00           C
ATOM   5645 2C31 POPEl  95      62.341  14.906  42.512  1.00  0.00           C
ATOM   5648 3C31 POPEl  95      63.871  14.716  42.413  1.00  0.00           C
ATOM   5651 4C31 POPEl  95      64.561  14.706  43.782  1.00  0.00           C
ATOM   5654 5C31 POPEl  95      66.080  14.506  43.663  1.00  0.00           C
ATOM   5657 6C31 POPEl  95      66.771  14.216  45.002  1.00  0.00           C
ATOM   5661  NH3 POPEm  96      31.541  43.366  67.602  1.00  0.00           N
ATOM   5665  C12 POPEm  96      30.701  42.606  68.593  1.00  0.00           C
ATOM   5668  C11 POPEm  96      29.221  42.986  68.442  1.00  0.00           C
ATOM   5671  P   POPEm  96      28.261  42.586  70.833  1.00  0.00           P
ATOM   5672  O13 POPEm  96      28.921  43.896  71.033  1.00  0.00           O
ATOM   5673  O14 POPEm  96      28.661  41.516  71.782  1.00  0.00           O
ATOM   5674  O11 POPEm  96      26.691  42.846  70.862  1.00  0.00           O
ATOM   5675  O12 POPEm  96      28.431  42.186  69.312  1.00  0.00           O
ATOM   5676  C1  POPEm  96      26.181  43.926  70.063  1.00  0.00           C
ATOM   5679  C2  POPEm  96      25.061  43.446  69.112  1.00  0.00           C
ATOM   5681  O21 POPEm  96      24.731  44.506  68.203  1.00  0.00           O
ATOM   5682  C21 POPEm  96      25.580  44.795  67.213  1.00  0.00           C
ATOM   5683  O22 POPEm  96      25.810  45.926  66.812  1.00  0.00           O
ATOM   5684  C22 POPEm  96      26.101  43.566  66.472  1.00  0.00           C
ATOM   5687  C3  POPEm  96      23.811  43.006  69.913  1.00  0.00           C
ATOM   5690  O31 POPEm  96      22.580  43.066  69.153  1.00  0.00           O
ATOM   5691  C31 POPEm  96      22.471  42.176  68.172  1.00  0.00           C
ATOM   5692  O32 POPEm  96      23.291  41.326  67.882  1.00  0.00           O
ATOM   5693  C32 POPEm  96      21.161  42.416  67.432  1.00  0.00           C
ATOM   5696  C23 POPEm  96      26.891  43.956  65.202  1.00  0.00           C
ATOM   5699  C24 POPEm  96      27.091  42.746  64.282  1.00  0.00           C
ATOM   5702  C25 POPEm  96      27.731  43.095  62.933  1.00  0.00           C
ATOM   5705  C26 POPEm  96      27.851  41.845  62.062  1.00  0.00           C
ATOM   5708  C27 POPEm  96      28.531  42.086  60.722  1.00  0.00           C
ATOM   5711  C28 POPEm  96      28.830  40.766  59.972  1.00  0.00           C
ATOM   5714  C29 POPEm  96      27.591  40.036  59.502  1.00  0.00           C
ATOM   5716 0C21 POPEm  96      27.431  39.456  58.302  1.00  0.00           C
ATOM   5718 1C21 POPEm  96      28.461  39.386  57.202  1.00  0.00           C
ATOM   5721 2C21 POPEm  96      28.351  38.106  56.342  1.00  0.00           C
ATOM   5724 3C21 POPEm  96      27.021  37.996  55.583  1.00  0.00           C
ATOM   5727 4C21 POPEm  96      27.071  37.206  54.263  1.00  0.00           C
ATOM   5730 5C21 POPEm  96      27.971  37.856  53.203  1.00  0.00           C
ATOM   5733 6C21 POPEm  96      27.371  37.796  51.792  1.00  0.00           C
ATOM   5736 7C21 POPEm  96      28.281  38.416  50.722  1.00  0.00           C
ATOM   5739 8C21 POPEm  96      27.580  38.616  49.372  1.00  0.00           C
ATOM   5743  C33 POPEm  96      20.871  41.306  66.403  1.00  0.00           C
ATOM   5746  C34 POPEm  96      19.531  41.525  65.692  1.00  0.00           C
ATOM   5749  C35 POPEm  96      19.271  40.476  64.603  1.00  0.00           C
ATOM   5752  C36 POPEm  96      19.481  41.016  63.172  1.00  0.00           C
ATOM   5755  C37 POPEm  96      19.121  39.975  62.093  1.00  0.00           C
ATOM   5758  C38 POPEm  96      18.661  40.586  60.763  1.00  0.00           C
ATOM   5761  C39 POPEm  96      17.921  39.556  59.892  1.00  0.00           C
ATOM   5764 0C31 POPEm  96      17.381  40.106  58.553  1.00  0.00           C
ATOM   5767 1C31 POPEm  96      16.901  38.956  57.642  1.00  0.00           C
ATOM   5770 2C31 POPEm  96      16.361  39.376  56.272  1.00  0.00           C
ATOM   5773 3C31 POPEm  96      16.251  38.136  55.362  1.00  0.00           C
ATOM   5776 4C31 POPEm  96      15.900  38.436  53.903  1.00  0.00           C
ATOM   5779 5C31 POPEm  96      16.281  37.256  52.992  1.00  0.00           C
ATOM   5782 6C31 POPEm  96      16.011  37.506  51.502  1.00  0.00           C
ATOM   5786  NH3 POPEn  97      77.211 123.116  23.362  1.00  0.00           N
ATOM   5790  C12 POPEn  97      78.631 123.566  23.532  1.00  0.00           C
ATOM   5793  C11 POPEn  97      79.560 122.526  22.883  1.00  0.00           C
ATOM   5796  P   POPEn  97      81.640 123.615  21.752  1.00  0.00           P
ATOM   5797  O13 POPEn  97      81.860 122.546  20.753  1.00  0.00           O
ATOM   5798  O14 POPEn  97      80.810 124.776  21.373  1.00  0.00           O
ATOM   5799  O11 POPEn  97      83.021 124.035  22.402  1.00  0.00           O
ATOM   5800  O12 POPEn  97      80.921 122.925  22.983  1.00  0.00           O
ATOM   5801  C1  POPEn  97      83.131 125.215  23.222  1.00  0.00           C
ATOM   5804  C2  POPEn  97      83.430 124.905  24.722  1.00  0.00           C
ATOM   5806  O21 POPEn  97      84.811 124.555  24.893  1.00  0.00           O
ATOM   5807  C21 POPEn  97      85.220 123.316  24.942  1.00  0.00           C
ATOM   5808  O22 POPEn  97      84.601 122.286  24.722  1.00  0.00           O
ATOM   5809  C22 POPEn  97      86.691 123.325  25.393  1.00  0.00           C
ATOM   5812  C3  POPEn  97      82.361 123.965  25.383  1.00  0.00           C
ATOM   5815  O31 POPEn  97      82.621 123.776  26.802  1.00  0.00           O
ATOM   5816  C31 POPEn  97      82.390 122.556  27.252  1.00  0.00           C
ATOM   5817  O32 POPEn  97      81.730 121.696  26.703  1.00  0.00           O
ATOM   5818  C32 POPEn  97      83.231 122.346  28.502  1.00  0.00           C
ATOM   5821  C23 POPEn  97      86.841 123.095  26.922  1.00  0.00           C
ATOM   5824  C24 POPEn  97      86.621 124.386  27.733  1.00  0.00           C
ATOM   5827  C25 POPEn  97      86.461 124.196  29.252  1.00  0.00           C
ATOM   5830  C26 POPEn  97      87.670 123.636  30.002  1.00  0.00           C
ATOM   5833  C27 POPEn  97      87.340 123.556  31.492  1.00  0.00           C
ATOM   5836  C28 POPEn  97      88.511 123.216  32.432  1.00  0.00           C
ATOM   5839  C29 POPEn  97      88.000 123.325  33.852  1.00  0.00           C
ATOM   5841 0C21 POPEn  97      88.520 122.815  34.983  1.00  0.00           C
ATOM   5843 1C21 POPEn  97      89.770 121.985  35.142  1.00  0.00           C
ATOM   5846 2C21 POPEn  97      90.781 122.626  36.112  1.00  0.00           C
ATOM   5849 3C21 POPEn  97      91.830 121.616  36.632  1.00  0.00           C
ATOM   5852 4C21 POPEn  97      91.261 120.555  37.582  1.00  0.00           C
ATOM   5855 5C21 POPEn  97      92.361 119.755  38.302  1.00  0.00           C
ATOM   5858 6C21 POPEn  97      91.811 118.645  39.212  1.00  0.00           C
ATOM   5861 7C21 POPEn  97      92.890 118.055  40.132  1.00  0.00           C
ATOM   5864 8C21 POPEn  97      92.381 116.935  41.052  1.00  0.00           C
ATOM   5868  C33 POPEn  97      83.351 120.846  28.862  1.00  0.00           C
ATOM   5871  C34 POPEn  97      84.481 120.555  29.863  1.00  0.00           C
ATOM   5874  C35 POPEn  97      84.210 121.096  31.273  1.00  0.00           C
ATOM   5877  C36 POPEn  97      83.110 120.326  32.012  1.00  0.00           C
ATOM   5880  C37 POPEn  97      82.680 121.005  33.313  1.00  0.00           C
ATOM   5883  C38 POPEn  97      81.801 120.086  34.173  1.00  0.00           C
ATOM   5886  C39 POPEn  97      81.321 120.746  35.472  1.00  0.00           C
ATOM   5889 0C31 POPEn  97      79.981 121.476  35.342  1.00  0.00           C
ATOM   5892 1C31 POPEn  97      79.481 121.905  36.732  1.00  0.00           C
ATOM   5895 2C31 POPEn  97      78.041 122.435  36.763  1.00  0.00           C
ATOM   5898 3C31 POPEn  97      77.431 122.395  38.172  1.00  0.00           C
ATOM   5901 4C31 POPEn  97      78.181 123.225  39.222  1.00  0.00           C
ATOM   5904 5C31 POPEn  97      77.790 122.836  40.653  1.00  0.00           C
ATOM   5907 6C31 POPEn  97      78.601 123.566  41.732  1.00  0.00           C
ATOM   5911  NH3 POPEo  98       8.401  38.736  30.722  1.00  0.00           N
ATOM   5915  C12 POPEo  98       8.921  40.136  30.952  1.00  0.00           C
ATOM   5918  C11 POPEo  98      10.410  40.226  31.343  1.00  0.00           C
ATOM   5921  P   POPEo  98      12.221  42.136  30.882  1.00  0.00           P
ATOM   5922  O13 POPEo  98      12.901  41.106  30.032  1.00  0.00           O
ATOM   5923  O14 POPEo  98      12.181  43.486  30.282  1.00  0.00           O
ATOM   5924  O11 POPEo  98      13.061  42.186  32.233  1.00  0.00           O
ATOM   5925  O12 POPEo  98      10.791  41.606  31.273  1.00  0.00           O
ATOM   5926  C1  POPEo  98      12.691  43.066  33.302  1.00  0.00           C
ATOM   5929  C2  POPEo  98      13.421  42.666  34.643  1.00  0.00           C
ATOM   5931  O21 POPEo  98      12.761  41.606  35.352  1.00  0.00           O
ATOM   5932  C21 POPEo  98      11.621  41.915  35.952  1.00  0.00           C
ATOM   5933  O22 POPEo  98      10.971  42.926  35.843  1.00  0.00           O
ATOM   5934  C22 POPEo  98      11.311  40.806  36.963  1.00  0.00           C
ATOM   5937  C3  POPEo  98      13.791  43.856  35.583  1.00  0.00           C
ATOM   5940  O31 POPEo  98      14.721  43.405  36.602  1.00  0.00           O
ATOM   5941  C31 POPEo  98      14.331  43.416  37.873  1.00  0.00           C
ATOM   5942  O32 POPEo  98      13.261  43.766  38.322  1.00  0.00           O
ATOM   5943  C32 POPEo  98      15.471  42.786  38.692  1.00  0.00           C
ATOM   5946  C23 POPEo  98      10.621  41.326  38.242  1.00  0.00           C
ATOM   5949  C24 POPEo  98      10.741  40.306  39.372  1.00  0.00           C
ATOM   5952  C25 POPEo  98       9.801  40.556  40.573  1.00  0.00           C
ATOM   5955  C26 POPEo  98       9.981  41.876  41.342  1.00  0.00           C
ATOM   5958  C27 POPEo  98       9.021  41.915  42.543  1.00  0.00           C
ATOM   5961  C28 POPEo  98       8.941  43.266  43.292  1.00  0.00           C
ATOM   5964  C29 POPEo  98      10.080  43.446  44.263  1.00  0.00           C
ATOM   5966 0C21 POPEo  98       9.981  43.865  45.532  1.00  0.00           C
ATOM   5968 1C21 POPEo  98       8.721  44.266  46.252  1.00  0.00           C
ATOM   5971 2C21 POPEo  98       7.861  43.086  46.753  1.00  0.00           C
ATOM   5974 3C21 POPEo  98       8.641  42.056  47.583  1.00  0.00           C
ATOM   5977 4C21 POPEo  98       7.721  41.026  48.252  1.00  0.00           C
ATOM   5980 5C21 POPEo  98       8.491  39.796  48.733  1.00  0.00           C
ATOM   5983 6C21 POPEo  98       7.551  38.705  49.242  1.00  0.00           C
ATOM   5986 7C21 POPEo  98       8.261  37.366  49.442  1.00  0.00           C
ATOM   5989 8C21 POPEo  98       7.321  36.236  49.843  1.00  0.00           C
ATOM   5993  C33 POPEo  98      15.521  43.165  40.193  1.00  0.00           C
ATOM   5996  C34 POPEo  98      14.791  42.206  41.142  1.00  0.00           C
ATOM   5999  C35 POPEo  98      15.371  42.316  42.572  1.00  0.00           C
ATOM   6002  C36 POPEo  98      14.671  41.426  43.612  1.00  0.00           C
ATOM   6005  C37 POPEo  98      15.371  41.396  44.973  1.00  0.00           C
ATOM   6008  C38 POPEo  98      14.481  40.876  46.112  1.00  0.00           C
ATOM   6011  C39 POPEo  98      13.571  41.975  46.702  1.00  0.00           C
ATOM   6014 0C31 POPEo  98      12.901  41.565  48.022  1.00  0.00           C
ATOM   6017 1C31 POPEo  98      12.250  42.736  48.763  1.00  0.00           C
ATOM   6020 2C31 POPEo  98      11.611  42.286  50.083  1.00  0.00           C
ATOM   6023 3C31 POPEo  98      10.731  43.366  50.742  1.00  0.00           C
ATOM   6026 4C31 POPEo  98       9.891  42.815  51.903  1.00  0.00           C
ATOM   6029 5C31 POPEo  98       8.791  43.795  52.322  1.00  0.00           C
ATOM   6032 6C31 POPEo  98       7.801  43.196  53.333  1.00  0.00           C
ATOM   6036  NH3 POPEp  99      57.101  52.536  26.822  1.00  0.00           N
ATOM   6040  C12 POPEp  99      56.141  51.546  26.192  1.00  0.00           C
ATOM   6043  C11 POPEp  99      55.900  50.286  27.063  1.00  0.00           C
ATOM   6046  P   POPEp  99      55.040  48.446  25.383  1.00  0.00           P
ATOM   6047  O13 POPEp  99      53.740  48.025  24.822  1.00  0.00           O
ATOM   6048  O14 POPEp  99      55.990  48.996  24.382  1.00  0.00           O
ATOM   6049  O11 POPEp  99      55.751  47.196  26.052  1.00  0.00           O
ATOM   6050  O12 POPEp  99      54.821  49.506  26.542  1.00  0.00           O
ATOM   6051  C1  POPEp  99      55.011  46.206  26.782  1.00  0.00           C
ATOM   6054  C2  POPEp  99      55.511  46.086  28.253  1.00  0.00           C
ATOM   6056  O21 POPEp  99      54.990  47.216  28.972  1.00  0.00           O
ATOM   6057  C21 POPEp  99      54.771  46.986  30.242  1.00  0.00           C
ATOM   6058  O22 POPEp  99      54.990  45.956  30.862  1.00  0.00           O
ATOM   6059  C22 POPEp  99      54.150  48.246  30.853  1.00  0.00           C
ATOM   6062  C3  POPEp  99      57.071  46.026  28.292  1.00  0.00           C
ATOM   6065  O31 POPEp  99      57.651  45.876  29.612  1.00  0.00           O
ATOM   6066  C31 POPEp  99      57.750  44.616  30.042  1.00  0.00           C
ATOM   6067  O32 POPEp  99      57.281  43.636  29.492  1.00  0.00           O
ATOM   6068  C32 POPEp  99      58.631  44.606  31.282  1.00  0.00           C
ATOM   6071  C23 POPEp  99      53.911  48.106  32.372  1.00  0.00           C
ATOM   6074  C24 POPEp  99      53.141  49.306  32.923  1.00  0.00           C
ATOM   6077  C25 POPEp  99      53.261  49.466  34.442  1.00  0.00           C
ATOM   6080  C26 POPEp  99      52.551  48.376  35.253  1.00  0.00           C
ATOM   6083  C27 POPEp  99      52.691  48.676  36.753  1.00  0.00           C
ATOM   6086  C28 POPEp  99      51.970  47.676  37.662  1.00  0.00           C
ATOM   6089  C29 POPEp  99      52.191  48.056  39.102  1.00  0.00           C
ATOM   6091 0C21 POPEp  99      51.630  47.466  40.162  1.00  0.00           C
ATOM   6093 1C21 POPEp  99      50.691  46.286  40.132  1.00  0.00           C
ATOM   6096 2C21 POPEp  99      50.031  46.066  41.513  1.00  0.00           C
ATOM   6099 3C21 POPEp  99      49.060  47.196  41.903  1.00  0.00           C
ATOM   6102 4C21 POPEp  99      48.591  47.146  43.362  1.00  0.00           C
ATOM   6105 5C21 POPEp  99      48.071  45.766  43.813  1.00  0.00           C
ATOM   6108 6C21 POPEp  99      47.321  45.826  45.152  1.00  0.00           C
ATOM   6111 7C21 POPEp  99      46.821  44.456  45.602  1.00  0.00           C
ATOM   6114 8C21 POPEp  99      45.860  44.506  46.802  1.00  0.00           C
ATOM   6118  C33 POPEp  99      58.961  43.176  31.762  1.00  0.00           C
ATOM   6121  C34 POPEp  99      60.011  43.206  32.893  1.00  0.00           C
ATOM   6124  C35 POPEp  99      60.261  41.845  33.572  1.00  0.00           C
ATOM   6127  C36 POPEp  99      59.011  41.066  34.022  1.00  0.00           C
ATOM   6130  C37 POPEp  99      57.971  41.866  34.813  1.00  0.00           C
ATOM   6133  C38 POPEp  99      57.861  41.516  36.303  1.00  0.00           C
ATOM   6136  C39 POPEp  99      59.011  42.086  37.143  1.00  0.00           C
ATOM   6139 0C31 POPEp  99      58.740  41.986  38.652  1.00  0.00           C
ATOM   6142 1C31 POPEp  99      59.851  42.656  39.472  1.00  0.00           C
ATOM   6145 2C31 POPEp  99      59.610  42.576  40.993  1.00  0.00           C
ATOM   6148 3C31 POPEp  99      60.830  43.016  41.812  1.00  0.00           C
ATOM   6151 4C31 POPEp  99      60.741  42.635  43.292  1.00  0.00           C
ATOM   6154 5C31 POPEp  99      62.011  43.006  44.073  1.00  0.00           C
ATOM   6157 6C31 POPEp  99      61.980  42.615  45.552  1.00  0.00           C
ATOM   6161  NH3 POPEq 100      63.511  98.445  23.353  1.00  0.00           N
ATOM   6165  C12 POPEq 100      63.000  99.855  23.383  1.00  0.00           C
ATOM   6168  C11 POPEq 100      61.490  99.965  23.102  1.00  0.00           C
ATOM   6171  P   POPEq 100      59.671 101.886  23.112  1.00  0.00           P
ATOM   6172  O13 POPEq 100      59.751 102.686  21.873  1.00  0.00           O
ATOM   6173  O14 POPEq 100      58.671 100.786  23.183  1.00  0.00           O
ATOM   6174  O11 POPEq 100      59.400 102.846  24.322  1.00  0.00           O
ATOM   6175  O12 POPEq 100      61.091 101.296  23.432  1.00  0.00           O
ATOM   6176  C1  POPEq 100      59.801 102.535  25.653  1.00  0.00           C
ATOM   6179  C2  POPEq 100      59.911 103.855  26.483  1.00  0.00           C
ATOM   6181  O21 POPEq 100      59.491 103.676  27.842  1.00  0.00           O
ATOM   6182  C21 POPEq 100      60.130 102.736  28.532  1.00  0.00           C
ATOM   6183  O22 POPEq 100      61.161 102.185  28.232  1.00  0.00           O
ATOM   6184  C22 POPEq 100      59.291 102.405  29.782  1.00  0.00           C
ATOM   6187  C3  POPEq 100      59.011 104.935  25.823  1.00  0.00           C
ATOM   6190  O31 POPEq 100      58.820 106.136  26.612  1.00  0.00           O
ATOM   6191  C31 POPEq 100      57.560 106.446  26.922  1.00  0.00           C
ATOM   6192  O32 POPEq 100      56.570 105.816  26.582  1.00  0.00           O
ATOM   6193  C32 POPEq 100      57.531 107.745  27.722  1.00  0.00           C
ATOM   6196  C23 POPEq 100      60.130 101.815  30.932  1.00  0.00           C
ATOM   6199  C24 POPEq 100      59.291 101.026  31.952  1.00  0.00           C
ATOM   6202  C25 POPEq 100      58.111 101.795  32.563  1.00  0.00           C
ATOM   6205  C26 POPEq 100      58.521 103.006  33.423  1.00  0.00           C
ATOM   6208  C27 POPEq 100      57.371 103.585  34.272  1.00  0.00           C
ATOM   6211  C28 POPEq 100      56.661 102.575  35.212  1.00  0.00           C
ATOM   6214  C29 POPEq 100      57.610 101.866  36.152  1.00  0.00           C
ATOM   6216 0C21 POPEq 100      57.490 101.705  37.493  1.00  0.00           C
ATOM   6218 1C21 POPEq 100      56.391 102.185  38.393  1.00  0.00           C
ATOM   6221 2C21 POPEq 100      56.931 103.006  39.583  1.00  0.00           C
ATOM   6224 3C21 POPEq 100      55.891 103.146  40.703  1.00  0.00           C
ATOM   6227 4C21 POPEq 100      56.180 104.266  41.712  1.00  0.00           C
ATOM   6230 5C21 POPEq 100      57.560 104.175  42.402  1.00  0.00           C
ATOM   6233 6C21 POPEq 100      57.740 105.306  43.432  1.00  0.00           C
ATOM   6236 7C21 POPEq 100      59.150 105.366  44.042  1.00  0.00           C
ATOM   6239 8C21 POPEq 100      59.291 106.476  45.082  1.00  0.00           C
ATOM   6243  C33 POPEq 100      56.091 108.106  28.183  1.00  0.00           C
ATOM   6246  C34 POPEq 100      55.841 107.826  29.663  1.00  0.00           C
ATOM   6249  C35 POPEq 100      55.990 109.105  30.502  1.00  0.00           C
ATOM   6252  C36 POPEq 100      55.790 108.895  32.003  1.00  0.00           C
ATOM   6255  C37 POPEq 100      55.650 110.226  32.753  1.00  0.00           C
ATOM   6258  C38 POPEq 100      55.650 110.035  34.282  1.00  0.00           C
ATOM   6261  C39 POPEq 100      54.851 111.075  35.063  1.00  0.00           C
ATOM   6264 0C31 POPEq 100      55.411 112.505  35.002  1.00  0.00           C
ATOM   6267 1C31 POPEq 100      54.631 113.465  35.893  1.00  0.00           C
ATOM   6270 2C31 POPEq 100      55.000 114.935  35.643  1.00  0.00           C
ATOM   6273 3C31 POPEq 100      54.251 115.916  36.542  1.00  0.00           C
ATOM   6276 4C31 POPEq 100      54.781 115.986  37.982  1.00  0.00           C
ATOM   6279 5C31 POPEq 100      55.351 117.365  38.312  1.00  0.00           C
ATOM   6282 6C31 POPEq 100      55.970 117.486  39.702  1.00  0.00           C
ATOM   6286  NH3 POPEr 101      57.591  82.616  27.092  1.00  0.00           N
ATOM   6290  C12 POPEr 101      56.101  82.706  26.933  1.00  0.00           C
ATOM   6293  C11 POPEr 101      55.590  84.096  26.503  1.00  0.00           C
ATOM   6296  P   POPEr 101      53.150  84.536  27.393  1.00  0.00           P
ATOM   6297  O13 POPEr 101      53.111  86.015  27.452  1.00  0.00           O
ATOM   6298  O14 POPEr 101      51.861  83.836  27.212  1.00  0.00           O
ATOM   6299  O11 POPEr 101      53.871  83.995  28.683  1.00  0.00           O
ATOM   6300  O12 POPEr 101      54.181  84.046  26.273  1.00  0.00           O
ATOM   6301  C1  POPEr 101      53.241  83.195  29.693  1.00  0.00           C
ATOM   6304  C2  POPEr 101      53.251  83.916  31.083  1.00  0.00           C
ATOM   6306  O21 POPEr 101      52.381  83.276  32.033  1.00  0.00           O
ATOM   6307  C21 POPEr 101      52.810  82.155  32.582  1.00  0.00           C
ATOM   6308  O22 POPEr 101      53.720  81.456  32.182  1.00  0.00           O
ATOM   6309  C22 POPEr 101      52.141  82.066  33.972  1.00  0.00           C
ATOM   6312  C3  POPEr 101      52.770  85.396  30.983  1.00  0.00           C
ATOM   6315  O31 POPEr 101      52.281  85.926  32.233  1.00  0.00           O
ATOM   6316  C31 POPEr 101      53.201  86.196  33.142  1.00  0.00           C
ATOM   6317  O32 POPEr 101      54.400  86.026  33.012  1.00  0.00           O
ATOM   6318  C32 POPEr 101      52.521  86.616  34.442  1.00  0.00           C
ATOM   6321  C23 POPEr 101      51.240  80.816  34.212  1.00  0.00           C
ATOM   6324  C24 POPEr 101      50.720  80.676  35.662  1.00  0.00           C
ATOM   6327  C25 POPEr 101      51.861  80.465  36.672  1.00  0.00           C
ATOM   6330  C26 POPEr 101      51.441  80.126  38.112  1.00  0.00           C
ATOM   6333  C27 POPEr 101      52.661  79.766  38.982  1.00  0.00           C
ATOM   6336  C28 POPEr 101      52.411  79.756  40.503  1.00  0.00           C
ATOM   6339  C29 POPEr 101      51.450  78.676  40.942  1.00  0.00           C
ATOM   6341 0C21 POPEr 101      51.681  77.676  41.812  1.00  0.00           C
ATOM   6343 1C21 POPEr 101      52.950  77.426  42.582  1.00  0.00           C
ATOM   6346 2C21 POPEr 101      52.740  76.766  43.962  1.00  0.00           C
ATOM   6349 3C21 POPEr 101      54.060  76.236  44.552  1.00  0.00           C
ATOM   6352 4C21 POPEr 101      53.871  75.316  45.763  1.00  0.00           C
ATOM   6355 5C21 POPEr 101      55.130  74.486  46.082  1.00  0.00           C
ATOM   6358 6C21 POPEr 101      56.341  75.336  46.513  1.00  0.00           C
ATOM   6361 7C21 POPEr 101      57.591  74.475  46.722  1.00  0.00           C
ATOM   6364 8C21 POPEr 101      58.790  75.236  47.292  1.00  0.00           C
ATOM   6368  C33 POPEr 101      53.271  87.745  35.183  1.00  0.00           C
ATOM   6371  C34 POPEr 101      53.150  87.605  36.712  1.00  0.00           C
ATOM   6374  C35 POPEr 101      54.130  88.526  37.462  1.00  0.00           C
ATOM   6377  C36 POPEr 101      54.210  88.235  38.962  1.00  0.00           C
ATOM   6380  C37 POPEr 101      55.390  88.976  39.632  1.00  0.00           C
ATOM   6383  C38 POPEr 101      55.541  88.645  41.122  1.00  0.00           C
ATOM   6386  C39 POPEr 101      56.891  89.096  41.702  1.00  0.00           C
ATOM   6389 0C31 POPEr 101      57.031  88.755  43.192  1.00  0.00           C
ATOM   6392 1C31 POPEr 101      58.461  88.956  43.733  1.00  0.00           C
ATOM   6395 2C31 POPEr 101      58.531  88.946  45.272  1.00  0.00           C
ATOM   6398 3C31 POPEr 101      58.191  87.586  45.913  1.00  0.00           C
ATOM   6401 4C31 POPEr 101      58.101  87.696  47.443  1.00  0.00           C
ATOM   6404 5C31 POPEr 101      57.830  86.355  48.143  1.00  0.00           C
ATOM   6407 6C31 POPEr 101      57.341  86.516  49.583  1.00  0.00           C
ATOM   6411  NH3 POPEs 102      52.261 102.155  64.272  1.00  0.00           N
ATOM   6415  C12 POPEs 102      51.630 103.486  64.533  1.00  0.00           C
ATOM   6418  C11 POPEs 102      52.301 104.245  65.692  1.00  0.00           C
ATOM   6421  P   POPEs 102      50.900 106.476  65.443  1.00  0.00           P
ATOM   6422  O13 POPEs 102      51.290 107.855  65.102  1.00  0.00           O
ATOM   6423  O14 POPEs 102      50.110 106.276  66.672  1.00  0.00           O
ATOM   6424  O11 POPEs 102      50.151 105.835  64.222  1.00  0.00           O
ATOM   6425  O12 POPEs 102      52.251 105.655  65.472  1.00  0.00           O
ATOM   6426  C1  POPEs 102      49.191 106.576  63.472  1.00  0.00           C
ATOM   6429  C2  POPEs 102      49.871 107.405  62.353  1.00  0.00           C
ATOM   6431  O21 POPEs 102      48.990 107.575  61.233  1.00  0.00           O
ATOM   6432  C21 POPEs 102      47.851 108.216  61.412  1.00  0.00           C
ATOM   6433  O22 POPEs 102      47.511 108.825  62.402  1.00  0.00           O
ATOM   6434  C22 POPEs 102      47.091 108.146  60.083  1.00  0.00           C
ATOM   6437  C3  POPEs 102      51.220 106.786  61.823  1.00  0.00           C
ATOM   6440  O31 POPEs 102      51.001 105.886  60.713  1.00  0.00           O
ATOM   6441  C31 POPEs 102      51.770 104.825  60.583  1.00  0.00           C
ATOM   6442  O32 POPEs 102      52.621 104.445  61.362  1.00  0.00           O
ATOM   6443  C32 POPEs 102      51.511 104.155  59.232  1.00  0.00           C
ATOM   6446  C23 POPEs 102      48.041 108.266  58.852  1.00  0.00           C
ATOM   6449  C24 POPEs 102      47.321 108.155  57.502  1.00  0.00           C
ATOM   6452  C25 POPEs 102      48.001 107.146  56.563  1.00  0.00           C
ATOM   6455  C26 POPEs 102      47.271 106.985  55.222  1.00  0.00           C
ATOM   6458  C27 POPEs 102      47.950 105.965  54.292  1.00  0.00           C
ATOM   6461  C28 POPEs 102      47.400 105.956  52.862  1.00  0.00           C
ATOM   6464  C29 POPEs 102      46.011 105.366  52.732  1.00  0.00           C
ATOM   6466 0C21 POPEs 102      45.411 105.066  51.563  1.00  0.00           C
ATOM   6468 1C21 POPEs 102      46.021 105.256  50.193  1.00  0.00           C
ATOM   6471 2C21 POPEs 102      45.650 106.605  49.552  1.00  0.00           C
ATOM   6474 3C21 POPEs 102      44.241 106.635  48.932  1.00  0.00           C
ATOM   6477 4C21 POPEs 102      43.961 107.966  48.222  1.00  0.00           C
ATOM   6480 5C21 POPEs 102      42.731 107.905  47.302  1.00  0.00           C
ATOM   6483 6C21 POPEs 102      42.700 109.096  46.322  1.00  0.00           C
ATOM   6486 7C21 POPEs 102      41.640 108.956  45.222  1.00  0.00           C
ATOM   6489 8C21 POPEs 102      41.731 110.086  44.193  1.00  0.00           C
ATOM   6493  C33 POPEs 102      50.501 104.876  58.312  1.00  0.00           C
ATOM   6496  C34 POPEs 102      50.371 104.205  56.942  1.00  0.00           C
ATOM   6499  C35 POPEs 102      49.631 102.855  56.982  1.00  0.00           C
ATOM   6502  C36 POPEs 102      49.441 102.276  55.573  1.00  0.00           C
ATOM   6505  C37 POPEs 102      48.641 100.975  55.562  1.00  0.00           C
ATOM   6508  C38 POPEs 102      48.451 100.385  54.153  1.00  0.00           C
ATOM   6511  C39 POPEs 102      47.500 101.185  53.252  1.00  0.00           C
ATOM   6514 0C31 POPEs 102      46.031 100.786  53.372  1.00  0.00           C
ATOM   6517 1C31 POPEs 102      45.130 101.576  52.413  1.00  0.00           C
ATOM   6520 2C31 POPEs 102      43.810 100.875  52.052  1.00  0.00           C
ATOM   6523 3C31 POPEs 102      43.601 100.695  50.542  1.00  0.00           C
ATOM   6526 4C31 POPEs 102      43.321 102.016  49.832  1.00  0.00           C
ATOM   6529 5C31 POPEs 102      43.171 101.866  48.312  1.00  0.00           C
ATOM   6532 6C31 POPEs 102      42.900 103.176  47.583  1.00  0.00           C
ATOM   6536  NH3 POPEt 103     115.080 122.265  25.602  1.00  0.00           N
ATOM   6540  C12 POPEt 103     114.271 121.166  24.962  1.00  0.00           C
ATOM   6543  C11 POPEt 103     112.951 120.875  25.683  1.00  0.00           C
ATOM   6546  P   POPEt 103     111.990 118.405  25.312  1.00  0.00           P
ATOM   6547  O13 POPEt 103     110.521 118.246  25.402  1.00  0.00           O
ATOM   6548  O14 POPEt 103     112.641 117.546  24.313  1.00  0.00           O
ATOM   6549  O11 POPEt 103     112.700 118.206  26.712  1.00  0.00           O
ATOM   6550  O12 POPEt 103     112.270 119.895  24.933  1.00  0.00           O
ATOM   6551  C1  POPEt 103     114.121 117.995  26.762  1.00  0.00           C
ATOM   6554  C2  POPEt 103     114.441 116.605  27.372  1.00  0.00           C
ATOM   6556  O21 POPEt 103     113.830 116.406  28.662  1.00  0.00           O
ATOM   6557  C21 POPEt 103     114.201 117.166  29.672  1.00  0.00           C
ATOM   6558  O22 POPEt 103     114.811 118.225  29.632  1.00  0.00           O
ATOM   6559  C22 POPEt 103     113.661 116.506  30.943  1.00  0.00           C
ATOM   6562  C3  POPEt 103     115.950 116.285  27.363  1.00  0.00           C
ATOM   6565  O31 POPEt 103     116.201 114.895  27.693  1.00  0.00           O
ATOM   6566  C31 POPEt 103     116.621 114.676  28.943  1.00  0.00           C
ATOM   6567  O32 POPEt 103     116.561 115.486  29.852  1.00  0.00           O
ATOM   6568  C32 POPEt 103     117.180 113.266  29.052  1.00  0.00           C
ATOM   6571  C23 POPEt 103     114.551 116.756  32.173  1.00  0.00           C
ATOM   6574  C24 POPEt 103     114.000 116.056  33.423  1.00  0.00           C
ATOM   6577  C25 POPEt 103     114.960 116.196  34.603  1.00  0.00           C
ATOM   6580  C26 POPEt 103     114.470 115.516  35.893  1.00  0.00           C
ATOM   6583  C27 POPEt 103     115.580 115.415  36.942  1.00  0.00           C
ATOM   6586  C28 POPEt 103     115.121 114.855  38.302  1.00  0.00           C
ATOM   6589  C29 POPEt 103     114.400 115.886  39.132  1.00  0.00           C
ATOM   6591 0C21 POPEt 103     113.661 115.655  40.232  1.00  0.00           C
ATOM   6593 1C21 POPEt 103     113.401 114.326  40.903  1.00  0.00           C
ATOM   6596 2C21 POPEt 103     113.751 114.356  42.402  1.00  0.00           C
ATOM   6599 3C21 POPEt 103     113.191 113.146  43.182  1.00  0.00           C
ATOM   6602 4C21 POPEt 103     113.640 113.146  44.653  1.00  0.00           C
ATOM   6605 5C21 POPEt 103     112.801 112.265  45.592  1.00  0.00           C
ATOM   6608 6C21 POPEt 103     112.731 110.786  45.193  1.00  0.00           C
ATOM   6611 7C21 POPEt 103     112.071 109.916  46.282  1.00  0.00           C
ATOM   6614 8C21 POPEt 103     111.891 108.445  45.893  1.00  0.00           C
ATOM   6618  C33 POPEt 103     118.170 113.086  30.233  1.00  0.00           C
ATOM   6621  C34 POPEt 103     117.491 113.016  31.603  1.00  0.00           C
ATOM   6624  C35 POPEt 103     118.481 112.666  32.722  1.00  0.00           C
ATOM   6627  C36 POPEt 103     118.110 113.335  34.052  1.00  0.00           C
ATOM   6630  C37 POPEt 103     118.891 112.796  35.253  1.00  0.00           C
ATOM   6633  C38 POPEt 103     120.411 112.775  35.072  1.00  0.00           C
ATOM   6636  C39 POPEt 103     121.140 112.656  36.412  1.00  0.00           C
ATOM   6639 0C31 POPEt 103     122.571 112.096  36.293  1.00  0.00           C
ATOM   6642 1C31 POPEt 103     123.290 112.106  37.642  1.00  0.00           C
ATOM   6645 2C31 POPEt 103     124.572 111.266  37.712  1.00  0.00           C
ATOM   6648 3C31 POPEt 103     124.362 109.786  37.382  1.00  0.00           C
ATOM   6651 4C31 POPEt 103     125.372 108.876  38.102  1.00  0.00           C
ATOM   6654 5C31 POPEt 103     125.232 107.405  37.722  1.00  0.00           C
ATOM   6657 6C31 POPEt 103     126.401 106.556  38.222  1.00  0.00           C
ATOM   6661  NH3 POPEu 104      72.150   5.836  24.133  1.00  0.00           N
ATOM   6665  C12 POPEu 104      71.761   5.786  25.583  1.00  0.00           C
ATOM   6668  C11 POPEu 104      70.601   6.736  25.882  1.00  0.00           C
ATOM   6671  P   POPEu 104      69.911   9.176  25.262  1.00  0.00           P
ATOM   6672  O13 POPEu 104      70.570  10.396  24.752  1.00  0.00           O
ATOM   6673  O14 POPEu 104      68.921   8.536  24.372  1.00  0.00           O
ATOM   6674  O11 POPEu 104      69.180   9.476  26.643  1.00  0.00           O
ATOM   6675  O12 POPEu 104      71.001   8.086  25.622  1.00  0.00           O
ATOM   6676  C1  POPEu 104      69.711   9.156  27.932  1.00  0.00           C
ATOM   6679  C2  POPEu 104      68.621   8.646  28.922  1.00  0.00           C
ATOM   6681  O21 POPEu 104      69.140   8.876  30.242  1.00  0.00           O
ATOM   6682  C21 POPEu 104      68.341   9.506  31.092  1.00  0.00           C
ATOM   6683  O22 POPEu 104      67.251   9.976  30.842  1.00  0.00           O
ATOM   6684  C22 POPEu 104      69.021   9.506  32.462  1.00  0.00           C
ATOM   6687  C3  POPEu 104      68.290   7.136  28.752  1.00  0.00           C
ATOM   6690  O31 POPEu 104      67.201   6.716  29.612  1.00  0.00           O
ATOM   6691  C31 POPEu 104      66.710   5.516  29.252  1.00  0.00           C
ATOM   6692  O32 POPEu 104      67.220   4.786  28.413  1.00  0.00           O
ATOM   6693  C32 POPEu 104      65.470   5.136  30.063  1.00  0.00           C
ATOM   6696  C23 POPEu 104      68.311   8.556  33.452  1.00  0.00           C
ATOM   6699  C24 POPEu 104      69.131   8.326  34.722  1.00  0.00           C
ATOM   6702  C25 POPEu 104      68.411   7.416  35.713  1.00  0.00           C
ATOM   6705  C26 POPEu 104      69.280   7.046  36.922  1.00  0.00           C
ATOM   6708  C27 POPEu 104      68.530   6.216  37.972  1.00  0.00           C
ATOM   6711  C28 POPEu 104      69.511   5.546  38.962  1.00  0.00           C
ATOM   6714  C29 POPEu 104      68.810   4.826  40.092  1.00  0.00           C
ATOM   6716 0C21 POPEu 104      68.900   5.136  41.402  1.00  0.00           C
ATOM   6718 1C21 POPEu 104      69.670   6.296  41.972  1.00  0.00           C
ATOM   6721 2C21 POPEu 104      71.161   5.986  42.173  1.00  0.00           C
ATOM   6724 3C21 POPEu 104      71.450   5.016  43.333  1.00  0.00           C
ATOM   6727 4C21 POPEu 104      72.960   4.756  43.483  1.00  0.00           C
ATOM   6730 5C21 POPEu 104      73.330   3.876  44.692  1.00  0.00           C
ATOM   6733 6C21 POPEu 104      73.131   4.576  46.042  1.00  0.00           C
ATOM   6736 7C21 POPEu 104      73.851   3.866  47.192  1.00  0.00           C
ATOM   6739 8C21 POPEu 104      73.701   4.576  48.542  1.00  0.00           C
ATOM   6743  C33 POPEu 104      65.570   5.466  31.573  1.00  0.00           C
ATOM   6746  C34 POPEu 104      64.400   4.876  32.372  1.00  0.00           C
ATOM   6749  C35 POPEu 104      64.561   4.996  33.892  1.00  0.00           C
ATOM   6752  C36 POPEu 104      64.571   6.456  34.392  1.00  0.00           C
ATOM   6755  C37 POPEu 104      64.640   6.586  35.923  1.00  0.00           C
ATOM   6758  C38 POPEu 104      63.631   5.696  36.653  1.00  0.00           C
ATOM   6761  C39 POPEu 104      63.400   6.076  38.122  1.00  0.00           C
ATOM   6764 0C31 POPEu 104      64.661   5.986  39.003  1.00  0.00           C
ATOM   6767 1C31 POPEu 104      64.311   6.176  40.482  1.00  0.00           C
ATOM   6770 2C31 POPEu 104      65.551   6.306  41.382  1.00  0.00           C
ATOM   6773 3C31 POPEu 104      65.171   6.566  42.842  1.00  0.00           C
ATOM   6776 4C31 POPEu 104      66.310   7.106  43.712  1.00  0.00           C
ATOM   6779 5C31 POPEu 104      65.850   7.406  45.142  1.00  0.00           C
ATOM   6782 6C31 POPEu 104      66.951   8.046  45.993  1.00  0.00           C
ATOM   6786  NH3 POPEv 105      58.341  87.936  67.313  1.00  0.00           N
ATOM   6790  C12 POPEv 105      58.941  86.576  67.493  1.00  0.00           C
ATOM   6793  C11 POPEv 105      57.971  85.436  67.103  1.00  0.00           C
ATOM   6796  P   POPEv 105      55.821  84.345  68.273  1.00  0.00           P
ATOM   6797  O13 POPEv 105      56.520  83.585  69.342  1.00  0.00           O
ATOM   6798  O14 POPEv 105      54.491  84.916  68.563  1.00  0.00           O
ATOM   6799  O11 POPEv 105      55.730  83.445  66.982  1.00  0.00           O
ATOM   6800  O12 POPEv 105      56.751  85.555  67.822  1.00  0.00           O
ATOM   6801  C1  POPEv 105      55.180  83.976  65.783  1.00  0.00           C
ATOM   6804  C2  POPEv 105      55.701  83.155  64.583  1.00  0.00           C
ATOM   6806  O21 POPEv 105      55.301  83.806  63.353  1.00  0.00           O
ATOM   6807  C21 POPEv 105      56.290  84.435  62.732  1.00  0.00           C
ATOM   6808  O22 POPEv 105      57.430  84.566  63.153  1.00  0.00           O
ATOM   6809  C22 POPEv 105      55.891  84.846  61.313  1.00  0.00           C
ATOM   6812  C3  POPEv 105      55.191  81.686  64.632  1.00  0.00           C
ATOM   6815  O31 POPEv 105      55.580  80.935  63.463  1.00  0.00           O
ATOM   6816  C31 POPEv 105      54.661  80.905  62.483  1.00  0.00           C
ATOM   6817  O32 POPEv 105      53.561  81.406  62.532  1.00  0.00           O
ATOM   6818  C32 POPEv 105      55.221  80.135  61.292  1.00  0.00           C
ATOM   6821  C23 POPEv 105      54.431  85.285  61.123  1.00  0.00           C
ATOM   6824  C24 POPEv 105      54.161  85.646  59.663  1.00  0.00           C
ATOM   6827  C25 POPEv 105      52.680  85.975  59.412  1.00  0.00           C
ATOM   6830  C26 POPEv 105      52.411  86.456  57.982  1.00  0.00           C
ATOM   6833  C27 POPEv 105      50.941  86.836  57.772  1.00  0.00           C
ATOM   6836  C28 POPEv 105      50.621  87.265  56.322  1.00  0.00           C
ATOM   6839  C29 POPEv 105      49.191  87.745  56.193  1.00  0.00           C
ATOM   6841 0C21 POPEv 105      48.271  87.325  55.303  1.00  0.00           C
ATOM   6843 1C21 POPEv 105      48.470  86.316  54.202  1.00  0.00           C
ATOM   6846 2C21 POPEv 105      47.171  86.105  53.393  1.00  0.00           C
ATOM   6849 3C21 POPEv 105      47.360  85.275  52.112  1.00  0.00           C
ATOM   6852 4C21 POPEv 105      46.121  85.306  51.193  1.00  0.00           C
ATOM   6855 5C21 POPEv 105      46.250  84.336  50.013  1.00  0.00           C
ATOM   6858 6C21 POPEv 105      45.011  84.345  49.092  1.00  0.00           C
ATOM   6861 7C21 POPEv 105      45.161  83.396  47.892  1.00  0.00           C
ATOM   6864 8C21 POPEv 105      43.950  83.365  46.963  1.00  0.00           C
ATOM   6868  C33 POPEv 105      54.270  80.246  60.083  1.00  0.00           C
ATOM   6871  C34 POPEv 105      54.801  79.605  58.782  1.00  0.00           C
ATOM   6874  C35 POPEv 105      55.221  78.136  58.923  1.00  0.00           C
ATOM   6877  C36 POPEv 105      55.561  77.536  57.542  1.00  0.00           C
ATOM   6880  C37 POPEv 105      56.071  76.096  57.623  1.00  0.00           C
ATOM   6883  C38 POPEv 105      56.131  75.405  56.252  1.00  0.00           C
ATOM   6886  C39 POPEv 105      56.951  76.155  55.202  1.00  0.00           C
ATOM   6889 0C31 POPEv 105      56.961  75.435  53.842  1.00  0.00           C
ATOM   6892 1C31 POPEv 105      57.610  76.276  52.732  1.00  0.00           C
ATOM   6895 2C31 POPEv 105      57.560  75.636  51.342  1.00  0.00           C
ATOM   6898 3C31 POPEv 105      56.141  75.386  50.802  1.00  0.00           C
ATOM   6901 4C31 POPEv 105      55.691  73.916  50.893  1.00  0.00           C
ATOM   6904 5C31 POPEv 105      54.330  73.676  50.212  1.00  0.00           C
ATOM   6907 6C31 POPEv 105      53.941  72.206  50.112  1.00  0.00           C
ATOM   6911  NH3 POPEw 106     103.561 111.406  67.612  1.00  0.00           N
ATOM   6915  C12 POPEw 106     103.030 112.796  67.382  1.00  0.00           C
ATOM   6918  C11 POPEw 106     103.881 113.626  66.412  1.00  0.00           C
ATOM   6921  P   POPEw 106     102.530 115.945  66.222  1.00  0.00           P
ATOM   6922  O13 POPEw 106     101.350 115.606  67.042  1.00  0.00           O
ATOM   6923  O14 POPEw 106     103.000 117.335  66.352  1.00  0.00           O
ATOM   6924  O11 POPEw 106     102.301 115.555  64.702  1.00  0.00           O
ATOM   6925  O12 POPEw 106     103.731 115.005  66.672  1.00  0.00           O
ATOM   6926  C1  POPEw 106     101.191 114.715  64.372  1.00  0.00           C
ATOM   6929  C2  POPEw 106     101.170 114.356  62.852  1.00  0.00           C
ATOM   6931  O21 POPEw 106      99.881 113.846  62.443  1.00  0.00           O
ATOM   6932  C21 POPEw 106      99.481 112.696  62.982  1.00  0.00           C
ATOM   6933  O22 POPEw 106     100.141 111.985  63.722  1.00  0.00           O
ATOM   6934  C22 POPEw 106      98.041 112.376  62.572  1.00  0.00           C
ATOM   6937  C3  POPEw 106     102.381 113.445  62.423  1.00  0.00           C
ATOM   6940  O31 POPEw 106     102.560 113.445  60.993  1.00  0.00           O
ATOM   6941  C31 POPEw 106     102.101 112.395  60.322  1.00  0.00           C
ATOM   6942  O32 POPEw 106     101.511 111.446  60.792  1.00  0.00           O
ATOM   6943  C32 POPEw 106     102.351 112.605  58.833  1.00  0.00           C
ATOM   6946  C23 POPEw 106      97.101 113.585  62.362  1.00  0.00           C
ATOM   6949  C24 POPEw 106      95.701 113.165  61.883  1.00  0.00           C
ATOM   6952  C25 POPEw 106      95.731 112.596  60.452  1.00  0.00           C
ATOM   6955  C26 POPEw 106      94.391 112.645  59.702  1.00  0.00           C
ATOM   6958  C27 POPEw 106      94.510 112.136  58.252  1.00  0.00           C
ATOM   6961  C28 POPEw 106      93.201 112.286  57.462  1.00  0.00           C
ATOM   6964  C29 POPEw 106      93.211 111.596  56.112  1.00  0.00           C
ATOM   6966 0C21 POPEw 106      93.580 112.146  54.943  1.00  0.00           C
ATOM   6968 1C21 POPEw 106      94.080 113.545  54.733  1.00  0.00           C
ATOM   6971 2C21 POPEw 106      94.191 113.906  53.242  1.00  0.00           C
ATOM   6974 3C21 POPEw 106      94.770 115.315  53.042  1.00  0.00           C
ATOM   6977 4C21 POPEw 106      95.091 115.646  51.572  1.00  0.00           C
ATOM   6980 5C21 POPEw 106      95.650 117.066  51.432  1.00  0.00           C
ATOM   6983 6C21 POPEw 106      96.150 117.386  50.013  1.00  0.00           C
ATOM   6986 7C21 POPEw 106      96.570 118.855  49.873  1.00  0.00           C
ATOM   6989 8C21 POPEw 106      97.221 119.175  48.522  1.00  0.00           C
ATOM   6993  C33 POPEw 106     101.041 112.925  58.073  1.00  0.00           C
ATOM   6996  C34 POPEw 106     101.251 113.036  56.553  1.00  0.00           C
ATOM   6999  C35 POPEw 106      99.960 113.305  55.763  1.00  0.00           C
ATOM   7002  C36 POPEw 106     100.150 113.335  54.232  1.00  0.00           C
ATOM   7005  C37 POPEw 106      99.000 112.635  53.493  1.00  0.00           C
ATOM   7008  C38 POPEw 106      99.031 112.775  51.963  1.00  0.00           C
ATOM   7011  C39 POPEw 106      98.041 111.815  51.282  1.00  0.00           C
ATOM   7014 0C31 POPEw 106      97.501 112.365  49.952  1.00  0.00           C
ATOM   7017 1C31 POPEw 106      96.521 111.416  49.232  1.00  0.00           C
ATOM   7020 2C31 POPEw 106      97.161 110.446  48.232  1.00  0.00           C
ATOM   7023 3C31 POPEw 106      97.830 111.155  47.042  1.00  0.00           C
ATOM   7026 4C31 POPEw 106      98.390 110.175  45.993  1.00  0.00           C
ATOM   7029 5C31 POPEw 106      99.291 110.865  44.973  1.00  0.00           C
ATOM   7032 6C31 POPEw 106     100.271 109.905  44.292  1.00  0.00           C
ATOM   7036  NH3 POPEx 107     109.970  97.675  68.153  1.00  0.00           N
ATOM   7040  C12 POPEx 107     108.841  98.685  68.222  1.00  0.00           C
ATOM   7043  C11 POPEx 107     109.250  99.916  69.063  1.00  0.00           C
ATOM   7046  P   POPEx 107     108.511 102.225  68.003  1.00  0.00           P
ATOM   7047  O13 POPEx 107     107.631 103.375  68.343  1.00  0.00           O
ATOM   7048  O14 POPEx 107     109.960 102.486  67.903  1.00  0.00           O
ATOM   7049  O11 POPEx 107     108.000 101.565  66.653  1.00  0.00           O
ATOM   7050  O12 POPEx 107     108.310 101.005  69.002  1.00  0.00           O
ATOM   7051  C1  POPEx 107     108.871 101.066  65.643  1.00  0.00           C
ATOM   7054  C2  POPEx 107     107.970 100.336  64.603  1.00  0.00           C
ATOM   7056  O21 POPEx 107     108.670  99.286  63.923  1.00  0.00           O
ATOM   7057  C21 POPEx 107     109.391  99.566  62.852  1.00  0.00           C
ATOM   7058  O22 POPEx 107     109.830 100.665  62.542  1.00  0.00           O
ATOM   7059  C22 POPEx 107     109.700  98.266  62.122  1.00  0.00           C
ATOM   7062  C3  POPEx 107     107.261 101.376  63.682  1.00  0.00           C
ATOM   7065  O31 POPEx 107     106.580 100.725  62.602  1.00  0.00           O
ATOM   7066  C31 POPEx 107     106.360 101.336  61.423  1.00  0.00           C
ATOM   7067  O32 POPEx 107     105.701 100.835  60.532  1.00  0.00           O
ATOM   7068  C32 POPEx 107     107.031 102.696  61.292  1.00  0.00           C
ATOM   7071  C23 POPEx 107     109.540  98.405  60.592  1.00  0.00           C
ATOM   7074  C24 POPEx 107     108.191  97.925  60.042  1.00  0.00           C
ATOM   7077  C25 POPEx 107     108.390  97.115  58.752  1.00  0.00           C
ATOM   7080  C26 POPEx 107     107.071  96.705  58.083  1.00  0.00           C
ATOM   7083  C27 POPEx 107     107.301  95.706  56.932  1.00  0.00           C
ATOM   7086  C28 POPEx 107     106.000  95.166  56.322  1.00  0.00           C
ATOM   7089  C29 POPEx 107     105.281  96.185  55.482  1.00  0.00           C
ATOM   7091 0C21 POPEx 107     104.451  95.945  54.453  1.00  0.00           C
ATOM   7093 1C21 POPEx 107     104.051  94.585  53.912  1.00  0.00           C
ATOM   7096 2C21 POPEx 107     104.180  94.516  52.382  1.00  0.00           C
ATOM   7099 3C21 POPEx 107     103.681  93.176  51.823  1.00  0.00           C
ATOM   7102 4C21 POPEx 107     103.751  93.095  50.292  1.00  0.00           C
ATOM   7105 5C21 POPEx 107     104.851  92.146  49.803  1.00  0.00           C
ATOM   7108 6C21 POPEx 107     105.100  92.276  48.292  1.00  0.00           C
ATOM   7111 7C21 POPEx 107     106.251  91.395  47.792  1.00  0.00           C
ATOM   7114 8C21 POPEx 107     106.720  91.756  46.373  1.00  0.00           C
ATOM   7118  C33 POPEx 107     106.741 103.386  59.932  1.00  0.00           C
ATOM   7121  C34 POPEx 107     107.551 104.676  59.792  1.00  0.00           C
ATOM   7124  C35 POPEx 107     107.101 105.545  58.612  1.00  0.00           C
ATOM   7127  C36 POPEx 107     107.171 104.846  57.262  1.00  0.00           C
ATOM   7130  C37 POPEx 107     106.761 105.795  56.123  1.00  0.00           C
ATOM   7133  C38 POPEx 107     106.750 105.075  54.772  1.00  0.00           C
ATOM   7136  C39 POPEx 107     105.760 105.655  53.763  1.00  0.00           C
ATOM   7139 0C31 POPEx 107     105.211 104.526  52.882  1.00  0.00           C
ATOM   7142 1C31 POPEx 107     104.101 104.905  51.903  1.00  0.00           C
ATOM   7145 2C31 POPEx 107     103.430 103.626  51.392  1.00  0.00           C
ATOM   7148 3C31 POPEx 107     102.521 103.855  50.182  1.00  0.00           C
ATOM   7151 4C31 POPEx 107     101.951 102.546  49.632  1.00  0.00           C
ATOM   7154 5C31 POPEx 107     101.201 102.775  48.333  1.00  0.00           C
ATOM   7157 6C31 POPEx 107     100.351 101.596  47.873  1.00  0.00           C
ATOM   7161  NH3 POPEy 108      56.411 128.195  71.493  1.00  0.00           N
ATOM   7165  C12 POPEy 108      56.031 126.896  72.143  1.00  0.00           C
ATOM   7168  C11 POPEy 108      55.471 125.916  71.072  1.00  0.00           C
ATOM   7171  P   POPEy 108      57.001 123.906  71.572  1.00  0.00           P
ATOM   7172  O13 POPEy 108      57.851 124.786  70.752  1.00  0.00           O
ATOM   7173  O14 POPEy 108      57.201 123.676  73.003  1.00  0.00           O
ATOM   7174  O11 POPEy 108      56.830 122.505  70.822  1.00  0.00           O
ATOM   7175  O12 POPEy 108      55.541 124.536  71.462  1.00  0.00           O
ATOM   7176  C1  POPEy 108      57.981 121.926  70.193  1.00  0.00           C
ATOM   7179  C2  POPEy 108      57.560 121.385  68.813  1.00  0.00           C
ATOM   7181  O21 POPEy 108      58.740 121.136  68.032  1.00  0.00           O
ATOM   7182  C21 POPEy 108      58.641 120.245  67.072  1.00  0.00           C
ATOM   7183  O22 POPEy 108      57.711 119.466  66.883  1.00  0.00           O
ATOM   7184  C22 POPEy 108      59.900 120.315  66.212  1.00  0.00           C
ATOM   7187  C3  POPEy 108      56.650 122.435  68.122  1.00  0.00           C
ATOM   7190  O31 POPEy 108      56.310 122.026  66.782  1.00  0.00           O
ATOM   7191  C31 POPEy 108      55.141 122.446  66.352  1.00  0.00           C
ATOM   7192  O32 POPEy 108      54.361 123.165  66.953  1.00  0.00           O
ATOM   7193  C32 POPEy 108      54.911 121.866  64.962  1.00  0.00           C
ATOM   7196  C23 POPEy 108      59.751 119.666  64.822  1.00  0.00           C
ATOM   7199  C24 POPEy 108      61.051 119.825  64.022  1.00  0.00           C
ATOM   7202  C25 POPEy 108      61.061 119.236  62.602  1.00  0.00           C
ATOM   7205  C26 POPEy 108      61.411 117.745  62.542  1.00  0.00           C
ATOM   7208  C27 POPEy 108      62.040 117.325  61.202  1.00  0.00           C
ATOM   7211  C28 POPEy 108      62.451 115.835  61.173  1.00  0.00           C
ATOM   7214  C29 POPEy 108      63.451 115.436  60.112  1.00  0.00           C
ATOM   7216 0C21 POPEy 108      63.210 115.215  58.813  1.00  0.00           C
ATOM   7218 1C21 POPEy 108      61.900 115.376  58.083  1.00  0.00           C
ATOM   7221 2C21 POPEy 108      62.011 116.346  56.893  1.00  0.00           C
ATOM   7224 3C21 POPEy 108      62.890 115.805  55.752  1.00  0.00           C
ATOM   7227 4C21 POPEy 108      62.650 116.516  54.412  1.00  0.00           C
ATOM   7230 5C21 POPEy 108      63.390 115.816  53.252  1.00  0.00           C
ATOM   7233 6C21 POPEy 108      62.731 116.015  51.883  1.00  0.00           C
ATOM   7236 7C21 POPEy 108      62.750 117.456  51.362  1.00  0.00           C
ATOM   7239 8C21 POPEy 108      62.351 117.546  49.892  1.00  0.00           C
ATOM   7243  C33 POPEy 108      53.901 122.626  64.072  1.00  0.00           C
ATOM   7246  C34 POPEy 108      54.111 122.325  62.572  1.00  0.00           C
ATOM   7249  C35 POPEy 108      54.101 120.835  62.173  1.00  0.00           C
ATOM   7252  C36 POPEy 108      55.450 120.105  62.362  1.00  0.00           C
ATOM   7255  C37 POPEy 108      55.481 118.696  61.742  1.00  0.00           C
ATOM   7258  C38 POPEy 108      56.770 117.936  62.112  1.00  0.00           C
ATOM   7261  C39 POPEy 108      56.931 116.596  61.382  1.00  0.00           C
ATOM   7264 0C31 POPEy 108      57.381 116.775  59.923  1.00  0.00           C
ATOM   7267 1C31 POPEy 108      57.511 115.455  59.153  1.00  0.00           C
ATOM   7270 2C31 POPEy 108      58.001 115.655  57.712  1.00  0.00           C
ATOM   7273 3C31 POPEy 108      58.181 114.326  56.963  1.00  0.00           C
ATOM   7276 4C31 POPEy 108      58.561 114.496  55.492  1.00  0.00           C
ATOM   7279 5C31 POPEy 108      58.601 113.165  54.722  1.00  0.00           C
ATOM   7282 6C31 POPEy 108      58.601 113.335  53.203  1.00  0.00           C
ATOM   7286  NH3 POPEz 109      82.261  99.855  67.343  1.00  0.00           N
ATOM   7290  C12 POPEz 109      82.911  98.655  67.982  1.00  0.00           C
ATOM   7293  C11 POPEz 109      84.441  98.766  67.962  1.00  0.00           C
ATOM   7296  P   POPEz 109      85.381  96.366  68.593  1.00  0.00           P
ATOM   7297  O13 POPEz 109      84.151  95.545  68.623  1.00  0.00           O
ATOM   7298  O14 POPEz 109      86.470  95.986  69.502  1.00  0.00           O
ATOM   7299  O11 POPEz 109      85.971  96.456  67.132  1.00  0.00           O
ATOM   7300  O12 POPEz 109      85.011  97.866  68.912  1.00  0.00           O
ATOM   7301  C1  POPEz 109      87.390  96.596  66.893  1.00  0.00           C
ATOM   7304  C2  POPEz 109      87.901  95.516  65.903  1.00  0.00           C
ATOM   7306  O21 POPEz 109      87.691  95.896  64.533  1.00  0.00           O
ATOM   7307  C21 POPEz 109      88.731  96.316  63.842  1.00  0.00           C
ATOM   7308  O22 POPEz 109      89.811  96.655  64.342  1.00  0.00           O
ATOM   7309  C22 POPEz 109      88.310  96.336  62.362  1.00  0.00           C
ATOM   7312  C3  POPEz 109      87.171  94.175  66.132  1.00  0.00           C
ATOM   7315  O31 POPEz 109      87.560  93.165  65.162  1.00  0.00           O
ATOM   7316  C31 POPEz 109      86.531  92.495  64.612  1.00  0.00           C
ATOM   7317  O32 POPEz 109      86.321  91.306  64.832  1.00  0.00           O
ATOM   7318  C32 POPEz 109      85.711  93.396  63.702  1.00  0.00           C
ATOM   7321  C23 POPEz 109      89.381  96.155  61.252  1.00  0.00           C
ATOM   7324  C24 POPEz 109      89.981  94.736  61.132  1.00  0.00           C
ATOM   7327  C25 POPEz 109      90.091  94.155  59.692  1.00  0.00           C
ATOM   7330  C26 POPEz 109      90.720  95.105  58.663  1.00  0.00           C
ATOM   7333  C27 POPEz 109      91.540  94.456  57.522  1.00  0.00           C
ATOM   7336  C28 POPEz 109      92.231  95.516  56.623  1.00  0.00           C
ATOM   7339  C29 POPEz 109      93.071  94.895  55.532  1.00  0.00           C
ATOM   7341 0C21 POPEz 109      93.561  95.495  54.432  1.00  0.00           C
ATOM   7343 1C21 POPEz 109      93.421  96.945  54.053  1.00  0.00           C
ATOM   7346 2C21 POPEz 109      94.131  97.306  52.722  1.00  0.00           C
ATOM   7349 3C21 POPEz 109      95.641  97.026  52.712  1.00  0.00           C
ATOM   7352 4C21 POPEz 109      96.441  97.946  51.772  1.00  0.00           C
ATOM   7355 5C21 POPEz 109      97.960  97.785  51.903  1.00  0.00           C
ATOM   7358 6C21 POPEz 109      98.541  96.546  51.202  1.00  0.00           C
ATOM   7361 7C21 POPEz 109     100.080  96.516  51.263  1.00  0.00           C
ATOM   7364 8C21 POPEz 109     100.691  95.266  50.643  1.00  0.00           C
ATOM   7368  C33 POPEz 109      85.161  92.616  62.493  1.00  0.00           C
ATOM   7371  C34 POPEz 109      84.811  93.515  61.303  1.00  0.00           C
ATOM   7374  C35 POPEz 109      84.151  92.745  60.162  1.00  0.00           C
ATOM   7377  C36 POPEz 109      85.051  91.675  59.523  1.00  0.00           C
ATOM   7380  C37 POPEz 109      84.321  90.795  58.502  1.00  0.00           C
ATOM   7383  C38 POPEz 109      84.040  91.486  57.153  1.00  0.00           C
ATOM   7386  C39 POPEz 109      85.301  91.705  56.303  1.00  0.00           C
ATOM   7389 0C31 POPEz 109      84.981  91.926  54.813  1.00  0.00           C
ATOM   7392 1C31 POPEz 109      86.251  92.206  54.002  1.00  0.00           C
ATOM   7395 2C31 POPEz 109      86.041  92.155  52.472  1.00  0.00           C
ATOM   7398 3C31 POPEz 109      85.641  90.766  51.953  1.00  0.00           C
ATOM   7401 4C31 POPEz 109      86.111  90.516  50.513  1.00  0.00           C
ATOM   7404 5C31 POPEz 109      85.641  89.155  49.962  1.00  0.00           C
ATOM   7407 6C31 POPEz 109      86.251  88.806  48.603  1.00  0.00           C
ATOM   7411  NH3 POPE0 110      90.961 109.876  23.202  1.00  0.00           N
ATOM   7415  C12 POPE0 110      91.811 110.685  22.252  1.00  0.00           C
ATOM   7418  C11 POPE0 110      93.290 110.676  22.702  1.00  0.00           C
ATOM   7421  P   POPE0 110      93.991 108.165  22.523  1.00  0.00           P
ATOM   7422  O13 POPE0 110      92.551 107.785  22.523  1.00  0.00           O
ATOM   7423  O14 POPE0 110      94.951 107.316  21.782  1.00  0.00           O
ATOM   7424  O11 POPE0 110      94.461 108.276  24.022  1.00  0.00           O
ATOM   7425  O12 POPE0 110      94.061 109.666  22.033  1.00  0.00           O
ATOM   7426  C1  POPE0 110      94.851 107.085  24.722  1.00  0.00           C
ATOM   7429  C2  POPE0 110      95.430 107.435  26.122  1.00  0.00           C
ATOM   7431  O21 POPE0 110      94.490 108.276  26.813  1.00  0.00           O
ATOM   7432  C21 POPE0 110      93.590 107.656  27.542  1.00  0.00           C
ATOM   7433  O22 POPE0 110      93.541 106.465  27.782  1.00  0.00           O
ATOM   7434  C22 POPE0 110      92.631 108.745  28.063  1.00  0.00           C
ATOM   7437  C3  POPE0 110      96.780 108.216  26.013  1.00  0.00           C
ATOM   7440  O31 POPE0 110      97.311 108.585  27.312  1.00  0.00           O
ATOM   7441  C31 POPE0 110      97.960 107.586  27.932  1.00  0.00           C
ATOM   7442  O32 POPE0 110      98.201 106.506  27.423  1.00  0.00           O
ATOM   7443  C32 POPE0 110      98.371 107.966  29.362  1.00  0.00           C
ATOM   7446  C23 POPE0 110      91.280 108.206  28.552  1.00  0.00           C
ATOM   7449  C24 POPE0 110      90.551 109.155  29.522  1.00  0.00           C
ATOM   7452  C25 POPE0 110      89.161 108.615  29.903  1.00  0.00           C
ATOM   7455  C26 POPE0 110      88.000 109.236  29.103  1.00  0.00           C
ATOM   7458  C27 POPE0 110      86.780 108.295  29.062  1.00  0.00           C
ATOM   7461  C28 POPE0 110      85.530 108.936  28.422  1.00  0.00           C
ATOM   7464  C29 POPE0 110      84.651 107.995  27.642  1.00  0.00           C
ATOM   7466 0C21 POPE0 110      83.310 107.855  27.762  1.00  0.00           C
ATOM   7468 1C21 POPE0 110      82.400 108.626  28.692  1.00  0.00           C
ATOM   7471 2C21 POPE0 110      82.060 107.785  29.933  1.00  0.00           C
ATOM   7474 3C21 POPE0 110      81.020 108.435  30.853  1.00  0.00           C
ATOM   7477 4C21 POPE0 110      80.731 107.556  32.063  1.00  0.00           C
ATOM   7480 5C21 POPE0 110      79.731 108.185  33.032  1.00  0.00           C
ATOM   7483 6C21 POPE0 110      79.581 107.355  34.322  1.00  0.00           C
ATOM   7486 7C21 POPE0 110      78.830 108.116  35.412  1.00  0.00           C
ATOM   7489 8C21 POPE0 110      78.661 107.295  36.693  1.00  0.00           C
ATOM   7493  C33 POPE0 110      99.651 107.215  29.793  1.00  0.00           C
ATOM   7496  C34 POPE0 110     100.351 107.736  31.062  1.00  0.00           C
ATOM   7499  C35 POPE0 110      99.420 107.986  32.252  1.00  0.00           C
ATOM   7502  C36 POPE0 110     100.161 108.176  33.583  1.00  0.00           C
ATOM   7505  C37 POPE0 110      99.291 108.785  34.693  1.00  0.00           C
ATOM   7508  C38 POPE0 110      98.310 107.796  35.352  1.00  0.00           C
ATOM   7511  C39 POPE0 110      97.750 108.295  36.693  1.00  0.00           C
ATOM   7514 0C31 POPE0 110      96.911 109.585  36.602  1.00  0.00           C
ATOM   7517 1C31 POPE0 110      96.680 110.275  37.962  1.00  0.00           C
ATOM   7520 2C31 POPE0 110      95.911 109.466  39.013  1.00  0.00           C
ATOM   7523 3C31 POPE0 110      96.791 108.536  39.853  1.00  0.00           C
ATOM   7526 4C31 POPE0 110      96.201 108.176  41.223  1.00  0.00           C
ATOM   7529 5C31 POPE0 110      97.231 107.516  42.143  1.00  0.00           C
ATOM   7532 6C31 POPE0 110      96.701 107.225  43.552  1.00  0.00           C
ATOM   7536  NH3 POPE1 111      33.711 124.096  21.703  1.00  0.00           N
ATOM   7540  C12 POPE1 111      34.871 124.946  21.273  1.00  0.00           C
ATOM   7543  C11 POPE1 111      35.621 125.476  22.502  1.00  0.00           C
ATOM   7546  P   POPE1 111      36.371 123.316  23.873  1.00  0.00           P
ATOM   7547  O13 POPE1 111      35.130 122.656  23.402  1.00  0.00           O
ATOM   7548  O14 POPE1 111      37.630 122.535  23.903  1.00  0.00           O
ATOM   7549  O11 POPE1 111      36.051 124.056  25.253  1.00  0.00           O
ATOM   7550  O12 POPE1 111      36.611 124.555  22.942  1.00  0.00           O
ATOM   7551  C1  POPE1 111      36.851 123.986  26.422  1.00  0.00           C
ATOM   7554  C2  POPE1 111      35.981 123.816  27.722  1.00  0.00           C
ATOM   7556  O21 POPE1 111      36.360 124.816  28.692  1.00  0.00           O
ATOM   7557  C21 POPE1 111      37.500 124.585  29.333  1.00  0.00           C
ATOM   7558  O22 POPE1 111      38.241 123.626  29.212  1.00  0.00           O
ATOM   7559  C22 POPE1 111      37.880 125.805  30.153  1.00  0.00           C
ATOM   7562  C3  POPE1 111      35.921 122.355  28.272  1.00  0.00           C
ATOM   7565  O31 POPE1 111      35.541 122.206  29.643  1.00  0.00           O
ATOM   7566  C31 POPE1 111      34.251 122.255  29.863  1.00  0.00           C
ATOM   7567  O32 POPE1 111      33.431 122.766  29.122  1.00  0.00           O
ATOM   7568  C32 POPE1 111      33.930 121.425  31.092  1.00  0.00           C
ATOM   7571  C23 POPE1 111      37.071 125.956  31.462  1.00  0.00           C
ATOM   7574  C24 POPE1 111      37.950 126.546  32.572  1.00  0.00           C
ATOM   7577  C25 POPE1 111      37.191 126.775  33.882  1.00  0.00           C
ATOM   7580  C26 POPE1 111      38.121 126.726  35.102  1.00  0.00           C
ATOM   7583  C27 POPE1 111      37.490 127.346  36.363  1.00  0.00           C
ATOM   7586  C28 POPE1 111      38.391 127.146  37.592  1.00  0.00           C
ATOM   7589  C29 POPE1 111      38.111 128.136  38.692  1.00  0.00           C
ATOM   7591 0C21 POPE1 111      37.810 127.866  39.973  1.00  0.00           C
ATOM   7593 1C21 POPE1 111      37.641 126.506  40.612  1.00  0.00           C
ATOM   7596 2C21 POPE1 111      38.950 125.725  40.872  1.00  0.00           C
ATOM   7599 3C21 POPE1 111      39.970 126.456  41.763  1.00  0.00           C
ATOM   7602 4C21 POPE1 111      41.220 125.606  41.992  1.00  0.00           C
ATOM   7605 5C21 POPE1 111      42.371 126.325  42.712  1.00  0.00           C
ATOM   7608 6C21 POPE1 111      42.001 126.886  44.092  1.00  0.00           C
ATOM   7611 7C21 POPE1 111      43.220 126.956  45.022  1.00  0.00           C
ATOM   7614 8C21 POPE1 111      42.941 127.556  46.402  1.00  0.00           C
ATOM   7618  C33 POPE1 111      34.861 121.726  32.282  1.00  0.00           C
ATOM   7621  C34 POPE1 111      34.671 120.695  33.402  1.00  0.00           C
ATOM   7624  C35 POPE1 111      35.851 120.695  34.382  1.00  0.00           C
ATOM   7627  C36 POPE1 111      35.841 121.836  35.393  1.00  0.00           C
ATOM   7630  C37 POPE1 111      37.110 121.805  36.252  1.00  0.00           C
ATOM   7633  C38 POPE1 111      37.071 122.806  37.402  1.00  0.00           C
ATOM   7636  C39 POPE1 111      38.441 123.045  38.052  1.00  0.00           C
ATOM   7639 0C31 POPE1 111      39.221 121.756  38.362  1.00  0.00           C
ATOM   7642 1C31 POPE1 111      40.491 122.055  39.183  1.00  0.00           C
ATOM   7645 2C31 POPE1 111      41.360 120.816  39.432  1.00  0.00           C
ATOM   7648 3C31 POPE1 111      42.601 121.115  40.303  1.00  0.00           C
ATOM   7651 4C31 POPE1 111      42.231 121.596  41.712  1.00  0.00           C
ATOM   7654 5C31 POPE1 111      43.421 121.626  42.662  1.00  0.00           C
ATOM   7657 6C31 POPE1 111      43.030 121.996  44.102  1.00  0.00           C
ATOM   7661  NH3 POPE2 112      36.411  14.436  66.642  1.00  0.00           N
ATOM   7665  C12 POPE2 112      37.001  14.936  67.922  1.00  0.00           C
ATOM   7668  C11 POPE2 112      38.261  15.736  67.712  1.00  0.00           C
ATOM   7671  P   POPE2 112      39.801  17.276  69.072  1.00  0.00           P
ATOM   7672  O13 POPE2 112      39.140  18.596  68.972  1.00  0.00           O
ATOM   7673  O14 POPE2 112      40.641  17.016  70.263  1.00  0.00           O
ATOM   7674  O11 POPE2 112      40.580  16.946  67.732  1.00  0.00           O
ATOM   7675  O12 POPE2 112      38.671  16.186  69.002  1.00  0.00           O
ATOM   7676  C1  POPE2 112      41.970  17.136  67.583  1.00  0.00           C
ATOM   7679  C2  POPE2 112      42.540  16.086  66.592  1.00  0.00           C
ATOM   7681  O21 POPE2 112      42.031  16.266  65.263  1.00  0.00           O
ATOM   7682  C21 POPE2 112      42.351  17.336  64.593  1.00  0.00           C
ATOM   7683  O22 POPE2 112      43.181  18.176  64.913  1.00  0.00           O
ATOM   7684  C22 POPE2 112      41.560  17.326  63.273  1.00  0.00           C
ATOM   7687  C3  POPE2 112      42.141  14.656  67.052  1.00  0.00           C
ATOM   7690  O31 POPE2 112      43.191  13.686  66.893  1.00  0.00           O
ATOM   7691  C31 POPE2 112      43.311  12.886  65.822  1.00  0.00           C
ATOM   7692  O32 POPE2 112      44.150  11.986  65.783  1.00  0.00           O
ATOM   7693  C32 POPE2 112      42.470  13.236  64.593  1.00  0.00           C
ATOM   7696  C23 POPE2 112      42.511  17.466  62.062  1.00  0.00           C
ATOM   7699  C24 POPE2 112      41.851  17.746  60.713  1.00  0.00           C
ATOM   7702  C25 POPE2 112      42.890  18.236  59.692  1.00  0.00           C
ATOM   7705  C26 POPE2 112      42.351  18.376  58.263  1.00  0.00           C
ATOM   7708  C27 POPE2 112      43.271  19.226  57.373  1.00  0.00           C
ATOM   7711  C28 POPE2 112      42.700  19.446  55.963  1.00  0.00           C
ATOM   7714  C29 POPE2 112      43.461  20.525  55.232  1.00  0.00           C
ATOM   7716 0C21 POPE2 112      42.931  21.536  54.513  1.00  0.00           C
ATOM   7718 1C21 POPE2 112      41.461  21.736  54.242  1.00  0.00           C
ATOM   7721 2C21 POPE2 112      40.951  20.756  53.172  1.00  0.00           C
ATOM   7724 3C21 POPE2 112      41.640  20.936  51.812  1.00  0.00           C
ATOM   7727 4C21 POPE2 112      41.091  19.966  50.773  1.00  0.00           C
ATOM   7730 5C21 POPE2 112      41.830  20.036  49.432  1.00  0.00           C
ATOM   7733 6C21 POPE2 112      41.570  18.786  48.603  1.00  0.00           C
ATOM   7736 7C21 POPE2 112      42.411  18.746  47.332  1.00  0.00           C
ATOM   7739 8C21 POPE2 112      42.381  17.386  46.672  1.00  0.00           C
ATOM   7743  C33 POPE2 112      42.960  12.406  63.382  1.00  0.00           C
ATOM   7746  C34 POPE2 112      42.240  12.736  62.072  1.00  0.00           C
ATOM   7749  C35 POPE2 112      41.040  11.826  61.792  1.00  0.00           C
ATOM   7752  C36 POPE2 112      40.801  11.686  60.282  1.00  0.00           C
ATOM   7755  C37 POPE2 112      39.790  10.596  59.923  1.00  0.00           C
ATOM   7758  C38 POPE2 112      40.040  10.006  58.522  1.00  0.00           C
ATOM   7761  C39 POPE2 112      38.761   9.596  57.792  1.00  0.00           C
ATOM   7764 0C31 POPE2 112      37.960  10.826  57.343  1.00  0.00           C
ATOM   7767 1C31 POPE2 112      36.780  10.496  56.423  1.00  0.00           C
ATOM   7770 2C31 POPE2 112      35.891  11.726  56.182  1.00  0.00           C
ATOM   7773 3C31 POPE2 112      36.411  12.686  55.112  1.00  0.00           C
ATOM   7776 4C31 POPE2 112      36.360  12.066  53.702  1.00  0.00           C
ATOM   7779 5C31 POPE2 112      36.891  12.986  52.602  1.00  0.00           C
ATOM   7782 6C31 POPE2 112      37.031  12.256  51.263  1.00  0.00           C
ATOM   7786  NH3 POPE3 113      68.461 111.395  69.372  1.00  0.00           N
ATOM   7790  C12 POPE3 113      69.780 111.096  70.002  1.00  0.00           C
ATOM   7793  C11 POPE3 113      70.570 110.306  68.982  1.00  0.00           C
ATOM   7796  P   POPE3 113      72.860 109.256  68.512  1.00  0.00           P
ATOM   7797  O13 POPE3 113      74.121 109.976  68.232  1.00  0.00           O
ATOM   7798  O14 POPE3 113      72.970 107.885  69.053  1.00  0.00           O
ATOM   7799  O11 POPE3 113      72.030 109.135  67.202  1.00  0.00           O
ATOM   7800  O12 POPE3 113      71.911 110.135  69.422  1.00  0.00           O
ATOM   7801  C1  POPE3 113      72.131 109.995  66.082  1.00  0.00           C
ATOM   7804  C2  POPE3 113      72.540 109.096  64.913  1.00  0.00           C
ATOM   7806  O21 POPE3 113      72.960 109.816  63.743  1.00  0.00           O
ATOM   7807  C21 POPE3 113      72.201 110.805  63.302  1.00  0.00           C
ATOM   7808  O22 POPE3 113      71.080 111.085  63.663  1.00  0.00           O
ATOM   7809  C22 POPE3 113      72.981 111.556  62.243  1.00  0.00           C
ATOM   7812  C3  POPE3 113      71.461 108.036  64.593  1.00  0.00           C
ATOM   7815  O31 POPE3 113      72.091 106.815  64.183  1.00  0.00           O
ATOM   7816  C31 POPE3 113      72.411 106.596  62.892  1.00  0.00           C
ATOM   7817  O32 POPE3 113      73.290 105.805  62.572  1.00  0.00           O
ATOM   7818  C32 POPE3 113      71.540 107.346  61.883  1.00  0.00           C
ATOM   7821  C23 POPE3 113      72.280 112.866  61.852  1.00  0.00           C
ATOM   7824  C24 POPE3 113      73.091 113.685  60.833  1.00  0.00           C
ATOM   7827  C25 POPE3 113      74.441 114.146  61.392  1.00  0.00           C
ATOM   7830  C26 POPE3 113      75.170 115.145  60.482  1.00  0.00           C
ATOM   7833  C27 POPE3 113      76.610 115.366  60.963  1.00  0.00           C
ATOM   7836  C28 POPE3 113      77.311 116.535  60.272  1.00  0.00           C
ATOM   7839  C29 POPE3 113      76.830 117.866  60.812  1.00  0.00           C
ATOM   7841 0C21 POPE3 113      77.441 118.585  61.782  1.00  0.00           C
ATOM   7843 1C21 POPE3 113      78.701 118.225  62.542  1.00  0.00           C
ATOM   7846 2C21 POPE3 113      79.911 119.116  62.202  1.00  0.00           C
ATOM   7849 3C21 POPE3 113      79.711 120.595  62.583  1.00  0.00           C
ATOM   7852 4C21 POPE3 113      80.451 121.596  61.683  1.00  0.00           C
ATOM   7855 5C21 POPE3 113      81.920 121.756  62.083  1.00  0.00           C
ATOM   7858 6C21 POPE3 113      82.691 122.696  61.142  1.00  0.00           C
ATOM   7861 7C21 POPE3 113      84.191 122.715  61.423  1.00  0.00           C
ATOM   7864 8C21 POPE3 113      85.040 122.516  60.162  1.00  0.00           C
ATOM   7868  C33 POPE3 113      71.701 106.836  60.433  1.00  0.00           C
ATOM   7871  C34 POPE3 113      70.521 107.265  59.552  1.00  0.00           C
ATOM   7874  C35 POPE3 113      70.500 108.726  59.083  1.00  0.00           C
ATOM   7877  C36 POPE3 113      71.561 109.086  58.032  1.00  0.00           C
ATOM   7880  C37 POPE3 113      71.101 110.285  57.182  1.00  0.00           C
ATOM   7883  C38 POPE3 113      72.170 110.695  56.173  1.00  0.00           C
ATOM   7886  C39 POPE3 113      71.871 112.045  55.492  1.00  0.00           C
ATOM   7889 0C31 POPE3 113      71.121 111.935  54.153  1.00  0.00           C
ATOM   7892 1C31 POPE3 113      71.170 113.266  53.393  1.00  0.00           C
ATOM   7895 2C31 POPE3 113      70.491 113.246  52.013  1.00  0.00           C
ATOM   7898 3C31 POPE3 113      71.141 112.286  51.012  1.00  0.00           C
ATOM   7901 4C31 POPE3 113      70.591 112.486  49.593  1.00  0.00           C
ATOM   7904 5C31 POPE3 113      71.030 111.385  48.632  1.00  0.00           C
ATOM   7907 6C31 POPE3 113      70.601 111.646  47.192  1.00  0.00           C
ATOM   7911  NH3 POPE4 114      90.561  57.146  70.993  1.00  0.00           N
ATOM   7915  C12 POPE4 114      91.411  56.966  72.243  1.00  0.00           C
ATOM   7918  C11 POPE4 114      92.860  56.596  71.903  1.00  0.00           C
ATOM   7921  P   POPE4 114      94.470  58.586  72.493  1.00  0.00           P
ATOM   7922  O13 POPE4 114      95.930  58.456  72.653  1.00  0.00           O
ATOM   7923  O14 POPE4 114      93.830  59.676  73.252  1.00  0.00           O
ATOM   7924  O11 POPE4 114      94.201  58.876  70.972  1.00  0.00           O
ATOM   7925  O12 POPE4 114      93.780  57.206  72.813  1.00  0.00           O
ATOM   7926  C1  POPE4 114      95.231  58.716  69.993  1.00  0.00           C
ATOM   7929  C2  POPE4 114      94.510  58.416  68.673  1.00  0.00           C
ATOM   7931  O21 POPE4 114      95.381  57.836  67.702  1.00  0.00           O
ATOM   7932  C21 POPE4 114      95.981  58.566  66.792  1.00  0.00           C
ATOM   7933  O22 POPE4 114      96.461  59.686  66.953  1.00  0.00           O
ATOM   7934  C22 POPE4 114      95.930  57.786  65.472  1.00  0.00           C
ATOM   7937  C3  POPE4 114      93.650  59.616  68.182  1.00  0.00           C
ATOM   7940  O31 POPE4 114      93.041  59.326  66.912  1.00  0.00           O
ATOM   7941  C31 POPE4 114      92.180  58.306  66.903  1.00  0.00           C
ATOM   7942  O32 POPE4 114      91.761  57.726  67.882  1.00  0.00           O
ATOM   7943  C32 POPE4 114      91.841  57.965  65.452  1.00  0.00           C
ATOM   7946  C23 POPE4 114      95.311  56.365  65.562  1.00  0.00           C
ATOM   7949  C24 POPE4 114      94.731  55.836  64.242  1.00  0.00           C
ATOM   7952  C25 POPE4 114      95.701  55.916  63.073  1.00  0.00           C
ATOM   7955  C26 POPE4 114      95.141  55.226  61.833  1.00  0.00           C
ATOM   7958  C27 POPE4 114      95.991  55.525  60.602  1.00  0.00           C
ATOM   7961  C28 POPE4 114      95.580  54.716  59.352  1.00  0.00           C
ATOM   7964  C29 POPE4 114      96.261  55.076  58.052  1.00  0.00           C
ATOM   7966 0C21 POPE4 114      97.361  55.826  57.782  1.00  0.00           C
ATOM   7968 1C21 POPE4 114      98.310  56.565  58.702  1.00  0.00           C
ATOM   7971 2C21 POPE4 114      99.671  55.856  58.842  1.00  0.00           C
ATOM   7974 3C21 POPE4 114     100.580  56.185  57.662  1.00  0.00           C
ATOM   7977 4C21 POPE4 114     101.601  55.096  57.353  1.00  0.00           C
ATOM   7980 5C21 POPE4 114     102.270  55.366  56.002  1.00  0.00           C
ATOM   7983 6C21 POPE4 114     103.030  54.156  55.452  1.00  0.00           C
ATOM   7986 7C21 POPE4 114     103.260  54.306  53.952  1.00  0.00           C
ATOM   7989 8C21 POPE4 114     104.031  53.126  53.353  1.00  0.00           C
ATOM   7993  C33 POPE4 114      91.161  56.586  65.362  1.00  0.00           C
ATOM   7996  C34 POPE4 114      90.950  56.086  63.923  1.00  0.00           C
ATOM   7999  C35 POPE4 114      90.301  57.096  62.982  1.00  0.00           C
ATOM   8002  C36 POPE4 114      90.200  56.556  61.553  1.00  0.00           C
ATOM   8005  C37 POPE4 114      89.741  57.646  60.583  1.00  0.00           C
ATOM   8008  C38 POPE4 114      89.691  57.216  59.112  1.00  0.00           C
ATOM   8011  C39 POPE4 114      91.070  56.766  58.593  1.00  0.00           C
ATOM   8014 0C31 POPE4 114      91.150  56.836  57.062  1.00  0.00           C
ATOM   8017 1C31 POPE4 114      92.470  56.276  56.513  1.00  0.00           C
ATOM   8020 2C31 POPE4 114      92.460  56.225  54.972  1.00  0.00           C
ATOM   8023 3C31 POPE4 114      93.810  55.766  54.383  1.00  0.00           C
ATOM   8026 4C31 POPE4 114      94.871  56.876  54.422  1.00  0.00           C
ATOM   8029 5C31 POPE4 114      96.261  56.385  54.022  1.00  0.00           C
ATOM   8032 6C31 POPE4 114      97.330  57.475  54.162  1.00  0.00           C
ATOM   8036  NH3 POPE5 115     120.731 100.026  67.062  1.00  0.00           N
ATOM   8040  C12 POPE5 115     121.191 101.366  66.572  1.00  0.00           C
ATOM   8043  C11 POPE5 115     122.641 101.635  67.002  1.00  0.00           C
ATOM   8046  P   POPE5 115     123.201 104.146  67.583  1.00  0.00           P
ATOM   8047  O13 POPE5 115     122.320 103.846  68.733  1.00  0.00           O
ATOM   8048  O14 POPE5 115     124.651 104.356  67.792  1.00  0.00           O
ATOM   8049  O11 POPE5 115     122.661 105.336  66.712  1.00  0.00           O
ATOM   8050  O12 POPE5 115     123.061 102.936  66.553  1.00  0.00           O
ATOM   8051  C1  POPE5 115     121.391 105.296  66.082  1.00  0.00           C
ATOM   8054  C2  POPE5 115     121.561 105.536  64.572  1.00  0.00           C
ATOM   8056  O21 POPE5 115     120.271 105.525  63.943  1.00  0.00           O
ATOM   8057  C21 POPE5 115     119.671 104.386  63.743  1.00  0.00           C
ATOM   8058  O22 POPE5 115     119.981 103.276  64.142  1.00  0.00           O
ATOM   8059  C22 POPE5 115     118.380 104.646  62.972  1.00  0.00           C
ATOM   8062  C3  POPE5 115     122.610 104.585  63.892  1.00  0.00           C
ATOM   8065  O31 POPE5 115     122.511 104.676  62.462  1.00  0.00           O
ATOM   8066  C31 POPE5 115     123.461 104.076  61.772  1.00  0.00           C
ATOM   8067  O32 POPE5 115     124.321 103.335  62.233  1.00  0.00           O
ATOM   8068  C32 POPE5 115     123.250 104.426  60.303  1.00  0.00           C
ATOM   8071  C23 POPE5 115     118.250 103.796  61.702  1.00  0.00           C
ATOM   8074  C24 POPE5 115     118.830 104.475  60.462  1.00  0.00           C
ATOM   8077  C25 POPE5 115     118.631 103.626  59.193  1.00  0.00           C
ATOM   8080  C26 POPE5 115     119.201 104.315  57.943  1.00  0.00           C
ATOM   8083  C27 POPE5 115     118.790 103.736  56.583  1.00  0.00           C
ATOM   8086  C28 POPE5 115     119.250 104.606  55.392  1.00  0.00           C
ATOM   8089  C29 POPE5 115     120.750 104.835  55.352  1.00  0.00           C
ATOM   8091 0C21 POPE5 115     121.580 104.625  54.312  1.00  0.00           C
ATOM   8093 1C21 POPE5 115     121.191 104.155  52.933  1.00  0.00           C
ATOM   8096 2C21 POPE5 115     122.000 104.876  51.823  1.00  0.00           C
ATOM   8099 3C21 POPE5 115     123.401 104.266  51.602  1.00  0.00           C
ATOM   8102 4C21 POPE5 115     123.450 103.456  50.303  1.00  0.00           C
ATOM   8105 5C21 POPE5 115     124.791 102.745  50.053  1.00  0.00           C
ATOM   8108 6C21 POPE5 115     124.732 101.845  48.803  1.00  0.00           C
ATOM   8111 7C21 POPE5 115     125.992 101.015  48.563  1.00  0.00           C
ATOM   8114 8C21 POPE5 115     125.892 100.126  47.322  1.00  0.00           C
ATOM   8118  C33 POPE5 115     124.241 103.876  59.263  1.00  0.00           C
ATOM   8121  C34 POPE5 115     123.530 103.536  57.933  1.00  0.00           C
ATOM   8124  C35 POPE5 115     122.790 102.195  58.032  1.00  0.00           C
ATOM   8127  C36 POPE5 115     122.571 101.456  56.702  1.00  0.00           C
ATOM   8130  C37 POPE5 115     122.241  99.986  56.992  1.00  0.00           C
ATOM   8133  C38 POPE5 115     122.441  98.986  55.853  1.00  0.00           C
ATOM   8136  C39 POPE5 115     121.610  99.295  54.603  1.00  0.00           C
ATOM   8139 0C31 POPE5 115     122.340 100.096  53.522  1.00  0.00           C
ATOM   8142 1C31 POPE5 115     121.570 100.116  52.192  1.00  0.00           C
ATOM   8145 2C31 POPE5 115     120.131 100.626  52.332  1.00  0.00           C
ATOM   8148 3C31 POPE5 115     119.640 101.376  51.082  1.00  0.00           C
ATOM   8151 4C31 POPE5 115     119.441 100.476  49.862  1.00  0.00           C
ATOM   8154 5C31 POPE5 115     119.011 101.296  48.642  1.00  0.00           C
ATOM   8157 6C31 POPE5 115     118.611 100.455  47.432  1.00  0.00           C
ATOM   8161  NH3 POPE6 116      39.711  79.966  26.292  1.00  0.00           N
ATOM   8165  C12 POPE6 116      38.461  79.566  25.572  1.00  0.00           C
ATOM   8168  C11 POPE6 116      38.341  78.056  25.372  1.00  0.00           C
ATOM   8171  P   POPE6 116      39.641  76.715  27.163  1.00  0.00           P
ATOM   8172  O13 POPE6 116      40.261  75.876  26.122  1.00  0.00           O
ATOM   8173  O14 POPE6 116      40.491  77.776  27.722  1.00  0.00           O
ATOM   8174  O11 POPE6 116      39.051  75.785  28.302  1.00  0.00           O
ATOM   8175  O12 POPE6 116      38.341  77.376  26.622  1.00  0.00           O
ATOM   8176  C1  POPE6 116      38.391  76.435  29.403  1.00  0.00           C
ATOM   8179  C2  POPE6 116      37.360  75.496  30.082  1.00  0.00           C
ATOM   8181  O21 POPE6 116      37.031  75.965  31.403  1.00  0.00           O
ATOM   8182  C21 POPE6 116      36.421  77.136  31.472  1.00  0.00           C
ATOM   8183  O22 POPE6 116      35.911  77.746  30.542  1.00  0.00           O
ATOM   8184  C22 POPE6 116      36.461  77.635  32.923  1.00  0.00           C
ATOM   8187  C3  POPE6 116      38.080  74.126  30.153  1.00  0.00           C
ATOM   8190  O31 POPE6 116      37.540  73.176  31.083  1.00  0.00           O
ATOM   8191  C31 POPE6 116      37.761  73.196  32.403  1.00  0.00           C
ATOM   8192  O32 POPE6 116      37.110  72.576  33.213  1.00  0.00           O
ATOM   8193  C32 POPE6 116      39.020  73.966  32.782  1.00  0.00           C
ATOM   8196  C23 POPE6 116      36.541  79.185  32.993  1.00  0.00           C
ATOM   8199  C24 POPE6 116      36.621  79.736  34.433  1.00  0.00           C
ATOM   8202  C25 POPE6 116      35.361  79.435  35.253  1.00  0.00           C
ATOM   8205  C26 POPE6 116      35.380  80.045  36.662  1.00  0.00           C
ATOM   8208  C27 POPE6 116      34.231  79.496  37.512  1.00  0.00           C
ATOM   8211  C28 POPE6 116      34.060  80.216  38.863  1.00  0.00           C
ATOM   8214  C29 POPE6 116      32.851  79.696  39.603  1.00  0.00           C
ATOM   8216 0C21 POPE6 116      32.330  80.216  40.732  1.00  0.00           C
ATOM   8218 1C21 POPE6 116      32.851  81.406  41.493  1.00  0.00           C
ATOM   8221 2C21 POPE6 116      31.731  82.426  41.782  1.00  0.00           C
ATOM   8224 3C21 POPE6 116      32.181  83.556  42.722  1.00  0.00           C
ATOM   8227 4C21 POPE6 116      31.011  84.256  43.442  1.00  0.00           C
ATOM   8230 5C21 POPE6 116      30.071  85.046  42.512  1.00  0.00           C
ATOM   8233 6C21 POPE6 116      28.911  85.695  43.283  1.00  0.00           C
ATOM   8236 7C21 POPE6 116      27.991  86.546  42.402  1.00  0.00           C
ATOM   8239 8C21 POPE6 116      26.851  87.195  43.182  1.00  0.00           C
ATOM   8243  C33 POPE6 116      39.301  73.856  34.292  1.00  0.00           C
ATOM   8246  C34 POPE6 116      40.530  74.686  34.652  1.00  0.00           C
ATOM   8249  C35 POPE6 116      40.921  74.636  36.142  1.00  0.00           C
ATOM   8252  C36 POPE6 116      39.871  75.196  37.122  1.00  0.00           C
ATOM   8255  C37 POPE6 116      39.101  74.096  37.873  1.00  0.00           C
ATOM   8258  C38 POPE6 116      38.011  74.616  38.842  1.00  0.00           C
ATOM   8261  C39 POPE6 116      38.501  75.526  39.973  1.00  0.00           C
ATOM   8264 0C31 POPE6 116      37.981  76.965  39.892  1.00  0.00           C
ATOM   8267 1C31 POPE6 116      38.290  77.755  41.173  1.00  0.00           C
ATOM   8270 2C31 POPE6 116      37.791  79.206  41.132  1.00  0.00           C
ATOM   8273 3C31 POPE6 116      38.671  80.086  40.243  1.00  0.00           C
ATOM   8276 4C31 POPE6 116      38.150  81.516  40.082  1.00  0.00           C
ATOM   8279 5C31 POPE6 116      39.140  82.386  39.292  1.00  0.00           C
ATOM   8282 6C31 POPE6 116      38.680  83.825  39.092  1.00  0.00           C
ATOM   8286  NH3 POPE7 117     109.370   6.366  68.122  1.00  0.00           N
ATOM   8290  C12 POPE7 117     110.731   5.836  68.493  1.00  0.00           C
ATOM   8293  C11 POPE7 117     110.600   4.516  69.302  1.00  0.00           C
ATOM   8296  P   POPE7 117     112.970   3.296  69.153  1.00  0.00           P
ATOM   8297  O13 POPE7 117     112.521   1.906  68.962  1.00  0.00           O
ATOM   8298  O14 POPE7 117     114.230   3.526  69.902  1.00  0.00           O
ATOM   8299  O11 POPE7 117     113.071   4.046  67.752  1.00  0.00           O
ATOM   8300  O12 POPE7 117     111.821   4.096  69.892  1.00  0.00           O
ATOM   8301  C1  POPE7 117     113.761   3.366  66.693  1.00  0.00           C
ATOM   8304  C2  POPE7 117     113.570   4.106  65.342  1.00  0.00           C
ATOM   8306  O21 POPE7 117     113.530   3.176  64.242  1.00  0.00           O
ATOM   8307  C21 POPE7 117     114.531   2.316  64.132  1.00  0.00           C
ATOM   8308  O22 POPE7 117     115.551   2.286  64.792  1.00  0.00           O
ATOM   8309  C22 POPE7 117     114.121   1.265  63.092  1.00  0.00           C
ATOM   8312  C3  POPE7 117     114.560   5.296  65.092  1.00  0.00           C
ATOM   8315  O31 POPE7 117     114.031   6.246  64.142  1.00  0.00           O
ATOM   8316  C31 POPE7 117     114.441   6.126  62.873  1.00  0.00           C
ATOM   8317  O32 POPE7 117     115.281   5.326  62.493  1.00  0.00           O
ATOM   8318  C32 POPE7 117     113.710   7.136  61.972  1.00  0.00           C
ATOM   8321  C23 POPE7 117     115.071   0.035  63.083  1.00  0.00           C
ATOM   8324  C24 POPE7 117     114.551  -1.145  62.233  1.00  0.00           C
ATOM   8327  C25 POPE7 117     114.581  -0.885  60.722  1.00  0.00           C
ATOM   8330  C26 POPE7 117     114.101  -2.085  59.892  1.00  0.00           C
ATOM   8333  C27 POPE7 117     114.250  -1.845  58.382  1.00  0.00           C
ATOM   8336  C28 POPE7 117     113.640  -2.975  57.532  1.00  0.00           C
ATOM   8339  C29 POPE7 117     113.911  -2.805  56.053  1.00  0.00           C
ATOM   8341 0C21 POPE7 117     113.961  -3.815  55.162  1.00  0.00           C
ATOM   8343 1C21 POPE7 117     113.681  -5.265  55.492  1.00  0.00           C
ATOM   8346 2C21 POPE7 117     113.380  -6.155  54.272  1.00  0.00           C
ATOM   8349 3C21 POPE7 117     112.040  -5.865  53.582  1.00  0.00           C
ATOM   8352 4C21 POPE7 117     111.780  -6.795  52.392  1.00  0.00           C
ATOM   8355 5C21 POPE7 117     110.451  -6.525  51.672  1.00  0.00           C
ATOM   8358 6C21 POPE7 117     110.381  -7.205  50.292  1.00  0.00           C
ATOM   8361 7C21 POPE7 117     109.000  -7.105  49.632  1.00  0.00           C
ATOM   8364 8C21 POPE7 117     108.970  -7.655  48.203  1.00  0.00           C
ATOM   8368  C33 POPE7 117     113.331   6.566  60.573  1.00  0.00           C
ATOM   8371  C34 POPE7 117     114.101   7.176  59.403  1.00  0.00           C
ATOM   8374  C35 POPE7 117     115.541   6.666  59.272  1.00  0.00           C
ATOM   8377  C36 POPE7 117     116.280   7.306  58.092  1.00  0.00           C
ATOM   8380  C37 POPE7 117     117.491   6.476  57.642  1.00  0.00           C
ATOM   8383  C38 POPE7 117     118.401   7.176  56.632  1.00  0.00           C
ATOM   8386  C39 POPE7 117     117.741   7.576  55.303  1.00  0.00           C
ATOM   8389 0C31 POPE7 117     117.101   6.406  54.533  1.00  0.00           C
ATOM   8392 1C31 POPE7 117     116.701   6.796  53.102  1.00  0.00           C
ATOM   8395 2C31 POPE7 117     116.090   5.626  52.322  1.00  0.00           C
ATOM   8398 3C31 POPE7 117     115.760   5.976  50.872  1.00  0.00           C
ATOM   8401 4C31 POPE7 117     115.161   4.796  50.083  1.00  0.00           C
ATOM   8404 5C31 POPE7 117     114.801   5.166  48.642  1.00  0.00           C
ATOM   8407 6C31 POPE7 117     114.131   4.036  47.862  1.00  0.00           C
ATOM   8411  NH3 POPE8 118      18.811  39.176  26.802  1.00  0.00           N
ATOM   8415  C12 POPE8 118      19.230  39.376  25.372  1.00  0.00           C
ATOM   8418  C11 POPE8 118      18.061  39.776  24.433  1.00  0.00           C
ATOM   8421  P   POPE8 118      15.571  38.856  24.372  1.00  0.00           P
ATOM   8422  O13 POPE8 118      15.351  40.176  25.002  1.00  0.00           O
ATOM   8423  O14 POPE8 118      14.851  38.646  23.102  1.00  0.00           O
ATOM   8424  O11 POPE8 118      15.111  37.746  25.372  1.00  0.00           O
ATOM   8425  O12 POPE8 118      17.141  38.696  24.192  1.00  0.00           O
ATOM   8426  C1  POPE8 118      15.401  37.916  26.752  1.00  0.00           C
ATOM   8429  C2  POPE8 118      14.561  36.966  27.663  1.00  0.00           C
ATOM   8431  O21 POPE8 118      15.261  36.526  28.843  1.00  0.00           O
ATOM   8432  C21 POPE8 118      16.131  37.306  29.412  1.00  0.00           C
ATOM   8433  O22 POPE8 118      16.211  38.516  29.273  1.00  0.00           O
ATOM   8434  C22 POPE8 118      17.141  36.426  30.163  1.00  0.00           C
ATOM   8437  C3  POPE8 118      14.081  35.696  26.892  1.00  0.00           C
ATOM   8440  O31 POPE8 118      13.261  34.815  27.693  1.00  0.00           O
ATOM   8441  C31 POPE8 118      13.961  34.086  28.562  1.00  0.00           C
ATOM   8442  O32 POPE8 118      15.161  33.865  28.522  1.00  0.00           O
ATOM   8443  C32 POPE8 118      12.991  33.596  29.643  1.00  0.00           C
ATOM   8446  C23 POPE8 118      16.560  35.696  31.392  1.00  0.00           C
ATOM   8449  C24 POPE8 118      17.441  34.526  31.862  1.00  0.00           C
ATOM   8452  C25 POPE8 118      18.601  34.916  32.802  1.00  0.00           C
ATOM   8455  C26 POPE8 118      19.141  33.646  33.462  1.00  0.00           C
ATOM   8458  C27 POPE8 118      20.351  33.766  34.403  1.00  0.00           C
ATOM   8461  C28 POPE8 118      20.721  32.336  34.872  1.00  0.00           C
ATOM   8464  C29 POPE8 118      21.951  32.146  35.713  1.00  0.00           C
ATOM   8466 0C21 POPE8 118      22.060  31.476  36.872  1.00  0.00           C
ATOM   8468 1C21 POPE8 118      20.961  30.826  37.673  1.00  0.00           C
ATOM   8471 2C21 POPE8 118      21.140  30.975  39.202  1.00  0.00           C
ATOM   8474 3C21 POPE8 118      22.371  30.226  39.743  1.00  0.00           C
ATOM   8477 4C21 POPE8 118      22.481  30.226  41.272  1.00  0.00           C
ATOM   8480 5C21 POPE8 118      21.490  29.286  41.963  1.00  0.00           C
ATOM   8483 6C21 POPE8 118      21.801  29.086  43.452  1.00  0.00           C
ATOM   8486 7C21 POPE8 118      21.000  27.936  44.083  1.00  0.00           C
ATOM   8489 8C21 POPE8 118      21.321  27.706  45.562  1.00  0.00           C
ATOM   8493  C33 POPE8 118      13.621  32.726  30.753  1.00  0.00           C
ATOM   8496  C34 POPE8 118      12.601  32.315  31.822  1.00  0.00           C
ATOM   8499  C35 POPE8 118      13.191  31.466  32.952  1.00  0.00           C
ATOM   8502  C36 POPE8 118      14.381  32.126  33.662  1.00  0.00           C
ATOM   8505  C37 POPE8 118      14.761  31.456  34.993  1.00  0.00           C
ATOM   8508  C38 POPE8 118      16.070  32.006  35.583  1.00  0.00           C
ATOM   8511  C39 POPE8 118      16.451  31.436  36.963  1.00  0.00           C
ATOM   8514 0C31 POPE8 118      16.851  29.956  36.942  1.00  0.00           C
ATOM   8517 1C31 POPE8 118      17.331  29.456  38.322  1.00  0.00           C
ATOM   8520 2C31 POPE8 118      17.750  27.976  38.372  1.00  0.00           C
ATOM   8523 3C31 POPE8 118      16.571  26.986  38.452  1.00  0.00           C
ATOM   8526 4C31 POPE8 118      17.041  25.566  38.772  1.00  0.00           C
ATOM   8529 5C31 POPE8 118      15.900  24.536  38.842  1.00  0.00           C
ATOM   8532 6C31 POPE8 118      16.301  23.226  39.523  1.00  0.00           C
ATOM   8536  NH3 POPE9 119       0.041  11.006  67.303  1.00  0.00           N
ATOM   8540  C12 POPE9 119       1.111  10.276  66.542  1.00  0.00           C
ATOM   8543  C11 POPE9 119       0.771   8.786  66.452  1.00  0.00           C
ATOM   8546  P   POPE9 119       1.931   7.656  64.422  1.00  0.00           P
ATOM   8547  O13 POPE9 119       0.661   7.086  63.962  1.00  0.00           O
ATOM   8548  O14 POPE9 119       2.451   8.866  63.743  1.00  0.00           O
ATOM   8549  O11 POPE9 119       3.061   6.556  64.362  1.00  0.00           O
ATOM   8550  O12 POPE9 119       1.871   7.996  65.972  1.00  0.00           O
ATOM   8551  C1  POPE9 119       4.011   6.506  63.302  1.00  0.00           C
ATOM   8554  C2  POPE9 119       3.701   5.456  62.213  1.00  0.00           C
ATOM   8556  O21 POPE9 119       4.911   5.436  61.423  1.00  0.00           O
ATOM   8557  C21 POPE9 119       5.131   4.306  60.763  1.00  0.00           C
ATOM   8558  O22 POPE9 119       4.431   3.316  60.792  1.00  0.00           O
ATOM   8559  C22 POPE9 119       6.451   4.406  60.002  1.00  0.00           C
ATOM   8562  C3  POPE9 119       2.431   5.846  61.392  1.00  0.00           C
ATOM   8565  O31 POPE9 119       2.211   5.066  60.193  1.00  0.00           O
ATOM   8566  C31 POPE9 119       2.701   5.606  59.072  1.00  0.00           C
ATOM   8567  O32 POPE9 119       3.301   6.666  59.002  1.00  0.00           O
ATOM   8568  C32 POPE9 119       2.341   4.706  57.892  1.00  0.00           C
ATOM   8571  C23 POPE9 119       6.271   4.286  58.472  1.00  0.00           C
ATOM   8574  C24 POPE9 119       7.611   4.366  57.743  1.00  0.00           C
ATOM   8577  C25 POPE9 119       7.471   4.806  56.272  1.00  0.00           C
ATOM   8580  C26 POPE9 119       6.931   3.716  55.342  1.00  0.00           C
ATOM   8583  C27 POPE9 119       6.561   4.266  53.962  1.00  0.00           C
ATOM   8586  C28 POPE9 119       6.131   3.186  52.952  1.00  0.00           C
ATOM   8589  C29 POPE9 119       7.311   2.396  52.432  1.00  0.00           C
ATOM   8591 0C21 POPE9 119       7.651   2.196  51.142  1.00  0.00           C
ATOM   8593 1C21 POPE9 119       6.941   2.716  49.913  1.00  0.00           C
ATOM   8596 2C21 POPE9 119       6.071   1.635  49.242  1.00  0.00           C
ATOM   8599 3C21 POPE9 119       4.801   1.305  50.042  1.00  0.00           C
ATOM   8602 4C21 POPE9 119       4.031   0.065  49.542  1.00  0.00           C
ATOM   8605 5C21 POPE9 119       4.501  -1.245  50.202  1.00  0.00           C
ATOM   8608 6C21 POPE9 119       5.611  -1.965  49.422  1.00  0.00           C
ATOM   8611 7C21 POPE9 119       5.871  -3.385  49.923  1.00  0.00           C
ATOM   8614 8C21 POPE9 119       6.991  -4.115  49.172  1.00  0.00           C
ATOM   8618  C33 POPE9 119       2.851   5.236  56.532  1.00  0.00           C
ATOM   8621  C34 POPE9 119       1.881   4.906  55.382  1.00  0.00           C
ATOM   8624  C35 POPE9 119       2.281   5.616  54.083  1.00  0.00           C
ATOM   8627  C36 POPE9 119       1.181   5.526  53.003  1.00  0.00           C
ATOM   8630  C37 POPE9 119       1.611   6.166  51.683  1.00  0.00           C
ATOM   8633  C38 POPE9 119       0.551   6.026  50.583  1.00  0.00           C
ATOM   8636  C39 POPE9 119       1.081   5.446  49.263  1.00  0.00           C
ATOM   8639 0C31 POPE9 119       0.831   6.366  48.052  1.00  0.00           C
ATOM   8642 1C31 POPE9 119       1.221   5.686  46.732  1.00  0.00           C
ATOM   8645 2C31 POPE9 119       0.891   6.516  45.482  1.00  0.00           C
ATOM   8648 3C31 POPE9 119       1.691   7.816  45.333  1.00  0.00           C
ATOM   8651 4C31 POPE9 119       3.211   7.606  45.282  1.00  0.00           C
ATOM   8654 5C31 POPE9 119       3.961   8.886  44.882  1.00  0.00           C
ATOM   8657 6C31 POPE9 119       5.481   8.726  44.913  1.00  0.00           C
ATOM   8661  NH3 POPE  120      85.121  60.816  73.673  1.00  0.00           N
ATOM   8665  C12 POPE  120      83.881  59.986  73.943  1.00  0.00           C
ATOM   8668  C11 POPE  120      82.560  60.616  73.442  1.00  0.00           C
ATOM   8671  P   POPE  120      81.621  60.286  71.002  1.00  0.00           P
ATOM   8672  O13 POPE  120      82.231  59.075  70.403  1.00  0.00           O
ATOM   8673  O14 POPE  120      80.271  60.166  71.563  1.00  0.00           O
ATOM   8674  O11 POPE  120      81.651  61.466  69.913  1.00  0.00           O
ATOM   8675  O12 POPE  120      82.631  60.896  72.052  1.00  0.00           O
ATOM   8676  C1  POPE  120      80.610  61.516  68.923  1.00  0.00           C
ATOM   8679  C2  POPE  120      81.041  60.786  67.623  1.00  0.00           C
ATOM   8681  O21 POPE  120      81.310  61.786  66.623  1.00  0.00           O
ATOM   8682  C21 POPE  120      82.180  61.446  65.703  1.00  0.00           C
ATOM   8683  O22 POPE  120      83.051  60.606  65.822  1.00  0.00           O
ATOM   8684  C22 POPE  120      81.961  62.316  64.472  1.00  0.00           C
ATOM   8687  C3  POPE  120      79.920  59.826  67.132  1.00  0.00           C
ATOM   8690  O31 POPE  120      80.180  59.106  65.913  1.00  0.00           O
ATOM   8691  C31 POPE  120      80.981  58.046  66.022  1.00  0.00           C
ATOM   8692  O32 POPE  120      81.811  57.876  66.903  1.00  0.00           O
ATOM   8693  C32 POPE  120      80.670  57.036  64.923  1.00  0.00           C
ATOM   8696  C23 POPE  120      83.250  62.965  63.912  1.00  0.00           C
ATOM   8699  C24 POPE  120      82.851  63.856  62.732  1.00  0.00           C
ATOM   8702  C25 POPE  120      83.871  63.956  61.602  1.00  0.00           C
ATOM   8705  C26 POPE  120      83.150  64.075  60.252  1.00  0.00           C
ATOM   8708  C27 POPE  120      84.070  64.506  59.102  1.00  0.00           C
ATOM   8711  C28 POPE  120      83.341  64.646  57.763  1.00  0.00           C
ATOM   8714  C29 POPE  120      82.881  63.326  57.182  1.00  0.00           C
ATOM   8716 0C21 POPE  120      83.570  62.576  56.303  1.00  0.00           C
ATOM   8718 1C21 POPE  120      84.931  62.885  55.742  1.00  0.00           C
ATOM   8721 2C21 POPE  120      84.811  63.636  54.403  1.00  0.00           C
ATOM   8724 3C21 POPE  120      86.131  63.716  53.623  1.00  0.00           C
ATOM   8727 4C21 POPE  120      86.030  64.586  52.362  1.00  0.00           C
ATOM   8730 5C21 POPE  120      85.001  64.096  51.333  1.00  0.00           C
ATOM   8733 6C21 POPE  120      84.941  65.005  50.092  1.00  0.00           C
ATOM   8736 7C21 POPE  120      83.850  64.666  49.083  1.00  0.00           C
ATOM   8739 8C21 POPE  120      83.920  65.545  47.822  1.00  0.00           C
ATOM   8743  C33 POPE  120      81.321  57.356  63.563  1.00  0.00           C
ATOM   8746  C34 POPE  120      80.701  58.596  62.903  1.00  0.00           C
ATOM   8749  C35 POPE  120      80.670  58.556  61.373  1.00  0.00           C
ATOM   8752  C36 POPE  120      79.741  57.475  60.812  1.00  0.00           C
ATOM   8755  C37 POPE  120      79.531  57.586  59.302  1.00  0.00           C
ATOM   8758  C38 POPE  120      78.670  56.435  58.763  1.00  0.00           C
ATOM   8761  C39 POPE  120      78.011  56.736  57.413  1.00  0.00           C
ATOM   8764 0C31 POPE  120      77.171  55.556  56.922  1.00  0.00           C
ATOM   8767 1C31 POPE  120      76.150  55.926  55.833  1.00  0.00           C
ATOM   8770 2C31 POPE  120      75.451  54.676  55.292  1.00  0.00           C
ATOM   8773 3C31 POPE  120      74.390  54.946  54.222  1.00  0.00           C
ATOM   8776 4C31 POPE  120      72.970  55.086  54.783  1.00  0.00           C
ATOM   8779 5C31 POPE  120      71.900  54.996  53.682  1.00  0.00           C
ATOM   8782 6C31 POPE  120      70.470  54.916  54.222  1.00  0.00           C
ATOM   8786  NH3 POPE  121      47.381  15.536  26.322  1.00  0.00           N
ATOM   8790  C12 POPE  121      47.731  16.996  26.472  1.00  0.00           C
ATOM   8793  C11 POPE  121      46.531  17.846  26.933  1.00  0.00           C
ATOM   8796  P   POPE  121      45.641  20.236  27.222  1.00  0.00           P
ATOM   8797  O13 POPE  121      45.310  21.186  26.143  1.00  0.00           O
ATOM   8798  O14 POPE  121      44.531  19.406  27.742  1.00  0.00           O
ATOM   8799  O11 POPE  121      46.281  21.026  28.422  1.00  0.00           O
ATOM   8800  O12 POPE  121      46.801  19.256  26.762  1.00  0.00           O
ATOM   8801  C1  POPE  121      45.781  20.936  29.763  1.00  0.00           C
ATOM   8804  C2  POPE  121      44.701  22.026  30.042  1.00  0.00           C
ATOM   8806  O21 POPE  121      43.371  21.536  29.772  1.00  0.00           O
ATOM   8807  C21 POPE  121      42.801  20.596  30.532  1.00  0.00           C
ATOM   8808  O22 POPE  121      41.851  19.936  30.163  1.00  0.00           O
ATOM   8809  C22 POPE  121      43.381  20.426  31.922  1.00  0.00           C
ATOM   8812  C3  POPE  121      44.951  23.296  29.192  1.00  0.00           C
ATOM   8815  O31 POPE  121      44.130  24.406  29.622  1.00  0.00           O
ATOM   8816  C31 POPE  121      44.641  25.036  30.683  1.00  0.00           C
ATOM   8817  O32 POPE  121      45.650  24.706  31.273  1.00  0.00           O
ATOM   8818  C32 POPE  121      43.740  26.206  31.052  1.00  0.00           C
ATOM   8821  C23 POPE  121      42.461  19.516  32.782  1.00  0.00           C
ATOM   8824  C24 POPE  121      43.090  19.256  34.143  1.00  0.00           C
ATOM   8827  C25 POPE  121      42.880  20.455  35.063  1.00  0.00           C
ATOM   8830  C26 POPE  121      43.661  20.336  36.373  1.00  0.00           C
ATOM   8833  C27 POPE  121      43.501  21.606  37.213  1.00  0.00           C
ATOM   8836  C28 POPE  121      44.551  21.756  38.312  1.00  0.00           C
ATOM   8839  C29 POPE  121      44.521  20.616  39.292  1.00  0.00           C
ATOM   8841 0C21 POPE  121      45.551  20.216  40.063  1.00  0.00           C
ATOM   8843 1C21 POPE  121      46.891  20.896  40.183  1.00  0.00           C
ATOM   8846 2C21 POPE  121      47.311  21.006  41.653  1.00  0.00           C
ATOM   8849 3C21 POPE  121      48.511  21.926  41.872  1.00  0.00           C
ATOM   8852 4C21 POPE  121      48.810  22.136  43.362  1.00  0.00           C
ATOM   8855 5C21 POPE  121      49.701  23.356  43.682  1.00  0.00           C
ATOM   8858 6C21 POPE  121      49.060  24.676  43.232  1.00  0.00           C
ATOM   8861 7C21 POPE  121      49.671  25.916  43.892  1.00  0.00           C
ATOM   8864 8C21 POPE  121      49.031  27.216  43.403  1.00  0.00           C
ATOM   8868  C33 POPE  121      44.351  27.016  32.202  1.00  0.00           C
ATOM   8871  C34 POPE  121      43.351  27.996  32.833  1.00  0.00           C
ATOM   8874  C35 POPE  121      43.061  27.696  34.313  1.00  0.00           C
ATOM   8877  C36 POPE  121      44.321  27.856  35.183  1.00  0.00           C
ATOM   8880  C37 POPE  121      44.140  27.386  36.623  1.00  0.00           C
ATOM   8883  C38 POPE  121      45.501  27.366  37.332  1.00  0.00           C
ATOM   8886  C39 POPE  121      45.421  27.216  38.863  1.00  0.00           C
ATOM   8889 0C31 POPE  121      44.720  25.936  39.312  1.00  0.00           C
ATOM   8892 1C31 POPE  121      44.921  25.646  40.802  1.00  0.00           C
ATOM   8895 2C31 POPE  121      44.371  24.266  41.202  1.00  0.00           C
ATOM   8898 3C31 POPE  121      44.501  23.936  42.693  1.00  0.00           C
ATOM   8901 4C31 POPE  121      43.941  22.536  42.992  1.00  0.00           C
ATOM   8904 5C31 POPE  121      44.361  21.996  44.362  1.00  0.00           C
ATOM   8907 6C31 POPE  121      44.150  20.486  44.513  1.00  0.00           C
ATOM   8911  NH3 POPE  122     126.972  41.726  29.162  1.00  0.00           N
ATOM   8915  C12 POPE  122     126.821  43.236  29.233  1.00  0.00           C
ATOM   8918  C11 POPE  122     125.422  43.736  28.852  1.00  0.00           C
ATOM   8921  P   POPE  122     125.381  46.336  28.413  1.00  0.00           P
ATOM   8922  O13 POPE  122     126.342  46.096  27.312  1.00  0.00           O
ATOM   8923  O14 POPE  122     124.040  46.856  28.072  1.00  0.00           O
ATOM   8924  O11 POPE  122     126.082  47.396  29.362  1.00  0.00           O
ATOM   8925  O12 POPE  122     125.262  45.076  29.322  1.00  0.00           O
ATOM   8926  C1  POPE  122     125.992  47.256  30.783  1.00  0.00           C
ATOM   8929  C2  POPE  122     126.322  48.596  31.483  1.00  0.00           C
ATOM   8931  O21 POPE  122     127.052  48.436  32.712  1.00  0.00           O
ATOM   8932  C21 POPE  122     126.431  47.836  33.722  1.00  0.00           C
ATOM   8933  O22 POPE  122     125.372  47.246  33.682  1.00  0.00           O
ATOM   8934  C22 POPE  122     127.232  48.116  35.002  1.00  0.00           C
ATOM   8937  C3  POPE  122     125.062  49.506  31.622  1.00  0.00           C
ATOM   8940  O31 POPE  122     125.381  50.766  32.243  1.00  0.00           O
ATOM   8941  C31 POPE  122     125.011  50.926  33.502  1.00  0.00           C
ATOM   8942  O32 POPE  122     124.321  50.166  34.162  1.00  0.00           O
ATOM   8943  C32 POPE  122     125.592  52.236  34.032  1.00  0.00           C
ATOM   8946  C23 POPE  122     126.312  48.076  36.243  1.00  0.00           C
ATOM   8949  C24 POPE  122     126.882  48.795  37.473  1.00  0.00           C
ATOM   8952  C25 POPE  122     128.162  48.196  38.052  1.00  0.00           C
ATOM   8955  C26 POPE  122     128.502  48.846  39.403  1.00  0.00           C
ATOM   8958  C27 POPE  122     129.792  48.316  40.012  1.00  0.00           C
ATOM   8961  C28 POPE  122     130.051  48.935  41.392  1.00  0.00           C
ATOM   8964  C29 POPE  122     131.372  48.486  41.972  1.00  0.00           C
ATOM   8966 0C21 POPE  122     131.552  47.565  42.943  1.00  0.00           C
ATOM   8968 1C21 POPE  122     130.461  46.766  43.612  1.00  0.00           C
ATOM   8971 2C21 POPE  122     130.062  47.326  44.993  1.00  0.00           C
ATOM   8974 3C21 POPE  122     128.862  46.575  45.583  1.00  0.00           C
ATOM   8977 4C21 POPE  122     128.412  47.126  46.953  1.00  0.00           C
ATOM   8980 5C21 POPE  122     129.192  46.516  48.122  1.00  0.00           C
ATOM   8983 6C21 POPE  122     128.881  47.225  49.453  1.00  0.00           C
ATOM   8986 7C21 POPE  122     129.521  46.546  50.662  1.00  0.00           C
ATOM   8989 8C21 POPE  122     129.301  47.336  51.963  1.00  0.00           C
ATOM   8993  C33 POPE  122     125.622  52.246  35.573  1.00  0.00           C
ATOM   8996  C34 POPE  122     126.272  53.506  36.163  1.00  0.00           C
ATOM   8999  C35 POPE  122     126.532  53.366  37.673  1.00  0.00           C
ATOM   9002  C36 POPE  122     125.262  53.206  38.522  1.00  0.00           C
ATOM   9005  C37 POPE  122     125.571  53.016  40.002  1.00  0.00           C
ATOM   9008  C38 POPE  122     124.372  53.366  40.903  1.00  0.00           C
ATOM   9011  C39 POPE  122     124.662  53.126  42.392  1.00  0.00           C
ATOM   9014 0C31 POPE  122     124.572  51.645  42.763  1.00  0.00           C
ATOM   9017 1C31 POPE  122     125.162  51.356  44.132  1.00  0.00           C
ATOM   9020 2C31 POPE  122     124.771  49.975  44.673  1.00  0.00           C
ATOM   9023 3C31 POPE  122     125.392  49.766  46.052  1.00  0.00           C
ATOM   9026 4C31 POPE  122     124.782  48.596  46.823  1.00  0.00           C
ATOM   9029 5C31 POPE  122     125.181  48.696  48.292  1.00  0.00           C
ATOM   9032 6C31 POPE  122     124.681  47.526  49.112  1.00  0.00           C
ATOM   9036  NH3 POPE  123      19.091  92.325  68.322  1.00  0.00           N
ATOM   9040  C12 POPE  123      17.621  92.645  68.222  1.00  0.00           C
ATOM   9043  C11 POPE  123      17.121  92.546  66.772  1.00  0.00           C
ATOM   9046  P   POPE  123      14.731  93.685  66.702  1.00  0.00           P
ATOM   9047  O13 POPE  123      13.361  93.176  66.772  1.00  0.00           O
ATOM   9048  O14 POPE  123      15.191  94.676  67.702  1.00  0.00           O
ATOM   9049  O11 POPE  123      15.051  94.326  65.303  1.00  0.00           O
ATOM   9050  O12 POPE  123      15.701  92.435  66.712  1.00  0.00           O
ATOM   9051  C1  POPE  123      14.631  93.766  64.063  1.00  0.00           C
ATOM   9054  C2  POPE  123      15.191  94.685  62.943  1.00  0.00           C
ATOM   9056  O21 POPE  123      14.331  94.736  61.792  1.00  0.00           O
ATOM   9057  C21 POPE  123      14.101  93.585  61.173  1.00  0.00           C
ATOM   9058  O22 POPE  123      14.671  92.526  61.373  1.00  0.00           O
ATOM   9059  C22 POPE  123      13.071  93.866  60.083  1.00  0.00           C
ATOM   9062  C3  POPE  123      16.691  94.386  62.602  1.00  0.00           C
ATOM   9065  O31 POPE  123      17.390  95.565  62.192  1.00  0.00           O
ATOM   9066  C31 POPE  123      17.381  96.056  60.963  1.00  0.00           C
ATOM   9067  O32 POPE  123      17.711  97.215  60.722  1.00  0.00           O
ATOM   9068  C32 POPE  123      16.881  95.175  59.853  1.00  0.00           C
ATOM   9071  C23 POPE  123      12.821  92.675  59.123  1.00  0.00           C
ATOM   9074  C24 POPE  123      11.391  92.715  58.563  1.00  0.00           C
ATOM   9077  C25 POPE  123      11.021  94.016  57.833  1.00  0.00           C
ATOM   9080  C26 POPE  123      11.721  94.196  56.482  1.00  0.00           C
ATOM   9083  C27 POPE  123      11.131  95.355  55.653  1.00  0.00           C
ATOM   9086  C28 POPE  123      11.741  95.455  54.242  1.00  0.00           C
ATOM   9089  C29 POPE  123      11.201  94.386  53.312  1.00  0.00           C
ATOM   9091 0C21 POPE  123      10.361  94.575  52.283  1.00  0.00           C
ATOM   9093 1C21 POPE  123       9.781  95.886  51.812  1.00  0.00           C
ATOM   9096 2C21 POPE  123      10.371  96.346  50.472  1.00  0.00           C
ATOM   9099 3C21 POPE  123       9.781  95.616  49.263  1.00  0.00           C
ATOM   9102 4C21 POPE  123      10.231  96.245  47.933  1.00  0.00           C
ATOM   9105 5C21 POPE  123       9.551  95.655  46.693  1.00  0.00           C
ATOM   9108 6C21 POPE  123       8.021  95.695  46.742  1.00  0.00           C
ATOM   9111 7C21 POPE  123       7.361  95.336  45.412  1.00  0.00           C
ATOM   9114 8C21 POPE  123       5.871  94.995  45.522  1.00  0.00           C
ATOM   9118  C33 POPE  123      16.961  95.945  58.522  1.00  0.00           C
ATOM   9121  C34 POPE  123      16.630  95.016  57.373  1.00  0.00           C
ATOM   9124  C35 POPE  123      16.500  95.735  56.033  1.00  0.00           C
ATOM   9127  C36 POPE  123      16.221  94.695  54.962  1.00  0.00           C
ATOM   9130  C37 POPE  123      15.871  95.275  53.593  1.00  0.00           C
ATOM   9133  C38 POPE  123      15.681  94.126  52.602  1.00  0.00           C
ATOM   9136  C39 POPE  123      14.941  94.516  51.333  1.00  0.00           C
ATOM   9139 0C31 POPE  123      15.091  93.416  50.272  1.00  0.00           C
ATOM   9142 1C31 POPE  123      14.201  93.636  49.032  1.00  0.00           C
ATOM   9145 2C31 POPE  123      12.721  93.286  49.263  1.00  0.00           C
ATOM   9148 3C31 POPE  123      12.471  91.775  49.352  1.00  0.00           C
ATOM   9151 4C31 POPE  123      10.991  91.425  49.593  1.00  0.00           C
ATOM   9154 5C31 POPE  123      10.781  89.916  49.552  1.00  0.00           C
ATOM   9157 6C31 POPE  123       9.381  89.466  49.923  1.00  0.00           C
ATOM   9161  NH3 POPE  124     117.221  19.726  67.382  1.00  0.00           N
ATOM   9165  C12 POPE  124     116.360  18.876  68.263  1.00  0.00           C
ATOM   9168  C11 POPE  124     114.900  19.326  68.353  1.00  0.00           C
ATOM   9171  P   POPE  124     113.250  17.306  67.962  1.00  0.00           P
ATOM   9172  O13 POPE  124     112.871  16.106  68.722  1.00  0.00           O
ATOM   9173  O14 POPE  124     112.140  18.176  67.502  1.00  0.00           O
ATOM   9174  O11 POPE  124     114.161  16.906  66.712  1.00  0.00           O
ATOM   9175  O12 POPE  124     114.151  18.226  68.873  1.00  0.00           O
ATOM   9176  C1  POPE  124     114.330  17.806  65.602  1.00  0.00           C
ATOM   9179  C2  POPE  124     114.321  17.056  64.242  1.00  0.00           C
ATOM   9181  O21 POPE  124     114.630  17.806  63.052  1.00  0.00           O
ATOM   9182  C21 POPE  124     114.630  19.126  62.982  1.00  0.00           C
ATOM   9183  O22 POPE  124     114.241  19.896  63.822  1.00  0.00           O
ATOM   9184  C22 POPE  124     115.180  19.556  61.612  1.00  0.00           C
ATOM   9187  C3  POPE  124     112.980  16.266  64.083  1.00  0.00           C
ATOM   9190  O31 POPE  124     113.041  15.266  63.042  1.00  0.00           O
ATOM   9191  C31 POPE  124     112.420  15.386  61.862  1.00  0.00           C
ATOM   9192  O32 POPE  124     112.320  14.476  61.063  1.00  0.00           O
ATOM   9193  C32 POPE  124     111.841  16.786  61.612  1.00  0.00           C
ATOM   9196  C23 POPE  124     115.241  21.086  61.403  1.00  0.00           C
ATOM   9199  C24 POPE  124     115.961  21.406  60.083  1.00  0.00           C
ATOM   9202  C25 POPE  124     116.041  22.885  59.682  1.00  0.00           C
ATOM   9205  C26 POPE  124     114.671  23.546  59.523  1.00  0.00           C
ATOM   9208  C27 POPE  124     114.661  24.776  58.603  1.00  0.00           C
ATOM   9211  C28 POPE  124     113.260  25.396  58.533  1.00  0.00           C
ATOM   9214  C29 POPE  124     113.030  26.276  57.332  1.00  0.00           C
ATOM   9216 0C21 POPE  124     111.811  26.726  56.963  1.00  0.00           C
ATOM   9218 1C21 POPE  124     110.541  26.446  57.722  1.00  0.00           C
ATOM   9221 2C21 POPE  124     109.731  27.716  58.073  1.00  0.00           C
ATOM   9224 3C21 POPE  124     110.561  28.866  58.673  1.00  0.00           C
ATOM   9227 4C21 POPE  124     110.821  30.006  57.682  1.00  0.00           C
ATOM   9230 5C21 POPE  124     109.571  30.836  57.313  1.00  0.00           C
ATOM   9233 6C21 POPE  124     109.861  31.836  56.193  1.00  0.00           C
ATOM   9236 7C21 POPE  124     108.640  32.696  55.853  1.00  0.00           C
ATOM   9239 8C21 POPE  124     108.860  33.596  54.632  1.00  0.00           C
ATOM   9243  C33 POPE  124     111.500  17.026  60.123  1.00  0.00           C
ATOM   9246  C34 POPE  124     110.911  18.416  59.882  1.00  0.00           C
ATOM   9249  C35 POPE  124     110.860  18.796  58.403  1.00  0.00           C
ATOM   9252  C36 POPE  124     112.231  19.206  57.822  1.00  0.00           C
ATOM   9255  C37 POPE  124     112.110  20.486  56.982  1.00  0.00           C
ATOM   9258  C38 POPE  124     113.461  21.056  56.502  1.00  0.00           C
ATOM   9261  C39 POPE  124     113.331  22.506  56.033  1.00  0.00           C
ATOM   9264 0C31 POPE  124     112.560  22.696  54.713  1.00  0.00           C
ATOM   9267 1C31 POPE  124     112.231  24.176  54.482  1.00  0.00           C
ATOM   9270 2C31 POPE  124     111.691  24.476  53.073  1.00  0.00           C
ATOM   9273 3C31 POPE  124     111.400  25.966  52.852  1.00  0.00           C
ATOM   9276 4C31 POPE  124     110.100  26.436  53.533  1.00  0.00           C
ATOM   9279 5C31 POPE  124     109.920  27.956  53.472  1.00  0.00           C
ATOM   9282 6C31 POPE  124     108.580  28.426  54.053  1.00  0.00           C
ATOM   9286  NH3 POPE  125      57.791   9.796  23.162  1.00  0.00           N
ATOM   9290  C12 POPE  125      56.881   8.826  22.433  1.00  0.00           C
ATOM   9293  C11 POPE  125      55.571   8.536  23.183  1.00  0.00           C
ATOM   9296  P   POPE  125      53.400   7.066  22.862  1.00  0.00           P
ATOM   9297  O13 POPE  125      52.551   7.976  22.042  1.00  0.00           O
ATOM   9298  O14 POPE  125      53.191   5.616  22.682  1.00  0.00           O
ATOM   9299  O11 POPE  125      53.201   7.516  24.382  1.00  0.00           O
ATOM   9300  O12 POPE  125      54.881   7.466  22.523  1.00  0.00           O
ATOM   9301  C1  POPE  125      53.501   6.606  25.453  1.00  0.00           C
ATOM   9304  C2  POPE  125      53.470   7.326  26.833  1.00  0.00           C
ATOM   9306  O21 POPE  125      54.031   6.486  27.872  1.00  0.00           O
ATOM   9307  C21 POPE  125      53.241   5.606  28.492  1.00  0.00           C
ATOM   9308  O22 POPE  125      52.061   5.416  28.302  1.00  0.00           O
ATOM   9309  C22 POPE  125      54.080   4.836  29.522  1.00  0.00           C
ATOM   9312  C3  POPE  125      52.080   7.956  27.212  1.00  0.00           C
ATOM   9315  O31 POPE  125      52.001   8.156  28.632  1.00  0.00           O
ATOM   9316  C31 POPE  125      50.911   8.716  29.122  1.00  0.00           C
ATOM   9317  O32 POPE  125      50.161   9.466  28.513  1.00  0.00           O
ATOM   9318  C32 POPE  125      50.681   8.156  30.542  1.00  0.00           C
ATOM   9321  C23 POPE  125      53.261   3.916  30.472  1.00  0.00           C
ATOM   9324  C24 POPE  125      52.841   4.556  31.802  1.00  0.00           C
ATOM   9327  C25 POPE  125      53.971   4.686  32.842  1.00  0.00           C
ATOM   9330  C26 POPE  125      53.490   4.336  34.262  1.00  0.00           C
ATOM   9333  C27 POPE  125      54.621   4.326  35.303  1.00  0.00           C
ATOM   9336  C28 POPE  125      54.140   3.806  36.672  1.00  0.00           C
ATOM   9339  C29 POPE  125      55.250   3.746  37.683  1.00  0.00           C
ATOM   9341 0C21 POPE  125      55.611   4.746  38.512  1.00  0.00           C
ATOM   9343 1C21 POPE  125      54.961   6.106  38.522  1.00  0.00           C
ATOM   9346 2C21 POPE  125      55.561   7.096  39.542  1.00  0.00           C
ATOM   9349 3C21 POPE  125      55.301   6.716  41.002  1.00  0.00           C
ATOM   9352 4C21 POPE  125      55.571   7.876  41.963  1.00  0.00           C
ATOM   9355 5C21 POPE  125      55.110   7.566  43.403  1.00  0.00           C
ATOM   9358 6C21 POPE  125      55.341   8.736  44.362  1.00  0.00           C
ATOM   9361 7C21 POPE  125      54.701   8.486  45.732  1.00  0.00           C
ATOM   9364 8C21 POPE  125      54.970   9.596  46.753  1.00  0.00           C
ATOM   9368  C33 POPE  125      51.110   9.096  31.692  1.00  0.00           C
ATOM   9371  C34 POPE  125      51.301   8.416  33.042  1.00  0.00           C
ATOM   9374  C35 POPE  125      51.721   9.396  34.153  1.00  0.00           C
ATOM   9377  C36 POPE  125      51.961   8.686  35.492  1.00  0.00           C
ATOM   9380  C37 POPE  125      52.201   9.636  36.683  1.00  0.00           C
ATOM   9383  C38 POPE  125      52.610   8.856  37.943  1.00  0.00           C
ATOM   9386  C39 POPE  125      51.500   8.636  38.982  1.00  0.00           C
ATOM   9389 0C31 POPE  125      51.360   9.806  39.973  1.00  0.00           C
ATOM   9392 1C31 POPE  125      50.741   9.376  41.313  1.00  0.00           C
ATOM   9395 2C31 POPE  125      50.551  10.526  42.313  1.00  0.00           C
ATOM   9398 3C31 POPE  125      51.851  11.236  42.702  1.00  0.00           C
ATOM   9401 4C31 POPE  125      51.650  12.246  43.842  1.00  0.00           C
ATOM   9404 5C31 POPE  125      52.950  12.896  44.323  1.00  0.00           C
ATOM   9407 6C31 POPE  125      52.740  13.856  45.492  1.00  0.00           C
ATOM   9411  NH3 POPE  126      83.900 107.715  68.752  1.00  0.00           N
ATOM   9415  C12 POPE  126      83.801 106.226  68.553  1.00  0.00           C
ATOM   9418  C11 POPE  126      85.021 105.415  69.002  1.00  0.00           C
ATOM   9421  P   POPE  126      85.411 103.176  67.623  1.00  0.00           P
ATOM   9422  O13 POPE  126      86.761 102.736  68.013  1.00  0.00           O
ATOM   9423  O14 POPE  126      84.441 102.115  67.272  1.00  0.00           O
ATOM   9424  O11 POPE  126      85.500 104.226  66.443  1.00  0.00           O
ATOM   9425  O12 POPE  126      84.750 104.025  68.792  1.00  0.00           O
ATOM   9426  C1  POPE  126      86.170 103.925  65.202  1.00  0.00           C
ATOM   9429  C2  POPE  126      85.250 103.176  64.193  1.00  0.00           C
ATOM   9431  O21 POPE  126      85.930 103.116  62.912  1.00  0.00           O
ATOM   9432  C21 POPE  126      85.530 102.115  62.122  1.00  0.00           C
ATOM   9433  O22 POPE  126      84.770 101.226  62.443  1.00  0.00           O
ATOM   9434  C22 POPE  126      86.070 102.346  60.703  1.00  0.00           C
ATOM   9437  C3  POPE  126      83.881 103.925  64.042  1.00  0.00           C
ATOM   9440  O31 POPE  126      82.761 103.025  63.892  1.00  0.00           O
ATOM   9441  C31 POPE  126      81.811 103.106  62.943  1.00  0.00           C
ATOM   9442  O32 POPE  126      80.740 102.516  63.022  1.00  0.00           O
ATOM   9443  C32 POPE  126      82.221 103.956  61.742  1.00  0.00           C
ATOM   9446  C23 POPE  126      85.551 101.276  59.702  1.00  0.00           C
ATOM   9449  C24 POPE  126      85.631 101.705  58.232  1.00  0.00           C
ATOM   9452  C25 POPE  126      84.951 100.716  57.292  1.00  0.00           C
ATOM   9455  C26 POPE  126      84.640 101.306  55.913  1.00  0.00           C
ATOM   9458  C27 POPE  126      83.930 100.306  54.993  1.00  0.00           C
ATOM   9461  C28 POPE  126      83.211 100.956  53.792  1.00  0.00           C
ATOM   9464  C29 POPE  126      84.151 101.726  52.892  1.00  0.00           C
ATOM   9466 0C21 POPE  126      83.790 102.686  52.033  1.00  0.00           C
ATOM   9468 1C21 POPE  126      82.381 103.165  51.763  1.00  0.00           C
ATOM   9471 2C21 POPE  126      81.621 102.246  50.792  1.00  0.00           C
ATOM   9474 3C21 POPE  126      82.301 102.055  49.432  1.00  0.00           C
ATOM   9477 4C21 POPE  126      81.590 101.026  48.542  1.00  0.00           C
ATOM   9480 5C21 POPE  126      82.330 100.805  47.213  1.00  0.00           C
ATOM   9483 6C21 POPE  126      81.931  99.496  46.513  1.00  0.00           C
ATOM   9486 7C21 POPE  126      82.551  99.366  45.113  1.00  0.00           C
ATOM   9489 8C21 POPE  126      82.241  98.036  44.422  1.00  0.00           C
ATOM   9493  C33 POPE  126      81.251 103.806  60.552  1.00  0.00           C
ATOM   9496  C34 POPE  126      81.900 104.256  59.232  1.00  0.00           C
ATOM   9499  C35 POPE  126      80.981 104.126  58.022  1.00  0.00           C
ATOM   9502  C36 POPE  126      80.491 102.706  57.743  1.00  0.00           C
ATOM   9505  C37 POPE  126      78.981 102.546  57.962  1.00  0.00           C
ATOM   9508  C38 POPE  126      78.491 101.096  57.962  1.00  0.00           C
ATOM   9511  C39 POPE  126      79.110 100.226  56.862  1.00  0.00           C
ATOM   9514 0C31 POPE  126      78.500  98.825  56.782  1.00  0.00           C
ATOM   9517 1C31 POPE  126      79.521  97.715  57.072  1.00  0.00           C
ATOM   9520 2C31 POPE  126      78.900  96.316  56.992  1.00  0.00           C
ATOM   9523 3C31 POPE  126      78.491  95.916  55.562  1.00  0.00           C
ATOM   9526 4C31 POPE  126      77.991  94.475  55.492  1.00  0.00           C
ATOM   9529 5C31 POPE  126      77.580  94.035  54.083  1.00  0.00           C
ATOM   9532 6C31 POPE  126      76.941  92.635  54.053  1.00  0.00           C
ATOM   9536  NH3 POPE  127      98.761 125.245  24.933  1.00  0.00           N
ATOM   9540  C12 POPE  127      97.560 124.386  24.663  1.00  0.00           C
ATOM   9543  C11 POPE  127      96.811 123.876  25.922  1.00  0.00           C
ATOM   9546  P   POPE  127      97.941 121.716  26.762  1.00  0.00           P
ATOM   9547  O13 POPE  127      96.661 121.005  26.472  1.00  0.00           O
ATOM   9548  O14 POPE  127      99.021 121.556  25.762  1.00  0.00           O
ATOM   9549  O11 POPE  127      98.491 121.226  28.162  1.00  0.00           O
ATOM   9550  O12 POPE  127      97.661 123.256  26.903  1.00  0.00           O
ATOM   9551  C1  POPE  127      99.011 119.876  28.092  1.00  0.00           C
ATOM   9554  C2  POPE  127      99.271 119.245  29.482  1.00  0.00           C
ATOM   9556  O21 POPE  127     100.250 120.056  30.172  1.00  0.00           O
ATOM   9557  C21 POPE  127     100.040 120.086  31.492  1.00  0.00           C
ATOM   9558  O22 POPE  127      99.180 119.475  32.103  1.00  0.00           O
ATOM   9559  C22 POPE  127     101.090 120.975  32.132  1.00  0.00           C
ATOM   9562  C3  POPE  127      99.820 117.815  29.282  1.00  0.00           C
ATOM   9565  O31 POPE  127     100.411 117.295  30.493  1.00  0.00           O
ATOM   9566  C31 POPE  127      99.741 116.306  31.072  1.00  0.00           C
ATOM   9567  O32 POPE  127      98.780 115.735  30.602  1.00  0.00           O
ATOM   9568  C32 POPE  127     100.451 115.905  32.362  1.00  0.00           C
ATOM   9571  C23 POPE  127     100.961 121.005  33.662  1.00  0.00           C
ATOM   9574  C24 POPE  127     102.151 121.745  34.292  1.00  0.00           C
ATOM   9577  C25 POPE  127     102.191 121.626  35.822  1.00  0.00           C
ATOM   9580  C26 POPE  127     101.030 122.316  36.553  1.00  0.00           C
ATOM   9583  C27 POPE  127     101.070 122.036  38.073  1.00  0.00           C
ATOM   9586  C28 POPE  127     100.040 122.836  38.882  1.00  0.00           C
ATOM   9589  C29 POPE  127     100.340 124.315  38.923  1.00  0.00           C
ATOM   9591 0C21 POPE  127     101.131 124.946  39.802  1.00  0.00           C
ATOM   9593 1C21 POPE  127     101.900 124.305  40.932  1.00  0.00           C
ATOM   9596 2C21 POPE  127     101.521 124.895  42.313  1.00  0.00           C
ATOM   9599 3C21 POPE  127     100.051 124.695  42.693  1.00  0.00           C
ATOM   9602 4C21 POPE  127      99.840 124.795  44.212  1.00  0.00           C
ATOM   9605 5C21 POPE  127      98.380 124.646  44.673  1.00  0.00           C
ATOM   9608 6C21 POPE  127      98.240 123.776  45.932  1.00  0.00           C
ATOM   9611 7C21 POPE  127      96.811 123.676  46.462  1.00  0.00           C
ATOM   9614 8C21 POPE  127      96.030 122.476  45.942  1.00  0.00           C
ATOM   9618  C33 POPE  127     100.610 117.036  33.393  1.00  0.00           C
ATOM   9621  C34 POPE  127     101.321 116.516  34.652  1.00  0.00           C
ATOM   9624  C35 POPE  127     101.780 117.645  35.562  1.00  0.00           C
ATOM   9627  C36 POPE  127     102.481 117.146  36.833  1.00  0.00           C
ATOM   9630  C37 POPE  127     102.970 118.305  37.702  1.00  0.00           C
ATOM   9633  C38 POPE  127     103.511 117.885  39.083  1.00  0.00           C
ATOM   9636  C39 POPE  127     102.441 117.185  39.932  1.00  0.00           C
ATOM   9639 0C31 POPE  127     102.680 117.346  41.433  1.00  0.00           C
ATOM   9642 1C31 POPE  127     101.540 116.756  42.272  1.00  0.00           C
ATOM   9645 2C31 POPE  127     101.640 117.085  43.762  1.00  0.00           C
ATOM   9648 3C31 POPE  127     101.411 118.566  44.063  1.00  0.00           C
ATOM   9651 4C31 POPE  127     101.330 118.885  45.562  1.00  0.00           C
ATOM   9654 5C31 POPE  127     101.000 120.366  45.802  1.00  0.00           C
ATOM   9657 6C31 POPE  127     101.080 120.776  47.272  1.00  0.00           C
ATOM   9661  NH3 POPE  128     105.851 105.665  67.702  1.00  0.00           N
ATOM   9665  C12 POPE  128     104.981 105.226  66.572  1.00  0.00           C
ATOM   9668  C11 POPE  128     104.350 106.425  65.843  1.00  0.00           C
ATOM   9671  P   POPE  128     102.610 108.295  66.292  1.00  0.00           P
ATOM   9672  O13 POPE  128     101.720 108.666  67.413  1.00  0.00           O
ATOM   9673  O14 POPE  128     103.390 109.415  65.722  1.00  0.00           O
ATOM   9674  O11 POPE  128     101.741 107.586  65.182  1.00  0.00           O
ATOM   9675  O12 POPE  128     103.551 107.146  66.772  1.00  0.00           O
ATOM   9676  C1  POPE  128     101.791 108.076  63.842  1.00  0.00           C
ATOM   9679  C2  POPE  128     100.961 107.176  62.892  1.00  0.00           C
ATOM   9681  O21 POPE  128     100.451 107.925  61.772  1.00  0.00           O
ATOM   9682  C21 POPE  128     101.350 108.225  60.862  1.00  0.00           C
ATOM   9683  O22 POPE  128     102.560 108.076  60.963  1.00  0.00           O
ATOM   9684  C22 POPE  128     100.600 108.626  59.583  1.00  0.00           C
ATOM   9687  C3  POPE  128      99.750 106.506  63.603  1.00  0.00           C
ATOM   9690  O31 POPE  128      98.810 106.026  62.612  1.00  0.00           O
ATOM   9691  C31 POPE  128      97.731 105.436  63.083  1.00  0.00           C
ATOM   9692  O32 POPE  128      97.501 105.186  64.253  1.00  0.00           O
ATOM   9693  C32 POPE  128      96.830 105.075  61.893  1.00  0.00           C
ATOM   9696  C23 POPE  128     101.570 108.715  58.393  1.00  0.00           C
ATOM   9699  C24 POPE  128     100.921 109.086  57.052  1.00  0.00           C
ATOM   9702  C25 POPE  128     101.961 109.126  55.932  1.00  0.00           C
ATOM   9705  C26 POPE  128     101.411 109.366  54.523  1.00  0.00           C
ATOM   9708  C27 POPE  128     102.571 109.415  53.512  1.00  0.00           C
ATOM   9711  C28 POPE  128     102.161 109.175  52.042  1.00  0.00           C
ATOM   9714  C29 POPE  128     103.411 109.076  51.193  1.00  0.00           C
ATOM   9716 0C21 POPE  128     103.511 109.275  49.873  1.00  0.00           C
ATOM   9718 1C21 POPE  128     102.381 109.596  48.923  1.00  0.00           C
ATOM   9721 2C21 POPE  128     101.720 108.316  48.362  1.00  0.00           C
ATOM   9724 3C21 POPE  128     102.711 107.325  47.732  1.00  0.00           C
ATOM   9727 4C21 POPE  128     102.040 106.056  47.192  1.00  0.00           C
ATOM   9730 5C21 POPE  128     101.231 106.255  45.903  1.00  0.00           C
ATOM   9733 6C21 POPE  128     101.051 104.946  45.132  1.00  0.00           C
ATOM   9736 7C21 POPE  128     100.091 105.075  43.933  1.00  0.00           C
ATOM   9739 8C21 POPE  128     100.060 103.825  43.042  1.00  0.00           C
ATOM   9743  C33 POPE  128      97.441 103.976  61.002  1.00  0.00           C
ATOM   9746  C34 POPE  128      96.780 103.876  59.622  1.00  0.00           C
ATOM   9749  C35 POPE  128      97.021 102.516  58.943  1.00  0.00           C
ATOM   9752  C36 POPE  128      96.290 102.365  57.602  1.00  0.00           C
ATOM   9755  C37 POPE  128      96.350 100.975  56.972  1.00  0.00           C
ATOM   9758  C38 POPE  128      96.411 101.056  55.433  1.00  0.00           C
ATOM   9761  C39 POPE  128      97.840 101.316  54.932  1.00  0.00           C
ATOM   9764 0C31 POPE  128      98.691 100.035  54.983  1.00  0.00           C
ATOM   9767 1C31 POPE  128     100.091 100.226  54.393  1.00  0.00           C
ATOM   9770 2C31 POPE  128     100.911  98.925  54.442  1.00  0.00           C
ATOM   9773 3C31 POPE  128     102.261  99.116  55.142  1.00  0.00           C
ATOM   9776 4C31 POPE  128     103.290  99.946  54.362  1.00  0.00           C
ATOM   9779 5C31 POPE  128     104.521 100.215  55.222  1.00  0.00           C
ATOM   9782 6C31 POPE  128     105.681 100.896  54.502  1.00  0.00           C
ATOM   9786  NH3 POPE  129     105.100  75.846  29.122  1.00  0.00           N
ATOM   9790  C12 POPE  129     104.381  75.185  27.983  1.00  0.00           C
ATOM   9793  C11 POPE  129     104.031  76.216  26.892  1.00  0.00           C
ATOM   9796  P   POPE  129     105.211  78.615  26.903  1.00  0.00           P
ATOM   9797  O13 POPE  129     105.841  78.885  28.213  1.00  0.00           O
ATOM   9798  O14 POPE  129     105.821  79.276  25.722  1.00  0.00           O
ATOM   9799  O11 POPE  129     103.681  78.975  27.052  1.00  0.00           O
ATOM   9800  O12 POPE  129     105.141  77.075  26.622  1.00  0.00           O
ATOM   9801  C1  POPE  129     103.191  79.926  28.012  1.00  0.00           C
ATOM   9804  C2  POPE  129     101.860  79.456  28.692  1.00  0.00           C
ATOM   9806  O21 POPE  129     101.161  80.555  29.322  1.00  0.00           O
ATOM   9807  C21 POPE  129     101.710  81.136  30.383  1.00  0.00           C
ATOM   9808  O22 POPE  129     102.840  80.946  30.802  1.00  0.00           O
ATOM   9809  C22 POPE  129     100.720  82.136  30.962  1.00  0.00           C
ATOM   9812  C3  POPE  129     102.031  78.236  29.643  1.00  0.00           C
ATOM   9815  O31 POPE  129     100.841  77.946  30.402  1.00  0.00           O
ATOM   9816  C31 POPE  129      99.951  77.146  29.812  1.00  0.00           C
ATOM   9817  O32 POPE  129     100.071  76.676  28.692  1.00  0.00           O
ATOM   9818  C32 POPE  129      98.801  76.876  30.783  1.00  0.00           C
ATOM   9821  C23 POPE  129     100.860  82.246  32.502  1.00  0.00           C
ATOM   9824  C24 POPE  129     100.340  81.016  33.253  1.00  0.00           C
ATOM   9827  C25 POPE  129     100.720  81.036  34.743  1.00  0.00           C
ATOM   9830  C26 POPE  129      99.920  82.026  35.592  1.00  0.00           C
ATOM   9833  C27 POPE  129     100.430  82.036  37.042  1.00  0.00           C
ATOM   9836  C28 POPE  129      99.531  82.815  38.013  1.00  0.00           C
ATOM   9839  C29 POPE  129     100.080  82.696  39.412  1.00  0.00           C
ATOM   9841 0C21 POPE  129      99.661  81.826  40.342  1.00  0.00           C
ATOM   9843 1C21 POPE  129      98.561  80.806  40.162  1.00  0.00           C
ATOM   9846 2C21 POPE  129      98.341  79.926  41.402  1.00  0.00           C
ATOM   9849 3C21 POPE  129      97.860  80.706  42.632  1.00  0.00           C
ATOM   9852 4C21 POPE  129      97.330  79.795  43.743  1.00  0.00           C
ATOM   9855 5C21 POPE  129      96.990  80.545  45.043  1.00  0.00           C
ATOM   9858 6C21 POPE  129      96.030  81.726  44.832  1.00  0.00           C
ATOM   9861 7C21 POPE  129      95.561  82.346  46.152  1.00  0.00           C
ATOM   9864 8C21 POPE  129      94.750  83.636  45.993  1.00  0.00           C
ATOM   9868  C33 POPE  129      97.911  75.666  30.393  1.00  0.00           C
ATOM   9871  C34 POPE  129      96.830  75.336  31.443  1.00  0.00           C
ATOM   9874  C35 POPE  129      97.390  75.255  32.872  1.00  0.00           C
ATOM   9877  C36 POPE  129      96.360  74.816  33.922  1.00  0.00           C
ATOM   9880  C37 POPE  129      96.860  75.045  35.362  1.00  0.00           C
ATOM   9883  C38 POPE  129      95.771  74.706  36.382  1.00  0.00           C
ATOM   9886  C39 POPE  129      96.161  75.005  37.842  1.00  0.00           C
ATOM   9889 0C31 POPE  129      95.071  74.516  38.793  1.00  0.00           C
ATOM   9892 1C31 POPE  129      95.320  74.855  40.272  1.00  0.00           C
ATOM   9895 2C31 POPE  129      94.131  74.435  41.152  1.00  0.00           C
ATOM   9898 3C31 POPE  129      94.201  74.975  42.592  1.00  0.00           C
ATOM   9901 4C31 POPE  129      95.180  74.215  43.493  1.00  0.00           C
ATOM   9904 5C31 POPE  129      95.191  74.756  44.923  1.00  0.00           C
ATOM   9907 6C31 POPE  129      95.991  73.905  45.913  1.00  0.00           C
ATOM   9911  NH3 POPE  130      20.871  64.205  28.472  1.00  0.00           N
ATOM   9915  C12 POPE  130      19.741  65.106  28.042  1.00  0.00           C
ATOM   9918  C11 POPE  130      20.121  65.975  26.822  1.00  0.00           C
ATOM   9921  P   POPE  130      17.910  67.346  26.422  1.00  0.00           P
ATOM   9922  O13 POPE  130      17.591  68.685  25.862  1.00  0.00           O
ATOM   9923  O14 POPE  130      17.561  66.225  25.532  1.00  0.00           O
ATOM   9924  O11 POPE  130      17.201  67.155  27.842  1.00  0.00           O
ATOM   9925  O12 POPE  130      19.441  67.225  26.842  1.00  0.00           O
ATOM   9926  C1  POPE  130      16.031  67.935  28.142  1.00  0.00           C
ATOM   9929  C2  POPE  130      15.830  68.136  29.672  1.00  0.00           C
ATOM   9931  O21 POPE  130      15.310  66.926  30.262  1.00  0.00           O
ATOM   9932  C21 POPE  130      15.681  66.726  31.522  1.00  0.00           C
ATOM   9933  O22 POPE  130      16.411  67.446  32.173  1.00  0.00           O
ATOM   9934  C22 POPE  130      15.101  65.426  32.073  1.00  0.00           C
ATOM   9937  C3  POPE  130      14.881  69.356  29.923  1.00  0.00           C
ATOM   9940  O31 POPE  130      14.251  69.366  31.222  1.00  0.00           O
ATOM   9941  C31 POPE  130      14.801  70.155  32.132  1.00  0.00           C
ATOM   9942  O32 POPE  130      15.751  70.905  31.963  1.00  0.00           O
ATOM   9943  C32 POPE  130      14.021  70.036  33.432  1.00  0.00           C
ATOM   9946  C23 POPE  130      15.521  65.246  33.542  1.00  0.00           C
ATOM   9949  C24 POPE  130      15.091  63.906  34.132  1.00  0.00           C
ATOM   9952  C25 POPE  130      15.801  63.596  35.462  1.00  0.00           C
ATOM   9955  C26 POPE  130      15.771  64.766  36.452  1.00  0.00           C
ATOM   9958  C27 POPE  130      16.700  64.545  37.652  1.00  0.00           C
ATOM   9961  C28 POPE  130      16.781  65.825  38.502  1.00  0.00           C
ATOM   9964  C29 POPE  130      17.521  65.596  39.792  1.00  0.00           C
ATOM   9966 0C21 POPE  130      16.961  65.146  40.932  1.00  0.00           C
ATOM   9968 1C21 POPE  130      15.501  64.766  41.103  1.00  0.00           C
ATOM   9971 2C21 POPE  130      14.791  65.666  42.122  1.00  0.00           C
ATOM   9974 3C21 POPE  130      15.061  65.246  43.572  1.00  0.00           C
ATOM   9977 4C21 POPE  130      14.580  66.286  44.583  1.00  0.00           C
ATOM   9980 5C21 POPE  130      14.541  65.725  46.012  1.00  0.00           C
ATOM   9983 6C21 POPE  130      13.221  65.005  46.313  1.00  0.00           C
ATOM   9986 7C21 POPE  130      13.151  64.426  47.722  1.00  0.00           C
ATOM   9989 8C21 POPE  130      11.761  63.885  48.062  1.00  0.00           C
ATOM   9993  C33 POPE  130      14.841  69.196  34.442  1.00  0.00           C
ATOM   9996  C34 POPE  130      14.121  68.956  35.763  1.00  0.00           C
ATOM   9999  C35 POPE  130      14.001  70.225  36.592  1.00  0.00           C
ATOM  10002  C36 POPE  130      13.531  69.946  38.013  1.00  0.00           C
ATOM  10005  C37 POPE  130      13.401  71.255  38.803  1.00  0.00           C
ATOM  10008  C38 POPE  130      12.981  71.026  40.253  1.00  0.00           C
ATOM  10011  C39 POPE  130      12.250  72.246  40.812  1.00  0.00           C
ATOM  10014 0C31 POPE  130      11.981  72.136  42.313  1.00  0.00           C
ATOM  10017 1C31 POPE  130      11.271  73.396  42.842  1.00  0.00           C
ATOM  10020 2C31 POPE  130      11.330  73.506  44.372  1.00  0.00           C
ATOM  10023 3C31 POPE  130      12.761  73.755  44.872  1.00  0.00           C
ATOM  10026 4C31 POPE  130      12.841  73.766  46.402  1.00  0.00           C
ATOM  10029 5C31 POPE  130      14.251  73.496  46.912  1.00  0.00           C
ATOM  10032 6C31 POPE  130      14.291  73.416  48.432  1.00  0.00           C
ATOM  10036  NH3 POPE  131     118.390  28.416  26.963  1.00  0.00           N
ATOM  10040  C12 POPE  131     118.461  27.506  28.172  1.00  0.00           C
ATOM  10043  C11 POPE  131     119.360  26.276  27.962  1.00  0.00           C
ATOM  10046  P   POPE  131     119.920  23.996  29.152  1.00  0.00           P
ATOM  10047  O13 POPE  131     118.920  22.896  29.173  1.00  0.00           O
ATOM  10048  O14 POPE  131     120.930  23.926  28.083  1.00  0.00           O
ATOM  10049  O11 POPE  131     120.661  24.106  30.563  1.00  0.00           O
ATOM  10050  O12 POPE  131     119.151  25.376  29.062  1.00  0.00           O
ATOM  10051  C1  POPE  131     121.210  25.336  31.072  1.00  0.00           C
ATOM  10054  C2  POPE  131     122.720  25.196  31.443  1.00  0.00           C
ATOM  10056  O21 POPE  131     122.951  24.316  32.572  1.00  0.00           O
ATOM  10057  C21 POPE  131     122.700  24.825  33.782  1.00  0.00           C
ATOM  10058  O22 POPE  131     121.990  25.786  34.013  1.00  0.00           O
ATOM  10059  C22 POPE  131     123.551  24.096  34.822  1.00  0.00           C
ATOM  10062  C3  POPE  131     123.491  26.556  31.583  1.00  0.00           C
ATOM  10065  O31 POPE  131     124.861  26.296  31.952  1.00  0.00           O
ATOM  10066  C31 POPE  131     125.472  26.716  33.083  1.00  0.00           C
ATOM  10067  O32 POPE  131     126.552  26.266  33.452  1.00  0.00           O
ATOM  10068  C32 POPE  131     124.751  27.856  33.792  1.00  0.00           C
ATOM  10071  C23 POPE  131     122.980  24.226  36.243  1.00  0.00           C
ATOM  10074  C24 POPE  131     123.930  23.716  37.343  1.00  0.00           C
ATOM  10077  C25 POPE  131     124.932  24.756  37.882  1.00  0.00           C
ATOM  10080  C26 POPE  131     125.552  24.286  39.202  1.00  0.00           C
ATOM  10083  C27 POPE  131     126.252  25.406  39.993  1.00  0.00           C
ATOM  10086  C28 POPE  131     126.472  25.046  41.482  1.00  0.00           C
ATOM  10089  C29 POPE  131     125.162  25.016  42.243  1.00  0.00           C
ATOM  10091 0C21 POPE  131     124.972  25.186  43.563  1.00  0.00           C
ATOM  10093 1C21 POPE  131     126.021  25.385  44.622  1.00  0.00           C
ATOM  10096 2C21 POPE  131     125.881  24.316  45.722  1.00  0.00           C
ATOM  10099 3C21 POPE  131     126.761  24.596  46.953  1.00  0.00           C
ATOM  10102 4C21 POPE  131     126.422  23.686  48.143  1.00  0.00           C
ATOM  10105 5C21 POPE  131     126.922  24.236  49.482  1.00  0.00           C
ATOM  10108 6C21 POPE  131     128.452  24.266  49.612  1.00  0.00           C
ATOM  10111 7C21 POPE  131     128.931  24.996  50.882  1.00  0.00           C
ATOM  10114 8C21 POPE  131     130.442  24.926  51.093  1.00  0.00           C
ATOM  10118  C33 POPE  131     125.422  28.226  35.123  1.00  0.00           C
ATOM  10121  C34 POPE  131     125.031  29.626  35.592  1.00  0.00           C
ATOM  10124  C35 POPE  131     125.532  29.886  37.013  1.00  0.00           C
ATOM  10127  C36 POPE  131     124.391  29.966  38.022  1.00  0.00           C
ATOM  10130  C37 POPE  131     124.891  29.966  39.463  1.00  0.00           C
ATOM  10133  C38 POPE  131     123.751  30.155  40.472  1.00  0.00           C
ATOM  10136  C39 POPE  131     124.280  30.396  41.893  1.00  0.00           C
ATOM  10139 0C31 POPE  131     123.170  30.686  42.903  1.00  0.00           C
ATOM  10142 1C31 POPE  131     123.590  31.736  43.943  1.00  0.00           C
ATOM  10145 2C31 POPE  131     122.530  31.976  45.012  1.00  0.00           C
ATOM  10148 3C31 POPE  131     122.511  30.876  46.082  1.00  0.00           C
ATOM  10151 4C31 POPE  131     121.400  31.075  47.122  1.00  0.00           C
ATOM  10154 5C31 POPE  131     121.411  29.996  48.203  1.00  0.00           C
ATOM  10157 6C31 POPE  131     120.231  30.076  49.172  1.00  0.00           C
ATOM  10161  NH3 POPE  132      42.981  36.396  26.492  1.00  0.00           N
ATOM  10165  C12 POPE  132      42.921  36.886  27.912  1.00  0.00           C
ATOM  10168  C11 POPE  132      44.000  37.936  28.202  1.00  0.00           C
ATOM  10171  P   POPE  132      44.221  37.586  30.753  1.00  0.00           P
ATOM  10172  O13 POPE  132      43.220  36.516  30.913  1.00  0.00           O
ATOM  10173  O14 POPE  132      45.641  37.206  30.602  1.00  0.00           O
ATOM  10174  O11 POPE  132      44.080  38.596  31.963  1.00  0.00           O
ATOM  10175  O12 POPE  132      43.831  38.496  29.512  1.00  0.00           O
ATOM  10176  C1  POPE  132      44.681  38.386  33.242  1.00  0.00           C
ATOM  10179  C2  POPE  132      43.621  37.905  34.282  1.00  0.00           C
ATOM  10181  O21 POPE  132      43.891  38.356  35.633  1.00  0.00           O
ATOM  10182  C21 POPE  132      44.811  37.716  36.322  1.00  0.00           C
ATOM  10183  O22 POPE  132      45.720  37.046  35.862  1.00  0.00           O
ATOM  10184  C22 POPE  132      44.540  37.866  37.833  1.00  0.00           C
ATOM  10187  C3  POPE  132      43.341  36.376  34.192  1.00  0.00           C
ATOM  10190  O31 POPE  132      42.820  35.806  35.403  1.00  0.00           O
ATOM  10191  C31 POPE  132      41.511  35.666  35.653  1.00  0.00           C
ATOM  10192  O32 POPE  132      41.071  34.876  36.493  1.00  0.00           O
ATOM  10193  C32 POPE  132      40.601  36.696  34.973  1.00  0.00           C
ATOM  10196  C23 POPE  132      45.841  37.956  38.673  1.00  0.00           C
ATOM  10199  C24 POPE  132      45.611  37.716  40.183  1.00  0.00           C
ATOM  10202  C25 POPE  132      45.400  36.246  40.583  1.00  0.00           C
ATOM  10205  C26 POPE  132      46.640  35.356  40.333  1.00  0.00           C
ATOM  10208  C27 POPE  132      46.560  33.996  41.063  1.00  0.00           C
ATOM  10211  C28 POPE  132      47.801  33.766  41.953  1.00  0.00           C
ATOM  10214  C29 POPE  132      47.700  32.545  42.833  1.00  0.00           C
ATOM  10216 0C21 POPE  132      47.131  32.516  44.053  1.00  0.00           C
ATOM  10218 1C21 POPE  132      46.441  33.696  44.692  1.00  0.00           C
ATOM  10221 2C21 POPE  132      47.360  34.536  45.592  1.00  0.00           C
ATOM  10224 3C21 POPE  132      46.681  35.846  46.033  1.00  0.00           C
ATOM  10227 4C21 POPE  132      47.581  36.776  46.862  1.00  0.00           C
ATOM  10230 5C21 POPE  132      48.071  36.146  48.172  1.00  0.00           C
ATOM  10233 6C21 POPE  132      48.691  37.186  49.123  1.00  0.00           C
ATOM  10236 7C21 POPE  132      49.321  36.565  50.373  1.00  0.00           C
ATOM  10239 8C21 POPE  132      49.930  37.606  51.313  1.00  0.00           C
ATOM  10243  C33 POPE  132      40.481  37.966  35.853  1.00  0.00           C
ATOM  10246  C34 POPE  132      39.330  38.905  35.472  1.00  0.00           C
ATOM  10249  C35 POPE  132      39.140  40.006  36.532  1.00  0.00           C
ATOM  10252  C36 POPE  132      38.411  39.506  37.782  1.00  0.00           C
ATOM  10255  C37 POPE  132      38.251  40.596  38.852  1.00  0.00           C
ATOM  10258  C38 POPE  132      37.490  40.106  40.092  1.00  0.00           C
ATOM  10261  C39 POPE  132      35.990  39.896  39.862  1.00  0.00           C
ATOM  10264 0C31 POPE  132      35.261  39.516  41.163  1.00  0.00           C
ATOM  10267 1C31 POPE  132      33.740  39.666  41.093  1.00  0.00           C
ATOM  10270 2C31 POPE  132      33.011  38.526  40.362  1.00  0.00           C
ATOM  10273 3C31 POPE  132      31.490  38.746  40.393  1.00  0.00           C
ATOM  10276 4C31 POPE  132      30.671  37.516  40.002  1.00  0.00           C
ATOM  10279 5C31 POPE  132      29.160  37.776  40.072  1.00  0.00           C
ATOM  10282 6C31 POPE  132      28.301  36.516  39.993  1.00  0.00           C
ATOM  10286  NH3 POPE  133      55.511  76.396  29.262  1.00  0.00           N
ATOM  10290  C12 POPE  133      56.821  76.726  28.602  1.00  0.00           C
ATOM  10293  C11 POPE  133      57.220  78.185  28.852  1.00  0.00           C
ATOM  10296  P   POPE  133      59.261  79.766  28.712  1.00  0.00           P
ATOM  10297  O13 POPE  133      58.220  80.795  28.952  1.00  0.00           O
ATOM  10298  O14 POPE  133      60.240  80.115  27.663  1.00  0.00           O
ATOM  10299  O11 POPE  133      60.110  79.465  30.012  1.00  0.00           O
ATOM  10300  O12 POPE  133      58.551  78.386  28.362  1.00  0.00           O
ATOM  10301  C1  POPE  133      59.461  78.975  31.192  1.00  0.00           C
ATOM  10304  C2  POPE  133      60.400  78.776  32.432  1.00  0.00           C
ATOM  10306  O21 POPE  133      59.841  79.336  33.632  1.00  0.00           O
ATOM  10307  C21 POPE  133      58.661  78.856  34.003  1.00  0.00           C
ATOM  10308  O22 POPE  133      57.960  78.096  33.362  1.00  0.00           O
ATOM  10309  C22 POPE  133      58.290  79.446  35.362  1.00  0.00           C
ATOM  10312  C3  POPE  133      61.830  79.366  32.252  1.00  0.00           C
ATOM  10315  O31 POPE  133      62.691  78.946  33.342  1.00  0.00           O
ATOM  10316  C31 POPE  133      63.871  79.535  33.382  1.00  0.00           C
ATOM  10317  O32 POPE  133      64.261  80.395  32.602  1.00  0.00           O
ATOM  10318  C32 POPE  133      64.691  78.975  34.563  1.00  0.00           C
ATOM  10321  C23 POPE  133      56.761  79.356  35.633  1.00  0.00           C
ATOM  10324  C24 POPE  133      56.380  79.696  37.083  1.00  0.00           C
ATOM  10327  C25 POPE  133      56.721  78.556  38.052  1.00  0.00           C
ATOM  10330  C26 POPE  133      56.511  78.926  39.533  1.00  0.00           C
ATOM  10333  C27 POPE  133      56.931  77.776  40.462  1.00  0.00           C
ATOM  10336  C28 POPE  133      56.710  78.045  41.963  1.00  0.00           C
ATOM  10339  C29 POPE  133      57.451  79.266  42.442  1.00  0.00           C
ATOM  10341 0C21 POPE  133      57.071  80.086  43.432  1.00  0.00           C
ATOM  10343 1C21 POPE  133      55.860  79.916  44.312  1.00  0.00           C
ATOM  10346 2C21 POPE  133      56.240  79.946  45.812  1.00  0.00           C
ATOM  10349 3C21 POPE  133      55.021  79.766  46.722  1.00  0.00           C
ATOM  10352 4C21 POPE  133      55.291  80.216  48.172  1.00  0.00           C
ATOM  10355 5C21 POPE  133      54.041  80.716  48.923  1.00  0.00           C
ATOM  10358 6C21 POPE  133      53.441  81.985  48.283  1.00  0.00           C
ATOM  10361 7C21 POPE  133      52.400  82.675  49.162  1.00  0.00           C
ATOM  10364 8C21 POPE  133      51.770  83.895  48.483  1.00  0.00           C
ATOM  10368  C33 POPE  133      66.211  79.286  34.512  1.00  0.00           C
ATOM  10371  C34 POPE  133      66.731  80.236  35.612  1.00  0.00           C
ATOM  10374  C35 POPE  133      66.561  79.686  37.042  1.00  0.00           C
ATOM  10377  C36 POPE  133      67.351  80.506  38.073  1.00  0.00           C
ATOM  10380  C37 POPE  133      67.191  80.005  39.513  1.00  0.00           C
ATOM  10383  C38 POPE  133      68.381  80.336  40.412  1.00  0.00           C
ATOM  10386  C39 POPE  133      68.641  81.836  40.612  1.00  0.00           C
ATOM  10389 0C31 POPE  133      69.920  82.075  41.423  1.00  0.00           C
ATOM  10392 1C31 POPE  133      70.141  83.556  41.772  1.00  0.00           C
ATOM  10395 2C31 POPE  133      71.281  83.745  42.782  1.00  0.00           C
ATOM  10398 3C31 POPE  133      71.320  85.135  43.423  1.00  0.00           C
ATOM  10401 4C31 POPE  133      70.031  85.466  44.193  1.00  0.00           C
ATOM  10404 5C31 POPE  133      70.200  86.576  45.232  1.00  0.00           C
ATOM  10407 6C31 POPE  133      68.911  86.836  46.012  1.00  0.00           C
ATOM  10411  NH3 POPE  134      34.580  22.706  69.772  1.00  0.00           N
ATOM  10415  C12 POPE  134      35.621  22.196  70.742  1.00  0.00           C
ATOM  10418  C11 POPE  134      36.150  23.266  71.732  1.00  0.00           C
ATOM  10421  P   POPE  134      35.790  25.706  70.763  1.00  0.00           P
ATOM  10422  O13 POPE  134      34.461  25.446  71.342  1.00  0.00           O
ATOM  10423  O14 POPE  134      36.551  26.916  71.142  1.00  0.00           O
ATOM  10424  O11 POPE  134      35.691  25.556  69.183  1.00  0.00           O
ATOM  10425  O12 POPE  134      36.671  24.446  71.103  1.00  0.00           O
ATOM  10426  C1  POPE  134      36.851  25.806  68.382  1.00  0.00           C
ATOM  10429  C2  POPE  134      36.441  26.316  66.963  1.00  0.00           C
ATOM  10431  O21 POPE  134      37.441  26.066  65.932  1.00  0.00           O
ATOM  10432  C21 POPE  134      38.661  26.546  66.142  1.00  0.00           C
ATOM  10433  O22 POPE  134      39.000  27.256  67.072  1.00  0.00           O
ATOM  10434  C22 POPE  134      39.641  26.016  65.102  1.00  0.00           C
ATOM  10437  C3  POPE  134      35.921  27.776  66.963  1.00  0.00           C
ATOM  10440  O31 POPE  134      35.130  27.976  65.773  1.00  0.00           O
ATOM  10441  C31 POPE  134      34.611  29.186  65.633  1.00  0.00           C
ATOM  10442  O32 POPE  134      34.731  30.116  66.423  1.00  0.00           O
ATOM  10443  C32 POPE  134      33.790  29.206  64.333  1.00  0.00           C
ATOM  10446  C23 POPE  134      41.061  26.666  65.193  1.00  0.00           C
ATOM  10449  C24 POPE  134      41.421  27.486  63.943  1.00  0.00           C
ATOM  10452  C25 POPE  134      42.770  28.206  63.993  1.00  0.00           C
ATOM  10455  C26 POPE  134      42.960  29.065  62.732  1.00  0.00           C
ATOM  10458  C27 POPE  134      44.330  29.746  62.632  1.00  0.00           C
ATOM  10461  C28 POPE  134      44.361  30.946  61.672  1.00  0.00           C
ATOM  10464  C29 POPE  134      44.031  30.596  60.243  1.00  0.00           C
ATOM  10466 0C21 POPE  134      43.301  31.356  59.393  1.00  0.00           C
ATOM  10468 1C21 POPE  134      42.711  32.706  59.713  1.00  0.00           C
ATOM  10471 2C21 POPE  134      42.451  33.635  58.512  1.00  0.00           C
ATOM  10474 3C21 POPE  134      41.421  33.106  57.513  1.00  0.00           C
ATOM  10477 4C21 POPE  134      40.911  34.146  56.493  1.00  0.00           C
ATOM  10480 5C21 POPE  134      39.961  35.176  57.132  1.00  0.00           C
ATOM  10483 6C21 POPE  134      39.150  35.966  56.103  1.00  0.00           C
ATOM  10486 7C21 POPE  134      38.201  36.976  56.763  1.00  0.00           C
ATOM  10489 8C21 POPE  134      37.360  37.786  55.783  1.00  0.00           C
ATOM  10493  C33 POPE  134      34.631  28.896  63.062  1.00  0.00           C
ATOM  10496  C34 POPE  134      33.841  28.966  61.742  1.00  0.00           C
ATOM  10499  C35 POPE  134      32.821  27.836  61.502  1.00  0.00           C
ATOM  10502  C36 POPE  134      32.031  28.036  60.193  1.00  0.00           C
ATOM  10505  C37 POPE  134      32.251  26.896  59.193  1.00  0.00           C
ATOM  10508  C38 POPE  134      31.711  27.146  57.772  1.00  0.00           C
ATOM  10511  C39 POPE  134      32.301  28.396  57.093  1.00  0.00           C
ATOM  10514 0C31 POPE  134      32.191  28.346  55.562  1.00  0.00           C
ATOM  10517 1C31 POPE  134      32.801  29.586  54.882  1.00  0.00           C
ATOM  10520 2C31 POPE  134      32.871  29.486  53.353  1.00  0.00           C
ATOM  10523 3C31 POPE  134      33.740  28.316  52.873  1.00  0.00           C
ATOM  10526 4C31 POPE  134      34.091  28.396  51.382  1.00  0.00           C
ATOM  10529 5C31 POPE  134      34.880  27.186  50.893  1.00  0.00           C
ATOM  10532 6C31 POPE  134      35.250  27.256  49.412  1.00  0.00           C
ATOM  10536  NH3 POPE  135      66.161  81.385  68.962  1.00  0.00           N
ATOM  10540  C12 POPE  135      65.091  81.795  67.992  1.00  0.00           C
ATOM  10543  C11 POPE  135      65.211  83.305  67.752  1.00  0.00           C
ATOM  10546  P   POPE  135      66.720  84.706  69.412  1.00  0.00           P
ATOM  10547  O13 POPE  135      66.680  86.075  68.873  1.00  0.00           O
ATOM  10548  O14 POPE  135      66.941  84.456  70.843  1.00  0.00           O
ATOM  10549  O11 POPE  135      67.851  83.846  68.673  1.00  0.00           O
ATOM  10550  O12 POPE  135      65.371  83.976  69.002  1.00  0.00           O
ATOM  10551  C1  POPE  135      69.061  84.485  68.222  1.00  0.00           C
ATOM  10554  C2  POPE  135      69.150  84.545  66.672  1.00  0.00           C
ATOM  10556  O21 POPE  135      67.890  85.035  66.222  1.00  0.00           O
ATOM  10557  C21 POPE  135      67.700  85.766  65.132  1.00  0.00           C
ATOM  10558  O22 POPE  135      66.580  86.045  64.722  1.00  0.00           O
ATOM  10559  C22 POPE  135      68.930  86.276  64.403  1.00  0.00           C
ATOM  10562  C3  POPE  135      69.411  83.136  66.082  1.00  0.00           C
ATOM  10565  O31 POPE  135      69.000  83.045  64.692  1.00  0.00           O
ATOM  10566  C31 POPE  135      67.851  82.405  64.482  1.00  0.00           C
ATOM  10567  O32 POPE  135      67.170  81.876  65.342  1.00  0.00           O
ATOM  10568  C32 POPE  135      67.560  82.325  62.972  1.00  0.00           C
ATOM  10571  C23 POPE  135      68.501  87.155  63.192  1.00  0.00           C
ATOM  10574  C24 POPE  135      69.711  87.766  62.472  1.00  0.00           C
ATOM  10577  C25 POPE  135      69.351  88.916  61.513  1.00  0.00           C
ATOM  10580  C26 POPE  135      70.621  89.526  60.913  1.00  0.00           C
ATOM  10583  C27 POPE  135      70.451  90.905  60.263  1.00  0.00           C
ATOM  10586  C28 POPE  135      69.891  90.935  58.822  1.00  0.00           C
ATOM  10589  C29 POPE  135      68.411  90.766  58.663  1.00  0.00           C
ATOM  10591 0C21 POPE  135      67.491  91.745  58.593  1.00  0.00           C
ATOM  10593 1C21 POPE  135      67.741  93.225  58.743  1.00  0.00           C
ATOM  10596 2C21 POPE  135      66.981  94.116  57.743  1.00  0.00           C
ATOM  10599 3C21 POPE  135      65.470  94.155  58.003  1.00  0.00           C
ATOM  10602 4C21 POPE  135      64.790  95.405  57.443  1.00  0.00           C
ATOM  10605 5C21 POPE  135      64.841  95.495  55.913  1.00  0.00           C
ATOM  10608 6C21 POPE  135      63.720  94.725  55.202  1.00  0.00           C
ATOM  10611 7C21 POPE  135      63.641  95.086  53.712  1.00  0.00           C
ATOM  10614 8C21 POPE  135      62.351  94.636  53.022  1.00  0.00           C
ATOM  10618  C33 POPE  135      67.030  80.926  62.532  1.00  0.00           C
ATOM  10621  C34 POPE  135      66.631  80.876  61.053  1.00  0.00           C
ATOM  10624  C35 POPE  135      66.061  79.516  60.622  1.00  0.00           C
ATOM  10627  C36 POPE  135      65.691  79.496  59.132  1.00  0.00           C
ATOM  10630  C37 POPE  135      64.891  78.256  58.712  1.00  0.00           C
ATOM  10633  C38 POPE  135      64.441  78.295  57.243  1.00  0.00           C
ATOM  10636  C39 POPE  135      63.210  79.185  56.972  1.00  0.00           C
ATOM  10639 0C31 POPE  135      61.910  78.586  57.522  1.00  0.00           C
ATOM  10642 1C31 POPE  135      60.631  79.386  57.213  1.00  0.00           C
ATOM  10645 2C31 POPE  135      60.211  79.366  55.732  1.00  0.00           C
ATOM  10648 3C31 POPE  135      58.790  79.926  55.552  1.00  0.00           C
ATOM  10651 4C31 POPE  135      58.441  80.276  54.092  1.00  0.00           C
ATOM  10654 5C31 POPE  135      57.080  80.996  53.993  1.00  0.00           C
ATOM  10657 6C31 POPE  135      56.681  81.376  52.572  1.00  0.00           C
ATOM  10661  NH3 POPE  136      42.121  45.946  69.792  1.00  0.00           N
ATOM  10665  C12 POPE  136      41.421  47.176  70.303  1.00  0.00           C
ATOM  10668  C11 POPE  136      39.941  46.896  70.633  1.00  0.00           C
ATOM  10671  P   POPE  136      38.281  47.685  68.772  1.00  0.00           P
ATOM  10672  O13 POPE  136      37.360  46.556  68.993  1.00  0.00           O
ATOM  10673  O14 POPE  136      37.700  49.016  68.502  1.00  0.00           O
ATOM  10674  O11 POPE  136      39.340  47.326  67.653  1.00  0.00           O
ATOM  10675  O12 POPE  136      39.121  47.916  70.072  1.00  0.00           O
ATOM  10676  C1  POPE  136      38.941  46.845  66.352  1.00  0.00           C
ATOM  10679  C2  POPE  136      38.680  48.006  65.333  1.00  0.00           C
ATOM  10681  O21 POPE  136      37.621  47.736  64.393  1.00  0.00           O
ATOM  10682  C21 POPE  136      36.401  47.786  64.862  1.00  0.00           C
ATOM  10683  O22 POPE  136      36.040  47.466  65.983  1.00  0.00           O
ATOM  10684  C22 POPE  136      35.520  48.566  63.903  1.00  0.00           C
ATOM  10687  C3  POPE  136      39.941  48.366  64.492  1.00  0.00           C
ATOM  10690  O31 POPE  136      39.671  49.456  63.572  1.00  0.00           O
ATOM  10691  C31 POPE  136      40.191  50.636  63.862  1.00  0.00           C
ATOM  10692  O32 POPE  136      40.931  50.876  64.803  1.00  0.00           O
ATOM  10693  C32 POPE  136      39.701  51.686  62.852  1.00  0.00           C
ATOM  10696  C23 POPE  136      35.650  48.225  62.413  1.00  0.00           C
ATOM  10699  C24 POPE  136      36.080  49.415  61.522  1.00  0.00           C
ATOM  10702  C25 POPE  136      34.961  50.455  61.352  1.00  0.00           C
ATOM  10705  C26 POPE  136      35.371  51.596  60.412  1.00  0.00           C
ATOM  10708  C27 POPE  136      34.451  52.815  60.412  1.00  0.00           C
ATOM  10711  C28 POPE  136      35.020  53.935  59.513  1.00  0.00           C
ATOM  10714  C29 POPE  136      34.271  55.226  59.622  1.00  0.00           C
ATOM  10716 0C21 POPE  136      33.061  55.496  59.083  1.00  0.00           C
ATOM  10718 1C21 POPE  136      32.211  54.556  58.263  1.00  0.00           C
ATOM  10721 2C21 POPE  136      31.881  55.086  56.862  1.00  0.00           C
ATOM  10724 3C21 POPE  136      30.791  54.246  56.173  1.00  0.00           C
ATOM  10727 4C21 POPE  136      30.171  54.876  54.923  1.00  0.00           C
ATOM  10730 5C21 POPE  136      31.150  55.005  53.743  1.00  0.00           C
ATOM  10733 6C21 POPE  136      30.470  55.465  52.452  1.00  0.00           C
ATOM  10736 7C21 POPE  136      31.381  55.276  51.222  1.00  0.00           C
ATOM  10739 8C21 POPE  136      30.830  55.856  49.923  1.00  0.00           C
ATOM  10743  C33 POPE  136      40.000  51.346  61.373  1.00  0.00           C
ATOM  10746  C34 POPE  136      39.371  52.336  60.382  1.00  0.00           C
ATOM  10749  C35 POPE  136      39.671  52.026  58.912  1.00  0.00           C
ATOM  10752  C36 POPE  136      39.161  50.646  58.493  1.00  0.00           C
ATOM  10755  C37 POPE  136      39.261  50.336  56.982  1.00  0.00           C
ATOM  10758  C38 POPE  136      38.561  51.336  56.063  1.00  0.00           C
ATOM  10761  C39 POPE  136      37.091  51.626  56.392  1.00  0.00           C
ATOM  10764 0C31 POPE  136      36.201  50.385  56.443  1.00  0.00           C
ATOM  10767 1C31 POPE  136      34.781  50.725  56.002  1.00  0.00           C
ATOM  10770 2C31 POPE  136      33.720  49.795  56.583  1.00  0.00           C
ATOM  10773 3C31 POPE  136      32.330  50.065  55.993  1.00  0.00           C
ATOM  10776 4C31 POPE  136      32.211  49.655  54.513  1.00  0.00           C
ATOM  10779 5C31 POPE  136      30.841  50.016  53.923  1.00  0.00           C
ATOM  10782 6C31 POPE  136      30.731  49.636  52.443  1.00  0.00           C
ATOM  10786  NH3 POPE  137      91.900  56.276  25.542  1.00  0.00           N
ATOM  10790  C12 POPE  137      90.620  56.876  25.002  1.00  0.00           C
ATOM  10793  C11 POPE  137      90.551  58.426  25.032  1.00  0.00           C
ATOM  10796  P   POPE  137      88.371  59.975  25.052  1.00  0.00           P
ATOM  10797  O13 POPE  137      89.220  61.045  25.602  1.00  0.00           O
ATOM  10798  O14 POPE  137      87.291  60.395  24.143  1.00  0.00           O
ATOM  10799  O11 POPE  137      87.670  59.275  26.292  1.00  0.00           O
ATOM  10800  O12 POPE  137      89.330  58.885  24.433  1.00  0.00           O
ATOM  10801  C1  POPE  137      87.741  57.856  26.483  1.00  0.00           C
ATOM  10804  C2  POPE  137      86.771  57.356  27.582  1.00  0.00           C
ATOM  10806  O21 POPE  137      87.320  57.696  28.862  1.00  0.00           O
ATOM  10807  C21 POPE  137      87.060  58.906  29.292  1.00  0.00           C
ATOM  10808  O22 POPE  137      86.381  59.746  28.712  1.00  0.00           O
ATOM  10809  C22 POPE  137      87.711  59.096  30.642  1.00  0.00           C
ATOM  10812  C3  POPE  137      86.610  55.816  27.502  1.00  0.00           C
ATOM  10815  O31 POPE  137      85.641  55.336  28.452  1.00  0.00           O
ATOM  10816  C31 POPE  137      85.941  54.606  29.552  1.00  0.00           C
ATOM  10817  O32 POPE  137      85.080  53.986  30.172  1.00  0.00           O
ATOM  10818  C32 POPE  137      87.400  54.626  29.982  1.00  0.00           C
ATOM  10821  C23 POPE  137      86.631  59.116  31.752  1.00  0.00           C
ATOM  10824  C24 POPE  137      86.990  60.045  32.903  1.00  0.00           C
ATOM  10827  C25 POPE  137      85.781  60.276  33.822  1.00  0.00           C
ATOM  10830  C26 POPE  137      86.140  61.036  35.102  1.00  0.00           C
ATOM  10833  C27 POPE  137      86.500  62.505  34.872  1.00  0.00           C
ATOM  10836  C28 POPE  137      87.171  63.106  36.122  1.00  0.00           C
ATOM  10839  C29 POPE  137      87.280  64.605  36.093  1.00  0.00           C
ATOM  10841 0C21 POPE  137      86.730  65.456  36.982  1.00  0.00           C
ATOM  10843 1C21 POPE  137      85.941  65.045  38.192  1.00  0.00           C
ATOM  10846 2C21 POPE  137      86.090  65.996  39.393  1.00  0.00           C
ATOM  10849 3C21 POPE  137      85.220  67.266  39.302  1.00  0.00           C
ATOM  10852 4C21 POPE  137      85.401  68.215  40.492  1.00  0.00           C
ATOM  10855 5C21 POPE  137      85.381  67.526  41.862  1.00  0.00           C
ATOM  10858 6C21 POPE  137      85.511  68.496  43.042  1.00  0.00           C
ATOM  10861 7C21 POPE  137      85.821  67.755  44.342  1.00  0.00           C
ATOM  10864 8C21 POPE  137      85.890  68.666  45.562  1.00  0.00           C
ATOM  10868  C33 POPE  137      87.481  54.576  31.513  1.00  0.00           C
ATOM  10871  C34 POPE  137      88.850  55.036  32.033  1.00  0.00           C
ATOM  10874  C35 POPE  137      88.751  55.646  33.432  1.00  0.00           C
ATOM  10877  C36 POPE  137      89.900  56.596  33.762  1.00  0.00           C
ATOM  10880  C37 POPE  137      89.601  57.376  35.043  1.00  0.00           C
ATOM  10883  C38 POPE  137      90.691  58.376  35.452  1.00  0.00           C
ATOM  10886  C39 POPE  137      90.241  59.345  36.553  1.00  0.00           C
ATOM  10889 0C31 POPE  137      89.381  58.676  37.642  1.00  0.00           C
ATOM  10892 1C31 POPE  137      89.031  59.606  38.803  1.00  0.00           C
ATOM  10895 2C31 POPE  137      90.131  59.676  39.872  1.00  0.00           C
ATOM  10898 3C31 POPE  137      89.680  60.525  41.063  1.00  0.00           C
ATOM  10901 4C31 POPE  137      90.711  60.556  42.202  1.00  0.00           C
ATOM  10904 5C31 POPE  137      90.301  61.536  43.302  1.00  0.00           C
ATOM  10907 6C31 POPE  137      91.330  61.645  44.432  1.00  0.00           C
ATOM  10911  NH3 POPE  138      79.691  21.096  66.532  1.00  0.00           N
ATOM  10915  C12 POPE  138      80.911  21.976  66.572  1.00  0.00           C
ATOM  10918  C11 POPE  138      80.580  23.326  67.233  1.00  0.00           C
ATOM  10921  P   POPE  138      79.000  25.376  67.243  1.00  0.00           P
ATOM  10922  O13 POPE  138      78.371  25.155  68.572  1.00  0.00           O
ATOM  10923  O14 POPE  138      80.191  26.246  67.283  1.00  0.00           O
ATOM  10924  O11 POPE  138      77.960  25.946  66.182  1.00  0.00           O
ATOM  10925  O12 POPE  138      79.420  23.946  66.662  1.00  0.00           O
ATOM  10926  C1  POPE  138      78.411  26.286  64.853  1.00  0.00           C
ATOM  10929  C2  POPE  138      77.801  25.315  63.792  1.00  0.00           C
ATOM  10931  O21 POPE  138      78.441  25.276  62.502  1.00  0.00           O
ATOM  10932  C21 POPE  138      78.900  26.366  61.922  1.00  0.00           C
ATOM  10933  O22 POPE  138      78.871  27.506  62.343  1.00  0.00           O
ATOM  10934  C22 POPE  138      79.391  26.006  60.513  1.00  0.00           C
ATOM  10937  C3  POPE  138      76.261  25.486  63.642  1.00  0.00           C
ATOM  10940  O31 POPE  138      75.860  26.806  63.172  1.00  0.00           O
ATOM  10941  C31 POPE  138      75.411  26.896  61.932  1.00  0.00           C
ATOM  10942  O32 POPE  138      75.421  25.996  61.103  1.00  0.00           O
ATOM  10943  C32 POPE  138      74.790  28.276  61.722  1.00  0.00           C
ATOM  10946  C23 POPE  138      80.080  27.196  59.803  1.00  0.00           C
ATOM  10949  C24 POPE  138      80.641  26.846  58.423  1.00  0.00           C
ATOM  10952  C25 POPE  138      79.571  26.346  57.432  1.00  0.00           C
ATOM  10955  C26 POPE  138      80.180  25.956  56.082  1.00  0.00           C
ATOM  10958  C27 POPE  138      79.180  25.306  55.123  1.00  0.00           C
ATOM  10961  C28 POPE  138      79.871  24.776  53.852  1.00  0.00           C
ATOM  10964  C29 POPE  138      78.911  24.056  52.943  1.00  0.00           C
ATOM  10966 0C21 POPE  138      78.930  22.756  52.592  1.00  0.00           C
ATOM  10968 1C21 POPE  138      79.900  21.696  53.062  1.00  0.00           C
ATOM  10971 2C21 POPE  138      79.201  20.396  53.512  1.00  0.00           C
ATOM  10974 3C21 POPE  138      78.670  19.526  52.362  1.00  0.00           C
ATOM  10977 4C21 POPE  138      77.881  18.326  52.903  1.00  0.00           C
ATOM  10980 5C21 POPE  138      77.351  17.396  51.812  1.00  0.00           C
ATOM  10983 6C21 POPE  138      76.661  16.156  52.402  1.00  0.00           C
ATOM  10986 7C21 POPE  138      76.170  15.176  51.342  1.00  0.00           C
ATOM  10989 8C21 POPE  138      75.530  13.906  51.922  1.00  0.00           C
ATOM  10993  C33 POPE  138      74.351  28.556  60.263  1.00  0.00           C
ATOM  10996  C34 POPE  138      75.511  28.496  59.253  1.00  0.00           C
ATOM  10999  C35 POPE  138      75.191  29.256  57.962  1.00  0.00           C
ATOM  11002  C36 POPE  138      76.330  29.176  56.942  1.00  0.00           C
ATOM  11005  C37 POPE  138      76.191  30.206  55.802  1.00  0.00           C
ATOM  11008  C38 POPE  138      77.390  30.216  54.843  1.00  0.00           C
ATOM  11011  C39 POPE  138      78.061  31.596  54.702  1.00  0.00           C
ATOM  11014 0C31 POPE  138      77.211  32.655  53.982  1.00  0.00           C
ATOM  11017 1C31 POPE  138      77.860  34.046  54.053  1.00  0.00           C
ATOM  11020 2C31 POPE  138      77.200  35.096  53.162  1.00  0.00           C
ATOM  11023 3C31 POPE  138      75.771  35.475  53.582  1.00  0.00           C
ATOM  11026 4C31 POPE  138      75.091  36.346  52.502  1.00  0.00           C
ATOM  11029 5C31 POPE  138      73.650  36.716  52.842  1.00  0.00           C
ATOM  11032 6C31 POPE  138      72.930  37.346  51.642  1.00  0.00           C
ATOM  11036  NH3 POPE  139      43.901  59.935  28.643  1.00  0.00           N
ATOM  11040  C12 POPE  139      43.290  61.266  28.332  1.00  0.00           C
ATOM  11043  C11 POPE  139      43.281  62.166  29.563  1.00  0.00           C
ATOM  11046  P   POPE  139      43.271  64.746  29.942  1.00  0.00           P
ATOM  11047  O13 POPE  139      44.731  64.966  29.833  1.00  0.00           O
ATOM  11048  O14 POPE  139      42.400  65.876  29.563  1.00  0.00           O
ATOM  11049  O11 POPE  139      42.911  64.356  31.413  1.00  0.00           O
ATOM  11050  O12 POPE  139      42.931  63.466  29.103  1.00  0.00           O
ATOM  11051  C1  POPE  139      43.841  63.885  32.372  1.00  0.00           C
ATOM  11054  C2  POPE  139      44.631  65.045  33.032  1.00  0.00           C
ATOM  11056  O21 POPE  139      45.291  64.596  34.222  1.00  0.00           O
ATOM  11057  C21 POPE  139      46.091  63.566  34.062  1.00  0.00           C
ATOM  11058  O22 POPE  139      46.671  63.246  33.042  1.00  0.00           O
ATOM  11059  C22 POPE  139      46.051  62.815  35.382  1.00  0.00           C
ATOM  11062  C3  POPE  139      43.691  66.206  33.462  1.00  0.00           C
ATOM  11065  O31 POPE  139      44.461  67.286  34.013  1.00  0.00           O
ATOM  11066  C31 POPE  139      44.761  67.236  35.292  1.00  0.00           C
ATOM  11067  O32 POPE  139      44.301  66.516  36.163  1.00  0.00           O
ATOM  11068  C32 POPE  139      45.851  68.215  35.653  1.00  0.00           C
ATOM  11071  C23 POPE  139      44.610  62.446  35.792  1.00  0.00           C
ATOM  11074  C24 POPE  139      44.601  61.715  37.122  1.00  0.00           C
ATOM  11077  C25 POPE  139      43.211  61.406  37.693  1.00  0.00           C
ATOM  11080  C26 POPE  139      43.281  60.395  38.852  1.00  0.00           C
ATOM  11083  C27 POPE  139      41.900  59.935  39.323  1.00  0.00           C
ATOM  11086  C28 POPE  139      41.941  58.736  40.282  1.00  0.00           C
ATOM  11089  C29 POPE  139      42.621  59.086  41.573  1.00  0.00           C
ATOM  11091 0C21 POPE  139      42.040  59.246  42.782  1.00  0.00           C
ATOM  11093 1C21 POPE  139      40.580  59.126  43.122  1.00  0.00           C
ATOM  11096 2C21 POPE  139      40.000  60.406  43.743  1.00  0.00           C
ATOM  11099 3C21 POPE  139      38.490  60.296  43.993  1.00  0.00           C
ATOM  11102 4C21 POPE  139      37.880  61.505  44.722  1.00  0.00           C
ATOM  11105 5C21 POPE  139      38.041  62.836  43.962  1.00  0.00           C
ATOM  11108 6C21 POPE  139      37.261  63.986  44.603  1.00  0.00           C
ATOM  11111 7C21 POPE  139      37.400  65.316  43.832  1.00  0.00           C
ATOM  11114 8C21 POPE  139      36.731  66.496  44.533  1.00  0.00           C
ATOM  11118  C33 POPE  139      47.141  67.446  35.993  1.00  0.00           C
ATOM  11121  C34 POPE  139      48.131  68.355  36.722  1.00  0.00           C
ATOM  11124  C35 POPE  139      49.501  67.746  37.013  1.00  0.00           C
ATOM  11127  C36 POPE  139      50.431  68.846  37.553  1.00  0.00           C
ATOM  11130  C37 POPE  139      51.861  68.366  37.833  1.00  0.00           C
ATOM  11133  C38 POPE  139      52.761  69.516  38.302  1.00  0.00           C
ATOM  11136  C39 POPE  139      54.241  69.106  38.403  1.00  0.00           C
ATOM  11139 0C31 POPE  139      54.561  68.196  39.593  1.00  0.00           C
ATOM  11142 1C31 POPE  139      54.881  68.956  40.893  1.00  0.00           C
ATOM  11145 2C31 POPE  139      55.091  68.005  42.072  1.00  0.00           C
ATOM  11148 3C31 POPE  139      55.511  68.716  43.372  1.00  0.00           C
ATOM  11151 4C31 POPE  139      54.601  68.386  44.562  1.00  0.00           C
ATOM  11154 5C31 POPE  139      55.060  69.056  45.862  1.00  0.00           C
ATOM  11157 6C31 POPE  139      54.091  68.846  47.033  1.00  0.00           C
ATOM  11161  NH3 POPE  140      68.741  -0.366  69.542  1.00  0.00           N
ATOM  11165  C12 POPE  140      69.600   0.154  70.672  1.00  0.00           C
ATOM  11168  C11 POPE  140      69.011   1.385  71.403  1.00  0.00           C
ATOM  11171  P   POPE  140      66.391   1.155  71.763  1.00  0.00           P
ATOM  11172  O13 POPE  140      66.631  -0.256  72.122  1.00  0.00           O
ATOM  11173  O14 POPE  140      65.961   2.076  72.833  1.00  0.00           O
ATOM  11174  O11 POPE  140      65.411   1.274  70.542  1.00  0.00           O
ATOM  11175  O12 POPE  140      67.680   1.716  71.053  1.00  0.00           O
ATOM  11176  C1  POPE  140      65.811   0.744  69.272  1.00  0.00           C
ATOM  11179  C2  POPE  140      64.841   1.134  68.143  1.00  0.00           C
ATOM  11181  O21 POPE  140      65.530   1.385  66.903  1.00  0.00           O
ATOM  11182  C21 POPE  140      65.990   0.315  66.303  1.00  0.00           C
ATOM  11183  O22 POPE  140      66.250  -0.765  66.802  1.00  0.00           O
ATOM  11184  C22 POPE  140      66.110   0.604  64.813  1.00  0.00           C
ATOM  11187  C3  POPE  140      64.051   2.416  68.502  1.00  0.00           C
ATOM  11190  O31 POPE  140      63.490   2.995  67.313  1.00  0.00           O
ATOM  11191  C31 POPE  140      62.761   4.056  67.563  1.00  0.00           C
ATOM  11192  O32 POPE  140      62.240   4.326  68.632  1.00  0.00           O
ATOM  11193  C32 POPE  140      62.720   4.916  66.303  1.00  0.00           C
ATOM  11196  C23 POPE  140      66.250  -0.706  63.993  1.00  0.00           C
ATOM  11199  C24 POPE  140      66.231  -0.415  62.493  1.00  0.00           C
ATOM  11202  C25 POPE  140      66.271  -1.675  61.623  1.00  0.00           C
ATOM  11205  C26 POPE  140      65.790  -1.406  60.193  1.00  0.00           C
ATOM  11208  C27 POPE  140      65.741  -2.675  59.333  1.00  0.00           C
ATOM  11211  C28 POPE  140      65.191  -2.416  57.922  1.00  0.00           C
ATOM  11214  C29 POPE  140      65.101  -3.685  57.132  1.00  0.00           C
ATOM  11216 0C21 POPE  140      64.311  -3.895  56.063  1.00  0.00           C
ATOM  11218 1C21 POPE  140      63.400  -2.875  55.422  1.00  0.00           C
ATOM  11221 2C21 POPE  140      63.441  -2.976  53.892  1.00  0.00           C
ATOM  11224 3C21 POPE  140      62.311  -2.185  53.232  1.00  0.00           C
ATOM  11227 4C21 POPE  140      62.420  -2.155  51.702  1.00  0.00           C
ATOM  11230 5C21 POPE  140      61.240  -1.385  51.093  1.00  0.00           C
ATOM  11233 6C21 POPE  140      61.380  -1.155  49.593  1.00  0.00           C
ATOM  11236 7C21 POPE  140      60.221  -0.305  49.072  1.00  0.00           C
ATOM  11239 8C21 POPE  140      60.221  -0.126  47.553  1.00  0.00           C
ATOM  11243  C33 POPE  140      64.131   5.116  65.662  1.00  0.00           C
ATOM  11246  C34 POPE  140      64.330   4.396  64.333  1.00  0.00           C
ATOM  11249  C35 POPE  140      63.680   5.135  63.153  1.00  0.00           C
ATOM  11252  C36 POPE  140      64.000   4.506  61.802  1.00  0.00           C
ATOM  11255  C37 POPE  140      63.030   4.935  60.692  1.00  0.00           C
ATOM  11258  C38 POPE  140      63.290   4.175  59.403  1.00  0.00           C
ATOM  11261  C39 POPE  140      62.220   4.356  58.322  1.00  0.00           C
ATOM  11264 0C31 POPE  140      62.621   3.655  57.023  1.00  0.00           C
ATOM  11267 1C31 POPE  140      61.570   3.736  55.913  1.00  0.00           C
ATOM  11270 2C31 POPE  140      62.121   3.135  54.612  1.00  0.00           C
ATOM  11273 3C31 POPE  140      61.191   3.286  53.403  1.00  0.00           C
ATOM  11276 4C31 POPE  140      61.931   2.955  52.103  1.00  0.00           C
ATOM  11279 5C31 POPE  140      61.080   3.135  50.853  1.00  0.00           C
ATOM  11282 6C31 POPE  140      61.861   2.815  49.583  1.00  0.00           C
ATOM  11286  NH3 POPE  141      38.061  75.536  68.302  1.00  0.00           N
ATOM  11290  C12 POPE  141      38.731  76.866  68.442  1.00  0.00           C
ATOM  11293  C11 POPE  141      37.700  78.005  68.362  1.00  0.00           C
ATOM  11296  P   POPE  141      38.601  79.935  66.833  1.00  0.00           P
ATOM  11297  O13 POPE  141      37.371  80.685  66.482  1.00  0.00           O
ATOM  11298  O14 POPE  141      39.871  80.695  66.893  1.00  0.00           O
ATOM  11299  O11 POPE  141      38.771  78.706  65.843  1.00  0.00           O
ATOM  11300  O12 POPE  141      38.360  79.255  68.232  1.00  0.00           O
ATOM  11301  C1  POPE  141      39.610  78.846  64.682  1.00  0.00           C
ATOM  11304  C2  POPE  141      39.330  77.696  63.673  1.00  0.00           C
ATOM  11306  O21 POPE  141      37.950  77.786  63.232  1.00  0.00           O
ATOM  11307  C21 POPE  141      37.740  78.496  62.143  1.00  0.00           C
ATOM  11308  O22 POPE  141      38.591  78.905  61.362  1.00  0.00           O
ATOM  11309  C22 POPE  141      36.250  78.786  61.972  1.00  0.00           C
ATOM  11312  C3  POPE  141      39.580  76.336  64.372  1.00  0.00           C
ATOM  11315  O31 POPE  141      39.521  75.225  63.442  1.00  0.00           O
ATOM  11316  C31 POPE  141      38.421  74.516  63.452  1.00  0.00           C
ATOM  11317  O32 POPE  141      37.461  74.666  64.193  1.00  0.00           O
ATOM  11318  C32 POPE  141      38.490  73.436  62.382  1.00  0.00           C
ATOM  11321  C23 POPE  141      35.481  77.486  61.722  1.00  0.00           C
ATOM  11324  C24 POPE  141      35.541  76.975  60.272  1.00  0.00           C
ATOM  11327  C25 POPE  141      34.330  77.426  59.432  1.00  0.00           C
ATOM  11330  C26 POPE  141      34.411  76.905  57.992  1.00  0.00           C
ATOM  11333  C27 POPE  141      33.221  77.346  57.112  1.00  0.00           C
ATOM  11336  C28 POPE  141      33.391  76.876  55.662  1.00  0.00           C
ATOM  11339  C29 POPE  141      32.341  77.456  54.743  1.00  0.00           C
ATOM  11341 0C21 POPE  141      31.961  76.975  53.553  1.00  0.00           C
ATOM  11343 1C21 POPE  141      32.531  75.756  52.852  1.00  0.00           C
ATOM  11346 2C21 POPE  141      33.171  76.105  51.493  1.00  0.00           C
ATOM  11349 3C21 POPE  141      32.141  76.326  50.373  1.00  0.00           C
ATOM  11352 4C21 POPE  141      32.781  76.795  49.053  1.00  0.00           C
ATOM  11355 5C21 POPE  141      32.680  78.316  48.852  1.00  0.00           C
ATOM  11358 6C21 POPE  141      33.240  78.776  47.502  1.00  0.00           C
ATOM  11361 7C21 POPE  141      32.861  80.225  47.173  1.00  0.00           C
ATOM  11364 8C21 POPE  141      33.470  80.736  45.862  1.00  0.00           C
ATOM  11368  C33 POPE  141      37.490  73.716  61.233  1.00  0.00           C
ATOM  11371  C34 POPE  141      37.290  72.495  60.333  1.00  0.00           C
ATOM  11374  C35 POPE  141      36.231  72.696  59.253  1.00  0.00           C
ATOM  11377  C36 POPE  141      34.810  72.716  59.813  1.00  0.00           C
ATOM  11380  C37 POPE  141      33.740  72.836  58.722  1.00  0.00           C
ATOM  11383  C38 POPE  141      32.351  72.946  59.342  1.00  0.00           C
ATOM  11386  C39 POPE  141      31.360  73.795  58.533  1.00  0.00           C
ATOM  11389 0C31 POPE  141      31.051  73.196  57.163  1.00  0.00           C
ATOM  11392 1C31 POPE  141      29.951  73.986  56.443  1.00  0.00           C
ATOM  11395 2C31 POPE  141      29.531  73.386  55.092  1.00  0.00           C
ATOM  11398 3C31 POPE  141      29.081  71.926  55.182  1.00  0.00           C
ATOM  11401 4C31 POPE  141      28.381  71.456  53.892  1.00  0.00           C
ATOM  11404 5C31 POPE  141      28.441  69.935  53.693  1.00  0.00           C
ATOM  11407 6C31 POPE  141      27.801  69.496  52.382  1.00  0.00           C
ATOM  11411  NH3 POPE  142      78.191  56.385  25.823  1.00  0.00           N
ATOM  11415  C12 POPE  142      77.091  57.405  25.983  1.00  0.00           C
ATOM  11418  C11 POPE  142      76.801  57.786  27.442  1.00  0.00           C
ATOM  11421  P   POPE  142      74.201  57.565  27.772  1.00  0.00           P
ATOM  11422  O13 POPE  142      73.061  58.496  27.842  1.00  0.00           O
ATOM  11423  O14 POPE  142      74.161  56.505  26.743  1.00  0.00           O
ATOM  11424  O11 POPE  142      74.351  56.876  29.192  1.00  0.00           O
ATOM  11425  O12 POPE  142      75.521  58.405  27.542  1.00  0.00           O
ATOM  11426  C1  POPE  142      73.181  56.166  29.663  1.00  0.00           C
ATOM  11429  C2  POPE  142      72.781  56.635  31.083  1.00  0.00           C
ATOM  11431  O21 POPE  142      72.030  55.566  31.662  1.00  0.00           O
ATOM  11432  C21 POPE  142      72.290  55.246  32.912  1.00  0.00           C
ATOM  11433  O22 POPE  142      72.921  55.916  33.722  1.00  0.00           O
ATOM  11434  C22 POPE  142      71.680  53.865  33.132  1.00  0.00           C
ATOM  11437  C3  POPE  142      71.941  57.926  31.052  1.00  0.00           C
ATOM  11440  O31 POPE  142      71.970  58.536  32.352  1.00  0.00           O
ATOM  11441  C31 POPE  142      70.981  59.366  32.602  1.00  0.00           C
ATOM  11442  O32 POPE  142      70.051  59.626  31.862  1.00  0.00           O
ATOM  11443  C32 POPE  142      71.191  59.966  34.003  1.00  0.00           C
ATOM  11446  C23 POPE  142      72.080  53.196  34.463  1.00  0.00           C
ATOM  11449  C24 POPE  142      71.180  53.636  35.612  1.00  0.00           C
ATOM  11452  C25 POPE  142      71.491  52.895  36.922  1.00  0.00           C
ATOM  11455  C26 POPE  142      70.661  53.426  38.092  1.00  0.00           C
ATOM  11458  C27 POPE  142      70.481  52.386  39.212  1.00  0.00           C
ATOM  11461  C28 POPE  142      69.851  52.955  40.503  1.00  0.00           C
ATOM  11464  C29 POPE  142      70.780  53.946  41.173  1.00  0.00           C
ATOM  11466 0C21 POPE  142      71.281  53.856  42.413  1.00  0.00           C
ATOM  11468 1C21 POPE  142      70.990  52.766  43.403  1.00  0.00           C
ATOM  11471 2C21 POPE  142      71.750  52.946  44.733  1.00  0.00           C
ATOM  11474 3C21 POPE  142      73.241  52.606  44.632  1.00  0.00           C
ATOM  11477 4C21 POPE  142      73.981  52.576  45.993  1.00  0.00           C
ATOM  11480 5C21 POPE  142      73.871  53.906  46.753  1.00  0.00           C
ATOM  11483 6C21 POPE  142      74.801  53.996  47.982  1.00  0.00           C
ATOM  11486 7C21 POPE  142      74.441  52.996  49.102  1.00  0.00           C
ATOM  11489 8C21 POPE  142      75.131  53.276  50.443  1.00  0.00           C
ATOM  11493  C33 POPE  142      70.351  59.226  35.072  1.00  0.00           C
ATOM  11496  C34 POPE  142      70.750  59.596  36.503  1.00  0.00           C
ATOM  11499  C35 POPE  142      70.021  58.725  37.522  1.00  0.00           C
ATOM  11502  C36 POPE  142      70.580  58.795  38.943  1.00  0.00           C
ATOM  11505  C37 POPE  142      69.790  57.906  39.913  1.00  0.00           C
ATOM  11508  C38 POPE  142      70.400  57.885  41.322  1.00  0.00           C
ATOM  11511  C39 POPE  142      69.390  57.466  42.402  1.00  0.00           C
ATOM  11514 0C31 POPE  142      68.451  58.606  42.792  1.00  0.00           C
ATOM  11517 1C31 POPE  142      67.540  58.225  43.962  1.00  0.00           C
ATOM  11520 2C31 POPE  142      66.791  59.415  44.572  1.00  0.00           C
ATOM  11523 3C31 POPE  142      66.091  59.026  45.872  1.00  0.00           C
ATOM  11526 4C31 POPE  142      65.400  60.196  46.592  1.00  0.00           C
ATOM  11529 5C31 POPE  142      64.891  59.795  47.982  1.00  0.00           C
ATOM  11532 6C31 POPE  142      64.280  60.936  48.782  1.00  0.00           C
ATOM  11536  NH3 POPE  143      41.541  45.926  26.192  1.00  0.00           N
ATOM  11540  C12 POPE  143      42.191  47.256  25.913  1.00  0.00           C
ATOM  11543  C11 POPE  143      42.211  48.095  27.182  1.00  0.00           C
ATOM  11546  P   POPE  143      41.011  47.426  29.362  1.00  0.00           P
ATOM  11547  O13 POPE  143      39.650  46.956  29.722  1.00  0.00           O
ATOM  11548  O14 POPE  143      42.051  46.385  29.463  1.00  0.00           O
ATOM  11549  O11 POPE  143      41.401  48.755  30.112  1.00  0.00           O
ATOM  11550  O12 POPE  143      40.970  47.846  27.872  1.00  0.00           O
ATOM  11551  C1  POPE  143      42.411  48.685  31.122  1.00  0.00           C
ATOM  11554  C2  POPE  143      41.861  47.926  32.352  1.00  0.00           C
ATOM  11556  O21 POPE  143      41.611  48.865  33.413  1.00  0.00           O
ATOM  11557  C21 POPE  143      40.650  48.426  34.222  1.00  0.00           C
ATOM  11558  O22 POPE  143      40.261  47.286  34.322  1.00  0.00           O
ATOM  11559  C22 POPE  143      39.851  49.676  34.632  1.00  0.00           C
ATOM  11562  C3  POPE  143      42.700  46.705  32.792  1.00  0.00           C
ATOM  11565  O31 POPE  143      41.830  45.546  32.802  1.00  0.00           O
ATOM  11566  C31 POPE  143      42.461  44.486  33.283  1.00  0.00           C
ATOM  11567  O32 POPE  143      43.671  44.386  33.402  1.00  0.00           O
ATOM  11568  C32 POPE  143      41.481  43.356  33.532  1.00  0.00           C
ATOM  11571  C23 POPE  143      38.680  49.926  33.632  1.00  0.00           C
ATOM  11574  C24 POPE  143      37.311  49.286  33.992  1.00  0.00           C
ATOM  11577  C25 POPE  143      37.251  47.755  34.052  1.00  0.00           C
ATOM  11580  C26 POPE  143      37.061  47.155  35.472  1.00  0.00           C
ATOM  11583  C27 POPE  143      37.931  47.746  36.592  1.00  0.00           C
ATOM  11586  C28 POPE  143      37.671  47.116  37.962  1.00  0.00           C
ATOM  11589  C29 POPE  143      38.750  47.496  38.943  1.00  0.00           C
ATOM  11591 0C21 POPE  143      39.691  46.666  39.422  1.00  0.00           C
ATOM  11593 1C21 POPE  143      39.851  45.206  39.092  1.00  0.00           C
ATOM  11596 2C21 POPE  143      39.130  44.286  40.092  1.00  0.00           C
ATOM  11599 3C21 POPE  143      39.851  44.246  41.452  1.00  0.00           C
ATOM  11602 4C21 POPE  143      39.080  43.496  42.532  1.00  0.00           C
ATOM  11605 5C21 POPE  143      39.981  43.165  43.733  1.00  0.00           C
ATOM  11608 6C21 POPE  143      39.291  43.306  45.092  1.00  0.00           C
ATOM  11611 7C21 POPE  143      40.270  42.986  46.233  1.00  0.00           C
ATOM  11614 8C21 POPE  143      39.720  43.256  47.623  1.00  0.00           C
ATOM  11618  C33 POPE  143      42.051  42.295  34.503  1.00  0.00           C
ATOM  11621  C34 POPE  143      41.791  42.676  35.963  1.00  0.00           C
ATOM  11624  C35 POPE  143      42.671  41.905  36.953  1.00  0.00           C
ATOM  11627  C36 POPE  143      42.040  41.886  38.353  1.00  0.00           C
ATOM  11630  C37 POPE  143      43.051  41.705  39.472  1.00  0.00           C
ATOM  11633  C38 POPE  143      42.430  41.075  40.722  1.00  0.00           C
ATOM  11636  C39 POPE  143      43.421  40.926  41.893  1.00  0.00           C
ATOM  11639 0C31 POPE  143      42.820  40.066  43.003  1.00  0.00           C
ATOM  11642 1C31 POPE  143      43.701  39.936  44.253  1.00  0.00           C
ATOM  11645 2C31 POPE  143      43.080  38.935  45.243  1.00  0.00           C
ATOM  11648 3C31 POPE  143      42.890  39.516  46.653  1.00  0.00           C
ATOM  11651 4C31 POPE  143      44.200  39.706  47.413  1.00  0.00           C
ATOM  11654 5C31 POPE  143      43.961  40.246  48.822  1.00  0.00           C
ATOM  11657 6C31 POPE  143      45.211  40.206  49.702  1.00  0.00           C
ATOM  11661  NH3 POPE  144      -1.959  54.876  27.902  1.00  0.00           N
ATOM  11665  C12 POPE  144      -1.029  53.685  27.772  1.00  0.00           C
ATOM  11668  C11 POPE  144      -1.119  52.685  28.943  1.00  0.00           C
ATOM  11671  P   POPE  144       1.011  51.225  28.372  1.00  0.00           P
ATOM  11672  O13 POPE  144       1.181  49.896  29.003  1.00  0.00           O
ATOM  11673  O14 POPE  144       0.431  51.216  27.012  1.00  0.00           O
ATOM  11674  O11 POPE  144       2.441  51.905  28.262  1.00  0.00           O
ATOM  11675  O12 POPE  144       0.181  52.206  29.302  1.00  0.00           O
ATOM  11676  C1  POPE  144       2.941  52.755  29.302  1.00  0.00           C
ATOM  11679  C2  POPE  144       3.281  51.956  30.592  1.00  0.00           C
ATOM  11681  O21 POPE  144       2.221  52.166  31.552  1.00  0.00           O
ATOM  11682  C21 POPE  144       1.971  51.176  32.393  1.00  0.00           C
ATOM  11683  O22 POPE  144       2.451  50.056  32.362  1.00  0.00           O
ATOM  11684  C22 POPE  144       1.011  51.645  33.493  1.00  0.00           C
ATOM  11687  C3  POPE  144       4.661  52.376  31.202  1.00  0.00           C
ATOM  11690  O31 POPE  144       5.281  51.266  31.882  1.00  0.00           O
ATOM  11691  C31 POPE  144       5.301  51.326  33.213  1.00  0.00           C
ATOM  11692  O32 POPE  144       5.061  52.326  33.852  1.00  0.00           O
ATOM  11693  C32 POPE  144       5.591  49.966  33.822  1.00  0.00           C
ATOM  11696  C23 POPE  144       1.731  51.686  34.852  1.00  0.00           C
ATOM  11699  C24 POPE  144       0.841  52.155  36.022  1.00  0.00           C
ATOM  11702  C25 POPE  144       1.651  52.216  37.332  1.00  0.00           C
ATOM  11705  C26 POPE  144       0.821  52.666  38.542  1.00  0.00           C
ATOM  11708  C27 POPE  144       1.671  52.666  39.822  1.00  0.00           C
ATOM  11711  C28 POPE  144       0.891  53.126  41.072  1.00  0.00           C
ATOM  11714  C29 POPE  144       1.811  53.066  42.272  1.00  0.00           C
ATOM  11716 0C21 POPE  144       1.641  52.356  43.403  1.00  0.00           C
ATOM  11718 1C21 POPE  144       0.491  51.466  43.793  1.00  0.00           C
ATOM  11721 2C21 POPE  144      -0.129  51.856  45.152  1.00  0.00           C
ATOM  11724 3C21 POPE  144       0.841  51.715  46.332  1.00  0.00           C
ATOM  11727 4C21 POPE  144       0.261  52.225  47.662  1.00  0.00           C
ATOM  11730 5C21 POPE  144      -0.769  51.276  48.283  1.00  0.00           C
ATOM  11733 6C21 POPE  144      -1.199  51.715  49.692  1.00  0.00           C
ATOM  11736 7C21 POPE  144      -1.729  50.546  50.522  1.00  0.00           C
ATOM  11739 8C21 POPE  144      -2.139  50.936  51.942  1.00  0.00           C
ATOM  11743  C33 POPE  144       5.411  50.016  35.352  1.00  0.00           C
ATOM  11746  C34 POPE  144       5.371  48.606  35.952  1.00  0.00           C
ATOM  11749  C35 POPE  144       5.001  48.566  37.442  1.00  0.00           C
ATOM  11752  C36 POPE  144       6.161  48.946  38.372  1.00  0.00           C
ATOM  11755  C37 POPE  144       6.121  48.176  39.713  1.00  0.00           C
ATOM  11758  C38 POPE  144       7.201  48.655  40.692  1.00  0.00           C
ATOM  11761  C39 POPE  144       6.791  49.896  41.493  1.00  0.00           C
ATOM  11764 0C31 POPE  144       5.911  49.586  42.712  1.00  0.00           C
ATOM  11767 1C31 POPE  144       5.701  50.816  43.603  1.00  0.00           C
ATOM  11770 2C31 POPE  144       5.181  50.486  45.012  1.00  0.00           C
ATOM  11773 3C31 POPE  144       5.011  51.746  45.872  1.00  0.00           C
ATOM  11776 4C31 POPE  144       4.971  51.435  47.382  1.00  0.00           C
ATOM  11779 5C31 POPE  144       4.561  52.656  48.222  1.00  0.00           C
ATOM  11782 6C31 POPE  144       4.861  52.526  49.722  1.00  0.00           C
ATOM  11786  NH3 POPE  145     119.051   5.566  26.562  1.00  0.00           N
ATOM  11790  C12 POPE  145     119.210   6.616  25.493  1.00  0.00           C
ATOM  11793  C11 POPE  145     120.631   7.166  25.442  1.00  0.00           C
ATOM  11796  P   POPE  145     121.920   9.116  24.212  1.00  0.00           P
ATOM  11797  O13 POPE  145     122.280   8.676  22.853  1.00  0.00           O
ATOM  11798  O14 POPE  145     121.671  10.566  24.372  1.00  0.00           O
ATOM  11799  O11 POPE  145     123.041   8.636  25.233  1.00  0.00           O
ATOM  11800  O12 POPE  145     120.631   8.326  24.632  1.00  0.00           O
ATOM  11801  C1  POPE  145     123.301   9.206  26.512  1.00  0.00           C
ATOM  11804  C2  POPE  145     123.231   8.126  27.642  1.00  0.00           C
ATOM  11806  O21 POPE  145     124.090   8.476  28.752  1.00  0.00           O
ATOM  11807  C21 POPE  145     123.471   8.776  29.882  1.00  0.00           C
ATOM  11808  O22 POPE  145     122.271   8.796  30.063  1.00  0.00           O
ATOM  11809  C22 POPE  145     124.511   8.996  30.992  1.00  0.00           C
ATOM  11812  C3  POPE  145     123.691   6.746  27.132  1.00  0.00           C
ATOM  11815  O31 POPE  145     123.211   5.716  28.012  1.00  0.00           O
ATOM  11816  C31 POPE  145     123.970   5.116  28.932  1.00  0.00           C
ATOM  11817  O32 POPE  145     123.511   4.536  29.903  1.00  0.00           O
ATOM  11818  C32 POPE  145     125.461   5.156  28.622  1.00  0.00           C
ATOM  11821  C23 POPE  145     123.850   9.186  32.372  1.00  0.00           C
ATOM  11824  C24 POPE  145     124.842   9.226  33.552  1.00  0.00           C
ATOM  11827  C25 POPE  145     124.961   7.896  34.313  1.00  0.00           C
ATOM  11830  C26 POPE  145     125.822   8.016  35.583  1.00  0.00           C
ATOM  11833  C27 POPE  145     125.901   6.726  36.423  1.00  0.00           C
ATOM  11836  C28 POPE  145     126.912   5.666  35.913  1.00  0.00           C
ATOM  11839  C29 POPE  145     126.291   4.566  35.092  1.00  0.00           C
ATOM  11841 0C21 POPE  145     126.211   3.256  35.393  1.00  0.00           C
ATOM  11843 1C21 POPE  145     126.711   2.556  36.632  1.00  0.00           C
ATOM  11846 2C21 POPE  145     127.991   1.746  36.392  1.00  0.00           C
ATOM  11849 3C21 POPE  145     128.492   1.035  37.662  1.00  0.00           C
ATOM  11852 4C21 POPE  145     129.842   0.335  37.452  1.00  0.00           C
ATOM  11855 5C21 POPE  145     131.042   1.295  37.502  1.00  0.00           C
ATOM  11858 6C21 POPE  145     132.102   0.955  36.452  1.00  0.00           C
ATOM  11861 7C21 POPE  145     133.442   1.685  36.662  1.00  0.00           C
ATOM  11864 8C21 POPE  145     134.491   1.315  35.612  1.00  0.00           C
ATOM  11868  C33 POPE  145     126.172   3.976  29.292  1.00  0.00           C
ATOM  11871  C34 POPE  145     127.541   3.726  28.662  1.00  0.00           C
ATOM  11874  C35 POPE  145     128.282   2.576  29.342  1.00  0.00           C
ATOM  11877  C36 POPE  145     128.622   2.846  30.813  1.00  0.00           C
ATOM  11880  C37 POPE  145     129.502   1.736  31.392  1.00  0.00           C
ATOM  11883  C38 POPE  145     129.202   1.315  32.833  1.00  0.00           C
ATOM  11886  C39 POPE  145     129.771  -0.075  33.153  1.00  0.00           C
ATOM  11889 0C31 POPE  145     131.282  -0.175  32.903  1.00  0.00           C
ATOM  11892 1C31 POPE  145     131.842  -1.585  33.132  1.00  0.00           C
ATOM  11895 2C31 POPE  145     133.372  -1.585  33.213  1.00  0.00           C
ATOM  11898 3C31 POPE  145     134.032  -2.695  32.393  1.00  0.00           C
ATOM  11901 4C31 POPE  145     133.592  -4.115  32.772  1.00  0.00           C
ATOM  11904 5C31 POPE  145     134.272  -5.185  31.903  1.00  0.00           C
ATOM  11907 6C31 POPE  145     133.772  -6.595  32.193  1.00  0.00           C
ATOM  11911  NH3 POPE  146      29.521  59.606  67.903  1.00  0.00           N
ATOM  11915  C12 POPE  146      28.701  60.756  67.373  1.00  0.00           C
ATOM  11918  C11 POPE  146      28.400  61.806  68.452  1.00  0.00           C
ATOM  11921  P   POPE  146      28.651  64.405  68.333  1.00  0.00           P
ATOM  11922  O13 POPE  146      30.001  64.156  68.903  1.00  0.00           O
ATOM  11923  O14 POPE  146      27.671  65.036  69.232  1.00  0.00           O
ATOM  11924  O11 POPE  146      28.830  65.295  67.052  1.00  0.00           O
ATOM  11925  O12 POPE  146      28.071  63.036  67.813  1.00  0.00           O
ATOM  11926  C1  POPE  146      28.731  64.706  65.752  1.00  0.00           C
ATOM  11929  C2  POPE  146      29.490  65.596  64.722  1.00  0.00           C
ATOM  11931  O21 POPE  146      29.471  65.155  63.343  1.00  0.00           O
ATOM  11932  C21 POPE  146      28.841  64.106  62.892  1.00  0.00           C
ATOM  11933  O22 POPE  146      28.041  63.396  63.483  1.00  0.00           O
ATOM  11934  C22 POPE  146      29.221  63.896  61.423  1.00  0.00           C
ATOM  11937  C3  POPE  146      30.970  65.785  65.162  1.00  0.00           C
ATOM  11940  O31 POPE  146      31.741  66.496  64.162  1.00  0.00           O
ATOM  11941  C31 POPE  146      32.321  65.736  63.242  1.00  0.00           C
ATOM  11942  O32 POPE  146      32.271  64.526  63.162  1.00  0.00           O
ATOM  11943  C32 POPE  146      32.950  66.655  62.192  1.00  0.00           C
ATOM  11946  C23 POPE  146      29.401  62.416  61.002  1.00  0.00           C
ATOM  11949  C24 POPE  146      29.441  62.216  59.482  1.00  0.00           C
ATOM  11952  C25 POPE  146      30.351  63.216  58.743  1.00  0.00           C
ATOM  11955  C26 POPE  146      30.661  62.806  57.303  1.00  0.00           C
ATOM  11958  C27 POPE  146      31.381  63.906  56.502  1.00  0.00           C
ATOM  11961  C28 POPE  146      31.881  63.376  55.142  1.00  0.00           C
ATOM  11964  C29 POPE  146      32.310  64.366  54.083  1.00  0.00           C
ATOM  11966 0C21 POPE  146      32.821  65.606  54.212  1.00  0.00           C
ATOM  11968 1C21 POPE  146      33.161  66.326  55.492  1.00  0.00           C
ATOM  11971 2C21 POPE  146      33.951  67.626  55.222  1.00  0.00           C
ATOM  11974 3C21 POPE  146      33.131  68.716  54.523  1.00  0.00           C
ATOM  11977 4C21 POPE  146      33.891  70.056  54.472  1.00  0.00           C
ATOM  11980 5C21 POPE  146      33.061  71.196  53.882  1.00  0.00           C
ATOM  11983 6C21 POPE  146      32.680  70.965  52.413  1.00  0.00           C
ATOM  11986 7C21 POPE  146      31.860  72.116  51.842  1.00  0.00           C
ATOM  11989 8C21 POPE  146      31.411  71.866  50.403  1.00  0.00           C
ATOM  11993  C33 POPE  146      33.431  65.846  60.972  1.00  0.00           C
ATOM  11996  C34 POPE  146      33.770  66.746  59.772  1.00  0.00           C
ATOM  11999  C35 POPE  146      35.110  67.475  59.902  1.00  0.00           C
ATOM  12002  C36 POPE  146      35.481  68.176  58.593  1.00  0.00           C
ATOM  12005  C37 POPE  146      36.871  68.816  58.522  1.00  0.00           C
ATOM  12008  C38 POPE  146      37.110  69.356  57.103  1.00  0.00           C
ATOM  12011  C39 POPE  146      38.501  69.946  56.883  1.00  0.00           C
ATOM  12014 0C31 POPE  146      38.680  70.426  55.433  1.00  0.00           C
ATOM  12017 1C31 POPE  146      40.130  70.785  55.102  1.00  0.00           C
ATOM  12020 2C31 POPE  146      40.301  71.426  53.712  1.00  0.00           C
ATOM  12023 3C31 POPE  146      41.751  71.856  53.463  1.00  0.00           C
ATOM  12026 4C31 POPE  146      42.040  72.206  51.992  1.00  0.00           C
ATOM  12029 5C31 POPE  146      43.540  72.426  51.742  1.00  0.00           C
ATOM  12032 6C31 POPE  146      43.880  72.736  50.282  1.00  0.00           C
ATOM  12036  NH3 POPE  147      29.951 114.345  23.002  1.00  0.00           N
ATOM  12040  C12 POPE  147      31.181 113.685  22.452  1.00  0.00           C
ATOM  12043  C11 POPE  147      31.101 112.146  22.593  1.00  0.00           C
ATOM  12046  P   POPE  147      29.111 110.455  22.052  1.00  0.00           P
ATOM  12047  O13 POPE  147      29.861 109.256  22.502  1.00  0.00           O
ATOM  12048  O14 POPE  147      28.201 110.296  20.913  1.00  0.00           O
ATOM  12049  O11 POPE  147      28.341 111.056  23.292  1.00  0.00           O
ATOM  12050  O12 POPE  147      30.111 111.616  21.722  1.00  0.00           O
ATOM  12051  C1  POPE  147      27.481 110.175  24.022  1.00  0.00           C
ATOM  12054  C2  POPE  147      27.481 110.626  25.493  1.00  0.00           C
ATOM  12056  O21 POPE  147      26.861 109.655  26.352  1.00  0.00           O
ATOM  12057  C21 POPE  147      25.621 109.326  26.072  1.00  0.00           C
ATOM  12058  O22 POPE  147      24.861 109.926  25.332  1.00  0.00           O
ATOM  12059  C22 POPE  147      25.331 107.976  26.722  1.00  0.00           C
ATOM  12062  C3  POPE  147      26.911 112.075  25.662  1.00  0.00           C
ATOM  12065  O31 POPE  147      26.741 112.505  27.022  1.00  0.00           O
ATOM  12066  C31 POPE  147      27.891 112.675  27.663  1.00  0.00           C
ATOM  12067  O32 POPE  147      29.000 112.435  27.222  1.00  0.00           O
ATOM  12068  C32 POPE  147      27.661 113.346  29.003  1.00  0.00           C
ATOM  12071  C23 POPE  147      24.931 108.116  28.202  1.00  0.00           C
ATOM  12074  C24 POPE  147      24.401 106.795  28.773  1.00  0.00           C
ATOM  12077  C25 POPE  147      25.511 105.816  29.192  1.00  0.00           C
ATOM  12080  C26 POPE  147      25.900 106.026  30.662  1.00  0.00           C
ATOM  12083  C27 POPE  147      27.091 105.166  31.083  1.00  0.00           C
ATOM  12086  C28 POPE  147      27.421 105.326  32.572  1.00  0.00           C
ATOM  12089  C29 POPE  147      28.640 104.516  32.923  1.00  0.00           C
ATOM  12091 0C21 POPE  147      28.651 103.335  33.552  1.00  0.00           C
ATOM  12093 1C21 POPE  147      27.441 102.586  34.062  1.00  0.00           C
ATOM  12096 2C21 POPE  147      27.791 101.745  35.303  1.00  0.00           C
ATOM  12099 3C21 POPE  147      26.551 101.145  35.963  1.00  0.00           C
ATOM  12102 4C21 POPE  147      26.921 100.245  37.143  1.00  0.00           C
ATOM  12105 5C21 POPE  147      25.761 100.056  38.122  1.00  0.00           C
ATOM  12108 6C21 POPE  147      26.191  99.256  39.352  1.00  0.00           C
ATOM  12111 7C21 POPE  147      25.171  99.336  40.482  1.00  0.00           C
ATOM  12114 8C21 POPE  147      25.611  98.566  41.712  1.00  0.00           C
ATOM  12118  C33 POPE  147      27.131 112.355  30.063  1.00  0.00           C
ATOM  12121  C34 POPE  147      26.711 113.095  31.332  1.00  0.00           C
ATOM  12124  C35 POPE  147      26.201 112.166  32.442  1.00  0.00           C
ATOM  12127  C36 POPE  147      27.311 111.655  33.372  1.00  0.00           C
ATOM  12130  C37 POPE  147      26.761 110.676  34.412  1.00  0.00           C
ATOM  12133  C38 POPE  147      27.821 110.215  35.422  1.00  0.00           C
ATOM  12136  C39 POPE  147      27.331 109.046  36.293  1.00  0.00           C
ATOM  12139 0C31 POPE  147      26.681 109.485  37.613  1.00  0.00           C
ATOM  12142 1C31 POPE  147      27.501 109.025  38.822  1.00  0.00           C
ATOM  12145 2C31 POPE  147      26.891 109.426  40.173  1.00  0.00           C
ATOM  12148 3C31 POPE  147      25.591 108.696  40.513  1.00  0.00           C
ATOM  12151 4C31 POPE  147      25.021 109.116  41.872  1.00  0.00           C
ATOM  12154 5C31 POPE  147      23.731 108.375  42.233  1.00  0.00           C
ATOM  12157 6C31 POPE  147      23.141 108.825  43.572  1.00  0.00           C
ATOM  12161  NH3 POPE  148      28.151  19.496  67.462  1.00  0.00           N
ATOM  12165  C12 POPE  148      29.051  18.356  67.023  1.00  0.00           C
ATOM  12168  C11 POPE  148      30.310  18.186  67.903  1.00  0.00           C
ATOM  12171  P   POPE  148      32.650  19.406  67.662  1.00  0.00           P
ATOM  12172  O13 POPE  148      33.001  20.856  67.702  1.00  0.00           O
ATOM  12173  O14 POPE  148      33.400  18.516  68.563  1.00  0.00           O
ATOM  12174  O11 POPE  148      32.731  18.886  66.173  1.00  0.00           O
ATOM  12175  O12 POPE  148      31.080  19.386  67.933  1.00  0.00           O
ATOM  12176  C1  POPE  148      33.790  18.056  65.653  1.00  0.00           C
ATOM  12179  C2  POPE  148      34.691  18.906  64.713  1.00  0.00           C
ATOM  12181  O21 POPE  148      35.330  18.196  63.642  1.00  0.00           O
ATOM  12182  C21 POPE  148      36.171  17.216  63.912  1.00  0.00           C
ATOM  12183  O22 POPE  148      36.191  16.526  64.923  1.00  0.00           O
ATOM  12184  C22 POPE  148      37.261  17.206  62.833  1.00  0.00           C
ATOM  12187  C3  POPE  148      35.720  19.796  65.462  1.00  0.00           C
ATOM  12190  O31 POPE  148      35.961  21.006  64.713  1.00  0.00           O
ATOM  12191  C31 POPE  148      37.011  20.985  63.892  1.00  0.00           C
ATOM  12192  O32 POPE  148      37.900  20.166  63.862  1.00  0.00           O
ATOM  12193  C32 POPE  148      36.921  22.236  63.003  1.00  0.00           C
ATOM  12196  C23 POPE  148      37.271  15.976  61.912  1.00  0.00           C
ATOM  12199  C24 POPE  148      38.481  16.046  60.963  1.00  0.00           C
ATOM  12202  C25 POPE  148      38.470  15.016  59.832  1.00  0.00           C
ATOM  12205  C26 POPE  148      39.691  15.176  58.923  1.00  0.00           C
ATOM  12208  C27 POPE  148      39.601  14.356  57.623  1.00  0.00           C
ATOM  12211  C28 POPE  148      40.841  14.516  56.732  1.00  0.00           C
ATOM  12214  C29 POPE  148      40.691  13.836  55.392  1.00  0.00           C
ATOM  12216 0C21 POPE  148      40.250  14.416  54.263  1.00  0.00           C
ATOM  12218 1C21 POPE  148      39.801  15.846  54.083  1.00  0.00           C
ATOM  12221 2C21 POPE  148      40.441  16.566  52.882  1.00  0.00           C
ATOM  12224 3C21 POPE  148      39.951  16.086  51.502  1.00  0.00           C
ATOM  12227 4C21 POPE  148      41.001  15.266  50.732  1.00  0.00           C
ATOM  12230 5C21 POPE  148      40.691  15.146  49.242  1.00  0.00           C
ATOM  12233 6C21 POPE  148      39.591  14.136  48.912  1.00  0.00           C
ATOM  12236 7C21 POPE  148      39.531  13.846  47.413  1.00  0.00           C
ATOM  12239 8C21 POPE  148      38.441  12.846  47.062  1.00  0.00           C
ATOM  12243  C33 POPE  148      38.290  22.736  62.513  1.00  0.00           C
ATOM  12246  C34 POPE  148      38.271  24.166  61.942  1.00  0.00           C
ATOM  12249  C35 POPE  148      37.240  24.366  60.822  1.00  0.00           C
ATOM  12252  C36 POPE  148      37.381  25.606  59.932  1.00  0.00           C
ATOM  12255  C37 POPE  148      36.261  25.656  58.882  1.00  0.00           C
ATOM  12258  C38 POPE  148      36.700  26.096  57.472  1.00  0.00           C
ATOM  12261  C39 POPE  148      36.780  27.606  57.252  1.00  0.00           C
ATOM  12264 0C31 POPE  148      37.051  27.936  55.773  1.00  0.00           C
ATOM  12267 1C31 POPE  148      37.231  29.436  55.503  1.00  0.00           C
ATOM  12270 2C31 POPE  148      37.430  29.725  54.002  1.00  0.00           C
ATOM  12273 3C31 POPE  148      37.761  31.196  53.682  1.00  0.00           C
ATOM  12276 4C31 POPE  148      39.150  31.646  54.132  1.00  0.00           C
ATOM  12279 5C31 POPE  148      40.310  31.036  53.322  1.00  0.00           C
ATOM  12282 6C31 POPE  148      41.671  31.396  53.903  1.00  0.00           C
ATOM  12286  NH3 POPE  149     125.212  16.896  65.872  1.00  0.00           N
ATOM  12290  C12 POPE  149     125.142  16.106  67.163  1.00  0.00           C
ATOM  12293  C11 POPE  149     125.501  14.606  67.033  1.00  0.00           C
ATOM  12296  P   POPE  149     128.041  14.136  66.303  1.00  0.00           P
ATOM  12297  O13 POPE  149     128.482  12.866  65.682  1.00  0.00           O
ATOM  12298  O14 POPE  149     128.452  14.336  67.712  1.00  0.00           O
ATOM  12299  O11 POPE  149     128.622  15.366  65.513  1.00  0.00           O
ATOM  12300  O12 POPE  149     126.502  14.366  66.053  1.00  0.00           O
ATOM  12301  C1  POPE  149     129.541  15.186  64.432  1.00  0.00           C
ATOM  12304  C2  POPE  149     128.801  15.006  63.083  1.00  0.00           C
ATOM  12306  O21 POPE  149     129.642  14.606  61.992  1.00  0.00           O
ATOM  12307  C21 POPE  149     130.681  15.336  61.632  1.00  0.00           C
ATOM  12308  O22 POPE  149     131.172  16.266  62.252  1.00  0.00           O
ATOM  12309  C22 POPE  149     131.202  14.856  60.282  1.00  0.00           C
ATOM  12312  C3  POPE  149     127.922  16.246  62.763  1.00  0.00           C
ATOM  12315  O31 POPE  149     126.622  15.806  62.303  1.00  0.00           O
ATOM  12316  C31 POPE  149     126.592  15.566  60.993  1.00  0.00           C
ATOM  12317  O32 POPE  149     127.431  15.896  60.182  1.00  0.00           O
ATOM  12318  C32 POPE  149     125.321  14.796  60.672  1.00  0.00           C
ATOM  12321  C23 POPE  149     130.691  15.816  59.193  1.00  0.00           C
ATOM  12324  C24 POPE  149     131.252  15.556  57.792  1.00  0.00           C
ATOM  12327  C25 POPE  149     130.862  16.686  56.823  1.00  0.00           C
ATOM  12330  C26 POPE  149     129.342  16.816  56.592  1.00  0.00           C
ATOM  12333  C27 POPE  149     128.772  15.776  55.622  1.00  0.00           C
ATOM  12336  C28 POPE  149     127.312  16.096  55.252  1.00  0.00           C
ATOM  12339  C29 POPE  149     126.801  15.166  54.183  1.00  0.00           C
ATOM  12341 0C21 POPE  149     125.971  15.476  53.172  1.00  0.00           C
ATOM  12343 1C21 POPE  149     125.381  16.836  52.892  1.00  0.00           C
ATOM  12346 2C21 POPE  149     125.062  17.036  51.403  1.00  0.00           C
ATOM  12349 3C21 POPE  149     123.850  16.216  50.913  1.00  0.00           C
ATOM  12352 4C21 POPE  149     124.031  15.676  49.492  1.00  0.00           C
ATOM  12355 5C21 POPE  149     123.981  16.756  48.403  1.00  0.00           C
ATOM  12358 6C21 POPE  149     124.201  16.186  46.992  1.00  0.00           C
ATOM  12361 7C21 POPE  149     124.280  17.266  45.913  1.00  0.00           C
ATOM  12364 8C21 POPE  149     124.482  16.696  44.502  1.00  0.00           C
ATOM  12368  C33 POPE  149     125.332  14.166  59.263  1.00  0.00           C
ATOM  12371  C34 POPE  149     123.981  13.516  58.903  1.00  0.00           C
ATOM  12374  C35 POPE  149     124.011  12.926  57.502  1.00  0.00           C
ATOM  12377  C36 POPE  149     122.750  12.146  57.122  1.00  0.00           C
ATOM  12380  C37 POPE  149     122.871  11.586  55.703  1.00  0.00           C
ATOM  12383  C38 POPE  149     121.671  10.776  55.222  1.00  0.00           C
ATOM  12386  C39 POPE  149     121.911  10.116  53.852  1.00  0.00           C
ATOM  12389 0C31 POPE  149     122.130  11.116  52.712  1.00  0.00           C
ATOM  12392 1C31 POPE  149     122.551  10.436  51.403  1.00  0.00           C
ATOM  12395 2C31 POPE  149     122.851  11.466  50.313  1.00  0.00           C
ATOM  12398 3C31 POPE  149     123.360  10.816  49.013  1.00  0.00           C
ATOM  12401 4C31 POPE  149     123.650  11.856  47.922  1.00  0.00           C
ATOM  12404 5C31 POPE  149     124.301  11.266  46.662  1.00  0.00           C
ATOM  12407 6C31 POPE  149     124.631  12.336  45.622  1.00  0.00           C
ATOM  12411  NH3 POPE  150      35.621 107.376  22.082  1.00  0.00           N
ATOM  12415  C12 POPE  150      35.621 108.295  23.272  1.00  0.00           C
ATOM  12418  C11 POPE  150      34.740 109.545  23.132  1.00  0.00           C
ATOM  12421  P   POPE  150      35.191 111.766  24.533  1.00  0.00           P
ATOM  12422  O13 POPE  150      36.601 111.935  24.122  1.00  0.00           O
ATOM  12423  O14 POPE  150      34.181 112.626  23.892  1.00  0.00           O
ATOM  12424  O11 POPE  150      35.130 111.935  26.113  1.00  0.00           O
ATOM  12425  O12 POPE  150      34.761 110.245  24.372  1.00  0.00           O
ATOM  12426  C1  POPE  150      35.580 110.846  26.903  1.00  0.00           C
ATOM  12429  C2  POPE  150      34.451 110.315  27.812  1.00  0.00           C
ATOM  12431  O21 POPE  150      34.731 108.925  28.032  1.00  0.00           O
ATOM  12432  C21 POPE  150      34.501 108.276  29.173  1.00  0.00           C
ATOM  12433  O22 POPE  150      34.461 107.066  29.243  1.00  0.00           O
ATOM  12434  C22 POPE  150      34.301 109.196  30.393  1.00  0.00           C
ATOM  12437  C3  POPE  150      33.011 110.506  27.252  1.00  0.00           C
ATOM  12440  O31 POPE  150      32.121 110.835  28.342  1.00  0.00           O
ATOM  12441  C31 POPE  150      32.021 112.136  28.602  1.00  0.00           C
ATOM  12442  O32 POPE  150      32.380 113.055  27.893  1.00  0.00           O
ATOM  12443  C32 POPE  150      31.580 112.295  30.063  1.00  0.00           C
ATOM  12446  C23 POPE  150      34.501 108.475  31.743  1.00  0.00           C
ATOM  12449  C24 POPE  150      35.981 108.456  32.152  1.00  0.00           C
ATOM  12452  C25 POPE  150      36.261 107.815  33.522  1.00  0.00           C
ATOM  12455  C26 POPE  150      35.380 108.365  34.652  1.00  0.00           C
ATOM  12458  C27 POPE  150      35.821 107.876  36.042  1.00  0.00           C
ATOM  12461  C28 POPE  150      34.790 108.225  37.132  1.00  0.00           C
ATOM  12464  C29 POPE  150      35.341 108.195  38.533  1.00  0.00           C
ATOM  12466 0C21 POPE  150      35.380 107.146  39.372  1.00  0.00           C
ATOM  12468 1C21 POPE  150      34.950 105.735  39.053  1.00  0.00           C
ATOM  12471 2C21 POPE  150      35.900 104.666  39.653  1.00  0.00           C
ATOM  12474 3C21 POPE  150      35.761 104.466  41.173  1.00  0.00           C
ATOM  12477 4C21 POPE  150      36.891 103.596  41.753  1.00  0.00           C
ATOM  12480 5C21 POPE  150      36.811 103.365  43.263  1.00  0.00           C
ATOM  12483 6C21 POPE  150      35.761 102.325  43.692  1.00  0.00           C
ATOM  12486 7C21 POPE  150      35.681 102.206  45.222  1.00  0.00           C
ATOM  12489 8C21 POPE  150      34.481 101.406  45.763  1.00  0.00           C
ATOM  12493  C33 POPE  150      32.371 113.445  30.722  1.00  0.00           C
ATOM  12496  C34 POPE  150      32.041 113.655  32.202  1.00  0.00           C
ATOM  12499  C35 POPE  150      32.610 112.605  33.172  1.00  0.00           C
ATOM  12502  C36 POPE  150      32.351 113.025  34.622  1.00  0.00           C
ATOM  12505  C37 POPE  150      32.731 111.985  35.672  1.00  0.00           C
ATOM  12508  C38 POPE  150      31.790 112.055  36.883  1.00  0.00           C
ATOM  12511  C39 POPE  150      32.240 111.166  38.042  1.00  0.00           C
ATOM  12514 0C31 POPE  150      31.511 111.516  39.342  1.00  0.00           C
ATOM  12517 1C31 POPE  150      32.031 110.706  40.532  1.00  0.00           C
ATOM  12520 2C31 POPE  150      31.461 111.155  41.883  1.00  0.00           C
ATOM  12523 3C31 POPE  150      29.931 111.136  41.953  1.00  0.00           C
ATOM  12526 4C31 POPE  150      29.431 111.255  43.403  1.00  0.00           C
ATOM  12529 5C31 POPE  150      27.910 111.115  43.502  1.00  0.00           C
ATOM  12532 6C31 POPE  150      27.451 110.676  44.892  1.00  0.00           C
ATOM  12536  NH3 POPE  151      35.790   8.676  66.352  1.00  0.00           N
ATOM  12540  C12 POPE  151      35.720   7.166  66.292  1.00  0.00           C
ATOM  12543  C11 POPE  151      36.461   6.525  67.483  1.00  0.00           C
ATOM  12546  P   POPE  151      35.941   3.986  67.642  1.00  0.00           P
ATOM  12547  O13 POPE  151      36.430   3.456  68.932  1.00  0.00           O
ATOM  12548  O14 POPE  151      34.521   4.385  67.553  1.00  0.00           O
ATOM  12549  O11 POPE  151      36.191   2.906  66.542  1.00  0.00           O
ATOM  12550  O12 POPE  151      36.821   5.186  67.143  1.00  0.00           O
ATOM  12551  C1  POPE  151      37.511   2.626  66.082  1.00  0.00           C
ATOM  12554  C2  POPE  151      37.470   1.415  65.123  1.00  0.00           C
ATOM  12556  O21 POPE  151      38.661   1.355  64.312  1.00  0.00           O
ATOM  12557  C21 POPE  151      38.781   2.216  63.322  1.00  0.00           C
ATOM  12558  O22 POPE  151      38.191   3.276  63.192  1.00  0.00           O
ATOM  12559  C22 POPE  151      39.580   1.565  62.202  1.00  0.00           C
ATOM  12562  C3  POPE  151      36.150   1.364  64.272  1.00  0.00           C
ATOM  12565  O31 POPE  151      36.371   0.914  62.903  1.00  0.00           O
ATOM  12566  C31 POPE  151      35.380   1.285  62.083  1.00  0.00           C
ATOM  12567  O32 POPE  151      34.220   1.434  62.432  1.00  0.00           O
ATOM  12568  C32 POPE  151      35.941   1.775  60.752  1.00  0.00           C
ATOM  12571  C23 POPE  151      41.061   1.385  62.553  1.00  0.00           C
ATOM  12574  C24 POPE  151      41.921   1.035  61.333  1.00  0.00           C
ATOM  12577  C25 POPE  151      41.560  -0.266  60.602  1.00  0.00           C
ATOM  12580  C26 POPE  151      42.691  -0.676  59.632  1.00  0.00           C
ATOM  12583  C27 POPE  151      42.461  -2.015  58.912  1.00  0.00           C
ATOM  12586  C28 POPE  151      42.101  -1.886  57.413  1.00  0.00           C
ATOM  12589  C29 POPE  151      40.851  -1.085  57.173  1.00  0.00           C
ATOM  12591 0C21 POPE  151      40.621  -0.296  56.112  1.00  0.00           C
ATOM  12593 1C21 POPE  151      41.570  -0.126  54.943  1.00  0.00           C
ATOM  12596 2C21 POPE  151      40.941   0.685  53.803  1.00  0.00           C
ATOM  12599 3C21 POPE  151      41.871   0.784  52.592  1.00  0.00           C
ATOM  12602 4C21 POPE  151      41.301   1.654  51.462  1.00  0.00           C
ATOM  12605 5C21 POPE  151      42.121   1.595  50.162  1.00  0.00           C
ATOM  12608 6C21 POPE  151      43.561   2.096  50.313  1.00  0.00           C
ATOM  12611 7C21 POPE  151      44.381   1.956  49.032  1.00  0.00           C
ATOM  12614 8C21 POPE  151      45.821   2.446  49.183  1.00  0.00           C
ATOM  12618  C33 POPE  151      35.681   0.895  59.523  1.00  0.00           C
ATOM  12621  C34 POPE  151      36.780  -0.156  59.292  1.00  0.00           C
ATOM  12624  C35 POPE  151      36.991  -0.476  57.803  1.00  0.00           C
ATOM  12627  C36 POPE  151      35.891  -1.345  57.192  1.00  0.00           C
ATOM  12630  C37 POPE  151      36.021  -1.495  55.672  1.00  0.00           C
ATOM  12633  C38 POPE  151      35.141  -2.626  55.123  1.00  0.00           C
ATOM  12636  C39 POPE  151      34.931  -2.516  53.603  1.00  0.00           C
ATOM  12639 0C31 POPE  151      33.761  -1.576  53.252  1.00  0.00           C
ATOM  12642 1C31 POPE  151      33.661  -1.245  51.753  1.00  0.00           C
ATOM  12645 2C31 POPE  151      32.481  -0.305  51.443  1.00  0.00           C
ATOM  12648 3C31 POPE  151      31.161  -1.066  51.202  1.00  0.00           C
ATOM  12651 4C31 POPE  151      29.921  -0.186  51.392  1.00  0.00           C
ATOM  12654 5C31 POPE  151      28.611  -0.926  51.082  1.00  0.00           C
ATOM  12657 6C31 POPE  151      27.361  -0.196  51.572  1.00  0.00           C
ATOM  12661  NH3 POPE  152      80.941  12.696  66.772  1.00  0.00           N
ATOM  12665  C12 POPE  152      82.140  12.036  66.142  1.00  0.00           C
ATOM  12668  C11 POPE  152      83.220  11.776  67.192  1.00  0.00           C
ATOM  12671  P   POPE  152      85.810  11.856  66.563  1.00  0.00           P
[truncated: 1,673,232 more chars]
