# Supplementary material for: Characterizing Membrane Association and Periplasmic Transfer of Bacterial Lipoproteins through Molecular Dynamics Simulations
Source: Structure. 2020 Apr 7;28(4):475–487.e3. doi: 10.1016/j.str.2020.01.012 (PMC7139219; doi:10.1016/j.str.2020.01.012)
Supplement: Data S1. Final Coordinates from Simulations (Y–Z), Related to Figure 3 [file mmc3.zip › Y-Z/YBFP-3-atomistic.pdb]

TITLE     Protein
REMARK    THIS IS A SIMULATION BOX
CRYST1  129.191  129.191  104.848  90.00  90.00  90.00 P 1           1
MODEL        1
ATOM      1  N   CYSTA   1      83.210  69.090  70.289  1.00  0.00           N
ATOM      3  CA  CYSTA   1      82.071  68.350  70.769  1.00  0.00           C
ATOM      5  C   CYSTA   1      82.071  68.230  72.279  1.00  0.00           C
ATOM      6  O   CYSTA   1      82.401  67.201  72.859  1.00  0.00           O
ATOM      7  CB  CYSTA   1      81.811  67.079  69.939  1.00  0.00           C
ATOM     10  SG  CYSTA   1      81.531  67.671  68.229  1.00  0.00           S
ATOM     11  C1  CYSTA   1      81.671  66.119  67.329  1.00  0.00           C
ATOM     14  CA1 CYSTA   1      84.472  68.650  70.149  1.00  0.00           C
ATOM     15  OA1 CYSTA   1      84.791  67.510  70.469  1.00  0.00           O
ATOM     16  CA2 CYSTA   1      85.491  69.561  69.549  1.00  0.00           C
ATOM     19  C11 CYSTA   1      81.440  66.249  65.799  1.00  0.00           C
ATOM     21  O11 CYSTA   1      82.471  67.049  65.219  1.00  0.00           O
ATOM     22  CX1 CYSTA   1      82.760  67.031  63.899  1.00  0.00           C
ATOM     23  OX1 CYSTA   1      83.590  67.771  63.409  1.00  0.00           O
ATOM     24  CX2 CYSTA   1      82.001  65.979  63.069  1.00  0.00           C
ATOM     27  C12 CYSTA   1      80.012  66.829  65.519  1.00  0.00           C
ATOM     30  O12 CYSTA   1      79.960  67.881  64.519  1.00  0.00           O
ATOM     31  CD1 CYSTA   1      79.791  69.101  65.019  1.00  0.00           C
ATOM     32  OD1 CYSTA   1      79.731  69.381  66.209  1.00  0.00           O
ATOM     33  CD2 CYSTA   1      79.671  70.141  63.919  1.00  0.00           C
ATOM     36  CA3 CYSTA   1      84.791  70.641  68.699  1.00  0.00           C
ATOM     39  CA4 CYSTA   1      85.722  71.579  67.919  1.00  0.00           C
ATOM     42  CA5 CYSTA   1      84.950  72.400  66.869  1.00  0.00           C
ATOM     45  CA6 CYSTA   1      84.351  71.509  65.769  1.00  0.00           C
ATOM     48  CA7 CYSTA   1      83.651  72.281  64.649  1.00  0.00           C
ATOM     51  CA8 CYSTA   1      83.121  71.290  63.619  1.00  0.00           C
ATOM     54  CA9 CYSTA   1      82.462  71.960  62.399  1.00  0.00           C
ATOM     57 0CA1 CYSTA   1      82.500  71.039  61.169  1.00  0.00           C
ATOM     60 1CA1 CYSTA   1      83.911  70.951  60.569  1.00  0.00           C
ATOM     63 2CA1 CYSTA   1      84.040  69.829  59.529  1.00  0.00           C
ATOM     66 3CA1 CYSTA   1      85.481  69.610  59.059  1.00  0.00           C
ATOM     69 4CA1 CYSTA   1      86.160  70.881  58.499  1.00  0.00           C
ATOM     72 5CA1 CYSTA   1      85.400  71.531  57.349  1.00  0.00           C
ATOM     75 6CA1 CYSTA   1      86.191  72.661  56.699  1.00  0.00           C
ATOM     79  CD3 CYSTA   1      78.242  70.259  63.369  1.00  0.00           C
ATOM     82  CD4 CYSTA   1      77.961  69.139  62.369  1.00  0.00           C
ATOM     85  CD5 CYSTA   1      76.580  69.220  61.709  1.00  0.00           C
ATOM     88  CD6 CYSTA   1      76.410  70.421  60.769  1.00  0.00           C
ATOM     91  CD7 CYSTA   1      75.131  70.290  59.949  1.00  0.00           C
ATOM     94  CD8 CYSTA   1      74.870  71.499  59.049  1.00  0.00           C
ATOM     97  CD9 CYSTA   1      73.551  71.351  58.279  1.00  0.00           C
ATOM    100 0CD1 CYSTA   1      73.611  70.361  57.109  1.00  0.00           C
ATOM    103 1CD1 CYSTA   1      74.040  71.031  55.799  1.00  0.00           C
ATOM    106 2CD1 CYSTA   1      73.751  70.171  54.569  1.00  0.00           C
ATOM    109 3CD1 CYSTA   1      73.661  71.001  53.289  1.00  0.00           C
ATOM    112 4CD1 CYSTA   1      73.070  70.221  52.119  1.00  0.00           C
ATOM    115 5CD1 CYSTA   1      72.680  71.109  50.939  1.00  0.00           C
ATOM    118 6CD1 CYSTA   1      72.000  70.340  49.809  1.00  0.00           C
ATOM    122  CX3 CYSTA   1      82.100  66.211  61.539  1.00  0.00           C
ATOM    125  CX4 CYSTA   1      83.451  65.759  60.969  1.00  0.00           C
ATOM    128  CX5 CYSTA   1      83.601  65.939  59.449  1.00  0.00           C
ATOM    131  CX6 CYSTA   1      82.672  65.101  58.559  1.00  0.00           C
ATOM    134  CX7 CYSTA   1      81.711  65.951  57.699  1.00  0.00           C
ATOM    137  CX8 CYSTA   1      81.151  65.171  56.509  1.00  0.00           C
ATOM    140  CX9 CYSTA   1      79.941  65.821  55.889  1.00  0.00           C
ATOM    142 0CX1 CYSTA   1      79.911  66.840  55.019  1.00  0.00           C
ATOM    144 1CX1 CYSTA   1      81.090  67.580  54.429  1.00  0.00           C
ATOM    147 2CX1 CYSTA   1      80.990  67.749  52.889  1.00  0.00           C
ATOM    150 3CX1 CYSTA   1      79.791  68.579  52.409  1.00  0.00           C
ATOM    153 4CX1 CYSTA   1      79.811  68.830  50.899  1.00  0.00           C
ATOM    156 5CX1 CYSTA   1      78.521  69.469  50.349  1.00  0.00           C
ATOM    159 6CX1 CYSTA   1      78.221  70.860  50.949  1.00  0.00           C
ATOM    162 7CX1 CYSTA   1      77.021  71.549  50.279  1.00  0.00           C
ATOM    165 8CX1 CYSTA   1      76.591  72.851  50.959  1.00  0.00           C
ATOM    169  N   ALA A   2      81.781  69.360  72.979  1.00  0.00           N
ATOM    171  CA  ALA A   2      80.611  70.211  72.789  1.00  0.00           C
ATOM    173  CB  ALA A   2      79.570  69.649  73.749  1.00  0.00           C
ATOM    177  C   ALA A   2      80.932  71.689  73.069  1.00  0.00           C
ATOM    178  O   ALA A   2      82.080  71.980  73.359  1.00  0.00           O
ATOM    179  N   GLN A   3      80.061  72.721  72.909  1.00  0.00           N
ATOM    181  CA  GLN A   3      78.621  72.711  72.709  1.00  0.00           C
ATOM    183  CB  GLN A   3      77.860  72.721  74.069  1.00  0.00           C
ATOM    186  CG  GLN A   3      78.370  73.549  75.289  1.00  0.00           C
ATOM    189  CD  GLN A   3      78.340  75.090  75.219  1.00  0.00           C
ATOM    190  OE1 GLN A   3      77.470  75.751  74.649  1.00  0.00           O
ATOM    191  NE2 GLN A   3      79.290  75.710  75.959  1.00  0.00           N
ATOM    194  C   GLN A   3      77.970  73.719  71.729  1.00  0.00           C
ATOM    195  O   GLN A   3      77.391  74.719  72.119  1.00  0.00           O
ATOM    196  N   PRO A   4      77.951  73.461  70.419  1.00  0.00           N
ATOM    197  CD  PRO A   4      79.110  73.001  69.699  1.00  0.00           C
ATOM    200  CA  PRO A   4      76.750  73.561  69.579  1.00  0.00           C
ATOM    202  CB  PRO A   4      77.150  72.979  68.209  1.00  0.00           C
ATOM    205  CG  PRO A   4      78.661  72.729  68.259  1.00  0.00           C
ATOM    208  C   PRO A   4      75.610  72.759  70.189  1.00  0.00           C
ATOM    209  O   PRO A   4      75.830  71.601  70.539  1.00  0.00           O
ATOM    210  N   GLU A   5      74.421  73.329  70.399  1.00  0.00           N
ATOM    212  CA  GLU A   5      73.611  72.721  71.429  1.00  0.00           C
ATOM    214  CB  GLU A   5      74.331  72.889  72.799  1.00  0.00           C
ATOM    217  CG  GLU A   5      74.611  71.570  73.559  1.00  0.00           C
ATOM    220  CD  GLU A   5      74.921  71.799  75.039  1.00  0.00           C
ATOM    221  OE1 GLU A   5      74.951  72.970  75.499  1.00  0.00           O
ATOM    222  OE2 GLU A   5      75.150  70.789  75.749  1.00  0.00           O
ATOM    223  C   GLU A   5      72.251  73.340  71.579  1.00  0.00           C
ATOM    224  O   GLU A   5      71.790  74.171  70.789  1.00  0.00           O
ATOM    225  N   GLN A   6      71.621  72.979  72.709  1.00  0.00           N
ATOM    227  CA  GLN A   6      70.660  73.771  73.439  1.00  0.00           C
ATOM    229  CB  GLN A   6      70.481  73.340  74.909  1.00  0.00           C
ATOM    232  CG  GLN A   6      71.742  72.970  75.709  1.00  0.00           C
ATOM    235  CD  GLN A   6      71.831  71.451  75.869  1.00  0.00           C
ATOM    236  OE1 GLN A   6      71.790  70.719  74.879  1.00  0.00           O
ATOM    237  NE2 GLN A   6      71.910  70.961  77.129  1.00  0.00           N
ATOM    240  C   GLN A   6      70.680  75.281  73.339  1.00  0.00           C
ATOM    241  O   GLN A   6      69.601  75.850  73.219  1.00  0.00           O
ATOM    242  N   SER A   7      71.801  76.031  73.399  1.00  0.00           N
ATOM    244  CA  SER A   7      71.701  77.479  73.349  1.00  0.00           C
ATOM    246  CB  SER A   7      73.051  78.181  73.569  1.00  0.00           C
ATOM    249  OG  SER A   7      72.910  79.600  73.619  1.00  0.00           O
ATOM    251  C   SER A   7      71.030  78.070  72.099  1.00  0.00           C
ATOM    252  O   SER A   7      70.261  79.021  72.209  1.00  0.00           O
ATOM    253  N   SER A   8      71.271  77.510  70.899  1.00  0.00           N
ATOM    255  CA  SER A   8      70.671  78.021  69.659  1.00  0.00           C
ATOM    257  CB  SER A   8      71.621  77.889  68.429  1.00  0.00           C
ATOM    260  OG  SER A   8      72.050  76.549  68.169  1.00  0.00           O
ATOM    262  C   SER A   8      69.382  77.299  69.309  1.00  0.00           C
ATOM    263  O   SER A   8      68.661  77.671  68.379  1.00  0.00           O
ATOM    264  N   LEU A   9      69.040  76.271  70.099  1.00  0.00           N
ATOM    266  CA  LEU A   9      67.830  75.479  69.969  1.00  0.00           C
ATOM    268  CB  LEU A   9      68.221  73.991  69.829  1.00  0.00           C
ATOM    271  CG  LEU A   9      68.501  73.619  68.359  1.00  0.00           C
ATOM    273  CD1 LEU A   9      69.471  72.451  68.189  1.00  0.00           C
ATOM    277  CD2 LEU A   9      67.190  73.230  67.689  1.00  0.00           C
ATOM    281  C   LEU A   9      66.851  75.719  71.109  1.00  0.00           C
ATOM    282  O   LEU A   9      65.711  75.281  71.099  1.00  0.00           O
ATOM    283  N   ALA A  10      67.251  76.499  72.139  1.00  0.00           N
ATOM    285  CA  ALA A  10      66.470  76.820  73.319  1.00  0.00           C
ATOM    287  CB  ALA A  10      67.280  77.601  74.359  1.00  0.00           C
ATOM    291  C   ALA A  10      65.191  77.570  73.059  1.00  0.00           C
ATOM    292  O   ALA A  10      65.171  78.641  72.469  1.00  0.00           O
ATOM    293  N   GLY A  11      64.102  76.991  73.569  1.00  0.00           N
ATOM    295  CA  GLY A  11      62.761  77.429  73.259  1.00  0.00           C
ATOM    298  C   GLY A  11      61.810  76.369  73.709  1.00  0.00           C
ATOM    299  O   GLY A  11      62.150  75.501  74.509  1.00  0.00           O
ATOM    300  N   ASP A  12      60.590  76.430  73.149  1.00  0.00           N
ATOM    302  CA  ASP A  12      59.500  75.509  73.419  1.00  0.00           C
ATOM    304  CB  ASP A  12      58.300  76.260  74.039  1.00  0.00           C
ATOM    307  CG  ASP A  12      57.462  75.340  74.899  1.00  0.00           C
ATOM    308  OD1 ASP A  12      57.922  75.031  76.039  1.00  0.00           O
ATOM    309  OD2 ASP A  12      56.341  74.969  74.469  1.00  0.00           O
ATOM    310  C   ASP A  12      59.081  74.891  72.089  1.00  0.00           C
ATOM    311  O   ASP A  12      59.110  75.530  71.039  1.00  0.00           O
ATOM    312  N   TRP A  13      58.730  73.601  72.119  1.00  0.00           N
ATOM    314  CA  TRP A  13      58.782  72.689  70.999  1.00  0.00           C
ATOM    316  CB  TRP A  13      60.121  71.910  70.999  1.00  0.00           C
ATOM    319  CG  TRP A  13      61.171  72.781  70.409  1.00  0.00           C
ATOM    320  CD1 TRP A  13      61.941  73.719  71.029  1.00  0.00           C
ATOM    322  NE1 TRP A  13      62.480  74.571  70.089  1.00  0.00           N
ATOM    324  CE2 TRP A  13      62.020  74.201  68.859  1.00  0.00           C
ATOM    325  CD2 TRP A  13      61.230  73.040  69.009  1.00  0.00           C
ATOM    326  CE3 TRP A  13      60.660  72.421  67.899  1.00  0.00           C
ATOM    328  CZ3 TRP A  13      60.900  72.979  66.649  1.00  0.00           C
ATOM    330  CZ2 TRP A  13      62.181  74.781  67.619  1.00  0.00           C
ATOM    332  CH2 TRP A  13      61.602  74.171  66.509  1.00  0.00           C
ATOM    334  C   TRP A  13      57.661  71.701  71.089  1.00  0.00           C
ATOM    335  O   TRP A  13      57.220  71.351  72.179  1.00  0.00           O
ATOM    336  N   LEU A  14      57.190  71.190  69.949  1.00  0.00           N
ATOM    338  CA  LEU A  14      56.220  70.119  69.929  1.00  0.00           C
ATOM    340  CB  LEU A  14      54.850  70.561  69.349  1.00  0.00           C
ATOM    343  CG  LEU A  14      54.221  71.811  70.019  1.00  0.00           C
ATOM    345  CD1 LEU A  14      52.910  72.251  69.329  1.00  0.00           C
ATOM    349  CD2 LEU A  14      53.930  71.590  71.499  1.00  0.00           C
ATOM    353  C   LEU A  14      56.851  68.991  69.139  1.00  0.00           C
ATOM    354  O   LEU A  14      57.510  69.220  68.129  1.00  0.00           O
ATOM    355  N   LEU A  15      56.701  67.729  69.609  1.00  0.00           N
ATOM    357  CA  LEU A  15      57.140  66.540  68.909  1.00  0.00           C
ATOM    359  CB  LEU A  15      58.171  65.701  69.739  1.00  0.00           C
ATOM    362  CG  LEU A  15      59.620  66.241  69.759  1.00  0.00           C
ATOM    364  CD1 LEU A  15      59.820  67.281  70.869  1.00  0.00           C
ATOM    368  CD2 LEU A  15      60.671  65.141  69.979  1.00  0.00           C
ATOM    372  C   LEU A  15      55.910  65.701  68.589  1.00  0.00           C
ATOM    373  O   LEU A  15      55.290  65.131  69.489  1.00  0.00           O
ATOM    374  N   THR A  16      55.511  65.619  67.309  1.00  0.00           N
ATOM    376  CA  THR A  16      54.261  65.010  66.859  1.00  0.00           C
ATOM    378  CB  THR A  16      53.261  66.031  66.299  1.00  0.00           C
ATOM    380  OG1 THR A  16      53.741  66.639  65.119  1.00  0.00           O
ATOM    382  CG2 THR A  16      53.060  67.180  67.299  1.00  0.00           C
ATOM    386  C   THR A  16      54.570  63.931  65.799  1.00  0.00           C
ATOM    387  O   THR A  16      55.531  64.119  65.049  1.00  0.00           O
ATOM    388  N   PRO A  17      53.881  62.780  65.669  1.00  0.00           N
ATOM    389  CD  PRO A  17      53.171  62.169  66.779  1.00  0.00           C
ATOM    392  CA  PRO A  17      54.201  61.780  64.659  1.00  0.00           C
ATOM    394  CB  PRO A  17      53.660  60.451  65.229  1.00  0.00           C
ATOM    397  CG  PRO A  17      53.512  60.690  66.719  1.00  0.00           C
ATOM    400  C   PRO A  17      53.530  62.010  63.319  1.00  0.00           C
ATOM    401  O   PRO A  17      52.350  61.689  63.169  1.00  0.00           O
ATOM    402  N   LYS A  18      54.261  62.531  62.309  1.00  0.00           N
ATOM    404  CA  LYS A  18      53.631  63.009  61.079  1.00  0.00           C
ATOM    406  CB  LYS A  18      53.181  61.861  60.099  1.00  0.00           C
ATOM    409  CG  LYS A  18      54.351  61.000  59.549  1.00  0.00           C
ATOM    412  CD  LYS A  18      53.960  59.940  58.489  1.00  0.00           C
ATOM    415  CE  LYS A  18      53.031  58.869  59.039  1.00  0.00           C
ATOM    418  NZ  LYS A  18      52.901  57.671  58.179  1.00  0.00           N
ATOM    422  C   LYS A  18      52.521  64.001  61.429  1.00  0.00           C
ATOM    423  O   LYS A  18      52.731  64.910  62.219  1.00  0.00           O
ATOM    424  N   ASP A  19      51.301  63.781  60.899  1.00  0.00           N
ATOM    426  CA  ASP A  19      50.201  64.680  61.139  1.00  0.00           C
ATOM    428  CB  ASP A  19      49.450  64.820  59.799  1.00  0.00           C
ATOM    431  CG  ASP A  19      50.410  65.229  58.689  1.00  0.00           C
ATOM    432  OD1 ASP A  19      51.271  66.109  58.929  1.00  0.00           O
ATOM    433  OD2 ASP A  19      50.271  64.649  57.589  1.00  0.00           O
ATOM    434  C   ASP A  19      49.261  64.131  62.219  1.00  0.00           C
ATOM    435  O   ASP A  19      48.191  64.680  62.469  1.00  0.00           O
ATOM    436  N   LYS A  20      49.631  63.030  62.929  1.00  0.00           N
ATOM    438  CA  LYS A  20      48.841  62.500  64.039  1.00  0.00           C
ATOM    440  CB  LYS A  20      49.390  61.201  64.719  1.00  0.00           C
ATOM    443  CG  LYS A  20      48.860  59.860  64.179  1.00  0.00           C
ATOM    446  CD  LYS A  20      49.690  58.661  64.679  1.00  0.00           C
ATOM    449  CE  LYS A  20      49.271  57.971  65.979  1.00  0.00           C
ATOM    452  NZ  LYS A  20      50.261  56.921  66.319  1.00  0.00           N
ATOM    456  C   LYS A  20      48.541  63.500  65.149  1.00  0.00           C
ATOM    457  O   LYS A  20      49.331  64.360  65.509  1.00  0.00           O
ATOM    458  N   THR A  21      47.381  63.279  65.799  1.00  0.00           N
ATOM    460  CA  THR A  21      46.910  63.950  66.999  1.00  0.00           C
ATOM    462  CB  THR A  21      45.500  63.490  67.329  1.00  0.00           C
ATOM    464  OG1 THR A  21      45.401  62.080  67.129  1.00  0.00           O
ATOM    466  CG2 THR A  21      44.531  64.139  66.329  1.00  0.00           C
ATOM    470  C   THR A  21      47.771  63.641  68.199  1.00  0.00           C
ATOM    471  O   THR A  21      47.731  64.321  69.219  1.00  0.00           O
ATOM    472  N   ARG A  22      48.600  62.580  68.119  1.00  0.00           N
ATOM    474  CA  ARG A  22      49.710  62.381  69.019  1.00  0.00           C
ATOM    476  CB  ARG A  22      50.471  61.049  68.759  1.00  0.00           C
ATOM    479  CG  ARG A  22      49.730  59.771  69.189  1.00  0.00           C
ATOM    482  CD  ARG A  22      49.421  59.650  70.679  1.00  0.00           C
ATOM    485  NE  ARG A  22      50.711  59.501  71.439  1.00  0.00           N
ATOM    487  CZ  ARG A  22      51.201  60.351  72.319  1.00  0.00           C
ATOM    488  NH1 ARG A  22      50.691  61.541  72.539  1.00  0.00           N
ATOM    491  NH2 ARG A  22      52.241  59.971  73.019  1.00  0.00           N
ATOM    494  C   ARG A  22      50.681  63.540  69.009  1.00  0.00           C
ATOM    495  O   ARG A  22      51.142  64.001  67.969  1.00  0.00           O
ATOM    496  N   GLY A  23      51.041  64.041  70.189  1.00  0.00           N
ATOM    498  CA  GLY A  23      51.950  65.150  70.299  1.00  0.00           C
ATOM    501  C   GLY A  23      52.480  65.180  71.679  1.00  0.00           C
ATOM    502  O   GLY A  23      51.980  64.491  72.569  1.00  0.00           O
ATOM    503  N   LEU A  24      53.521  65.979  71.889  1.00  0.00           N
ATOM    505  CA  LEU A  24      53.981  66.299  73.209  1.00  0.00           C
ATOM    507  CB  LEU A  24      55.021  65.259  73.679  1.00  0.00           C
ATOM    510  CG  LEU A  24      55.630  65.540  75.069  1.00  0.00           C
ATOM    512  CD1 LEU A  24      54.570  65.811  76.119  1.00  0.00           C
ATOM    516  CD2 LEU A  24      56.551  64.421  75.539  1.00  0.00           C
ATOM    520  C   LEU A  24      54.570  67.680  73.189  1.00  0.00           C
ATOM    521  O   LEU A  24      55.280  68.040  72.249  1.00  0.00           O
ATOM    522  N   THR A  25      54.281  68.501  74.219  1.00  0.00           N
ATOM    524  CA  THR A  25      54.970  69.751  74.499  1.00  0.00           C
ATOM    526  CB  THR A  25      54.211  70.689  75.429  1.00  0.00           C
ATOM    528  OG1 THR A  25      54.180  70.271  76.789  1.00  0.00           O
ATOM    530  CG2 THR A  25      52.751  70.789  74.979  1.00  0.00           C
ATOM    534  C   THR A  25      56.360  69.491  75.019  1.00  0.00           C
ATOM    535  O   THR A  25      56.602  68.539  75.749  1.00  0.00           O
ATOM    536  N   GLY A  26      57.340  70.281  74.609  1.00  0.00           N
ATOM    538  CA  GLY A  26      58.730  70.090  74.959  1.00  0.00           C
ATOM    541  C   GLY A  26      59.320  71.411  75.219  1.00  0.00           C
ATOM    542  O   GLY A  26      59.151  72.329  74.429  1.00  0.00           O
ATOM    543  N   SER A  27      60.070  71.549  76.309  1.00  0.00           N
ATOM    545  CA  SER A  27      60.800  72.759  76.599  1.00  0.00           C
ATOM    547  CB  SER A  27      60.471  73.381  77.989  1.00  0.00           C
ATOM    550  OG  SER A  27      59.081  73.690  78.129  1.00  0.00           O
ATOM    552  C   SER A  27      62.250  72.351  76.579  1.00  0.00           C
ATOM    553  O   SER A  27      62.661  71.430  77.299  1.00  0.00           O
ATOM    554  N   ILE A  28      63.101  73.021  75.779  1.00  0.00           N
ATOM    556  CA  ILE A  28      64.500  72.619  75.679  1.00  0.00           C
ATOM    558  CB  ILE A  28      64.870  72.071  74.309  1.00  0.00           C
ATOM    560  CG2 ILE A  28      64.071  70.771  74.119  1.00  0.00           C
ATOM    564  CG1 ILE A  28      64.710  73.030  73.119  1.00  0.00           C
ATOM    567  CD  ILE A  28      64.960  72.320  71.769  1.00  0.00           C
ATOM    571  C   ILE A  28      65.360  73.781  76.129  1.00  0.00           C
ATOM    572  O   ILE A  28      65.080  74.921  75.759  1.00  0.00           O
ATOM    573  N   ALA A  29      66.341  73.561  77.039  1.00  0.00           N
ATOM    575  CA  ALA A  29      66.951  74.660  77.769  1.00  0.00           C
ATOM    577  CB  ALA A  29      66.551  74.631  79.249  1.00  0.00           C
ATOM    581  C   ALA A  29      68.451  74.660  77.679  1.00  0.00           C
ATOM    582  O   ALA A  29      69.121  73.641  77.659  1.00  0.00           O
ATOM    583  N   VAL A  30      69.040  75.860  77.659  1.00  0.00           N
ATOM    585  CA  VAL A  30      70.461  76.109  77.509  1.00  0.00           C
ATOM    587  CB  VAL A  30      70.671  77.590  77.219  1.00  0.00           C
ATOM    589  CG1 VAL A  30      69.870  78.461  78.209  1.00  0.00           C
ATOM    593  CG2 VAL A  30      72.161  77.960  77.199  1.00  0.00           C
ATOM    597  C   VAL A  30      71.350  75.579  78.639  1.00  0.00           C
ATOM    598  O   VAL A  30      72.510  75.249  78.419  1.00  0.00           O
ATOM    599  N   ASN A  31      70.830  75.460  79.879  1.00  0.00           N
ATOM    601  CA  ASN A  31      71.621  74.991  80.999  1.00  0.00           C
ATOM    603  CB  ASN A  31      70.991  75.241  82.399  1.00  0.00           C
ATOM    606  CG  ASN A  31      70.400  76.631  82.549  1.00  0.00           C
ATOM    607  OD1 ASN A  31      71.051  77.671  82.469  1.00  0.00           O
ATOM    608  ND2 ASN A  31      69.080  76.671  82.859  1.00  0.00           N
ATOM    611  C   ASN A  31      71.971  73.510  80.909  1.00  0.00           C
ATOM    612  O   ASN A  31      71.360  72.721  80.199  1.00  0.00           O
ATOM    613  N   ILE A  32      73.011  73.101  81.649  1.00  0.00           N
ATOM    615  CA  ILE A  32      73.641  71.799  81.519  1.00  0.00           C
ATOM    617  CB  ILE A  32      75.010  71.851  82.209  1.00  0.00           C
ATOM    619  CG2 ILE A  32      75.660  70.451  82.329  1.00  0.00           C
ATOM    623  CG1 ILE A  32      75.970  72.811  81.459  1.00  0.00           C
ATOM    626  CD  ILE A  32      75.781  74.329  81.639  1.00  0.00           C
ATOM    630  C   ILE A  32      72.781  70.649  82.029  1.00  0.00           C
ATOM    631  O   ILE A  32      72.981  69.501  81.649  1.00  0.00           O
ATOM    632  N   ALA A  33      71.781  70.930  82.889  1.00  0.00           N
ATOM    634  CA  ALA A  33      70.911  69.921  83.449  1.00  0.00           C
ATOM    636  CB  ALA A  33      70.840  70.119  84.969  1.00  0.00           C
ATOM    640  C   ALA A  33      69.500  69.751  82.829  1.00  0.00           C
ATOM    641  O   ALA A  33      69.090  68.601  82.709  1.00  0.00           O
ATOM    642  N   PRO A  34      68.681  70.710  82.369  1.00  0.00           N
ATOM    643  CD  PRO A  34      68.911  72.141  82.579  1.00  0.00           C
ATOM    646  CA  PRO A  34      67.261  70.430  82.159  1.00  0.00           C
ATOM    648  CB  PRO A  34      66.621  71.829  82.029  1.00  0.00           C
ATOM    651  CG  PRO A  34      67.531  72.741  82.839  1.00  0.00           C
ATOM    654  C   PRO A  34      66.871  69.631  80.929  1.00  0.00           C
ATOM    655  O   PRO A  34      67.561  69.600  79.909  1.00  0.00           O
ATOM    656  N   PHE A  35      65.671  69.040  80.989  1.00  0.00           N
ATOM    658  CA  PHE A  35      64.701  68.921  79.929  1.00  0.00           C
ATOM    660  CB  PHE A  35      64.751  67.570  79.159  1.00  0.00           C
ATOM    663  CG  PHE A  35      63.660  67.469  78.109  1.00  0.00           C
ATOM    664  CD1 PHE A  35      63.730  68.201  76.909  1.00  0.00           C
ATOM    666  CE1 PHE A  35      62.720  68.101  75.949  1.00  0.00           C
ATOM    668  CZ  PHE A  35      61.610  67.281  76.179  1.00  0.00           C
ATOM    670  CD2 PHE A  35      62.551  66.639  78.319  1.00  0.00           C
ATOM    672  CE2 PHE A  35      61.521  66.570  77.369  1.00  0.00           C
ATOM    674  C   PHE A  35      63.431  69.021  80.739  1.00  0.00           C
ATOM    675  O   PHE A  35      63.281  68.340  81.759  1.00  0.00           O
ATOM    676  N   ARG A  36      62.500  69.910  80.359  1.00  0.00           N
ATOM    678  CA  ARG A  36      61.330  70.229  81.159  1.00  0.00           C
ATOM    680  CB  ARG A  36      61.381  71.671  81.739  1.00  0.00           C
ATOM    683  CG  ARG A  36      62.731  72.110  82.329  1.00  0.00           C
ATOM    686  CD  ARG A  36      62.691  73.479  83.009  1.00  0.00           C
ATOM    689  NE  ARG A  36      62.480  74.509  81.929  1.00  0.00           N
ATOM    691  CZ  ARG A  36      63.410  75.340  81.479  1.00  0.00           C
ATOM    692  NH1 ARG A  36      64.611  75.470  81.999  1.00  0.00           N
ATOM    695  NH2 ARG A  36      63.081  76.061  80.419  1.00  0.00           N
ATOM    698  C   ARG A  36      60.172  70.131  80.189  1.00  0.00           C
ATOM    699  O   ARG A  36      60.410  70.180  78.989  1.00  0.00           O
ATOM    700  N   CYS A  37      58.930  69.999  80.699  1.00  0.00           N
ATOM    702  CA  CYS A  37      57.680  69.760  79.969  1.00  0.00           C
ATOM    704  CB  CYS A  37      57.761  69.491  78.429  1.00  0.00           C
ATOM    707  SG  CYS A  37      58.512  67.869  77.949  1.00  0.00           S
ATOM    709  C   CYS A  37      56.950  68.601  80.609  1.00  0.00           C
ATOM    710  O   CYS A  37      57.271  68.141  81.699  1.00  0.00           O
ATOM    711  N   LYS A  38      55.951  68.049  79.909  1.00  0.00           N
ATOM    713  CA  LYS A  38      55.240  66.851  80.299  1.00  0.00           C
ATOM    715  CB  LYS A  38      53.852  66.860  79.619  1.00  0.00           C
ATOM    718  CG  LYS A  38      53.051  68.189  79.679  1.00  0.00           C
ATOM    721  CD  LYS A  38      52.602  68.609  81.089  1.00  0.00           C
ATOM    724  CE  LYS A  38      51.680  69.851  81.139  1.00  0.00           C
ATOM    727  NZ  LYS A  38      50.331  69.590  80.589  1.00  0.00           N
ATOM    731  C   LYS A  38      56.050  65.590  79.899  1.00  0.00           C
ATOM    732  O   LYS A  38      55.560  64.701  79.209  1.00  0.00           O
ATOM    733  N   THR A  39      57.330  65.491  80.369  1.00  0.00           N
ATOM    735  CA  THR A  39      58.460  64.640  79.919  1.00  0.00           C
ATOM    737  CB  THR A  39      59.750  64.811  80.769  1.00  0.00           C
ATOM    739  OG1 THR A  39      59.631  64.410  82.129  1.00  0.00           O
ATOM    741  CG2 THR A  39      60.191  66.271  80.799  1.00  0.00           C
ATOM    745  C   THR A  39      58.121  63.160  79.899  1.00  0.00           C
ATOM    746  O   THR A  39      58.681  62.350  79.159  1.00  0.00           O
ATOM    747  N   ASN A  40      57.160  62.829  80.769  1.00  0.00           N
ATOM    749  CA  ASN A  40      56.470  61.601  81.039  1.00  0.00           C
ATOM    751  CB  ASN A  40      55.500  61.861  82.199  1.00  0.00           C
ATOM    754  CG  ASN A  40      56.241  62.360  83.449  1.00  0.00           C
ATOM    755  OD1 ASN A  40      57.470  62.381  83.579  1.00  0.00           O
ATOM    756  ND2 ASN A  40      55.430  62.829  84.429  1.00  0.00           N
ATOM    759  C   ASN A  40      55.691  61.021  79.859  1.00  0.00           C
ATOM    760  O   ASN A  40      55.721  59.811  79.629  1.00  0.00           O
ATOM    761  N   CYS A  41      55.040  61.881  79.039  1.00  0.00           N
ATOM    763  CA  CYS A  41      54.211  61.530  77.879  1.00  0.00           C
ATOM    765  CB  CYS A  41      53.351  62.771  77.479  1.00  0.00           C
ATOM    768  SG  CYS A  41      52.340  62.689  75.949  1.00  0.00           S
ATOM    770  C   CYS A  41      55.032  61.021  76.699  1.00  0.00           C
ATOM    771  O   CYS A  41      54.541  60.521  75.689  1.00  0.00           O
ATOM    772  N   ARG A  42      56.360  61.110  76.839  1.00  0.00           N
ATOM    774  CA  ARG A  42      57.271  60.671  75.819  1.00  0.00           C
ATOM    776  CB  ARG A  42      58.550  61.521  75.929  1.00  0.00           C
ATOM    779  CG  ARG A  42      59.390  61.601  74.629  1.00  0.00           C
ATOM    782  CD  ARG A  42      60.910  61.601  74.829  1.00  0.00           C
ATOM    785  NE  ARG A  42      61.260  62.710  75.779  1.00  0.00           N
ATOM    787  CZ  ARG A  42      61.481  62.570  77.079  1.00  0.00           C
ATOM    788  NH1 ARG A  42      61.422  61.411  77.679  1.00  0.00           N
ATOM    791  NH2 ARG A  42      61.761  63.619  77.829  1.00  0.00           N
ATOM    794  C   ARG A  42      57.640  59.209  76.059  1.00  0.00           C
ATOM    795  O   ARG A  42      58.530  58.680  75.389  1.00  0.00           O
ATOM    796  N   GLY A  43      56.961  58.530  76.999  1.00  0.00           N
ATOM    798  CA  GLY A  43      57.111  57.120  77.349  1.00  0.00           C
ATOM    801  C   GLY A  43      56.441  56.201  76.359  1.00  0.00           C
ATOM    802  O   GLY A  43      56.740  55.010  76.309  1.00  0.00           O
ATOM    803  N   ASP A  44      55.531  56.759  75.539  1.00  0.00           N
ATOM    805  CA  ASP A  44      54.840  56.180  74.399  1.00  0.00           C
ATOM    807  CB  ASP A  44      53.611  57.071  73.989  1.00  0.00           C
ATOM    810  CG  ASP A  44      52.421  57.160  74.949  1.00  0.00           C
ATOM    811  OD1 ASP A  44      52.521  56.899  76.169  1.00  0.00           O
ATOM    812  OD2 ASP A  44      51.381  57.681  74.449  1.00  0.00           O
ATOM    813  C   ASP A  44      55.770  56.141  73.169  1.00  0.00           C
ATOM    814  O   ASP A  44      55.441  55.649  72.089  1.00  0.00           O
ATOM    815  N   ASN A  45      56.971  56.741  73.279  1.00  0.00           N
ATOM    817  CA  ASN A  45      57.990  56.619  72.259  1.00  0.00           C
ATOM    819  CB  ASN A  45      58.361  58.021  71.679  1.00  0.00           C
ATOM    822  CG  ASN A  45      57.930  58.209  70.239  1.00  0.00           C
ATOM    823  OD1 ASN A  45      58.470  59.101  69.579  1.00  0.00           O
ATOM    824  ND2 ASN A  45      57.011  57.369  69.709  1.00  0.00           N
ATOM    827  C   ASN A  45      59.250  56.040  72.829  1.00  0.00           C
ATOM    828  O   ASN A  45      59.940  55.259  72.179  1.00  0.00           O
ATOM    829  N   LEU A  46      59.631  56.439  74.049  1.00  0.00           N
ATOM    831  CA  LEU A  46      60.931  56.161  74.589  1.00  0.00           C
ATOM    833  CB  LEU A  46      61.571  57.500  75.039  1.00  0.00           C
ATOM    836  CG  LEU A  46      63.121  57.560  75.059  1.00  0.00           C
ATOM    838  CD1 LEU A  46      63.600  58.979  75.409  1.00  0.00           C
ATOM    842  CD2 LEU A  46      63.790  56.561  76.009  1.00  0.00           C
ATOM    846  C   LEU A  46      60.660  55.229  75.769  1.00  0.00           C
ATOM    847  O   LEU A  46      59.830  55.601  76.589  1.00  0.00           O
ATOM    848  N   PRO A  47      61.250  54.049  75.949  1.00  0.00           N
ATOM    849  CD  PRO A  47      61.961  53.330  74.909  1.00  0.00           C
ATOM    852  CA  PRO A  47      61.041  53.201  77.109  1.00  0.00           C
ATOM    854  CB  PRO A  47      62.041  52.039  76.919  1.00  0.00           C
ATOM    857  CG  PRO A  47      62.891  52.430  75.709  1.00  0.00           C
ATOM    860  C   PRO A  47      61.181  53.861  78.459  1.00  0.00           C
ATOM    861  O   PRO A  47      60.541  53.419  79.419  1.00  0.00           O
ATOM    862  N   ASP A  48      62.061  54.860  78.589  1.00  0.00           N
ATOM    864  CA  ASP A  48      62.241  55.601  79.799  1.00  0.00           C
ATOM    866  CB  ASP A  48      63.720  55.459  80.259  1.00  0.00           C
ATOM    869  CG  ASP A  48      63.890  55.821  81.719  1.00  0.00           C
ATOM    870  OD1 ASP A  48      62.871  55.890  82.449  1.00  0.00           O
ATOM    871  OD2 ASP A  48      65.051  56.011  82.159  1.00  0.00           O
ATOM    872  C   ASP A  48      61.831  57.061  79.579  1.00  0.00           C
ATOM    873  O   ASP A  48      61.581  57.531  78.479  1.00  0.00           O
ATOM    874  N   ASN A  49      61.761  57.840  80.659  1.00  0.00           N
ATOM    876  CA  ASN A  49      61.521  59.259  80.569  1.00  0.00           C
ATOM    878  CB  ASN A  49      60.301  59.681  81.419  1.00  0.00           C
ATOM    881  CG  ASN A  49      59.141  58.841  80.919  1.00  0.00           C
ATOM    882  OD1 ASN A  49      58.771  57.780  81.439  1.00  0.00           O
ATOM    883  ND2 ASN A  49      58.550  59.321  79.799  1.00  0.00           N
ATOM    886  C   ASN A  49      62.790  60.000  80.929  1.00  0.00           C
ATOM    887  O   ASN A  49      63.130  60.210  82.079  1.00  0.00           O
ATOM    888  N   THR A  50      63.521  60.471  79.889  1.00  0.00           N
ATOM    890  CA  THR A  50      64.671  61.351  80.049  1.00  0.00           C
ATOM    892  CB  THR A  50      65.581  61.479  78.829  1.00  0.00           C
ATOM    894  OG1 THR A  50      66.871  61.940  79.229  1.00  0.00           O
ATOM    896  CG2 THR A  50      65.040  62.451  77.779  1.00  0.00           C
ATOM    900  C   THR A  50      64.290  62.700  80.639  1.00  0.00           C
ATOM    901  O   THR A  50      63.221  63.260  80.389  1.00  0.00           O
ATOM    902  N   ARG A  51      65.191  63.241  81.479  1.00  0.00           N
ATOM    904  CA  ARG A  51      65.091  64.550  82.069  1.00  0.00           C
ATOM    906  CB  ARG A  51      65.261  64.521  83.609  1.00  0.00           C
ATOM    909  CG  ARG A  51      64.441  63.470  84.369  1.00  0.00           C
ATOM    912  CD  ARG A  51      63.051  63.979  84.679  1.00  0.00           C
ATOM    915  NE  ARG A  51      62.320  62.791  85.209  1.00  0.00           N
ATOM    917  CZ  ARG A  51      61.430  62.090  84.529  1.00  0.00           C
ATOM    918  NH1 ARG A  51      61.241  62.229  83.249  1.00  0.00           N
ATOM    921  NH2 ARG A  51      60.621  61.310  85.199  1.00  0.00           N
ATOM    924  C   ARG A  51      66.201  65.439  81.539  1.00  0.00           C
ATOM    925  O   ARG A  51      66.430  66.521  82.059  1.00  0.00           O
ATOM    926  N   ARG A  52      66.882  65.021  80.459  1.00  0.00           N
ATOM    928  CA  ARG A  52      67.921  65.829  79.879  1.00  0.00           C
ATOM    930  CB  ARG A  52      69.290  65.579  80.549  1.00  0.00           C
ATOM    933  CG  ARG A  52      69.911  64.181  80.329  1.00  0.00           C
ATOM    936  CD  ARG A  52      71.430  64.111  80.599  1.00  0.00           C
ATOM    939  NE  ARG A  52      72.161  64.831  79.499  1.00  0.00           N
ATOM    941  CZ  ARG A  52      72.661  66.061  79.519  1.00  0.00           C
ATOM    942  NH1 ARG A  52      72.621  66.851  80.559  1.00  0.00           N
ATOM    945  NH2 ARG A  52      73.230  66.451  78.409  1.00  0.00           N
ATOM    948  C   ARG A  52      68.011  65.509  78.409  1.00  0.00           C
ATOM    949  O   ARG A  52      67.350  64.610  77.889  1.00  0.00           O
ATOM    950  N   TRP A  53      68.871  66.260  77.709  1.00  0.00           N
ATOM    952  CA  TRP A  53      69.211  65.979  76.339  1.00  0.00           C
ATOM    954  CB  TRP A  53      68.070  66.430  75.379  1.00  0.00           C
ATOM    957  CG  TRP A  53      67.852  67.900  75.289  1.00  0.00           C
ATOM    958  CD1 TRP A  53      67.132  68.729  76.109  1.00  0.00           C
ATOM    960  NE1 TRP A  53      67.241  70.021  75.659  1.00  0.00           N
ATOM    962  CE2 TRP A  53      67.951  70.040  74.509  1.00  0.00           C
ATOM    963  CD2 TRP A  53      68.430  68.741  74.299  1.00  0.00           C
ATOM    964  CE3 TRP A  53      69.351  68.510  73.309  1.00  0.00           C
ATOM    966  CZ3 TRP A  53      69.771  69.571  72.529  1.00  0.00           C
ATOM    968  CZ2 TRP A  53      68.230  71.049  73.599  1.00  0.00           C
ATOM    970  CH2 TRP A  53      69.160  70.811  72.609  1.00  0.00           C
ATOM    972  C   TRP A  53      70.551  66.650  76.049  1.00  0.00           C
ATOM    973  O   TRP A  53      70.940  67.601  76.719  1.00  0.00           O
ATOM    974  N   GLN A  54      71.271  66.131  75.049  1.00  0.00           N
ATOM    976  CA  GLN A  54      72.400  66.759  74.389  1.00  0.00           C
ATOM    978  CB  GLN A  54      73.741  66.061  74.769  1.00  0.00           C
ATOM    981  CG  GLN A  54      75.021  66.451  73.979  1.00  0.00           C
ATOM    984  CD  GLN A  54      76.242  65.671  74.489  1.00  0.00           C
ATOM    985  OE1 GLN A  54      76.150  64.761  75.309  1.00  0.00           O
ATOM    986  NE2 GLN A  54      77.451  66.090  74.039  1.00  0.00           N
ATOM    989  C   GLN A  54      72.111  66.639  72.919  1.00  0.00           C
ATOM    990  O   GLN A  54      71.330  65.771  72.519  1.00  0.00           O
ATOM    991  N   LEU A  55      72.621  67.531  72.049  1.00  0.00           N
ATOM    993  CA  LEU A  55      72.201  67.540  70.659  1.00  0.00           C
ATOM    995  CB  LEU A  55      72.330  68.930  69.979  1.00  0.00           C
ATOM    998  CG  LEU A  55      71.231  69.280  68.919  1.00  0.00           C
ATOM   1000  CD1 LEU A  55      71.210  68.311  67.759  1.00  0.00           C
ATOM   1004  CD2 LEU A  55      69.791  69.351  69.429  1.00  0.00           C
ATOM   1008  C   LEU A  55      72.921  66.451  69.859  1.00  0.00           C
ATOM   1009  O   LEU A  55      74.141  66.359  69.829  1.00  0.00           O
ATOM   1010  N   SER A  56      72.111  65.601  69.199  1.00  0.00           N
ATOM   1012  CA  SER A  56      72.361  64.710  68.079  1.00  0.00           C
ATOM   1014  CB  SER A  56      70.991  64.329  67.479  1.00  0.00           C
ATOM   1017  OG  SER A  56      70.071  63.971  68.519  1.00  0.00           O
ATOM   1019  C   SER A  56      73.171  65.171  66.899  1.00  0.00           C
ATOM   1020  O   SER A  56      73.271  66.330  66.579  1.00  0.00           O
ATOM   1021  N   GLY A  57      73.731  64.210  66.139  1.00  0.00           N
ATOM   1023  CA  GLY A  57      74.382  64.460  64.859  1.00  0.00           C
ATOM   1026  C   GLY A  57      73.491  64.881  63.739  1.00  0.00           C
ATOM   1027  O   GLY A  57      73.961  65.491  62.779  1.00  0.00           O
ATOM   1028  N   GLY A  58      72.201  64.521  63.829  1.00  0.00           N
ATOM   1030  CA  GLY A  58      71.281  64.550  62.709  1.00  0.00           C
ATOM   1033  C   GLY A  58      71.411  63.230  61.939  1.00  0.00           C
ATOM   1034  OT1 GLY A  58      71.350  62.160  62.609  1.00  0.00           O
ATOM   1035  OT2 GLY A  58      71.631  63.251  60.699  1.00  0.00           O
ATOM   1036  NH3 POPEB  59      90.242  33.670  71.739  1.00  0.00           N
ATOM   1040  C12 POPEB  59      91.580  33.139  72.179  1.00  0.00           C
ATOM   1043  C11 POPEB  59      92.751  33.870  71.519  1.00  0.00           C
ATOM   1046  P   POPEB  59      95.360  33.799  71.769  1.00  0.00           P
ATOM   1047  O13 POPEB  59      96.330  32.691  71.689  1.00  0.00           O
ATOM   1048  O14 POPEB  59      95.481  34.751  72.899  1.00  0.00           O
ATOM   1049  O11 POPEB  59      95.430  34.650  70.469  1.00  0.00           O
ATOM   1050  O12 POPEB  59      93.951  33.151  71.779  1.00  0.00           O
ATOM   1051  C1  POPEB  59      95.980  34.161  69.239  1.00  0.00           C
ATOM   1054  C2  POPEB  59      95.792  35.261  68.149  1.00  0.00           C
ATOM   1056  O21 POPEB  59      96.661  35.120  66.999  1.00  0.00           O
ATOM   1057  C21 POPEB  59      96.851  33.941  66.479  1.00  0.00           C
ATOM   1058  O22 POPEB  59      96.151  32.951  66.629  1.00  0.00           O
ATOM   1059  C22 POPEB  59      98.181  33.931  65.729  1.00  0.00           C
ATOM   1062  C3  POPEB  59      95.990  36.681  68.809  1.00  0.00           C
ATOM   1065  O31 POPEB  59      96.972  37.571  68.239  1.00  0.00           O
ATOM   1066  C31 POPEB  59      98.241  37.220  68.219  1.00  0.00           C
ATOM   1067  O32 POPEB  59      98.700  36.151  68.589  1.00  0.00           O
ATOM   1068  C32 POPEB  59      99.031  38.460  67.789  1.00  0.00           C
ATOM   1071  C23 POPEB  59      99.231  33.151  66.539  1.00  0.00           C
ATOM   1074  C24 POPEB  59     100.671  33.521  66.179  1.00  0.00           C
ATOM   1077  C25 POPEB  59     100.980  33.451  64.689  1.00  0.00           C
ATOM   1080  C26 POPEB  59     102.480  33.330  64.469  1.00  0.00           C
ATOM   1083  C27 POPEB  59     102.882  33.201  62.999  1.00  0.00           C
ATOM   1086  C28 POPEB  59     104.271  32.549  62.859  1.00  0.00           C
ATOM   1089  C29 POPEB  59     104.810  32.691  61.459  1.00  0.00           C
ATOM   1091 0C21 POPEB  59     104.720  31.760  60.499  1.00  0.00           C
ATOM   1093 1C21 POPEB  59     104.062  30.411  60.609  1.00  0.00           C
ATOM   1096 2C21 POPEB  59     102.751  30.350  59.809  1.00  0.00           C
ATOM   1099 3C21 POPEB  59     102.161  28.931  59.829  1.00  0.00           C
ATOM   1102 4C21 POPEB  59     100.701  28.851  59.349  1.00  0.00           C
ATOM   1105 5C21 POPEB  59     100.461  29.211  57.879  1.00  0.00           C
ATOM   1108 6C21 POPEB  59     101.200  28.300  56.889  1.00  0.00           C
ATOM   1111 7C21 POPEB  59     100.582  28.351  55.489  1.00  0.00           C
ATOM   1114 8C21 POPEB  59     101.382  27.591  54.429  1.00  0.00           C
ATOM   1118  C33 POPEB  59     100.461  38.170  67.299  1.00  0.00           C
ATOM   1121  C34 POPEB  59     100.540  37.510  65.909  1.00  0.00           C
ATOM   1124  C35 POPEB  59      99.840  38.330  64.819  1.00  0.00           C
ATOM   1127  C36 POPEB  59     100.102  37.821  63.399  1.00  0.00           C
ATOM   1130  C37 POPEB  59     101.031  38.741  62.589  1.00  0.00           C
ATOM   1133  C38 POPEB  59     100.970  38.480  61.069  1.00  0.00           C
ATOM   1136  C39 POPEB  59     101.330  37.049  60.679  1.00  0.00           C
ATOM   1139 0C31 POPEB  59     101.090  36.751  59.199  1.00  0.00           C
ATOM   1142 1C31 POPEB  59     102.340  36.190  58.499  1.00  0.00           C
ATOM   1145 2C31 POPEB  59     102.042  35.791  57.049  1.00  0.00           C
ATOM   1148 3C31 POPEB  59     103.222  35.139  56.319  1.00  0.00           C
ATOM   1151 4C31 POPEB  59     103.742  33.840  56.959  1.00  0.00           C
ATOM   1154 5C31 POPEB  59     104.711  33.090  56.039  1.00  0.00           C
ATOM   1157 6C31 POPEB  59     105.201  31.751  56.589  1.00  0.00           C
ATOM   1161  NH3 POPEC  60       0.570 118.140  28.689  1.00  0.00           N
ATOM   1165  C12 POPEC  60       1.670 118.721  27.859  1.00  0.00           C
ATOM   1168  C11 POPEC  60       2.810 117.711  27.689  1.00  0.00           C
ATOM   1171  P   POPEC  60       3.390 115.299  26.979  1.00  0.00           P
ATOM   1172  O13 POPEC  60       2.940 114.439  25.869  1.00  0.00           O
ATOM   1173  O14 POPEC  60       4.730 115.910  26.879  1.00  0.00           O
ATOM   1174  O11 POPEC  60       3.360 114.539  28.359  1.00  0.00           O
ATOM   1175  O12 POPEC  60       2.330 116.450  27.209  1.00  0.00           O
ATOM   1176  C1  POPEC  60       2.380 113.521  28.649  1.00  0.00           C
ATOM   1179  C2  POPEC  60       2.360 113.241  30.179  1.00  0.00           C
ATOM   1181  O21 POPEC  60       1.190 112.550  30.639  1.00  0.00           O
ATOM   1182  C21 POPEC  60       1.170 111.230  30.519  1.00  0.00           C
ATOM   1183  O22 POPEC  60       1.840 110.549  29.769  1.00  0.00           O
ATOM   1184  C22 POPEC  60       0.100 110.701  31.479  1.00  0.00           C
ATOM   1187  C3  POPEC  60       2.470 114.570  30.979  1.00  0.00           C
ATOM   1190  O31 POPEC  60       2.610 114.320  32.389  1.00  0.00           O
ATOM   1191  C31 POPEC  60       1.600 114.650  33.169  1.00  0.00           C
ATOM   1192  O32 POPEC  60       0.570 115.200  32.809  1.00  0.00           O
ATOM   1193  C32 POPEC  60       1.980 114.259  34.599  1.00  0.00           C
ATOM   1196  C23 POPEC  60       0.690 110.050  32.749  1.00  0.00           C
ATOM   1199  C24 POPEC  60      -0.370 110.020  33.869  1.00  0.00           C
ATOM   1202  C25 POPEC  60       0.010 109.241  35.129  1.00  0.00           C
ATOM   1205  C26 POPEC  60       0.360 110.130  36.339  1.00  0.00           C
ATOM   1208  C27 POPEC  60      -0.130 109.551  37.669  1.00  0.00           C
ATOM   1211  C28 POPEC  60       0.110 110.509  38.849  1.00  0.00           C
ATOM   1214  C29 POPEC  60      -0.760 110.120  40.019  1.00  0.00           C
ATOM   1216 0C21 POPEC  60      -0.360 109.790  41.259  1.00  0.00           C
ATOM   1218 1C21 POPEC  60       1.050 109.771  41.789  1.00  0.00           C
ATOM   1221 2C21 POPEC  60       1.040 110.001  43.309  1.00  0.00           C
ATOM   1224 3C21 POPEC  60       2.430 109.901  43.959  1.00  0.00           C
ATOM   1227 4C21 POPEC  60       2.370 109.959  45.489  1.00  0.00           C
ATOM   1230 5C21 POPEC  60       3.760 109.800  46.129  1.00  0.00           C
ATOM   1233 6C21 POPEC  60       3.690 109.660  47.659  1.00  0.00           C
ATOM   1236 7C21 POPEC  60       5.080 109.609  48.309  1.00  0.00           C
ATOM   1239 8C21 POPEC  60       5.020 109.369  49.819  1.00  0.00           C
ATOM   1243  C33 POPEC  60       1.430 115.200  35.699  1.00  0.00           C
ATOM   1246  C34 POPEC  60       2.210 115.090  37.019  1.00  0.00           C
ATOM   1249  C35 POPEC  60       3.140 116.279  37.329  1.00  0.00           C
ATOM   1252  C36 POPEC  60       3.890 116.090  38.659  1.00  0.00           C
ATOM   1255  C37 POPEC  60       4.650 117.331  39.139  1.00  0.00           C
ATOM   1258  C38 POPEC  60       5.410 117.051  40.449  1.00  0.00           C
ATOM   1261  C39 POPEC  60       6.060 118.281  41.099  1.00  0.00           C
ATOM   1264 0C31 POPEC  60       5.061 119.281  41.699  1.00  0.00           C
ATOM   1267 1C31 POPEC  60       5.740 120.521  42.329  1.00  0.00           C
ATOM   1270 2C31 POPEC  60       5.260 120.789  43.759  1.00  0.00           C
ATOM   1273 3C31 POPEC  60       5.940 119.889  44.799  1.00  0.00           C
ATOM   1276 4C31 POPEC  60       5.320 120.041  46.189  1.00  0.00           C
ATOM   1279 5C31 POPEC  60       6.170 119.390  47.289  1.00  0.00           C
ATOM   1282 6C31 POPEC  60       5.480 119.381  48.649  1.00  0.00           C
ATOM   1286  NH3 POPED  61      12.140  50.200  30.239  1.00  0.00           N
ATOM   1290  C12 POPED  61      10.760  50.771  30.529  1.00  0.00           C
ATOM   1293  C11 POPED  61       9.700  50.299  29.499  1.00  0.00           C
ATOM   1296  P   POPED  61       8.010  52.201  28.649  1.00  0.00           P
ATOM   1297  O13 POPED  61       6.800  51.791  27.899  1.00  0.00           O
ATOM   1298  O14 POPED  61       9.150  52.741  27.879  1.00  0.00           O
ATOM   1299  O11 POPED  61       7.490  53.279  29.689  1.00  0.00           O
ATOM   1300  O12 POPED  61       8.500  51.049  29.609  1.00  0.00           O
ATOM   1301  C1  POPED  61       6.590  52.881  30.739  1.00  0.00           C
ATOM   1304  C2  POPED  61       7.340  52.430  32.029  1.00  0.00           C
ATOM   1306  O21 POPED  61       6.440  51.951  33.039  1.00  0.00           O
ATOM   1307  C21 POPED  61       5.520  52.741  33.539  1.00  0.00           C
ATOM   1308  O22 POPED  61       5.260  53.880  33.199  1.00  0.00           O
ATOM   1309  C22 POPED  61       4.680  51.940  34.529  1.00  0.00           C
ATOM   1312  C3  POPED  61       8.340  53.490  32.559  1.00  0.00           C
ATOM   1315  O31 POPED  61       9.070  52.980  33.699  1.00  0.00           O
ATOM   1316  C31 POPED  61       8.750  53.530  34.869  1.00  0.00           C
ATOM   1317  O32 POPED  61       7.990  54.469  35.009  1.00  0.00           O
ATOM   1318  C32 POPED  61       9.460  52.811  36.019  1.00  0.00           C
ATOM   1321  C23 POPED  61       5.130  52.160  35.989  1.00  0.00           C
ATOM   1324  C24 POPED  61       4.090  51.611  36.959  1.00  0.00           C
ATOM   1327  C25 POPED  61       4.580  51.619  38.409  1.00  0.00           C
ATOM   1330  C26 POPED  61       3.550  51.011  39.369  1.00  0.00           C
ATOM   1333  C27 POPED  61       4.040  51.040  40.819  1.00  0.00           C
ATOM   1336  C28 POPED  61       3.060  50.369  41.799  1.00  0.00           C
ATOM   1339  C29 POPED  61       3.600  50.491  43.199  1.00  0.00           C
ATOM   1341 0C21 POPED  61       4.150  49.501  43.929  1.00  0.00           C
ATOM   1343 1C21 POPED  61       4.280  48.050  43.539  1.00  0.00           C
ATOM   1346 2C21 POPED  61       4.220  47.120  44.769  1.00  0.00           C
ATOM   1349 3C21 POPED  61       2.870  47.150  45.489  1.00  0.00           C
ATOM   1352 4C21 POPED  61       2.910  46.491  46.879  1.00  0.00           C
ATOM   1355 5C21 POPED  61       1.670  46.821  47.719  1.00  0.00           C
ATOM   1358 6C21 POPED  61       0.390  46.161  47.219  1.00  0.00           C
ATOM   1361 7C21 POPED  61      -0.850  46.571  48.029  1.00  0.00           C
ATOM   1364 8C21 POPED  61      -2.140  45.960  47.479  1.00  0.00           C
ATOM   1368  C33 POPED  61       8.681  52.869  37.359  1.00  0.00           C
ATOM   1371  C34 POPED  61       9.310  53.820  38.389  1.00  0.00           C
ATOM   1374  C35 POPED  61       8.690  53.651  39.789  1.00  0.00           C
ATOM   1377  C36 POPED  61       7.500  54.580  40.059  1.00  0.00           C
ATOM   1380  C37 POPED  61       6.730  54.201  41.329  1.00  0.00           C
ATOM   1383  C38 POPED  61       5.640  55.229  41.679  1.00  0.00           C
ATOM   1386  C39 POPED  61       4.670  54.780  42.799  1.00  0.00           C
ATOM   1389 0C31 POPED  61       5.330  54.631  44.179  1.00  0.00           C
ATOM   1392 1C31 POPED  61       4.310  54.389  45.299  1.00  0.00           C
ATOM   1395 2C31 POPED  61       4.800  54.799  46.699  1.00  0.00           C
ATOM   1398 3C31 POPED  61       5.890  53.880  47.279  1.00  0.00           C
ATOM   1401 4C31 POPED  61       5.300  52.689  48.059  1.00  0.00           C
ATOM   1404 5C31 POPED  61       6.370  51.741  48.619  1.00  0.00           C
ATOM   1407 6C31 POPED  61       5.780  50.681  49.549  1.00  0.00           C
ATOM   1411  NH3 POPEE  62      28.910 104.390  30.029  1.00  0.00           N
ATOM   1415  C12 POPEE  62      29.381 104.390  28.589  1.00  0.00           C
ATOM   1418  C11 POPEE  62      29.681 105.811  28.129  1.00  0.00           C
ATOM   1421  P   POPEE  62      30.631 107.280  26.249  1.00  0.00           P
ATOM   1422  O13 POPEE  62      32.011 107.280  25.699  1.00  0.00           O
ATOM   1423  O14 POPEE  62      29.560 107.671  25.309  1.00  0.00           O
ATOM   1424  O11 POPEE  62      30.580 108.140  27.559  1.00  0.00           O
ATOM   1425  O12 POPEE  62      30.271 105.840  26.819  1.00  0.00           O
ATOM   1426  C1  POPEE  62      31.390 109.281  27.799  1.00  0.00           C
ATOM   1429  C2  POPEE  62      31.881 109.329  29.279  1.00  0.00           C
ATOM   1431  O21 POPEE  62      30.750 109.241  30.179  1.00  0.00           O
ATOM   1432  C21 POPEE  62      30.980 108.600  31.319  1.00  0.00           C
ATOM   1433  O22 POPEE  62      32.030 108.079  31.629  1.00  0.00           O
ATOM   1434  C22 POPEE  62      29.670 108.460  32.109  1.00  0.00           C
ATOM   1437  C3  POPEE  62      32.650 110.649  29.519  1.00  0.00           C
ATOM   1440  O31 POPEE  62      33.721 110.531  30.479  1.00  0.00           O
ATOM   1441  C31 POPEE  62      33.491 111.040  31.679  1.00  0.00           C
ATOM   1442  O32 POPEE  62      32.400 111.391  32.109  1.00  0.00           O
ATOM   1443  C32 POPEE  62      34.850 111.300  32.329  1.00  0.00           C
ATOM   1446  C23 POPEE  62      29.800 107.690  33.459  1.00  0.00           C
ATOM   1449  C24 POPEE  62      30.000 108.651  34.629  1.00  0.00           C
ATOM   1452  C25 POPEE  62      30.120 108.009  36.029  1.00  0.00           C
ATOM   1455  C26 POPEE  62      31.440 107.240  36.249  1.00  0.00           C
ATOM   1458  C27 POPEE  62      31.581 106.641  37.659  1.00  0.00           C
ATOM   1461  C28 POPEE  62      32.271 107.580  38.679  1.00  0.00           C
ATOM   1464  C29 POPEE  62      32.431 106.921  40.029  1.00  0.00           C
ATOM   1466 0C21 POPEE  62      31.781 107.220  41.169  1.00  0.00           C
ATOM   1468 1C21 POPEE  62      30.730 108.289  41.349  1.00  0.00           C
ATOM   1471 2C21 POPEE  62      31.260 109.531  42.099  1.00  0.00           C
ATOM   1474 3C21 POPEE  62      31.460 109.320  43.599  1.00  0.00           C
ATOM   1477 4C21 POPEE  62      31.951 110.591  44.329  1.00  0.00           C
ATOM   1480 5C21 POPEE  62      30.980 111.781  44.279  1.00  0.00           C
ATOM   1483 6C21 POPEE  62      29.660 111.520  45.019  1.00  0.00           C
ATOM   1486 7C21 POPEE  62      28.750 112.760  45.089  1.00  0.00           C
ATOM   1489 8C21 POPEE  62      27.580 112.599  46.069  1.00  0.00           C
ATOM   1493  C33 POPEE  62      34.791 111.510  33.859  1.00  0.00           C
ATOM   1496  C34 POPEE  62      35.060 110.220  34.639  1.00  0.00           C
ATOM   1499  C35 POPEE  62      34.960 110.421  36.159  1.00  0.00           C
ATOM   1502  C36 POPEE  62      36.271 110.200  36.929  1.00  0.00           C
ATOM   1505  C37 POPEE  62      36.070 110.461  38.429  1.00  0.00           C
ATOM   1508  C38 POPEE  62      37.201 109.910  39.309  1.00  0.00           C
ATOM   1511  C39 POPEE  62      36.830 110.020  40.789  1.00  0.00           C
ATOM   1514 0C31 POPEE  62      37.852 109.399  41.739  1.00  0.00           C
ATOM   1517 1C31 POPEE  62      37.392 109.521  43.199  1.00  0.00           C
ATOM   1520 2C31 POPEE  62      38.370 108.910  44.219  1.00  0.00           C
ATOM   1523 3C31 POPEE  62      37.820 108.979  45.649  1.00  0.00           C
ATOM   1526 4C31 POPEE  62      38.712 108.260  46.669  1.00  0.00           C
ATOM   1529 5C31 POPEE  62      38.131 108.281  48.079  1.00  0.00           C
ATOM   1532 6C31 POPEE  62      39.030 107.590  49.109  1.00  0.00           C
ATOM   1536  NH3 POPEF  63      32.030  93.730  24.219  1.00  0.00           N
ATOM   1540  C12 POPEF  63      33.201  92.811  23.919  1.00  0.00           C
ATOM   1543  C11 POPEF  63      34.530  93.301  24.549  1.00  0.00           C
ATOM   1546  P   POPEF  63      36.840  91.960  24.599  1.00  0.00           P
ATOM   1547  O13 POPEF  63      37.131  90.531  24.329  1.00  0.00           O
ATOM   1548  O14 POPEF  63      37.210  92.860  23.489  1.00  0.00           O
ATOM   1549  O11 POPEF  63      37.661  92.350  25.899  1.00  0.00           O
ATOM   1550  O12 POPEF  63      35.311  92.191  24.979  1.00  0.00           O
ATOM   1551  C1  POPEF  63      37.620  93.660  26.449  1.00  0.00           C
ATOM   1554  C2  POPEF  63      38.570  93.791  27.689  1.00  0.00           C
ATOM   1556  O21 POPEF  63      37.831  94.201  28.839  1.00  0.00           O
ATOM   1557  C21 POPEF  63      37.350  95.439  28.849  1.00  0.00           C
ATOM   1558  O22 POPEF  63      37.471  96.270  27.969  1.00  0.00           O
ATOM   1559  C22 POPEF  63      36.602  95.649  30.179  1.00  0.00           C
ATOM   1562  C3  POPEF  63      39.870  94.640  27.489  1.00  0.00           C
ATOM   1565  O31 POPEF  63      40.500  95.071  28.739  1.00  0.00           O
ATOM   1566  C31 POPEF  63      41.341  94.180  29.289  1.00  0.00           C
ATOM   1567  O32 POPEF  63      41.590  93.091  28.819  1.00  0.00           O
ATOM   1568  C32 POPEF  63      41.921  94.701  30.609  1.00  0.00           C
ATOM   1571  C23 POPEF  63      37.451  96.291  31.299  1.00  0.00           C
ATOM   1574  C24 POPEF  63      36.861  96.181  32.719  1.00  0.00           C
ATOM   1577  C25 POPEF  63      37.871  96.689  33.759  1.00  0.00           C
ATOM   1580  C26 POPEF  63      37.291  96.890  35.169  1.00  0.00           C
ATOM   1583  C27 POPEF  63      38.280  97.671  36.059  1.00  0.00           C
ATOM   1586  C28 POPEF  63      37.750  97.910  37.489  1.00  0.00           C
ATOM   1589  C29 POPEF  63      38.650  98.899  38.199  1.00  0.00           C
ATOM   1591 0C21 POPEF  63      39.631  98.619  39.069  1.00  0.00           C
ATOM   1593 1C21 POPEF  63      40.010  97.240  39.549  1.00  0.00           C
ATOM   1596 2C21 POPEF  63      41.041  97.280  40.699  1.00  0.00           C
ATOM   1599 3C21 POPEF  63      40.581  98.049  41.939  1.00  0.00           C
ATOM   1602 4C21 POPEF  63      41.581  97.961  43.099  1.00  0.00           C
ATOM   1605 5C21 POPEF  63      41.241  98.950  44.229  1.00  0.00           C
ATOM   1608 6C21 POPEF  63      41.971  98.619  45.539  1.00  0.00           C
ATOM   1611 7C21 POPEF  63      41.521  99.521  46.699  1.00  0.00           C
ATOM   1614 8C21 POPEF  63      42.190  99.180  48.039  1.00  0.00           C
ATOM   1618  C33 POPEF  63      41.890  93.670  31.769  1.00  0.00           C
ATOM   1621  C34 POPEF  63      41.820  94.320  33.159  1.00  0.00           C
ATOM   1624  C35 POPEF  63      41.171  93.421  34.219  1.00  0.00           C
ATOM   1627  C36 POPEF  63      41.360  93.961  35.649  1.00  0.00           C
ATOM   1630  C37 POPEF  63      40.881  93.000  36.739  1.00  0.00           C
ATOM   1633  C38 POPEF  63      41.142  93.569  38.149  1.00  0.00           C
ATOM   1636  C39 POPEF  63      40.441  92.799  39.289  1.00  0.00           C
ATOM   1639 0C31 POPEF  63      41.260  91.660  39.929  1.00  0.00           C
ATOM   1642 1C31 POPEF  63      41.481  90.470  38.989  1.00  0.00           C
ATOM   1645 2C31 POPEF  63      41.740  89.130  39.709  1.00  0.00           C
ATOM   1648 3C31 POPEF  63      40.601  88.651  40.629  1.00  0.00           C
ATOM   1651 4C31 POPEF  63      39.210  88.590  39.949  1.00  0.00           C
ATOM   1654 5C31 POPEF  63      38.090  88.301  40.959  1.00  0.00           C
ATOM   1657 6C31 POPEF  63      36.710  88.231  40.299  1.00  0.00           C
ATOM   1661  NH3 POPEG  64     120.661  73.160  28.229  1.00  0.00           N
ATOM   1665  C12 POPEG  64     120.621  74.620  28.659  1.00  0.00           C
ATOM   1668  C11 POPEG  64     119.590  75.470  27.859  1.00  0.00           C
ATOM   1671  P   POPEG  64     118.451  77.820  27.689  1.00  0.00           P
ATOM   1672  O13 POPEG  64     118.432  77.749  26.209  1.00  0.00           O
ATOM   1673  O14 POPEG  64     118.642  79.150  28.319  1.00  0.00           O
ATOM   1674  O11 POPEG  64     117.112  77.281  28.309  1.00  0.00           O
ATOM   1675  O12 POPEG  64     119.542  76.840  28.319  1.00  0.00           O
ATOM   1676  C1  POPEG  64     117.021  76.660  29.599  1.00  0.00           C
ATOM   1679  C2  POPEG  64     116.531  77.650  30.689  1.00  0.00           C
ATOM   1681  O21 POPEG  64     116.361  76.969  31.929  1.00  0.00           O
ATOM   1682  C21 POPEG  64     117.450  76.549  32.559  1.00  0.00           C
ATOM   1683  O22 POPEG  64     118.590  76.951  32.309  1.00  0.00           O
ATOM   1684  C22 POPEG  64     116.991  75.451  33.499  1.00  0.00           C
ATOM   1687  C3  POPEG  64     115.150  78.251  30.289  1.00  0.00           C
ATOM   1690  O31 POPEG  64     114.892  79.431  31.079  1.00  0.00           O
ATOM   1691  C31 POPEG  64     113.651  79.451  31.589  1.00  0.00           C
ATOM   1692  O32 POPEG  64     112.672  79.820  30.969  1.00  0.00           O
ATOM   1693  C32 POPEG  64     113.642  78.859  32.999  1.00  0.00           C
ATOM   1696  C23 POPEG  64     117.941  74.979  34.619  1.00  0.00           C
ATOM   1699  C24 POPEG  64     117.471  73.601  35.119  1.00  0.00           C
ATOM   1702  C25 POPEG  64     118.401  72.930  36.139  1.00  0.00           C
ATOM   1705  C26 POPEG  64     118.330  73.601  37.519  1.00  0.00           C
ATOM   1708  C27 POPEG  64     118.070  72.590  38.649  1.00  0.00           C
ATOM   1711  C28 POPEG  64     117.590  73.281  39.939  1.00  0.00           C
ATOM   1714  C29 POPEG  64     116.902  72.320  40.879  1.00  0.00           C
ATOM   1716 0C21 POPEG  64     117.480  71.671  41.899  1.00  0.00           C
ATOM   1718 1C21 POPEG  64     118.940  71.751  42.249  1.00  0.00           C
ATOM   1721 2C21 POPEG  64     119.402  70.540  43.079  1.00  0.00           C
ATOM   1724 3C21 POPEG  64     120.920  70.509  43.339  1.00  0.00           C
ATOM   1727 4C21 POPEG  64     121.501  71.771  44.009  1.00  0.00           C
ATOM   1730 5C21 POPEG  64     120.771  72.251  45.279  1.00  0.00           C
ATOM   1733 6C21 POPEG  64     120.671  71.190  46.389  1.00  0.00           C
ATOM   1736 7C21 POPEG  64     119.831  71.689  47.579  1.00  0.00           C
ATOM   1739 8C21 POPEG  64     119.612  70.619  48.659  1.00  0.00           C
ATOM   1743  C33 POPEG  64     112.492  77.840  33.179  1.00  0.00           C
ATOM   1746  C34 POPEG  64     112.562  77.009  34.469  1.00  0.00           C
ATOM   1749  C35 POPEG  64     112.301  77.790  35.769  1.00  0.00           C
ATOM   1752  C36 POPEG  64     111.720  76.869  36.859  1.00  0.00           C
ATOM   1755  C37 POPEG  64     111.771  77.479  38.269  1.00  0.00           C
ATOM   1758  C38 POPEG  64     113.040  77.061  39.029  1.00  0.00           C
ATOM   1761  C39 POPEG  64     113.051  77.540  40.489  1.00  0.00           C
ATOM   1764 0C31 POPEG  64     114.201  76.899  41.289  1.00  0.00           C
ATOM   1767 1C31 POPEG  64     114.051  77.061  42.809  1.00  0.00           C
ATOM   1770 2C31 POPEG  64     115.071  76.201  43.559  1.00  0.00           C
ATOM   1773 3C31 POPEG  64     114.840  76.131  45.079  1.00  0.00           C
ATOM   1776 4C31 POPEG  64     114.941  77.479  45.809  1.00  0.00           C
ATOM   1779 5C31 POPEG  64     114.971  77.320  47.329  1.00  0.00           C
ATOM   1782 6C31 POPEG  64     115.071  78.641  48.089  1.00  0.00           C
ATOM   1786  NH3 POPEH  65     104.301 114.691  28.459  1.00  0.00           N
ATOM   1790  C12 POPEH  65     104.040 116.040  27.819  1.00  0.00           C
ATOM   1793  C11 POPEH  65     102.661 116.630  28.209  1.00  0.00           C
ATOM   1796  P   POPEH  65     102.860 119.299  28.099  1.00  0.00           P
ATOM   1797  O13 POPEH  65     101.760 120.289  27.999  1.00  0.00           O
ATOM   1798  O14 POPEH  65     104.091 119.710  27.399  1.00  0.00           O
ATOM   1799  O11 POPEH  65     103.222 119.049  29.629  1.00  0.00           O
ATOM   1800  O12 POPEH  65     102.410 117.880  27.549  1.00  0.00           O
ATOM   1801  C1  POPEH  65     102.492 119.710  30.669  1.00  0.00           C
ATOM   1804  C2  POPEH  65     102.471 118.910  32.019  1.00  0.00           C
ATOM   1806  O21 POPEH  65     103.671 119.031  32.809  1.00  0.00           O
ATOM   1807  C21 POPEH  65     103.782 120.181  33.459  1.00  0.00           C
ATOM   1808  O22 POPEH  65     103.210 121.221  33.149  1.00  0.00           O
ATOM   1809  C22 POPEH  65     104.621 119.971  34.719  1.00  0.00           C
ATOM   1812  C3  POPEH  65     102.201 117.410  31.749  1.00  0.00           C
ATOM   1815  O31 POPEH  65     101.750 116.711  32.929  1.00  0.00           O
ATOM   1816  C31 POPEH  65     100.421 116.729  33.079  1.00  0.00           C
ATOM   1817  O32 POPEH  65      99.651 117.410  32.419  1.00  0.00           O
ATOM   1818  C32 POPEH  65     100.021 115.850  34.259  1.00  0.00           C
ATOM   1821  C23 POPEH  65     104.840 121.279  35.509  1.00  0.00           C
ATOM   1824  C24 POPEH  65     105.172 121.069  36.999  1.00  0.00           C
ATOM   1827  C25 POPEH  65     105.521 122.401  37.679  1.00  0.00           C
ATOM   1830  C26 POPEH  65     105.710 122.311  39.199  1.00  0.00           C
ATOM   1833  C27 POPEH  65     106.340 123.590  39.769  1.00  0.00           C
ATOM   1836  C28 POPEH  65     106.680 123.511  41.259  1.00  0.00           C
ATOM   1839  C29 POPEH  65     107.450 124.740  41.679  1.00  0.00           C
ATOM   1841 0C21 POPEH  65     107.121 125.640  42.629  1.00  0.00           C
ATOM   1843 1C21 POPEH  65     105.920 125.631  43.549  1.00  0.00           C
ATOM   1846 2C21 POPEH  65     106.300 125.929  45.019  1.00  0.00           C
ATOM   1849 3C21 POPEH  65     106.941 127.319  45.209  1.00  0.00           C
ATOM   1852 4C21 POPEH  65     107.100 127.729  46.679  1.00  0.00           C
ATOM   1855 5C21 POPEH  65     108.051 128.930  46.829  1.00  0.00           C
ATOM   1858 6C21 POPEH  65     108.241 129.391  48.289  1.00  0.00           C
ATOM   1861 7C21 POPEH  65     109.621 130.020  48.519  1.00  0.00           C
ATOM   1864 8C21 POPEH  65     109.831 130.549  49.949  1.00  0.00           C
ATOM   1868  C33 POPEH  65      98.700 115.071  34.049  1.00  0.00           C
ATOM   1871  C34 POPEH  65      98.132 114.570  35.389  1.00  0.00           C
ATOM   1874  C35 POPEH  65      97.322 115.640  36.129  1.00  0.00           C
ATOM   1877  C36 POPEH  65      97.360 115.500  37.659  1.00  0.00           C
ATOM   1880  C37 POPEH  65      95.980 115.689  38.309  1.00  0.00           C
ATOM   1883  C38 POPEH  65      96.031 115.811  39.839  1.00  0.00           C
ATOM   1886  C39 POPEH  65      94.740 115.289  40.479  1.00  0.00           C
ATOM   1889 0C31 POPEH  65      94.460 115.801  41.899  1.00  0.00           C
ATOM   1892 1C31 POPEH  65      93.091 115.330  42.399  1.00  0.00           C
ATOM   1895 2C31 POPEH  65      92.611 115.960  43.709  1.00  0.00           C
ATOM   1898 3C31 POPEH  65      93.470 115.570  44.909  1.00  0.00           C
ATOM   1901 4C31 POPEH  65      92.801 115.910  46.249  1.00  0.00           C
ATOM   1904 5C31 POPEH  65      93.642 115.451  47.449  1.00  0.00           C
ATOM   1907 6C31 POPEH  65      92.970 115.701  48.799  1.00  0.00           C
ATOM   1911  NH3 POPEI  66      53.690   8.121  22.119  1.00  0.00           N
ATOM   1915  C12 POPEI  66      55.131   8.571  22.159  1.00  0.00           C
ATOM   1918  C11 POPEI  66      55.422   9.501  23.359  1.00  0.00           C
ATOM   1921  P   POPEI  66      53.860   9.591  25.409  1.00  0.00           P
ATOM   1922  O13 POPEI  66      54.191  11.001  25.629  1.00  0.00           O
ATOM   1923  O14 POPEI  66      52.631   9.271  24.629  1.00  0.00           O
ATOM   1924  O11 POPEI  66      53.811   8.821  26.799  1.00  0.00           O
ATOM   1925  O12 POPEI  66      55.051   8.911  24.619  1.00  0.00           O
ATOM   1926  C1  POPEI  66      54.011   9.491  28.049  1.00  0.00           C
ATOM   1929  C2  POPEI  66      55.331   9.041  28.739  1.00  0.00           C
ATOM   1931  O21 POPEI  66      55.321   9.561  30.089  1.00  0.00           O
ATOM   1932  C21 POPEI  66      55.991   8.811  30.959  1.00  0.00           C
ATOM   1933  O22 POPEI  66      56.451   7.711  30.749  1.00  0.00           O
ATOM   1934  C22 POPEI  66      56.120   9.551  32.289  1.00  0.00           C
ATOM   1937  C3  POPEI  66      56.590   9.551  27.989  1.00  0.00           C
ATOM   1940  O31 POPEI  66      57.801   9.081  28.619  1.00  0.00           O
ATOM   1941  C31 POPEI  66      58.911   9.561  28.069  1.00  0.00           C
ATOM   1942  O32 POPEI  66      58.930  10.371  27.159  1.00  0.00           O
ATOM   1943  C32 POPEI  66      60.150   8.940  28.709  1.00  0.00           C
ATOM   1946  C23 POPEI  66      56.711   8.621  33.379  1.00  0.00           C
ATOM   1949  C24 POPEI  66      57.090   9.371  34.659  1.00  0.00           C
ATOM   1952  C25 POPEI  66      58.320  10.271  34.489  1.00  0.00           C
ATOM   1955  C26 POPEI  66      58.790  10.881  35.819  1.00  0.00           C
ATOM   1958  C27 POPEI  66      60.121  11.641  35.679  1.00  0.00           C
ATOM   1961  C28 POPEI  66      60.851  11.841  37.019  1.00  0.00           C
ATOM   1964  C29 POPEI  66      60.172  12.851  37.909  1.00  0.00           C
ATOM   1966 0C21 POPEI  66      60.791  13.591  38.849  1.00  0.00           C
ATOM   1968 1C21 POPEI  66      62.250  13.511  39.199  1.00  0.00           C
ATOM   1971 2C21 POPEI  66      62.532  12.341  40.169  1.00  0.00           C
ATOM   1974 3C21 POPEI  66      61.871  12.521  41.539  1.00  0.00           C
ATOM   1977 4C21 POPEI  66      62.220  11.360  42.479  1.00  0.00           C
ATOM   1980 5C21 POPEI  66      61.551  11.440  43.859  1.00  0.00           C
ATOM   1983 6C21 POPEI  66      61.921  12.690  44.659  1.00  0.00           C
ATOM   1986 7C21 POPEI  66      61.441  12.601  46.119  1.00  0.00           C
ATOM   1989 8C21 POPEI  66      61.781  13.841  46.939  1.00  0.00           C
ATOM   1993  C33 POPEI  66      60.110   8.951  30.249  1.00  0.00           C
ATOM   1996  C34 POPEI  66      61.501   8.771  30.859  1.00  0.00           C
ATOM   1999  C35 POPEI  66      61.451   8.781  32.389  1.00  0.00           C
ATOM   2002  C36 POPEI  66      62.821   8.980  33.039  1.00  0.00           C
ATOM   2005  C37 POPEI  66      62.780   8.681  34.539  1.00  0.00           C
ATOM   2008  C38 POPEI  66      63.660   9.611  35.379  1.00  0.00           C
ATOM   2011  C39 POPEI  66      64.441   8.851  36.459  1.00  0.00           C
ATOM   2014 0C31 POPEI  66      64.820   9.741  37.639  1.00  0.00           C
ATOM   2017 1C31 POPEI  66      65.911   9.091  38.499  1.00  0.00           C
ATOM   2020 2C31 POPEI  66      66.070   9.751  39.879  1.00  0.00           C
ATOM   2023 3C31 POPEI  66      64.921   9.461  40.859  1.00  0.00           C
ATOM   2026 4C31 POPEI  66      64.830   7.981  41.269  1.00  0.00           C
ATOM   2029 5C31 POPEI  66      63.841   7.761  42.419  1.00  0.00           C
ATOM   2032 6C31 POPEI  66      63.830   6.331  42.959  1.00  0.00           C
ATOM   2036  NH3 POPEJ  67      99.551  -9.001  67.749  1.00  0.00           N
ATOM   2040  C12 POPEJ  67      98.381  -9.591  68.479  1.00  0.00           C
ATOM   2043  C11 POPEJ  67      97.441  -8.481  68.949  1.00  0.00           C
ATOM   2046  P   POPEJ  67      96.260  -6.330  68.139  1.00  0.00           P
ATOM   2047  O13 POPEJ  67      94.870  -6.421  67.659  1.00  0.00           O
ATOM   2048  O14 POPEJ  67      96.470  -5.971  69.559  1.00  0.00           O
ATOM   2049  O11 POPEJ  67      97.080  -5.321  67.259  1.00  0.00           O
ATOM   2050  O12 POPEJ  67      97.030  -7.690  67.829  1.00  0.00           O
ATOM   2051  C1  POPEJ  67      96.451  -4.541  66.229  1.00  0.00           C
ATOM   2054  C2  POPEJ  67      96.610  -3.021  66.509  1.00  0.00           C
ATOM   2056  O21 POPEJ  67      96.501  -2.361  65.249  1.00  0.00           O
ATOM   2057  C21 POPEJ  67      95.741  -1.291  65.189  1.00  0.00           C
ATOM   2058  O22 POPEJ  67      95.140  -0.761  66.109  1.00  0.00           O
ATOM   2059  C22 POPEJ  67      95.691  -0.850  63.719  1.00  0.00           C
ATOM   2062  C3  POPEJ  67      98.000  -2.711  67.139  1.00  0.00           C
ATOM   2065  O31 POPEJ  67      98.311  -1.300  67.039  1.00  0.00           O
ATOM   2066  C31 POPEJ  67      99.491  -1.020  66.489  1.00  0.00           C
ATOM   2067  O32 POPEJ  67     100.421  -1.802  66.359  1.00  0.00           O
ATOM   2068  C32 POPEJ  67      99.460   0.429  65.989  1.00  0.00           C
ATOM   2071  C23 POPEJ  67      95.201  -1.990  62.789  1.00  0.00           C
ATOM   2074  C24 POPEJ  67      95.271  -1.641  61.289  1.00  0.00           C
ATOM   2077  C25 POPEJ  67      96.580  -0.971  60.879  1.00  0.00           C
ATOM   2080  C26 POPEJ  67      96.820  -0.990  59.359  1.00  0.00           C
ATOM   2083  C27 POPEJ  67      97.841   0.059  58.909  1.00  0.00           C
ATOM   2086  C28 POPEJ  67      99.150  -0.531  58.349  1.00  0.00           C
ATOM   2089  C29 POPEJ  67      99.992   0.649  57.939  1.00  0.00           C
ATOM   2091 0C21 POPEJ  67     100.251   1.079  56.689  1.00  0.00           C
ATOM   2093 1C21 POPEJ  67      99.840   0.480  55.369  1.00  0.00           C
ATOM   2096 2C21 POPEJ  67      98.911   1.400  54.569  1.00  0.00           C
ATOM   2099 3C21 POPEJ  67      99.571   2.711  54.089  1.00  0.00           C
ATOM   2102 4C21 POPEJ  67      98.590   3.610  53.339  1.00  0.00           C
ATOM   2105 5C21 POPEJ  67      99.161   4.970  52.939  1.00  0.00           C
ATOM   2108 6C21 POPEJ  67     100.201   4.901  51.809  1.00  0.00           C
ATOM   2111 7C21 POPEJ  67     100.780   6.281  51.479  1.00  0.00           C
ATOM   2114 8C21 POPEJ  67     101.801   6.260  50.339  1.00  0.00           C
ATOM   2118  C33 POPEJ  67     100.582   0.780  64.979  1.00  0.00           C
ATOM   2121  C34 POPEJ  67     100.441   0.099  63.599  1.00  0.00           C
ATOM   2124  C35 POPEJ  67      99.761   0.969  62.539  1.00  0.00           C
ATOM   2127  C36 POPEJ  67     100.710   2.011  61.919  1.00  0.00           C
ATOM   2130  C37 POPEJ  67     100.000   3.231  61.309  1.00  0.00           C
ATOM   2133  C38 POPEJ  67     100.970   4.300  60.799  1.00  0.00           C
ATOM   2136  C39 POPEJ  67     101.120   4.320  59.269  1.00  0.00           C
ATOM   2139 0C31 POPEJ  67     101.661   5.661  58.729  1.00  0.00           C
ATOM   2142 1C31 POPEJ  67     102.090   5.591  57.259  1.00  0.00           C
ATOM   2145 2C31 POPEJ  67     102.090   6.911  56.479  1.00  0.00           C
ATOM   2148 3C31 POPEJ  67     100.681   7.380  56.129  1.00  0.00           C
ATOM   2151 4C31 POPEJ  67     100.681   8.560  55.159  1.00  0.00           C
ATOM   2154 5C31 POPEJ  67      99.301   8.801  54.549  1.00  0.00           C
ATOM   2157 6C31 POPEJ  67      99.250  10.059  53.679  1.00  0.00           C
ATOM   2161  NH3 POPEK  68      69.680 122.061  25.939  1.00  0.00           N
ATOM   2165  C12 POPEK  68      68.290 121.490  26.079  1.00  0.00           C
ATOM   2168  C11 POPEK  68      67.790 120.719  24.829  1.00  0.00           C
ATOM   2171  P   POPEK  68      65.820 119.049  24.319  1.00  0.00           P
ATOM   2172  O13 POPEK  68      65.201 119.451  23.039  1.00  0.00           O
ATOM   2173  O14 POPEK  68      66.851 117.991  24.249  1.00  0.00           O
ATOM   2174  O11 POPEK  68      64.701 118.540  25.309  1.00  0.00           O
ATOM   2175  O12 POPEK  68      66.421 120.330  25.029  1.00  0.00           O
ATOM   2176  C1  POPEK  68      64.960 118.350  26.699  1.00  0.00           C
ATOM   2179  C2  POPEK  68      64.400 119.521  27.539  1.00  0.00           C
ATOM   2181  O21 POPEK  68      64.680 119.241  28.929  1.00  0.00           O
ATOM   2182  C21 POPEK  68      65.812 119.761  29.389  1.00  0.00           C
ATOM   2183  O22 POPEK  68      66.610 120.400  28.739  1.00  0.00           O
ATOM   2184  C22 POPEK  68      65.900 119.510  30.889  1.00  0.00           C
ATOM   2187  C3  POPEK  68      62.871 119.729  27.329  1.00  0.00           C
ATOM   2190  O31 POPEK  68      62.181 120.190  28.509  1.00  0.00           O
ATOM   2191  C31 POPEK  68      62.350 121.391  29.059  1.00  0.00           C
ATOM   2192  O32 POPEK  68      62.080 121.641  30.219  1.00  0.00           O
ATOM   2193  C32 POPEK  68      62.922 122.431  28.089  1.00  0.00           C
ATOM   2196  C23 POPEK  68      66.371 120.760  31.659  1.00  0.00           C
ATOM   2199  C24 POPEK  68      66.481 120.491  33.159  1.00  0.00           C
ATOM   2202  C25 POPEK  68      66.580 121.771  33.999  1.00  0.00           C
ATOM   2205  C26 POPEK  68      66.680 121.431  35.489  1.00  0.00           C
ATOM   2208  C27 POPEK  68      66.571 122.641  36.429  1.00  0.00           C
ATOM   2211  C28 POPEK  68      66.451 122.150  37.879  1.00  0.00           C
ATOM   2214  C29 POPEK  68      66.430 123.231  38.929  1.00  0.00           C
ATOM   2216 0C21 POPEK  68      66.621 123.000  40.239  1.00  0.00           C
ATOM   2218 1C21 POPEK  68      66.860 121.650  40.859  1.00  0.00           C
ATOM   2221 2C21 POPEK  68      68.312 121.450  41.359  1.00  0.00           C
ATOM   2224 3C21 POPEK  68      68.641 122.229  42.639  1.00  0.00           C
ATOM   2227 4C21 POPEK  68      67.992 121.619  43.889  1.00  0.00           C
ATOM   2230 5C21 POPEK  68      68.171 122.471  45.159  1.00  0.00           C
ATOM   2233 6C21 POPEK  68      67.481 121.851  46.379  1.00  0.00           C
ATOM   2236 7C21 POPEK  68      67.561 122.751  47.619  1.00  0.00           C
ATOM   2239 8C21 POPEK  68      66.941 122.121  48.869  1.00  0.00           C
ATOM   2243  C33 POPEK  68      63.281 123.759  28.779  1.00  0.00           C
ATOM   2246  C34 POPEK  68      64.461 123.651  29.759  1.00  0.00           C
ATOM   2249  C35 POPEK  68      64.730 124.990  30.449  1.00  0.00           C
ATOM   2252  C36 POPEK  68      65.640 124.850  31.669  1.00  0.00           C
ATOM   2255  C37 POPEK  68      65.650 126.139  32.499  1.00  0.00           C
ATOM   2258  C38 POPEK  68      66.660 126.119  33.659  1.00  0.00           C
ATOM   2261  C39 POPEK  68      68.110 126.201  33.179  1.00  0.00           C
ATOM   2264 0C31 POPEK  68      69.061 126.729  34.269  1.00  0.00           C
ATOM   2267 1C31 POPEK  68      70.391 127.271  33.709  1.00  0.00           C
ATOM   2270 2C31 POPEK  68      71.231 126.240  32.949  1.00  0.00           C
ATOM   2273 3C31 POPEK  68      72.551 126.851  32.419  1.00  0.00           C
ATOM   2276 4C31 POPEK  68      73.620 126.991  33.509  1.00  0.00           C
ATOM   2279 5C31 POPEK  68      74.870 127.729  33.029  1.00  0.00           C
ATOM   2282 6C31 POPEK  68      75.981 127.751  34.079  1.00  0.00           C
ATOM   2286  NH3 POPEL  69      69.550  92.261  27.249  1.00  0.00           N
ATOM   2290  C12 POPEL  69      68.911  93.590  26.959  1.00  0.00           C
ATOM   2293  C11 POPEL  69      67.970  93.511  25.729  1.00  0.00           C
ATOM   2296  P   POPEL  69      65.790  92.131  25.239  1.00  0.00           P
ATOM   2297  O13 POPEL  69      65.561  92.880  23.989  1.00  0.00           O
ATOM   2298  O14 POPEL  69      65.371  90.701  25.259  1.00  0.00           O
ATOM   2299  O11 POPEL  69      65.201  92.869  26.509  1.00  0.00           O
ATOM   2300  O12 POPEL  69      67.341  92.220  25.589  1.00  0.00           O
ATOM   2301  C1  POPEL  69      65.500  92.319  27.799  1.00  0.00           C
ATOM   2304  C2  POPEL  69      65.640  93.460  28.839  1.00  0.00           C
ATOM   2306  O21 POPEL  69      65.900  92.951  30.149  1.00  0.00           O
ATOM   2307  C21 POPEL  69      67.062  92.340  30.369  1.00  0.00           C
ATOM   2308  O22 POPEL  69      67.981  92.220  29.579  1.00  0.00           O
ATOM   2309  C22 POPEL  69      67.031  91.771  31.789  1.00  0.00           C
ATOM   2312  C3  POPEL  69      64.351  94.329  28.839  1.00  0.00           C
ATOM   2315  O31 POPEL  69      64.471  95.391  29.799  1.00  0.00           O
ATOM   2316  C31 POPEL  69      63.570  96.349  29.719  1.00  0.00           C
ATOM   2317  O32 POPEL  69      62.761  96.501  28.809  1.00  0.00           O
ATOM   2318  C32 POPEL  69      63.650  97.201  30.979  1.00  0.00           C
ATOM   2321  C23 POPEL  69      67.341  92.840  32.849  1.00  0.00           C
ATOM   2324  C24 POPEL  69      66.801  92.480  34.239  1.00  0.00           C
ATOM   2327  C25 POPEL  69      67.161  93.530  35.289  1.00  0.00           C
ATOM   2330  C26 POPEL  69      66.551  93.250  36.659  1.00  0.00           C
ATOM   2333  C27 POPEL  69      67.171  94.150  37.739  1.00  0.00           C
ATOM   2336  C28 POPEL  69      66.580  93.870  39.139  1.00  0.00           C
ATOM   2339  C29 POPEL  69      67.540  94.351  40.199  1.00  0.00           C
ATOM   2341 0C21 POPEL  69      68.121  93.600  41.159  1.00  0.00           C
ATOM   2343 1C21 POPEL  69      67.852  92.140  41.449  1.00  0.00           C
ATOM   2346 2C21 POPEL  69      67.610  91.930  42.949  1.00  0.00           C
ATOM   2349 3C21 POPEL  69      68.911  91.899  43.789  1.00  0.00           C
ATOM   2352 4C21 POPEL  69      68.620  92.191  45.259  1.00  0.00           C
ATOM   2355 5C21 POPEL  69      69.830  92.039  46.179  1.00  0.00           C
ATOM   2358 6C21 POPEL  69      69.511  92.560  47.579  1.00  0.00           C
ATOM   2361 7C21 POPEL  69      70.680  92.451  48.559  1.00  0.00           C
ATOM   2364 8C21 POPEL  69      70.400  93.161  49.879  1.00  0.00           C
ATOM   2368  C33 POPEL  69      65.071  97.740  31.249  1.00  0.00           C
ATOM   2371  C34 POPEL  69      65.251  98.470  32.589  1.00  0.00           C
ATOM   2374  C35 POPEL  69      64.150  99.491  32.919  1.00  0.00           C
ATOM   2377  C36 POPEL  69      64.521 100.321  34.149  1.00  0.00           C
ATOM   2380  C37 POPEL  69      63.390 101.251  34.599  1.00  0.00           C
ATOM   2383  C38 POPEL  69      63.760 102.031  35.869  1.00  0.00           C
ATOM   2386  C39 POPEL  69      62.580 102.770  36.499  1.00  0.00           C
ATOM   2389 0C31 POPEL  69      61.590 101.851  37.209  1.00  0.00           C
ATOM   2392 1C31 POPEL  69      60.331 102.611  37.659  1.00  0.00           C
ATOM   2395 2C31 POPEL  69      59.861 102.261  39.079  1.00  0.00           C
ATOM   2398 3C31 POPEL  69      59.410 100.801  39.269  1.00  0.00           C
ATOM   2401 4C31 POPEL  69      58.801 100.591  40.669  1.00  0.00           C
ATOM   2404 5C31 POPEL  69      58.361  99.150  40.949  1.00  0.00           C
ATOM   2407 6C31 POPEL  69      57.570  99.010  42.249  1.00  0.00           C
ATOM   2411  NH3 POPEM  70      23.450 122.641  30.499  1.00  0.00           N
ATOM   2415  C12 POPEM  70      22.260 123.119  29.709  1.00  0.00           C
ATOM   2418  C11 POPEM  70      21.800 124.491  30.219  1.00  0.00           C
ATOM   2421  P   POPEM  70      21.500 125.649  32.569  1.00  0.00           P
ATOM   2422  O13 POPEM  70      21.951 126.860  31.849  1.00  0.00           O
ATOM   2423  O14 POPEM  70      20.220 125.760  33.339  1.00  0.00           O
ATOM   2424  O11 POPEM  70      22.681 125.229  33.529  1.00  0.00           O
ATOM   2425  O12 POPEM  70      21.451 124.390  31.599  1.00  0.00           O
ATOM   2426  C1  POPEM  70      22.500 124.971  34.919  1.00  0.00           C
ATOM   2429  C2  POPEM  70      23.370 125.941  35.769  1.00  0.00           C
ATOM   2431  O21 POPEM  70      22.950 125.910  37.149  1.00  0.00           O
ATOM   2432  C21 POPEM  70      23.181 124.749  37.779  1.00  0.00           C
ATOM   2433  O22 POPEM  70      23.730 123.779  37.299  1.00  0.00           O
ATOM   2434  C22 POPEM  70      22.530 124.831  39.159  1.00  0.00           C
ATOM   2437  C3  POPEM  70      23.210 127.410  35.249  1.00  0.00           C
ATOM   2440  O31 POPEM  70      23.960 128.370  36.029  1.00  0.00           O
ATOM   2441  C31 POPEM  70      25.201 128.600  35.589  1.00  0.00           C
ATOM   2442  O32 POPEM  70      25.710 128.070  34.619  1.00  0.00           O
ATOM   2443  C32 POPEM  70      25.891 129.590  36.529  1.00  0.00           C
ATOM   2446  C23 POPEM  70      22.471 123.499  39.949  1.00  0.00           C
ATOM   2449  C24 POPEM  70      23.590 123.371  40.989  1.00  0.00           C
ATOM   2452  C25 POPEM  70      23.261 122.319  42.069  1.00  0.00           C
ATOM   2455  C26 POPEM  70      22.410 122.860  43.219  1.00  0.00           C
ATOM   2458  C27 POPEM  70      21.851 121.729  44.099  1.00  0.00           C
ATOM   2461  C28 POPEM  70      21.240 122.220  45.429  1.00  0.00           C
ATOM   2464  C29 POPEM  70      22.300 122.611  46.429  1.00  0.00           C
ATOM   2466 0C21 POPEM  70      22.190 122.560  47.769  1.00  0.00           C
ATOM   2468 1C21 POPEM  70      20.970 122.160  48.559  1.00  0.00           C
ATOM   2471 2C21 POPEM  70      20.441 123.330  49.419  1.00  0.00           C
ATOM   2474 3C21 POPEM  70      19.710 124.411  48.599  1.00  0.00           C
ATOM   2477 4C21 POPEM  70      19.210 125.570  49.469  1.00  0.00           C
ATOM   2480 5C21 POPEM  70      20.250 126.689  49.649  1.00  0.00           C
ATOM   2483 6C21 POPEM  70      19.931 127.590  50.839  1.00  0.00           C
ATOM   2486 7C21 POPEM  70      20.830 128.821  50.949  1.00  0.00           C
ATOM   2489 8C21 POPEM  70      20.660 129.581  52.269  1.00  0.00           C
ATOM   2493  C33 POPEM  70      25.050 130.831  36.929  1.00  0.00           C
ATOM   2496  C34 POPEM  70      25.561 131.531  38.209  1.00  0.00           C
ATOM   2499  C35 POPEM  70      25.201 130.760  39.489  1.00  0.00           C
ATOM   2502  C36 POPEM  70      25.750 131.331  40.819  1.00  0.00           C
ATOM   2505  C37 POPEM  70      25.260 130.549  42.049  1.00  0.00           C
ATOM   2508  C38 POPEM  70      25.660 131.141  43.419  1.00  0.00           C
ATOM   2511  C39 POPEM  70      26.881 130.479  44.089  1.00  0.00           C
ATOM   2514 0C31 POPEM  70      26.660 128.980  44.359  1.00  0.00           C
ATOM   2517 1C31 POPEM  70      27.660 128.380  45.359  1.00  0.00           C
ATOM   2520 2C31 POPEM  70      27.330 128.691  46.829  1.00  0.00           C
ATOM   2523 3C31 POPEM  70      26.090 127.951  47.349  1.00  0.00           C
ATOM   2526 4C31 POPEM  70      25.900 128.100  48.859  1.00  0.00           C
ATOM   2529 5C31 POPEM  70      24.760 127.220  49.379  1.00  0.00           C
ATOM   2532 6C31 POPEM  70      24.560 127.331  50.889  1.00  0.00           C
ATOM   2536  NH3 POPEN  71      25.380  68.410  72.819  1.00  0.00           N
ATOM   2540  C12 POPEN  71      24.210  67.729  72.139  1.00  0.00           C
ATOM   2543  C11 POPEN  71      23.621  66.521  72.899  1.00  0.00           C
ATOM   2546  P   POPEN  71      21.781  64.649  72.549  1.00  0.00           P
ATOM   2547  O13 POPEN  71      22.730  63.591  72.959  1.00  0.00           O
ATOM   2548  O14 POPEN  71      20.761  65.031  73.549  1.00  0.00           O
ATOM   2549  O11 POPEN  71      21.040  64.171  71.229  1.00  0.00           O
ATOM   2550  O12 POPEN  71      22.590  65.939  72.099  1.00  0.00           O
ATOM   2551  C1  POPEN  71      21.750  63.861  70.029  1.00  0.00           C
ATOM   2554  C2  POPEN  71      20.800  63.131  69.029  1.00  0.00           C
ATOM   2556  O21 POPEN  71      21.510  62.350  68.049  1.00  0.00           O
ATOM   2557  C21 POPEN  71      22.241  62.971  67.149  1.00  0.00           C
ATOM   2558  O22 POPEN  71      22.521  64.150  67.129  1.00  0.00           O
ATOM   2559  C22 POPEN  71      22.541  61.969  66.029  1.00  0.00           C
ATOM   2562  C3  POPEN  71      19.740  64.061  68.359  1.00  0.00           C
ATOM   2565  O31 POPEN  71      19.181  63.490  67.149  1.00  0.00           O
ATOM   2566  C31 POPEN  71      18.360  62.461  67.359  1.00  0.00           C
ATOM   2567  O32 POPEN  71      17.960  62.080  68.439  1.00  0.00           O
ATOM   2568  C32 POPEN  71      18.000  61.840  66.009  1.00  0.00           C
ATOM   2571  C23 POPEN  71      23.111  62.650  64.769  1.00  0.00           C
ATOM   2574  C24 POPEN  71      23.190  61.689  63.569  1.00  0.00           C
ATOM   2577  C25 POPEN  71      21.830  61.299  62.979  1.00  0.00           C
ATOM   2580  C26 POPEN  71      21.990  60.550  61.639  1.00  0.00           C
ATOM   2583  C27 POPEN  71      20.690  59.911  61.129  1.00  0.00           C
ATOM   2586  C28 POPEN  71      20.820  59.321  59.709  1.00  0.00           C
ATOM   2589  C29 POPEN  71      21.861  58.219  59.619  1.00  0.00           C
ATOM   2591 0C21 POPEN  71      23.120  58.340  59.159  1.00  0.00           C
ATOM   2593 1C21 POPEN  71      23.760  59.590  58.599  1.00  0.00           C
ATOM   2596 2C21 POPEN  71      24.521  59.329  57.289  1.00  0.00           C
ATOM   2599 3C21 POPEN  71      23.660  58.701  56.179  1.00  0.00           C
ATOM   2602 4C21 POPEN  71      24.400  58.610  54.839  1.00  0.00           C
ATOM   2605 5C21 POPEN  71      23.750  57.619  53.859  1.00  0.00           C
ATOM   2608 6C21 POPEN  71      24.451  57.591  52.489  1.00  0.00           C
ATOM   2611 7C21 POPEN  71      23.870  56.541  51.549  1.00  0.00           C
ATOM   2614 8C21 POPEN  71      24.530  56.530  50.159  1.00  0.00           C
ATOM   2618  C33 POPEN  71      16.810  60.849  66.089  1.00  0.00           C
ATOM   2621  C34 POPEN  71      16.740  59.930  64.869  1.00  0.00           C
ATOM   2624  C35 POPEN  71      16.621  60.660  63.529  1.00  0.00           C
ATOM   2627  C36 POPEN  71      16.721  59.710  62.329  1.00  0.00           C
ATOM   2630  C37 POPEN  71      16.390  60.451  61.029  1.00  0.00           C
ATOM   2633  C38 POPEN  71      16.500  59.580  59.779  1.00  0.00           C
ATOM   2636  C39 POPEN  71      15.950  60.321  58.549  1.00  0.00           C
ATOM   2639 0C31 POPEN  71      16.320  59.631  57.229  1.00  0.00           C
ATOM   2642 1C31 POPEN  71      15.701  60.311  55.989  1.00  0.00           C
ATOM   2645 2C31 POPEN  71      15.981  61.821  55.899  1.00  0.00           C
ATOM   2648 3C31 POPEN  71      16.271  62.320  54.469  1.00  0.00           C
ATOM   2651 4C31 POPEN  71      15.111  62.169  53.479  1.00  0.00           C
ATOM   2654 5C31 POPEN  71      15.570  62.479  52.049  1.00  0.00           C
ATOM   2657 6C31 POPEN  71      14.480  62.381  50.989  1.00  0.00           C
ATOM   2661  NH3 POPEO  72     101.072  23.010  71.929  1.00  0.00           N
ATOM   2665  C12 POPEO  72     102.211  22.131  72.349  1.00  0.00           C
ATOM   2668  C11 POPEO  72     103.350  22.060  71.319  1.00  0.00           C
ATOM   2671  P   POPEO  72     105.652  20.761  71.179  1.00  0.00           P
ATOM   2672  O13 POPEO  72     106.551  21.471  72.109  1.00  0.00           O
ATOM   2673  O14 POPEO  72     105.780  19.291  70.989  1.00  0.00           O
ATOM   2674  O11 POPEO  72     105.701  21.511  69.789  1.00  0.00           O
ATOM   2675  O12 POPEO  72     104.171  20.951  71.669  1.00  0.00           O
ATOM   2676  C1  POPEO  72     105.400  20.890  68.539  1.00  0.00           C
ATOM   2679  C2  POPEO  72     106.680  20.381  67.799  1.00  0.00           C
ATOM   2681  O21 POPEO  72     106.440  20.230  66.389  1.00  0.00           O
ATOM   2682  C21 POPEO  72     105.582  19.291  66.029  1.00  0.00           C
ATOM   2683  O22 POPEO  72     104.851  18.661  66.769  1.00  0.00           O
ATOM   2684  C22 POPEO  72     105.710  19.111  64.519  1.00  0.00           C
ATOM   2687  C3  POPEO  72     107.310  19.081  68.409  1.00  0.00           C
ATOM   2690  O31 POPEO  72     108.171  18.351  67.499  1.00  0.00           O
ATOM   2691  C31 POPEO  72     109.402  18.861  67.389  1.00  0.00           C
ATOM   2692  O32 POPEO  72     109.761  19.960  67.779  1.00  0.00           O
ATOM   2693  C32 POPEO  72     110.351  17.811  66.809  1.00  0.00           C
ATOM   2696  C23 POPEO  72     104.860  17.961  63.939  1.00  0.00           C
ATOM   2699  C24 POPEO  72     103.401  18.331  63.659  1.00  0.00           C
ATOM   2702  C25 POPEO  72     103.251  19.581  62.769  1.00  0.00           C
ATOM   2705  C26 POPEO  72     102.080  19.461  61.789  1.00  0.00           C
ATOM   2708  C27 POPEO  72     101.790  20.781  61.059  1.00  0.00           C
ATOM   2711  C28 POPEO  72     100.481  20.771  60.249  1.00  0.00           C
ATOM   2714  C29 POPEO  72     100.421  19.591  59.319  1.00  0.00           C
ATOM   2716 0C21 POPEO  72      99.311  18.991  58.869  1.00  0.00           C
ATOM   2718 1C21 POPEO  72      97.900  19.441  59.159  1.00  0.00           C
ATOM   2721 2C21 POPEO  72      97.510  20.550  58.159  1.00  0.00           C
ATOM   2724 3C21 POPEO  72      96.110  21.141  58.389  1.00  0.00           C
ATOM   2727 4C21 POPEO  72      95.801  22.310  57.429  1.00  0.00           C
ATOM   2730 5C21 POPEO  72      96.002  21.951  55.949  1.00  0.00           C
ATOM   2733 6C21 POPEO  72      95.621  23.071  54.979  1.00  0.00           C
ATOM   2736 7C21 POPEO  72      95.990  22.681  53.539  1.00  0.00           C
ATOM   2739 8C21 POPEO  72      95.761  23.791  52.509  1.00  0.00           C
ATOM   2743  C33 POPEO  72     111.151  18.291  65.579  1.00  0.00           C
ATOM   2746  C34 POPEO  72     110.821  17.501  64.309  1.00  0.00           C
ATOM   2749  C35 POPEO  72     109.421  17.781  63.759  1.00  0.00           C
ATOM   2752  C36 POPEO  72     109.211  17.060  62.429  1.00  0.00           C
ATOM   2755  C37 POPEO  72     107.742  16.991  62.019  1.00  0.00           C
ATOM   2758  C38 POPEO  72     107.510  16.171  60.749  1.00  0.00           C
ATOM   2761  C39 POPEO  72     107.821  16.980  59.489  1.00  0.00           C
ATOM   2764 0C31 POPEO  72     107.882  16.130  58.209  1.00  0.00           C
ATOM   2767 1C31 POPEO  72     108.222  17.011  56.999  1.00  0.00           C
ATOM   2770 2C31 POPEO  72     108.480  16.251  55.689  1.00  0.00           C
ATOM   2773 3C31 POPEO  72     107.261  16.121  54.769  1.00  0.00           C
ATOM   2776 4C31 POPEO  72     106.282  15.011  55.159  1.00  0.00           C
ATOM   2779 5C31 POPEO  72     105.132  14.860  54.139  1.00  0.00           C
ATOM   2782 6C31 POPEO  72     104.091  13.821  54.569  1.00  0.00           C
ATOM   2786  NH3 POPEP  73      96.972 113.970  27.939  1.00  0.00           N
ATOM   2790  C12 POPEP  73      97.720 114.500  29.129  1.00  0.00           C
ATOM   2793  C11 POPEP  73      99.241 114.399  28.899  1.00  0.00           C
ATOM   2796  P   POPEP  73     101.291 113.381  30.099  1.00  0.00           P
ATOM   2797  O13 POPEP  73     102.151 113.140  28.919  1.00  0.00           O
ATOM   2798  O14 POPEP  73     101.492 114.691  30.759  1.00  0.00           O
ATOM   2799  O11 POPEP  73     101.431 112.201  31.139  1.00  0.00           O
ATOM   2800  O12 POPEP  73      99.781 113.260  29.579  1.00  0.00           O
ATOM   2801  C1  POPEP  73     100.290 111.571  31.729  1.00  0.00           C
ATOM   2804  C2  POPEP  73     100.710 110.289  32.509  1.00  0.00           C
ATOM   2806  O21 POPEP  73     101.461 110.509  33.709  1.00  0.00           O
ATOM   2807  C21 POPEP  73     100.932 111.170  34.699  1.00  0.00           C
ATOM   2808  O22 POPEP  73      99.880 111.799  34.729  1.00  0.00           O
ATOM   2809  C22 POPEP  73     101.832 111.011  35.909  1.00  0.00           C
ATOM   2812  C3  POPEP  73     101.551 109.351  31.609  1.00  0.00           C
ATOM   2815  O31 POPEP  73     101.781 108.061  32.219  1.00  0.00           O
ATOM   2816  C31 POPEP  73     100.780 107.191  32.079  1.00  0.00           C
ATOM   2817  O32 POPEP  73      99.892 107.229  31.249  1.00  0.00           O
ATOM   2818  C32 POPEP  73     100.792 106.240  33.269  1.00  0.00           C
ATOM   2821  C23 POPEP  73     101.021 110.951  37.209  1.00  0.00           C
ATOM   2824  C24 POPEP  73     101.951 110.859  38.419  1.00  0.00           C
ATOM   2827  C25 POPEP  73     101.221 110.840  39.759  1.00  0.00           C
ATOM   2830  C26 POPEP  73     100.652 109.481  40.139  1.00  0.00           C
ATOM   2833  C27 POPEP  73     100.281 109.439  41.629  1.00  0.00           C
ATOM   2836  C28 POPEP  73      99.670 108.101  42.079  1.00  0.00           C
ATOM   2839  C29 POPEP  73      98.171 108.171  42.239  1.00  0.00           C
ATOM   2841 0C21 POPEP  73      97.510 107.991  43.389  1.00  0.00           C
ATOM   2843 1C21 POPEP  73      98.161 107.681  44.719  1.00  0.00           C
ATOM   2846 2C21 POPEP  73      97.161 107.729  45.879  1.00  0.00           C
ATOM   2849 3C21 POPEP  73      96.760 109.160  46.269  1.00  0.00           C
ATOM   2852 4C21 POPEP  73      95.481 109.201  47.109  1.00  0.00           C
ATOM   2855 5C21 POPEP  73      95.161 110.610  47.619  1.00  0.00           C
ATOM   2858 6C21 POPEP  73      96.021 110.990  48.829  1.00  0.00           C
ATOM   2861 7C21 POPEP  73      95.710 112.410  49.319  1.00  0.00           C
ATOM   2864 8C21 POPEP  73      96.390 112.740  50.649  1.00  0.00           C
ATOM   2868  C33 POPEP  73      99.931 106.881  34.379  1.00  0.00           C
ATOM   2871  C34 POPEP  73      99.931 106.081  35.679  1.00  0.00           C
ATOM   2874  C35 POPEP  73      98.992 106.729  36.699  1.00  0.00           C
ATOM   2877  C36 POPEP  73      99.080 106.100  38.099  1.00  0.00           C
ATOM   2880  C37 POPEP  73      98.551 104.660  38.149  1.00  0.00           C
ATOM   2883  C38 POPEP  73      98.800 104.020  39.519  1.00  0.00           C
ATOM   2886  C39 POPEP  73      98.101 102.671  39.719  1.00  0.00           C
ATOM   2889 0C31 POPEP  73      96.632 102.840  40.149  1.00  0.00           C
ATOM   2892 1C31 POPEP  73      96.051 101.571  40.769  1.00  0.00           C
ATOM   2895 2C31 POPEP  73      94.670 101.771  41.409  1.00  0.00           C
ATOM   2898 3C31 POPEP  73      94.701 102.620  42.689  1.00  0.00           C
ATOM   2901 4C31 POPEP  73      93.301 103.031  43.159  1.00  0.00           C
ATOM   2904 5C31 POPEP  73      93.362 103.990  44.359  1.00  0.00           C
ATOM   2907 6C31 POPEP  73      92.011 104.640  44.669  1.00  0.00           C
ATOM   2911  NH3 POPEQ  74      67.031 126.851  66.249  1.00  0.00           N
ATOM   2915  C12 POPEQ  74      68.081 126.501  65.209  1.00  0.00           C
ATOM   2918  C11 POPEQ  74      69.290 125.719  65.769  1.00  0.00           C
ATOM   2921  P   POPEQ  74      71.701 125.890  64.659  1.00  0.00           P
ATOM   2922  O13 POPEQ  74      71.840 127.280  65.129  1.00  0.00           O
ATOM   2923  O14 POPEQ  74      72.501 124.889  65.409  1.00  0.00           O
ATOM   2924  O11 POPEQ  74      72.090 125.830  63.149  1.00  0.00           O
ATOM   2925  O12 POPEQ  74      70.191 125.421  64.709  1.00  0.00           O
ATOM   2926  C1  POPEQ  74      71.610 124.780  62.309  1.00  0.00           C
ATOM   2929  C2  POPEQ  74      72.341 124.920  60.959  1.00  0.00           C
ATOM   2931  O21 POPEQ  74      71.701 124.311  59.849  1.00  0.00           O
ATOM   2932  C21 POPEQ  74      71.150 123.131  59.919  1.00  0.00           C
ATOM   2933  O22 POPEQ  74      71.311 122.290  60.799  1.00  0.00           O
ATOM   2934  C22 POPEQ  74      70.311 122.951  58.649  1.00  0.00           C
ATOM   2937  C3  POPEQ  74      73.881 124.631  61.059  1.00  0.00           C
ATOM   2940  O31 POPEQ  74      74.290 123.271  60.789  1.00  0.00           O
ATOM   2941  C31 POPEQ  74      74.690 123.101  59.529  1.00  0.00           C
ATOM   2942  O32 POPEQ  74      74.540 123.921  58.639  1.00  0.00           O
ATOM   2943  C32 POPEQ  74      75.481 121.820  59.359  1.00  0.00           C
ATOM   2946  C23 POPEQ  74      69.080 122.031  58.779  1.00  0.00           C
ATOM   2949  C24 POPEQ  74      68.241 121.981  57.479  1.00  0.00           C
ATOM   2952  C25 POPEQ  74      67.600 123.340  57.129  1.00  0.00           C
ATOM   2955  C26 POPEQ  74      66.671 123.359  55.909  1.00  0.00           C
ATOM   2958  C27 POPEQ  74      67.150 122.560  54.679  1.00  0.00           C
ATOM   2961  C28 POPEQ  74      66.371 122.840  53.379  1.00  0.00           C
ATOM   2964  C29 POPEQ  74      64.891 122.681  53.599  1.00  0.00           C
ATOM   2966 0C21 POPEQ  74      63.890 123.140  52.829  1.00  0.00           C
ATOM   2968 1C21 POPEQ  74      64.051 123.849  51.519  1.00  0.00           C
ATOM   2971 2C21 POPEQ  74      62.871 123.550  50.569  1.00  0.00           C
ATOM   2974 3C21 POPEQ  74      62.691 122.061  50.219  1.00  0.00           C
ATOM   2977 4C21 POPEQ  74      62.551 121.799  48.709  1.00  0.00           C
ATOM   2980 5C21 POPEQ  74      61.301 122.440  48.079  1.00  0.00           C
ATOM   2983 6C21 POPEQ  74      61.320 122.361  46.549  1.00  0.00           C
ATOM   2986 7C21 POPEQ  74      60.161 123.110  45.899  1.00  0.00           C
ATOM   2989 8C21 POPEQ  74      60.290 123.219  44.379  1.00  0.00           C
ATOM   2993  C33 POPEQ  74      76.321 121.881  58.059  1.00  0.00           C
ATOM   2996  C34 POPEQ  74      77.460 120.859  58.009  1.00  0.00           C
ATOM   2999  C35 POPEQ  74      77.070 119.491  57.419  1.00  0.00           C
ATOM   3002  C36 POPEQ  74      76.711 119.570  55.939  1.00  0.00           C
ATOM   3005  C37 POPEQ  74      77.481 118.590  55.049  1.00  0.00           C
ATOM   3008  C38 POPEQ  74      77.090 118.721  53.569  1.00  0.00           C
ATOM   3011  C39 POPEQ  74      77.641 117.620  52.659  1.00  0.00           C
ATOM   3014 0C31 POPEQ  74      76.890 116.291  52.789  1.00  0.00           C
ATOM   3017 1C31 POPEQ  74      77.231 115.311  51.659  1.00  0.00           C
ATOM   3020 2C31 POPEQ  74      76.531 113.961  51.819  1.00  0.00           C
ATOM   3023 3C31 POPEQ  74      77.031 112.869  50.839  1.00  0.00           C
ATOM   3026 4C31 POPEQ  74      76.601 113.079  49.379  1.00  0.00           C
ATOM   3029 5C31 POPEQ  74      77.720 113.421  48.399  1.00  0.00           C
ATOM   3032 6C31 POPEQ  74      77.210 113.390  46.959  1.00  0.00           C
ATOM   3036  NH3 POPER  75      48.941 108.241  66.289  1.00  0.00           N
ATOM   3040  C12 POPER  75      48.221 108.561  67.549  1.00  0.00           C
ATOM   3043  C11 POPER  75      47.540 107.311  68.079  1.00  0.00           C
ATOM   3046  P   POPER  75      45.401 107.590  69.639  1.00  0.00           P
ATOM   3047  O13 POPER  75      45.191 106.759  70.849  1.00  0.00           O
ATOM   3048  O14 POPER  75      44.892 108.979  69.609  1.00  0.00           O
ATOM   3049  O11 POPER  75      44.791 106.729  68.469  1.00  0.00           O
ATOM   3050  O12 POPER  75      46.950 107.560  69.359  1.00  0.00           O
ATOM   3051  C1  POPER  75      43.660 107.171  67.699  1.00  0.00           C
ATOM   3054  C2  POPER  75      44.090 107.529  66.249  1.00  0.00           C
ATOM   3056  O21 POPER  75      43.031 108.171  65.509  1.00  0.00           O
ATOM   3057  C21 POPER  75      42.050 107.401  65.069  1.00  0.00           C
ATOM   3058  O22 POPER  75      41.871 106.230  65.329  1.00  0.00           O
ATOM   3059  C22 POPER  75      41.142 108.180  64.099  1.00  0.00           C
ATOM   3062  C3  POPER  75      44.720 106.279  65.549  1.00  0.00           C
ATOM   3065  O31 POPER  75      45.010 106.520  64.169  1.00  0.00           O
ATOM   3066  C31 POPER  75      46.090 107.240  63.919  1.00  0.00           C
ATOM   3067  O32 POPER  75      46.861 107.700  64.749  1.00  0.00           O
ATOM   3068  C32 POPER  75      46.230 107.389  62.429  1.00  0.00           C
ATOM   3071  C23 POPER  75      41.781 108.429  62.719  1.00  0.00           C
ATOM   3074  C24 POPER  75      40.781 108.701  61.569  1.00  0.00           C
ATOM   3077  C25 POPER  75      41.530 108.990  60.259  1.00  0.00           C
ATOM   3080  C26 POPER  75      40.721 109.110  58.969  1.00  0.00           C
ATOM   3083  C27 POPER  75      41.691 109.101  57.769  1.00  0.00           C
ATOM   3086  C28 POPER  75      41.021 109.080  56.389  1.00  0.00           C
ATOM   3089  C29 POPER  75      40.201 110.321  56.189  1.00  0.00           C
ATOM   3091 0C21 POPER  75      39.030 110.380  55.529  1.00  0.00           C
ATOM   3093 1C21 POPER  75      38.370 109.229  54.809  1.00  0.00           C
ATOM   3096 2C21 POPER  75      37.140 109.740  54.039  1.00  0.00           C
ATOM   3099 3C21 POPER  75      36.352 108.619  53.359  1.00  0.00           C
ATOM   3102 4C21 POPER  75      35.230 109.150  52.449  1.00  0.00           C
ATOM   3105 5C21 POPER  75      35.761 109.650  51.099  1.00  0.00           C
ATOM   3108 6C21 POPER  75      34.710 110.410  50.269  1.00  0.00           C
ATOM   3111 7C21 POPER  75      35.320 111.040  49.009  1.00  0.00           C
ATOM   3114 8C21 POPER  75      34.340 111.921  48.229  1.00  0.00           C
ATOM   3118  C33 POPER  75      47.320 106.531  61.779  1.00  0.00           C
ATOM   3121  C34 POPER  75      47.831 107.121  60.459  1.00  0.00           C
ATOM   3124  C35 POPER  75      46.781 107.340  59.349  1.00  0.00           C
ATOM   3127  C36 POPER  75      46.330 106.030  58.659  1.00  0.00           C
ATOM   3130  C37 POPER  75      45.401 106.270  57.459  1.00  0.00           C
ATOM   3133  C38 POPER  75      45.091 104.971  56.709  1.00  0.00           C
ATOM   3136  C39 POPER  75      44.021 105.080  55.599  1.00  0.00           C
ATOM   3139 0C31 POPER  75      44.240 106.181  54.539  1.00  0.00           C
ATOM   3142 1C31 POPER  75      43.041 106.270  53.579  1.00  0.00           C
ATOM   3145 2C31 POPER  75      43.111 107.431  52.569  1.00  0.00           C
ATOM   3148 3C31 POPER  75      44.131 107.191  51.439  1.00  0.00           C
ATOM   3151 4C31 POPER  75      44.221 108.359  50.449  1.00  0.00           C
ATOM   3154 5C31 POPER  75      43.410 108.171  49.169  1.00  0.00           C
ATOM   3157 6C31 POPER  75      43.561 109.329  48.179  1.00  0.00           C
ATOM   3161  NH3 POPES  76      89.561  53.600  31.179  1.00  0.00           N
ATOM   3165  C12 POPES  76      89.411  52.490  30.179  1.00  0.00           C
ATOM   3168  C11 POPES  76      89.220  51.131  30.839  1.00  0.00           C
ATOM   3171  P   POPES  76      89.962  48.701  30.179  1.00  0.00           P
ATOM   3172  O13 POPES  76      88.782  47.931  30.639  1.00  0.00           O
ATOM   3173  O14 POPES  76      90.701  48.149  29.029  1.00  0.00           O
ATOM   3174  O11 POPES  76      90.941  48.900  31.389  1.00  0.00           O
ATOM   3175  O12 POPES  76      89.481  50.171  29.829  1.00  0.00           O
ATOM   3176  C1  POPES  76      90.561  48.349  32.669  1.00  0.00           C
ATOM   3179  C2  POPES  76      91.480  48.869  33.799  1.00  0.00           C
ATOM   3181  O21 POPES  76      90.801  48.670  35.049  1.00  0.00           O
ATOM   3182  C21 POPES  76      91.620  48.511  36.079  1.00  0.00           C
ATOM   3183  O22 POPES  76      92.830  48.511  36.039  1.00  0.00           O
ATOM   3184  C22 POPES  76      90.821  48.330  37.379  1.00  0.00           C
ATOM   3187  C3  POPES  76      91.741  50.389  33.599  1.00  0.00           C
ATOM   3190  O31 POPES  76      92.911  50.860  34.289  1.00  0.00           O
ATOM   3191  C31 POPES  76      92.991  52.181  34.249  1.00  0.00           C
ATOM   3192  O32 POPES  76      92.112  52.931  33.829  1.00  0.00           O
ATOM   3193  C32 POPES  76      94.332  52.619  34.809  1.00  0.00           C
ATOM   3196  C23 POPES  76      91.041  46.940  38.049  1.00  0.00           C
ATOM   3199  C24 POPES  76      90.990  47.021  39.579  1.00  0.00           C
ATOM   3202  C25 POPES  76      92.331  47.479  40.189  1.00  0.00           C
ATOM   3205  C26 POPES  76      92.220  47.921  41.659  1.00  0.00           C
ATOM   3208  C27 POPES  76      93.601  48.279  42.239  1.00  0.00           C
ATOM   3211  C28 POPES  76      93.531  48.911  43.649  1.00  0.00           C
ATOM   3214  C29 POPES  76      94.901  49.221  44.179  1.00  0.00           C
ATOM   3216 0C21 POPES  76      95.172  49.951  45.279  1.00  0.00           C
ATOM   3218 1C21 POPES  76      94.150  50.561  46.209  1.00  0.00           C
ATOM   3221 2C21 POPES  76      94.822  51.299  47.389  1.00  0.00           C
ATOM   3224 3C21 POPES  76      93.840  51.741  48.489  1.00  0.00           C
ATOM   3227 4C21 POPES  76      94.481  51.709  49.879  1.00  0.00           C
ATOM   3230 5C21 POPES  76      93.490  51.861  51.049  1.00  0.00           C
ATOM   3233 6C21 POPES  76      93.261  53.300  51.529  1.00  0.00           C
ATOM   3236 7C21 POPES  76      92.471  53.330  52.839  1.00  0.00           C
ATOM   3239 8C21 POPES  76      92.201  54.729  53.399  1.00  0.00           C
ATOM   3243  C33 POPES  76      94.851  53.900  34.139  1.00  0.00           C
ATOM   3246  C34 POPES  76      96.282  54.271  34.559  1.00  0.00           C
ATOM   3249  C35 POPES  76      96.470  54.459  36.069  1.00  0.00           C
ATOM   3252  C36 POPES  76      95.741  55.681  36.649  1.00  0.00           C
ATOM   3255  C37 POPES  76      95.710  55.631  38.179  1.00  0.00           C
ATOM   3258  C38 POPES  76      95.161  56.899  38.859  1.00  0.00           C
ATOM   3261  C39 POPES  76      96.110  58.090  38.749  1.00  0.00           C
ATOM   3264 0C31 POPES  76      95.731  59.241  39.689  1.00  0.00           C
ATOM   3267 1C31 POPES  76      96.650  60.459  39.489  1.00  0.00           C
ATOM   3270 2C31 POPES  76      96.361  61.611  40.459  1.00  0.00           C
ATOM   3273 3C31 POPES  76      96.902  62.971  39.979  1.00  0.00           C
ATOM   3276 4C31 POPES  76      98.362  62.971  39.529  1.00  0.00           C
ATOM   3279 5C31 POPES  76      98.730  64.329  38.919  1.00  0.00           C
ATOM   3282 6C31 POPES  76     100.111  64.369  38.269  1.00  0.00           C
ATOM   3286  NH3 POPET  77      84.892 101.750  73.169  1.00  0.00           N
ATOM   3290  C12 POPET  77      85.661 101.040  74.239  1.00  0.00           C
ATOM   3293  C11 POPET  77      86.991 100.561  73.649  1.00  0.00           C
ATOM   3296  P   POPET  77      88.671  98.639  74.139  1.00  0.00           P
ATOM   3297  O13 POPET  77      89.971  99.250  73.749  1.00  0.00           O
ATOM   3298  O14 POPET  77      88.700  97.590  75.179  1.00  0.00           O
ATOM   3299  O11 POPET  77      87.921  98.061  72.859  1.00  0.00           O
ATOM   3300  O12 POPET  77      87.711  99.800  74.619  1.00  0.00           O
ATOM   3301  C1  POPET  77      88.620  97.851  71.619  1.00  0.00           C
ATOM   3304  C2  POPET  77      87.771  97.261  70.429  1.00  0.00           C
ATOM   3306  O21 POPET  77      87.182  98.289  69.609  1.00  0.00           O
ATOM   3307  C21 POPET  77      87.991  98.800  68.689  1.00  0.00           C
ATOM   3308  O22 POPET  77      89.171  98.530  68.569  1.00  0.00           O
ATOM   3309  C22 POPET  77      87.240  99.679  67.699  1.00  0.00           C
ATOM   3312  C3  POPET  77      86.691  96.190  70.859  1.00  0.00           C
ATOM   3315  O31 POPET  77      85.570  95.999  69.969  1.00  0.00           O
ATOM   3316  C31 POPET  77      85.561  95.451  68.749  1.00  0.00           C
ATOM   3317  O32 POPET  77      84.561  95.439  68.039  1.00  0.00           O
ATOM   3318  C32 POPET  77      86.911  94.901  68.289  1.00  0.00           C
ATOM   3321  C23 POPET  77      87.760  99.430  66.259  1.00  0.00           C
ATOM   3324  C24 POPET  77      87.281 100.500  65.279  1.00  0.00           C
ATOM   3327  C25 POPET  77      88.021 100.531  63.929  1.00  0.00           C
ATOM   3330  C26 POPET  77      87.821  99.299  63.019  1.00  0.00           C
ATOM   3333  C27 POPET  77      88.480  99.491  61.649  1.00  0.00           C
ATOM   3336  C28 POPET  77      88.021  98.470  60.589  1.00  0.00           C
ATOM   3339  C29 POPET  77      86.720  98.870  59.919  1.00  0.00           C
ATOM   3341 0C21 POPET  77      86.501  98.931  58.589  1.00  0.00           C
ATOM   3343 1C21 POPET  77      87.510  98.600  57.519  1.00  0.00           C
ATOM   3346 2C21 POPET  77      86.882  98.371  56.129  1.00  0.00           C
ATOM   3349 3C21 POPET  77      87.930  98.441  54.999  1.00  0.00           C
ATOM   3352 4C21 POPET  77      87.322  98.840  53.639  1.00  0.00           C
ATOM   3355 5C21 POPET  77      87.271  97.711  52.599  1.00  0.00           C
ATOM   3358 6C21 POPET  77      88.642  97.420  51.969  1.00  0.00           C
ATOM   3361 7C21 POPET  77      88.541  96.671  50.639  1.00  0.00           C
ATOM   3364 8C21 POPET  77      89.880  96.520  49.919  1.00  0.00           C
ATOM   3368  C33 POPET  77      86.820  94.171  66.919  1.00  0.00           C
ATOM   3371  C34 POPET  77      88.171  94.101  66.189  1.00  0.00           C
ATOM   3374  C35 POPET  77      88.630  95.451  65.609  1.00  0.00           C
ATOM   3377  C36 POPET  77      90.161  95.601  65.589  1.00  0.00           C
ATOM   3380  C37 POPET  77      90.632  97.039  65.299  1.00  0.00           C
ATOM   3383  C38 POPET  77      92.161  97.191  65.379  1.00  0.00           C
ATOM   3386  C39 POPET  77      92.882  96.421  64.279  1.00  0.00           C
ATOM   3389 0C31 POPET  77      94.411  96.479  64.369  1.00  0.00           C
ATOM   3392 1C31 POPET  77      95.032  95.661  63.229  1.00  0.00           C
ATOM   3395 2C31 POPET  77      96.551  95.500  63.329  1.00  0.00           C
ATOM   3398 3C31 POPET  77      97.141  94.819  62.089  1.00  0.00           C
ATOM   3401 4C31 POPET  77      97.151  95.731  60.849  1.00  0.00           C
ATOM   3404 5C31 POPET  77      96.151  95.281  59.769  1.00  0.00           C
ATOM   3407 6C31 POPET  77      96.110  96.221  58.559  1.00  0.00           C
ATOM   3411  NH3 POPEU  78     115.990  -1.050  28.389  1.00  0.00           N
ATOM   3415  C12 POPEU  78     116.250   0.160  27.539  1.00  0.00           C
ATOM   3418  C11 POPEU  78     117.690   0.130  26.959  1.00  0.00           C
ATOM   3421  P   POPEU  78     118.721   2.531  27.019  1.00  0.00           P
ATOM   3422  O13 POPEU  78     120.150   2.201  27.219  1.00  0.00           O
ATOM   3423  O14 POPEU  78     118.441   3.810  26.289  1.00  0.00           O
ATOM   3424  O11 POPEU  78     117.970   2.501  28.409  1.00  0.00           O
ATOM   3425  O12 POPEU  78     118.010   1.340  26.259  1.00  0.00           O
ATOM   3426  C1  POPEU  78     118.441   1.911  29.619  1.00  0.00           C
ATOM   3429  C2  POPEU  78     118.521   3.001  30.719  1.00  0.00           C
ATOM   3431  O21 POPEU  78     118.812   2.550  32.059  1.00  0.00           O
ATOM   3432  C21 POPEU  78     119.851   1.780  32.309  1.00  0.00           C
ATOM   3433  O22 POPEU  78     120.551   1.209  31.499  1.00  0.00           O
ATOM   3434  C22 POPEU  78     120.132   1.780  33.819  1.00  0.00           C
ATOM   3437  C3  POPEU  78     117.182   3.800  30.769  1.00  0.00           C
ATOM   3440  O31 POPEU  78     117.401   5.141  31.239  1.00  0.00           O
ATOM   3441  C31 POPEU  78     116.760   5.601  32.319  1.00  0.00           C
ATOM   3442  O32 POPEU  78     116.330   6.741  32.419  1.00  0.00           O
ATOM   3443  C32 POPEU  78     116.671   4.581  33.449  1.00  0.00           C
ATOM   3446  C23 POPEU  78     120.652   0.410  34.319  1.00  0.00           C
ATOM   3449  C24 POPEU  78     121.540   0.489  35.569  1.00  0.00           C
ATOM   3452  C25 POPEU  78     120.811   0.950  36.839  1.00  0.00           C
ATOM   3455  C26 POPEU  78     121.701   0.860  38.089  1.00  0.00           C
ATOM   3458  C27 POPEU  78     120.970   1.270  39.379  1.00  0.00           C
ATOM   3461  C28 POPEU  78     121.871   1.249  40.639  1.00  0.00           C
ATOM   3464  C29 POPEU  78     122.301  -0.141  41.059  1.00  0.00           C
ATOM   3466 0C21 POPEU  78     121.650  -0.950  41.919  1.00  0.00           C
ATOM   3468 1C21 POPEU  78     120.351  -0.661  42.629  1.00  0.00           C
ATOM   3471 2C21 POPEU  78     120.421  -0.820  44.169  1.00  0.00           C
ATOM   3474 3C21 POPEU  78     120.000  -2.200  44.719  1.00  0.00           C
ATOM   3477 4C21 POPEU  78     120.911  -3.380  44.349  1.00  0.00           C
ATOM   3480 5C21 POPEU  78     122.351  -3.220  44.849  1.00  0.00           C
ATOM   3483 6C21 POPEU  78     123.140  -4.530  44.769  1.00  0.00           C
ATOM   3486 7C21 POPEU  78     124.631  -4.350  45.109  1.00  0.00           C
ATOM   3489 8C21 POPEU  78     125.433  -5.661  45.089  1.00  0.00           C
ATOM   3493  C33 POPEU  78     116.440   5.241  34.819  1.00  0.00           C
ATOM   3496  C34 POPEU  78     116.480   4.190  35.939  1.00  0.00           C
ATOM   3499  C35 POPEU  78     116.340   4.771  37.349  1.00  0.00           C
ATOM   3502  C36 POPEU  78     116.461   3.661  38.399  1.00  0.00           C
ATOM   3505  C37 POPEU  78     116.620   4.190  39.829  1.00  0.00           C
ATOM   3508  C38 POPEU  78     117.030   3.071  40.799  1.00  0.00           C
ATOM   3511  C39 POPEU  78     117.602   3.611  42.119  1.00  0.00           C
ATOM   3514 0C31 POPEU  78     116.540   4.220  43.039  1.00  0.00           C
ATOM   3517 1C31 POPEU  78     117.170   4.911  44.259  1.00  0.00           C
ATOM   3520 2C31 POPEU  78     116.260   4.931  45.489  1.00  0.00           C
ATOM   3523 3C31 POPEU  78     116.151   3.551  46.169  1.00  0.00           C
ATOM   3526 4C31 POPEU  78     115.190   3.560  47.369  1.00  0.00           C
ATOM   3529 5C31 POPEU  78     115.111   2.201  48.069  1.00  0.00           C
ATOM   3532 6C31 POPEU  78     114.150   2.201  49.269  1.00  0.00           C
ATOM   3536  NH3 POPEV  79      42.440  90.141  71.229  1.00  0.00           N
ATOM   3540  C12 POPEV  79      41.330  91.011  71.749  1.00  0.00           C
ATOM   3543  C11 POPEV  79      41.871  92.331  72.329  1.00  0.00           C
ATOM   3546  P   POPEV  79      40.561  94.390  71.439  1.00  0.00           P
ATOM   3547  O13 POPEV  79      39.221  94.990  71.609  1.00  0.00           O
ATOM   3548  O14 POPEV  79      41.721  95.299  71.519  1.00  0.00           O
ATOM   3549  O11 POPEV  79      40.601  93.639  70.039  1.00  0.00           O
ATOM   3550  O12 POPEV  79      40.791  93.250  72.519  1.00  0.00           O
ATOM   3551  C1  POPEV  79      41.131  94.369  68.909  1.00  0.00           C
ATOM   3554  C2  POPEV  79      40.430  93.970  67.579  1.00  0.00           C
ATOM   3556  O21 POPEV  79      40.551  94.951  66.519  1.00  0.00           O
ATOM   3557  C21 POPEV  79      41.721  95.479  66.209  1.00  0.00           C
ATOM   3558  O22 POPEV  79      42.761  95.340  66.809  1.00  0.00           O
ATOM   3559  C22 POPEV  79      41.511  96.330  64.949  1.00  0.00           C
ATOM   3562  C3  POPEV  79      38.922  93.730  67.819  1.00  0.00           C
ATOM   3565  O31 POPEV  79      38.261  93.231  66.629  1.00  0.00           O
ATOM   3566  C31 POPEV  79      36.970  93.530  66.539  1.00  0.00           C
ATOM   3567  O32 POPEV  79      36.300  94.110  67.379  1.00  0.00           O
ATOM   3568  C32 POPEV  79      36.481  93.049  65.169  1.00  0.00           C
ATOM   3571  C23 POPEV  79      42.720  96.370  63.969  1.00  0.00           C
ATOM   3574  C24 POPEV  79      43.101  94.990  63.409  1.00  0.00           C
ATOM   3577  C25 POPEV  79      43.541  94.990  61.929  1.00  0.00           C
ATOM   3580  C26 POPEV  79      44.921  95.619  61.669  1.00  0.00           C
ATOM   3583  C27 POPEV  79      45.500  95.220  60.309  1.00  0.00           C
ATOM   3586  C28 POPEV  79      46.871  95.871  60.019  1.00  0.00           C
ATOM   3589  C29 POPEV  79      47.680  95.120  58.989  1.00  0.00           C
ATOM   3591 0C21 POPEV  79      47.540  95.149  57.649  1.00  0.00           C
ATOM   3593 1C21 POPEV  79      46.530  95.941  56.859  1.00  0.00           C
ATOM   3596 2C21 POPEV  79      47.171  96.790  55.749  1.00  0.00           C
ATOM   3599 3C21 POPEV  79      47.720  98.131  56.229  1.00  0.00           C
ATOM   3602 4C21 POPEV  79      48.291  98.961  55.079  1.00  0.00           C
ATOM   3605 5C21 POPEV  79      48.782 100.351  55.499  1.00  0.00           C
ATOM   3608 6C21 POPEV  79      49.291 101.160  54.299  1.00  0.00           C
ATOM   3611 7C21 POPEV  79      50.080 102.410  54.699  1.00  0.00           C
ATOM   3614 8C21 POPEV  79      50.551 103.231  53.499  1.00  0.00           C
ATOM   3618  C33 POPEV  79      34.960  92.740  65.119  1.00  0.00           C
ATOM   3621  C34 POPEV  79      34.500  92.201  63.749  1.00  0.00           C
ATOM   3624  C35 POPEV  79      34.830  93.171  62.619  1.00  0.00           C
ATOM   3627  C36 POPEV  79      34.261  92.799  61.239  1.00  0.00           C
ATOM   3630  C37 POPEV  79      34.561  93.910  60.229  1.00  0.00           C
ATOM   3633  C38 POPEV  79      33.780  93.779  58.909  1.00  0.00           C
ATOM   3636  C39 POPEV  79      34.151  92.560  58.069  1.00  0.00           C
ATOM   3639 0C31 POPEV  79      35.611  92.550  57.589  1.00  0.00           C
ATOM   3642 1C31 POPEV  79      35.771  91.671  56.349  1.00  0.00           C
ATOM   3645 2C31 POPEV  79      37.181  91.701  55.739  1.00  0.00           C
ATOM   3648 3C31 POPEV  79      37.271  90.951  54.399  1.00  0.00           C
ATOM   3651 4C31 POPEV  79      36.310  91.490  53.329  1.00  0.00           C
ATOM   3654 5C31 POPEV  79      36.341  90.741  51.999  1.00  0.00           C
ATOM   3657 6C31 POPEV  79      35.271  91.279  51.039  1.00  0.00           C
ATOM   3661  NH3 POPEW  80       9.750  63.771  70.779  1.00  0.00           N
ATOM   3665  C12 POPEW  80       9.521  64.131  72.219  1.00  0.00           C
ATOM   3668  C11 POPEW  80      10.280  63.241  73.209  1.00  0.00           C
ATOM   3671  P   POPEW  80      11.910  64.751  74.659  1.00  0.00           P
ATOM   3672  O13 POPEW  80      11.740  66.179  74.319  1.00  0.00           O
ATOM   3673  O14 POPEW  80      12.320  64.399  76.029  1.00  0.00           O
ATOM   3674  O11 POPEW  80      12.891  64.071  73.599  1.00  0.00           O
ATOM   3675  O12 POPEW  80      10.560  63.979  74.389  1.00  0.00           O
ATOM   3676  C1  POPEW  80      13.151  64.740  72.349  1.00  0.00           C
ATOM   3679  C2  POPEW  80      14.200  63.931  71.529  1.00  0.00           C
ATOM   3681  O21 POPEW  80      14.500  64.469  70.219  1.00  0.00           O
ATOM   3682  C21 POPEW  80      13.560  64.640  69.329  1.00  0.00           C
ATOM   3683  O22 POPEW  80      12.351  64.561  69.489  1.00  0.00           O
ATOM   3684  C22 POPEW  80      14.220  64.771  67.959  1.00  0.00           C
ATOM   3687  C3  POPEW  80      13.910  62.381  71.479  1.00  0.00           C
ATOM   3690  O31 POPEW  80      13.950  61.780  70.159  1.00  0.00           O
ATOM   3691  C31 POPEW  80      12.760  61.509  69.629  1.00  0.00           C
ATOM   3692  O32 POPEW  80      11.680  61.870  70.079  1.00  0.00           O
ATOM   3693  C32 POPEW  80      12.950  60.800  68.289  1.00  0.00           C
ATOM   3696  C23 POPEW  80      13.201  64.561  66.809  1.00  0.00           C
ATOM   3699  C24 POPEW  80      13.811  64.251  65.439  1.00  0.00           C
ATOM   3702  C25 POPEW  80      14.610  65.400  64.809  1.00  0.00           C
ATOM   3705  C26 POPEW  80      15.240  64.940  63.499  1.00  0.00           C
ATOM   3708  C27 POPEW  80      16.170  65.969  62.849  1.00  0.00           C
ATOM   3711  C28 POPEW  80      16.850  65.451  61.559  1.00  0.00           C
ATOM   3714  C29 POPEW  80      17.700  64.229  61.779  1.00  0.00           C
ATOM   3716 0C21 POPEW  80      18.941  64.031  61.309  1.00  0.00           C
ATOM   3718 1C21 POPEW  80      19.740  64.979  60.459  1.00  0.00           C
ATOM   3721 2C21 POPEW  80      21.150  64.399  60.229  1.00  0.00           C
ATOM   3724 3C21 POPEW  80      22.120  65.421  59.609  1.00  0.00           C
ATOM   3727 4C21 POPEW  80      23.531  64.850  59.359  1.00  0.00           C
ATOM   3730 5C21 POPEW  80      24.130  64.160  60.599  1.00  0.00           C
ATOM   3733 6C21 POPEW  80      25.620  63.820  60.459  1.00  0.00           C
ATOM   3736 7C21 POPEW  80      26.140  63.041  61.679  1.00  0.00           C
ATOM   3739 8C21 POPEW  80      27.660  62.881  61.689  1.00  0.00           C
ATOM   3743  C33 POPEW  80      11.621  60.451  67.579  1.00  0.00           C
ATOM   3746  C34 POPEW  80      11.730  59.230  66.649  1.00  0.00           C
ATOM   3749  C35 POPEW  80      12.641  59.421  65.429  1.00  0.00           C
ATOM   3752  C36 POPEW  80      12.550  58.219  64.459  1.00  0.00           C
ATOM   3755  C37 POPEW  80      13.201  58.451  63.079  1.00  0.00           C
ATOM   3758  C38 POPEW  80      12.200  58.740  61.939  1.00  0.00           C
ATOM   3761  C39 POPEW  80      12.830  58.610  60.549  1.00  0.00           C
ATOM   3764 0C31 POPEW  80      11.790  58.540  59.419  1.00  0.00           C
ATOM   3767 1C31 POPEW  80      12.431  58.271  58.039  1.00  0.00           C
ATOM   3770 2C31 POPEW  80      11.400  58.050  56.929  1.00  0.00           C
ATOM   3773 3C31 POPEW  80      11.930  57.271  55.709  1.00  0.00           C
ATOM   3776 4C31 POPEW  80      13.130  57.951  55.019  1.00  0.00           C
ATOM   3779 5C31 POPEW  80      13.560  57.229  53.729  1.00  0.00           C
ATOM   3782 6C31 POPEW  80      14.760  57.889  53.039  1.00  0.00           C
ATOM   3786  NH3 POPEX  81      74.011 110.910  67.509  1.00  0.00           N
ATOM   3790  C12 POPEX  81      75.010 111.701  68.349  1.00  0.00           C
ATOM   3793  C11 POPEX  81      76.290 110.900  68.689  1.00  0.00           C
ATOM   3796  P   POPEX  81      78.650 111.181  69.809  1.00  0.00           P
ATOM   3797  O13 POPEX  81      79.101 111.431  71.199  1.00  0.00           O
ATOM   3798  O14 POPEX  81      78.871 109.811  69.309  1.00  0.00           O
ATOM   3799  O11 POPEX  81      79.461 112.131  68.819  1.00  0.00           O
ATOM   3800  O12 POPEX  81      77.150 111.630  69.569  1.00  0.00           O
ATOM   3801  C1  POPEX  81      78.970 112.220  67.479  1.00  0.00           C
ATOM   3804  C2  POPEX  81      79.900 113.110  66.639  1.00  0.00           C
ATOM   3806  O21 POPEX  81      79.260 113.320  65.369  1.00  0.00           O
ATOM   3807  C21 POPEX  81      79.931 114.119  64.569  1.00  0.00           C
ATOM   3808  O22 POPEX  81      80.640 115.050  64.909  1.00  0.00           O
ATOM   3809  C22 POPEX  81      79.710 113.660  63.129  1.00  0.00           C
ATOM   3812  C3  POPEX  81      81.321 112.471  66.499  1.00  0.00           C
ATOM   3815  O31 POPEX  81      81.312 111.300  65.629  1.00  0.00           O
ATOM   3816  C31 POPEX  81      82.562 110.910  65.339  1.00  0.00           C
ATOM   3817  O32 POPEX  81      83.541 111.259  65.979  1.00  0.00           O
ATOM   3818  C32 POPEX  81      82.611 110.041  64.089  1.00  0.00           C
ATOM   3821  C23 POPEX  81      80.920 113.979  62.229  1.00  0.00           C
ATOM   3824  C24 POPEX  81      81.090 112.900  61.159  1.00  0.00           C
ATOM   3827  C25 POPEX  81      82.240 113.201  60.189  1.00  0.00           C
ATOM   3830  C26 POPEX  81      82.291 112.171  59.059  1.00  0.00           C
ATOM   3833  C27 POPEX  81      82.882 112.740  57.759  1.00  0.00           C
ATOM   3836  C28 POPEX  81      82.510 111.860  56.559  1.00  0.00           C
ATOM   3839  C29 POPEX  81      83.082 112.369  55.269  1.00  0.00           C
ATOM   3841 0C21 POPEX  81      84.110 111.851  54.579  1.00  0.00           C
ATOM   3843 1C21 POPEX  81      84.962 110.680  55.009  1.00  0.00           C
ATOM   3846 2C21 POPEX  81      86.451 111.050  55.069  1.00  0.00           C
ATOM   3849 3C21 POPEX  81      86.771 112.240  55.979  1.00  0.00           C
ATOM   3852 4C21 POPEX  81      88.231 112.271  56.459  1.00  0.00           C
ATOM   3855 5C21 POPEX  81      89.281 112.160  55.339  1.00  0.00           C
ATOM   3858 6C21 POPEX  81      89.281 113.371  54.389  1.00  0.00           C
ATOM   3861 7C21 POPEX  81      90.260 113.210  53.219  1.00  0.00           C
ATOM   3864 8C21 POPEX  81      90.382 114.491  52.389  1.00  0.00           C
ATOM   3868  C33 POPEX  81      84.040 109.780  63.539  1.00  0.00           C
ATOM   3871  C34 POPEX  81      84.021 109.171  62.129  1.00  0.00           C
ATOM   3874  C35 POPEX  81      85.360 108.630  61.589  1.00  0.00           C
ATOM   3877  C36 POPEX  81      85.360 108.470  60.059  1.00  0.00           C
ATOM   3880  C37 POPEX  81      86.650 107.821  59.509  1.00  0.00           C
ATOM   3883  C38 POPEX  81      86.820 108.000  57.989  1.00  0.00           C
ATOM   3886  C39 POPEX  81      88.091 107.319  57.449  1.00  0.00           C
ATOM   3889 0C31 POPEX  81      88.241 107.459  55.929  1.00  0.00           C
ATOM   3892 1C31 POPEX  81      89.612 107.010  55.399  1.00  0.00           C
ATOM   3895 2C31 POPEX  81      89.771 107.261  53.889  1.00  0.00           C
ATOM   3898 3C31 POPEX  81      89.530 106.021  53.009  1.00  0.00           C
ATOM   3901 4C31 POPEX  81      88.181 105.321  53.229  1.00  0.00           C
ATOM   3904 5C31 POPEX  81      87.981 104.119  52.289  1.00  0.00           C
ATOM   3907 6C31 POPEX  81      86.661 103.381  52.499  1.00  0.00           C
ATOM   3911  NH3 POPEY  82      40.131  89.819  25.139  1.00  0.00           N
ATOM   3915  C12 POPEY  82      40.511  88.490  25.749  1.00  0.00           C
ATOM   3918  C11 POPEY  82      41.901  88.070  25.299  1.00  0.00           C
ATOM   3921  P   POPEY  82      43.500  86.061  25.319  1.00  0.00           P
ATOM   3922  O13 POPEY  82      44.110  86.881  24.249  1.00  0.00           O
ATOM   3923  O14 POPEY  82      43.000  84.720  24.959  1.00  0.00           O
ATOM   3924  O11 POPEY  82      44.620  85.890  26.439  1.00  0.00           O
ATOM   3925  O12 POPEY  82      42.300  86.869  25.979  1.00  0.00           O
ATOM   3926  C1  POPEY  82      44.811  86.911  27.419  1.00  0.00           C
ATOM   3929  C2  POPEY  82      44.830  86.310  28.849  1.00  0.00           C
ATOM   3931  O21 POPEY  82      44.450  87.350  29.749  1.00  0.00           O
ATOM   3932  C21 POPEY  82      43.570  87.031  30.689  1.00  0.00           C
ATOM   3933  O22 POPEY  82      43.200  85.910  30.979  1.00  0.00           O
ATOM   3934  C22 POPEY  82      43.021  88.330  31.279  1.00  0.00           C
ATOM   3937  C3  POPEY  82      46.230  85.741  29.169  1.00  0.00           C
ATOM   3940  O31 POPEY  82      46.181  84.889  30.329  1.00  0.00           O
ATOM   3941  C31 POPEY  82      46.422  85.509  31.479  1.00  0.00           C
ATOM   3942  O32 POPEY  82      46.740  86.680  31.589  1.00  0.00           O
ATOM   3943  C32 POPEY  82      46.241  84.561  32.639  1.00  0.00           C
ATOM   3946  C23 POPEY  82      42.990  88.390  32.809  1.00  0.00           C
ATOM   3949  C24 POPEY  82      42.910  89.850  33.259  1.00  0.00           C
ATOM   3952  C25 POPEY  82      43.370  90.041  34.699  1.00  0.00           C
ATOM   3955  C26 POPEY  82      44.231  91.291  34.869  1.00  0.00           C
ATOM   3958  C27 POPEY  82      44.701  91.440  36.319  1.00  0.00           C
ATOM   3961  C28 POPEY  82      45.451  92.751  36.559  1.00  0.00           C
ATOM   3964  C29 POPEY  82      45.910  92.789  37.989  1.00  0.00           C
ATOM   3966 0C21 POPEY  82      47.181  92.851  38.439  1.00  0.00           C
ATOM   3968 1C21 POPEY  82      48.440  92.939  37.609  1.00  0.00           C
ATOM   3971 2C21 POPEY  82      49.380  94.049  38.119  1.00  0.00           C
ATOM   3974 3C21 POPEY  82      49.791  93.880  39.589  1.00  0.00           C
ATOM   3977 4C21 POPEY  82      51.050  94.671  39.949  1.00  0.00           C
ATOM   3980 5C21 POPEY  82      52.291  93.779  40.079  1.00  0.00           C
ATOM   3983 6C21 POPEY  82      53.580  94.570  40.279  1.00  0.00           C
ATOM   3986 7C21 POPEY  82      54.800  93.639  40.369  1.00  0.00           C
ATOM   3989 8C21 POPEY  82      56.131  94.390  40.329  1.00  0.00           C
ATOM   3993  C33 POPEY  82      45.511  85.260  33.799  1.00  0.00           C
ATOM   3996  C34 POPEY  82      45.331  84.311  34.979  1.00  0.00           C
ATOM   3999  C35 POPEY  82      44.861  85.041  36.239  1.00  0.00           C
ATOM   4002  C36 POPEY  82      44.720  84.101  37.439  1.00  0.00           C
ATOM   4005  C37 POPEY  82      44.710  84.850  38.769  1.00  0.00           C
ATOM   4008  C38 POPEY  82      44.550  83.891  39.959  1.00  0.00           C
ATOM   4011  C39 POPEY  82      45.410  84.250  41.189  1.00  0.00           C
ATOM   4014 0C31 POPEY  82      46.890  83.950  40.959  1.00  0.00           C
ATOM   4017 1C31 POPEY  82      47.751  84.071  42.229  1.00  0.00           C
ATOM   4020 2C31 POPEY  82      49.172  83.530  42.009  1.00  0.00           C
ATOM   4023 3C31 POPEY  82      50.051  83.470  43.259  1.00  0.00           C
ATOM   4026 4C31 POPEY  82      50.461  84.840  43.799  1.00  0.00           C
ATOM   4029 5C31 POPEY  82      51.501  84.729  44.929  1.00  0.00           C
ATOM   4032 6C31 POPEY  82      51.980  86.090  45.449  1.00  0.00           C
ATOM   4036  NH3 POPEZ  83     123.350 128.230  28.869  1.00  0.00           N
ATOM   4040  C12 POPEZ  83     121.960 128.100  28.309  1.00  0.00           C
ATOM   4043  C11 POPEZ  83     121.720 126.660  27.809  1.00  0.00           C
ATOM   4046  P   POPEZ  83     119.260 125.960  28.259  1.00  0.00           P
ATOM   4047  O13 POPEZ  83     117.911 126.410  27.869  1.00  0.00           O
ATOM   4048  O14 POPEZ  83     119.451 124.500  28.409  1.00  0.00           O
ATOM   4049  O11 POPEZ  83     119.631 126.641  29.639  1.00  0.00           O
ATOM   4050  O12 POPEZ  83     120.391 126.549  27.299  1.00  0.00           O
ATOM   4051  C1  POPEZ  83     119.962 125.801  30.739  1.00  0.00           C
ATOM   4054  C2  POPEZ  83     119.612 126.549  32.039  1.00  0.00           C
ATOM   4056  O21 POPEZ  83     120.671 126.450  32.999  1.00  0.00           O
ATOM   4057  C21 POPEZ  83     121.171 125.260  33.269  1.00  0.00           C
ATOM   4058  O22 POPEZ  83     120.621 124.180  33.139  1.00  0.00           O
ATOM   4059  C22 POPEZ  83     122.672 125.479  33.509  1.00  0.00           C
ATOM   4062  C3  POPEZ  83     118.201 126.151  32.579  1.00  0.00           C
ATOM   4065  O31 POPEZ  83     117.550 127.240  33.269  1.00  0.00           O
ATOM   4066  C31 POPEZ  83     116.921 128.109  32.469  1.00  0.00           C
ATOM   4067  O32 POPEZ  83     116.871 128.049  31.249  1.00  0.00           O
ATOM   4068  C32 POPEZ  83     116.382 129.271  33.299  1.00  0.00           C
ATOM   4071  C23 POPEZ  83     123.411 124.411  34.339  1.00  0.00           C
ATOM   4074  C24 POPEZ  83     123.231 124.590  35.849  1.00  0.00           C
ATOM   4077  C25 POPEZ  83     122.061 123.770  36.369  1.00  0.00           C
ATOM   4080  C26 POPEZ  83     121.720 123.970  37.839  1.00  0.00           C
ATOM   4083  C27 POPEZ  83     120.421 123.219  38.149  1.00  0.00           C
ATOM   4086  C28 POPEZ  83     120.071 123.231  39.639  1.00  0.00           C
ATOM   4089  C29 POPEZ  83     118.760 122.529  39.889  1.00  0.00           C
ATOM   4091 0C21 POPEZ  83     118.000 122.729  40.979  1.00  0.00           C
ATOM   4093 1C21 POPEZ  83     118.391 123.630  42.129  1.00  0.00           C
ATOM   4096 2C21 POPEZ  83     118.070 123.021  43.499  1.00  0.00           C
ATOM   4099 3C21 POPEZ  83     116.571 122.930  43.789  1.00  0.00           C
ATOM   4102 4C21 POPEZ  83     116.271 122.340  45.169  1.00  0.00           C
ATOM   4105 5C21 POPEZ  83     114.761 122.201  45.379  1.00  0.00           C
ATOM   4108 6C21 POPEZ  83     114.421 121.349  46.599  1.00  0.00           C
ATOM   4111 7C21 POPEZ  83     112.930 121.011  46.679  1.00  0.00           C
ATOM   4114 8C21 POPEZ  83     112.661 119.880  47.669  1.00  0.00           C
ATOM   4118  C33 POPEZ  83     115.330 128.850  34.369  1.00  0.00           C
ATOM   4121  C34 POPEZ  83     115.540 129.460  35.759  1.00  0.00           C
ATOM   4124  C35 POPEZ  83     116.851 128.971  36.399  1.00  0.00           C
ATOM   4127  C36 POPEZ  83     116.771 128.861  37.929  1.00  0.00           C
ATOM   4130  C37 POPEZ  83     117.821 127.880  38.479  1.00  0.00           C
ATOM   4133  C38 POPEZ  83     117.291 126.450  38.689  1.00  0.00           C
ATOM   4136  C39 POPEZ  83     116.200 126.321  39.779  1.00  0.00           C
ATOM   4139 0C31 POPEZ  83     116.571 127.100  41.049  1.00  0.00           C
ATOM   4142 1C31 POPEZ  83     115.731 126.729  42.279  1.00  0.00           C
ATOM   4145 2C31 POPEZ  83     116.200 127.490  43.529  1.00  0.00           C
ATOM   4148 3C31 POPEZ  83     115.360 128.740  43.819  1.00  0.00           C
ATOM   4151 4C31 POPEZ  83     114.080 128.400  44.599  1.00  0.00           C
ATOM   4154 5C31 POPEZ  83     113.152 129.600  44.819  1.00  0.00           C
ATOM   4157 6C31 POPEZ  83     111.921 129.251  45.649  1.00  0.00           C
ATOM   4161  NH3 POPEa  84      36.491  18.960  70.589  1.00  0.00           N
ATOM   4165  C12 POPEa  84      36.602  17.560  71.099  1.00  0.00           C
ATOM   4168  C11 POPEa  84      36.061  16.551  70.069  1.00  0.00           C
ATOM   4171  P   POPEa  84      34.100  15.231  71.209  1.00  0.00           P
ATOM   4172  O13 POPEa  84      34.051  14.431  72.449  1.00  0.00           O
ATOM   4173  O14 POPEa  84      33.480  16.581  71.279  1.00  0.00           O
ATOM   4174  O11 POPEa  84      33.440  14.431  70.029  1.00  0.00           O
ATOM   4175  O12 POPEa  84      35.611  15.371  70.739  1.00  0.00           O
ATOM   4176  C1  POPEa  84      33.991  14.381  68.709  1.00  0.00           C
ATOM   4179  C2  POPEa  84      33.250  13.311  67.869  1.00  0.00           C
ATOM   4181  O21 POPEa  84      33.570  13.480  66.479  1.00  0.00           O
ATOM   4182  C21 POPEa  84      34.271  12.601  65.749  1.00  0.00           C
ATOM   4183  O22 POPEa  84      34.590  12.791  64.589  1.00  0.00           O
ATOM   4184  C22 POPEa  84      34.611  11.291  66.459  1.00  0.00           C
ATOM   4187  C3  POPEa  84      31.710  13.451  68.119  1.00  0.00           C
ATOM   4190  O31 POPEa  84      30.891  12.771  67.159  1.00  0.00           O
ATOM   4191  C31 POPEa  84      30.730  11.471  67.299  1.00  0.00           C
ATOM   4192  O32 POPEa  84      31.050  10.801  68.259  1.00  0.00           O
ATOM   4193  C32 POPEa  84      30.160  10.921  65.989  1.00  0.00           C
ATOM   4196  C23 POPEa  84      35.201  10.261  65.469  1.00  0.00           C
ATOM   4199  C24 POPEa  84      35.570   8.951  66.159  1.00  0.00           C
ATOM   4202  C25 POPEa  84      35.940   7.821  65.179  1.00  0.00           C
ATOM   4205  C26 POPEa  84      34.721   7.221  64.469  1.00  0.00           C
ATOM   4208  C27 POPEa  84      35.050   5.941  63.699  1.00  0.00           C
ATOM   4211  C28 POPEa  84      33.830   5.321  63.009  1.00  0.00           C
ATOM   4214  C29 POPEa  84      34.131   3.941  62.469  1.00  0.00           C
ATOM   4216 0C21 POPEa  84      34.351   3.591  61.179  1.00  0.00           C
ATOM   4218 1C21 POPEa  84      34.340   4.501  59.969  1.00  0.00           C
ATOM   4221 2C21 POPEa  84      34.151   3.711  58.659  1.00  0.00           C
ATOM   4224 3C21 POPEa  84      34.410   4.561  57.399  1.00  0.00           C
ATOM   4227 4C21 POPEa  84      33.241   5.471  56.999  1.00  0.00           C
ATOM   4230 5C21 POPEa  84      33.650   6.611  56.049  1.00  0.00           C
ATOM   4233 6C21 POPEa  84      33.980   6.201  54.609  1.00  0.00           C
ATOM   4236 7C21 POPEa  84      34.550   7.371  53.789  1.00  0.00           C
ATOM   4239 8C21 POPEa  84      34.830   7.021  52.329  1.00  0.00           C
ATOM   4243  C33 POPEa  84      30.950  11.430  64.759  1.00  0.00           C
ATOM   4246  C34 POPEa  84      30.380  10.981  63.409  1.00  0.00           C
ATOM   4249  C35 POPEa  84      31.260  11.440  62.249  1.00  0.00           C
ATOM   4252  C36 POPEa  84      30.970  10.721  60.919  1.00  0.00           C
ATOM   4255  C37 POPEa  84      29.630  11.081  60.279  1.00  0.00           C
ATOM   4258  C38 POPEa  84      29.460  10.451  58.889  1.00  0.00           C
ATOM   4261  C39 POPEa  84      28.370  11.141  58.049  1.00  0.00           C
ATOM   4264 0C31 POPEa  84      28.610  10.931  56.549  1.00  0.00           C
ATOM   4267 1C31 POPEa  84      27.671  11.741  55.649  1.00  0.00           C
ATOM   4270 2C31 POPEa  84      28.201  11.751  54.209  1.00  0.00           C
ATOM   4273 3C31 POPEa  84      27.300  12.471  53.189  1.00  0.00           C
ATOM   4276 4C31 POPEa  84      25.970  11.751  52.919  1.00  0.00           C
ATOM   4279 5C31 POPEa  84      25.471  11.991  51.489  1.00  0.00           C
ATOM   4282 6C31 POPEa  84      24.210  11.181  51.149  1.00  0.00           C
ATOM   4286  NH3 POPEb  85     120.731  59.271  71.869  1.00  0.00           N
ATOM   4290  C12 POPEb  85     120.881  60.760  71.739  1.00  0.00           C
ATOM   4293  C11 POPEb  85     122.151  61.281  72.429  1.00  0.00           C
ATOM   4296  P   POPEb  85     123.890  60.171  70.799  1.00  0.00           P
ATOM   4297  O13 POPEb  85     125.363  60.101  70.879  1.00  0.00           O
ATOM   4298  O14 POPEb  85     123.132  59.021  70.269  1.00  0.00           O
ATOM   4299  O11 POPEb  85     123.502  61.471  69.989  1.00  0.00           O
ATOM   4300  O12 POPEb  85     123.301  60.451  72.229  1.00  0.00           O
ATOM   4301  C1  POPEb  85     124.071  61.611  68.679  1.00  0.00           C
ATOM   4304  C2  POPEb  85     123.271  62.630  67.849  1.00  0.00           C
ATOM   4306  O21 POPEb  85     123.660  62.490  66.469  1.00  0.00           O
ATOM   4307  C21 POPEb  85     122.701  62.729  65.589  1.00  0.00           C
ATOM   4308  O22 POPEb  85     121.580  63.111  65.859  1.00  0.00           O
ATOM   4309  C22 POPEb  85     123.222  62.360  64.189  1.00  0.00           C
ATOM   4312  C3  POPEb  85     123.490  64.071  68.399  1.00  0.00           C
ATOM   4315  O31 POPEb  85     122.271  64.831  68.379  1.00  0.00           O
ATOM   4316  C31 POPEb  85     122.170  65.751  67.429  1.00  0.00           C
ATOM   4317  O32 POPEb  85     123.070  66.131  66.709  1.00  0.00           O
ATOM   4318  C32 POPEb  85     120.722  66.219  67.369  1.00  0.00           C
ATOM   4321  C23 POPEb  85     122.182  62.591  63.059  1.00  0.00           C
ATOM   4324  C24 POPEb  85     122.640  61.959  61.729  1.00  0.00           C
ATOM   4327  C25 POPEb  85     121.480  61.619  60.769  1.00  0.00           C
ATOM   4330  C26 POPEb  85     121.151  62.729  59.759  1.00  0.00           C
ATOM   4333  C27 POPEb  85     119.831  62.440  59.019  1.00  0.00           C
ATOM   4336  C28 POPEb  85     119.860  62.759  57.509  1.00  0.00           C
ATOM   4339  C29 POPEb  85     120.090  64.210  57.189  1.00  0.00           C
ATOM   4341 0C21 POPEb  85     120.211  64.719  55.949  1.00  0.00           C
ATOM   4343 1C21 POPEb  85     120.140  63.960  54.639  1.00  0.00           C
ATOM   4346 2C21 POPEb  85     121.400  64.189  53.779  1.00  0.00           C
ATOM   4349 3C21 POPEb  85     121.260  63.771  52.309  1.00  0.00           C
ATOM   4352 4C21 POPEb  85     122.462  64.210  51.459  1.00  0.00           C
ATOM   4355 5C21 POPEb  85     122.281  63.900  49.959  1.00  0.00           C
ATOM   4358 6C21 POPEb  85     123.411  64.460  49.069  1.00  0.00           C
ATOM   4361 7C21 POPEb  85     124.481  63.431  48.659  1.00  0.00           C
ATOM   4364 8C21 POPEb  85     125.211  62.759  49.829  1.00  0.00           C
ATOM   4368  C33 POPEb  85     120.421  66.851  65.999  1.00  0.00           C
ATOM   4371  C34 POPEb  85     118.931  67.100  65.809  1.00  0.00           C
ATOM   4374  C35 POPEb  85     118.610  67.741  64.449  1.00  0.00           C
ATOM   4377  C36 POPEb  85     119.031  66.869  63.259  1.00  0.00           C
ATOM   4380  C37 POPEb  85     117.911  66.710  62.219  1.00  0.00           C
ATOM   4383  C38 POPEb  85     116.760  65.821  62.739  1.00  0.00           C
ATOM   4386  C39 POPEb  85     116.851  64.369  62.239  1.00  0.00           C
ATOM   4389 0C31 POPEb  85     116.431  64.210  60.769  1.00  0.00           C
ATOM   4392 1C31 POPEb  85     116.031  62.771  60.429  1.00  0.00           C
ATOM   4395 2C31 POPEb  85     115.470  62.630  58.999  1.00  0.00           C
ATOM   4398 3C31 POPEb  85     114.752  61.291  58.729  1.00  0.00           C
ATOM   4401 4C31 POPEb  85     113.381  61.190  59.419  1.00  0.00           C
ATOM   4404 5C31 POPEb  85     112.500  60.000  59.019  1.00  0.00           C
ATOM   4407 6C31 POPEb  85     111.110  60.080  59.689  1.00  0.00           C
ATOM   4411  NH3 POPEc  86      -3.890  43.619  29.069  1.00  0.00           N
ATOM   4415  C12 POPEc  86      -3.600  42.169  28.909  1.00  0.00           C
ATOM   4418  C11 POPEc  86      -2.560  41.751  29.949  1.00  0.00           C
ATOM   4421  P   POPEc  86      -1.360  39.710  28.889  1.00  0.00           P
ATOM   4422  O13 POPEc  86      -2.090  38.701  28.089  1.00  0.00           O
ATOM   4423  O14 POPEc  86      -0.740  40.800  28.109  1.00  0.00           O
ATOM   4424  O11 POPEc  86      -0.310  39.061  29.879  1.00  0.00           O
ATOM   4425  O12 POPEc  86      -2.410  40.340  29.899  1.00  0.00           O
ATOM   4426  C1  POPEc  86       0.050  39.821  31.069  1.00  0.00           C
ATOM   4429  C2  POPEc  86       0.810  38.931  32.079  1.00  0.00           C
ATOM   4431  O21 POPEc  86       0.800  39.500  33.409  1.00  0.00           O
ATOM   4432  C21 POPEc  86       1.840  40.210  33.849  1.00  0.00           C
ATOM   4433  O22 POPEc  86       2.620  40.840  33.169  1.00  0.00           O
ATOM   4434  C22 POPEc  86       1.940  39.979  35.379  1.00  0.00           C
ATOM   4437  C3  POPEc  86       2.190  38.451  31.579  1.00  0.00           C
ATOM   4440  O31 POPEc  86       2.780  37.601  32.589  1.00  0.00           O
ATOM   4441  C31 POPEc  86       3.770  36.840  32.179  1.00  0.00           C
ATOM   4442  O32 POPEc  86       4.160  36.730  31.029  1.00  0.00           O
ATOM   4443  C32 POPEc  86       4.410  36.211  33.439  1.00  0.00           C
ATOM   4446  C23 POPEc  86       3.220  40.491  36.079  1.00  0.00           C
ATOM   4449  C24 POPEc  86       3.180  41.969  36.519  1.00  0.00           C
ATOM   4452  C25 POPEc  86       2.140  42.320  37.589  1.00  0.00           C
ATOM   4455  C26 POPEc  86       2.390  41.720  38.989  1.00  0.00           C
ATOM   4458  C27 POPEc  86       1.540  42.440  40.059  1.00  0.00           C
ATOM   4461  C28 POPEc  86       1.810  41.991  41.519  1.00  0.00           C
ATOM   4464  C29 POPEc  86       0.620  41.341  42.179  1.00  0.00           C
ATOM   4466 0C21 POPEc  86      -0.190  41.899  43.099  1.00  0.00           C
ATOM   4468 1C21 POPEc  86      -0.060  43.289  43.689  1.00  0.00           C
ATOM   4471 2C21 POPEc  86      -0.700  44.381  42.819  1.00  0.00           C
ATOM   4474 3C21 POPEc  86      -0.800  45.719  43.559  1.00  0.00           C
ATOM   4477 4C21 POPEc  86      -1.340  46.870  42.689  1.00  0.00           C
ATOM   4480 5C21 POPEc  86      -1.840  48.061  43.519  1.00  0.00           C
ATOM   4483 6C21 POPEc  86      -0.730  48.799  44.279  1.00  0.00           C
ATOM   4486 7C21 POPEc  86      -1.300  49.729  45.359  1.00  0.00           C
ATOM   4489 8C21 POPEc  86      -0.210  50.480  46.129  1.00  0.00           C
ATOM   4493  C33 POPEc  86       3.490  35.411  34.409  1.00  0.00           C
ATOM   4496  C34 POPEc  86       4.230  34.541  35.459  1.00  0.00           C
ATOM   4499  C35 POPEc  86       4.730  35.221  36.759  1.00  0.00           C
ATOM   4502  C36 POPEc  86       5.240  34.171  37.779  1.00  0.00           C
ATOM   4505  C37 POPEc  86       5.620  34.701  39.179  1.00  0.00           C
ATOM   4508  C38 POPEc  86       5.950  33.561  40.159  1.00  0.00           C
ATOM   4511  C39 POPEc  86       5.790  33.921  41.649  1.00  0.00           C
ATOM   4514 0C31 POPEc  86       5.870  32.671  42.549  1.00  0.00           C
ATOM   4517 1C31 POPEc  86       5.350  32.869  43.989  1.00  0.00           C
ATOM   4520 2C31 POPEc  86       5.190  31.530  44.729  1.00  0.00           C
ATOM   4523 3C31 POPEc  86       4.130  31.530  45.849  1.00  0.00           C
ATOM   4526 4C31 POPEc  86       4.380  32.571  46.949  1.00  0.00           C
ATOM   4529 5C31 POPEc  86       3.490  32.370  48.179  1.00  0.00           C
ATOM   4532 6C31 POPEc  86       3.620  33.470  49.239  1.00  0.00           C
ATOM   4536  NH3 POPEd  87      37.262  22.701  26.409  1.00  0.00           N
ATOM   4540  C12 POPEd  87      35.960  21.901  26.439  1.00  0.00           C
ATOM   4543  C11 POPEd  87      34.660  22.751  26.369  1.00  0.00           C
ATOM   4546  P   POPEd  87      32.640  21.110  25.779  1.00  0.00           P
ATOM   4547  O13 POPEd  87      33.440  20.861  24.559  1.00  0.00           O
ATOM   4548  O14 POPEd  87      31.300  21.751  25.619  1.00  0.00           O
ATOM   4549  O11 POPEd  87      32.460  19.741  26.579  1.00  0.00           O
ATOM   4550  O12 POPEd  87      33.510  21.991  26.769  1.00  0.00           O
ATOM   4551  C1  POPEd  87      31.131  19.220  26.769  1.00  0.00           C
ATOM   4554  C2  POPEd  87      30.431  19.780  28.059  1.00  0.00           C
ATOM   4556  O21 POPEd  87      31.080  19.351  29.279  1.00  0.00           O
ATOM   4557  C21 POPEd  87      30.970  18.061  29.579  1.00  0.00           C
ATOM   4558  O22 POPEd  87      30.550  17.191  28.839  1.00  0.00           O
ATOM   4559  C22 POPEd  87      31.351  17.831  31.039  1.00  0.00           C
ATOM   4562  C3  POPEd  87      28.870  19.531  28.079  1.00  0.00           C
ATOM   4565  O31 POPEd  87      28.220  19.960  29.299  1.00  0.00           O
ATOM   4566  C31 POPEd  87      27.941  21.261  29.419  1.00  0.00           C
ATOM   4567  O32 POPEd  87      28.230  22.111  28.599  1.00  0.00           O
ATOM   4568  C32 POPEd  87      27.300  21.531  30.779  1.00  0.00           C
ATOM   4571  C23 POPEd  87      30.111  17.351  31.849  1.00  0.00           C
ATOM   4574  C24 POPEd  87      29.941  18.031  33.219  1.00  0.00           C
ATOM   4577  C25 POPEd  87      30.820  17.471  34.339  1.00  0.00           C
ATOM   4580  C26 POPEd  87      30.360  17.991  35.699  1.00  0.00           C
ATOM   4583  C27 POPEd  87      31.070  17.310  36.879  1.00  0.00           C
ATOM   4586  C28 POPEd  87      30.441  17.720  38.219  1.00  0.00           C
ATOM   4589  C29 POPEd  87      30.940  16.881  39.369  1.00  0.00           C
ATOM   4591 0C21 POPEd  87      31.510  17.321  40.499  1.00  0.00           C
ATOM   4593 1C21 POPEd  87      31.760  18.751  40.889  1.00  0.00           C
ATOM   4596 2C21 POPEd  87      30.690  19.281  41.849  1.00  0.00           C
ATOM   4599 3C21 POPEd  87      31.070  20.641  42.449  1.00  0.00           C
ATOM   4602 4C21 POPEd  87      30.010  21.229  43.379  1.00  0.00           C
ATOM   4605 5C21 POPEd  87      30.371  22.650  43.849  1.00  0.00           C
ATOM   4608 6C21 POPEd  87      31.201  22.671  45.139  1.00  0.00           C
ATOM   4611 7C21 POPEd  87      31.820  24.041  45.429  1.00  0.00           C
ATOM   4614 8C21 POPEd  87      32.590  24.091  46.749  1.00  0.00           C
ATOM   4618  C33 POPEd  87      28.310  21.421  31.939  1.00  0.00           C
ATOM   4621  C34 POPEd  87      27.671  21.781  33.279  1.00  0.00           C
ATOM   4624  C35 POPEd  87      28.691  21.840  34.419  1.00  0.00           C
ATOM   4627  C36 POPEd  87      28.160  22.581  35.659  1.00  0.00           C
ATOM   4630  C37 POPEd  87      29.230  22.710  36.749  1.00  0.00           C
ATOM   4633  C38 POPEd  87      29.181  21.611  37.819  1.00  0.00           C
ATOM   4636  C39 POPEd  87      28.140  21.851  38.929  1.00  0.00           C
ATOM   4639 0C31 POPEd  87      28.431  23.101  39.769  1.00  0.00           C
ATOM   4642 1C31 POPEd  87      27.480  23.271  40.959  1.00  0.00           C
ATOM   4645 2C31 POPEd  87      27.660  24.650  41.609  1.00  0.00           C
ATOM   4648 3C31 POPEd  87      26.951  24.831  42.959  1.00  0.00           C
ATOM   4651 4C31 POPEd  87      25.420  24.731  42.899  1.00  0.00           C
ATOM   4654 5C31 POPEd  87      24.771  25.011  44.259  1.00  0.00           C
ATOM   4657 6C31 POPEd  87      23.291  24.671  44.319  1.00  0.00           C
ATOM   4661  NH3 POPEe  88       8.140  97.340  24.639  1.00  0.00           N
ATOM   4665  C12 POPEe  88       9.330  96.431  24.579  1.00  0.00           C
ATOM   4668  C11 POPEe  88      10.500  96.951  25.419  1.00  0.00           C
ATOM   4671  P   POPEe  88      11.810  94.660  25.129  1.00  0.00           P
ATOM   4672  O13 POPEe  88      11.320  94.171  23.819  1.00  0.00           O
ATOM   4673  O14 POPEe  88      13.190  94.341  25.549  1.00  0.00           O
ATOM   4674  O11 POPEe  88      10.760  94.250  26.259  1.00  0.00           O
ATOM   4675  O12 POPEe  88      11.700  96.230  25.169  1.00  0.00           O
ATOM   4676  C1  POPEe  88      11.120  94.381  27.639  1.00  0.00           C
ATOM   4679  C2  POPEe  88       9.950  94.049  28.619  1.00  0.00           C
ATOM   4681  O21 POPEe  88      10.390  93.281  29.759  1.00  0.00           O
ATOM   4682  C21 POPEe  88      11.330  93.821  30.519  1.00  0.00           C
ATOM   4683  O22 POPEe  88      11.901  94.880  30.329  1.00  0.00           O
ATOM   4684  C22 POPEe  88      11.510  92.930  31.749  1.00  0.00           C
ATOM   4687  C3  POPEe  88       8.760  93.289  27.929  1.00  0.00           C
ATOM   4690  O31 POPEe  88       7.600  93.201  28.789  1.00  0.00           O
ATOM   4691  C31 POPEe  88       7.540  92.160  29.609  1.00  0.00           C
ATOM   4692  O32 POPEe  88       8.280  91.190  29.569  1.00  0.00           O
ATOM   4693  C32 POPEe  88       6.430  92.401  30.639  1.00  0.00           C
ATOM   4696  C23 POPEe  88      11.570  93.730  33.069  1.00  0.00           C
ATOM   4699  C24 POPEe  88      10.830  93.021  34.219  1.00  0.00           C
ATOM   4702  C25 POPEe  88      10.790  93.861  35.499  1.00  0.00           C
ATOM   4705  C26 POPEe  88       9.720  93.400  36.499  1.00  0.00           C
ATOM   4708  C27 POPEe  88      10.200  93.490  37.959  1.00  0.00           C
ATOM   4711  C28 POPEe  88       9.060  93.451  38.989  1.00  0.00           C
ATOM   4714  C29 POPEe  88       8.250  92.179  38.939  1.00  0.00           C
ATOM   4716 0C21 POPEe  88       7.300  91.829  39.819  1.00  0.00           C
ATOM   4718 1C21 POPEe  88       6.860  92.620  41.029  1.00  0.00           C
ATOM   4721 2C21 POPEe  88       7.000  91.799  42.329  1.00  0.00           C
ATOM   4724 3C21 POPEe  88       6.210  90.479  42.309  1.00  0.00           C
ATOM   4727 4C21 POPEe  88       6.181  89.749  43.649  1.00  0.00           C
ATOM   4730 5C21 POPEe  88       5.640  88.320  43.499  1.00  0.00           C
ATOM   4733 6C21 POPEe  88       5.360  87.611  44.829  1.00  0.00           C
ATOM   4736 7C21 POPEe  88       4.990  86.130  44.629  1.00  0.00           C
ATOM   4739 8C21 POPEe  88       4.620  85.421  45.929  1.00  0.00           C
ATOM   4743  C33 POPEe  88       6.190  91.251  31.649  1.00  0.00           C
ATOM   4746  C34 POPEe  88       5.280  91.711  32.809  1.00  0.00           C
ATOM   4749  C35 POPEe  88       4.870  90.640  33.829  1.00  0.00           C
ATOM   4752  C36 POPEe  88       3.750  89.720  33.339  1.00  0.00           C
ATOM   4755  C37 POPEe  88       3.080  88.861  34.429  1.00  0.00           C
ATOM   4758  C38 POPEe  88       3.840  87.560  34.699  1.00  0.00           C
ATOM   4761  C39 POPEe  88       4.220  87.380  36.169  1.00  0.00           C
ATOM   4764 0C31 POPEe  88       5.260  88.400  36.639  1.00  0.00           C
ATOM   4767 1C31 POPEe  88       5.730  88.171  38.079  1.00  0.00           C
ATOM   4770 2C31 POPEe  88       6.680  86.969  38.199  1.00  0.00           C
ATOM   4773 3C31 POPEe  88       7.210  86.799  39.619  1.00  0.00           C
ATOM   4776 4C31 POPEe  88       8.470  85.929  39.689  1.00  0.00           C
ATOM   4779 5C31 POPEe  88       9.150  85.990  41.049  1.00  0.00           C
ATOM   4782 6C31 POPEe  88       8.350  85.330  42.179  1.00  0.00           C
ATOM   4786  NH3 POPEf  89     128.701  87.571  26.079  1.00  0.00           N
ATOM   4790  C12 POPEf  89     128.992  88.870  25.349  1.00  0.00           C
ATOM   4793  C11 POPEf  89     128.611  88.840  23.859  1.00  0.00           C
ATOM   4796  P   POPEf  89     128.231  91.160  22.659  1.00  0.00           P
ATOM   4797  O13 POPEf  89     129.051  92.300  22.209  1.00  0.00           O
ATOM   4798  O14 POPEf  89     127.291  90.570  21.669  1.00  0.00           O
ATOM   4799  O11 POPEf  89     127.481  91.571  23.979  1.00  0.00           O
ATOM   4800  O12 POPEf  89     129.161  89.990  23.189  1.00  0.00           O
ATOM   4801  C1  POPEf  89     127.521  92.869  24.559  1.00  0.00           C
ATOM   4804  C2  POPEf  89     128.191  92.811  25.959  1.00  0.00           C
ATOM   4806  O21 POPEf  89     127.802  93.961  26.759  1.00  0.00           O
ATOM   4807  C21 POPEf  89     126.661  93.800  27.429  1.00  0.00           C
ATOM   4808  O22 POPEf  89     125.971  92.811  27.429  1.00  0.00           O
ATOM   4809  C22 POPEf  89     126.362  95.060  28.269  1.00  0.00           C
ATOM   4812  C3  POPEf  89     129.753  92.740  25.839  1.00  0.00           C
ATOM   4815  O31 POPEf  89     130.331  92.529  27.139  1.00  0.00           O
ATOM   4816  C31 POPEf  89     131.352  93.320  27.469  1.00  0.00           C
ATOM   4817  O32 POPEf  89     131.882  94.150  26.749  1.00  0.00           O
ATOM   4818  C32 POPEf  89     131.632  93.210  28.959  1.00  0.00           C
ATOM   4821  C23 POPEf  89     126.822  94.920  29.739  1.00  0.00           C
ATOM   4824  C24 POPEf  89     126.632  96.190  30.579  1.00  0.00           C
ATOM   4827  C25 POPEf  89     125.501  96.090  31.609  1.00  0.00           C
ATOM   4830  C26 POPEf  89     125.852  95.229  32.839  1.00  0.00           C
ATOM   4833  C27 POPEf  89     124.621  95.001  33.719  1.00  0.00           C
ATOM   4836  C28 POPEf  89     124.870  94.160  34.979  1.00  0.00           C
ATOM   4839  C29 POPEf  89     125.141  94.980  36.219  1.00  0.00           C
ATOM   4841 0C21 POPEf  89     124.250  95.289  37.189  1.00  0.00           C
ATOM   4843 1C21 POPEf  89     122.802  94.869  37.259  1.00  0.00           C
ATOM   4846 2C21 POPEf  89     122.340  94.451  38.669  1.00  0.00           C
ATOM   4849 3C21 POPEf  89     123.101  93.250  39.249  1.00  0.00           C
ATOM   4852 4C21 POPEf  89     122.661  92.880  40.679  1.00  0.00           C
ATOM   4855 5C21 POPEf  89     123.160  93.880  41.739  1.00  0.00           C
ATOM   4858 6C21 POPEf  89     122.970  93.410  43.189  1.00  0.00           C
ATOM   4861 7C21 POPEf  89     123.850  94.180  44.169  1.00  0.00           C
ATOM   4864 8C21 POPEf  89     123.680  93.770  45.639  1.00  0.00           C
ATOM   4868  C33 POPEf  89     130.652  94.150  29.679  1.00  0.00           C
ATOM   4871  C34 POPEf  89     130.521  93.921  31.189  1.00  0.00           C
ATOM   4874  C35 POPEf  89     131.562  94.679  32.009  1.00  0.00           C
ATOM   4877  C36 POPEf  89     131.151  94.740  33.479  1.00  0.00           C
ATOM   4880  C37 POPEf  89     132.152  95.531  34.329  1.00  0.00           C
ATOM   4883  C38 POPEf  89     133.231  94.671  34.999  1.00  0.00           C
ATOM   4886  C39 POPEf  89     132.721  93.709  36.079  1.00  0.00           C
ATOM   4889 0C31 POPEf  89     131.923  94.421  37.179  1.00  0.00           C
ATOM   4892 1C31 POPEf  89     131.872  93.630  38.489  1.00  0.00           C
ATOM   4895 2C31 POPEf  89     131.042  94.341  39.569  1.00  0.00           C
ATOM   4898 3C31 POPEf  89     131.592  94.150  40.989  1.00  0.00           C
ATOM   4901 4C31 POPEf  89     131.482  92.711  41.519  1.00  0.00           C
ATOM   4904 5C31 POPEf  89     132.072  92.590  42.929  1.00  0.00           C
ATOM   4907 6C31 POPEf  89     131.792  91.240  43.589  1.00  0.00           C
ATOM   4911  NH3 POPEg  90     127.822  59.841  71.849  1.00  0.00           N
ATOM   4915  C12 POPEg  90     127.691  61.081  72.699  1.00  0.00           C
ATOM   4918  C11 POPEg  90     127.861  62.369  71.879  1.00  0.00           C
ATOM   4921  P   POPEg  90     127.831  64.999  72.279  1.00  0.00           P
ATOM   4922  O13 POPEg  90     126.452  65.540  72.229  1.00  0.00           O
ATOM   4923  O14 POPEg  90     128.812  65.689  73.129  1.00  0.00           O
ATOM   4924  O11 POPEg  90     128.421  64.869  70.819  1.00  0.00           O
ATOM   4925  O12 POPEg  90     127.761  63.490  72.739  1.00  0.00           O
ATOM   4926  C1  POPEg  90     128.042  65.799  69.789  1.00  0.00           C
ATOM   4929  C2  POPEg  90     128.012  65.080  68.419  1.00  0.00           C
ATOM   4931  O21 POPEg  90     127.303  65.910  67.479  1.00  0.00           O
ATOM   4932  C21 POPEg  90     127.441  65.530  66.209  1.00  0.00           C
ATOM   4933  O22 POPEg  90     128.281  64.751  65.789  1.00  0.00           O
ATOM   4934  C22 POPEg  90     126.371  66.211  65.359  1.00  0.00           C
ATOM   4937  C3  POPEg  90     127.291  63.711  68.639  1.00  0.00           C
ATOM   4940  O31 POPEg  90     126.832  63.090  67.429  1.00  0.00           O
ATOM   4941  C31 POPEg  90     127.341  61.899  67.149  1.00  0.00           C
ATOM   4942  O32 POPEg  90     128.111  61.271  67.859  1.00  0.00           O
ATOM   4943  C32 POPEg  90     126.861  61.450  65.769  1.00  0.00           C
ATOM   4946  C23 POPEg  90     125.672  65.189  64.439  1.00  0.00           C
ATOM   4949  C24 POPEg  90     124.530  65.781  63.589  1.00  0.00           C
ATOM   4952  C25 POPEg  90     125.042  66.720  62.499  1.00  0.00           C
ATOM   4955  C26 POPEg  90     124.071  67.001  61.339  1.00  0.00           C
ATOM   4958  C27 POPEg  90     124.781  67.671  60.149  1.00  0.00           C
ATOM   4961  C28 POPEg  90     123.861  68.001  58.959  1.00  0.00           C
ATOM   4964  C29 POPEg  90     123.480  66.771  58.169  1.00  0.00           C
ATOM   4966 0C21 POPEg  90     123.181  66.751  56.859  1.00  0.00           C
ATOM   4968 1C21 POPEg  90     123.120  67.951  55.949  1.00  0.00           C
ATOM   4971 2C21 POPEg  90     121.890  68.840  56.199  1.00  0.00           C
ATOM   4974 3C21 POPEg  90     121.811  70.010  55.219  1.00  0.00           C
ATOM   4977 4C21 POPEg  90     120.550  70.870  55.409  1.00  0.00           C
ATOM   4980 5C21 POPEg  90     120.601  72.189  54.639  1.00  0.00           C
ATOM   4983 6C21 POPEg  90     120.671  72.039  53.109  1.00  0.00           C
ATOM   4986 7C21 POPEg  90     121.130  73.329  52.419  1.00  0.00           C
ATOM   4989 8C21 POPEg  90     121.281  73.171  50.909  1.00  0.00           C
ATOM   4993  C33 POPEg  90     126.341  59.990  65.749  1.00  0.00           C
ATOM   4996  C34 POPEg  90     127.171  59.071  64.859  1.00  0.00           C
ATOM   4999  C35 POPEg  90     126.782  59.101  63.369  1.00  0.00           C
ATOM   5002  C36 POPEg  90     127.752  58.251  62.539  1.00  0.00           C
ATOM   5005  C37 POPEg  90     127.242  57.799  61.169  1.00  0.00           C
ATOM   5008  C38 POPEg  90     128.122  56.681  60.609  1.00  0.00           C
ATOM   5011  C39 POPEg  90     127.602  56.040  59.309  1.00  0.00           C
ATOM   5014 0C31 POPEg  90     127.792  56.921  58.059  1.00  0.00           C
ATOM   5017 1C31 POPEg  90     127.242  56.229  56.799  1.00  0.00           C
ATOM   5020 2C31 POPEg  90     127.331  57.110  55.559  1.00  0.00           C
ATOM   5023 3C31 POPEg  90     126.461  56.601  54.399  1.00  0.00           C
ATOM   5026 4C31 POPEg  90     126.471  57.560  53.209  1.00  0.00           C
ATOM   5029 5C31 POPEg  90     125.392  57.250  52.159  1.00  0.00           C
ATOM   5032 6C31 POPEg  90     125.411  58.230  50.989  1.00  0.00           C
ATOM   5036  NH3 POPEh  91      35.500  98.301  69.359  1.00  0.00           N
ATOM   5040  C12 POPEh  91      35.710  99.761  69.659  1.00  0.00           C
ATOM   5043  C11 POPEh  91      34.400 100.570  69.489  1.00  0.00           C
ATOM   5046  P   POPEh  91      35.120 103.070  69.739  1.00  0.00           P
ATOM   5047  O13 POPEh  91      35.410 103.931  70.909  1.00  0.00           O
ATOM   5048  O14 POPEh  91      36.212 102.700  68.819  1.00  0.00           O
ATOM   5049  O11 POPEh  91      33.931 103.800  68.969  1.00  0.00           O
ATOM   5050  O12 POPEh  91      34.421 101.759  70.289  1.00  0.00           O
ATOM   5051  C1  POPEh  91      34.351 104.811  68.029  1.00  0.00           C
ATOM   5054  C2  POPEh  91      33.150 105.461  67.289  1.00  0.00           C
ATOM   5056  O21 POPEh  91      33.691 106.590  66.579  1.00  0.00           O
ATOM   5057  C21 POPEh  91      33.460 106.630  65.289  1.00  0.00           C
ATOM   5058  O22 POPEh  91      32.780 105.840  64.659  1.00  0.00           O
ATOM   5059  C22 POPEh  91      34.000 107.891  64.659  1.00  0.00           C
ATOM   5062  C3  POPEh  91      32.061 105.951  68.269  1.00  0.00           C
ATOM   5065  O31 POPEh  91      30.870 106.510  67.609  1.00  0.00           O
ATOM   5066  C31 POPEh  91      30.041 106.969  68.599  1.00  0.00           C
ATOM   5067  O32 POPEh  91      30.331 106.921  69.779  1.00  0.00           O
ATOM   5068  C32 POPEh  91      28.710 107.389  67.989  1.00  0.00           C
ATOM   5071  C23 POPEh  91      34.361 107.620  63.169  1.00  0.00           C
ATOM   5074  C24 POPEh  91      34.941 108.849  62.479  1.00  0.00           C
ATOM   5077  C25 POPEh  91      36.012 109.481  63.369  1.00  0.00           C
ATOM   5080  C26 POPEh  91      37.070 110.270  62.629  1.00  0.00           C
ATOM   5083  C27 POPEh  91      38.090 110.830  63.629  1.00  0.00           C
ATOM   5086  C28 POPEh  91      39.010 111.890  63.009  1.00  0.00           C
ATOM   5089  C29 POPEh  91      40.131 112.271  63.949  1.00  0.00           C
ATOM   5091 0C21 POPEh  91      41.430 112.541  63.689  1.00  0.00           C
ATOM   5093 1C21 POPEh  91      42.150 112.660  62.369  1.00  0.00           C
ATOM   5096 2C21 POPEh  91      41.282 112.939  61.119  1.00  0.00           C
ATOM   5099 3C21 POPEh  91      42.080 113.421  59.909  1.00  0.00           C
ATOM   5102 4C21 POPEh  91      41.190 113.611  58.679  1.00  0.00           C
ATOM   5105 5C21 POPEh  91      42.011 113.581  57.389  1.00  0.00           C
ATOM   5108 6C21 POPEh  91      41.190 113.899  56.139  1.00  0.00           C
ATOM   5111 7C21 POPEh  91      41.931 113.470  54.869  1.00  0.00           C
ATOM   5114 8C21 POPEh  91      41.220 113.849  53.579  1.00  0.00           C
ATOM   5118  C33 POPEh  91      28.070 108.590  68.719  1.00  0.00           C
ATOM   5121  C34 POPEh  91      26.970 109.229  67.859  1.00  0.00           C
ATOM   5124  C35 POPEh  91      27.500 110.120  66.729  1.00  0.00           C
ATOM   5127  C36 POPEh  91      26.400 110.531  65.749  1.00  0.00           C
ATOM   5130  C37 POPEh  91      26.800 111.711  64.849  1.00  0.00           C
ATOM   5133  C38 POPEh  91      25.761 112.021  63.769  1.00  0.00           C
ATOM   5136  C39 POPEh  91      26.050 113.320  63.029  1.00  0.00           C
ATOM   5139 0C31 POPEh  91      25.140 113.550  61.809  1.00  0.00           C
ATOM   5142 1C31 POPEh  91      25.460 114.869  61.089  1.00  0.00           C
ATOM   5145 2C31 POPEh  91      25.030 114.889  59.609  1.00  0.00           C
ATOM   5148 3C31 POPEh  91      23.861 115.850  59.329  1.00  0.00           C
ATOM   5151 4C31 POPEh  91      24.270 117.331  59.379  1.00  0.00           C
ATOM   5154 5C31 POPEh  91      23.120 118.219  59.839  1.00  0.00           C
ATOM   5157 6C31 POPEh  91      23.420 119.720  59.719  1.00  0.00           C
ATOM   5161  NH3 POPEi  92      52.370  40.710  30.479  1.00  0.00           N
ATOM   5165  C12 POPEi  92      51.731  41.701  29.529  1.00  0.00           C
ATOM   5168  C11 POPEi  92      52.710  42.510  28.679  1.00  0.00           C
ATOM   5171  P   POPEi  92      51.250  44.660  28.119  1.00  0.00           P
ATOM   5172  O13 POPEi  92      52.050  45.840  27.729  1.00  0.00           O
ATOM   5173  O14 POPEi  92      49.861  44.650  27.589  1.00  0.00           O
ATOM   5174  O11 POPEi  92      51.160  44.620  29.689  1.00  0.00           O
ATOM   5175  O12 POPEi  92      52.011  43.311  27.739  1.00  0.00           O
ATOM   5176  C1  POPEi  92      52.061  45.431  30.459  1.00  0.00           C
ATOM   5179  C2  POPEi  92      52.421  44.750  31.799  1.00  0.00           C
ATOM   5181  O21 POPEi  92      51.341  44.041  32.429  1.00  0.00           O
ATOM   5182  C21 POPEi  92      50.271  44.729  32.799  1.00  0.00           C
ATOM   5183  O22 POPEi  92      50.040  45.900  32.539  1.00  0.00           O
ATOM   5184  C22 POPEi  92      49.480  43.939  33.839  1.00  0.00           C
ATOM   5187  C3  POPEi  92      53.060  45.760  32.779  1.00  0.00           C
ATOM   5190  O31 POPEi  92      53.311  45.101  34.029  1.00  0.00           O
ATOM   5191  C31 POPEi  92      53.561  45.951  35.019  1.00  0.00           C
ATOM   5192  O32 POPEi  92      53.541  47.160  34.939  1.00  0.00           O
ATOM   5193  C32 POPEi  92      53.930  45.161  36.269  1.00  0.00           C
ATOM   5196  C23 POPEi  92      49.351  44.771  35.139  1.00  0.00           C
ATOM   5199  C24 POPEi  92      49.191  43.911  36.389  1.00  0.00           C
ATOM   5202  C25 POPEi  92      47.740  43.479  36.689  1.00  0.00           C
ATOM   5205  C26 POPEi  92      47.691  42.490  37.859  1.00  0.00           C
ATOM   5208  C27 POPEi  92      46.282  42.071  38.289  1.00  0.00           C
ATOM   5211  C28 POPEi  92      46.271  41.291  39.619  1.00  0.00           C
ATOM   5214  C29 POPEi  92      46.901  39.920  39.519  1.00  0.00           C
ATOM   5216 0C21 POPEi  92      46.271  38.729  39.509  1.00  0.00           C
ATOM   5218 1C21 POPEi  92      44.780  38.511  39.579  1.00  0.00           C
ATOM   5221 2C21 POPEi  92      44.172  38.160  38.209  1.00  0.00           C
ATOM   5224 3C21 POPEi  92      44.281  36.681  37.819  1.00  0.00           C
ATOM   5227 4C21 POPEi  92      43.771  36.451  36.389  1.00  0.00           C
ATOM   5230 5C21 POPEi  92      43.600  34.979  36.009  1.00  0.00           C
ATOM   5233 6C21 POPEi  92      42.140  34.500  36.019  1.00  0.00           C
ATOM   5236 7C21 POPEi  92      41.991  33.041  35.539  1.00  0.00           C
ATOM   5239 8C21 POPEi  92      40.541  32.581  35.439  1.00  0.00           C
ATOM   5243  C33 POPEi  92      52.731  44.491  36.979  1.00  0.00           C
ATOM   5246  C34 POPEi  92      53.111  44.160  38.419  1.00  0.00           C
ATOM   5249  C35 POPEi  92      52.000  43.530  39.269  1.00  0.00           C
ATOM   5252  C36 POPEi  92      52.350  43.549  40.759  1.00  0.00           C
ATOM   5255  C37 POPEi  92      52.061  44.920  41.419  1.00  0.00           C
ATOM   5258  C38 POPEi  92      52.710  45.111  42.799  1.00  0.00           C
ATOM   5261  C39 POPEi  92      52.491  43.950  43.789  1.00  0.00           C
ATOM   5264 0C31 POPEi  92      51.021  43.670  44.109  1.00  0.00           C
ATOM   5267 1C31 POPEi  92      50.870  42.299  44.799  1.00  0.00           C
ATOM   5270 2C31 POPEi  92      49.431  41.840  44.999  1.00  0.00           C
ATOM   5273 3C31 POPEi  92      48.701  42.541  46.149  1.00  0.00           C
ATOM   5276 4C31 POPEi  92      47.340  41.881  46.429  1.00  0.00           C
ATOM   5279 5C31 POPEi  92      46.551  42.591  47.519  1.00  0.00           C
ATOM   5282 6C31 POPEi  92      45.310  41.821  47.969  1.00  0.00           C
ATOM   5286  NH3 POPEj  93     115.601  67.549  30.669  1.00  0.00           N
ATOM   5290  C12 POPEj  93     114.141  67.189  30.419  1.00  0.00           C
ATOM   5293  C11 POPEj  93     113.251  67.100  31.689  1.00  0.00           C
ATOM   5296  P   POPEj  93     110.661  67.549  31.379  1.00  0.00           P
ATOM   5297  O13 POPEj  93     110.932  68.650  30.449  1.00  0.00           O
ATOM   5298  O14 POPEj  93     109.421  66.780  31.149  1.00  0.00           O
ATOM   5299  O11 POPEj  93     110.681  68.049  32.889  1.00  0.00           O
ATOM   5300  O12 POPEj  93     111.931  66.601  31.359  1.00  0.00           O
ATOM   5301  C1  POPEj  93     110.551  67.079  33.939  1.00  0.00           C
ATOM   5304  C2  POPEj  93     110.570  67.759  35.329  1.00  0.00           C
ATOM   5306  O21 POPEj  93     110.312  66.741  36.319  1.00  0.00           O
ATOM   5307  C21 POPEj  93     111.260  66.540  37.219  1.00  0.00           C
ATOM   5308  O22 POPEj  93     112.340  67.100  37.249  1.00  0.00           O
ATOM   5309  C22 POPEj  93     110.741  65.590  38.289  1.00  0.00           C
ATOM   5312  C3  POPEj  93     109.521  68.891  35.479  1.00  0.00           C
ATOM   5315  O31 POPEj  93     109.201  69.061  36.889  1.00  0.00           O
ATOM   5316  C31 POPEj  93     107.961  68.679  37.199  1.00  0.00           C
ATOM   5317  O32 POPEj  93     107.011  68.701  36.449  1.00  0.00           O
ATOM   5318  C32 POPEj  93     107.930  68.079  38.619  1.00  0.00           C
ATOM   5321  C23 POPEj  93     111.832  65.061  39.249  1.00  0.00           C
ATOM   5324  C24 POPEj  93     111.191  64.631  40.569  1.00  0.00           C
ATOM   5327  C25 POPEj  93     111.902  63.451  41.249  1.00  0.00           C
ATOM   5330  C26 POPEj  93     113.201  63.750  42.009  1.00  0.00           C
ATOM   5333  C27 POPEj  93     113.691  62.440  42.639  1.00  0.00           C
ATOM   5336  C28 POPEj  93     114.901  62.580  43.579  1.00  0.00           C
ATOM   5339  C29 POPEj  93     115.382  61.201  43.949  1.00  0.00           C
ATOM   5341 0C21 POPEj  93     116.580  60.870  44.469  1.00  0.00           C
ATOM   5343 1C21 POPEj  93     117.681  61.829  44.829  1.00  0.00           C
ATOM   5346 2C21 POPEj  93     117.860  61.910  46.349  1.00  0.00           C
ATOM   5349 3C21 POPEj  93     116.661  62.570  47.069  1.00  0.00           C
ATOM   5352 4C21 POPEj  93     116.931  62.869  48.549  1.00  0.00           C
ATOM   5355 5C21 POPEj  93     117.021  61.611  49.429  1.00  0.00           C
ATOM   5358 6C21 POPEj  93     117.640  61.910  50.799  1.00  0.00           C
ATOM   5361 7C21 POPEj  93     117.650  60.701  51.739  1.00  0.00           C
ATOM   5364 8C21 POPEj  93     118.330  60.979  53.079  1.00  0.00           C
ATOM   5368  C33 POPEj  93     107.131  68.869  39.689  1.00  0.00           C
ATOM   5371  C34 POPEj  93     108.051  69.649  40.639  1.00  0.00           C
ATOM   5374  C35 POPEj  93     107.431  69.929  42.009  1.00  0.00           C
ATOM   5377  C36 POPEj  93     108.340  70.821  42.869  1.00  0.00           C
ATOM   5380  C37 POPEj  93     107.930  70.870  44.349  1.00  0.00           C
ATOM   5383  C38 POPEj  93     108.660  71.991  45.089  1.00  0.00           C
ATOM   5386  C39 POPEj  93     108.441  71.980  46.609  1.00  0.00           C
ATOM   5389 0C31 POPEj  93     109.311  70.951  47.339  1.00  0.00           C
ATOM   5392 1C31 POPEj  93     109.040  70.961  48.849  1.00  0.00           C
ATOM   5395 2C31 POPEj  93     109.931  70.010  49.659  1.00  0.00           C
ATOM   5398 3C31 POPEj  93     111.431  70.320  49.549  1.00  0.00           C
ATOM   5401 4C31 POPEj  93     112.211  69.840  50.779  1.00  0.00           C
ATOM   5404 5C31 POPEj  93     113.721  69.999  50.649  1.00  0.00           C
ATOM   5407 6C31 POPEj  93     114.491  69.491  51.869  1.00  0.00           C
ATOM   5411  NH3 POPEk  94       3.280  12.511  72.539  1.00  0.00           N
ATOM   5415  C12 POPEk  94       3.240  13.691  71.619  1.00  0.00           C
ATOM   5418  C11 POPEk  94       4.660  14.211  71.379  1.00  0.00           C
ATOM   5421  P   POPEk  94       4.380  16.091  69.579  1.00  0.00           P
ATOM   5422  O13 POPEk  94       3.110  16.841  69.489  1.00  0.00           O
ATOM   5423  O14 POPEk  94       5.630  16.751  69.169  1.00  0.00           O
ATOM   5424  O11 POPEk  94       4.230  14.751  68.739  1.00  0.00           O
ATOM   5425  O12 POPEk  94       4.610  15.601  71.049  1.00  0.00           O
ATOM   5426  C1  POPEk  94       4.640  14.600  67.359  1.00  0.00           C
ATOM   5429  C2  POPEk  94       3.430  14.291  66.409  1.00  0.00           C
ATOM   5431  O21 POPEk  94       3.680  14.650  65.029  1.00  0.00           O
ATOM   5432  C21 POPEk  94       4.500  13.921  64.289  1.00  0.00           C
ATOM   5433  O22 POPEk  94       5.180  12.991  64.699  1.00  0.00           O
ATOM   5434  C22 POPEk  94       4.630  14.571  62.889  1.00  0.00           C
ATOM   5437  C3  POPEk  94       2.180  15.101  66.829  1.00  0.00           C
ATOM   5440  O31 POPEk  94       1.180  15.021  65.799  1.00  0.00           O
ATOM   5441  C31 POPEk  94       0.070  14.371  66.029  1.00  0.00           C
ATOM   5442  O32 POPEk  94      -0.300  13.931  67.109  1.00  0.00           O
ATOM   5443  C32 POPEk  94      -0.590  14.111  64.679  1.00  0.00           C
ATOM   5446  C23 POPEk  94       4.250  13.730  61.649  1.00  0.00           C
ATOM   5449  C24 POPEk  94       4.690  14.431  60.349  1.00  0.00           C
ATOM   5452  C25 POPEk  94       4.160  13.751  59.069  1.00  0.00           C
ATOM   5455  C26 POPEk  94       4.730  12.351  58.849  1.00  0.00           C
ATOM   5458  C27 POPEk  94       4.030  11.601  57.699  1.00  0.00           C
ATOM   5461  C28 POPEk  94       4.760  10.301  57.309  1.00  0.00           C
ATOM   5464  C29 POPEk  94       6.050  10.591  56.579  1.00  0.00           C
ATOM   5466 0C21 POPEk  94       6.210  10.621  55.249  1.00  0.00           C
ATOM   5468 1C21 POPEk  94       5.120  10.400  54.229  1.00  0.00           C
ATOM   5471 2C21 POPEk  94       5.140  11.460  53.109  1.00  0.00           C
ATOM   5474 3C21 POPEk  94       3.950  11.271  52.159  1.00  0.00           C
ATOM   5477 4C21 POPEk  94       4.080  12.061  50.849  1.00  0.00           C
ATOM   5480 5C21 POPEk  94       4.860  11.311  49.749  1.00  0.00           C
ATOM   5483 6C21 POPEk  94       4.960  12.191  48.499  1.00  0.00           C
ATOM   5486 7C21 POPEk  94       5.660  11.621  47.269  1.00  0.00           C
ATOM   5489 8C21 POPEk  94       5.730  12.661  46.139  1.00  0.00           C
ATOM   5493  C33 POPEk  94      -2.010  14.691  64.539  1.00  0.00           C
ATOM   5496  C34 POPEk  94      -2.730  14.091  63.329  1.00  0.00           C
ATOM   5499  C35 POPEk  94      -4.220  14.431  63.299  1.00  0.00           C
ATOM   5502  C36 POPEk  94      -4.551  15.561  62.309  1.00  0.00           C
ATOM   5505  C37 POPEk  94      -4.871  15.031  60.909  1.00  0.00           C
ATOM   5508  C38 POPEk  94      -5.311  16.130  59.929  1.00  0.00           C
ATOM   5511  C39 POPEk  94      -5.951  15.571  58.659  1.00  0.00           C
ATOM   5514 0C31 POPEk  94      -6.211  16.681  57.629  1.00  0.00           C
ATOM   5517 1C31 POPEk  94      -6.841  16.251  56.299  1.00  0.00           C
ATOM   5520 2C31 POPEk  94      -6.681  17.371  55.259  1.00  0.00           C
ATOM   5523 3C31 POPEk  94      -7.251  17.021  53.879  1.00  0.00           C
ATOM   5526 4C31 POPEk  94      -6.761  17.980  52.789  1.00  0.00           C
ATOM   5529 5C31 POPEk  94      -7.261  17.621  51.389  1.00  0.00           C
ATOM   5532 6C31 POPEk  94      -8.691  18.091  51.109  1.00  0.00           C
ATOM   5536  NH3 POPEl  95     110.601  39.811  29.399  1.00  0.00           N
ATOM   5540  C12 POPEl  95     109.941  41.180  29.369  1.00  0.00           C
ATOM   5543  C11 POPEl  95     108.760  41.299  30.349  1.00  0.00           C
ATOM   5546  P   POPEl  95     106.680  42.729  30.979  1.00  0.00           P
ATOM   5547  O13 POPEl  95     105.661  43.041  29.959  1.00  0.00           O
ATOM   5548  O14 POPEl  95     106.382  41.619  31.909  1.00  0.00           O
ATOM   5549  O11 POPEl  95     106.960  44.061  31.789  1.00  0.00           O
ATOM   5550  O12 POPEl  95     108.101  42.560  30.269  1.00  0.00           O
ATOM   5551  C1  POPEl  95     107.771  44.061  32.969  1.00  0.00           C
ATOM   5554  C2  POPEl  95     109.250  44.491  32.679  1.00  0.00           C
ATOM   5556  O21 POPEl  95     110.211  43.799  33.489  1.00  0.00           O
ATOM   5557  C21 POPEl  95     110.062  43.701  34.789  1.00  0.00           C
ATOM   5558  O22 POPEl  95     109.231  44.230  35.499  1.00  0.00           O
ATOM   5559  C22 POPEl  95     111.090  42.689  35.299  1.00  0.00           C
ATOM   5562  C3  POPEl  95     109.460  46.040  32.679  1.00  0.00           C
ATOM   5565  O31 POPEl  95     109.150  46.631  33.959  1.00  0.00           O
ATOM   5566  C31 POPEl  95     110.190  46.899  34.749  1.00  0.00           C
ATOM   5567  O32 POPEl  95     111.361  46.701  34.499  1.00  0.00           O
ATOM   5568  C32 POPEl  95     109.661  47.461  36.079  1.00  0.00           C
ATOM   5571  C23 POPEl  95     111.352  42.811  36.819  1.00  0.00           C
ATOM   5574  C24 POPEl  95     112.051  41.549  37.349  1.00  0.00           C
ATOM   5577  C25 POPEl  95     112.941  41.781  38.569  1.00  0.00           C
ATOM   5580  C26 POPEl  95     112.230  42.250  39.839  1.00  0.00           C
ATOM   5583  C27 POPEl  95     113.222  42.250  41.019  1.00  0.00           C
ATOM   5586  C28 POPEl  95     112.790  41.381  42.209  1.00  0.00           C
ATOM   5589  C29 POPEl  95     111.890  42.140  43.139  1.00  0.00           C
ATOM   5591 0C21 POPEl  95     112.281  42.721  44.289  1.00  0.00           C
ATOM   5593 1C21 POPEl  95     113.691  42.771  44.819  1.00  0.00           C
ATOM   5596 2C21 POPEl  95     113.970  41.741  45.939  1.00  0.00           C
ATOM   5599 3C21 POPEl  95     115.451  41.720  46.329  1.00  0.00           C
ATOM   5602 4C21 POPEl  95     115.722  41.021  47.659  1.00  0.00           C
ATOM   5605 5C21 POPEl  95     117.220  41.021  48.029  1.00  0.00           C
ATOM   5608 6C21 POPEl  95     118.000  39.881  47.349  1.00  0.00           C
ATOM   5611 7C21 POPEl  95     119.511  39.971  47.619  1.00  0.00           C
ATOM   5614 8C21 POPEl  95     120.281  38.721  47.219  1.00  0.00           C
ATOM   5618  C33 POPEl  95     110.621  47.169  37.259  1.00  0.00           C
ATOM   5621  C34 POPEl  95     109.971  47.451  38.619  1.00  0.00           C
ATOM   5624  C35 POPEl  95     110.801  46.889  39.779  1.00  0.00           C
ATOM   5627  C36 POPEl  95     110.000  46.741  41.069  1.00  0.00           C
ATOM   5630  C37 POPEl  95     110.821  46.081  42.179  1.00  0.00           C
ATOM   5633  C38 POPEl  95     109.980  45.709  43.419  1.00  0.00           C
ATOM   5636  C39 POPEl  95     109.641  46.889  44.329  1.00  0.00           C
ATOM   5639 0C31 POPEl  95     110.570  46.959  45.549  1.00  0.00           C
ATOM   5642 1C31 POPEl  95     110.271  48.160  46.449  1.00  0.00           C
ATOM   5645 2C31 POPEl  95     111.101  48.171  47.739  1.00  0.00           C
ATOM   5648 3C31 POPEl  95     111.011  49.501  48.509  1.00  0.00           C
ATOM   5651 4C31 POPEl  95     109.571  49.979  48.719  1.00  0.00           C
ATOM   5654 5C31 POPEl  95     109.431  51.049  49.799  1.00  0.00           C
ATOM   5657 6C31 POPEl  95     107.981  51.530  49.969  1.00  0.00           C
ATOM   5661  NH3 POPEm  96      96.871  88.241  70.139  1.00  0.00           N
ATOM   5665  C12 POPEm  96      95.461  87.891  69.719  1.00  0.00           C
ATOM   5668  C11 POPEm  96      94.491  87.711  70.889  1.00  0.00           C
ATOM   5671  P   POPEm  96      91.902  87.840  70.429  1.00  0.00           P
ATOM   5672  O13 POPEm  96      90.980  87.121  69.519  1.00  0.00           O
ATOM   5673  O14 POPEm  96      91.510  87.821  71.859  1.00  0.00           O
ATOM   5674  O11 POPEm  96      92.071  89.320  69.919  1.00  0.00           O
ATOM   5675  O12 POPEm  96      93.301  87.140  70.359  1.00  0.00           O
ATOM   5676  C1  POPEm  96      92.500  89.650  68.599  1.00  0.00           C
ATOM   5679  C2  POPEm  96      91.330  90.001  67.639  1.00  0.00           C
ATOM   5681  O21 POPEm  96      91.811  90.990  66.699  1.00  0.00           O
ATOM   5682  C21 POPEm  96      91.801  90.640  65.409  1.00  0.00           C
ATOM   5683  O22 POPEm  96      91.510  89.539  64.979  1.00  0.00           O
ATOM   5684  C22 POPEm  96      92.230  91.829  64.549  1.00  0.00           C
ATOM   5687  C3  POPEm  96      90.111  90.610  68.379  1.00  0.00           C
ATOM   5690  O31 POPEm  96      89.010  90.830  67.459  1.00  0.00           O
ATOM   5691  C31 POPEm  96      88.280  89.761  67.189  1.00  0.00           C
ATOM   5692  O32 POPEm  96      88.271  88.709  67.819  1.00  0.00           O
ATOM   5693  C32 POPEm  96      87.421  90.060  65.969  1.00  0.00           C
ATOM   5696  C23 POPEm  96      91.632  91.811  63.119  1.00  0.00           C
ATOM   5699  C24 POPEm  96      92.112  92.979  62.249  1.00  0.00           C
ATOM   5702  C25 POPEm  96      91.151  93.289  61.089  1.00  0.00           C
ATOM   5705  C26 POPEm  96      91.540  94.531  60.259  1.00  0.00           C
ATOM   5708  C27 POPEm  96      90.360  95.041  59.419  1.00  0.00           C
ATOM   5711  C28 POPEm  96      90.751  96.069  58.339  1.00  0.00           C
ATOM   5714  C29 POPEm  96      91.370  97.331  58.889  1.00  0.00           C
ATOM   5716 0C21 POPEm  96      92.401  98.009  58.349  1.00  0.00           C
ATOM   5718 1C21 POPEm  96      93.121  97.630  57.089  1.00  0.00           C
ATOM   5721 2C21 POPEm  96      92.450  98.201  55.819  1.00  0.00           C
ATOM   5724 3C21 POPEm  96      93.140  97.751  54.529  1.00  0.00           C
ATOM   5727 4C21 POPEm  96      92.500  98.371  53.279  1.00  0.00           C
ATOM   5730 5C21 POPEm  96      93.271  98.101  51.969  1.00  0.00           C
ATOM   5733 6C21 POPEm  96      94.421  99.080  51.749  1.00  0.00           C
ATOM   5736 7C21 POPEm  96      95.172  98.830  50.429  1.00  0.00           C
ATOM   5739 8C21 POPEm  96      96.352  99.780  50.199  1.00  0.00           C
ATOM   5743  C33 POPEm  96      88.241  90.220  64.669  1.00  0.00           C
ATOM   5746  C34 POPEm  96      87.291  90.391  63.479  1.00  0.00           C
ATOM   5749  C35 POPEm  96      87.930  90.781  62.139  1.00  0.00           C
ATOM   5752  C36 POPEm  96      88.490  89.600  61.349  1.00  0.00           C
ATOM   5755  C37 POPEm  96      89.101  90.050  60.009  1.00  0.00           C
ATOM   5758  C38 POPEm  96      89.110  88.970  58.919  1.00  0.00           C
ATOM   5761  C39 POPEm  96      89.801  89.460  57.629  1.00  0.00           C
ATOM   5764 0C31 POPEm  96      89.551  88.550  56.419  1.00  0.00           C
ATOM   5767 1C31 POPEm  96      90.242  89.049  55.139  1.00  0.00           C
ATOM   5770 2C31 POPEm  96      90.050  88.091  53.949  1.00  0.00           C
ATOM   5773 3C31 POPEm  96      91.282  87.210  53.669  1.00  0.00           C
ATOM   5776 4C31 POPEm  96      90.951  86.030  52.759  1.00  0.00           C
ATOM   5779 5C31 POPEm  96      92.112  85.071  52.489  1.00  0.00           C
ATOM   5782 6C31 POPEm  96      91.741  83.931  51.539  1.00  0.00           C
ATOM   5786  NH3 POPEn  97     123.841   6.781  27.769  1.00  0.00           N
ATOM   5790  C12 POPEn  97     125.152   7.411  28.189  1.00  0.00           C
ATOM   5793  C11 POPEn  97     125.012   8.890  28.609  1.00  0.00           C
ATOM   5796  P   POPEn  97     127.562   9.421  28.289  1.00  0.00           P
ATOM   5797  O13 POPEn  97     128.413  10.581  28.639  1.00  0.00           O
ATOM   5798  O14 POPEn  97     127.201   9.241  26.859  1.00  0.00           O
ATOM   5799  O11 POPEn  97     128.172   8.071  28.849  1.00  0.00           O
ATOM   5800  O12 POPEn  97     126.222   9.461  29.129  1.00  0.00           O
ATOM   5801  C1  POPEn  97     129.143   8.051  29.909  1.00  0.00           C
ATOM   5804  C2  POPEn  97     128.572   8.511  31.289  1.00  0.00           C
ATOM   5806  O21 POPEn  97     129.581   8.751  32.289  1.00  0.00           O
ATOM   5807  C21 POPEn  97     130.312   7.731  32.749  1.00  0.00           C
ATOM   5808  O22 POPEn  97     130.352   6.611  32.279  1.00  0.00           O
ATOM   5809  C22 POPEn  97     131.092   8.231  33.979  1.00  0.00           C
ATOM   5812  C3  POPEn  97     127.422   7.641  31.859  1.00  0.00           C
ATOM   5815  O31 POPEn  97     126.632   8.421  32.779  1.00  0.00           O
ATOM   5816  C31 POPEn  97     127.001   8.371  34.049  1.00  0.00           C
ATOM   5817  O32 POPEn  97     127.822   7.621  34.539  1.00  0.00           O
ATOM   5818  C32 POPEn  97     126.201   9.431  34.799  1.00  0.00           C
ATOM   5821  C23 POPEn  97     131.111   7.221  35.149  1.00  0.00           C
ATOM   5824  C24 POPEn  97     131.572   7.841  36.479  1.00  0.00           C
ATOM   5827  C25 POPEn  97     130.421   8.531  37.229  1.00  0.00           C
ATOM   5830  C26 POPEn  97     130.872   9.201  38.529  1.00  0.00           C
ATOM   5833  C27 POPEn  97     129.661   9.591  39.399  1.00  0.00           C
ATOM   5836  C28 POPEn  97     129.982  10.641  40.489  1.00  0.00           C
ATOM   5839  C29 POPEn  97     130.911  10.161  41.569  1.00  0.00           C
ATOM   5841 0C21 POPEn  97     131.011  10.711  42.799  1.00  0.00           C
ATOM   5843 1C21 POPEn  97     130.232  11.900  43.309  1.00  0.00           C
ATOM   5846 2C21 POPEn  97     129.292  11.560  44.479  1.00  0.00           C
ATOM   5849 3C21 POPEn  97     129.992  11.481  45.849  1.00  0.00           C
ATOM   5852 4C21 POPEn  97     130.191  12.851  46.519  1.00  0.00           C
ATOM   5855 5C21 POPEn  97     129.982  12.821  48.049  1.00  0.00           C
ATOM   5858 6C21 POPEn  97     128.511  12.631  48.439  1.00  0.00           C
ATOM   5861 7C21 POPEn  97     128.292  12.560  49.959  1.00  0.00           C
ATOM   5864 8C21 POPEn  97     126.832  12.281  50.319  1.00  0.00           C
ATOM   5868  C33 POPEn  97     126.411   9.381  36.319  1.00  0.00           C
ATOM   5871  C34 POPEn  97     125.712  10.551  37.009  1.00  0.00           C
ATOM   5874  C35 POPEn  97     125.322  10.251  38.469  1.00  0.00           C
ATOM   5877  C36 POPEn  97     124.122   9.310  38.569  1.00  0.00           C
ATOM   5880  C37 POPEn  97     123.781   8.951  40.009  1.00  0.00           C
ATOM   5883  C38 POPEn  97     122.620   7.951  40.109  1.00  0.00           C
ATOM   5886  C39 POPEn  97     122.111   7.771  41.539  1.00  0.00           C
ATOM   5889 0C31 POPEn  97     123.120   7.081  42.469  1.00  0.00           C
ATOM   5892 1C31 POPEn  97     122.681   7.111  43.939  1.00  0.00           C
ATOM   5895 2C31 POPEn  97     123.531   6.201  44.839  1.00  0.00           C
ATOM   5898 3C31 POPEn  97     123.171   4.711  44.719  1.00  0.00           C
ATOM   5901 4C31 POPEn  97     121.861   4.351  45.429  1.00  0.00           C
ATOM   5904 5C31 POPEn  97     121.260   3.021  44.959  1.00  0.00           C
ATOM   5907 6C31 POPEn  97     120.041   2.581  45.759  1.00  0.00           C
ATOM   5911  NH3 POPEo  98      83.771  16.831  24.949  1.00  0.00           N
ATOM   5915  C12 POPEo  98      85.271  16.690  25.109  1.00  0.00           C
ATOM   5918  C11 POPEo  98      85.701  15.261  25.429  1.00  0.00           C
ATOM   5921  P   POPEo  98      84.120  13.321  24.689  1.00  0.00           P
ATOM   5922  O13 POPEo  98      82.911  14.140  24.909  1.00  0.00           O
ATOM   5923  O14 POPEo  98      84.110  12.221  23.699  1.00  0.00           O
ATOM   5924  O11 POPEo  98      84.612  12.721  26.079  1.00  0.00           O
ATOM   5925  O12 POPEo  98      85.301  14.341  24.389  1.00  0.00           O
ATOM   5926  C1  POPEo  98      85.932  12.171  26.199  1.00  0.00           C
ATOM   5929  C2  POPEo  98      85.990  10.931  27.139  1.00  0.00           C
ATOM   5931  O21 POPEo  98      87.100  10.970  28.049  1.00  0.00           O
ATOM   5932  C21 POPEo  98      88.330  10.891  27.529  1.00  0.00           C
ATOM   5933  O22 POPEo  98      88.601  11.031  26.339  1.00  0.00           O
ATOM   5934  C22 POPEo  98      89.332  10.581  28.649  1.00  0.00           C
ATOM   5937  C3  POPEo  98      85.932   9.581  26.359  1.00  0.00           C
ATOM   5940  O31 POPEo  98      86.181   8.431  27.209  1.00  0.00           O
ATOM   5941  C31 POPEo  98      86.060   7.271  26.559  1.00  0.00           C
ATOM   5942  O32 POPEo  98      85.671   7.151  25.409  1.00  0.00           O
ATOM   5943  C32 POPEo  98      86.571   6.131  27.439  1.00  0.00           C
ATOM   5946  C23 POPEo  98      88.651   9.971  29.909  1.00  0.00           C
ATOM   5949  C24 POPEo  98      89.641   9.571  31.019  1.00  0.00           C
ATOM   5952  C25 POPEo  98      88.940   8.811  32.159  1.00  0.00           C
ATOM   5955  C26 POPEo  98      89.901   8.341  33.259  1.00  0.00           C
ATOM   5958  C27 POPEo  98      89.351   7.141  34.049  1.00  0.00           C
ATOM   5961  C28 POPEo  98      90.140   6.781  35.319  1.00  0.00           C
ATOM   5964  C29 POPEo  98      91.531   6.291  34.989  1.00  0.00           C
ATOM   5966 0C21 POPEo  98      92.220   5.311  35.599  1.00  0.00           C
ATOM   5968 1C21 POPEo  98      91.771   4.491  36.779  1.00  0.00           C
ATOM   5971 2C21 POPEo  98      92.650   4.731  38.019  1.00  0.00           C
ATOM   5974 3C21 POPEo  98      92.310   3.761  39.169  1.00  0.00           C
ATOM   5977 4C21 POPEo  98      93.330   3.791  40.299  1.00  0.00           C
ATOM   5980 5C21 POPEo  98      93.051   4.841  41.389  1.00  0.00           C
ATOM   5983 6C21 POPEo  98      94.110   4.781  42.499  1.00  0.00           C
ATOM   5986 7C21 POPEo  98      93.712   5.491  43.789  1.00  0.00           C
ATOM   5989 8C21 POPEo  98      94.791   5.391  44.879  1.00  0.00           C
ATOM   5993  C33 POPEo  98      85.451   5.131  27.829  1.00  0.00           C
ATOM   5996  C34 POPEo  98      84.621   5.561  29.049  1.00  0.00           C
ATOM   5999  C35 POPEo  98      85.430   5.551  30.359  1.00  0.00           C
ATOM   6002  C36 POPEo  98      84.612   5.771  31.639  1.00  0.00           C
ATOM   6005  C37 POPEo  98      85.281   5.231  32.919  1.00  0.00           C
ATOM   6008  C38 POPEo  98      84.361   5.251  34.139  1.00  0.00           C
ATOM   6011  C39 POPEo  98      84.730   4.181  35.199  1.00  0.00           C
ATOM   6014 0C31 POPEo  98      85.951   4.531  36.059  1.00  0.00           C
ATOM   6017 1C31 POPEo  98      86.321   3.401  37.039  1.00  0.00           C
ATOM   6020 2C31 POPEo  98      86.601   3.851  38.489  1.00  0.00           C
ATOM   6023 3C31 POPEo  98      87.841   4.731  38.659  1.00  0.00           C
ATOM   6026 4C31 POPEo  98      88.010   5.221  40.109  1.00  0.00           C
ATOM   6029 5C31 POPEo  98      89.091   6.301  40.269  1.00  0.00           C
ATOM   6032 6C31 POPEo  98      89.241   6.811  41.699  1.00  0.00           C
ATOM   6036  NH3 POPEp  99     105.601  77.689  30.389  1.00  0.00           N
ATOM   6040  C12 POPEp  99     104.241  77.079  30.459  1.00  0.00           C
ATOM   6043  C11 POPEp  99     104.231  75.590  30.799  1.00  0.00           C
ATOM   6046  P   POPEp  99     101.931  74.881  29.839  1.00  0.00           P
ATOM   6047  O13 POPEp  99     102.310  73.570  29.309  1.00  0.00           O
ATOM   6048  O14 POPEp  99     101.851  76.021  28.909  1.00  0.00           O
ATOM   6049  O11 POPEp  99     100.531  74.760  30.559  1.00  0.00           O
ATOM   6050  O12 POPEp  99     102.891  75.201  31.049  1.00  0.00           O
ATOM   6051  C1  POPEp  99     100.312  74.061  31.789  1.00  0.00           C
ATOM   6054  C2  POPEp  99     100.521  74.961  33.059  1.00  0.00           C
ATOM   6056  O21 POPEp  99      99.551  74.600  34.069  1.00  0.00           O
ATOM   6057  C21 POPEp  99     100.021  74.241  35.249  1.00  0.00           C
ATOM   6058  O22 POPEp  99     101.200  74.160  35.549  1.00  0.00           O
ATOM   6059  C22 POPEp  99      98.852  74.009  36.189  1.00  0.00           C
ATOM   6062  C3  POPEp  99     100.321  76.471  32.739  1.00  0.00           C
ATOM   6065  O31 POPEp  99     100.990  77.329  33.669  1.00  0.00           O
ATOM   6066  C31 POPEp  99     100.521  77.469  34.909  1.00  0.00           C
ATOM   6067  O32 POPEp  99     101.221  77.510  35.899  1.00  0.00           O
ATOM   6068  C32 POPEp  99      99.021  77.741  34.909  1.00  0.00           C
ATOM   6071  C23 POPEp  99      99.201  74.241  37.679  1.00  0.00           C
ATOM   6074  C24 POPEp  99      98.021  73.859  38.589  1.00  0.00           C
ATOM   6077  C25 POPEp  99      98.321  72.829  39.689  1.00  0.00           C
ATOM   6080  C26 POPEp  99      99.220  73.329  40.829  1.00  0.00           C
ATOM   6083  C27 POPEp  99      99.290  72.281  41.949  1.00  0.00           C
ATOM   6086  C28 POPEp  99     100.421  72.510  42.969  1.00  0.00           C
ATOM   6089  C29 POPEp  99     100.161  73.641  43.939  1.00  0.00           C
ATOM   6091 0C21 POPEp  99      99.801  73.521  45.229  1.00  0.00           C
ATOM   6093 1C21 POPEp  99      99.511  72.229  45.979  1.00  0.00           C
ATOM   6096 2C21 POPEp  99      98.280  72.320  46.909  1.00  0.00           C
ATOM   6099 3C21 POPEp  99      98.541  73.171  48.159  1.00  0.00           C
ATOM   6102 4C21 POPEp  99      97.431  73.090  49.209  1.00  0.00           C
ATOM   6105 5C21 POPEp  99      96.221  73.991  48.909  1.00  0.00           C
ATOM   6108 6C21 POPEp  99      95.382  74.251  50.169  1.00  0.00           C
ATOM   6111 7C21 POPEp  99      94.220  75.229  49.959  1.00  0.00           C
ATOM   6114 8C21 POPEp  99      93.601  75.701  51.279  1.00  0.00           C
ATOM   6118  C33 POPEp  99      98.601  78.329  36.269  1.00  0.00           C
ATOM   6121  C34 POPEp  99      97.100  78.601  36.379  1.00  0.00           C
ATOM   6124  C35 POPEp  99      96.661  78.859  37.839  1.00  0.00           C
ATOM   6127  C36 POPEp  99      97.351  80.070  38.489  1.00  0.00           C
ATOM   6130  C37 POPEp  99      97.151  80.119  40.009  1.00  0.00           C
ATOM   6133  C38 POPEp  99      98.171  81.001  40.739  1.00  0.00           C
ATOM   6136  C39 POPEp  99      98.321  80.601  42.219  1.00  0.00           C
ATOM   6139 0C31 POPEp  99      97.220  81.100  43.159  1.00  0.00           C
ATOM   6142 1C31 POPEp  99      97.431  80.569  44.579  1.00  0.00           C
ATOM   6145 2C31 POPEp  99      96.440  81.119  45.629  1.00  0.00           C
ATOM   6148 3C31 POPEp  99      96.801  80.741  47.079  1.00  0.00           C
ATOM   6151 4C31 POPEp  99      97.100  79.241  47.269  1.00  0.00           C
ATOM   6154 5C31 POPEp  99      97.281  78.790  48.729  1.00  0.00           C
ATOM   6157 6C31 POPEp  99      96.051  78.979  49.629  1.00  0.00           C
ATOM   6161  NH3 POPEq 100      79.741  18.630  29.479  1.00  0.00           N
ATOM   6165  C12 POPEq 100      81.242  18.611  29.489  1.00  0.00           C
ATOM   6168  C11 POPEq 100      81.832  20.021  29.319  1.00  0.00           C
ATOM   6171  P   POPEq 100      84.382  19.611  28.819  1.00  0.00           P
ATOM   6172  O13 POPEq 100      83.911  18.721  27.749  1.00  0.00           O
ATOM   6173  O14 POPEq 100      85.010  20.890  28.409  1.00  0.00           O
ATOM   6174  O11 POPEq 100      85.370  18.881  29.789  1.00  0.00           O
ATOM   6175  O12 POPEq 100      83.201  20.041  29.749  1.00  0.00           O
ATOM   6176  C1  POPEq 100      85.341  17.480  30.049  1.00  0.00           C
ATOM   6179  C2  POPEq 100      85.370  17.230  31.579  1.00  0.00           C
ATOM   6181  O21 POPEq 100      85.080  15.850  31.889  1.00  0.00           O
ATOM   6182  C21 POPEq 100      83.852  15.390  31.699  1.00  0.00           C
ATOM   6183  O22 POPEq 100      82.870  16.060  31.409  1.00  0.00           O
ATOM   6184  C22 POPEq 100      83.800  13.860  31.779  1.00  0.00           C
ATOM   6187  C3  POPEq 100      84.491  18.300  32.299  1.00  0.00           C
ATOM   6190  O31 POPEq 100      84.351  18.011  33.689  1.00  0.00           O
ATOM   6191  C31 POPEq 100      83.461  18.821  34.259  1.00  0.00           C
ATOM   6192  O32 POPEq 100      82.961  19.801  33.729  1.00  0.00           O
ATOM   6193  C32 POPEq 100      83.161  18.310  35.639  1.00  0.00           C
ATOM   6196  C23 POPEq 100      85.161  13.141  31.969  1.00  0.00           C
ATOM   6199  C24 POPEq 100      85.521  12.921  33.449  1.00  0.00           C
ATOM   6202  C25 POPEq 100      85.032  11.581  33.999  1.00  0.00           C
ATOM   6205  C26 POPEq 100      85.521  11.321  35.419  1.00  0.00           C
ATOM   6208  C27 POPEq 100      85.451   9.841  35.829  1.00  0.00           C
ATOM   6211  C28 POPEq 100      86.470   9.521  36.939  1.00  0.00           C
ATOM   6214  C29 POPEq 100      86.361   8.121  37.489  1.00  0.00           C
ATOM   6216 0C21 POPEq 100      85.640   7.771  38.559  1.00  0.00           C
ATOM   6218 1C21 POPEq 100      84.752   8.691  39.369  1.00  0.00           C
ATOM   6221 2C21 POPEq 100      85.312   9.091  40.749  1.00  0.00           C
ATOM   6224 3C21 POPEq 100      84.441  10.171  41.399  1.00  0.00           C
ATOM   6227 4C21 POPEq 100      84.860  10.591  42.809  1.00  0.00           C
ATOM   6230 5C21 POPEq 100      84.781   9.440  43.829  1.00  0.00           C
ATOM   6233 6C21 POPEq 100      84.962   9.921  45.279  1.00  0.00           C
ATOM   6236 7C21 POPEq 100      85.041   8.741  46.249  1.00  0.00           C
ATOM   6239 8C21 POPEq 100      85.172   9.171  47.719  1.00  0.00           C
ATOM   6243  C33 POPEq 100      82.471  19.351  36.549  1.00  0.00           C
ATOM   6246  C34 POPEq 100      83.070  19.311  37.959  1.00  0.00           C
ATOM   6249  C35 POPEq 100      82.230  20.111  38.949  1.00  0.00           C
ATOM   6252  C36 POPEq 100      82.720  19.960  40.399  1.00  0.00           C
ATOM   6255  C37 POPEq 100      82.170  21.081  41.269  1.00  0.00           C
ATOM   6258  C38 POPEq 100      82.401  20.890  42.759  1.00  0.00           C
ATOM   6261  C39 POPEq 100      81.902  22.111  43.539  1.00  0.00           C
ATOM   6264 0C31 POPEq 100      81.521  21.781  44.979  1.00  0.00           C
ATOM   6267 1C31 POPEq 100      81.002  23.001  45.739  1.00  0.00           C
ATOM   6270 2C31 POPEq 100      80.301  22.620  47.049  1.00  0.00           C
ATOM   6273 3C31 POPEq 100      79.941  23.841  47.889  1.00  0.00           C
ATOM   6276 4C31 POPEq 100      79.080  23.501  49.119  1.00  0.00           C
ATOM   6279 5C31 POPEq 100      78.631  24.761  49.879  1.00  0.00           C
ATOM   6282 6C31 POPEq 100      77.751  24.471  51.089  1.00  0.00           C
ATOM   6286  NH3 POPEr 101      21.770  11.381  28.329  1.00  0.00           N
ATOM   6290  C12 POPEr 101      20.660  12.391  28.169  1.00  0.00           C
ATOM   6293  C11 POPEr 101      19.271  11.741  28.269  1.00  0.00           C
ATOM   6296  P   POPEr 101      17.880  13.991  28.399  1.00  0.00           P
ATOM   6297  O13 POPEr 101      18.970  14.961  28.109  1.00  0.00           O
ATOM   6298  O14 POPEr 101      16.470  14.301  28.029  1.00  0.00           O
ATOM   6299  O11 POPEr 101      17.941  13.581  29.919  1.00  0.00           O
ATOM   6300  O12 POPEr 101      18.271  12.610  27.739  1.00  0.00           O
ATOM   6301  C1  POPEr 101      17.410  14.521  30.869  1.00  0.00           C
ATOM   6304  C2  POPEr 101      17.850  14.140  32.289  1.00  0.00           C
ATOM   6306  O21 POPEr 101      17.281  15.110  33.169  1.00  0.00           O
ATOM   6307  C21 POPEr 101      17.080  14.921  34.469  1.00  0.00           C
ATOM   6308  O22 POPEr 101      16.900  15.821  35.269  1.00  0.00           O
ATOM   6309  C22 POPEr 101      17.011  13.441  34.869  1.00  0.00           C
ATOM   6312  C3  POPEr 101      19.410  14.121  32.379  1.00  0.00           C
ATOM   6315  O31 POPEr 101      19.920  13.431  33.539  1.00  0.00           O
ATOM   6316  C31 POPEr 101      20.380  14.220  34.529  1.00  0.00           C
ATOM   6317  O32 POPEr 101      20.331  15.431  34.529  1.00  0.00           O
ATOM   6318  C32 POPEr 101      20.891  13.361  35.679  1.00  0.00           C
ATOM   6321  C23 POPEr 101      16.710  13.201  36.369  1.00  0.00           C
ATOM   6324  C24 POPEr 101      16.710  11.711  36.719  1.00  0.00           C
ATOM   6327  C25 POPEr 101      16.510  11.451  38.219  1.00  0.00           C
ATOM   6330  C26 POPEr 101      15.200  12.031  38.759  1.00  0.00           C
ATOM   6333  C27 POPEr 101      14.790  11.421  40.109  1.00  0.00           C
ATOM   6336  C28 POPEr 101      13.420  11.931  40.589  1.00  0.00           C
ATOM   6339  C29 POPEr 101      12.920  11.161  41.789  1.00  0.00           C
ATOM   6341 0C21 POPEr 101      12.611  11.641  43.009  1.00  0.00           C
ATOM   6343 1C21 POPEr 101      12.720  13.061  43.519  1.00  0.00           C
ATOM   6346 2C21 POPEr 101      13.351  13.141  44.919  1.00  0.00           C
ATOM   6349 3C21 POPEr 101      14.820  12.690  44.959  1.00  0.00           C
ATOM   6352 4C21 POPEr 101      15.400  12.610  46.379  1.00  0.00           C
ATOM   6355 5C21 POPEr 101      15.630  13.971  47.049  1.00  0.00           C
ATOM   6358 6C21 POPEr 101      17.120  14.231  47.359  1.00  0.00           C
ATOM   6361 7C21 POPEr 101      17.340  15.400  48.319  1.00  0.00           C
ATOM   6364 8C21 POPEr 101      18.810  15.681  48.619  1.00  0.00           C
ATOM   6368  C33 POPEr 101      20.391  13.821  37.079  1.00  0.00           C
ATOM   6371  C34 POPEr 101      21.530  14.341  37.969  1.00  0.00           C
ATOM   6374  C35 POPEr 101      21.101  14.521  39.439  1.00  0.00           C
ATOM   6377  C36 POPEr 101      22.290  14.851  40.369  1.00  0.00           C
ATOM   6380  C37 POPEr 101      21.870  14.930  41.849  1.00  0.00           C
ATOM   6383  C38 POPEr 101      23.000  15.351  42.809  1.00  0.00           C
ATOM   6386  C39 POPEr 101      22.560  16.491  43.759  1.00  0.00           C
ATOM   6389 0C31 POPEr 101      23.570  16.811  44.869  1.00  0.00           C
ATOM   6392 1C31 POPEr 101      23.261  18.131  45.609  1.00  0.00           C
ATOM   6395 2C31 POPEr 101      21.851  18.211  46.209  1.00  0.00           C
ATOM   6398 3C31 POPEr 101      21.470  19.601  46.749  1.00  0.00           C
ATOM   6401 4C31 POPEr 101      21.480  19.710  48.279  1.00  0.00           C
ATOM   6404 5C31 POPEr 101      20.900  21.030  48.789  1.00  0.00           C
ATOM   6407 6C31 POPEr 101      20.870  21.141  50.319  1.00  0.00           C
ATOM   6411  NH3 POPEs 102     113.980  28.351  71.839  1.00  0.00           N
ATOM   6415  C12 POPEs 102     114.600  29.071  73.009  1.00  0.00           C
ATOM   6418  C11 POPEs 102     116.031  29.571  72.729  1.00  0.00           C
ATOM   6421  P   POPEs 102     117.760  27.691  73.339  1.00  0.00           P
ATOM   6422  O13 POPEs 102     118.882  27.549  74.289  1.00  0.00           O
ATOM   6423  O14 POPEs 102     116.801  26.560  73.279  1.00  0.00           O
ATOM   6424  O11 POPEs 102     118.340  28.051  71.909  1.00  0.00           O
ATOM   6425  O12 POPEs 102     116.941  29.001  73.669  1.00  0.00           O
ATOM   6426  C1  POPEs 102     118.010  27.301  70.729  1.00  0.00           C
ATOM   6429  C2  POPEs 102     117.860  28.271  69.519  1.00  0.00           C
ATOM   6431  O21 POPEs 102     117.401  27.549  68.349  1.00  0.00           O
ATOM   6432  C21 POPEs 102     116.101  27.271  68.399  1.00  0.00           C
ATOM   6433  O22 POPEs 102     115.351  27.581  69.319  1.00  0.00           O
ATOM   6434  C22 POPEs 102     115.722  26.421  67.179  1.00  0.00           C
ATOM   6437  C3  POPEs 102     119.171  29.050  69.179  1.00  0.00           C
ATOM   6440  O31 POPEs 102     118.882  30.241  68.429  1.00  0.00           O
ATOM   6441  C31 POPEs 102     119.941  30.931  68.019  1.00  0.00           C
ATOM   6442  O32 POPEs 102     121.101  30.621  68.239  1.00  0.00           O
ATOM   6443  C32 POPEs 102     119.501  32.090  67.129  1.00  0.00           C
ATOM   6446  C23 POPEs 102     114.472  26.931  66.419  1.00  0.00           C
ATOM   6449  C24 POPEs 102     114.371  26.311  65.019  1.00  0.00           C
ATOM   6452  C25 POPEs 102     113.191  26.840  64.199  1.00  0.00           C
ATOM   6455  C26 POPEs 102     113.201  26.381  62.739  1.00  0.00           C
ATOM   6458  C27 POPEs 102     111.972  25.551  62.349  1.00  0.00           C
ATOM   6461  C28 POPEs 102     111.680  25.531  60.839  1.00  0.00           C
ATOM   6464  C29 POPEs 102     112.711  24.771  60.059  1.00  0.00           C
ATOM   6466 0C21 POPEs 102     112.812  24.741  58.709  1.00  0.00           C
ATOM   6468 1C21 POPEs 102     111.931  25.491  57.749  1.00  0.00           C
ATOM   6471 2C21 POPEs 102     112.681  25.960  56.489  1.00  0.00           C
ATOM   6474 3C21 POPEs 102     113.101  24.810  55.559  1.00  0.00           C
ATOM   6477 4C21 POPEs 102     113.691  25.331  54.249  1.00  0.00           C
ATOM   6480 5C21 POPEs 102     113.980  24.230  53.219  1.00  0.00           C
ATOM   6483 6C21 POPEs 102     114.530  24.790  51.899  1.00  0.00           C
ATOM   6486 7C21 POPEs 102     113.961  24.091  50.669  1.00  0.00           C
ATOM   6489 8C21 POPEs 102     114.351  24.771  49.349  1.00  0.00           C
ATOM   6493  C33 POPEs 102     119.892  31.881  65.649  1.00  0.00           C
ATOM   6496  C34 POPEs 102     119.411  33.030  64.759  1.00  0.00           C
ATOM   6499  C35 POPEs 102     120.071  33.061  63.379  1.00  0.00           C
ATOM   6502  C36 POPEs 102     119.661  31.941  62.409  1.00  0.00           C
ATOM   6505  C37 POPEs 102     120.491  31.980  61.119  1.00  0.00           C
ATOM   6508  C38 POPEs 102     121.562  30.890  61.029  1.00  0.00           C
ATOM   6511  C39 POPEs 102     122.541  31.051  59.849  1.00  0.00           C
ATOM   6514 0C31 POPEs 102     121.890  30.911  58.469  1.00  0.00           C
ATOM   6517 1C31 POPEs 102     122.921  30.681  57.349  1.00  0.00           C
ATOM   6520 2C31 POPEs 102     122.240  30.221  56.039  1.00  0.00           C
ATOM   6523 3C31 POPEs 102     123.241  29.681  54.999  1.00  0.00           C
ATOM   6526 4C31 POPEs 102     123.852  30.760  54.099  1.00  0.00           C
ATOM   6529 5C31 POPEs 102     124.822  30.150  53.079  1.00  0.00           C
ATOM   6532 6C31 POPEs 102     125.392  31.161  52.079  1.00  0.00           C
ATOM   6536  NH3 POPEt 103      55.691  79.649  28.409  1.00  0.00           N
ATOM   6540  C12 POPEt 103      54.471  80.509  28.629  1.00  0.00           C
ATOM   6543  C11 POPEt 103      53.191  79.671  28.449  1.00  0.00           C
ATOM   6546  P   POPEt 103      51.181  80.870  29.659  1.00  0.00           P
ATOM   6547  O13 POPEt 103      50.381  82.080  29.369  1.00  0.00           O
ATOM   6548  O14 POPEt 103      50.441  79.680  30.149  1.00  0.00           O
ATOM   6549  O11 POPEt 103      52.340  81.259  30.629  1.00  0.00           O
ATOM   6550  O12 POPEt 103      52.000  80.471  28.379  1.00  0.00           O
ATOM   6551  C1  POPEt 103      52.480  80.849  31.979  1.00  0.00           C
ATOM   6554  C2  POPEt 103      53.561  81.750  32.659  1.00  0.00           C
ATOM   6556  O21 POPEt 103      54.102  81.210  33.879  1.00  0.00           O
ATOM   6557  C21 POPEt 103      53.250  81.061  34.889  1.00  0.00           C
ATOM   6558  O22 POPEt 103      52.050  81.230  34.859  1.00  0.00           O
ATOM   6559  C22 POPEt 103      54.051  80.709  36.149  1.00  0.00           C
ATOM   6562  C3  POPEt 103      53.130  83.250  32.799  1.00  0.00           C
ATOM   6565  O31 POPEt 103      54.240  84.130  33.069  1.00  0.00           O
ATOM   6566  C31 POPEt 103      54.531  84.381  34.339  1.00  0.00           C
ATOM   6567  O32 POPEt 103      53.900  83.979  35.299  1.00  0.00           O
ATOM   6568  C32 POPEt 103      55.700  85.351  34.419  1.00  0.00           C
ATOM   6571  C23 POPEt 103      53.361  79.631  37.019  1.00  0.00           C
ATOM   6574  C24 POPEt 103      54.001  79.521  38.409  1.00  0.00           C
ATOM   6577  C25 POPEt 103      53.181  80.221  39.499  1.00  0.00           C
ATOM   6580  C26 POPEt 103      53.671  79.929  40.919  1.00  0.00           C
ATOM   6583  C27 POPEt 103      52.640  80.389  41.959  1.00  0.00           C
ATOM   6586  C28 POPEt 103      52.990  79.969  43.389  1.00  0.00           C
ATOM   6589  C29 POPEt 103      51.880  80.351  44.339  1.00  0.00           C
ATOM   6591 0C21 POPEt 103      52.011  80.631  45.649  1.00  0.00           C
ATOM   6593 1C21 POPEt 103      53.281  80.541  46.449  1.00  0.00           C
ATOM   6596 2C21 POPEt 103      53.041  79.760  47.759  1.00  0.00           C
ATOM   6599 3C21 POPEt 103      54.310  79.590  48.589  1.00  0.00           C
ATOM   6602 4C21 POPEt 103      54.051  78.840  49.909  1.00  0.00           C
ATOM   6605 5C21 POPEt 103      55.220  78.939  50.889  1.00  0.00           C
ATOM   6608 6C21 POPEt 103      54.811  78.641  52.339  1.00  0.00           C
ATOM   6611 7C21 POPEt 103      55.711  79.340  53.369  1.00  0.00           C
ATOM   6614 8C21 POPEt 103      55.360  79.009  54.819  1.00  0.00           C
ATOM   6618  C33 POPEt 103      56.381  85.321  35.809  1.00  0.00           C
ATOM   6621  C34 POPEt 103      57.370  84.150  35.939  1.00  0.00           C
ATOM   6624  C35 POPEt 103      57.761  83.899  37.399  1.00  0.00           C
ATOM   6627  C36 POPEt 103      59.040  83.061  37.519  1.00  0.00           C
ATOM   6630  C37 POPEt 103      59.340  82.681  38.969  1.00  0.00           C
ATOM   6633  C38 POPEt 103      60.681  81.939  39.119  1.00  0.00           C
ATOM   6636  C39 POPEt 103      61.910  82.851  38.979  1.00  0.00           C
ATOM   6639 0C31 POPEt 103      63.221  82.121  39.329  1.00  0.00           C
ATOM   6642 1C31 POPEt 103      64.451  83.021  39.149  1.00  0.00           C
ATOM   6645 2C31 POPEt 103      65.352  83.091  40.399  1.00  0.00           C
ATOM   6648 3C31 POPEt 103      64.660  83.770  41.589  1.00  0.00           C
ATOM   6651 4C31 POPEt 103      65.570  83.921  42.819  1.00  0.00           C
ATOM   6654 5C31 POPEt 103      64.841  84.521  44.019  1.00  0.00           C
ATOM   6657 6C31 POPEt 103      65.721  84.679  45.259  1.00  0.00           C
ATOM   6661  NH3 POPEu 104      33.210   2.001  28.089  1.00  0.00           N
ATOM   6665  C12 POPEu 104      32.860   0.550  28.219  1.00  0.00           C
ATOM   6668  C11 POPEu 104      31.340   0.330  28.209  1.00  0.00           C
ATOM   6671  P   POPEu 104      30.280  -1.520  29.709  1.00  0.00           P
ATOM   6672  O13 POPEu 104      29.060  -0.680  29.729  1.00  0.00           O
ATOM   6673  O14 POPEu 104      30.190  -3.000  29.719  1.00  0.00           O
ATOM   6674  O11 POPEu 104      31.300  -1.010  30.809  1.00  0.00           O
ATOM   6675  O12 POPEu 104      31.061  -1.070  28.409  1.00  0.00           O
ATOM   6676  C1  POPEu 104      31.760  -1.850  31.869  1.00  0.00           C
ATOM   6679  C2  POPEu 104      32.701  -1.090  32.859  1.00  0.00           C
ATOM   6681  O21 POPEu 104      31.910  -0.300  33.769  1.00  0.00           O
ATOM   6682  C21 POPEu 104      31.890  -0.770  35.009  1.00  0.00           C
ATOM   6683  O22 POPEu 104      32.300  -1.850  35.369  1.00  0.00           O
ATOM   6684  C22 POPEu 104      31.380   0.320  35.959  1.00  0.00           C
ATOM   6687  C3  POPEu 104      33.650  -0.130  32.109  1.00  0.00           C
ATOM   6690  O31 POPEu 104      34.271   0.880  32.939  1.00  0.00           O
ATOM   6691  C31 POPEu 104      35.451   0.560  33.469  1.00  0.00           C
ATOM   6692  O32 POPEu 104      36.000  -0.510  33.399  1.00  0.00           O
ATOM   6693  C32 POPEu 104      36.021   1.760  34.219  1.00  0.00           C
ATOM   6696  C23 POPEu 104      30.230  -0.160  36.859  1.00  0.00           C
ATOM   6699  C24 POPEu 104      30.720  -0.780  38.189  1.00  0.00           C
ATOM   6702  C25 POPEu 104      31.101   0.280  39.239  1.00  0.00           C
ATOM   6705  C26 POPEu 104      30.861  -0.170  40.699  1.00  0.00           C
ATOM   6708  C27 POPEu 104      30.720   1.020  41.659  1.00  0.00           C
ATOM   6711  C28 POPEu 104      30.500   0.600  43.129  1.00  0.00           C
ATOM   6714  C29 POPEu 104      31.791   0.240  43.799  1.00  0.00           C
ATOM   6716 0C21 POPEu 104      32.311   0.800  44.909  1.00  0.00           C
ATOM   6718 1C21 POPEu 104      31.700   1.901  45.759  1.00  0.00           C
ATOM   6721 2C21 POPEu 104      30.780   1.370  46.879  1.00  0.00           C
ATOM   6724 3C21 POPEu 104      30.380   2.441  47.909  1.00  0.00           C
ATOM   6727 4C21 POPEu 104      29.340   1.921  48.909  1.00  0.00           C
ATOM   6730 5C21 POPEu 104      29.200   2.771  50.189  1.00  0.00           C
ATOM   6733 6C21 POPEu 104      30.380   2.591  51.159  1.00  0.00           C
ATOM   6736 7C21 POPEu 104      30.181   3.331  52.489  1.00  0.00           C
ATOM   6739 8C21 POPEu 104      31.421   3.331  53.369  1.00  0.00           C
ATOM   6743  C33 POPEu 104      37.451   2.091  33.739  1.00  0.00           C
ATOM   6746  C34 POPEu 104      37.981   3.401  34.319  1.00  0.00           C
ATOM   6749  C35 POPEu 104      38.150   3.391  35.849  1.00  0.00           C
ATOM   6752  C36 POPEu 104      38.051   4.791  36.469  1.00  0.00           C
ATOM   6755  C37 POPEu 104      39.421   5.441  36.749  1.00  0.00           C
ATOM   6758  C38 POPEu 104      39.291   6.661  37.669  1.00  0.00           C
ATOM   6761  C39 POPEu 104      40.631   7.231  38.149  1.00  0.00           C
ATOM   6764 0C31 POPEu 104      40.422   8.421  39.089  1.00  0.00           C
ATOM   6767 1C31 POPEu 104      41.721   9.081  39.549  1.00  0.00           C
ATOM   6770 2C31 POPEu 104      41.460  10.311  40.439  1.00  0.00           C
ATOM   6773 3C31 POPEu 104      42.720  11.141  40.739  1.00  0.00           C
ATOM   6776 4C31 POPEu 104      43.801  10.371  41.509  1.00  0.00           C
ATOM   6779 5C31 POPEu 104      45.051  11.230  41.769  1.00  0.00           C
ATOM   6782 6C31 POPEu 104      46.171  10.461  42.479  1.00  0.00           C
ATOM   6786  NH3 POPEv 105      31.240  17.790  71.979  1.00  0.00           N
ATOM   6790  C12 POPEv 105      31.870  18.991  72.609  1.00  0.00           C
ATOM   6793  C11 POPEv 105      30.850  19.810  73.429  1.00  0.00           C
ATOM   6796  P   POPEv 105      29.611  22.050  73.039  1.00  0.00           P
ATOM   6797  O13 POPEv 105      29.300  22.060  74.479  1.00  0.00           O
ATOM   6798  O14 POPEv 105      30.631  23.021  72.569  1.00  0.00           O
ATOM   6799  O11 POPEv 105      28.310  22.431  72.269  1.00  0.00           O
ATOM   6800  O12 POPEv 105      30.041  20.601  72.559  1.00  0.00           O
ATOM   6801  C1  POPEv 105      27.580  21.560  71.429  1.00  0.00           C
ATOM   6804  C2  POPEv 105      27.730  22.041  69.969  1.00  0.00           C
ATOM   6806  O21 POPEv 105      26.820  21.299  69.149  1.00  0.00           O
ATOM   6807  C21 POPEv 105      25.570  21.731  69.209  1.00  0.00           C
ATOM   6808  O22 POPEv 105      25.140  22.611  69.919  1.00  0.00           O
ATOM   6809  C22 POPEv 105      24.790  21.071  68.079  1.00  0.00           C
ATOM   6812  C3  POPEv 105      29.191  21.861  69.459  1.00  0.00           C
ATOM   6815  O31 POPEv 105      29.361  22.111  68.059  1.00  0.00           O
ATOM   6816  C31 POPEv 105      29.480  23.381  67.659  1.00  0.00           C
ATOM   6817  O32 POPEv 105      29.381  24.360  68.369  1.00  0.00           O
ATOM   6818  C32 POPEv 105      29.980  23.341  66.209  1.00  0.00           C
ATOM   6821  C23 POPEv 105      24.431  22.171  67.059  1.00  0.00           C
ATOM   6824  C24 POPEv 105      24.160  21.611  65.659  1.00  0.00           C
ATOM   6827  C25 POPEv 105      23.900  22.701  64.609  1.00  0.00           C
ATOM   6830  C26 POPEv 105      24.930  23.841  64.649  1.00  0.00           C
ATOM   6833  C27 POPEv 105      24.910  24.751  63.419  1.00  0.00           C
ATOM   6836  C28 POPEv 105      25.891  25.931  63.589  1.00  0.00           C
ATOM   6839  C29 POPEv 105      26.361  26.690  62.379  1.00  0.00           C
ATOM   6841 0C21 POPEv 105      25.791  26.840  61.159  1.00  0.00           C
ATOM   6843 1C21 POPEv 105      24.470  26.321  60.659  1.00  0.00           C
ATOM   6846 2C21 POPEv 105      24.311  26.541  59.139  1.00  0.00           C
ATOM   6849 3C21 POPEv 105      25.230  25.671  58.279  1.00  0.00           C
ATOM   6852 4C21 POPEv 105      25.030  25.940  56.779  1.00  0.00           C
ATOM   6855 5C21 POPEv 105      25.931  25.101  55.859  1.00  0.00           C
ATOM   6858 6C21 POPEv 105      25.740  23.581  56.009  1.00  0.00           C
ATOM   6861 7C21 POPEv 105      26.271  22.800  54.799  1.00  0.00           C
ATOM   6864 8C21 POPEv 105      26.221  21.281  54.969  1.00  0.00           C
ATOM   6868  C33 POPEv 105      28.921  23.591  65.109  1.00  0.00           C
ATOM   6871  C34 POPEv 105      29.521  23.390  63.709  1.00  0.00           C
ATOM   6874  C35 POPEv 105      28.780  24.111  62.579  1.00  0.00           C
ATOM   6877  C36 POPEv 105      29.451  23.921  61.209  1.00  0.00           C
ATOM   6880  C37 POPEv 105      28.940  24.901  60.139  1.00  0.00           C
ATOM   6883  C38 POPEv 105      29.541  24.631  58.749  1.00  0.00           C
ATOM   6886  C39 POPEv 105      29.570  25.870  57.859  1.00  0.00           C
ATOM   6889 0C31 POPEv 105      30.150  25.580  56.469  1.00  0.00           C
ATOM   6892 1C31 POPEv 105      30.870  26.790  55.859  1.00  0.00           C
ATOM   6895 2C31 POPEv 105      31.101  26.611  54.359  1.00  0.00           C
ATOM   6898 3C31 POPEv 105      32.021  27.671  53.739  1.00  0.00           C
ATOM   6901 4C31 POPEv 105      33.480  27.549  54.219  1.00  0.00           C
ATOM   6904 5C31 POPEv 105      34.421  28.411  53.369  1.00  0.00           C
ATOM   6907 6C31 POPEv 105      35.881  28.361  53.849  1.00  0.00           C
ATOM   6911  NH3 POPEw 106      21.380  96.160  70.309  1.00  0.00           N
ATOM   6915  C12 POPEw 106      21.470  94.729  70.779  1.00  0.00           C
ATOM   6918  C11 POPEw 106      21.260  94.600  72.299  1.00  0.00           C
ATOM   6921  P   POPEw 106      20.670  92.109  72.749  1.00  0.00           P
ATOM   6922  O13 POPEw 106      21.250  91.960  74.099  1.00  0.00           O
ATOM   6923  O14 POPEw 106      19.560  91.240  72.309  1.00  0.00           O
ATOM   6924  O11 POPEw 106      21.820  91.981  71.669  1.00  0.00           O
ATOM   6925  O12 POPEw 106      20.230  93.630  72.579  1.00  0.00           O
ATOM   6926  C1  POPEw 106      22.510  90.741  71.549  1.00  0.00           C
ATOM   6929  C2  POPEw 106      22.371  90.111  70.139  1.00  0.00           C
ATOM   6931  O21 POPEw 106      22.730  91.081  69.129  1.00  0.00           O
ATOM   6932  C21 POPEw 106      23.461  90.601  68.159  1.00  0.00           C
ATOM   6933  O22 POPEw 106      23.780  89.430  67.999  1.00  0.00           O
ATOM   6934  C22 POPEw 106      23.931  91.741  67.269  1.00  0.00           C
ATOM   6937  C3  POPEw 106      20.961  89.531  69.859  1.00  0.00           C
ATOM   6940  O31 POPEw 106      20.980  88.470  68.859  1.00  0.00           O
ATOM   6941  C31 POPEw 106      20.740  88.870  67.619  1.00  0.00           C
ATOM   6942  O32 POPEw 106      20.640  90.029  67.279  1.00  0.00           O
ATOM   6943  C32 POPEw 106      20.791  87.700  66.639  1.00  0.00           C
ATOM   6946  C23 POPEw 106      24.790  91.170  66.129  1.00  0.00           C
ATOM   6949  C24 POPEw 106      25.070  92.210  65.049  1.00  0.00           C
ATOM   6952  C25 POPEw 106      25.490  91.539  63.739  1.00  0.00           C
ATOM   6955  C26 POPEw 106      25.471  92.529  62.579  1.00  0.00           C
ATOM   6958  C27 POPEw 106      25.420  91.820  61.219  1.00  0.00           C
ATOM   6961  C28 POPEw 106      25.750  92.781  60.059  1.00  0.00           C
ATOM   6964  C29 POPEw 106      24.730  93.870  59.799  1.00  0.00           C
ATOM   6966 0C21 POPEw 106      24.400  94.381  58.599  1.00  0.00           C
ATOM   6968 1C21 POPEw 106      24.990  93.961  57.269  1.00  0.00           C
ATOM   6971 2C21 POPEw 106      24.521  94.800  56.059  1.00  0.00           C
ATOM   6974 3C21 POPEw 106      25.041  96.240  55.989  1.00  0.00           C
ATOM   6977 4C21 POPEw 106      24.081  97.280  56.599  1.00  0.00           C
ATOM   6980 5C21 POPEw 106      24.550  98.740  56.439  1.00  0.00           C
ATOM   6983 6C21 POPEw 106      24.550  99.259  54.999  1.00  0.00           C
ATOM   6986 7C21 POPEw 106      24.820 100.771  54.949  1.00  0.00           C
ATOM   6989 8C21 POPEw 106      24.711 101.370  53.539  1.00  0.00           C
ATOM   6993  C33 POPEw 106      20.471  88.070  65.159  1.00  0.00           C
ATOM   6996  C34 POPEw 106      20.840  86.911  64.209  1.00  0.00           C
ATOM   6999  C35 POPEw 106      20.791  87.261  62.709  1.00  0.00           C
ATOM   7002  C36 POPEw 106      21.291  86.119  61.779  1.00  0.00           C
ATOM   7005  C37 POPEw 106      21.610  86.590  60.349  1.00  0.00           C
ATOM   7008  C38 POPEw 106      22.170  85.540  59.369  1.00  0.00           C
ATOM   7011  C39 POPEw 106      22.211  86.130  57.949  1.00  0.00           C
ATOM   7014 0C31 POPEw 106      23.061  85.360  56.929  1.00  0.00           C
ATOM   7017 1C31 POPEw 106      23.080  86.069  55.559  1.00  0.00           C
ATOM   7020 2C31 POPEw 106      24.090  85.491  54.559  1.00  0.00           C
ATOM   7023 3C31 POPEw 106      23.970  86.170  53.179  1.00  0.00           C
ATOM   7026 4C31 POPEw 106      24.871  85.521  52.109  1.00  0.00           C
ATOM   7029 5C31 POPEw 106      24.620  86.069  50.699  1.00  0.00           C
ATOM   7032 6C31 POPEw 106      25.340  85.289  49.599  1.00  0.00           C
ATOM   7036  NH3 POPEx 107      68.811  88.979  71.739  1.00  0.00           N
ATOM   7040  C12 POPEx 107      68.511  88.171  70.529  1.00  0.00           C
ATOM   7043  C11 POPEx 107      67.821  86.899  70.989  1.00  0.00           C
ATOM   7046  P   POPEx 107      67.171  84.671  69.749  1.00  0.00           P
ATOM   7047  O13 POPEx 107      67.201  84.020  71.079  1.00  0.00           O
ATOM   7048  O14 POPEx 107      65.970  84.491  68.909  1.00  0.00           O
ATOM   7049  O11 POPEx 107      68.511  84.271  68.999  1.00  0.00           O
ATOM   7050  O12 POPEx 107      67.441  86.201  69.839  1.00  0.00           O
ATOM   7051  C1  POPEx 107      68.491  83.381  67.889  1.00  0.00           C
ATOM   7054  C2  POPEx 107      68.551  84.141  66.549  1.00  0.00           C
ATOM   7056  O21 POPEx 107      69.220  83.271  65.609  1.00  0.00           O
ATOM   7057  C21 POPEx 107      68.521  83.021  64.519  1.00  0.00           C
ATOM   7058  O22 POPEx 107      67.370  83.371  64.299  1.00  0.00           O
ATOM   7059  C22 POPEx 107      69.410  82.300  63.519  1.00  0.00           C
ATOM   7062  C3  POPEx 107      69.351  85.470  66.629  1.00  0.00           C
ATOM   7065  O31 POPEx 107      69.820  85.871  65.319  1.00  0.00           O
ATOM   7066  C31 POPEx 107      69.981  87.179  65.139  1.00  0.00           C
ATOM   7067  O32 POPEx 107      69.791  88.031  65.999  1.00  0.00           O
ATOM   7068  C32 POPEx 107      70.360  87.459  63.679  1.00  0.00           C
ATOM   7071  C23 POPEx 107      68.671  81.951  62.209  1.00  0.00           C
ATOM   7074  C24 POPEx 107      68.021  80.561  62.269  1.00  0.00           C
ATOM   7077  C25 POPEx 107      67.330  80.140  60.969  1.00  0.00           C
ATOM   7080  C26 POPEx 107      68.180  80.421  59.719  1.00  0.00           C
ATOM   7083  C27 POPEx 107      67.852  79.521  58.519  1.00  0.00           C
ATOM   7086  C28 POPEx 107      68.561  80.031  57.249  1.00  0.00           C
ATOM   7089  C29 POPEx 107      68.580  79.009  56.139  1.00  0.00           C
ATOM   7091 0C21 POPEx 107      69.680  78.399  55.639  1.00  0.00           C
ATOM   7093 1C21 POPEx 107      71.100  78.601  56.089  1.00  0.00           C
ATOM   7096 2C21 POPEx 107      71.971  79.299  55.029  1.00  0.00           C
ATOM   7099 3C21 POPEx 107      73.351  79.689  55.589  1.00  0.00           C
ATOM   7102 4C21 POPEx 107      74.410  80.031  54.529  1.00  0.00           C
ATOM   7105 5C21 POPEx 107      74.771  78.869  53.579  1.00  0.00           C
ATOM   7108 6C21 POPEx 107      75.021  77.540  54.309  1.00  0.00           C
ATOM   7111 7C21 POPEx 107      75.650  76.461  53.409  1.00  0.00           C
ATOM   7114 8C21 POPEx 107      75.840  75.131  54.139  1.00  0.00           C
ATOM   7118  C33 POPEx 107      71.781  87.021  63.229  1.00  0.00           C
ATOM   7121  C34 POPEx 107      71.941  85.521  62.929  1.00  0.00           C
ATOM   7124  C35 POPEx 107      73.351  85.171  62.399  1.00  0.00           C
ATOM   7127  C36 POPEx 107      73.580  83.681  62.109  1.00  0.00           C
ATOM   7130  C37 POPEx 107      72.641  83.140  61.029  1.00  0.00           C
ATOM   7133  C38 POPEx 107      73.191  81.981  60.189  1.00  0.00           C
ATOM   7136  C39 POPEx 107      73.382  80.660  60.939  1.00  0.00           C
ATOM   7139 0C31 POPEx 107      73.731  79.531  59.949  1.00  0.00           C
ATOM   7142 1C31 POPEx 107      74.051  78.189  60.619  1.00  0.00           C
ATOM   7145 2C31 POPEx 107      73.171  77.039  60.109  1.00  0.00           C
ATOM   7148 3C31 POPEx 107      73.470  76.590  58.669  1.00  0.00           C
ATOM   7151 4C31 POPEx 107      72.400  75.619  58.149  1.00  0.00           C
ATOM   7154 5C31 POPEx 107      72.751  75.021  56.779  1.00  0.00           C
ATOM   7157 6C31 POPEx 107      71.602  74.210  56.169  1.00  0.00           C
ATOM   7161  NH3 POPEy 108     112.812  48.570  71.139  1.00  0.00           N
ATOM   7165  C12 POPEy 108     113.451  49.940  71.149  1.00  0.00           C
ATOM   7168  C11 POPEy 108     112.480  51.021  70.639  1.00  0.00           C
ATOM   7171  P   POPEy 108     113.181  53.470  69.869  1.00  0.00           P
ATOM   7172  O13 POPEy 108     111.871  54.001  69.449  1.00  0.00           O
ATOM   7173  O14 POPEy 108     114.150  54.491  70.389  1.00  0.00           O
ATOM   7174  O11 POPEy 108     113.800  52.759  68.609  1.00  0.00           O
ATOM   7175  O12 POPEy 108     113.000  52.320  70.929  1.00  0.00           O
ATOM   7176  C1  POPEy 108     112.951  52.369  67.509  1.00  0.00           C
ATOM   7179  C2  POPEy 108     113.010  53.360  66.319  1.00  0.00           C
ATOM   7181  O21 POPEy 108     112.812  52.611  65.119  1.00  0.00           O
ATOM   7182  C21 POPEy 108     111.571  52.280  64.859  1.00  0.00           C
ATOM   7183  O22 POPEy 108     110.570  52.799  65.349  1.00  0.00           O
ATOM   7184  C22 POPEy 108     111.571  51.081  63.939  1.00  0.00           C
ATOM   7187  C3  POPEy 108     114.402  54.061  66.259  1.00  0.00           C
ATOM   7190  O31 POPEy 108     114.670  54.701  65.009  1.00  0.00           O
ATOM   7191  C31 POPEy 108     115.421  53.979  64.169  1.00  0.00           C
ATOM   7192  O32 POPEy 108     115.652  52.791  64.249  1.00  0.00           O
ATOM   7193  C32 POPEy 108     115.951  54.901  63.079  1.00  0.00           C
ATOM   7196  C23 POPEy 108     111.771  51.439  62.449  1.00  0.00           C
ATOM   7199  C24 POPEy 108     112.301  50.210  61.699  1.00  0.00           C
ATOM   7202  C25 POPEy 108     112.291  50.291  60.169  1.00  0.00           C
ATOM   7205  C26 POPEy 108     112.860  48.991  59.579  1.00  0.00           C
ATOM   7208  C27 POPEy 108     112.611  48.830  58.079  1.00  0.00           C
ATOM   7211  C28 POPEy 108     113.010  47.440  57.549  1.00  0.00           C
ATOM   7214  C29 POPEy 108     114.501  47.220  57.469  1.00  0.00           C
ATOM   7216 0C21 POPEy 108     115.080  46.091  57.039  1.00  0.00           C
ATOM   7218 1C21 POPEy 108     114.332  44.841  56.649  1.00  0.00           C
ATOM   7221 2C21 POPEy 108     114.460  44.410  55.169  1.00  0.00           C
ATOM   7224 3C21 POPEy 108     113.660  43.120  54.929  1.00  0.00           C
ATOM   7227 4C21 POPEy 108     114.080  42.350  53.679  1.00  0.00           C
ATOM   7230 5C21 POPEy 108     113.502  40.919  53.659  1.00  0.00           C
ATOM   7233 6C21 POPEy 108     112.252  40.760  52.789  1.00  0.00           C
ATOM   7236 7C21 POPEy 108     111.610  39.381  52.959  1.00  0.00           C
ATOM   7239 8C21 POPEy 108     110.481  39.119  51.959  1.00  0.00           C
ATOM   7243  C33 POPEy 108     117.370  54.480  62.669  1.00  0.00           C
ATOM   7246  C34 POPEy 108     118.070  55.530  61.809  1.00  0.00           C
ATOM   7249  C35 POPEy 108     117.340  55.910  60.529  1.00  0.00           C
ATOM   7252  C36 POPEy 108     118.261  56.671  59.579  1.00  0.00           C
ATOM   7255  C37 POPEy 108     117.500  57.280  58.409  1.00  0.00           C
ATOM   7258  C38 POPEy 108     118.362  57.430  57.159  1.00  0.00           C
ATOM   7261  C39 POPEy 108     119.521  58.431  57.299  1.00  0.00           C
ATOM   7264 0C31 POPEy 108     120.451  58.370  56.089  1.00  0.00           C
ATOM   7267 1C31 POPEy 108     121.620  59.351  56.189  1.00  0.00           C
ATOM   7270 2C31 POPEy 108     122.701  59.049  55.139  1.00  0.00           C
ATOM   7273 3C31 POPEy 108     123.861  60.060  55.129  1.00  0.00           C
ATOM   7276 4C31 POPEy 108     124.840  59.920  56.299  1.00  0.00           C
ATOM   7279 5C31 POPEy 108     124.571  60.840  57.489  1.00  0.00           C
ATOM   7282 6C31 POPEy 108     125.421  60.480  58.709  1.00  0.00           C
ATOM   7286  NH3 POPEz 109      98.362  56.571  69.849  1.00  0.00           N
ATOM   7290  C12 POPEz 109      97.340  55.521  70.239  1.00  0.00           C
ATOM   7293  C11 POPEz 109      95.932  56.100  70.139  1.00  0.00           C
ATOM   7296  P   POPEz 109      93.420  55.541  70.009  1.00  0.00           P
ATOM   7297  O13 POPEz 109      92.492  54.529  70.569  1.00  0.00           O
ATOM   7298  O14 POPEz 109      93.350  56.931  70.509  1.00  0.00           O
ATOM   7299  O11 POPEz 109      93.311  55.571  68.419  1.00  0.00           O
ATOM   7300  O12 POPEz 109      94.941  55.080  70.239  1.00  0.00           O
ATOM   7301  C1  POPEz 109      93.721  54.410  67.679  1.00  0.00           C
ATOM   7304  C2  POPEz 109      93.241  54.451  66.189  1.00  0.00           C
ATOM   7306  O21 POPEz 109      93.730  53.300  65.459  1.00  0.00           O
ATOM   7307  C21 POPEz 109      95.021  53.160  65.249  1.00  0.00           C
ATOM   7308  O22 POPEz 109      95.911  53.911  65.589  1.00  0.00           O
ATOM   7309  C22 POPEz 109      95.271  51.771  64.649  1.00  0.00           C
ATOM   7312  C3  POPEz 109      93.541  55.800  65.459  1.00  0.00           C
ATOM   7315  O31 POPEz 109      93.251  55.709  64.049  1.00  0.00           O
ATOM   7316  C31 POPEz 109      92.112  56.229  63.609  1.00  0.00           C
ATOM   7317  O32 POPEz 109      91.282  56.811  64.279  1.00  0.00           O
ATOM   7318  C32 POPEz 109      92.011  55.960  62.109  1.00  0.00           C
ATOM   7321  C23 POPEz 109      96.120  51.780  63.359  1.00  0.00           C
ATOM   7324  C24 POPEz 109      95.271  51.851  62.079  1.00  0.00           C
ATOM   7327  C25 POPEz 109      95.920  51.100  60.909  1.00  0.00           C
ATOM   7330  C26 POPEz 109      94.931  50.779  59.789  1.00  0.00           C
ATOM   7333  C27 POPEz 109      95.500  49.771  58.769  1.00  0.00           C
ATOM   7336  C28 POPEz 109      94.411  49.230  57.829  1.00  0.00           C
ATOM   7339  C29 POPEz 109      94.980  48.340  56.759  1.00  0.00           C
ATOM   7341 0C21 POPEz 109      94.600  48.330  55.469  1.00  0.00           C
ATOM   7343 1C21 POPEz 109      93.480  49.119  54.849  1.00  0.00           C
ATOM   7346 2C21 POPEz 109      92.921  48.381  53.619  1.00  0.00           C
ATOM   7349 3C21 POPEz 109      93.830  48.470  52.379  1.00  0.00           C
ATOM   7352 4C21 POPEz 109      94.220  47.131  51.729  1.00  0.00           C
ATOM   7355 5C21 POPEz 109      95.481  46.460  52.309  1.00  0.00           C
ATOM   7358 6C21 POPEz 109      95.181  45.280  53.249  1.00  0.00           C
ATOM   7361 7C21 POPEz 109      96.321  44.251  53.309  1.00  0.00           C
ATOM   7364 8C21 POPEz 109      95.990  43.030  54.179  1.00  0.00           C
ATOM   7368  C33 POPEz 109      90.531  55.849  61.659  1.00  0.00           C
ATOM   7371  C34 POPEz 109      90.360  55.021  60.379  1.00  0.00           C
ATOM   7374  C35 POPEz 109      90.561  55.779  59.059  1.00  0.00           C
ATOM   7377  C36 POPEz 109      89.491  56.861  58.829  1.00  0.00           C
ATOM   7380  C37 POPEz 109      89.472  57.331  57.369  1.00  0.00           C
ATOM   7383  C38 POPEz 109      88.470  58.470  57.129  1.00  0.00           C
ATOM   7386  C39 POPEz 109      87.870  58.451  55.719  1.00  0.00           C
ATOM   7389 0C31 POPEz 109      88.922  58.360  54.599  1.00  0.00           C
ATOM   7392 1C31 POPEz 109      88.280  58.400  53.199  1.00  0.00           C
ATOM   7395 2C31 POPEz 109      89.271  58.131  52.059  1.00  0.00           C
ATOM   7398 3C31 POPEz 109      90.500  59.049  52.039  1.00  0.00           C
ATOM   7401 4C31 POPEz 109      90.150  60.541  51.999  1.00  0.00           C
ATOM   7404 5C31 POPEz 109      91.400  61.421  51.979  1.00  0.00           C
ATOM   7407 6C31 POPEz 109      91.060  62.910  51.949  1.00  0.00           C
ATOM   7411  NH3 POPE0 110     125.941  37.580  25.849  1.00  0.00           N
ATOM   7415  C12 POPE0 110     124.631  36.910  25.509  1.00  0.00           C
ATOM   7418  C11 POPE0 110     123.980  36.141  26.679  1.00  0.00           C
ATOM   7421  P   POPE0 110     122.860  33.799  26.289  1.00  0.00           P
ATOM   7422  O13 POPE0 110     124.110  33.299  25.679  1.00  0.00           O
ATOM   7423  O14 POPE0 110     121.591  33.229  25.799  1.00  0.00           O
ATOM   7424  O11 POPE0 110     122.961  33.540  27.839  1.00  0.00           O
ATOM   7425  O12 POPE0 110     122.851  35.390  26.209  1.00  0.00           O
ATOM   7426  C1  POPE0 110     122.340  32.411  28.439  1.00  0.00           C
ATOM   7429  C2  POPE0 110     121.480  32.880  29.619  1.00  0.00           C
ATOM   7431  O21 POPE0 110     120.771  31.760  30.199  1.00  0.00           O
ATOM   7432  C21 POPE0 110     121.521  31.030  30.989  1.00  0.00           C
ATOM   7433  O22 POPE0 110     122.701  31.241  31.239  1.00  0.00           O
ATOM   7434  C22 POPE0 110     120.722  29.891  31.629  1.00  0.00           C
ATOM   7437  C3  POPE0 110     120.461  33.979  29.239  1.00  0.00           C
ATOM   7440  O31 POPE0 110     119.851  34.440  30.449  1.00  0.00           O
ATOM   7441  C31 POPE0 110     118.931  35.381  30.349  1.00  0.00           C
ATOM   7442  O32 POPE0 110     118.531  35.910  29.329  1.00  0.00           O
ATOM   7443  C32 POPE0 110     118.301  35.561  31.729  1.00  0.00           C
ATOM   7446  C23 POPE0 110     120.862  29.850  33.169  1.00  0.00           C
ATOM   7449  C24 POPE0 110     120.360  28.530  33.769  1.00  0.00           C
ATOM   7452  C25 POPE0 110     120.951  28.241  35.169  1.00  0.00           C
ATOM   7455  C26 POPE0 110     120.370  26.960  35.789  1.00  0.00           C
ATOM   7458  C27 POPE0 110     121.060  26.511  37.099  1.00  0.00           C
ATOM   7461  C28 POPE0 110     121.200  27.591  38.189  1.00  0.00           C
ATOM   7464  C29 POPE0 110     119.880  28.181  38.629  1.00  0.00           C
ATOM   7466 0C21 POPE0 110     119.010  27.650  39.509  1.00  0.00           C
ATOM   7468 1C21 POPE0 110     119.150  26.331  40.229  1.00  0.00           C
ATOM   7471 2C21 POPE0 110     118.750  26.480  41.709  1.00  0.00           C
ATOM   7474 3C21 POPE0 110     118.691  25.131  42.429  1.00  0.00           C
ATOM   7477 4C21 POPE0 110     118.061  25.230  43.829  1.00  0.00           C
ATOM   7480 5C21 POPE0 110     117.790  23.861  44.469  1.00  0.00           C
ATOM   7483 6C21 POPE0 110     119.062  23.061  44.799  1.00  0.00           C
ATOM   7486 7C21 POPE0 110     118.782  21.571  45.019  1.00  0.00           C
ATOM   7489 8C21 POPE0 110     120.062  20.730  45.129  1.00  0.00           C
ATOM   7493  C33 POPE0 110     117.061  34.650  31.889  1.00  0.00           C
ATOM   7496  C34 POPE0 110     116.820  34.201  33.329  1.00  0.00           C
ATOM   7499  C35 POPE0 110     117.701  33.001  33.729  1.00  0.00           C
ATOM   7502  C36 POPE0 110     117.261  32.391  35.059  1.00  0.00           C
ATOM   7505  C37 POPE0 110     117.991  31.081  35.399  1.00  0.00           C
ATOM   7508  C38 POPE0 110     117.291  30.291  36.519  1.00  0.00           C
ATOM   7511  C39 POPE0 110     117.310  31.021  37.879  1.00  0.00           C
ATOM   7514 0C31 POPE0 110     116.390  30.361  38.909  1.00  0.00           C
ATOM   7517 1C31 POPE0 110     116.731  30.800  40.339  1.00  0.00           C
ATOM   7520 2C31 POPE0 110     115.840  30.101  41.379  1.00  0.00           C
ATOM   7523 3C31 POPE0 110     116.200  30.431  42.839  1.00  0.00           C
ATOM   7526 4C31 POPE0 110     117.590  29.931  43.249  1.00  0.00           C
ATOM   7529 5C31 POPE0 110     117.812  29.941  44.759  1.00  0.00           C
ATOM   7532 6C31 POPE0 110     119.171  29.351  45.169  1.00  0.00           C
ATOM   7536  NH3 POPE1 111     104.831  12.291  29.459  1.00  0.00           N
ATOM   7540  C12 POPE1 111     103.730  11.411  28.929  1.00  0.00           C
ATOM   7543  C11 POPE1 111     102.981  12.041  27.739  1.00  0.00           C
ATOM   7546  P   POPE1 111     100.671  11.331  26.679  1.00  0.00           P
ATOM   7547  O13 POPE1 111     100.731  12.371  25.629  1.00  0.00           O
ATOM   7548  O14 POPE1 111      99.980  10.071  26.359  1.00  0.00           O
ATOM   7549  O11 POPE1 111     100.041  12.031  27.939  1.00  0.00           O
ATOM   7550  O12 POPE1 111     102.131  11.041  27.189  1.00  0.00           O
ATOM   7551  C1  POPE1 111      99.001  11.440  28.699  1.00  0.00           C
ATOM   7554  C2  POPE1 111      98.691  12.371  29.899  1.00  0.00           C
ATOM   7556  O21 POPE1 111      99.791  12.430  30.839  1.00  0.00           O
ATOM   7557  C21 POPE1 111     100.010  11.381  31.619  1.00  0.00           C
ATOM   7558  O22 POPE1 111      99.351  10.360  31.669  1.00  0.00           O
ATOM   7559  C22 POPE1 111     101.171  11.760  32.549  1.00  0.00           C
ATOM   7562  C3  POPE1 111      97.310  12.121  30.559  1.00  0.00           C
ATOM   7565  O31 POPE1 111      97.112  12.961  31.719  1.00  0.00           O
ATOM   7566  C31 POPE1 111      96.501  14.121  31.499  1.00  0.00           C
ATOM   7567  O32 POPE1 111      96.160  14.541  30.399  1.00  0.00           O
ATOM   7568  C32 POPE1 111      96.271  14.781  32.859  1.00  0.00           C
ATOM   7571  C23 POPE1 111     101.451  10.801  33.729  1.00  0.00           C
ATOM   7574  C24 POPE1 111     100.301  10.671  34.729  1.00  0.00           C
ATOM   7577  C25 POPE1 111     100.671  10.001  36.059  1.00  0.00           C
ATOM   7580  C26 POPE1 111      99.451   9.661  36.929  1.00  0.00           C
ATOM   7583  C27 POPE1 111      99.851   9.051  38.279  1.00  0.00           C
ATOM   7586  C28 POPE1 111      98.750   8.191  38.959  1.00  0.00           C
ATOM   7589  C29 POPE1 111      98.082   8.851  40.139  1.00  0.00           C
ATOM   7591 0C21 POPE1 111      98.551   8.841  41.409  1.00  0.00           C
ATOM   7593 1C21 POPE1 111      99.840   8.211  41.859  1.00  0.00           C
ATOM   7596 2C21 POPE1 111      99.870   7.731  43.329  1.00  0.00           C
ATOM   7599 3C21 POPE1 111     101.312   7.451  43.779  1.00  0.00           C
ATOM   7602 4C21 POPE1 111     101.440   6.631  45.079  1.00  0.00           C
ATOM   7605 5C21 POPE1 111     102.891   6.611  45.589  1.00  0.00           C
ATOM   7608 6C21 POPE1 111     103.280   5.321  46.329  1.00  0.00           C
ATOM   7611 7C21 POPE1 111     104.781   5.291  46.669  1.00  0.00           C
ATOM   7614 8C21 POPE1 111     105.290   3.931  47.139  1.00  0.00           C
ATOM   7618  C33 POPE1 111      95.621  16.180  32.819  1.00  0.00           C
ATOM   7621  C34 POPE1 111      95.710  16.911  34.179  1.00  0.00           C
ATOM   7624  C35 POPE1 111      94.730  16.371  35.229  1.00  0.00           C
ATOM   7627  C36 POPE1 111      94.921  17.011  36.619  1.00  0.00           C
ATOM   7630  C37 POPE1 111      93.940  16.460  37.659  1.00  0.00           C
ATOM   7633  C38 POPE1 111      94.211  16.961  39.089  1.00  0.00           C
ATOM   7636  C39 POPE1 111      93.321  16.251  40.119  1.00  0.00           C
ATOM   7639 0C31 POPE1 111      93.660  16.611  41.579  1.00  0.00           C
ATOM   7642 1C31 POPE1 111      92.911  15.720  42.579  1.00  0.00           C
ATOM   7645 2C31 POPE1 111      93.280  16.001  44.049  1.00  0.00           C
ATOM   7648 3C31 POPE1 111      92.580  17.230  44.639  1.00  0.00           C
ATOM   7651 4C31 POPE1 111      91.130  16.970  45.059  1.00  0.00           C
ATOM   7654 5C31 POPE1 111      90.400  18.230  45.519  1.00  0.00           C
ATOM   7657 6C31 POPE1 111      88.961  17.980  45.979  1.00  0.00           C
ATOM   7661  NH3 POPE2 112      42.521  82.010  72.179  1.00  0.00           N
ATOM   7665  C12 POPE2 112      42.000  83.189  72.959  1.00  0.00           C
ATOM   7668  C11 POPE2 112      42.790  84.500  72.719  1.00  0.00           C
ATOM   7671  P   POPE2 112      41.631  86.960  72.579  1.00  0.00           P
ATOM   7672  O13 POPE2 112      41.080  87.891  73.589  1.00  0.00           O
ATOM   7673  O14 POPE2 112      42.610  87.560  71.659  1.00  0.00           O
ATOM   7674  O11 POPE2 112      40.410  86.520  71.659  1.00  0.00           O
ATOM   7675  O12 POPE2 112      42.090  85.619  73.269  1.00  0.00           O
ATOM   7676  C1  POPE2 112      40.561  85.509  70.669  1.00  0.00           C
ATOM   7679  C2  POPE2 112      39.701  85.750  69.389  1.00  0.00           C
ATOM   7681  O21 POPE2 112      40.290  85.120  68.259  1.00  0.00           O
ATOM   7682  C21 POPE2 112      40.380  83.830  68.209  1.00  0.00           C
ATOM   7683  O22 POPE2 112      40.021  83.040  69.069  1.00  0.00           O
ATOM   7684  C22 POPE2 112      40.970  83.429  66.859  1.00  0.00           C
ATOM   7687  C3  POPE2 112      39.541  87.229  68.979  1.00  0.00           C
ATOM   7690  O31 POPE2 112      39.201  87.319  67.569  1.00  0.00           O
ATOM   7691  C31 POPE2 112      38.331  88.189  67.119  1.00  0.00           C
ATOM   7692  O32 POPE2 112      37.541  88.830  67.779  1.00  0.00           O
ATOM   7693  C32 POPE2 112      38.590  88.381  65.619  1.00  0.00           C
ATOM   7696  C23 POPE2 112      39.980  83.701  65.719  1.00  0.00           C
ATOM   7699  C24 POPE2 112      40.631  83.651  64.339  1.00  0.00           C
ATOM   7702  C25 POPE2 112      39.651  83.940  63.199  1.00  0.00           C
ATOM   7705  C26 POPE2 112      40.360  84.061  61.849  1.00  0.00           C
ATOM   7708  C27 POPE2 112      39.400  84.281  60.679  1.00  0.00           C
ATOM   7711  C28 POPE2 112      40.131  84.590  59.359  1.00  0.00           C
ATOM   7714  C29 POPE2 112      40.800  85.941  59.399  1.00  0.00           C
ATOM   7716 0C21 POPE2 112      41.352  86.549  58.349  1.00  0.00           C
ATOM   7718 1C21 POPE2 112      41.422  85.951  56.969  1.00  0.00           C
ATOM   7721 2C21 POPE2 112      41.910  86.930  55.889  1.00  0.00           C
ATOM   7724 3C21 POPE2 112      42.320  86.190  54.609  1.00  0.00           C
ATOM   7727 4C21 POPE2 112      42.350  87.109  53.379  1.00  0.00           C
ATOM   7730 5C21 POPE2 112      40.951  87.369  52.809  1.00  0.00           C
ATOM   7733 6C21 POPE2 112      40.970  88.311  51.599  1.00  0.00           C
ATOM   7736 7C21 POPE2 112      39.590  88.540  50.979  1.00  0.00           C
ATOM   7739 8C21 POPE2 112      39.640  89.481  49.769  1.00  0.00           C
ATOM   7743  C33 POPE2 112      38.440  89.861  65.179  1.00  0.00           C
ATOM   7746  C34 POPE2 112      39.570  90.360  64.259  1.00  0.00           C
ATOM   7749  C35 POPE2 112      39.750  89.531  62.989  1.00  0.00           C
ATOM   7752  C36 POPE2 112      38.771  89.889  61.879  1.00  0.00           C
ATOM   7755  C37 POPE2 112      38.580  88.721  60.909  1.00  0.00           C
ATOM   7758  C38 POPE2 112      37.871  89.090  59.599  1.00  0.00           C
ATOM   7761  C39 POPE2 112      37.591  87.840  58.759  1.00  0.00           C
ATOM   7764 0C31 POPE2 112      37.392  88.131  57.269  1.00  0.00           C
ATOM   7767 1C31 POPE2 112      37.170  86.829  56.479  1.00  0.00           C
ATOM   7770 2C31 POPE2 112      36.941  87.090  54.989  1.00  0.00           C
ATOM   7773 3C31 POPE2 112      36.660  85.801  54.209  1.00  0.00           C
ATOM   7776 4C31 POPE2 112      36.271  86.069  52.759  1.00  0.00           C
ATOM   7779 5C31 POPE2 112      35.881  84.790  52.009  1.00  0.00           C
ATOM   7782 6C31 POPE2 112      35.460  85.029  50.559  1.00  0.00           C
ATOM   7786  NH3 POPE3 113      92.360 108.521  72.049  1.00  0.00           N
ATOM   7790  C12 POPE3 113      92.711 109.729  72.869  1.00  0.00           C
ATOM   7793  C11 POPE3 113      94.080 110.289  72.519  1.00  0.00           C
ATOM   7796  P   POPE3 113      95.481 112.401  73.079  1.00  0.00           P
ATOM   7797  O13 POPE3 113      95.120 113.721  73.639  1.00  0.00           O
ATOM   7798  O14 POPE3 113      96.720 111.759  73.549  1.00  0.00           O
ATOM   7799  O11 POPE3 113      95.411 112.509  71.479  1.00  0.00           O
ATOM   7800  O12 POPE3 113      94.290 111.399  73.379  1.00  0.00           O
ATOM   7801  C1  POPE3 113      94.501 113.511  70.989  1.00  0.00           C
ATOM   7804  C2  POPE3 113      94.150 113.390  69.469  1.00  0.00           C
ATOM   7806  O21 POPE3 113      93.251 112.290  69.199  1.00  0.00           O
ATOM   7807  C21 POPE3 113      91.991 112.590  69.479  1.00  0.00           C
ATOM   7808  O22 POPE3 113      91.580 113.639  69.929  1.00  0.00           O
ATOM   7809  C22 POPE3 113      91.072 111.410  69.199  1.00  0.00           C
ATOM   7812  C3  POPE3 113      95.411 113.250  68.589  1.00  0.00           C
ATOM   7815  O31 POPE3 113      95.132 113.709  67.249  1.00  0.00           O
ATOM   7816  C31 POPE3 113      95.220 112.811  66.279  1.00  0.00           C
ATOM   7817  O32 POPE3 113      95.411 111.619  66.429  1.00  0.00           O
ATOM   7818  C32 POPE3 113      95.132 113.521  64.929  1.00  0.00           C
ATOM   7821  C23 POPE3 113      90.360 111.641  67.849  1.00  0.00           C
ATOM   7824  C24 POPE3 113      91.312 111.421  66.669  1.00  0.00           C
ATOM   7827  C25 POPE3 113      90.801 111.981  65.339  1.00  0.00           C
ATOM   7830  C26 POPE3 113      89.481 111.370  64.869  1.00  0.00           C
ATOM   7833  C27 POPE3 113      88.411 112.440  64.609  1.00  0.00           C
ATOM   7836  C28 POPE3 113      87.201 111.951  63.799  1.00  0.00           C
ATOM   7839  C29 POPE3 113      87.632 111.520  62.419  1.00  0.00           C
ATOM   7841 0C21 POPE3 113      87.480 112.210  61.269  1.00  0.00           C
ATOM   7843 1C21 POPE3 113      86.811 113.550  61.119  1.00  0.00           C
ATOM   7846 2C21 POPE3 113      86.580 113.910  59.639  1.00  0.00           C
ATOM   7849 3C21 POPE3 113      85.652 115.111  59.469  1.00  0.00           C
ATOM   7852 4C21 POPE3 113      85.470 115.549  57.999  1.00  0.00           C
ATOM   7855 5C21 POPE3 113      86.191 116.869  57.679  1.00  0.00           C
ATOM   7858 6C21 POPE3 113      87.701 116.820  57.909  1.00  0.00           C
ATOM   7861 7C21 POPE3 113      88.330 118.210  57.789  1.00  0.00           C
ATOM   7864 8C21 POPE3 113      89.851 118.161  57.659  1.00  0.00           C
ATOM   7868  C33 POPE3 113      96.081 112.860  63.899  1.00  0.00           C
ATOM   7871  C34 POPE3 113      96.110 113.550  62.529  1.00  0.00           C
ATOM   7874  C35 POPE3 113      97.220 112.951  61.649  1.00  0.00           C
ATOM   7877  C36 POPE3 113      97.431 113.651  60.309  1.00  0.00           C
ATOM   7880  C37 POPE3 113      98.371 112.821  59.419  1.00  0.00           C
ATOM   7883  C38 POPE3 113      98.750 113.490  58.089  1.00  0.00           C
ATOM   7886  C39 POPE3 113      99.950 114.439  58.229  1.00  0.00           C
ATOM   7889 0C31 POPE3 113     100.491 114.920  56.879  1.00  0.00           C
ATOM   7892 1C31 POPE3 113     101.760 115.760  57.039  1.00  0.00           C
ATOM   7895 2C31 POPE3 113     102.261 116.370  55.729  1.00  0.00           C
ATOM   7898 3C31 POPE3 113     103.642 117.021  55.889  1.00  0.00           C
ATOM   7901 4C31 POPE3 113     103.681 118.009  57.059  1.00  0.00           C
ATOM   7904 5C31 POPE3 113     105.032 118.709  57.229  1.00  0.00           C
ATOM   7907 6C31 POPE3 113     105.271 119.071  58.689  1.00  0.00           C
ATOM   7911  NH3 POPE4 114      74.281  96.321  71.889  1.00  0.00           N
ATOM   7915  C12 POPE4 114      73.361  95.220  71.449  1.00  0.00           C
ATOM   7918  C11 POPE4 114      71.951  95.781  71.479  1.00  0.00           C
ATOM   7921  P   POPE4 114      70.251  96.771  73.159  1.00  0.00           P
ATOM   7922  O13 POPE4 114      69.220  95.830  72.659  1.00  0.00           O
ATOM   7923  O14 POPE4 114      70.240  97.061  74.599  1.00  0.00           O
ATOM   7924  O11 POPE4 114      70.271  98.070  72.249  1.00  0.00           O
ATOM   7925  O12 POPE4 114      71.660  96.160  72.829  1.00  0.00           O
ATOM   7926  C1  POPE4 114      69.390  97.991  71.119  1.00  0.00           C
ATOM   7929  C2  POPE4 114      69.550  99.130  70.069  1.00  0.00           C
ATOM   7931  O21 POPE4 114      69.301  98.581  68.759  1.00  0.00           O
ATOM   7932  C21 POPE4 114      68.110  98.009  68.659  1.00  0.00           C
ATOM   7933  O22 POPE4 114      67.140  98.231  69.349  1.00  0.00           O
ATOM   7934  C22 POPE4 114      68.211  96.820  67.699  1.00  0.00           C
ATOM   7937  C3  POPE4 114      70.960  99.749  70.109  1.00  0.00           C
ATOM   7940  O31 POPE4 114      71.001 101.021  69.449  1.00  0.00           O
ATOM   7941  C31 POPE4 114      71.421 101.240  68.199  1.00  0.00           C
ATOM   7942  O32 POPE4 114      71.501 102.361  67.709  1.00  0.00           O
ATOM   7943  C32 POPE4 114      71.882  99.971  67.459  1.00  0.00           C
ATOM   7946  C23 POPE4 114      67.481  97.051  66.359  1.00  0.00           C
ATOM   7949  C24 POPE4 114      68.312  97.910  65.409  1.00  0.00           C
ATOM   7952  C25 POPE4 114      67.600  98.189  64.059  1.00  0.00           C
ATOM   7955  C26 POPE4 114      67.000  96.939  63.389  1.00  0.00           C
ATOM   7958  C27 POPE4 114      66.641  97.201  61.929  1.00  0.00           C
ATOM   7961  C28 POPE4 114      66.041  95.970  61.209  1.00  0.00           C
ATOM   7964  C29 POPE4 114      65.790  96.221  59.739  1.00  0.00           C
ATOM   7966 0C21 POPE4 114      66.350  95.579  58.689  1.00  0.00           C
ATOM   7968 1C21 POPE4 114      67.391  94.500  58.749  1.00  0.00           C
ATOM   7971 2C21 POPE4 114      68.300  94.510  57.509  1.00  0.00           C
ATOM   7974 3C21 POPE4 114      67.610  93.979  56.229  1.00  0.00           C
ATOM   7977 4C21 POPE4 114      68.460  94.201  54.969  1.00  0.00           C
ATOM   7980 5C21 POPE4 114      67.981  93.410  53.749  1.00  0.00           C
ATOM   7983 6C21 POPE4 114      66.501  93.639  53.379  1.00  0.00           C
ATOM   7986 7C21 POPE4 114      66.100  92.930  52.079  1.00  0.00           C
ATOM   7989 8C21 POPE4 114      64.611  93.070  51.749  1.00  0.00           C
ATOM   7993  C33 POPE4 114      72.201 100.251  65.979  1.00  0.00           C
ATOM   7996  C34 POPE4 114      72.771  99.031  65.239  1.00  0.00           C
ATOM   7999  C35 POPE4 114      73.081  99.381  63.779  1.00  0.00           C
ATOM   8002  C36 POPE4 114      74.180  98.540  63.129  1.00  0.00           C
ATOM   8005  C37 POPE4 114      74.531  99.101  61.749  1.00  0.00           C
ATOM   8008  C38 POPE4 114      75.640  98.350  61.019  1.00  0.00           C
ATOM   8011  C39 POPE4 114      75.840  98.921  59.609  1.00  0.00           C
ATOM   8014 0C31 POPE4 114      76.900  98.161  58.809  1.00  0.00           C
ATOM   8017 1C31 POPE4 114      76.992  98.639  57.359  1.00  0.00           C
ATOM   8020 2C31 POPE4 114      78.051  97.880  56.559  1.00  0.00           C
ATOM   8023 3C31 POPE4 114      77.740  97.851  55.049  1.00  0.00           C
ATOM   8026 4C31 POPE4 114      77.841  99.211  54.369  1.00  0.00           C
ATOM   8029 5C31 POPE4 114      77.431  99.150  52.899  1.00  0.00           C
ATOM   8032 6C31 POPE4 114      77.531 100.500  52.189  1.00  0.00           C
ATOM   8036  NH3 POPE5 115      93.630  82.869  72.569  1.00  0.00           N
ATOM   8040  C12 POPE5 115      94.132  82.010  73.679  1.00  0.00           C
ATOM   8043  C11 POPE5 115      95.561  82.369  74.069  1.00  0.00           C
ATOM   8046  P   POPE5 115      97.410  80.910  75.179  1.00  0.00           P
ATOM   8047  O13 POPE5 115      98.311  82.061  74.919  1.00  0.00           O
ATOM   8048  O14 POPE5 115      97.550  80.180  76.449  1.00  0.00           O
ATOM   8049  O11 POPE5 115      97.510  79.969  73.919  1.00  0.00           O
ATOM   8050  O12 POPE5 115      95.941  81.421  75.059  1.00  0.00           O
ATOM   8051  C1  POPE5 115      97.580  78.561  74.129  1.00  0.00           C
ATOM   8054  C2  POPE5 115      97.351  77.861  72.779  1.00  0.00           C
ATOM   8056  O21 POPE5 115      95.980  78.049  72.389  1.00  0.00           O
ATOM   8057  C21 POPE5 115      95.771  78.660  71.239  1.00  0.00           C
ATOM   8058  O22 POPE5 115      96.551  79.431  70.679  1.00  0.00           O
ATOM   8059  C22 POPE5 115      94.451  78.110  70.669  1.00  0.00           C
ATOM   8062  C3  POPE5 115      97.602  76.340  72.849  1.00  0.00           C
ATOM   8065  O31 POPE5 115      97.620  75.840  71.509  1.00  0.00           O
ATOM   8066  C31 POPE5 115      97.650  74.531  71.359  1.00  0.00           C
ATOM   8067  O32 POPE5 115      97.611  73.701  72.249  1.00  0.00           O
ATOM   8068  C32 POPE5 115      97.911  74.220  69.899  1.00  0.00           C
ATOM   8071  C23 POPE5 115      94.491  77.820  69.159  1.00  0.00           C
ATOM   8074  C24 POPE5 115      93.381  76.851  68.709  1.00  0.00           C
ATOM   8077  C25 POPE5 115      93.330  76.710  67.179  1.00  0.00           C
ATOM   8080  C26 POPE5 115      93.292  75.271  66.639  1.00  0.00           C
ATOM   8083  C27 POPE5 115      93.091  75.271  65.109  1.00  0.00           C
ATOM   8086  C28 POPE5 115      93.321  73.891  64.439  1.00  0.00           C
ATOM   8089  C29 POPE5 115      94.791  73.570  64.349  1.00  0.00           C
ATOM   8091 0C21 POPE5 115      95.470  73.101  63.289  1.00  0.00           C
ATOM   8093 1C21 POPE5 115      94.941  72.741  61.919  1.00  0.00           C
ATOM   8096 2C21 POPE5 115      95.640  73.570  60.819  1.00  0.00           C
ATOM   8099 3C21 POPE5 115      95.391  73.030  59.409  1.00  0.00           C
ATOM   8102 4C21 POPE5 115      96.200  73.760  58.309  1.00  0.00           C
ATOM   8105 5C21 POPE5 115      95.850  75.249  58.189  1.00  0.00           C
ATOM   8108 6C21 POPE5 115      96.521  75.930  56.979  1.00  0.00           C
ATOM   8111 7C21 POPE5 115      96.212  77.429  56.889  1.00  0.00           C
ATOM   8114 8C21 POPE5 115      96.841  78.110  55.679  1.00  0.00           C
ATOM   8118  C33 POPE5 115      96.661  73.830  69.099  1.00  0.00           C
ATOM   8121  C34 POPE5 115      97.011  73.760  67.609  1.00  0.00           C
ATOM   8124  C35 POPE5 115      97.230  75.141  66.969  1.00  0.00           C
ATOM   8127  C36 POPE5 115      98.161  75.119  65.749  1.00  0.00           C
ATOM   8130  C37 POPE5 115      98.470  76.549  65.299  1.00  0.00           C
ATOM   8133  C38 POPE5 115      98.890  76.701  63.829  1.00  0.00           C
ATOM   8136  C39 POPE5 115      97.751  76.471  62.819  1.00  0.00           C
ATOM   8139 0C31 POPE5 115      96.650  77.531  62.919  1.00  0.00           C
ATOM   8142 1C31 POPE5 115      95.510  77.369  61.899  1.00  0.00           C
ATOM   8145 2C31 POPE5 115      94.851  78.719  61.569  1.00  0.00           C
ATOM   8148 3C31 POPE5 115      93.511  78.601  60.839  1.00  0.00           C
ATOM   8151 4C31 POPE5 115      92.392  78.040  61.719  1.00  0.00           C
ATOM   8154 5C31 POPE5 115      90.990  78.289  61.149  1.00  0.00           C
ATOM   8157 6C31 POPE5 115      89.860  77.741  62.029  1.00  0.00           C
ATOM   8161  NH3 POPE6 116     103.541  95.781  27.499  1.00  0.00           N
ATOM   8165  C12 POPE6 116     102.351  96.100  28.369  1.00  0.00           C
ATOM   8168  C11 POPE6 116     101.361  96.969  27.579  1.00  0.00           C
ATOM   8171  P   POPE6 116      99.941  98.611  29.079  1.00  0.00           P
ATOM   8172  O13 POPE6 116      99.481  99.660  28.169  1.00  0.00           O
ATOM   8173  O14 POPE6 116      99.161  98.340  30.299  1.00  0.00           O
ATOM   8174  O11 POPE6 116     101.440  98.910  29.479  1.00  0.00           O
ATOM   8175  O12 POPE6 116     100.150  97.261  28.279  1.00  0.00           O
ATOM   8176  C1  POPE6 116     101.760  99.971  30.379  1.00  0.00           C
ATOM   8179  C2  POPE6 116     101.701  99.521  31.869  1.00  0.00           C
ATOM   8181  O21 POPE6 116     102.471 100.369  32.729  1.00  0.00           O
ATOM   8182  C21 POPE6 116     102.220 101.660  32.749  1.00  0.00           C
ATOM   8183  O22 POPE6 116     101.312 102.249  32.199  1.00  0.00           O
ATOM   8184  C22 POPE6 116     103.301 102.350  33.579  1.00  0.00           C
ATOM   8187  C3  POPE6 116     102.261  98.091  32.029  1.00  0.00           C
ATOM   8190  O31 POPE6 116     102.161  97.620  33.389  1.00  0.00           O
ATOM   8191  C31 POPE6 116     103.292  97.571  34.079  1.00  0.00           C
ATOM   8192  O32 POPE6 116     104.390  97.939  33.719  1.00  0.00           O
ATOM   8193  C32 POPE6 116     103.051  96.829  35.389  1.00  0.00           C
ATOM   8196  C23 POPE6 116     103.940 101.501  34.709  1.00  0.00           C
ATOM   8199  C24 POPE6 116     103.070 101.399  35.969  1.00  0.00           C
ATOM   8202  C25 POPE6 116     103.181 102.630  36.869  1.00  0.00           C
ATOM   8205  C26 POPE6 116     102.781 102.350  38.329  1.00  0.00           C
ATOM   8208  C27 POPE6 116     102.790 103.619  39.179  1.00  0.00           C
ATOM   8211  C28 POPE6 116     102.521 103.330  40.669  1.00  0.00           C
ATOM   8214  C29 POPE6 116     102.220 104.609  41.409  1.00  0.00           C
ATOM   8216 0C21 POPE6 116     103.101 105.351  42.109  1.00  0.00           C
ATOM   8218 1C21 POPE6 116     104.561 105.020  42.299  1.00  0.00           C
ATOM   8221 2C21 POPE6 116     105.271 105.999  43.249  1.00  0.00           C
ATOM   8224 3C21 POPE6 116     104.682 106.011  44.669  1.00  0.00           C
ATOM   8227 4C21 POPE6 116     105.521 106.799  45.689  1.00  0.00           C
ATOM   8230 5C21 POPE6 116     105.671 108.289  45.369  1.00  0.00           C
ATOM   8233 6C21 POPE6 116     106.480 109.020  46.449  1.00  0.00           C
ATOM   8236 7C21 POPE6 116     106.731 110.500  46.119  1.00  0.00           C
ATOM   8239 8C21 POPE6 116     107.590 111.201  47.169  1.00  0.00           C
ATOM   8243  C33 POPE6 116     103.572  97.580  36.629  1.00  0.00           C
ATOM   8246  C34 POPE6 116     102.450  97.781  37.659  1.00  0.00           C
ATOM   8249  C35 POPE6 116     102.961  98.390  38.959  1.00  0.00           C
ATOM   8252  C36 POPE6 116     101.941  98.371  40.099  1.00  0.00           C
ATOM   8255  C37 POPE6 116     102.500  99.010  41.369  1.00  0.00           C
ATOM   8258  C38 POPE6 116     101.790  98.511  42.639  1.00  0.00           C
ATOM   8261  C39 POPE6 116     102.351  99.160  43.909  1.00  0.00           C
ATOM   8264 0C31 POPE6 116     101.911  98.429  45.179  1.00  0.00           C
ATOM   8267 1C31 POPE6 116     102.471  99.090  46.449  1.00  0.00           C
ATOM   8270 2C31 POPE6 116     102.310  98.180  47.669  1.00  0.00           C
ATOM   8273 3C31 POPE6 116     102.771  98.810  48.989  1.00  0.00           C
ATOM   8276 4C31 POPE6 116     104.201  99.360  48.959  1.00  0.00           C
ATOM   8279 5C31 POPE6 116     104.771  99.590  50.359  1.00  0.00           C
ATOM   8282 6C31 POPE6 116     106.101 100.330  50.359  1.00  0.00           C
ATOM   8286  NH3 POPE7 117      48.011 115.240  65.649  1.00  0.00           N
ATOM   8290  C12 POPE7 117      49.380 114.660  65.869  1.00  0.00           C
ATOM   8293  C11 POPE7 117      49.791 114.640  67.349  1.00  0.00           C
ATOM   8296  P   POPE7 117      51.551 112.690  67.679  1.00  0.00           P
ATOM   8297  O13 POPE7 117      52.462 112.490  68.819  1.00  0.00           O
ATOM   8298  O14 POPE7 117      50.321 111.869  67.589  1.00  0.00           O
ATOM   8299  O11 POPE7 117      52.462 112.471  66.409  1.00  0.00           O
ATOM   8300  O12 POPE7 117      51.142 114.211  67.519  1.00  0.00           O
ATOM   8301  C1  POPE7 117      52.020 112.550  65.079  1.00  0.00           C
ATOM   8304  C2  POPE7 117      53.041 111.759  64.219  1.00  0.00           C
ATOM   8306  O21 POPE7 117      53.021 112.070  62.809  1.00  0.00           O
ATOM   8307  C21 POPE7 117      51.880 111.930  62.149  1.00  0.00           C
ATOM   8308  O22 POPE7 117      50.761 111.851  62.639  1.00  0.00           O
ATOM   8309  C22 POPE7 117      52.201 111.790  60.659  1.00  0.00           C
ATOM   8312  C3  POPE7 117      52.930 110.240  64.499  1.00  0.00           C
ATOM   8315  O31 POPE7 117      53.871 109.500  63.699  1.00  0.00           O
ATOM   8316  C31 POPE7 117      54.962 109.049  64.279  1.00  0.00           C
ATOM   8317  O32 POPE7 117      55.271 109.229  65.449  1.00  0.00           O
ATOM   8318  C32 POPE7 117      55.800 108.301  63.249  1.00  0.00           C
ATOM   8321  C23 POPE7 117      51.012 111.221  59.849  1.00  0.00           C
ATOM   8324  C24 POPE7 117      51.460 110.410  58.629  1.00  0.00           C
ATOM   8327  C25 POPE7 117      51.481 111.111  57.259  1.00  0.00           C
ATOM   8330  C26 POPE7 117      52.230 110.200  56.269  1.00  0.00           C
ATOM   8333  C27 POPE7 117      52.061 110.591  54.789  1.00  0.00           C
ATOM   8336  C28 POPE7 117      52.941 109.749  53.839  1.00  0.00           C
ATOM   8339  C29 POPE7 117      54.410 109.931  54.159  1.00  0.00           C
ATOM   8341 0C21 POPE7 117      55.321 110.540  53.379  1.00  0.00           C
ATOM   8343 1C21 POPE7 117      55.051 111.130  52.029  1.00  0.00           C
ATOM   8346 2C21 POPE7 117      56.241 111.951  51.529  1.00  0.00           C
ATOM   8349 3C21 POPE7 117      56.070 112.361  50.059  1.00  0.00           C
ATOM   8352 4C21 POPE7 117      57.050 113.451  49.609  1.00  0.00           C
ATOM   8355 5C21 POPE7 117      58.521 113.119  49.899  1.00  0.00           C
ATOM   8358 6C21 POPE7 117      59.151 113.899  51.069  1.00  0.00           C
ATOM   8361 7C21 POPE7 117      59.861 113.000  52.099  1.00  0.00           C
ATOM   8364 8C21 POPE7 117      60.830 113.751  53.009  1.00  0.00           C
ATOM   8368  C33 POPE7 117      56.581 109.271  62.329  1.00  0.00           C
ATOM   8371  C34 POPE7 117      56.400 108.940  60.839  1.00  0.00           C
ATOM   8374  C35 POPE7 117      57.470 109.650  59.999  1.00  0.00           C
ATOM   8377  C36 POPE7 117      57.350 109.399  58.489  1.00  0.00           C
ATOM   8380  C37 POPE7 117      58.521 110.071  57.749  1.00  0.00           C
ATOM   8383  C38 POPE7 117      58.291 110.220  56.239  1.00  0.00           C
ATOM   8386  C39 POPE7 117      59.151 109.281  55.379  1.00  0.00           C
ATOM   8389 0C31 POPE7 117      58.852 109.469  53.889  1.00  0.00           C
ATOM   8392 1C31 POPE7 117      59.800 108.709  52.959  1.00  0.00           C
ATOM   8395 2C31 POPE7 117      59.390 108.849  51.489  1.00  0.00           C
ATOM   8398 3C31 POPE7 117      60.061 107.821  50.569  1.00  0.00           C
ATOM   8401 4C31 POPE7 117      61.540 108.079  50.279  1.00  0.00           C
ATOM   8404 5C31 POPE7 117      61.731 109.439  49.599  1.00  0.00           C
ATOM   8407 6C31 POPE7 117      63.051 109.580  48.849  1.00  0.00           C
ATOM   8411  NH3 POPE8 118      77.800 128.109  25.229  1.00  0.00           N
ATOM   8415  C12 POPE8 118      77.921 126.610  25.219  1.00  0.00           C
ATOM   8418  C11 POPE8 118      79.101 126.061  24.389  1.00  0.00           C
ATOM   8421  P   POPE8 118      78.731 123.569  25.109  1.00  0.00           P
ATOM   8422  O13 POPE8 118      77.441 123.740  25.789  1.00  0.00           O
ATOM   8423  O14 POPE8 118      78.910 122.210  24.539  1.00  0.00           O
ATOM   8424  O11 POPE8 118      79.891 123.870  26.129  1.00  0.00           O
ATOM   8425  O12 POPE8 118      78.860 124.701  24.009  1.00  0.00           O
ATOM   8426  C1  POPE8 118      79.871 123.301  27.449  1.00  0.00           C
ATOM   8429  C2  POPE8 118      79.211 124.229  28.499  1.00  0.00           C
ATOM   8431  O21 POPE8 118      80.000 124.201  29.719  1.00  0.00           O
ATOM   8432  C21 POPE8 118      80.980 125.120  29.809  1.00  0.00           C
ATOM   8433  O22 POPE8 118      81.291 125.910  28.939  1.00  0.00           O
ATOM   8434  C22 POPE8 118      81.620 125.041  31.209  1.00  0.00           C
ATOM   8437  C3  POPE8 118      77.720 123.810  28.789  1.00  0.00           C
ATOM   8440  O31 POPE8 118      77.241 124.320  30.049  1.00  0.00           O
ATOM   8441  C31 POPE8 118      76.070 123.821  30.439  1.00  0.00           C
ATOM   8442  O32 POPE8 118      75.311 123.149  29.759  1.00  0.00           O
ATOM   8443  C32 POPE8 118      75.911 124.110  31.919  1.00  0.00           C
ATOM   8446  C23 POPE8 118      80.821 125.811  32.289  1.00  0.00           C
ATOM   8449  C24 POPE8 118      81.531 125.960  33.639  1.00  0.00           C
ATOM   8452  C25 POPE8 118      80.901 127.061  34.509  1.00  0.00           C
ATOM   8455  C26 POPE8 118      81.661 127.431  35.799  1.00  0.00           C
ATOM   8458  C27 POPE8 118      81.002 128.630  36.509  1.00  0.00           C
ATOM   8461  C28 POPE8 118      81.781 129.120  37.739  1.00  0.00           C
ATOM   8464  C29 POPE8 118      81.142 130.340  38.359  1.00  0.00           C
ATOM   8466 0C21 POPE8 118      80.220 130.361  39.339  1.00  0.00           C
ATOM   8468 1C21 POPE8 118      79.640 129.171  40.059  1.00  0.00           C
ATOM   8471 2C21 POPE8 118      79.241 129.490  41.519  1.00  0.00           C
ATOM   8474 3C21 POPE8 118      80.430 129.781  42.449  1.00  0.00           C
ATOM   8477 4C21 POPE8 118      80.031 130.391  43.799  1.00  0.00           C
ATOM   8480 5C21 POPE8 118      79.180 129.469  44.689  1.00  0.00           C
ATOM   8483 6C21 POPE8 118      78.961 130.061  46.099  1.00  0.00           C
ATOM   8486 7C21 POPE8 118      78.140 129.120  46.999  1.00  0.00           C
ATOM   8489 8C21 POPE8 118      77.900 129.650  48.419  1.00  0.00           C
ATOM   8493  C33 POPE8 118      76.941 123.289  32.719  1.00  0.00           C
ATOM   8496  C34 POPE8 118      77.080 123.751  34.179  1.00  0.00           C
ATOM   8499  C35 POPE8 118      75.861 123.400  35.039  1.00  0.00           C
ATOM   8502  C36 POPE8 118      75.882 124.180  36.359  1.00  0.00           C
ATOM   8505  C37 POPE8 118      75.150 123.470  37.489  1.00  0.00           C
ATOM   8508  C38 POPE8 118      74.861 124.430  38.649  1.00  0.00           C
ATOM   8511  C39 POPE8 118      74.441 123.730  39.949  1.00  0.00           C
ATOM   8514 0C31 POPE8 118      73.900 124.749  40.959  1.00  0.00           C
ATOM   8517 1C31 POPE8 118      73.570 124.150  42.329  1.00  0.00           C
ATOM   8520 2C31 POPE8 118      72.992 125.211  43.269  1.00  0.00           C
ATOM   8523 3C31 POPE8 118      72.161 124.631  44.429  1.00  0.00           C
ATOM   8526 4C31 POPE8 118      72.992 123.830  45.449  1.00  0.00           C
ATOM   8529 5C31 POPE8 118      72.111 123.271  46.579  1.00  0.00           C
ATOM   8532 6C31 POPE8 118      72.910 122.630  47.709  1.00  0.00           C
ATOM   8536  NH3 POPE9 119      79.471  82.711  71.969  1.00  0.00           N
ATOM   8540  C12 POPE9 119      80.840  83.289  71.729  1.00  0.00           C
ATOM   8543  C11 POPE9 119      81.321  83.049  70.269  1.00  0.00           C
ATOM   8546  P   POPE9 119      83.730  84.090  70.479  1.00  0.00           P
ATOM   8547  O13 POPE9 119      83.601  85.001  71.649  1.00  0.00           O
ATOM   8548  O14 POPE9 119      84.180  82.700  70.739  1.00  0.00           O
ATOM   8549  O11 POPE9 119      84.691  84.749  69.389  1.00  0.00           O
ATOM   8550  O12 POPE9 119      82.322  83.979  69.799  1.00  0.00           O
ATOM   8551  C1  POPE9 119      84.341  85.001  68.019  1.00  0.00           C
ATOM   8554  C2  POPE9 119      85.582  85.391  67.139  1.00  0.00           C
ATOM   8556  O21 POPE9 119      85.330  85.080  65.749  1.00  0.00           O
ATOM   8557  C21 POPE9 119      84.641  85.999  65.089  1.00  0.00           C
ATOM   8558  O22 POPE9 119      84.191  87.021  65.569  1.00  0.00           O
ATOM   8559  C22 POPE9 119      84.481  85.570  63.619  1.00  0.00           C
ATOM   8562  C3  POPE9 119      86.871  84.609  67.529  1.00  0.00           C
ATOM   8565  O31 POPE9 119      88.040  85.160  66.879  1.00  0.00           O
ATOM   8566  C31 POPE9 119      88.922  84.299  66.349  1.00  0.00           C
ATOM   8567  O32 POPE9 119      88.970  83.101  66.539  1.00  0.00           O
ATOM   8568  C32 POPE9 119      89.781  85.050  65.359  1.00  0.00           C
ATOM   8571  C23 POPE9 119      83.970  86.729  62.729  1.00  0.00           C
ATOM   8574  C24 POPE9 119      84.250  86.580  61.229  1.00  0.00           C
ATOM   8577  C25 POPE9 119      83.461  85.461  60.529  1.00  0.00           C
ATOM   8580  C26 POPE9 119      82.021  85.840  60.139  1.00  0.00           C
ATOM   8583  C27 POPE9 119      81.300  84.640  59.499  1.00  0.00           C
ATOM   8586  C28 POPE9 119      79.941  84.990  58.879  1.00  0.00           C
ATOM   8589  C29 POPE9 119      79.290  83.751  58.339  1.00  0.00           C
ATOM   8591 0C21 POPE9 119      77.981  83.451  58.349  1.00  0.00           C
ATOM   8593 1C21 POPE9 119      76.871  84.351  58.829  1.00  0.00           C
ATOM   8596 2C21 POPE9 119      75.551  84.061  58.089  1.00  0.00           C
ATOM   8599 3C21 POPE9 119      75.531  84.451  56.609  1.00  0.00           C
ATOM   8602 4C21 POPE9 119      74.150  84.189  55.989  1.00  0.00           C
ATOM   8605 5C21 POPE9 119      73.921  84.910  54.649  1.00  0.00           C
ATOM   8608 6C21 POPE9 119      72.451  84.940  54.229  1.00  0.00           C
ATOM   8611 7C21 POPE9 119      72.220  85.701  52.919  1.00  0.00           C
ATOM   8614 8C21 POPE9 119      70.750  85.859  52.549  1.00  0.00           C
ATOM   8618  C33 POPE9 119      89.001  85.141  64.039  1.00  0.00           C
ATOM   8621  C34 POPE9 119      89.740  85.890  62.929  1.00  0.00           C
ATOM   8624  C35 POPE9 119      90.421  84.959  61.929  1.00  0.00           C
ATOM   8627  C36 POPE9 119      90.451  85.591  60.529  1.00  0.00           C
ATOM   8630  C37 POPE9 119      91.090  84.701  59.469  1.00  0.00           C
ATOM   8633  C38 POPE9 119      90.920  85.289  58.069  1.00  0.00           C
ATOM   8636  C39 POPE9 119      91.801  84.650  56.999  1.00  0.00           C
ATOM   8639 0C31 POPE9 119      91.282  83.330  56.409  1.00  0.00           C
ATOM   8642 1C31 POPE9 119      91.501  82.109  57.319  1.00  0.00           C
ATOM   8645 2C31 POPE9 119      91.480  80.789  56.529  1.00  0.00           C
ATOM   8648 3C31 POPE9 119      91.851  79.571  57.399  1.00  0.00           C
ATOM   8651 4C31 POPE9 119      91.832  78.271  56.589  1.00  0.00           C
ATOM   8654 5C31 POPE9 119      92.151  77.031  57.429  1.00  0.00           C
ATOM   8657 6C31 POPE9 119      92.141  75.719  56.639  1.00  0.00           C
ATOM   8661  NH3 POPE  120      26.861 120.050  72.059  1.00  0.00           N
ATOM   8665  C12 POPE  120      25.561 119.539  72.639  1.00  0.00           C
ATOM   8668  C11 POPE  120      24.470 120.619  72.569  1.00  0.00           C
ATOM   8671  P   POPE  120      22.340 121.349  73.879  1.00  0.00           P
ATOM   8672  O13 POPE  120      21.230 120.631  74.529  1.00  0.00           O
ATOM   8673  O14 POPE  120      22.960 122.520  74.539  1.00  0.00           O
ATOM   8674  O11 POPE  120      21.840 121.781  72.439  1.00  0.00           O
ATOM   8675  O12 POPE  120      23.431 120.270  73.469  1.00  0.00           O
ATOM   8676  C1  POPE  120      21.090 123.000  72.339  1.00  0.00           C
ATOM   8679  C2  POPE  120      20.391 123.219  70.949  1.00  0.00           C
ATOM   8681  O21 POPE  120      21.061 122.560  69.859  1.00  0.00           O
ATOM   8682  C21 POPE  120      20.880 121.251  69.789  1.00  0.00           C
ATOM   8683  O22 POPE  120      20.201 120.561  70.539  1.00  0.00           O
ATOM   8684  C22 POPE  120      21.630 120.671  68.589  1.00  0.00           C
ATOM   8687  C3  POPE  120      20.320 124.749  70.659  1.00  0.00           C
ATOM   8690  O31 POPE  120      19.310 125.130  69.699  1.00  0.00           O
ATOM   8691  C31 POPE  120      19.710 125.330  68.459  1.00  0.00           C
ATOM   8692  O32 POPE  120      20.750 124.931  67.959  1.00  0.00           O
ATOM   8693  C32 POPE  120      18.681 126.221  67.769  1.00  0.00           C
ATOM   8696  C23 POPE  120      21.340 121.399  67.249  1.00  0.00           C
ATOM   8699  C24 POPE  120      22.141 120.789  66.089  1.00  0.00           C
ATOM   8702  C25 POPE  120      21.980 121.549  64.769  1.00  0.00           C
ATOM   8705  C26 POPE  120      20.601 121.410  64.119  1.00  0.00           C
ATOM   8708  C27 POPE  120      20.601 122.080  62.739  1.00  0.00           C
ATOM   8711  C28 POPE  120      19.271 122.031  61.969  1.00  0.00           C
ATOM   8714  C29 POPE  120      19.500 122.420  60.519  1.00  0.00           C
ATOM   8716 0C21 POPE  120      18.830 123.311  59.779  1.00  0.00           C
ATOM   8718 1C21 POPE  120      17.650 124.160  60.199  1.00  0.00           C
ATOM   8721 2C21 POPE  120      17.700 125.591  59.619  1.00  0.00           C
ATOM   8724 3C21 POPE  120      17.550 125.661  58.089  1.00  0.00           C
ATOM   8727 4C21 POPE  120      17.281 127.070  57.559  1.00  0.00           C
ATOM   8730 5C21 POPE  120      16.550 127.061  56.209  1.00  0.00           C
ATOM   8733 6C21 POPE  120      16.240 128.479  55.699  1.00  0.00           C
ATOM   8736 7C21 POPE  120      15.250 128.479  54.529  1.00  0.00           C
ATOM   8739 8C21 POPE  120      14.860 129.900  54.079  1.00  0.00           C
ATOM   8743  C33 POPE  120      19.060 126.531  66.309  1.00  0.00           C
ATOM   8746  C34 POPE  120      18.320 127.751  65.779  1.00  0.00           C
ATOM   8749  C35 POPE  120      18.420 127.869  64.249  1.00  0.00           C
ATOM   8752  C36 POPE  120      17.601 129.039  63.719  1.00  0.00           C
ATOM   8755  C37 POPE  120      17.540 129.101  62.189  1.00  0.00           C
ATOM   8758  C38 POPE  120      16.750 130.320  61.689  1.00  0.00           C
ATOM   8761  C39 POPE  120      16.160 130.150  60.279  1.00  0.00           C
ATOM   8764 0C31 POPE  120      14.681 129.770  60.359  1.00  0.00           C
ATOM   8767 1C31 POPE  120      13.970 129.600  59.009  1.00  0.00           C
ATOM   8770 2C31 POPE  120      12.510 129.150  59.209  1.00  0.00           C
ATOM   8773 3C31 POPE  120      11.500 129.870  58.309  1.00  0.00           C
ATOM   8776 4C31 POPE  120      11.660 129.581  56.809  1.00  0.00           C
ATOM   8779 5C31 POPE  120      10.430 130.040  56.019  1.00  0.00           C
ATOM   8782 6C31 POPE  120      10.570 129.840  54.509  1.00  0.00           C
ATOM   8786  NH3 POPE  121       7.170  17.341  28.569  1.00  0.00           N
ATOM   8790  C12 POPE  121       7.200  16.341  29.689  1.00  0.00           C
ATOM   8793  C11 POPE  121       6.250  15.151  29.449  1.00  0.00           C
ATOM   8796  P   POPE  121       3.820  14.561  28.789  1.00  0.00           P
ATOM   8797  O13 POPE  121       4.300  14.131  27.459  1.00  0.00           O
ATOM   8798  O14 POPE  121       2.480  15.190  28.879  1.00  0.00           O
ATOM   8799  O11 POPE  121       3.910  13.311  29.779  1.00  0.00           O
ATOM   8800  O12 POPE  121       4.900  15.591  29.359  1.00  0.00           O
ATOM   8801  C1  POPE  121       2.780  12.441  29.929  1.00  0.00           C
ATOM   8804  C2  POPE  121       1.900  12.851  31.149  1.00  0.00           C
ATOM   8806  O21 POPE  121       2.210  12.061  32.329  1.00  0.00           O
ATOM   8807  C21 POPE  121       3.040  12.631  33.199  1.00  0.00           C
ATOM   8808  O22 POPE  121       3.550  13.730  33.079  1.00  0.00           O
ATOM   8809  C22 POPE  121       3.160  11.781  34.459  1.00  0.00           C
ATOM   8812  C3  POPE  121       0.370  12.771  30.889  1.00  0.00           C
ATOM   8815  O31 POPE  121      -0.280  13.560  31.909  1.00  0.00           O
ATOM   8816  C31 POPE  121      -1.550  13.300  32.139  1.00  0.00           C
ATOM   8817  O32 POPE  121      -2.250  12.541  31.489  1.00  0.00           O
ATOM   8818  C32 POPE  121      -2.050  14.101  33.349  1.00  0.00           C
ATOM   8821  C23 POPE  121       4.480  12.050  35.229  1.00  0.00           C
ATOM   8824  C24 POPE  121       4.450  11.560  36.679  1.00  0.00           C
ATOM   8827  C25 POPE  121       5.710  11.951  37.469  1.00  0.00           C
ATOM   8830  C26 POPE  121       5.510  11.961  38.999  1.00  0.00           C
ATOM   8833  C27 POPE  121       6.070  10.721  39.709  1.00  0.00           C
ATOM   8836  C28 POPE  121       6.050  10.881  41.249  1.00  0.00           C
ATOM   8839  C29 POPE  121       6.840   9.801  41.949  1.00  0.00           C
ATOM   8841 0C21 POPE  121       6.420   9.001  42.949  1.00  0.00           C
ATOM   8843 1C21 POPE  121       5.080   9.051  43.629  1.00  0.00           C
ATOM   8846 2C21 POPE  121       5.140   8.441  45.049  1.00  0.00           C
ATOM   8849 3C21 POPE  121       3.790   8.541  45.779  1.00  0.00           C
ATOM   8852 4C21 POPE  121       3.900   8.211  47.279  1.00  0.00           C
ATOM   8855 5C21 POPE  121       2.610   8.531  48.059  1.00  0.00           C
ATOM   8858 6C21 POPE  121       1.520   7.471  47.829  1.00  0.00           C
ATOM   8861 7C21 POPE  121       0.160   7.891  48.389  1.00  0.00           C
ATOM   8864 8C21 POPE  121      -0.910   6.831  48.109  1.00  0.00           C
ATOM   8868  C33 POPE  121      -2.880  13.211  34.289  1.00  0.00           C
ATOM   8871  C34 POPE  121      -3.630  13.991  35.379  1.00  0.00           C
ATOM   8874  C35 POPE  121      -2.720  14.480  36.519  1.00  0.00           C
ATOM   8877  C36 POPE  121      -3.520  15.140  37.649  1.00  0.00           C
ATOM   8880  C37 POPE  121      -3.960  16.561  37.279  1.00  0.00           C
ATOM   8883  C38 POPE  121      -4.961  17.200  38.259  1.00  0.00           C
ATOM   8886  C39 POPE  121      -4.411  17.460  39.669  1.00  0.00           C
ATOM   8889 0C31 POPE  121      -5.131  18.651  40.299  1.00  0.00           C
ATOM   8892 1C31 POPE  121      -4.671  19.050  41.699  1.00  0.00           C
ATOM   8895 2C31 POPE  121      -5.141  20.480  41.989  1.00  0.00           C
ATOM   8898 3C31 POPE  121      -4.931  20.931  43.439  1.00  0.00           C
ATOM   8901 4C31 POPE  121      -5.491  22.341  43.669  1.00  0.00           C
ATOM   8904 5C31 POPE  121      -5.231  22.850  45.089  1.00  0.00           C
ATOM   8907 6C31 POPE  121      -5.831  24.241  45.329  1.00  0.00           C
ATOM   8911  NH3 POPE  122      65.021  68.149  31.569  1.00  0.00           N
ATOM   8915  C12 POPE  122      63.550  67.861  31.369  1.00  0.00           C
ATOM   8918  C11 POPE  122      63.200  66.381  31.559  1.00  0.00           C
ATOM   8921  P   POPE  122      63.300  64.381  29.849  1.00  0.00           P
ATOM   8922  O13 POPE  122      62.050  64.900  29.259  1.00  0.00           O
ATOM   8923  O14 POPE  122      64.311  63.781  28.949  1.00  0.00           O
ATOM   8924  O11 POPE  122      63.000  63.349  30.999  1.00  0.00           O
ATOM   8925  O12 POPE  122      63.970  65.561  30.679  1.00  0.00           O
ATOM   8926  C1  POPE  122      64.102  62.710  31.659  1.00  0.00           C
ATOM   8929  C2  POPE  122      64.121  63.131  33.129  1.00  0.00           C
ATOM   8931  O21 POPE  122      65.330  62.601  33.699  1.00  0.00           O
ATOM   8932  C21 POPE  122      66.161  63.521  34.179  1.00  0.00           C
ATOM   8933  O22 POPE  122      65.882  64.690  34.379  1.00  0.00           O
ATOM   8934  C22 POPE  122      67.540  62.931  34.459  1.00  0.00           C
ATOM   8937  C3  POPE  122      62.821  62.619  33.839  1.00  0.00           C
ATOM   8940  O31 POPE  122      63.090  61.651  34.859  1.00  0.00           O
ATOM   8941  C31 POPE  122      63.320  60.421  34.429  1.00  0.00           C
ATOM   8942  O32 POPE  122      63.081  59.961  33.329  1.00  0.00           O
ATOM   8943  C32 POPE  122      64.021  59.631  35.529  1.00  0.00           C
ATOM   8946  C23 POPE  122      68.140  63.500  35.759  1.00  0.00           C
ATOM   8949  C24 POPE  122      69.430  62.811  36.199  1.00  0.00           C
ATOM   8952  C25 POPE  122      70.021  63.500  37.429  1.00  0.00           C
ATOM   8955  C26 POPE  122      70.771  62.591  38.419  1.00  0.00           C
ATOM   8958  C27 POPE  122      70.890  63.241  39.809  1.00  0.00           C
ATOM   8961  C28 POPE  122      71.882  62.541  40.769  1.00  0.00           C
ATOM   8964  C29 POPE  122      71.650  61.049  40.889  1.00  0.00           C
ATOM   8966 0C21 POPE  122      71.011  60.401  41.879  1.00  0.00           C
ATOM   8968 1C21 POPE  122      70.340  61.021  43.079  1.00  0.00           C
ATOM   8971 2C21 POPE  122      70.911  60.571  44.429  1.00  0.00           C
ATOM   8974 3C21 POPE  122      72.411  60.840  44.609  1.00  0.00           C
ATOM   8977 4C21 POPE  122      72.891  60.611  46.039  1.00  0.00           C
ATOM   8980 5C21 POPE  122      72.481  61.741  46.989  1.00  0.00           C
ATOM   8983 6C21 POPE  122      73.011  61.561  48.409  1.00  0.00           C
ATOM   8986 7C21 POPE  122      72.740  62.811  49.249  1.00  0.00           C
ATOM   8989 8C21 POPE  122      73.070  62.640  50.729  1.00  0.00           C
ATOM   8993  C33 POPE  122      64.650  60.459  36.669  1.00  0.00           C
ATOM   8996  C34 POPE  122      63.681  60.849  37.809  1.00  0.00           C
ATOM   8999  C35 POPE  122      63.160  59.669  38.649  1.00  0.00           C
ATOM   9002  C36 POPE  122      64.261  58.740  39.179  1.00  0.00           C
ATOM   9005  C37 POPE  122      63.951  58.149  40.559  1.00  0.00           C
ATOM   9008  C38 POPE  122      64.381  59.101  41.689  1.00  0.00           C
ATOM   9011  C39 POPE  122      63.860  58.701  43.079  1.00  0.00           C
ATOM   9014 0C31 POPE  122      62.340  58.781  43.189  1.00  0.00           C
ATOM   9017 1C31 POPE  122      61.831  58.690  44.639  1.00  0.00           C
ATOM   9020 2C31 POPE  122      60.321  58.890  44.729  1.00  0.00           C
ATOM   9023 3C31 POPE  122      59.791  58.991  46.169  1.00  0.00           C
ATOM   9026 4C31 POPE  122      59.830  57.681  46.959  1.00  0.00           C
ATOM   9029 5C31 POPE  122      59.102  57.811  48.299  1.00  0.00           C
ATOM   9032 6C31 POPE  122      58.970  56.491  49.069  1.00  0.00           C
ATOM   9036  NH3 POPE  123     103.590  73.641  71.529  1.00  0.00           N
ATOM   9040  C12 POPE  123     103.821  74.189  72.919  1.00  0.00           C
ATOM   9043  C11 POPE  123     105.090  73.609  73.549  1.00  0.00           C
ATOM   9046  P   POPE  123     106.521  71.751  72.389  1.00  0.00           P
ATOM   9047  O13 POPE  123     106.531  70.281  72.509  1.00  0.00           O
ATOM   9048  O14 POPE  123     106.361  72.340  71.029  1.00  0.00           O
ATOM   9049  O11 POPE  123     107.701  72.461  73.159  1.00  0.00           O
ATOM   9050  O12 POPE  123     105.260  72.240  73.189  1.00  0.00           O
ATOM   9051  C1  POPE  123     109.010  72.609  72.619  1.00  0.00           C
ATOM   9054  C2  POPE  123     109.180  73.891  71.759  1.00  0.00           C
ATOM   9056  O21 POPE  123     110.510  73.830  71.219  1.00  0.00           O
ATOM   9057  C21 POPE  123     110.611  74.201  69.969  1.00  0.00           C
ATOM   9058  O22 POPE  123     110.681  75.351  69.559  1.00  0.00           O
ATOM   9059  C22 POPE  123     110.710  72.951  69.109  1.00  0.00           C
ATOM   9062  C3  POPE  123     108.970  75.189  72.569  1.00  0.00           C
ATOM   9065  O31 POPE  123     108.870  76.311  71.669  1.00  0.00           O
ATOM   9066  C31 POPE  123     109.481  77.429  72.039  1.00  0.00           C
ATOM   9067  O32 POPE  123     110.021  77.631  73.119  1.00  0.00           O
ATOM   9068  C32 POPE  123     109.472  78.439  70.899  1.00  0.00           C
ATOM   9071  C23 POPE  123     111.072  73.329  67.669  1.00  0.00           C
ATOM   9074  C24 POPE  123     111.181  72.131  66.729  1.00  0.00           C
ATOM   9077  C25 POPE  123     111.521  72.549  65.299  1.00  0.00           C
ATOM   9080  C26 POPE  123     112.900  73.210  65.149  1.00  0.00           C
ATOM   9083  C27 POPE  123     112.851  74.539  64.389  1.00  0.00           C
ATOM   9086  C28 POPE  123     114.260  75.150  64.189  1.00  0.00           C
ATOM   9089  C29 POPE  123     114.180  76.509  63.559  1.00  0.00           C
ATOM   9091 0C21 POPE  123     114.631  76.881  62.339  1.00  0.00           C
ATOM   9093 1C21 POPE  123     115.321  76.001  61.329  1.00  0.00           C
ATOM   9096 2C21 POPE  123     114.361  75.601  60.189  1.00  0.00           C
ATOM   9099 3C21 POPE  123     113.870  76.780  59.329  1.00  0.00           C
ATOM   9102 4C21 POPE  123     113.231  76.320  58.019  1.00  0.00           C
ATOM   9105 5C21 POPE  123     112.632  77.469  57.189  1.00  0.00           C
ATOM   9108 6C21 POPE  123     111.130  77.271  56.899  1.00  0.00           C
ATOM   9111 7C21 POPE  123     110.521  78.430  56.099  1.00  0.00           C
ATOM   9114 8C21 POPE  123     109.001  78.340  55.979  1.00  0.00           C
ATOM   9118  C33 POPE  123     108.742  79.751  71.279  1.00  0.00           C
ATOM   9121  C34 POPE  123     109.271  80.930  70.459  1.00  0.00           C
ATOM   9124  C35 POPE  123     108.470  82.220  70.669  1.00  0.00           C
ATOM   9127  C36 POPE  123     108.521  82.751  72.109  1.00  0.00           C
ATOM   9130  C37 POPE  123     107.841  84.110  72.299  1.00  0.00           C
ATOM   9133  C38 POPE  123     108.660  85.330  71.829  1.00  0.00           C
ATOM   9136  C39 POPE  123     108.531  85.771  70.369  1.00  0.00           C
ATOM   9139 0C31 POPE  123     109.281  87.100  70.159  1.00  0.00           C
ATOM   9142 1C31 POPE  123     109.132  87.671  68.749  1.00  0.00           C
ATOM   9145 2C31 POPE  123     109.962  88.950  68.609  1.00  0.00           C
ATOM   9148 3C31 POPE  123     109.851  89.640  67.239  1.00  0.00           C
ATOM   9151 4C31 POPE  123     108.420  90.080  66.869  1.00  0.00           C
ATOM   9154 5C31 POPE  123     108.470  91.081  65.719  1.00  0.00           C
ATOM   9157 6C31 POPE  123     107.121  91.310  65.029  1.00  0.00           C
ATOM   9161  NH3 POPE  124      45.800  55.091  71.139  1.00  0.00           N
ATOM   9165  C12 POPE  124      44.461  55.210  71.799  1.00  0.00           C
ATOM   9168  C11 POPE  124      43.390  54.480  70.969  1.00  0.00           C
ATOM   9171  P   POPE  124      41.061  55.690  71.099  1.00  0.00           P
ATOM   9172  O13 POPE  124      41.371  57.021  71.689  1.00  0.00           O
ATOM   9173  O14 POPE  124      39.710  55.130  71.319  1.00  0.00           O
ATOM   9174  O11 POPE  124      41.341  55.741  69.559  1.00  0.00           O
ATOM   9175  O12 POPE  124      42.101  54.620  71.579  1.00  0.00           O
ATOM   9176  C1  POPE  124      40.631  56.671  68.749  1.00  0.00           C
ATOM   9179  C2  POPE  124      41.150  56.509  67.299  1.00  0.00           C
ATOM   9181  O21 POPE  124      40.441  57.320  66.349  1.00  0.00           O
ATOM   9182  C21 POPE  124      39.140  57.120  66.189  1.00  0.00           C
ATOM   9183  O22 POPE  124      38.420  56.390  66.839  1.00  0.00           O
ATOM   9184  C22 POPE  124      38.681  57.931  64.979  1.00  0.00           C
ATOM   9187  C3  POPE  124      41.212  55.000  66.899  1.00  0.00           C
ATOM   9190  O31 POPE  124      41.271  54.771  65.479  1.00  0.00           O
ATOM   9191  C31 POPE  124      42.440  54.990  64.909  1.00  0.00           C
ATOM   9192  O32 POPE  124      43.480  55.299  65.469  1.00  0.00           O
ATOM   9193  C32 POPE  124      42.262  54.831  63.399  1.00  0.00           C
ATOM   9196  C23 POPE  124      37.990  59.241  65.409  1.00  0.00           C
ATOM   9199  C24 POPE  124      37.262  59.951  64.269  1.00  0.00           C
ATOM   9202  C25 POPE  124      38.090  60.080  62.989  1.00  0.00           C
ATOM   9205  C26 POPE  124      37.431  61.040  61.989  1.00  0.00           C
ATOM   9208  C27 POPE  124      38.051  60.951  60.589  1.00  0.00           C
ATOM   9211  C28 POPE  124      37.550  62.061  59.639  1.00  0.00           C
ATOM   9214  C29 POPE  124      36.041  62.110  59.539  1.00  0.00           C
ATOM   9216 0C21 POPE  124      35.290  61.639  58.529  1.00  0.00           C
ATOM   9218 1C21 POPE  124      35.780  60.951  57.289  1.00  0.00           C
ATOM   9221 2C21 POPE  124      34.980  59.690  56.929  1.00  0.00           C
ATOM   9224 3C21 POPE  124      35.500  59.071  55.619  1.00  0.00           C
ATOM   9227 4C21 POPE  124      34.651  57.921  55.059  1.00  0.00           C
ATOM   9230 5C21 POPE  124      34.920  56.571  55.739  1.00  0.00           C
ATOM   9233 6C21 POPE  124      34.330  55.401  54.929  1.00  0.00           C
ATOM   9236 7C21 POPE  124      34.750  54.030  55.469  1.00  0.00           C
ATOM   9239 8C21 POPE  124      34.281  52.869  54.599  1.00  0.00           C
ATOM   9243  C33 POPE  124      41.341  55.919  62.789  1.00  0.00           C
ATOM   9246  C34 POPE  124      40.551  55.439  61.559  1.00  0.00           C
ATOM   9249  C35 POPE  124      41.422  55.119  60.339  1.00  0.00           C
ATOM   9252  C36 POPE  124      41.651  56.320  59.419  1.00  0.00           C
ATOM   9255  C37 POPE  124      40.601  56.421  58.309  1.00  0.00           C
ATOM   9258  C38 POPE  124      40.791  57.661  57.429  1.00  0.00           C
ATOM   9261  C39 POPE  124      39.820  57.689  56.239  1.00  0.00           C
ATOM   9264 0C31 POPE  124      39.951  59.001  55.439  1.00  0.00           C
ATOM   9267 1C31 POPE  124      39.090  59.090  54.169  1.00  0.00           C
ATOM   9270 2C31 POPE  124      39.271  57.939  53.169  1.00  0.00           C
ATOM   9273 3C31 POPE  124      38.241  56.811  53.319  1.00  0.00           C
ATOM   9276 4C31 POPE  124      38.431  55.701  52.269  1.00  0.00           C
ATOM   9279 5C31 POPE  124      37.480  54.510  52.459  1.00  0.00           C
ATOM   9282 6C31 POPE  124      37.602  53.460  51.359  1.00  0.00           C
ATOM   9286  NH3 POPE  125      28.261 100.229  26.379  1.00  0.00           N
ATOM   9290  C12 POPE  125      29.121  99.901  25.199  1.00  0.00           C
ATOM   9293  C11 POPE  125      29.121  98.400  24.899  1.00  0.00           C
ATOM   9296  P   POPE  125      31.540  97.420  24.709  1.00  0.00           P
ATOM   9297  O13 POPE  125      32.120  96.461  23.749  1.00  0.00           O
ATOM   9298  O14 POPE  125      32.431  98.511  25.139  1.00  0.00           O
ATOM   9299  O11 POPE  125      31.021  96.571  25.909  1.00  0.00           O
ATOM   9300  O12 POPE  125      30.240  98.079  24.059  1.00  0.00           O
ATOM   9301  C1  POPE  125      31.131  96.890  27.299  1.00  0.00           C
ATOM   9304  C2  POPE  125      31.470  95.591  28.049  1.00  0.00           C
ATOM   9306  O21 POPE  125      31.031  95.661  29.419  1.00  0.00           O
ATOM   9307  C21 POPE  125      31.681  96.461  30.249  1.00  0.00           C
ATOM   9308  O22 POPE  125      32.681  97.100  29.999  1.00  0.00           O
ATOM   9309  C22 POPE  125      30.980  96.479  31.619  1.00  0.00           C
ATOM   9312  C3  POPE  125      32.971  95.190  27.809  1.00  0.00           C
ATOM   9315  O31 POPE  125      33.370  93.921  28.349  1.00  0.00           O
ATOM   9316  C31 POPE  125      32.990  92.851  27.669  1.00  0.00           C
ATOM   9317  O32 POPE  125      32.151  92.840  26.789  1.00  0.00           O
ATOM   9318  C32 POPE  125      33.890  91.689  28.059  1.00  0.00           C
ATOM   9321  C23 POPE  125      31.960  96.361  32.819  1.00  0.00           C
ATOM   9324  C24 POPE  125      31.310  96.741  34.159  1.00  0.00           C
ATOM   9327  C25 POPE  125      32.230  96.510  35.379  1.00  0.00           C
ATOM   9330  C26 POPE  125      31.560  96.911  36.699  1.00  0.00           C
ATOM   9333  C27 POPE  125      32.431  96.680  37.939  1.00  0.00           C
ATOM   9336  C28 POPE  125      31.651  96.981  39.239  1.00  0.00           C
ATOM   9339  C29 POPE  125      32.201  96.580  40.589  1.00  0.00           C
ATOM   9341 0C21 POPE  125      33.451  96.361  41.029  1.00  0.00           C
ATOM   9343 1C21 POPE  125      34.791  96.450  40.339  1.00  0.00           C
ATOM   9346 2C21 POPE  125      35.631  97.671  40.779  1.00  0.00           C
ATOM   9349 3C21 POPE  125      35.620  97.979  42.279  1.00  0.00           C
ATOM   9352 4C21 POPE  125      36.390  99.259  42.639  1.00  0.00           C
ATOM   9355 5C21 POPE  125      36.291  99.531  44.149  1.00  0.00           C
ATOM   9358 6C21 POPE  125      37.160 100.689  44.649  1.00  0.00           C
ATOM   9361 7C21 POPE  125      37.210 100.710  46.179  1.00  0.00           C
ATOM   9364 8C21 POPE  125      38.121 101.799  46.739  1.00  0.00           C
ATOM   9368  C33 POPE  125      33.631  91.240  29.509  1.00  0.00           C
ATOM   9371  C34 POPE  125      34.701  90.270  30.029  1.00  0.00           C
ATOM   9374  C35 POPE  125      36.080  90.890  30.319  1.00  0.00           C
ATOM   9377  C36 POPE  125      36.991  89.869  31.039  1.00  0.00           C
ATOM   9380  C37 POPE  125      38.070  90.521  31.919  1.00  0.00           C
ATOM   9383  C38 POPE  125      38.940  89.551  32.739  1.00  0.00           C
ATOM   9386  C39 POPE  125      38.150  88.460  33.469  1.00  0.00           C
ATOM   9389 0C31 POPE  125      39.000  87.671  34.469  1.00  0.00           C
ATOM   9392 1C31 POPE  125      38.241  86.470  35.049  1.00  0.00           C
ATOM   9395 2C31 POPE  125      38.760  85.990  36.409  1.00  0.00           C
ATOM   9398 3C31 POPE  125      40.181  85.421  36.399  1.00  0.00           C
ATOM   9401 4C31 POPE  125      40.710  85.099  37.809  1.00  0.00           C
ATOM   9404 5C31 POPE  125      39.910  84.001  38.519  1.00  0.00           C
ATOM   9407 6C31 POPE  125      40.352  83.759  39.959  1.00  0.00           C
ATOM   9411  NH3 POPE  126      65.521  50.719  71.519  1.00  0.00           N
ATOM   9415  C12 POPE  126      65.410  49.681  72.609  1.00  0.00           C
ATOM   9418  C11 POPE  126      66.181  50.060  73.899  1.00  0.00           C
ATOM   9421  P   POPE  126      66.801  52.050  75.489  1.00  0.00           P
ATOM   9422  O13 POPE  126      66.041  52.471  76.689  1.00  0.00           O
ATOM   9423  O14 POPE  126      67.981  51.190  75.739  1.00  0.00           O
ATOM   9424  O11 POPE  126      67.261  53.340  74.699  1.00  0.00           O
ATOM   9425  O12 POPE  126      65.851  51.361  74.409  1.00  0.00           O
ATOM   9426  C1  POPE  126      66.330  54.181  73.999  1.00  0.00           C
ATOM   9429  C2  POPE  126      66.571  54.171  72.459  1.00  0.00           C
ATOM   9431  O21 POPE  126      65.371  53.841  71.729  1.00  0.00           O
ATOM   9432  C21 POPE  126      64.521  54.860  71.659  1.00  0.00           C
ATOM   9433  O22 POPE  126      64.650  55.931  72.219  1.00  0.00           O
ATOM   9434  C22 POPE  126      63.351  54.529  70.749  1.00  0.00           C
ATOM   9437  C3  POPE  126      67.711  53.171  72.089  1.00  0.00           C
ATOM   9440  O31 POPE  126      67.781  52.811  70.689  1.00  0.00           O
ATOM   9441  C31 POPE  126      68.351  53.791  69.959  1.00  0.00           C
ATOM   9442  O32 POPE  126      68.720  54.850  70.389  1.00  0.00           O
ATOM   9443  C32 POPE  126      68.451  53.381  68.489  1.00  0.00           C
ATOM   9446  C23 POPE  126      63.720  54.561  69.259  1.00  0.00           C
ATOM   9449  C24 POPE  126      62.480  54.550  68.349  1.00  0.00           C
ATOM   9452  C25 POPE  126      61.610  55.811  68.459  1.00  0.00           C
ATOM   9455  C26 POPE  126      60.640  55.919  67.279  1.00  0.00           C
ATOM   9458  C27 POPE  126      59.991  57.299  67.179  1.00  0.00           C
ATOM   9461  C28 POPE  126      58.881  57.430  66.109  1.00  0.00           C
ATOM   9464  C29 POPE  126      59.331  57.140  64.699  1.00  0.00           C
ATOM   9466 0C21 POPE  126      59.631  57.991  63.709  1.00  0.00           C
ATOM   9468 1C21 POPE  126      59.631  59.501  63.739  1.00  0.00           C
ATOM   9471 2C21 POPE  126      61.050  60.080  63.739  1.00  0.00           C
ATOM   9474 3C21 POPE  126      61.761  59.761  65.059  1.00  0.00           C
ATOM   9477 4C21 POPE  126      62.930  60.681  65.379  1.00  0.00           C
ATOM   9480 5C21 POPE  126      63.281  60.579  66.869  1.00  0.00           C
ATOM   9483 6C21 POPE  126      64.400  61.530  67.279  1.00  0.00           C
ATOM   9486 7C21 POPE  126      64.690  61.450  68.779  1.00  0.00           C
ATOM   9489 8C21 POPE  126      65.882  62.299  69.199  1.00  0.00           C
ATOM   9493  C33 POPE  126      67.650  52.131  68.089  1.00  0.00           C
ATOM   9496  C34 POPE  126      67.501  51.969  66.559  1.00  0.00           C
ATOM   9499  C35 POPE  126      66.720  53.120  65.889  1.00  0.00           C
ATOM   9502  C36 POPE  126      65.991  52.650  64.619  1.00  0.00           C
ATOM   9505  C37 POPE  126      65.470  53.771  63.719  1.00  0.00           C
ATOM   9508  C38 POPE  126      64.531  53.271  62.609  1.00  0.00           C
ATOM   9511  C39 POPE  126      63.041  53.370  62.989  1.00  0.00           C
ATOM   9514 0C31 POPE  126      62.150  53.911  61.849  1.00  0.00           C
ATOM   9517 1C31 POPE  126      61.991  55.439  61.929  1.00  0.00           C
ATOM   9520 2C31 POPE  126      61.631  56.119  60.599  1.00  0.00           C
ATOM   9523 3C31 POPE  126      60.430  55.530  59.839  1.00  0.00           C
ATOM   9526 4C31 POPE  126      59.121  55.431  60.619  1.00  0.00           C
ATOM   9529 5C31 POPE  126      57.922  55.241  59.679  1.00  0.00           C
ATOM   9532 6C31 POPE  126      56.672  54.681  60.369  1.00  0.00           C
ATOM   9536  NH3 POPE  127     105.150  59.550  31.039  1.00  0.00           N
ATOM   9540  C12 POPE  127     104.992  60.200  32.389  1.00  0.00           C
ATOM   9543  C11 POPE  127     105.951  61.400  32.509  1.00  0.00           C
ATOM   9546  P   POPE  127     108.350  62.110  31.899  1.00  0.00           P
ATOM   9547  O13 POPE  127     109.682  61.471  31.729  1.00  0.00           O
ATOM   9548  O14 POPE  127     107.841  62.939  30.779  1.00  0.00           O
ATOM   9549  O11 POPE  127     108.330  62.959  33.249  1.00  0.00           O
ATOM   9550  O12 POPE  127     107.291  60.979  32.179  1.00  0.00           O
ATOM   9551  C1  POPE  127     108.581  62.250  34.489  1.00  0.00           C
ATOM   9554  C2  POPE  127     108.222  63.061  35.789  1.00  0.00           C
ATOM   9556  O21 POPE  127     108.321  62.220  36.959  1.00  0.00           O
ATOM   9557  C21 POPE  127     109.530  61.840  37.339  1.00  0.00           C
ATOM   9558  O22 POPE  127     110.582  62.131  36.789  1.00  0.00           O
ATOM   9559  C22 POPE  127     109.402  61.049  38.649  1.00  0.00           C
ATOM   9562  C3  POPE  127     106.771  63.631  35.739  1.00  0.00           C
ATOM   9565  O31 POPE  127     106.312  64.090  37.039  1.00  0.00           O
ATOM   9566  C31 POPE  127     105.632  63.181  37.749  1.00  0.00           C
ATOM   9567  O32 POPE  127     105.312  62.071  37.389  1.00  0.00           O
ATOM   9568  C32 POPE  127     105.391  63.760  39.149  1.00  0.00           C
ATOM   9571  C23 POPE  127     108.721  59.660  38.519  1.00  0.00           C
ATOM   9574  C24 POPE  127     107.991  59.230  39.809  1.00  0.00           C
ATOM   9577  C25 POPE  127     108.350  57.829  40.329  1.00  0.00           C
ATOM   9580  C26 POPE  127     109.801  57.671  40.829  1.00  0.00           C
ATOM   9583  C27 POPE  127     109.901  57.261  42.309  1.00  0.00           C
ATOM   9586  C28 POPE  127     111.352  57.280  42.829  1.00  0.00           C
ATOM   9589  C29 POPE  127     111.461  56.811  44.259  1.00  0.00           C
ATOM   9591 0C21 POPE  127     112.201  57.350  45.249  1.00  0.00           C
ATOM   9593 1C21 POPE  127     113.121  58.540  45.169  1.00  0.00           C
ATOM   9596 2C21 POPE  127     112.681  59.701  46.089  1.00  0.00           C
ATOM   9599 3C21 POPE  127     112.870  59.410  47.589  1.00  0.00           C
ATOM   9602 4C21 POPE  127     112.580  60.639  48.459  1.00  0.00           C
ATOM   9605 5C21 POPE  127     112.930  60.410  49.939  1.00  0.00           C
ATOM   9608 6C21 POPE  127     112.661  61.651  50.809  1.00  0.00           C
ATOM   9611 7C21 POPE  127     113.140  61.460  52.259  1.00  0.00           C
ATOM   9614 8C21 POPE  127     112.681  62.560  53.209  1.00  0.00           C
ATOM   9618  C33 POPE  127     104.132  64.649  39.219  1.00  0.00           C
ATOM   9621  C34 POPE  127     104.040  65.470  40.519  1.00  0.00           C
ATOM   9624  C35 POPE  127     104.001  64.631  41.809  1.00  0.00           C
ATOM   9627  C36 POPE  127     104.031  65.530  43.049  1.00  0.00           C
ATOM   9630  C37 POPE  127     103.961  64.740  44.359  1.00  0.00           C
ATOM   9633  C38 POPE  127     104.290  65.619  45.569  1.00  0.00           C
ATOM   9636  C39 POPE  127     104.211  64.850  46.889  1.00  0.00           C
ATOM   9639 0C31 POPE  127     102.771  64.740  47.419  1.00  0.00           C
ATOM   9642 1C31 POPE  127     102.650  63.661  48.509  1.00  0.00           C
ATOM   9645 2C31 POPE  127     101.352  63.750  49.309  1.00  0.00           C
ATOM   9648 3C31 POPE  127     101.390  64.840  50.399  1.00  0.00           C
ATOM   9651 4C31 POPE  127     100.201  64.771  51.369  1.00  0.00           C
ATOM   9654 5C31 POPE  127     100.510  65.430  52.719  1.00  0.00           C
ATOM   9657 6C31 POPE  127      99.411  65.229  53.759  1.00  0.00           C
ATOM   9661  NH3 POPE  128      33.160 105.090  71.789  1.00  0.00           N
ATOM   9665  C12 POPE  128      32.311 103.861  71.989  1.00  0.00           C
ATOM   9668  C11 POPE  128      30.820 104.180  72.129  1.00  0.00           C
ATOM   9671  P   POPE  128      28.640 102.711  72.069  1.00  0.00           P
ATOM   9672  O13 POPE  128      28.111 101.820  73.099  1.00  0.00           O
ATOM   9673  O14 POPE  128      27.901 103.940  71.739  1.00  0.00           O
ATOM   9674  O11 POPE  128      28.880 101.860  70.729  1.00  0.00           O
ATOM   9675  O12 POPE  128      30.150 102.961  72.429  1.00  0.00           O
ATOM   9676  C1  POPE  128      28.491 102.590  69.539  1.00  0.00           C
ATOM   9679  C2  POPE  128      29.070 101.981  68.239  1.00  0.00           C
ATOM   9681  O21 POPE  128      29.121 102.961  67.169  1.00  0.00           O
ATOM   9682  C21 POPE  128      27.950 103.410  66.729  1.00  0.00           C
ATOM   9683  O22 POPE  128      26.861 103.140  67.189  1.00  0.00           O
ATOM   9684  C22 POPE  128      28.240 104.381  65.579  1.00  0.00           C
ATOM   9687  C3  POPE  128      28.340 100.661  67.829  1.00  0.00           C
ATOM   9690  O31 POPE  128      28.531 100.351  66.439  1.00  0.00           O
ATOM   9691  C31 POPE  128      29.781 100.001  66.119  1.00  0.00           C
ATOM   9692  O32 POPE  128      30.640  99.701  66.929  1.00  0.00           O
ATOM   9693  C32 POPE  128      29.941 100.299  64.639  1.00  0.00           C
ATOM   9696  C23 POPE  128      27.050 105.160  64.999  1.00  0.00           C
ATOM   9699  C24 POPE  128      27.441 106.139  63.869  1.00  0.00           C
ATOM   9702  C25 POPE  128      28.330 105.500  62.779  1.00  0.00           C
ATOM   9705  C26 POPE  128      28.431 106.330  61.499  1.00  0.00           C
ATOM   9708  C27 POPE  128      29.200 105.601  60.389  1.00  0.00           C
ATOM   9711  C28 POPE  128      30.730 105.549  60.559  1.00  0.00           C
ATOM   9714  C29 POPE  128      31.410 106.890  60.439  1.00  0.00           C
ATOM   9716 0C21 POPE  128      31.710 107.520  59.289  1.00  0.00           C
ATOM   9718 1C21 POPE  128      31.390 107.031  57.899  1.00  0.00           C
ATOM   9721 2C21 POPE  128      30.171 107.789  57.359  1.00  0.00           C
ATOM   9724 3C21 POPE  128      29.641 107.249  56.019  1.00  0.00           C
ATOM   9727 4C21 POPE  128      28.190 107.681  55.799  1.00  0.00           C
ATOM   9730 5C21 POPE  128      27.710 107.520  54.349  1.00  0.00           C
ATOM   9733 6C21 POPE  128      26.250 107.979  54.179  1.00  0.00           C
ATOM   9736 7C21 POPE  128      25.820 108.091  52.719  1.00  0.00           C
ATOM   9739 8C21 POPE  128      24.390 107.611  52.469  1.00  0.00           C
ATOM   9743  C33 POPE  128      31.380 100.171  64.079  1.00  0.00           C
ATOM   9746  C34 POPE  128      31.451 100.890  62.729  1.00  0.00           C
ATOM   9749  C35 POPE  128      32.701 100.601  61.869  1.00  0.00           C
ATOM   9752  C36 POPE  128      32.672  99.241  61.159  1.00  0.00           C
ATOM   9755  C37 POPE  128      33.370  99.290  59.789  1.00  0.00           C
ATOM   9758  C38 POPE  128      33.190  98.000  58.989  1.00  0.00           C
ATOM   9761  C39 POPE  128      33.140  98.281  57.479  1.00  0.00           C
ATOM   9764 0C31 POPE  128      33.080  97.000  56.629  1.00  0.00           C
ATOM   9767 1C31 POPE  128      32.990  97.300  55.129  1.00  0.00           C
ATOM   9770 2C31 POPE  128      33.140  96.040  54.269  1.00  0.00           C
ATOM   9773 3C31 POPE  128      32.951  96.300  52.769  1.00  0.00           C
ATOM   9776 4C31 POPE  128      33.940  97.300  52.159  1.00  0.00           C
ATOM   9779 5C31 POPE  128      33.730  97.459  50.649  1.00  0.00           C
ATOM   9782 6C31 POPE  128      34.640  98.479  49.959  1.00  0.00           C
ATOM   9786  NH3 POPE  129     105.190 121.951  28.359  1.00  0.00           N
ATOM   9790  C12 POPE  129     106.002 121.050  29.259  1.00  0.00           C
ATOM   9793  C11 POPE  129     107.441 121.561  29.489  1.00  0.00           C
ATOM   9796  P   POPE  129     107.471 124.141  29.799  1.00  0.00           P
ATOM   9797  O13 POPE  129     108.021 124.080  28.439  1.00  0.00           O
ATOM   9798  O14 POPE  129     108.161 125.071  30.689  1.00  0.00           O
ATOM   9799  O11 POPE  129     105.920 124.481  29.799  1.00  0.00           O
ATOM   9800  O12 POPE  129     107.480 122.681  30.369  1.00  0.00           O
ATOM   9801  C1  POPE  129     105.150 124.390  30.999  1.00  0.00           C
ATOM   9804  C2  POPE  129     105.111 125.680  31.909  1.00  0.00           C
ATOM   9806  O21 POPE  129     104.001 125.610  32.819  1.00  0.00           O
ATOM   9807  C21 POPE  129     104.040 124.749  33.819  1.00  0.00           C
ATOM   9808  O22 POPE  129     104.962 124.001  34.079  1.00  0.00           O
ATOM   9809  C22 POPE  129     102.701 124.811  34.559  1.00  0.00           C
ATOM   9812  C3  POPE  129     104.892 126.969  31.079  1.00  0.00           C
ATOM   9815  O31 POPE  129     104.910 128.201  31.859  1.00  0.00           O
ATOM   9816  C31 POPE  129     103.791 128.721  32.339  1.00  0.00           C
ATOM   9817  O32 POPE  129     102.701 128.180  32.389  1.00  0.00           O
ATOM   9818  C32 POPE  129     104.080 130.141  32.839  1.00  0.00           C
ATOM   9821  C23 POPE  129     102.821 125.001  36.099  1.00  0.00           C
ATOM   9824  C24 POPE  129     101.650 124.381  36.879  1.00  0.00           C
ATOM   9827  C25 POPE  129     102.051 124.020  38.319  1.00  0.00           C
ATOM   9830  C26 POPE  129     100.891 123.540  39.209  1.00  0.00           C
ATOM   9833  C27 POPE  129     101.422 123.031  40.559  1.00  0.00           C
ATOM   9836  C28 POPE  129     100.312 122.520  41.499  1.00  0.00           C
ATOM   9839  C29 POPE  129     100.901 121.701  42.629  1.00  0.00           C
ATOM   9841 0C21 POPE  129     100.632 121.781  43.939  1.00  0.00           C
ATOM   9843 1C21 POPE  129      99.651 122.690  44.629  1.00  0.00           C
ATOM   9846 2C21 POPE  129      98.401 121.921  45.129  1.00  0.00           C
ATOM   9849 3C21 POPE  129      97.431 121.571  43.989  1.00  0.00           C
ATOM   9852 4C21 POPE  129      96.291 120.619  44.379  1.00  0.00           C
ATOM   9855 5C21 POPE  129      95.451 121.119  45.559  1.00  0.00           C
ATOM   9858 6C21 POPE  129      94.201 120.260  45.809  1.00  0.00           C
ATOM   9861 7C21 POPE  129      93.362 120.801  46.979  1.00  0.00           C
ATOM   9864 8C21 POPE  129      92.090 120.001  47.269  1.00  0.00           C
ATOM   9868  C33 POPE  129     104.892 130.240  34.159  1.00  0.00           C
ATOM   9871  C34 POPE  129     104.010 130.160  35.419  1.00  0.00           C
ATOM   9874  C35 POPE  129     104.822 130.230  36.729  1.00  0.00           C
ATOM   9877  C36 POPE  129     103.922 130.320  37.969  1.00  0.00           C
ATOM   9880  C37 POPE  129     104.651 130.281  39.329  1.00  0.00           C
ATOM   9883  C38 POPE  129     105.780 131.312  39.469  1.00  0.00           C
ATOM   9886  C39 POPE  129     106.400 131.391  40.879  1.00  0.00           C
ATOM   9889 0C31 POPE  129     105.640 132.301  41.869  1.00  0.00           C
ATOM   9892 1C31 POPE  129     105.951 133.800  41.689  1.00  0.00           C
ATOM   9895 2C31 POPE  129     105.000 134.712  42.489  1.00  0.00           C
ATOM   9898 3C31 POPE  129     105.102 136.202  42.109  1.00  0.00           C
ATOM   9901 4C31 POPE  129     106.340 136.921  42.659  1.00  0.00           C
ATOM   9904 5C31 POPE  129     106.352 138.411  42.279  1.00  0.00           C
ATOM   9907 6C31 POPE  129     107.571 139.180  42.789  1.00  0.00           C
ATOM   9911  NH3 POPE  130      21.940 114.290  30.089  1.00  0.00           N
ATOM   9915  C12 POPE  130      21.820 115.351  29.039  1.00  0.00           C
ATOM   9918  C11 POPE  130      20.371 115.859  28.949  1.00  0.00           C
ATOM   9921  P   POPE  130      19.121 113.630  28.279  1.00  0.00           P
ATOM   9922  O13 POPE  130      20.331 112.799  28.399  1.00  0.00           O
ATOM   9923  O14 POPE  130      18.080 113.260  27.299  1.00  0.00           O
ATOM   9924  O11 POPE  130      18.480 113.670  29.739  1.00  0.00           O
ATOM   9925  O12 POPE  130      19.570 115.120  28.019  1.00  0.00           O
ATOM   9926  C1  POPE  130      18.150 112.350  30.229  1.00  0.00           C
ATOM   9929  C2  POPE  130      17.300 112.350  31.529  1.00  0.00           C
ATOM   9931  O21 POPE  130      16.541 111.130  31.539  1.00  0.00           O
ATOM   9932  C21 POPE  130      17.131 110.120  32.149  1.00  0.00           C
ATOM   9933  O22 POPE  130      18.210 110.171  32.729  1.00  0.00           O
ATOM   9934  C22 POPE  130      16.220 108.899  32.079  1.00  0.00           C
ATOM   9937  C3  POPE  130      16.310 113.530  31.569  1.00  0.00           C
ATOM   9940  O31 POPE  130      15.200 113.340  32.479  1.00  0.00           O
ATOM   9941  C31 POPE  130      15.470 113.371  33.779  1.00  0.00           C
ATOM   9942  O32 POPE  130      16.560 113.581  34.279  1.00  0.00           O
ATOM   9943  C32 POPE  130      14.180 113.061  34.529  1.00  0.00           C
ATOM   9946  C23 POPE  130      16.800 107.729  32.899  1.00  0.00           C
ATOM   9949  C24 POPE  130      16.110 106.380  32.629  1.00  0.00           C
ATOM   9952  C25 POPE  130      16.780 105.251  33.419  1.00  0.00           C
ATOM   9955  C26 POPE  130      16.390 105.270  34.899  1.00  0.00           C
ATOM   9958  C27 POPE  130      17.451 104.640  35.809  1.00  0.00           C
ATOM   9961  C28 POPE  130      16.850 103.721  36.879  1.00  0.00           C
ATOM   9964  C29 POPE  130      15.981 104.481  37.859  1.00  0.00           C
ATOM   9966 0C21 POPE  130      16.230 104.631  39.159  1.00  0.00           C
ATOM   9968 1C21 POPE  130      17.440 104.061  39.869  1.00  0.00           C
ATOM   9971 2C21 POPE  130      17.410 104.381  41.379  1.00  0.00           C
ATOM   9974 3C21 POPE  130      17.601 105.881  41.679  1.00  0.00           C
ATOM   9977 4C21 POPE  130      17.101 106.291  43.069  1.00  0.00           C
ATOM   9980 5C21 POPE  130      15.570 106.251  43.199  1.00  0.00           C
ATOM   9983 6C21 POPE  130      15.080 106.571  44.609  1.00  0.00           C
ATOM   9986 7C21 POPE  130      13.570 106.310  44.759  1.00  0.00           C
ATOM   9989 8C21 POPE  130      13.050 106.561  46.179  1.00  0.00           C
ATOM   9993  C33 POPE  130      14.340 113.091  36.059  1.00  0.00           C
ATOM   9996  C34 POPE  130      12.950 113.079  36.719  1.00  0.00           C
ATOM   9999  C35 POPE  130      12.990 113.201  38.249  1.00  0.00           C
ATOM  10002  C36 POPE  130      13.531 111.939  38.949  1.00  0.00           C
ATOM  10005  C37 POPE  130      12.590 111.490  40.079  1.00  0.00           C
ATOM  10008  C38 POPE  130      13.090 110.289  40.889  1.00  0.00           C
ATOM  10011  C39 POPE  130      12.220 110.050  42.129  1.00  0.00           C
ATOM  10014 0C31 POPE  130      12.480 111.050  43.269  1.00  0.00           C
ATOM  10017 1C31 POPE  130      11.311 111.139  44.259  1.00  0.00           C
ATOM  10020 2C31 POPE  130      11.580 112.109  45.419  1.00  0.00           C
ATOM  10023 3C31 POPE  130      10.380 112.261  46.379  1.00  0.00           C
ATOM  10026 4C31 POPE  130       9.330 113.271  45.879  1.00  0.00           C
ATOM  10029 5C31 POPE  130       8.090 113.289  46.789  1.00  0.00           C
ATOM  10032 6C31 POPE  130       6.970 114.201  46.289  1.00  0.00           C
ATOM  10036  NH3 POPE  131      83.461  52.560  28.619  1.00  0.00           N
ATOM  10040  C12 POPE  131      84.402  53.570  29.209  1.00  0.00           C
ATOM  10043  C11 POPE  131      85.041  54.501  28.159  1.00  0.00           C
ATOM  10046  P   POPE  131      86.480  55.881  29.909  1.00  0.00           P
ATOM  10047  O13 POPE  131      87.191  54.599  30.059  1.00  0.00           O
ATOM  10048  O14 POPE  131      87.351  57.071  29.749  1.00  0.00           O
ATOM  10049  O11 POPE  131      85.521  56.061  31.129  1.00  0.00           O
ATOM  10050  O12 POPE  131      85.451  55.760  28.709  1.00  0.00           O
ATOM  10051  C1  POPE  131      85.771  55.471  32.409  1.00  0.00           C
ATOM  10054  C2  POPE  131      86.650  56.400  33.269  1.00  0.00           C
ATOM  10056  O21 POPE  131      87.291  55.649  34.329  1.00  0.00           O
ATOM  10057  C21 POPE  131      88.340  56.299  34.819  1.00  0.00           C
ATOM  10058  O22 POPE  131      88.870  57.261  34.269  1.00  0.00           O
ATOM  10059  C22 POPE  131      88.812  55.620  36.099  1.00  0.00           C
ATOM  10062  C3  POPE  131      85.881  57.650  33.799  1.00  0.00           C
ATOM  10065  O31 POPE  131      85.281  57.420  35.099  1.00  0.00           O
ATOM  10066  C31 POPE  131      84.001  57.061  35.089  1.00  0.00           C
ATOM  10067  O32 POPE  131      83.301  56.940  34.099  1.00  0.00           O
ATOM  10068  C32 POPE  131      83.511  56.730  36.489  1.00  0.00           C
ATOM  10071  C23 POPE  131      90.150  56.190  36.599  1.00  0.00           C
ATOM  10074  C24 POPE  131      90.500  55.800  38.049  1.00  0.00           C
ATOM  10077  C25 POPE  131      89.561  56.439  39.079  1.00  0.00           C
ATOM  10080  C26 POPE  131      90.090  56.351  40.509  1.00  0.00           C
ATOM  10083  C27 POPE  131      89.062  56.829  41.539  1.00  0.00           C
ATOM  10086  C28 POPE  131      89.491  56.601  42.999  1.00  0.00           C
ATOM  10089  C29 POPE  131      90.510  57.619  43.469  1.00  0.00           C
ATOM  10091 0C21 POPE  131      90.481  58.330  44.609  1.00  0.00           C
ATOM  10093 1C21 POPE  131      89.421  58.289  45.689  1.00  0.00           C
ATOM  10096 2C21 POPE  131      89.220  59.681  46.329  1.00  0.00           C
ATOM  10099 3C21 POPE  131      88.181  59.681  47.469  1.00  0.00           C
ATOM  10102 4C21 POPE  131      87.981  61.081  48.059  1.00  0.00           C
ATOM  10105 5C21 POPE  131      87.030  61.110  49.269  1.00  0.00           C
ATOM  10108 6C21 POPE  131      86.771  62.549  49.749  1.00  0.00           C
ATOM  10111 7C21 POPE  131      86.212  62.630  51.169  1.00  0.00           C
ATOM  10114 8C21 POPE  131      85.990  64.071  51.639  1.00  0.00           C
ATOM  10118  C33 POPE  131      83.610  57.901  37.489  1.00  0.00           C
ATOM  10121  C34 POPE  131      84.910  57.931  38.279  1.00  0.00           C
ATOM  10124  C35 POPE  131      84.641  58.190  39.769  1.00  0.00           C
ATOM  10127  C36 POPE  131      85.920  58.279  40.609  1.00  0.00           C
ATOM  10130  C37 POPE  131      85.640  58.190  42.109  1.00  0.00           C
ATOM  10133  C38 POPE  131      84.612  59.221  42.599  1.00  0.00           C
ATOM  10136  C39 POPE  131      84.411  59.160  44.109  1.00  0.00           C
ATOM  10139 0C31 POPE  131      83.371  60.181  44.609  1.00  0.00           C
ATOM  10142 1C31 POPE  131      83.411  60.311  46.129  1.00  0.00           C
ATOM  10145 2C31 POPE  131      82.510  61.439  46.659  1.00  0.00           C
ATOM  10148 3C31 POPE  131      82.921  61.851  48.079  1.00  0.00           C
ATOM  10151 4C31 POPE  131      81.972  62.889  48.689  1.00  0.00           C
ATOM  10154 5C31 POPE  131      82.510  63.440  50.019  1.00  0.00           C
ATOM  10157 6C31 POPE  131      81.501  64.299  50.779  1.00  0.00           C
ATOM  10161  NH3 POPE  132      34.861   9.031  28.979  1.00  0.00           N
ATOM  10165  C12 POPE  132      34.271  10.400  28.899  1.00  0.00           C
ATOM  10168  C11 POPE  132      32.741  10.331  28.939  1.00  0.00           C
ATOM  10171  P   POPE  132      30.690  11.861  29.319  1.00  0.00           P
ATOM  10172  O13 POPE  132      30.460  13.220  29.859  1.00  0.00           O
ATOM  10173  O14 POPE  132      30.150  11.681  27.949  1.00  0.00           O
ATOM  10174  O11 POPE  132      30.060  10.771  30.279  1.00  0.00           O
ATOM  10175  O12 POPE  132      32.250  11.611  29.299  1.00  0.00           O
ATOM  10176  C1  POPE  132      29.090  11.130  31.289  1.00  0.00           C
ATOM  10179  C2  POPE  132      29.611  10.711  32.689  1.00  0.00           C
ATOM  10181  O21 POPE  132      28.970  11.371  33.799  1.00  0.00           O
ATOM  10182  C21 POPE  132      29.270  12.651  33.999  1.00  0.00           C
ATOM  10183  O22 POPE  132      29.650  13.431  33.159  1.00  0.00           O
ATOM  10184  C22 POPE  132      29.240  12.951  35.499  1.00  0.00           C
ATOM  10187  C3  POPE  132      31.160  10.811  32.809  1.00  0.00           C
ATOM  10190  O31 POPE  132      31.590  10.611  34.169  1.00  0.00           O
ATOM  10191  C31 POPE  132      31.440   9.371  34.619  1.00  0.00           C
ATOM  10192  O32 POPE  132      31.250   8.381  33.949  1.00  0.00           O
ATOM  10193  C32 POPE  132      31.440   9.391  36.149  1.00  0.00           C
ATOM  10196  C23 POPE  132      28.400  14.201  35.859  1.00  0.00           C
ATOM  10199  C24 POPE  132      28.470  14.531  37.359  1.00  0.00           C
ATOM  10202  C25 POPE  132      27.220  14.101  38.139  1.00  0.00           C
ATOM  10205  C26 POPE  132      27.441  14.190  39.649  1.00  0.00           C
ATOM  10208  C27 POPE  132      26.180  13.931  40.479  1.00  0.00           C
ATOM  10211  C28 POPE  132      26.440  13.821  41.999  1.00  0.00           C
ATOM  10214  C29 POPE  132      27.111  15.041  42.589  1.00  0.00           C
ATOM  10216 0C21 POPE  132      27.281  15.291  43.899  1.00  0.00           C
ATOM  10218 1C21 POPE  132      26.820  14.411  45.029  1.00  0.00           C
ATOM  10221 2C21 POPE  132      26.681  15.190  46.349  1.00  0.00           C
ATOM  10224 3C21 POPE  132      26.300  14.291  47.529  1.00  0.00           C
ATOM  10227 4C21 POPE  132      25.900  15.071  48.799  1.00  0.00           C
ATOM  10230 5C21 POPE  132      24.451  15.571  48.749  1.00  0.00           C
ATOM  10233 6C21 POPE  132      24.010  16.241  50.059  1.00  0.00           C
ATOM  10236 7C21 POPE  132      22.521  16.611  50.039  1.00  0.00           C
ATOM  10239 8C21 POPE  132      22.090  17.431  51.249  1.00  0.00           C
ATOM  10243  C33 POPE  132      30.050   8.961  36.689  1.00  0.00           C
ATOM  10246  C34 POPE  132      30.041   8.631  38.189  1.00  0.00           C
ATOM  10249  C35 POPE  132      30.271   9.841  39.099  1.00  0.00           C
ATOM  10252  C36 POPE  132      30.431   9.421  40.569  1.00  0.00           C
ATOM  10255  C37 POPE  132      30.730  10.601  41.489  1.00  0.00           C
ATOM  10258  C38 POPE  132      29.460  11.351  41.929  1.00  0.00           C
ATOM  10261  C39 POPE  132      28.880  10.831  43.259  1.00  0.00           C
ATOM  10264 0C31 POPE  132      29.590  11.460  44.459  1.00  0.00           C
ATOM  10267 1C31 POPE  132      29.140  10.881  45.819  1.00  0.00           C
ATOM  10270 2C31 POPE  132      29.620  11.771  46.969  1.00  0.00           C
ATOM  10273 3C31 POPE  132      29.480  11.151  48.369  1.00  0.00           C
ATOM  10276 4C31 POPE  132      30.580  10.121  48.659  1.00  0.00           C
ATOM  10279 5C31 POPE  132      30.730   9.781  50.149  1.00  0.00           C
ATOM  10282 6C31 POPE  132      31.920   8.871  50.439  1.00  0.00           C
ATOM  10286  NH3 POPE  133      48.041 108.171  26.179  1.00  0.00           N
ATOM  10290  C12 POPE  133      49.340 107.799  25.529  1.00  0.00           C
ATOM  10293  C11 POPE  133      50.401 107.369  26.539  1.00  0.00           C
ATOM  10296  P   POPE  133      52.901 107.830  25.879  1.00  0.00           P
ATOM  10297  O13 POPE  133      53.600 107.770  24.589  1.00  0.00           O
ATOM  10298  O14 POPE  133      52.672 109.189  26.419  1.00  0.00           O
ATOM  10299  O11 POPE  133      53.771 107.031  26.929  1.00  0.00           O
ATOM  10300  O12 POPE  133      51.571 106.991  25.829  1.00  0.00           O
ATOM  10301  C1  POPE  133      53.351 106.899  28.289  1.00  0.00           C
ATOM  10304  C2  POPE  133      52.731 105.521  28.659  1.00  0.00           C
ATOM  10306  O21 POPE  133      53.200 105.130  29.969  1.00  0.00           O
ATOM  10307  C21 POPE  133      52.561 105.710  30.969  1.00  0.00           C
ATOM  10308  O22 POPE  133      51.602 106.461  30.879  1.00  0.00           O
ATOM  10309  C22 POPE  133      53.211 105.211  32.259  1.00  0.00           C
ATOM  10312  C3  POPE  133      53.081 104.390  27.649  1.00  0.00           C
ATOM  10315  O31 POPE  133      52.780 103.070  28.139  1.00  0.00           O
ATOM  10316  C31 POPE  133      51.501 102.740  28.259  1.00  0.00           C
ATOM  10317  O32 POPE  133      50.551 103.490  28.069  1.00  0.00           O
ATOM  10318  C32 POPE  133      51.371 101.270  28.649  1.00  0.00           C
ATOM  10321  C23 POPE  133      52.532 105.771  33.529  1.00  0.00           C
ATOM  10324  C24 POPE  133      53.200 105.281  34.819  1.00  0.00           C
ATOM  10327  C25 POPE  133      52.470 105.820  36.059  1.00  0.00           C
ATOM  10330  C26 POPE  133      52.951 105.260  37.409  1.00  0.00           C
ATOM  10333  C27 POPE  133      54.431 105.500  37.729  1.00  0.00           C
ATOM  10336  C28 POPE  133      54.800 105.160  39.189  1.00  0.00           C
ATOM  10339  C29 POPE  133      54.511 103.721  39.549  1.00  0.00           C
ATOM  10341 0C21 POPE  133      53.801 103.281  40.599  1.00  0.00           C
ATOM  10343 1C21 POPE  133      53.191 104.141  41.679  1.00  0.00           C
ATOM  10346 2C21 POPE  133      52.941 103.381  42.989  1.00  0.00           C
ATOM  10349 3C21 POPE  133      52.751 104.329  44.179  1.00  0.00           C
ATOM  10352 4C21 POPE  133      52.551 103.550  45.479  1.00  0.00           C
ATOM  10355 5C21 POPE  133      52.650 104.399  46.749  1.00  0.00           C
ATOM  10358 6C21 POPE  133      52.631 103.490  47.979  1.00  0.00           C
ATOM  10361 7C21 POPE  133      52.852 104.189  49.319  1.00  0.00           C
ATOM  10364 8C21 POPE  133      53.000 103.180  50.469  1.00  0.00           C
ATOM  10368  C33 POPE  133      50.560 101.100  29.939  1.00  0.00           C
ATOM  10371  C34 POPE  133      51.290 101.680  31.159  1.00  0.00           C
ATOM  10374  C35 POPE  133      50.500 101.450  32.459  1.00  0.00           C
ATOM  10377  C36 POPE  133      51.230 101.939  33.719  1.00  0.00           C
ATOM  10380  C37 POPE  133      50.551 101.399  34.989  1.00  0.00           C
ATOM  10383  C38 POPE  133      51.090 101.981  36.299  1.00  0.00           C
ATOM  10386  C39 POPE  133      52.491 101.490  36.729  1.00  0.00           C
ATOM  10389 0C31 POPE  133      52.591  99.971  36.959  1.00  0.00           C
ATOM  10392 1C31 POPE  133      53.521  99.600  38.129  1.00  0.00           C
ATOM  10395 2C31 POPE  133      53.590  98.091  38.409  1.00  0.00           C
ATOM  10398 3C31 POPE  133      54.671  97.331  37.609  1.00  0.00           C
ATOM  10401 4C31 POPE  133      56.100  97.641  38.089  1.00  0.00           C
ATOM  10404 5C31 POPE  133      57.171  96.841  37.329  1.00  0.00           C
ATOM  10407 6C31 POPE  133      58.550  96.899  37.999  1.00  0.00           C
ATOM  10411  NH3 POPE  134      78.090  18.801  67.429  1.00  0.00           N
ATOM  10415  C12 POPE  134      77.050  19.791  67.019  1.00  0.00           C
ATOM  10418  C11 POPE  134      75.830  19.710  67.949  1.00  0.00           C
ATOM  10421  P   POPE  134      75.021  17.221  68.059  1.00  0.00           P
ATOM  10422  O13 POPE  134      74.261  17.101  69.329  1.00  0.00           O
ATOM  10423  O14 POPE  134      76.451  16.831  68.069  1.00  0.00           O
ATOM  10424  O11 POPE  134      74.290  16.401  66.929  1.00  0.00           O
ATOM  10425  O12 POPE  134      74.941  18.691  67.519  1.00  0.00           O
ATOM  10426  C1  POPE  134      73.211  16.961  66.169  1.00  0.00           C
ATOM  10429  C2  POPE  134      73.720  17.611  64.849  1.00  0.00           C
ATOM  10431  O21 POPE  134      72.641  17.761  63.909  1.00  0.00           O
ATOM  10432  C21 POPE  134      72.491  18.970  63.379  1.00  0.00           C
ATOM  10433  O22 POPE  134      72.970  20.000  63.809  1.00  0.00           O
ATOM  10434  C22 POPE  134      71.731  18.831  62.059  1.00  0.00           C
ATOM  10437  C3  POPE  134      74.791  16.711  64.179  1.00  0.00           C
ATOM  10440  O31 POPE  134      75.071  17.200  62.849  1.00  0.00           O
ATOM  10441  C31 POPE  134      75.340  16.301  61.939  1.00  0.00           C
ATOM  10442  O32 POPE  134      75.481  15.101  62.099  1.00  0.00           O
ATOM  10443  C32 POPE  134      75.352  16.921  60.539  1.00  0.00           C
ATOM  10446  C23 POPE  134      70.680  19.941  61.799  1.00  0.00           C
ATOM  10449  C24 POPE  134      70.131  19.880  60.359  1.00  0.00           C
ATOM  10452  C25 POPE  134      68.760  20.561  60.179  1.00  0.00           C
ATOM  10455  C26 POPE  134      68.731  22.050  60.539  1.00  0.00           C
ATOM  10458  C27 POPE  134      67.361  22.691  60.249  1.00  0.00           C
ATOM  10461  C28 POPE  134      67.150  24.071  60.909  1.00  0.00           C
ATOM  10464  C29 POPE  134      68.140  25.101  60.439  1.00  0.00           C
ATOM  10466 0C21 POPE  134      67.930  26.141  59.619  1.00  0.00           C
ATOM  10468 1C21 POPE  134      66.650  26.530  58.919  1.00  0.00           C
ATOM  10471 2C21 POPE  134      66.761  26.471  57.389  1.00  0.00           C
ATOM  10474 3C21 POPE  134      67.691  27.549  56.809  1.00  0.00           C
ATOM  10477 4C21 POPE  134      67.891  27.441  55.299  1.00  0.00           C
ATOM  10480 5C21 POPE  134      68.961  28.411  54.789  1.00  0.00           C
ATOM  10483 6C21 POPE  134      69.290  28.221  53.299  1.00  0.00           C
ATOM  10486 7C21 POPE  134      70.492  29.071  52.869  1.00  0.00           C
ATOM  10489 8C21 POPE  134      70.911  28.851  51.419  1.00  0.00           C
ATOM  10493  C33 POPE  134      74.661  15.941  59.549  1.00  0.00           C
ATOM  10496  C34 POPE  134      74.141  16.611  58.279  1.00  0.00           C
ATOM  10499  C35 POPE  134      75.220  17.301  57.419  1.00  0.00           C
ATOM  10502  C36 POPE  134      76.360  16.390  56.969  1.00  0.00           C
ATOM  10505  C37 POPE  134      77.111  17.021  55.789  1.00  0.00           C
ATOM  10508  C38 POPE  134      78.421  16.321  55.419  1.00  0.00           C
ATOM  10511  C39 POPE  134      78.300  14.821  55.099  1.00  0.00           C
ATOM  10514 0C31 POPE  134      77.260  14.491  54.019  1.00  0.00           C
ATOM  10517 1C31 POPE  134      77.311  13.011  53.599  1.00  0.00           C
ATOM  10520 2C31 POPE  134      76.121  12.591  52.719  1.00  0.00           C
ATOM  10523 3C31 POPE  134      76.080  11.081  52.409  1.00  0.00           C
ATOM  10526 4C31 POPE  134      75.790  10.221  53.649  1.00  0.00           C
ATOM  10529 5C31 POPE  134      75.461   8.761  53.309  1.00  0.00           C
ATOM  10532 6C31 POPE  134      75.131   7.921  54.549  1.00  0.00           C
ATOM  10536  NH3 POPE  135     122.981 102.729  72.149  1.00  0.00           N
ATOM  10540  C12 POPE  135     122.900 103.861  71.149  1.00  0.00           C
ATOM  10543  C11 POPE  135     122.532 105.190  71.819  1.00  0.00           C
ATOM  10546  P   POPE  135     123.261 107.240  70.269  1.00  0.00           P
ATOM  10547  O13 POPE  135     122.510 108.521  70.189  1.00  0.00           O
ATOM  10548  O14 POPE  135     124.590 107.171  70.909  1.00  0.00           O
ATOM  10549  O11 POPE  135     123.502 106.689  68.809  1.00  0.00           O
ATOM  10550  O12 POPE  135     122.271 106.160  70.829  1.00  0.00           O
ATOM  10551  C1  POPE  135     123.381 107.599  67.709  1.00  0.00           C
ATOM  10554  C2  POPE  135     123.101 106.841  66.399  1.00  0.00           C
ATOM  10556  O21 POPE  135     122.882 107.821  65.379  1.00  0.00           O
ATOM  10557  C21 POPE  135     122.891 107.380  64.119  1.00  0.00           C
ATOM  10558  O22 POPE  135     123.010 106.221  63.779  1.00  0.00           O
ATOM  10559  C22 POPE  135     122.672 108.581  63.199  1.00  0.00           C
ATOM  10562  C3  POPE  135     121.890 105.881  66.529  1.00  0.00           C
ATOM  10565  O31 POPE  135     120.661 106.601  66.649  1.00  0.00           O
ATOM  10566  C31 POPE  135     119.571 106.380  65.879  1.00  0.00           C
ATOM  10567  O32 POPE  135     118.551 107.031  66.039  1.00  0.00           O
ATOM  10568  C32 POPE  135     119.682 105.251  64.849  1.00  0.00           C
ATOM  10571  C23 POPE  135     123.111 108.371  61.739  1.00  0.00           C
ATOM  10574  C24 POPE  135     122.392 109.411  60.859  1.00  0.00           C
ATOM  10577  C25 POPE  135     122.771 109.290  59.379  1.00  0.00           C
ATOM  10580  C26 POPE  135     122.151 108.091  58.669  1.00  0.00           C
ATOM  10583  C27 POPE  135     122.790 107.840  57.299  1.00  0.00           C
ATOM  10586  C28 POPE  135     122.410 106.461  56.729  1.00  0.00           C
ATOM  10589  C29 POPE  135     123.330 106.040  55.609  1.00  0.00           C
ATOM  10591 0C21 POPE  135     123.201 104.920  54.879  1.00  0.00           C
ATOM  10593 1C21 POPE  135     122.112 103.891  55.039  1.00  0.00           C
ATOM  10596 2C21 POPE  135     121.142 103.891  53.839  1.00  0.00           C
ATOM  10599 3C21 POPE  135     121.790 103.410  52.539  1.00  0.00           C
ATOM  10602 4C21 POPE  135     120.771 103.131  51.409  1.00  0.00           C
ATOM  10605 5C21 POPE  135     120.621 104.250  50.369  1.00  0.00           C
ATOM  10608 6C21 POPE  135     120.021 105.549  50.909  1.00  0.00           C
ATOM  10611 7C21 POPE  135     119.621 106.531  49.789  1.00  0.00           C
ATOM  10614 8C21 POPE  135     118.840 107.751  50.279  1.00  0.00           C
ATOM  10618  C33 POPE  135     118.461 105.111  63.899  1.00  0.00           C
ATOM  10621  C34 POPE  135     118.121 103.651  63.559  1.00  0.00           C
ATOM  10624  C35 POPE  135     119.231 102.821  62.899  1.00  0.00           C
ATOM  10627  C36 POPE  135     119.361 103.009  61.379  1.00  0.00           C
ATOM  10630  C37 POPE  135     120.220 101.890  60.759  1.00  0.00           C
ATOM  10633  C38 POPE  135     120.290 101.951  59.229  1.00  0.00           C
ATOM  10636  C39 POPE  135     120.911 100.671  58.639  1.00  0.00           C
ATOM  10639 0C31 POPE  135     121.002 100.689  57.109  1.00  0.00           C
ATOM  10642 1C31 POPE  135     121.531  99.369  56.549  1.00  0.00           C
ATOM  10645 2C31 POPE  135     121.820  99.390  55.039  1.00  0.00           C
ATOM  10648 3C31 POPE  135     120.611  99.010  54.159  1.00  0.00           C
ATOM  10651 4C31 POPE  135     119.771 100.220  53.699  1.00  0.00           C
ATOM  10654 5C31 POPE  135     118.502  99.850  52.919  1.00  0.00           C
ATOM  10657 6C31 POPE  135     118.651  98.701  51.919  1.00  0.00           C
ATOM  10661  NH3 POPE  136     111.411  40.550  69.769  1.00  0.00           N
ATOM  10665  C12 POPE  136     112.131  39.251  69.889  1.00  0.00           C
ATOM  10668  C11 POPE  136     111.841  38.611  71.239  1.00  0.00           C
ATOM  10671  P   POPE  136     112.011  36.260  72.349  1.00  0.00           P
ATOM  10672  O13 POPE  136     112.161  37.000  73.619  1.00  0.00           O
ATOM  10673  O14 POPE  136     110.661  35.740  72.049  1.00  0.00           O
ATOM  10674  O11 POPE  136     113.121  35.150  72.189  1.00  0.00           O
ATOM  10675  O12 POPE  136     112.370  37.300  71.199  1.00  0.00           O
ATOM  10676  C1  POPE  136     114.371  35.331  71.499  1.00  0.00           C
ATOM  10679  C2  POPE  136     114.431  34.521  70.149  1.00  0.00           C
ATOM  10681  O21 POPE  136     115.731  34.340  69.529  1.00  0.00           O
ATOM  10682  C21 POPE  136     116.741  35.181  69.709  1.00  0.00           C
ATOM  10683  O22 POPE  136     116.790  36.131  70.469  1.00  0.00           O
ATOM  10684  C22 POPE  136     117.911  34.790  68.789  1.00  0.00           C
ATOM  10687  C3  POPE  136     113.451  35.080  69.069  1.00  0.00           C
ATOM  10690  O31 POPE  136     112.151  34.460  69.099  1.00  0.00           O
ATOM  10691  C31 POPE  136     111.701  33.530  68.219  1.00  0.00           C
ATOM  10692  O32 POPE  136     110.531  33.170  68.159  1.00  0.00           O
ATOM  10693  C32 POPE  136     112.781  32.980  67.289  1.00  0.00           C
ATOM  10696  C23 POPE  136     118.691  36.011  68.239  1.00  0.00           C
ATOM  10699  C24 POPE  136     117.921  36.910  67.249  1.00  0.00           C
ATOM  10702  C25 POPE  136     117.521  36.229  65.929  1.00  0.00           C
ATOM  10705  C26 POPE  136     117.541  37.181  64.719  1.00  0.00           C
ATOM  10708  C27 POPE  136     117.240  36.491  63.379  1.00  0.00           C
ATOM  10711  C28 POPE  136     117.602  37.381  62.169  1.00  0.00           C
ATOM  10714  C29 POPE  136     117.131  36.840  60.839  1.00  0.00           C
ATOM  10716 0C21 POPE  136     117.821  36.050  59.999  1.00  0.00           C
ATOM  10718 1C21 POPE  136     119.211  35.501  60.189  1.00  0.00           C
ATOM  10721 2C21 POPE  136     120.071  35.620  58.919  1.00  0.00           C
ATOM  10724 3C21 POPE  136     121.501  35.120  59.149  1.00  0.00           C
ATOM  10727 4C21 POPE  136     122.510  35.590  58.079  1.00  0.00           C
ATOM  10730 5C21 POPE  136     122.441  34.841  56.739  1.00  0.00           C
ATOM  10733 6C21 POPE  136     123.531  35.331  55.779  1.00  0.00           C
ATOM  10736 7C21 POPE  136     123.502  34.619  54.429  1.00  0.00           C
ATOM  10739 8C21 POPE  136     124.600  35.101  53.469  1.00  0.00           C
ATOM  10743  C33 POPE  136     112.291  31.860  66.339  1.00  0.00           C
ATOM  10746  C34 POPE  136     113.280  31.491  65.219  1.00  0.00           C
ATOM  10749  C35 POPE  136     113.432  32.571  64.129  1.00  0.00           C
ATOM  10752  C36 POPE  136     114.271  32.070  62.949  1.00  0.00           C
ATOM  10755  C37 POPE  136     114.301  33.021  61.739  1.00  0.00           C
ATOM  10758  C38 POPE  136     115.211  32.491  60.609  1.00  0.00           C
ATOM  10761  C39 POPE  136     115.370  33.451  59.419  1.00  0.00           C
ATOM  10764 0C31 POPE  136     114.231  33.421  58.389  1.00  0.00           C
ATOM  10767 1C31 POPE  136     114.761  33.530  56.949  1.00  0.00           C
ATOM  10770 2C31 POPE  136     113.660  33.690  55.879  1.00  0.00           C
ATOM  10773 3C31 POPE  136     114.191  33.310  54.479  1.00  0.00           C
ATOM  10776 4C31 POPE  136     113.181  33.561  53.349  1.00  0.00           C
ATOM  10779 5C31 POPE  136     113.610  32.880  52.039  1.00  0.00           C
ATOM  10782 6C31 POPE  136     112.661  33.139  50.869  1.00  0.00           C
ATOM  10786  NH3 POPE  137      29.010  23.181  26.329  1.00  0.00           N
ATOM  10790  C12 POPE  137      29.741  24.290  25.639  1.00  0.00           C
ATOM  10793  C11 POPE  137      28.910  25.571  25.579  1.00  0.00           C
ATOM  10796  P   POPE  137      30.460  27.571  24.779  1.00  0.00           P
ATOM  10797  O13 POPE  137      31.000  27.701  23.409  1.00  0.00           O
ATOM  10798  O14 POPE  137      29.781  28.729  25.369  1.00  0.00           O
ATOM  10799  O11 POPE  137      31.540  26.889  25.709  1.00  0.00           O
ATOM  10800  O12 POPE  137      29.431  26.390  24.559  1.00  0.00           O
ATOM  10801  C1  POPE  137      31.951  27.431  26.979  1.00  0.00           C
ATOM  10804  C2  POPE  137      31.551  26.451  28.109  1.00  0.00           C
ATOM  10806  O21 POPE  137      31.140  27.150  29.279  1.00  0.00           O
ATOM  10807  C21 POPE  137      31.900  27.171  30.349  1.00  0.00           C
ATOM  10808  O22 POPE  137      33.111  27.031  30.389  1.00  0.00           O
ATOM  10809  C22 POPE  137      30.970  27.280  31.579  1.00  0.00           C
ATOM  10812  C3  POPE  137      32.490  25.221  28.299  1.00  0.00           C
ATOM  10815  O31 POPE  137      31.851  24.290  29.189  1.00  0.00           O
ATOM  10816  C31 POPE  137      32.630  23.560  29.979  1.00  0.00           C
ATOM  10817  O32 POPE  137      33.840  23.530  29.989  1.00  0.00           O
ATOM  10818  C32 POPE  137      31.670  22.710  30.819  1.00  0.00           C
ATOM  10821  C23 POPE  137      31.470  26.550  32.859  1.00  0.00           C
ATOM  10824  C24 POPE  137      30.410  26.560  33.959  1.00  0.00           C
ATOM  10827  C25 POPE  137      30.771  25.870  35.289  1.00  0.00           C
ATOM  10830  C26 POPE  137      31.390  26.851  36.299  1.00  0.00           C
ATOM  10833  C27 POPE  137      31.380  26.341  37.749  1.00  0.00           C
ATOM  10836  C28 POPE  137      31.750  27.491  38.709  1.00  0.00           C
ATOM  10839  C29 POPE  137      31.470  27.301  40.169  1.00  0.00           C
ATOM  10841 0C21 POPE  137      30.271  27.391  40.769  1.00  0.00           C
ATOM  10843 1C21 POPE  137      28.931  27.591  40.109  1.00  0.00           C
ATOM  10846 2C21 POPE  137      28.580  28.971  39.509  1.00  0.00           C
ATOM  10849 3C21 POPE  137      28.610  30.111  40.529  1.00  0.00           C
ATOM  10852 4C21 POPE  137      28.020  31.421  39.989  1.00  0.00           C
ATOM  10855 5C21 POPE  137      28.210  32.620  40.929  1.00  0.00           C
ATOM  10858 6C21 POPE  137      28.900  33.799  40.229  1.00  0.00           C
ATOM  10861 7C21 POPE  137      29.051  35.021  41.149  1.00  0.00           C
ATOM  10864 8C21 POPE  137      29.910  36.131  40.549  1.00  0.00           C
ATOM  10868  C33 POPE  137      32.330  21.711  31.779  1.00  0.00           C
ATOM  10871  C34 POPE  137      32.730  22.310  33.129  1.00  0.00           C
ATOM  10874  C35 POPE  137      32.840  21.211  34.199  1.00  0.00           C
ATOM  10877  C36 POPE  137      33.320  21.731  35.559  1.00  0.00           C
ATOM  10880  C37 POPE  137      33.181  20.670  36.659  1.00  0.00           C
ATOM  10883  C38 POPE  137      33.980  21.001  37.919  1.00  0.00           C
ATOM  10886  C39 POPE  137      33.460  22.201  38.739  1.00  0.00           C
ATOM  10889 0C31 POPE  137      34.271  22.301  40.029  1.00  0.00           C
ATOM  10892 1C31 POPE  137      33.861  23.421  40.999  1.00  0.00           C
ATOM  10895 2C31 POPE  137      34.701  23.400  42.299  1.00  0.00           C
ATOM  10898 3C31 POPE  137      34.521  22.101  43.099  1.00  0.00           C
ATOM  10901 4C31 POPE  137      35.260  22.071  44.439  1.00  0.00           C
ATOM  10904 5C31 POPE  137      35.190  20.691  45.109  1.00  0.00           C
ATOM  10907 6C31 POPE  137      35.741  20.691  46.529  1.00  0.00           C
ATOM  10911  NH3 POPE  138     103.671  -2.280  67.799  1.00  0.00           N
ATOM  10915  C12 POPE  138     103.521  -0.980  67.039  1.00  0.00           C
ATOM  10918  C11 POPE  138     103.961   0.280  67.819  1.00  0.00           C
ATOM  10921  P   POPE  138     103.371   2.871  67.719  1.00  0.00           P
ATOM  10922  O13 POPE  138     104.071   2.981  69.029  1.00  0.00           O
ATOM  10923  O14 POPE  138     101.921   3.161  67.779  1.00  0.00           O
ATOM  10924  O11 POPE  138     104.051   3.881  66.709  1.00  0.00           O
ATOM  10925  O12 POPE  138     103.590   1.440  67.059  1.00  0.00           O
ATOM  10926  C1  POPE  138     104.580   3.471  65.439  1.00  0.00           C
ATOM  10929  C2  POPE  138     103.470   3.361  64.349  1.00  0.00           C
ATOM  10931  O21 POPE  138     104.071   3.391  63.039  1.00  0.00           O
ATOM  10932  C21 POPE  138     104.491   2.251  62.489  1.00  0.00           C
ATOM  10933  O22 POPE  138     104.220   1.120  62.859  1.00  0.00           O
ATOM  10934  C22 POPE  138     105.382   2.641  61.299  1.00  0.00           C
ATOM  10937  C3  POPE  138     102.431   4.531  64.489  1.00  0.00           C
ATOM  10940  O31 POPE  138     103.021   5.851  64.369  1.00  0.00           O
ATOM  10941  C31 POPE  138     102.322   6.841  64.939  1.00  0.00           C
ATOM  10942  O32 POPE  138     101.312   6.711  65.609  1.00  0.00           O
ATOM  10943  C32 POPE  138     103.000   8.171  64.619  1.00  0.00           C
ATOM  10946  C23 POPE  138     105.811   1.510  60.319  1.00  0.00           C
ATOM  10949  C24 POPE  138     105.010   1.490  59.019  1.00  0.00           C
ATOM  10952  C25 POPE  138     105.570   0.520  57.959  1.00  0.00           C
ATOM  10955  C26 POPE  138     104.931   0.720  56.569  1.00  0.00           C
ATOM  10958  C27 POPE  138     105.652   0.130  55.359  1.00  0.00           C
ATOM  10961  C28 POPE  138     104.831   0.220  54.039  1.00  0.00           C
ATOM  10964  C29 POPE  138     104.001   1.470  53.849  1.00  0.00           C
ATOM  10966 0C21 POPE  138     104.091   2.401  52.879  1.00  0.00           C
ATOM  10968 1C21 POPE  138     105.062   2.421  51.719  1.00  0.00           C
ATOM  10971 2C21 POPE  138     104.551   1.580  50.529  1.00  0.00           C
ATOM  10974 3C21 POPE  138     103.191   2.031  49.979  1.00  0.00           C
ATOM  10977 4C21 POPE  138     102.681   1.140  48.839  1.00  0.00           C
ATOM  10980 5C21 POPE  138     101.200   1.370  48.509  1.00  0.00           C
ATOM  10983 6C21 POPE  138     100.242   0.780  49.569  1.00  0.00           C
ATOM  10986 7C21 POPE  138      98.782   1.190  49.349  1.00  0.00           C
ATOM  10989 8C21 POPE  138      97.841   0.620  50.419  1.00  0.00           C
ATOM  10993  C33 POPE  138     102.080   9.251  64.029  1.00  0.00           C
ATOM  10996  C34 POPE  138     101.771   8.980  62.559  1.00  0.00           C
ATOM  10999  C35 POPE  138     100.701   9.931  62.049  1.00  0.00           C
ATOM  11002  C36 POPE  138     100.382   9.691  60.569  1.00  0.00           C
ATOM  11005  C37 POPE  138      99.040  10.321  60.179  1.00  0.00           C
ATOM  11008  C38 POPE  138      98.700  10.061  58.709  1.00  0.00           C
ATOM  11011  C39 POPE  138      99.091  11.211  57.779  1.00  0.00           C
ATOM  11014 0C31 POPE  138      98.191  12.430  57.989  1.00  0.00           C
ATOM  11017 1C31 POPE  138      98.572  13.621  57.109  1.00  0.00           C
ATOM  11020 2C31 POPE  138      97.851  14.901  57.539  1.00  0.00           C
ATOM  11023 3C31 POPE  138      98.280  16.141  56.729  1.00  0.00           C
ATOM  11026 4C31 POPE  138      98.000  16.021  55.229  1.00  0.00           C
ATOM  11029 5C31 POPE  138      98.451  17.261  54.449  1.00  0.00           C
ATOM  11032 6C31 POPE  138      98.231  17.121  52.949  1.00  0.00           C
ATOM  11036  NH3 POPE  139      97.632 105.160  28.249  1.00  0.00           N
ATOM  11040  C12 POPE  139      97.930 106.630  28.049  1.00  0.00           C
ATOM  11043  C11 POPE  139      97.291 107.520  29.139  1.00  0.00           C
ATOM  11046  P   POPE  139      96.461 109.940  28.479  1.00  0.00           P
ATOM  11047  O13 POPE  139      97.161 111.181  28.049  1.00  0.00           O
ATOM  11048  O14 POPE  139      95.491 109.311  27.559  1.00  0.00           O
ATOM  11049  O11 POPE  139      95.710 110.281  29.819  1.00  0.00           O
ATOM  11050  O12 POPE  139      97.580 108.899  28.859  1.00  0.00           O
ATOM  11051  C1  POPE  139      96.250 110.220  31.129  1.00  0.00           C
ATOM  11054  C2  POPE  139      96.191 111.610  31.849  1.00  0.00           C
ATOM  11056  O21 POPE  139      95.941 111.479  33.259  1.00  0.00           O
ATOM  11057  C21 POPE  139      96.680 110.640  33.949  1.00  0.00           C
ATOM  11058  O22 POPE  139      97.701 110.099  33.589  1.00  0.00           O
ATOM  11059  C22 POPE  139      95.920 110.260  35.209  1.00  0.00           C
ATOM  11062  C3  POPE  139      95.062 112.529  31.269  1.00  0.00           C
ATOM  11065  O31 POPE  139      95.120 113.880  31.759  1.00  0.00           O
ATOM  11066  C31 POPE  139      94.451 114.341  32.829  1.00  0.00           C
ATOM  11067  O32 POPE  139      94.580 115.461  33.279  1.00  0.00           O
ATOM  11068  C32 POPE  139      93.441 113.400  33.469  1.00  0.00           C
ATOM  11071  C23 POPE  139      96.811 110.041  36.459  1.00  0.00           C
ATOM  11074  C24 POPE  139      96.972 111.310  37.309  1.00  0.00           C
ATOM  11077  C25 POPE  139      96.991 110.970  38.809  1.00  0.00           C
ATOM  11080  C26 POPE  139      97.182 112.191  39.729  1.00  0.00           C
ATOM  11083  C27 POPE  139      96.991 111.811  41.199  1.00  0.00           C
ATOM  11086  C28 POPE  139      97.590 112.821  42.199  1.00  0.00           C
ATOM  11089  C29 POPE  139      97.521 112.280  43.609  1.00  0.00           C
ATOM  11091 0C21 POPE  139      97.331 112.970  44.739  1.00  0.00           C
ATOM  11093 1C21 POPE  139      97.161 114.460  44.889  1.00  0.00           C
ATOM  11096 2C21 POPE  139      98.210 115.071  45.849  1.00  0.00           C
ATOM  11099 3C21 POPE  139      98.010 116.580  46.069  1.00  0.00           C
ATOM  11102 4C21 POPE  139      99.171 117.249  46.839  1.00  0.00           C
ATOM  11105 5C21 POPE  139      99.320 116.741  48.289  1.00  0.00           C
ATOM  11108 6C21 POPE  139     100.421 117.471  49.069  1.00  0.00           C
ATOM  11111 7C21 POPE  139     100.510 116.981  50.519  1.00  0.00           C
ATOM  11114 8C21 POPE  139     101.641 117.611  51.329  1.00  0.00           C
ATOM  11118  C33 POPE  139      93.161 113.830  34.929  1.00  0.00           C
ATOM  11121  C34 POPE  139      92.170 112.880  35.609  1.00  0.00           C
ATOM  11124  C35 POPE  139      92.211 112.970  37.129  1.00  0.00           C
ATOM  11127  C36 POPE  139      91.781 114.329  37.689  1.00  0.00           C
ATOM  11130  C37 POPE  139      91.531 114.259  39.199  1.00  0.00           C
ATOM  11133  C38 POPE  139      90.230 113.540  39.559  1.00  0.00           C
ATOM  11136  C39 POPE  139      90.312 112.799  40.909  1.00  0.00           C
ATOM  11139 0C31 POPE  139      88.922 112.471  41.479  1.00  0.00           C
ATOM  11142 1C31 POPE  139      88.261 113.721  42.069  1.00  0.00           C
ATOM  11145 2C31 POPE  139      86.801 113.540  42.509  1.00  0.00           C
ATOM  11148 3C31 POPE  139      86.340 114.790  43.269  1.00  0.00           C
ATOM  11151 4C31 POPE  139      84.840 114.861  43.549  1.00  0.00           C
ATOM  11154 5C31 POPE  139      84.551 115.820  44.709  1.00  0.00           C
ATOM  11157 6C31 POPE  139      83.070 116.100  44.949  1.00  0.00           C
ATOM  11161  NH3 POPE  140      53.351  94.720  70.549  1.00  0.00           N
ATOM  11165  C12 POPE  140      54.141  93.460  70.289  1.00  0.00           C
ATOM  11168  C11 POPE  140      55.121  93.590  69.119  1.00  0.00           C
ATOM  11171  P   POPE  140      57.491  92.681  68.499  1.00  0.00           P
ATOM  11172  O13 POPE  140      58.140  93.899  69.029  1.00  0.00           O
ATOM  11173  O14 POPE  140      58.270  91.410  68.589  1.00  0.00           O
ATOM  11174  O11 POPE  140      57.080  92.961  66.999  1.00  0.00           O
ATOM  11175  O12 POPE  140      56.061  92.509  69.189  1.00  0.00           O
ATOM  11176  C1  POPE  140      57.090  91.899  66.039  1.00  0.00           C
ATOM  11179  C2  POPE  140      56.000  92.080  64.939  1.00  0.00           C
ATOM  11181  O21 POPE  140      56.521  92.781  63.799  1.00  0.00           O
ATOM  11182  C21 POPE  140      56.320  94.061  63.619  1.00  0.00           C
ATOM  11183  O22 POPE  140      55.861  94.880  64.389  1.00  0.00           O
ATOM  11184  C22 POPE  140      56.831  94.399  62.209  1.00  0.00           C
ATOM  11187  C3  POPE  140      54.620  92.541  65.449  1.00  0.00           C
ATOM  11190  O31 POPE  140      53.712  92.401  64.349  1.00  0.00           O
ATOM  11191  C31 POPE  140      52.431  92.401  64.639  1.00  0.00           C
ATOM  11192  O32 POPE  140      51.950  92.649  65.739  1.00  0.00           O
ATOM  11193  C32 POPE  140      51.641  91.939  63.419  1.00  0.00           C
ATOM  11196  C23 POPE  140      56.651  95.890  61.829  1.00  0.00           C
ATOM  11199  C24 POPE  140      57.510  96.310  60.619  1.00  0.00           C
ATOM  11202  C25 POPE  140      57.140  95.570  59.319  1.00  0.00           C
ATOM  11205  C26 POPE  140      58.000  96.030  58.139  1.00  0.00           C
ATOM  11208  C27 POPE  140      57.720  95.251  56.849  1.00  0.00           C
ATOM  11211  C28 POPE  140      58.650  95.631  55.689  1.00  0.00           C
ATOM  11214  C29 POPE  140      58.300  96.981  55.089  1.00  0.00           C
ATOM  11216 0C21 POPE  140      58.480  97.340  53.809  1.00  0.00           C
ATOM  11218 1C21 POPE  140      59.071  96.501  52.709  1.00  0.00           C
ATOM  11221 2C21 POPE  140      58.140  96.361  51.479  1.00  0.00           C
ATOM  11224 3C21 POPE  140      56.801  95.661  51.769  1.00  0.00           C
ATOM  11227 4C21 POPE  140      56.021  95.321  50.489  1.00  0.00           C
ATOM  11230 5C21 POPE  140      55.581  96.561  49.689  1.00  0.00           C
ATOM  11233 6C21 POPE  140      54.861  96.230  48.379  1.00  0.00           C
ATOM  11236 7C21 POPE  140      55.770  95.561  47.339  1.00  0.00           C
ATOM  11239 8C21 POPE  140      55.220  95.661  45.909  1.00  0.00           C
ATOM  11243  C33 POPE  140      52.131  90.561  62.919  1.00  0.00           C
ATOM  11246  C34 POPE  140      53.311  90.631  61.929  1.00  0.00           C
ATOM  11249  C35 POPE  140      54.021  89.281  61.769  1.00  0.00           C
ATOM  11252  C36 POPE  140      53.081  88.161  61.299  1.00  0.00           C
ATOM  11255  C37 POPE  140      53.811  86.820  61.129  1.00  0.00           C
ATOM  11258  C38 POPE  140      52.901  85.710  60.579  1.00  0.00           C
ATOM  11261  C39 POPE  140      53.431  84.320  60.959  1.00  0.00           C
ATOM  11264 0C31 POPE  140      52.821  83.171  60.139  1.00  0.00           C
ATOM  11267 1C31 POPE  140      53.351  81.820  60.629  1.00  0.00           C
ATOM  11270 2C31 POPE  140      53.191  80.671  59.619  1.00  0.00           C
ATOM  11273 3C31 POPE  140      52.061  79.701  59.979  1.00  0.00           C
ATOM  11276 4C31 POPE  140      52.061  78.430  59.119  1.00  0.00           C
ATOM  11279 5C31 POPE  140      51.041  77.381  59.589  1.00  0.00           C
ATOM  11282 6C31 POPE  140      51.021  76.141  58.709  1.00  0.00           C
ATOM  11286  NH3 POPE  141      89.472  71.751  71.259  1.00  0.00           N
ATOM  11290  C12 POPE  141      88.000  71.461  71.309  1.00  0.00           C
ATOM  11293  C11 POPE  141      87.170  72.631  71.899  1.00  0.00           C
ATOM  11296  P   POPE  141      88.470  74.201  73.559  1.00  0.00           P
ATOM  11297  O13 POPE  141      88.490  74.531  75.009  1.00  0.00           O
ATOM  11298  O14 POPE  141      89.752  73.830  72.899  1.00  0.00           O
ATOM  11299  O11 POPE  141      87.771  75.329  72.739  1.00  0.00           O
ATOM  11300  O12 POPE  141      87.521  72.960  73.249  1.00  0.00           O
ATOM  11301  C1  POPE  141      88.490  76.421  72.169  1.00  0.00           C
ATOM  11304  C2  POPE  141      88.671  76.330  70.609  1.00  0.00           C
ATOM  11306  O21 POPE  141      87.471  75.781  70.029  1.00  0.00           O
ATOM  11307  C21 POPE  141      87.121  76.271  68.849  1.00  0.00           C
ATOM  11308  O22 POPE  141      87.730  77.110  68.209  1.00  0.00           O
ATOM  11309  C22 POPE  141      85.901  75.491  68.349  1.00  0.00           C
ATOM  11312  C3  POPE  141      89.921  75.501  70.199  1.00  0.00           C
ATOM  11315  O31 POPE  141      90.071  75.381  68.769  1.00  0.00           O
ATOM  11316  C31 POPE  141      89.730  74.220  68.229  1.00  0.00           C
ATOM  11317  O32 POPE  141      89.491  73.181  68.829  1.00  0.00           O
ATOM  11318  C32 POPE  141      89.580  74.399  66.719  1.00  0.00           C
ATOM  11321  C23 POPE  141      85.102  76.201  67.209  1.00  0.00           C
ATOM  11324  C24 POPE  141      85.961  76.461  65.969  1.00  0.00           C
ATOM  11327  C25 POPE  141      85.230  76.391  64.629  1.00  0.00           C
ATOM  11330  C26 POPE  141      86.212  76.521  63.449  1.00  0.00           C
ATOM  11333  C27 POPE  141      85.621  75.979  62.139  1.00  0.00           C
ATOM  11336  C28 POPE  141      86.680  75.751  61.049  1.00  0.00           C
ATOM  11339  C29 POPE  141      86.031  75.109  59.849  1.00  0.00           C
ATOM  11341 0C21 POPE  141      85.671  75.719  58.699  1.00  0.00           C
ATOM  11343 1C21 POPE  141      85.891  77.171  58.329  1.00  0.00           C
ATOM  11346 2C21 POPE  141      85.970  77.400  56.799  1.00  0.00           C
ATOM  11349 3C21 POPE  141      84.682  77.039  56.049  1.00  0.00           C
ATOM  11352 4C21 POPE  141      84.641  77.540  54.589  1.00  0.00           C
ATOM  11355 5C21 POPE  141      85.771  76.991  53.709  1.00  0.00           C
ATOM  11358 6C21 POPE  141      85.551  77.289  52.219  1.00  0.00           C
ATOM  11361 7C21 POPE  141      86.720  76.811  51.339  1.00  0.00           C
ATOM  11364 8C21 POPE  141      86.451  77.009  49.849  1.00  0.00           C
ATOM  11368  C33 POPE  141      89.730  73.070  65.959  1.00  0.00           C
ATOM  11371  C34 POPE  141      89.561  73.219  64.439  1.00  0.00           C
ATOM  11374  C35 POPE  141      90.062  71.969  63.689  1.00  0.00           C
ATOM  11377  C36 POPE  141      89.980  72.079  62.159  1.00  0.00           C
ATOM  11380  C37 POPE  141      90.891  71.049  61.469  1.00  0.00           C
ATOM  11383  C38 POPE  141      90.881  71.141  59.939  1.00  0.00           C
ATOM  11386  C39 POPE  141      90.000  70.070  59.279  1.00  0.00           C
ATOM  11389 0C31 POPE  141      89.992  70.161  57.739  1.00  0.00           C
ATOM  11392 1C31 POPE  141      89.260  68.979  57.089  1.00  0.00           C
ATOM  11395 2C31 POPE  141      88.882  69.241  55.619  1.00  0.00           C
ATOM  11398 3C31 POPE  141      88.271  68.021  54.909  1.00  0.00           C
ATOM  11401 4C31 POPE  141      87.061  67.400  55.629  1.00  0.00           C
ATOM  11404 5C31 POPE  141      86.551  66.131  54.929  1.00  0.00           C
ATOM  11407 6C31 POPE  141      85.421  65.430  55.689  1.00  0.00           C
ATOM  11411  NH3 POPE  142      56.941   0.050  22.319  1.00  0.00           N
ATOM  11415  C12 POPE  142      56.581   1.470  21.999  1.00  0.00           C
ATOM  11418  C11 POPE  142      55.140   1.810  22.399  1.00  0.00           C
ATOM  11421  P   POPE  142      55.220   4.441  22.049  1.00  0.00           P
ATOM  11422  O13 POPE  142      56.672   4.541  21.799  1.00  0.00           O
ATOM  11423  O14 POPE  142      54.320   5.461  21.459  1.00  0.00           O
ATOM  11424  O11 POPE  142      54.940   4.431  23.609  1.00  0.00           O
ATOM  11425  O12 POPE  142      54.690   2.981  21.719  1.00  0.00           O
ATOM  11426  C1  POPE  142      55.500   5.431  24.459  1.00  0.00           C
ATOM  11429  C2  POPE  142      55.061   5.181  25.919  1.00  0.00           C
ATOM  11431  O21 POPE  142      55.750   4.011  26.409  1.00  0.00           O
ATOM  11432  C21 POPE  142      55.240   3.431  27.499  1.00  0.00           C
ATOM  11433  O22 POPE  142      54.780   2.301  27.519  1.00  0.00           O
ATOM  11434  C22 POPE  142      55.451   4.321  28.739  1.00  0.00           C
ATOM  11437  C3  POPE  142      53.521   5.001  25.919  1.00  0.00           C
ATOM  11440  O31 POPE  142      52.922   5.081  27.239  1.00  0.00           O
ATOM  11441  C31 POPE  142      51.781   4.391  27.329  1.00  0.00           C
ATOM  11442  O32 POPE  142      51.441   3.541  26.509  1.00  0.00           O
ATOM  11443  C32 POPE  142      51.012   4.801  28.589  1.00  0.00           C
ATOM  11446  C23 POPE  142      54.681   3.801  29.979  1.00  0.00           C
ATOM  11449  C24 POPE  142      54.900   4.701  31.209  1.00  0.00           C
ATOM  11452  C25 POPE  142      54.281   4.121  32.489  1.00  0.00           C
ATOM  11455  C26 POPE  142      54.970   4.631  33.759  1.00  0.00           C
ATOM  11458  C27 POPE  142      54.500   3.891  35.019  1.00  0.00           C
ATOM  11461  C28 POPE  142      55.352   4.231  36.259  1.00  0.00           C
ATOM  11464  C29 POPE  142      54.800   3.571  37.489  1.00  0.00           C
ATOM  11466 0C21 POPE  142      55.481   2.981  38.499  1.00  0.00           C
ATOM  11468 1C21 POPE  142      56.971   2.891  38.669  1.00  0.00           C
ATOM  11471 2C21 POPE  142      57.440   3.881  39.749  1.00  0.00           C
ATOM  11474 3C21 POPE  142      58.900   3.671  40.179  1.00  0.00           C
ATOM  11477 4C21 POPE  142      59.450   4.851  40.999  1.00  0.00           C
ATOM  11480 5C21 POPE  142      58.820   5.031  42.389  1.00  0.00           C
ATOM  11483 6C21 POPE  142      59.030   6.461  42.909  1.00  0.00           C
ATOM  11486 7C21 POPE  142      58.600   6.651  44.369  1.00  0.00           C
ATOM  11489 8C21 POPE  142      58.712   8.101  44.849  1.00  0.00           C
ATOM  11493  C33 POPE  142      50.410   3.601  29.349  1.00  0.00           C
ATOM  11496  C34 POPE  142      49.671   4.001  30.629  1.00  0.00           C
ATOM  11499  C35 POPE  142      49.450   2.821  31.579  1.00  0.00           C
ATOM  11502  C36 POPE  142      50.640   2.591  32.519  1.00  0.00           C
ATOM  11505  C37 POPE  142      50.391   1.550  33.609  1.00  0.00           C
ATOM  11508  C38 POPE  142      51.530   1.520  34.629  1.00  0.00           C
ATOM  11511  C39 POPE  142      51.260   0.620  35.849  1.00  0.00           C
ATOM  11514 0C31 POPE  142      52.400   0.710  36.869  1.00  0.00           C
ATOM  11517 1C31 POPE  142      52.080   0.040  38.219  1.00  0.00           C
ATOM  11520 2C31 POPE  142      53.021  -1.120  38.569  1.00  0.00           C
ATOM  11523 3C31 POPE  142      52.731  -1.680  39.979  1.00  0.00           C
ATOM  11526 4C31 POPE  142      53.671  -2.830  40.369  1.00  0.00           C
ATOM  11529 5C31 POPE  142      53.381  -3.370  41.779  1.00  0.00           C
ATOM  11532 6C31 POPE  142      54.261  -4.560  42.179  1.00  0.00           C
ATOM  11536  NH3 POPE  143      34.451  76.549  31.069  1.00  0.00           N
ATOM  11540  C12 POPE  143      34.600  77.749  31.949  1.00  0.00           C
ATOM  11543  C11 POPE  143      33.600  78.840  31.509  1.00  0.00           C
ATOM  11546  P   POPE  143      32.840  80.320  29.529  1.00  0.00           P
ATOM  11547  O13 POPE  143      33.350  80.671  28.189  1.00  0.00           O
ATOM  11548  O14 POPE  143      31.421  79.921  29.599  1.00  0.00           O
ATOM  11549  O11 POPE  143      33.080  81.549  30.509  1.00  0.00           O
ATOM  11550  O12 POPE  143      33.771  79.171  30.129  1.00  0.00           O
ATOM  11551  C1  POPE  143      32.061  81.939  31.439  1.00  0.00           C
ATOM  11554  C2  POPE  143      32.530  83.119  32.339  1.00  0.00           C
ATOM  11556  O21 POPE  143      31.470  83.451  33.249  1.00  0.00           O
ATOM  11557  C21 POPE  143      31.390  82.961  34.499  1.00  0.00           C
ATOM  11558  O22 POPE  143      30.480  83.250  35.259  1.00  0.00           O
ATOM  11559  C22 POPE  143      32.500  82.000  34.949  1.00  0.00           C
ATOM  11562  C3  POPE  143      32.901  84.381  31.489  1.00  0.00           C
ATOM  11565  O31 POPE  143      32.910  85.619  32.239  1.00  0.00           O
ATOM  11566  C31 POPE  143      33.851  85.741  33.169  1.00  0.00           C
ATOM  11567  O32 POPE  143      34.710  84.920  33.409  1.00  0.00           O
ATOM  11568  C32 POPE  143      33.740  87.090  33.879  1.00  0.00           C
ATOM  11571  C23 POPE  143      33.620  82.700  35.769  1.00  0.00           C
ATOM  11574  C24 POPE  143      34.620  81.680  36.339  1.00  0.00           C
ATOM  11577  C25 POPE  143      35.531  82.261  37.439  1.00  0.00           C
ATOM  11580  C26 POPE  143      34.780  82.560  38.739  1.00  0.00           C
ATOM  11583  C27 POPE  143      35.681  82.529  39.979  1.00  0.00           C
ATOM  11586  C28 POPE  143      34.941  82.921  41.269  1.00  0.00           C
ATOM  11589  C29 POPE  143      35.601  82.331  42.489  1.00  0.00           C
ATOM  11591 0C21 POPE  143      36.470  82.921  43.329  1.00  0.00           C
ATOM  11593 1C21 POPE  143      36.970  84.341  43.269  1.00  0.00           C
ATOM  11596 2C21 POPE  143      37.021  84.990  44.669  1.00  0.00           C
ATOM  11599 3C21 POPE  143      38.090  84.369  45.589  1.00  0.00           C
ATOM  11602 4C21 POPE  143      38.271  85.141  46.909  1.00  0.00           C
ATOM  11605 5C21 POPE  143      39.581  84.771  47.629  1.00  0.00           C
ATOM  11608 6C21 POPE  143      40.471  85.990  47.899  1.00  0.00           C
ATOM  11611 7C21 POPE  143      41.961  85.649  47.979  1.00  0.00           C
ATOM  11614 8C21 POPE  143      42.852  86.890  48.039  1.00  0.00           C
ATOM  11618  C33 POPE  143      33.880  86.960  35.419  1.00  0.00           C
ATOM  11621  C34 POPE  143      33.750  88.311  36.139  1.00  0.00           C
ATOM  11624  C35 POPE  143      34.971  89.220  35.909  1.00  0.00           C
ATOM  11627  C36 POPE  143      34.830  90.610  36.529  1.00  0.00           C
ATOM  11630  C37 POPE  143      36.090  91.450  36.309  1.00  0.00           C
ATOM  11633  C38 POPE  143      35.931  92.939  36.649  1.00  0.00           C
ATOM  11636  C39 POPE  143      36.672  93.350  37.919  1.00  0.00           C
ATOM  11639 0C31 POPE  143      36.012  92.821  39.199  1.00  0.00           C
ATOM  11642 1C31 POPE  143      36.840  93.161  40.439  1.00  0.00           C
ATOM  11645 2C31 POPE  143      36.090  92.961  41.759  1.00  0.00           C
ATOM  11648 3C31 POPE  143      36.602  93.910  42.849  1.00  0.00           C
ATOM  11651 4C31 POPE  143      38.061  93.670  43.249  1.00  0.00           C
ATOM  11654 5C31 POPE  143      38.611  94.831  44.089  1.00  0.00           C
ATOM  11657 6C31 POPE  143      39.971  94.539  44.709  1.00  0.00           C
ATOM  11661  NH3 POPE  144      88.601  28.799  29.989  1.00  0.00           N
ATOM  11665  C12 POPE  144      88.461  29.111  28.519  1.00  0.00           C
ATOM  11668  C11 POPE  144      88.940  30.540  28.229  1.00  0.00           C
ATOM  11671  P   POPE  144      91.510  30.230  28.669  1.00  0.00           P
ATOM  11672  O13 POPE  144      92.550  31.270  28.729  1.00  0.00           O
ATOM  11673  O14 POPE  144      91.440  29.360  27.479  1.00  0.00           O
ATOM  11674  O11 POPE  144      91.620  29.271  29.939  1.00  0.00           O
ATOM  11675  O12 POPE  144      90.102  30.881  28.979  1.00  0.00           O
ATOM  11676  C1  POPE  144      92.801  29.211  30.749  1.00  0.00           C
ATOM  11679  C2  POPE  144      92.640  29.971  32.099  1.00  0.00           C
ATOM  11681  O21 POPE  144      93.821  29.801  32.879  1.00  0.00           O
ATOM  11682  C21 POPE  144      94.892  30.491  32.549  1.00  0.00           C
ATOM  11683  O22 POPE  144      95.062  31.151  31.539  1.00  0.00           O
ATOM  11684  C22 POPE  144      95.891  30.361  33.699  1.00  0.00           C
ATOM  11687  C3  POPE  144      91.440  29.451  32.949  1.00  0.00           C
ATOM  11690  O31 POPE  144      91.620  29.720  34.369  1.00  0.00           O
ATOM  11691  C31 POPE  144      91.451  30.991  34.679  1.00  0.00           C
ATOM  11692  O32 POPE  144      90.901  31.830  33.979  1.00  0.00           O
ATOM  11693  C32 POPE  144      92.151  31.341  35.989  1.00  0.00           C
ATOM  11696  C23 POPE  144      96.291  28.890  33.989  1.00  0.00           C
ATOM  11699  C24 POPE  144      96.610  28.621  35.459  1.00  0.00           C
ATOM  11702  C25 POPE  144      97.640  29.571  36.079  1.00  0.00           C
ATOM  11705  C26 POPE  144      97.911  29.150  37.529  1.00  0.00           C
ATOM  11708  C27 POPE  144      98.712  30.161  38.359  1.00  0.00           C
ATOM  11711  C28 POPE  144      99.301  29.431  39.579  1.00  0.00           C
ATOM  11714  C29 POPE  144      99.901  30.300  40.659  1.00  0.00           C
ATOM  11716 0C21 POPE  144      99.551  30.331  41.959  1.00  0.00           C
ATOM  11718 1C21 POPE  144      98.441  29.541  42.609  1.00  0.00           C
ATOM  11721 2C21 POPE  144      97.401  30.380  43.369  1.00  0.00           C
ATOM  11724 3C21 POPE  144      97.672  30.431  44.879  1.00  0.00           C
ATOM  11727 4C21 POPE  144      96.551  31.170  45.619  1.00  0.00           C
ATOM  11730 5C21 POPE  144      96.820  31.261  47.129  1.00  0.00           C
ATOM  11733 6C21 POPE  144      95.821  32.171  47.849  1.00  0.00           C
ATOM  11736 7C21 POPE  144      96.110  32.220  49.349  1.00  0.00           C
ATOM  11739 8C21 POPE  144      95.132  33.080  50.149  1.00  0.00           C
ATOM  11743  C33 POPE  144      92.991  30.241  36.679  1.00  0.00           C
ATOM  11746  C34 POPE  144      93.461  30.660  38.079  1.00  0.00           C
ATOM  11749  C35 POPE  144      94.621  31.681  38.109  1.00  0.00           C
ATOM  11752  C36 POPE  144      94.931  32.171  39.539  1.00  0.00           C
ATOM  11755  C37 POPE  144      96.072  33.201  39.619  1.00  0.00           C
ATOM  11758  C38 POPE  144      96.352  33.701  41.039  1.00  0.00           C
ATOM  11761  C39 POPE  144      97.541  34.690  41.139  1.00  0.00           C
ATOM  11764 0C31 POPE  144      98.900  34.081  40.769  1.00  0.00           C
ATOM  11767 1C31 POPE  144     100.102  34.961  41.179  1.00  0.00           C
ATOM  11770 2C31 POPE  144     101.461  34.311  40.839  1.00  0.00           C
ATOM  11773 3C31 POPE  144     102.611  34.681  41.789  1.00  0.00           C
ATOM  11776 4C31 POPE  144     103.132  36.120  41.649  1.00  0.00           C
ATOM  11779 5C31 POPE  144     104.371  36.370  42.519  1.00  0.00           C
ATOM  11782 6C31 POPE  144     105.000  37.761  42.339  1.00  0.00           C
ATOM  11786  NH3 POPE  145     132.822  35.361  28.079  1.00  0.00           N
ATOM  11790  C12 POPE  145     132.322  35.341  26.659  1.00  0.00           C
ATOM  11793  C11 POPE  145     130.822  35.611  26.619  1.00  0.00           C
ATOM  11796  P   POPE  145     128.852  34.891  25.039  1.00  0.00           P
ATOM  11797  O13 POPE  145     128.012  36.111  24.959  1.00  0.00           O
ATOM  11798  O14 POPE  145     128.872  33.991  23.869  1.00  0.00           O
ATOM  11799  O11 POPE  145     128.471  34.049  26.299  1.00  0.00           O
ATOM  11800  O12 POPE  145     130.342  35.331  25.309  1.00  0.00           O
ATOM  11801  C1  POPE  145     127.392  34.311  27.189  1.00  0.00           C
ATOM  11804  C2  POPE  145     127.911  34.381  28.649  1.00  0.00           C
ATOM  11806  O21 POPE  145     127.081  33.620  29.549  1.00  0.00           O
ATOM  11807  C21 POPE  145     125.983  34.201  29.999  1.00  0.00           C
ATOM  11808  O22 POPE  145     125.442  35.201  29.579  1.00  0.00           O
ATOM  11809  C22 POPE  145     125.561  33.470  31.279  1.00  0.00           C
ATOM  11812  C3  POPE  145     128.212  35.830  29.139  1.00  0.00           C
ATOM  11815  O31 POPE  145     128.452  35.830  30.549  1.00  0.00           O
ATOM  11816  C31 POPE  145     129.671  35.550  30.929  1.00  0.00           C
ATOM  11817  O32 POPE  145     130.673  35.571  30.229  1.00  0.00           O
ATOM  11818  C32 POPE  145     129.611  35.139  32.399  1.00  0.00           C
ATOM  11821  C23 POPE  145     125.561  34.460  32.469  1.00  0.00           C
ATOM  11824  C24 POPE  145     125.451  33.791  33.839  1.00  0.00           C
ATOM  11827  C25 POPE  145     124.010  33.381  34.159  1.00  0.00           C
ATOM  11830  C26 POPE  145     123.820  32.850  35.589  1.00  0.00           C
ATOM  11833  C27 POPE  145     122.380  32.380  35.839  1.00  0.00           C
ATOM  11836  C28 POPE  145     122.161  31.781  37.239  1.00  0.00           C
ATOM  11839  C29 POPE  145     122.230  32.799  38.349  1.00  0.00           C
ATOM  11841 0C21 POPE  145     121.861  32.549  39.619  1.00  0.00           C
ATOM  11843 1C21 POPE  145     121.361  31.221  40.109  1.00  0.00           C
ATOM  11846 2C21 POPE  145     121.271  31.111  41.649  1.00  0.00           C
ATOM  11849 3C21 POPE  145     122.600  31.361  42.379  1.00  0.00           C
ATOM  11852 4C21 POPE  145     122.591  30.781  43.789  1.00  0.00           C
ATOM  11855 5C21 POPE  145     123.870  31.021  44.609  1.00  0.00           C
ATOM  11858 6C21 POPE  145     123.721  30.411  46.009  1.00  0.00           C
ATOM  11861 7C21 POPE  145     124.972  30.461  46.889  1.00  0.00           C
ATOM  11864 8C21 POPE  145     124.701  29.841  48.269  1.00  0.00           C
ATOM  11868  C33 POPE  145     129.702  33.611  32.599  1.00  0.00           C
ATOM  11871  C34 POPE  145     129.382  33.250  34.059  1.00  0.00           C
ATOM  11874  C35 POPE  145     129.592  31.781  34.409  1.00  0.00           C
ATOM  11877  C36 POPE  145     129.271  31.521  35.879  1.00  0.00           C
ATOM  11880  C37 POPE  145     129.852  30.210  36.419  1.00  0.00           C
ATOM  11883  C38 POPE  145     129.702  30.081  37.939  1.00  0.00           C
ATOM  11886  C39 POPE  145     130.611  31.040  38.719  1.00  0.00           C
ATOM  11889 0C31 POPE  145     130.352  31.021  40.229  1.00  0.00           C
ATOM  11892 1C31 POPE  145     131.341  31.910  40.979  1.00  0.00           C
ATOM  11895 2C31 POPE  145     131.141  31.889  42.499  1.00  0.00           C
ATOM  11898 3C31 POPE  145     129.761  32.401  42.939  1.00  0.00           C
ATOM  11901 4C31 POPE  145     129.643  32.471  44.459  1.00  0.00           C
ATOM  11904 5C31 POPE  145     128.251  32.931  44.909  1.00  0.00           C
ATOM  11907 6C31 POPE  145     128.161  32.991  46.429  1.00  0.00           C
ATOM  11911  NH3 POPE  146       5.970  86.081  71.889  1.00  0.00           N
ATOM  11915  C12 POPE  146       4.570  85.661  71.489  1.00  0.00           C
ATOM  11918  C11 POPE  146       3.500  86.671  71.969  1.00  0.00           C
ATOM  11921  P   POPE  146       3.590  88.701  70.259  1.00  0.00           P
ATOM  11922  O13 POPE  146       3.100  90.080  70.459  1.00  0.00           O
ATOM  11923  O14 POPE  146       4.910  88.561  69.589  1.00  0.00           O
ATOM  11924  O11 POPE  146       2.430  87.880  69.549  1.00  0.00           O
ATOM  11925  O12 POPE  146       3.810  88.021  71.659  1.00  0.00           O
ATOM  11926  C1  POPE  146       2.560  86.689  68.769  1.00  0.00           C
ATOM  11929  C2  POPE  146       2.010  86.890  67.329  1.00  0.00           C
ATOM  11931  O21 POPE  146       2.410  85.789  66.499  1.00  0.00           O
ATOM  11932  C21 POPE  146       3.670  85.710  66.109  1.00  0.00           C
ATOM  11933  O22 POPE  146       4.570  86.490  66.399  1.00  0.00           O
ATOM  11934  C22 POPE  146       3.810  84.481  65.219  1.00  0.00           C
ATOM  11937  C3  POPE  146       2.390  88.281  66.729  1.00  0.00           C
ATOM  11940  O31 POPE  146       2.230  88.320  65.299  1.00  0.00           O
ATOM  11941  C31 POPE  146       1.010  88.569  64.849  1.00  0.00           C
ATOM  11942  O32 POPE  146       0.030  88.751  65.559  1.00  0.00           O
ATOM  11943  C32 POPE  146       1.090  88.701  63.319  1.00  0.00           C
ATOM  11946  C23 POPE  146       5.230  84.320  64.619  1.00  0.00           C
ATOM  11949  C24 POPE  146       5.340  83.180  63.589  1.00  0.00           C
ATOM  11952  C25 POPE  146       5.670  81.799  64.179  1.00  0.00           C
ATOM  11955  C26 POPE  146       5.720  80.719  63.089  1.00  0.00           C
ATOM  11958  C27 POPE  146       6.380  79.399  63.549  1.00  0.00           C
ATOM  11961  C28 POPE  146       6.480  78.321  62.439  1.00  0.00           C
ATOM  11964  C29 POPE  146       7.230  78.830  61.239  1.00  0.00           C
ATOM  11966 0C21 POPE  146       7.360  78.219  60.049  1.00  0.00           C
ATOM  11968 1C21 POPE  146       6.860  76.851  59.669  1.00  0.00           C
ATOM  11971 2C21 POPE  146       5.620  76.851  58.749  1.00  0.00           C
ATOM  11974 3C21 POPE  146       5.610  75.631  57.809  1.00  0.00           C
ATOM  11977 4C21 POPE  146       4.250  75.351  57.149  1.00  0.00           C
ATOM  11980 5C21 POPE  146       3.680  76.521  56.329  1.00  0.00           C
ATOM  11983 6C21 POPE  146       2.430  76.131  55.509  1.00  0.00           C
ATOM  11986 7C21 POPE  146       1.950  77.281  54.609  1.00  0.00           C
ATOM  11989 8C21 POPE  146       0.770  76.921  53.699  1.00  0.00           C
ATOM  11993  C33 POPE  146       1.920  87.580  62.619  1.00  0.00           C
ATOM  11996  C34 POPE  146       2.210  87.921  61.149  1.00  0.00           C
ATOM  11999  C35 POPE  146       2.620  86.711  60.289  1.00  0.00           C
ATOM  12002  C36 POPE  146       2.600  87.031  58.779  1.00  0.00           C
ATOM  12005  C37 POPE  146       2.980  85.830  57.899  1.00  0.00           C
ATOM  12008  C38 POPE  146       2.770  86.061  56.389  1.00  0.00           C
ATOM  12011  C39 POPE  146       3.620  87.171  55.769  1.00  0.00           C
ATOM  12014 0C31 POPE  146       3.480  87.201  54.229  1.00  0.00           C
ATOM  12017 1C31 POPE  146       4.230  88.359  53.569  1.00  0.00           C
ATOM  12020 2C31 POPE  146       4.120  88.381  52.029  1.00  0.00           C
ATOM  12023 3C31 POPE  146       4.750  87.160  51.339  1.00  0.00           C
ATOM  12026 4C31 POPE  146       3.720  86.090  50.909  1.00  0.00           C
ATOM  12029 5C31 POPE  146       4.400  84.840  50.329  1.00  0.00           C
ATOM  12032 6C31 POPE  146       3.430  83.751  49.899  1.00  0.00           C
ATOM  12036  NH3 POPE  147     117.151   6.331  26.539  1.00  0.00           N
ATOM  12040  C12 POPE  147     117.301   7.571  25.669  1.00  0.00           C
ATOM  12043  C11 POPE  147     118.691   7.751  25.029  1.00  0.00           C
ATOM  12046  P   POPE  147     120.850   8.721  26.319  1.00  0.00           P
ATOM  12047  O13 POPE  147     120.601  10.021  25.669  1.00  0.00           O
ATOM  12048  O14 POPE  147     122.182   8.101  26.179  1.00  0.00           O
ATOM  12049  O11 POPE  147     120.591   8.811  27.869  1.00  0.00           O
ATOM  12050  O12 POPE  147     119.761   7.621  25.969  1.00  0.00           O
ATOM  12051  C1  POPE  147     121.591   9.381  28.709  1.00  0.00           C
ATOM  12054  C2  POPE  147     120.911  10.201  29.809  1.00  0.00           C
ATOM  12056  O21 POPE  147     121.911  10.531  30.779  1.00  0.00           O
ATOM  12057  C21 POPE  147     122.151  11.811  30.919  1.00  0.00           C
ATOM  12058  O22 POPE  147     121.871  12.710  30.139  1.00  0.00           O
ATOM  12059  C22 POPE  147     122.541  12.041  32.389  1.00  0.00           C
ATOM  12062  C3  POPE  147     119.831   9.361  30.539  1.00  0.00           C
ATOM  12065  O31 POPE  147     119.320  10.081  31.679  1.00  0.00           O
ATOM  12066  C31 POPE  147     119.241   9.411  32.819  1.00  0.00           C
ATOM  12067  O32 POPE  147     119.460   8.221  32.959  1.00  0.00           O
ATOM  12068  C32 POPE  147     118.911  10.371  33.959  1.00  0.00           C
ATOM  12071  C23 POPE  147     122.021  13.441  32.779  1.00  0.00           C
ATOM  12074  C24 POPE  147     121.882  13.781  34.259  1.00  0.00           C
ATOM  12077  C25 POPE  147     121.221  15.161  34.329  1.00  0.00           C
ATOM  12080  C26 POPE  147     121.081  15.791  35.719  1.00  0.00           C
ATOM  12083  C27 POPE  147     120.461  17.191  35.589  1.00  0.00           C
ATOM  12086  C28 POPE  147     120.470  17.961  36.919  1.00  0.00           C
ATOM  12089  C29 POPE  147     119.901  19.351  36.749  1.00  0.00           C
ATOM  12091 0C21 POPE  147     120.421  20.491  37.259  1.00  0.00           C
ATOM  12093 1C21 POPE  147     121.641  20.590  38.139  1.00  0.00           C
ATOM  12096 2C21 POPE  147     122.891  21.071  37.369  1.00  0.00           C
ATOM  12099 3C21 POPE  147     122.870  22.571  37.029  1.00  0.00           C
ATOM  12102 4C21 POPE  147     124.161  22.991  36.319  1.00  0.00           C
ATOM  12105 5C21 POPE  147     124.281  24.510  36.109  1.00  0.00           C
ATOM  12108 6C21 POPE  147     125.573  24.871  35.369  1.00  0.00           C
ATOM  12111 7C21 POPE  147     125.853  26.370  35.309  1.00  0.00           C
ATOM  12114 8C21 POPE  147     127.092  26.690  34.479  1.00  0.00           C
ATOM  12118  C33 POPE  147     119.752  10.071  35.219  1.00  0.00           C
ATOM  12121  C34 POPE  147     119.472  11.051  36.369  1.00  0.00           C
ATOM  12124  C35 POPE  147     120.461  10.851  37.529  1.00  0.00           C
ATOM  12127  C36 POPE  147     120.251  11.811  38.709  1.00  0.00           C
ATOM  12130  C37 POPE  147     121.260  11.560  39.839  1.00  0.00           C
ATOM  12133  C38 POPE  147     121.060  12.441  41.079  1.00  0.00           C
ATOM  12136  C39 POPE  147     121.390  13.921  40.859  1.00  0.00           C
ATOM  12139 0C31 POPE  147     121.191  14.781  42.119  1.00  0.00           C
ATOM  12142 1C31 POPE  147     121.790  16.180  41.969  1.00  0.00           C
ATOM  12145 2C31 POPE  147     121.400  17.161  43.089  1.00  0.00           C
ATOM  12148 3C31 POPE  147     121.720  16.690  44.519  1.00  0.00           C
ATOM  12151 4C31 POPE  147     123.210  16.431  44.769  1.00  0.00           C
ATOM  12154 5C31 POPE  147     123.470  15.921  46.199  1.00  0.00           C
ATOM  12157 6C31 POPE  147     124.952  15.611  46.489  1.00  0.00           C
ATOM  12161  NH3 POPE  148      10.220  49.139  75.139  1.00  0.00           N
ATOM  12165  C12 POPE  148      11.181  48.230  75.849  1.00  0.00           C
ATOM  12168  C11 POPE  148      11.641  47.090  74.929  1.00  0.00           C
ATOM  12171  P   POPE  148      10.800  45.041  73.539  1.00  0.00           P
ATOM  12172  O13 POPE  148      10.970  43.740  74.239  1.00  0.00           O
ATOM  12173  O14 POPE  148       9.840  45.080  72.409  1.00  0.00           O
ATOM  12174  O11 POPE  148      12.210  45.451  72.939  1.00  0.00           O
ATOM  12175  O12 POPE  148      10.550  46.240  74.559  1.00  0.00           O
ATOM  12176  C1  POPE  148      12.880  44.599  72.029  1.00  0.00           C
ATOM  12179  C2  POPE  148      12.920  45.150  70.579  1.00  0.00           C
ATOM  12181  O21 POPE  148      13.820  44.280  69.869  1.00  0.00           O
ATOM  12182  C21 POPE  148      13.481  43.680  68.719  1.00  0.00           C
ATOM  12183  O22 POPE  148      13.830  42.549  68.439  1.00  0.00           O
ATOM  12184  C22 POPE  148      12.730  44.599  67.749  1.00  0.00           C
ATOM  12187  C3  POPE  148      13.390  46.631  70.539  1.00  0.00           C
ATOM  12190  O31 POPE  148      13.580  47.021  69.159  1.00  0.00           O
ATOM  12191  C31 POPE  148      13.230  48.251  68.819  1.00  0.00           C
ATOM  12192  O32 POPE  148      12.900  49.139  69.579  1.00  0.00           O
ATOM  12193  C32 POPE  148      13.440  48.390  67.309  1.00  0.00           C
ATOM  12196  C23 POPE  148      12.480  43.991  66.349  1.00  0.00           C
ATOM  12199  C24 POPE  148      12.190  45.091  65.309  1.00  0.00           C
ATOM  12202  C25 POPE  148      11.540  44.529  64.039  1.00  0.00           C
ATOM  12205  C26 POPE  148      11.951  45.259  62.749  1.00  0.00           C
ATOM  12208  C27 POPE  148      11.080  44.820  61.569  1.00  0.00           C
ATOM  12211  C28 POPE  148      11.630  45.259  60.209  1.00  0.00           C
ATOM  12214  C29 POPE  148      10.710  44.811  59.099  1.00  0.00           C
ATOM  12216 0C21 POPE  148      10.970  43.900  58.149  1.00  0.00           C
ATOM  12218 1C21 POPE  148      12.250  43.101  57.989  1.00  0.00           C
ATOM  12221 2C21 POPE  148      12.010  41.671  57.479  1.00  0.00           C
ATOM  12224 3C21 POPE  148      11.500  41.600  56.019  1.00  0.00           C
ATOM  12227 4C21 POPE  148      11.420  40.161  55.499  1.00  0.00           C
ATOM  12230 5C21 POPE  148      10.960  40.071  54.029  1.00  0.00           C
ATOM  12233 6C21 POPE  148       9.431  40.000  53.879  1.00  0.00           C
ATOM  12236 7C21 POPE  148       8.990  39.790  52.419  1.00  0.00           C
ATOM  12239 8C21 POPE  148       9.040  41.070  51.569  1.00  0.00           C
ATOM  12243  C33 POPE  148      13.240  49.820  66.779  1.00  0.00           C
ATOM  12246  C34 POPE  148      13.050  49.841  65.259  1.00  0.00           C
ATOM  12249  C35 POPE  148      14.350  49.780  64.459  1.00  0.00           C
ATOM  12252  C36 POPE  148      14.050  49.620  62.959  1.00  0.00           C
ATOM  12255  C37 POPE  148      15.181  50.070  62.039  1.00  0.00           C
ATOM  12258  C38 POPE  148      14.750  50.150  60.569  1.00  0.00           C
ATOM  12261  C39 POPE  148      14.360  48.799  59.949  1.00  0.00           C
ATOM  12264 0C31 POPE  148      14.040  48.890  58.449  1.00  0.00           C
ATOM  12267 1C31 POPE  148      13.370  47.611  57.929  1.00  0.00           C
ATOM  12270 2C31 POPE  148      13.380  47.500  56.399  1.00  0.00           C
ATOM  12273 3C31 POPE  148      14.670  46.870  55.859  1.00  0.00           C
ATOM  12276 4C31 POPE  148      14.660  46.730  54.329  1.00  0.00           C
ATOM  12279 5C31 POPE  148      15.810  45.860  53.799  1.00  0.00           C
ATOM  12282 6C31 POPE  148      15.880  45.771  52.269  1.00  0.00           C
ATOM  12286  NH3 POPE  149      20.090  53.581  73.109  1.00  0.00           N
ATOM  12290  C12 POPE  149      19.760  53.641  74.579  1.00  0.00           C
ATOM  12293  C11 POPE  149      18.840  54.831  74.889  1.00  0.00           C
ATOM  12296  P   POPE  149      16.771  56.049  73.959  1.00  0.00           P
ATOM  12297  O13 POPE  149      15.810  55.800  72.859  1.00  0.00           O
ATOM  12298  O14 POPE  149      16.220  56.291  75.299  1.00  0.00           O
ATOM  12299  O11 POPE  149      17.850  57.140  73.519  1.00  0.00           O
ATOM  12300  O12 POPE  149      17.681  54.761  74.069  1.00  0.00           O
ATOM  12301  C1  POPE  149      18.201  57.190  72.129  1.00  0.00           C
ATOM  12304  C2  POPE  149      19.530  57.980  71.889  1.00  0.00           C
ATOM  12306  O21 POPE  149      19.810  58.410  70.549  1.00  0.00           O
ATOM  12307  C21 POPE  149      19.191  58.030  69.469  1.00  0.00           C
ATOM  12308  O22 POPE  149      18.220  57.299  69.379  1.00  0.00           O
ATOM  12309  C22 POPE  149      19.951  58.561  68.249  1.00  0.00           C
ATOM  12312  C3  POPE  149      20.780  57.220  72.419  1.00  0.00           C
ATOM  12315  O31 POPE  149      21.090  56.040  71.629  1.00  0.00           O
ATOM  12316  C31 POPE  149      21.990  56.240  70.639  1.00  0.00           C
ATOM  12317  O32 POPE  149      22.650  57.250  70.499  1.00  0.00           O
ATOM  12318  C32 POPE  149      22.100  55.010  69.739  1.00  0.00           C
ATOM  12321  C23 POPE  149      19.390  57.971  66.939  1.00  0.00           C
ATOM  12324  C24 POPE  149      20.220  58.300  65.689  1.00  0.00           C
ATOM  12327  C25 POPE  149      21.310  57.261  65.369  1.00  0.00           C
ATOM  12330  C26 POPE  149      22.090  57.591  64.099  1.00  0.00           C
ATOM  12333  C27 POPE  149      23.240  56.601  63.839  1.00  0.00           C
ATOM  12336  C28 POPE  149      23.830  56.751  62.419  1.00  0.00           C
ATOM  12339  C29 POPE  149      24.941  55.760  62.169  1.00  0.00           C
ATOM  12341 0C21 POPE  149      24.840  54.599  61.489  1.00  0.00           C
ATOM  12343 1C21 POPE  149      23.621  54.021  60.819  1.00  0.00           C
ATOM  12346 2C21 POPE  149      23.980  53.300  59.499  1.00  0.00           C
ATOM  12349 3C21 POPE  149      24.570  54.230  58.429  1.00  0.00           C
ATOM  12352 4C21 POPE  149      24.860  53.540  57.089  1.00  0.00           C
ATOM  12355 5C21 POPE  149      25.920  52.440  57.159  1.00  0.00           C
ATOM  12358 6C21 POPE  149      26.230  51.851  55.779  1.00  0.00           C
ATOM  12361 7C21 POPE  149      27.141  50.620  55.839  1.00  0.00           C
ATOM  12364 8C21 POPE  149      27.390  49.990  54.459  1.00  0.00           C
ATOM  12368  C33 POPE  149      21.960  55.361  68.239  1.00  0.00           C
ATOM  12371  C34 POPE  149      22.601  54.321  67.289  1.00  0.00           C
ATOM  12374  C35 POPE  149      24.100  54.571  67.059  1.00  0.00           C
ATOM  12377  C36 POPE  149      24.681  53.680  65.949  1.00  0.00           C
ATOM  12380  C37 POPE  149      26.201  53.869  65.769  1.00  0.00           C
ATOM  12383  C38 POPE  149      26.730  53.190  64.499  1.00  0.00           C
ATOM  12386  C39 POPE  149      28.230  52.889  64.549  1.00  0.00           C
ATOM  12389 0C31 POPE  149      29.140  54.119  64.499  1.00  0.00           C
ATOM  12392 1C31 POPE  149      30.490  53.830  65.169  1.00  0.00           C
ATOM  12395 2C31 POPE  149      31.521  54.971  65.089  1.00  0.00           C
ATOM  12398 3C31 POPE  149      31.800  55.620  66.449  1.00  0.00           C
ATOM  12401 4C31 POPE  149      33.111  56.421  66.459  1.00  0.00           C
ATOM  12404 5C31 POPE  149      33.370  57.190  67.759  1.00  0.00           C
ATOM  12407 6C31 POPE  149      34.701  57.951  67.759  1.00  0.00           C
ATOM  12411  NH3 POPE  150      61.190  95.820  26.619  1.00  0.00           N
ATOM  12415  C12 POPE  150      61.971  95.890  25.329  1.00  0.00           C
ATOM  12418  C11 POPE  150      61.590  94.729  24.389  1.00  0.00           C
ATOM  12421  P   POPE  150      60.910  92.590  25.759  1.00  0.00           P
ATOM  12422  O13 POPE  150      59.531  93.049  25.529  1.00  0.00           O
ATOM  12423  O14 POPE  150      61.250  91.151  25.649  1.00  0.00           O
ATOM  12424  O11 POPE  150      61.241  93.091  27.229  1.00  0.00           O
ATOM  12425  O12 POPE  150      61.950  93.470  24.949  1.00  0.00           O
ATOM  12426  C1  POPE  150      60.940  92.201  28.309  1.00  0.00           C
ATOM  12429  C2  POPE  150      59.690  92.660  29.129  1.00  0.00           C
ATOM  12431  O21 POPE  150      59.921  92.389  30.519  1.00  0.00           O
ATOM  12432  C21 POPE  150      60.890  93.110  31.079  1.00  0.00           C
ATOM  12433  O22 POPE  150      61.390  94.119  30.619  1.00  0.00           O
ATOM  12434  C22 POPE  150      61.301  92.319  32.309  1.00  0.00           C
ATOM  12437  C3  POPE  150      58.381  91.969  28.629  1.00  0.00           C
ATOM  12440  O31 POPE  150      57.440  91.630  29.689  1.00  0.00           O
ATOM  12441  C31 POPE  150      57.570  90.391  30.199  1.00  0.00           C
ATOM  12442  O32 POPE  150      58.340  89.551  29.789  1.00  0.00           O
ATOM  12443  C32 POPE  150      56.571  90.211  31.349  1.00  0.00           C
ATOM  12446  C23 POPE  150      62.510  92.921  33.039  1.00  0.00           C
ATOM  12449  C24 POPE  150      62.020  94.010  33.969  1.00  0.00           C
ATOM  12452  C25 POPE  150      63.130  94.749  34.699  1.00  0.00           C
ATOM  12455  C26 POPE  150      62.500  95.840  35.549  1.00  0.00           C
ATOM  12458  C27 POPE  150      63.500  96.689  36.329  1.00  0.00           C
ATOM  12461  C28 POPE  150      62.780  97.921  36.899  1.00  0.00           C
ATOM  12464  C29 POPE  150      63.570  98.639  37.949  1.00  0.00           C
ATOM  12466 0C21 POPE  150      63.250  98.709  39.249  1.00  0.00           C
ATOM  12468 1C21 POPE  150      62.041  98.091  39.919  1.00  0.00           C
ATOM  12471 2C21 POPE  150      62.330  96.671  40.419  1.00  0.00           C
ATOM  12474 3C21 POPE  150      63.400  96.610  41.519  1.00  0.00           C
ATOM  12477 4C21 POPE  150      63.801  95.181  41.869  1.00  0.00           C
ATOM  12480 5C21 POPE  150      65.031  95.111  42.779  1.00  0.00           C
ATOM  12483 6C21 POPE  150      64.751  95.540  44.219  1.00  0.00           C
ATOM  12486 7C21 POPE  150      66.001  95.421  45.099  1.00  0.00           C
ATOM  12489 8C21 POPE  150      65.781  95.871  46.539  1.00  0.00           C
ATOM  12493  C33 POPE  150      56.470  88.759  31.869  1.00  0.00           C
ATOM  12496  C34 POPE  150      57.691  88.260  32.649  1.00  0.00           C
ATOM  12499  C35 POPE  150      58.070  89.090  33.889  1.00  0.00           C
ATOM  12502  C36 POPE  150      56.941  89.290  34.919  1.00  0.00           C
ATOM  12505  C37 POPE  150      57.480  89.761  36.289  1.00  0.00           C
ATOM  12508  C38 POPE  150      56.360  89.889  37.319  1.00  0.00           C
ATOM  12511  C39 POPE  150      56.820  90.160  38.769  1.00  0.00           C
ATOM  12514 0C31 POPE  150      57.672  89.039  39.399  1.00  0.00           C
ATOM  12517 1C31 POPE  150      57.971  89.290  40.889  1.00  0.00           C
ATOM  12520 2C31 POPE  150      58.431  88.031  41.639  1.00  0.00           C
ATOM  12523 3C31 POPE  150      58.820  88.330  43.089  1.00  0.00           C
ATOM  12526 4C31 POPE  150      59.320  87.100  43.849  1.00  0.00           C
ATOM  12529 5C31 POPE  150      59.730  87.440  45.289  1.00  0.00           C
ATOM  12532 6C31 POPE  150      60.321  86.259  46.059  1.00  0.00           C
ATOM  12536  NH3 POPE  151      32.370  91.799  73.439  1.00  0.00           N
ATOM  12540  C12 POPE  151      33.050  93.149  73.279  1.00  0.00           C
ATOM  12543  C11 POPE  151      32.650  93.849  71.969  1.00  0.00           C
ATOM  12546  P   POPE  151      32.580  96.330  71.159  1.00  0.00           P
ATOM  12547  O13 POPE  151      31.300  96.650  71.839  1.00  0.00           O
ATOM  12548  O14 POPE  151      33.550  97.440  70.949  1.00  0.00           O
ATOM  12549  O11 POPE  151      32.170  95.710  69.759  1.00  0.00           O
ATOM  12550  O12 POPE  151      33.300  95.130  71.899  1.00  0.00           O
ATOM  12551  C1  POPE  151      32.820  96.300  68.629  1.00  0.00           C
ATOM  12554  C2  POPE  151      32.280  95.710  67.309  1.00  0.00           C
ATOM  12556  O21 POPE  151      32.980  96.090  66.109  1.00  0.00           O
ATOM  12557  C21 POPE  151      33.940  96.969  66.039  1.00  0.00           C
ATOM  12558  O22 POPE  151      34.390  97.681  66.929  1.00  0.00           O
ATOM  12559  C22 POPE  151      34.421  97.000  64.589  1.00  0.00           C
ATOM  12562  C3  POPE  151      30.771  95.999  67.119  1.00  0.00           C
ATOM  12565  O31 POPE  151      30.271  95.270  65.989  1.00  0.00           O
ATOM  12566  C31 POPE  151      29.781  95.990  64.979  1.00  0.00           C
ATOM  12567  O32 POPE  151      29.420  97.150  65.049  1.00  0.00           O
ATOM  12568  C32 POPE  151      29.700  95.120  63.729  1.00  0.00           C
ATOM  12571  C23 POPE  151      35.960  96.939  64.479  1.00  0.00           C
ATOM  12574  C24 POPE  151      36.400  96.630  63.039  1.00  0.00           C
ATOM  12577  C25 POPE  151      37.890  96.330  62.919  1.00  0.00           C
ATOM  12580  C26 POPE  151      38.201  95.479  61.679  1.00  0.00           C
ATOM  12583  C27 POPE  151      39.681  95.080  61.589  1.00  0.00           C
ATOM  12586  C28 POPE  151      39.962  94.031  60.489  1.00  0.00           C
ATOM  12589  C29 POPE  151      39.600  94.521  59.109  1.00  0.00           C
ATOM  12591 0C21 POPE  151      40.471  94.940  58.179  1.00  0.00           C
ATOM  12593 1C21 POPE  151      41.961  95.020  58.339  1.00  0.00           C
ATOM  12596 2C21 POPE  151      42.661  95.509  57.059  1.00  0.00           C
ATOM  12599 3C21 POPE  151      42.591  94.510  55.899  1.00  0.00           C
ATOM  12602 4C21 POPE  151      42.400  95.160  54.519  1.00  0.00           C
ATOM  12605 5C21 POPE  151      43.570  96.030  54.039  1.00  0.00           C
ATOM  12608 6C21 POPE  151      43.330  96.501  52.599  1.00  0.00           C
ATOM  12611 7C21 POPE  151      44.281  97.611  52.119  1.00  0.00           C
ATOM  12614 8C21 POPE  151      45.660  97.100  51.739  1.00  0.00           C
ATOM  12618  C33 POPE  151      31.070  94.990  63.019  1.00  0.00           C
ATOM  12621  C34 POPE  151      30.940  94.679  61.519  1.00  0.00           C
ATOM  12624  C35 POPE  151      30.010  93.511  61.169  1.00  0.00           C
ATOM  12627  C36 POPE  151      30.301  92.171  61.869  1.00  0.00           C
ATOM  12630  C37 POPE  151      29.140  91.190  61.669  1.00  0.00           C
ATOM  12633  C38 POPE  151      29.191  89.971  62.599  1.00  0.00           C
ATOM  12636  C39 POPE  151      30.360  89.020  62.309  1.00  0.00           C
ATOM  12639 0C31 POPE  151      30.201  87.711  63.079  1.00  0.00           C
ATOM  12642 1C31 POPE  151      31.210  86.610  62.739  1.00  0.00           C
ATOM  12645 2C31 POPE  151      31.040  85.391  63.659  1.00  0.00           C
ATOM  12648 3C31 POPE  151      31.931  84.201  63.289  1.00  0.00           C
ATOM  12651 4C31 POPE  151      31.600  83.600  61.909  1.00  0.00           C
ATOM  12654 5C31 POPE  151      32.250  82.229  61.689  1.00  0.00           C
ATOM  12657 6C31 POPE  151      31.811  81.549  60.389  1.00  0.00           C
ATOM  12661  NH3 POPE  152      41.241   6.381  69.219  1.00  0.00           N
ATOM  12665  C12 POPE  152      42.602   6.151  68.629  1.00  0.00           C
ATOM  12668  C11 POPE  152      43.431   7.441  68.569  1.00  0.00           C
ATOM  12671  P   POPE  152      45.721   8.241  67.489  1.00  0.00           P
[truncated: 1,673,232 more chars]
