# Supplementary material for: Characterizing Membrane Association and Periplasmic Transfer of Bacterial Lipoproteins through Molecular Dynamics Simulations
Source: Structure. 2020 Apr 7;28(4):475–487.e3. doi: 10.1016/j.str.2020.01.012 (PMC7139219; doi:10.1016/j.str.2020.01.012)
Supplement: Data S1. Final Coordinates from Simulations (Y–Z), Related to Figure 3 [file mmc3.zip › Y-Z/YBFP-4-atomistic.pdb]

TITLE     Protein
REMARK    THIS IS A SIMULATION BOX
CRYST1  129.203  129.203  104.875  90.00  90.00  90.00 P 1           1
MODEL        1
ATOM      1  N   CYSTA   1      75.521  46.726  68.747  1.00  0.00           N
ATOM      3  CA  CYSTA   1      76.822  47.366  68.887  1.00  0.00           C
ATOM      5  C   CYSTA   1      77.161  47.756  70.348  1.00  0.00           C
ATOM      6  O   CYSTA   1      77.881  48.727  70.527  1.00  0.00           O
ATOM      7  CB  CYSTA   1      76.892  48.666  67.978  1.00  0.00           C
ATOM     10  SG  CYSTA   1      75.911  48.576  66.418  1.00  0.00           S
ATOM     11  C1  CYSTA   1      76.481  49.906  65.277  1.00  0.00           C
ATOM     14  CA1 CYSTA   1      75.162  45.516  69.207  1.00  0.00           C
ATOM     15  OA1 CYSTA   1      75.931  44.906  69.948  1.00  0.00           O
ATOM     16  CA2 CYSTA   1      73.831  44.946  68.848  1.00  0.00           C
ATOM     19  C11 CYSTA   1      76.131  51.416  65.527  1.00  0.00           C
ATOM     21  O11 CYSTA   1      76.981  51.856  66.587  1.00  0.00           O
ATOM     22  CX1 CYSTA   1      77.591  53.056  66.618  1.00  0.00           C
ATOM     23  OX1 CYSTA   1      78.472  53.346  67.408  1.00  0.00           O
ATOM     24  CX2 CYSTA   1      77.121  54.096  65.618  1.00  0.00           C
ATOM     27  C12 CYSTA   1      74.591  51.696  65.768  1.00  0.00           C
ATOM     30  O12 CYSTA   1      74.352  52.976  66.387  1.00  0.00           O
ATOM     31  CD1 CYSTA   1      73.602  54.016  65.977  1.00  0.00           C
ATOM     32  OD1 CYSTA   1      73.672  55.107  66.507  1.00  0.00           O
ATOM     33  CD2 CYSTA   1      72.722  53.746  64.757  1.00  0.00           C
ATOM     36  CA3 CYSTA   1      73.642  44.946  67.318  1.00  0.00           C
ATOM     39  CA4 CYSTA   1      72.201  44.676  66.878  1.00  0.00           C
ATOM     42  CA5 CYSTA   1      72.072  44.736  65.348  1.00  0.00           C
ATOM     45  CA6 CYSTA   1      70.642  44.856  64.838  1.00  0.00           C
ATOM     48  CA7 CYSTA   1      70.631  45.206  63.348  1.00  0.00           C
ATOM     51  CA8 CYSTA   1      69.212  45.376  62.788  1.00  0.00           C
ATOM     54  CA9 CYSTA   1      69.172  45.856  61.338  1.00  0.00           C
ATOM     57 0CA1 CYSTA   1      69.722  47.276  61.147  1.00  0.00           C
ATOM     60 1CA1 CYSTA   1      69.442  47.776  59.738  1.00  0.00           C
ATOM     63 2CA1 CYSTA   1      70.042  49.156  59.467  1.00  0.00           C
ATOM     66 3CA1 CYSTA   1      69.792  49.616  58.027  1.00  0.00           C
ATOM     69 4CA1 CYSTA   1      70.422  50.986  57.788  1.00  0.00           C
ATOM     72 5CA1 CYSTA   1      70.282  51.466  56.338  1.00  0.00           C
ATOM     75 6CA1 CYSTA   1      70.841  52.876  56.108  1.00  0.00           C
ATOM     79  CD3 CYSTA   1      72.112  55.036  64.147  1.00  0.00           C
ATOM     82  CD4 CYSTA   1      70.951  55.646  64.958  1.00  0.00           C
ATOM     85  CD5 CYSTA   1      70.582  57.066  64.488  1.00  0.00           C
ATOM     88  CD6 CYSTA   1      69.852  57.136  63.138  1.00  0.00           C
ATOM     91  CD7 CYSTA   1      69.252  58.536  62.897  1.00  0.00           C
ATOM     94  CD8 CYSTA   1      68.631  58.706  61.507  1.00  0.00           C
ATOM     97  CD9 CYSTA   1      68.131  60.136  61.257  1.00  0.00           C
ATOM    100 0CD1 CYSTA   1      67.691  60.336  59.808  1.00  0.00           C
ATOM    103 1CD1 CYSTA   1      67.192  61.756  59.497  1.00  0.00           C
ATOM    106 2CD1 CYSTA   1      67.061  61.986  57.987  1.00  0.00           C
ATOM    109 3CD1 CYSTA   1      66.472  63.356  57.618  1.00  0.00           C
ATOM    112 4CD1 CYSTA   1      66.472  63.567  56.108  1.00  0.00           C
ATOM    115 5CD1 CYSTA   1      65.892  64.927  55.688  1.00  0.00           C
ATOM    118 6CD1 CYSTA   1      65.942  65.146  54.178  1.00  0.00           C
ATOM    122  CX3 CYSTA   1      78.112  54.276  64.458  1.00  0.00           C
ATOM    125  CX4 CYSTA   1      77.811  55.536  63.647  1.00  0.00           C
ATOM    128  CX5 CYSTA   1      76.392  55.586  63.097  1.00  0.00           C
ATOM    131  CX6 CYSTA   1      76.212  56.726  62.087  1.00  0.00           C
ATOM    134  CX7 CYSTA   1      74.752  56.866  61.647  1.00  0.00           C
ATOM    137  CX8 CYSTA   1      74.491  58.006  60.638  1.00  0.00           C
ATOM    140  CX9 CYSTA   1      75.381  57.946  59.417  1.00  0.00           C
ATOM    142 0CX1 CYSTA   1      74.972  57.796  58.147  1.00  0.00           C
ATOM    144 1CX1 CYSTA   1      73.542  57.656  57.718  1.00  0.00           C
ATOM    147 2CX1 CYSTA   1      73.362  57.226  56.257  1.00  0.00           C
ATOM    150 3CX1 CYSTA   1      73.862  55.816  55.907  1.00  0.00           C
ATOM    153 4CX1 CYSTA   1      73.422  55.366  54.508  1.00  0.00           C
ATOM    156 5CX1 CYSTA   1      73.892  53.956  54.137  1.00  0.00           C
ATOM    159 6CX1 CYSTA   1      73.322  53.466  52.798  1.00  0.00           C
ATOM    162 7CX1 CYSTA   1      73.902  52.106  52.368  1.00  0.00           C
ATOM    165 8CX1 CYSTA   1      73.462  51.666  50.968  1.00  0.00           C
ATOM    169  N   ALA A   2      76.602  47.046  71.387  1.00  0.00           N
ATOM    171  CA  ALA A   2      76.591  47.296  72.837  1.00  0.00           C
ATOM    173  CB  ALA A   2      77.152  46.186  73.747  1.00  0.00           C
ATOM    177  C   ALA A   2      77.121  48.656  73.278  1.00  0.00           C
ATOM    178  O   ALA A   2      78.172  48.746  73.887  1.00  0.00           O
ATOM    179  N   GLN A   3      76.412  49.746  72.988  1.00  0.00           N
ATOM    181  CA  GLN A   3      75.051  49.776  72.518  1.00  0.00           C
ATOM    183  CB  GLN A   3      74.042  49.956  73.678  1.00  0.00           C
ATOM    186  CG  GLN A   3      74.472  50.567  75.057  1.00  0.00           C
ATOM    189  CD  GLN A   3      75.561  51.656  75.148  1.00  0.00           C
ATOM    190  OE1 GLN A   3      75.602  52.686  74.478  1.00  0.00           O
ATOM    191  NE2 GLN A   3      76.511  51.446  76.088  1.00  0.00           N
ATOM    194  C   GLN A   3      74.822  50.707  71.318  1.00  0.00           C
ATOM    195  O   GLN A   3      75.521  51.716  71.247  1.00  0.00           O
ATOM    196  N   PRO A   4      73.852  50.426  70.397  1.00  0.00           N
ATOM    197  CD  PRO A   4      73.362  49.046  70.218  1.00  0.00           C
ATOM    200  CA  PRO A   4      73.481  51.256  69.228  1.00  0.00           C
ATOM    202  CB  PRO A   4      72.381  50.406  68.558  1.00  0.00           C
ATOM    205  CG  PRO A   4      72.792  48.976  68.807  1.00  0.00           C
ATOM    208  C   PRO A   4      72.831  52.576  69.558  1.00  0.00           C
ATOM    209  O   PRO A   4      71.811  52.946  68.958  1.00  0.00           O
ATOM    210  N   GLU A   5      73.352  53.256  70.557  1.00  0.00           N
ATOM    212  CA  GLU A   5      72.561  54.006  71.468  1.00  0.00           C
ATOM    214  CB  GLU A   5      71.942  53.067  72.568  1.00  0.00           C
ATOM    217  CG  GLU A   5      71.002  51.896  72.148  1.00  0.00           C
ATOM    220  CD  GLU A   5      70.712  50.956  73.317  1.00  0.00           C
ATOM    221  OE1 GLU A   5      71.032  51.326  74.478  1.00  0.00           O
ATOM    222  OE2 GLU A   5      70.252  49.806  73.068  1.00  0.00           O
ATOM    223  C   GLU A   5      73.481  54.996  72.107  1.00  0.00           C
ATOM    224  O   GLU A   5      74.212  55.766  71.478  1.00  0.00           O
ATOM    225  N   GLN A   6      73.411  55.026  73.427  1.00  0.00           N
ATOM    227  CA  GLN A   6      73.871  56.036  74.318  1.00  0.00           C
ATOM    229  CB  GLN A   6      73.142  55.866  75.667  1.00  0.00           C
ATOM    232  CG  GLN A   6      72.831  54.426  76.158  1.00  0.00           C
ATOM    235  CD  GLN A   6      71.322  54.256  76.387  1.00  0.00           C
ATOM    236  OE1 GLN A   6      70.532  54.356  75.448  1.00  0.00           O
ATOM    237  NE2 GLN A   6      70.902  54.096  77.668  1.00  0.00           N
ATOM    240  C   GLN A   6      75.331  56.416  74.357  1.00  0.00           C
ATOM    241  O   GLN A   6      75.631  57.596  74.408  1.00  0.00           O
ATOM    242  N   SER A   7      76.292  55.476  74.287  1.00  0.00           N
ATOM    244  CA  SER A   7      77.712  55.816  74.287  1.00  0.00           C
ATOM    246  CB  SER A   7      78.542  54.526  74.217  1.00  0.00           C
ATOM    249  OG  SER A   7      79.941  54.676  74.458  1.00  0.00           O
ATOM    251  C   SER A   7      78.192  56.656  73.128  1.00  0.00           C
ATOM    252  O   SER A   7      78.871  57.666  73.317  1.00  0.00           O
ATOM    253  N   SER A   8      77.862  56.276  71.868  1.00  0.00           N
ATOM    255  CA  SER A   8      78.532  56.866  70.708  1.00  0.00           C
ATOM    257  CB  SER A   8      78.521  55.976  69.427  1.00  0.00           C
ATOM    260  OG  SER A   8      77.222  55.836  68.868  1.00  0.00           O
ATOM    262  C   SER A   8      77.892  58.186  70.348  1.00  0.00           C
ATOM    263  O   SER A   8      78.411  58.966  69.558  1.00  0.00           O
ATOM    264  N   LEU A   9      76.712  58.426  70.938  1.00  0.00           N
ATOM    266  CA  LEU A   9      75.922  59.616  70.787  1.00  0.00           C
ATOM    268  CB  LEU A   9      74.481  59.176  70.387  1.00  0.00           C
ATOM    271  CG  LEU A   9      74.372  58.927  68.877  1.00  0.00           C
ATOM    273  CD1 LEU A   9      73.032  58.306  68.467  1.00  0.00           C
ATOM    277  CD2 LEU A   9      74.512  60.266  68.167  1.00  0.00           C
ATOM    281  C   LEU A   9      75.892  60.466  72.028  1.00  0.00           C
ATOM    282  O   LEU A   9      75.261  61.526  72.048  1.00  0.00           O
ATOM    283  N   ALA A  10      76.581  60.056  73.107  1.00  0.00           N
ATOM    285  CA  ALA A  10      76.631  60.826  74.327  1.00  0.00           C
ATOM    287  CB  ALA A  10      77.341  60.056  75.457  1.00  0.00           C
ATOM    291  C   ALA A  10      77.252  62.206  74.137  1.00  0.00           C
ATOM    292  O   ALA A  10      78.282  62.376  73.497  1.00  0.00           O
ATOM    293  N   GLY A  11      76.621  63.256  74.707  1.00  0.00           N
ATOM    295  CA  GLY A  11      77.091  64.606  74.518  1.00  0.00           C
ATOM    298  C   GLY A  11      76.012  65.567  74.878  1.00  0.00           C
ATOM    299  O   GLY A  11      74.951  65.166  75.327  1.00  0.00           O
ATOM    300  N   ASP A  12      76.241  66.887  74.688  1.00  0.00           N
ATOM    302  CA  ASP A  12      75.222  67.876  74.948  1.00  0.00           C
ATOM    304  CB  ASP A  12      75.832  69.106  75.677  1.00  0.00           C
ATOM    307  CG  ASP A  12      74.862  69.806  76.598  1.00  0.00           C
ATOM    308  OD1 ASP A  12      74.681  69.376  77.777  1.00  0.00           O
ATOM    309  OD2 ASP A  12      74.192  70.787  76.178  1.00  0.00           O
ATOM    310  C   ASP A  12      74.602  68.147  73.577  1.00  0.00           C
ATOM    311  O   ASP A  12      75.172  67.846  72.537  1.00  0.00           O
ATOM    312  N   TRP A  13      73.362  68.607  73.548  1.00  0.00           N
ATOM    314  CA  TRP A  13      72.551  68.546  72.367  1.00  0.00           C
ATOM    316  CB  TRP A  13      71.651  67.276  72.378  1.00  0.00           C
ATOM    319  CG  TRP A  13      72.432  66.136  71.847  1.00  0.00           C
ATOM    320  CD1 TRP A  13      73.142  65.166  72.487  1.00  0.00           C
ATOM    322  NE1 TRP A  13      73.951  64.537  71.577  1.00  0.00           N
ATOM    324  CE2 TRP A  13      73.792  65.126  70.358  1.00  0.00           C
ATOM    325  CD2 TRP A  13      72.841  66.146  70.488  1.00  0.00           C
ATOM    326  CE3 TRP A  13      72.522  66.966  69.397  1.00  0.00           C
ATOM    328  CZ3 TRP A  13      73.282  66.826  68.247  1.00  0.00           C
ATOM    330  CZ2 TRP A  13      74.432  64.896  69.167  1.00  0.00           C
ATOM    332  CH2 TRP A  13      74.232  65.826  68.147  1.00  0.00           C
ATOM    334  C   TRP A  13      71.661  69.726  72.308  1.00  0.00           C
ATOM    335  O   TRP A  13      71.282  70.266  73.348  1.00  0.00           O
ATOM    336  N   LEU A  14      71.252  70.137  71.107  1.00  0.00           N
ATOM    338  CA  LEU A  14      70.142  71.026  70.938  1.00  0.00           C
ATOM    340  CB  LEU A  14      70.622  72.396  70.387  1.00  0.00           C
ATOM    343  CG  LEU A  14      71.642  73.137  71.278  1.00  0.00           C
ATOM    345  CD1 LEU A  14      72.012  74.486  70.647  1.00  0.00           C
ATOM    349  CD2 LEU A  14      71.131  73.366  72.697  1.00  0.00           C
ATOM    353  C   LEU A  14      69.121  70.356  70.028  1.00  0.00           C
ATOM    354  O   LEU A  14      69.442  69.966  68.908  1.00  0.00           O
ATOM    355  N   LEU A  15      67.862  70.196  70.478  1.00  0.00           N
ATOM    357  CA  LEU A  15      66.752  69.776  69.628  1.00  0.00           C
ATOM    359  CB  LEU A  15      65.782  68.747  70.267  1.00  0.00           C
ATOM    362  CG  LEU A  15      66.272  67.276  70.267  1.00  0.00           C
ATOM    364  CD1 LEU A  15      67.311  67.016  71.357  1.00  0.00           C
ATOM    368  CD2 LEU A  15      65.072  66.336  70.438  1.00  0.00           C
ATOM    372  C   LEU A  15      65.922  70.996  69.298  1.00  0.00           C
ATOM    373  O   LEU A  15      65.271  71.576  70.158  1.00  0.00           O
ATOM    374  N   THR A  16      65.931  71.446  68.037  1.00  0.00           N
ATOM    376  CA  THR A  16      65.362  72.736  67.668  1.00  0.00           C
ATOM    378  CB  THR A  16      66.441  73.806  67.518  1.00  0.00           C
ATOM    380  OG1 THR A  16      67.462  73.376  66.647  1.00  0.00           O
ATOM    382  CG2 THR A  16      67.212  74.067  68.818  1.00  0.00           C
ATOM    386  C   THR A  16      64.562  72.536  66.368  1.00  0.00           C
ATOM    387  O   THR A  16      65.121  72.076  65.378  1.00  0.00           O
ATOM    388  N   PRO A  17      63.242  72.756  66.318  1.00  0.00           N
ATOM    389  CD  PRO A  17      62.402  72.786  67.518  1.00  0.00           C
ATOM    392  CA  PRO A  17      62.441  72.546  65.107  1.00  0.00           C
ATOM    394  CB  PRO A  17      60.991  72.766  65.597  1.00  0.00           C
ATOM    397  CG  PRO A  17      61.012  72.336  67.067  1.00  0.00           C
ATOM    400  C   PRO A  17      62.722  73.406  63.868  1.00  0.00           C
ATOM    401  O   PRO A  17      62.161  74.496  63.768  1.00  0.00           O
ATOM    402  N   LYS A  18      63.462  72.896  62.868  1.00  0.00           N
ATOM    404  CA  LYS A  18      63.792  73.656  61.658  1.00  0.00           C
ATOM    406  CB  LYS A  18      62.552  73.796  60.717  1.00  0.00           C
ATOM    409  CG  LYS A  18      62.041  72.476  60.107  1.00  0.00           C
ATOM    412  CD  LYS A  18      60.952  72.626  59.028  1.00  0.00           C
ATOM    415  CE  LYS A  18      59.602  73.076  59.587  1.00  0.00           C
ATOM    418  NZ  LYS A  18      58.621  73.406  58.527  1.00  0.00           N
ATOM    422  C   LYS A  18      64.502  74.997  61.938  1.00  0.00           C
ATOM    423  O   LYS A  18      65.142  75.166  62.967  1.00  0.00           O
ATOM    424  N   ASP A  19      64.381  76.006  61.058  1.00  0.00           N
ATOM    426  CA  ASP A  19      65.022  77.296  61.248  1.00  0.00           C
ATOM    428  CB  ASP A  19      65.142  78.056  59.888  1.00  0.00           C
ATOM    431  CG  ASP A  19      65.991  77.296  58.888  1.00  0.00           C
ATOM    432  OD1 ASP A  19      66.841  76.497  59.338  1.00  0.00           O
ATOM    433  OD2 ASP A  19      65.822  77.567  57.677  1.00  0.00           O
ATOM    434  C   ASP A  19      64.241  78.186  62.207  1.00  0.00           C
ATOM    435  O   ASP A  19      64.432  79.397  62.308  1.00  0.00           O
ATOM    436  N   LYS A  20      63.312  77.607  62.987  1.00  0.00           N
ATOM    438  CA  LYS A  20      62.811  78.287  64.147  1.00  0.00           C
ATOM    440  CB  LYS A  20      61.432  77.786  64.637  1.00  0.00           C
ATOM    443  CG  LYS A  20      60.302  78.356  63.798  1.00  0.00           C
ATOM    446  CD  LYS A  20      58.991  77.616  64.058  1.00  0.00           C
ATOM    449  CE  LYS A  20      58.471  77.716  65.488  1.00  0.00           C
ATOM    452  NZ  LYS A  20      57.322  76.817  65.607  1.00  0.00           N
ATOM    456  C   LYS A  20      63.722  78.356  65.327  1.00  0.00           C
ATOM    457  O   LYS A  20      64.432  77.436  65.717  1.00  0.00           O
ATOM    458  N   THR A  21      63.522  79.466  66.027  1.00  0.00           N
ATOM    460  CA  THR A  21      64.002  79.786  67.327  1.00  0.00           C
ATOM    462  CB  THR A  21      63.442  81.126  67.677  1.00  0.00           C
ATOM    464  OG1 THR A  21      62.032  81.046  67.708  1.00  0.00           O
ATOM    466  CG2 THR A  21      63.821  82.177  66.618  1.00  0.00           C
ATOM    470  C   THR A  21      63.621  78.786  68.427  1.00  0.00           C
ATOM    471  O   THR A  21      64.401  78.556  69.327  1.00  0.00           O
ATOM    472  N   ARG A  22      62.402  78.176  68.387  1.00  0.00           N
ATOM    474  CA  ARG A  22      62.012  77.016  69.178  1.00  0.00           C
ATOM    476  CB  ARG A  22      60.871  76.156  68.527  1.00  0.00           C
ATOM    479  CG  ARG A  22      59.411  76.637  68.737  1.00  0.00           C
ATOM    482  CD  ARG A  22      58.891  76.536  70.188  1.00  0.00           C
ATOM    485  NE  ARG A  22      58.722  75.096  70.548  1.00  0.00           N
ATOM    487  CZ  ARG A  22      59.591  74.416  71.287  1.00  0.00           C
ATOM    488  NH1 ARG A  22      60.521  74.986  72.028  1.00  0.00           N
ATOM    491  NH2 ARG A  22      59.481  73.106  71.247  1.00  0.00           N
ATOM    494  C   ARG A  22      63.161  76.067  69.488  1.00  0.00           C
ATOM    495  O   ARG A  22      63.782  75.526  68.577  1.00  0.00           O
ATOM    496  N   GLY A  23      63.481  75.816  70.758  1.00  0.00           N
ATOM    498  CA  GLY A  23      64.621  74.966  71.007  1.00  0.00           C
ATOM    501  C   GLY A  23      64.532  74.246  72.277  1.00  0.00           C
ATOM    502  O   GLY A  23      63.621  74.466  73.068  1.00  0.00           O
ATOM    503  N   LEU A  24      65.482  73.336  72.487  1.00  0.00           N
ATOM    505  CA  LEU A  24      65.712  72.736  73.768  1.00  0.00           C
ATOM    507  CB  LEU A  24      64.721  71.596  73.997  1.00  0.00           C
ATOM    510  CG  LEU A  24      64.892  70.826  75.308  1.00  0.00           C
ATOM    512  CD1 LEU A  24      65.152  71.736  76.527  1.00  0.00           C
ATOM    516  CD2 LEU A  24      63.621  70.026  75.527  1.00  0.00           C
ATOM    520  C   LEU A  24      67.112  72.196  73.827  1.00  0.00           C
ATOM    521  O   LEU A  24      67.532  71.427  72.967  1.00  0.00           O
ATOM    522  N   THR A  25      67.881  72.576  74.867  1.00  0.00           N
ATOM    524  CA  THR A  25      69.102  71.887  75.267  1.00  0.00           C
ATOM    526  CB  THR A  25      69.972  72.686  76.257  1.00  0.00           C
ATOM    528  OG1 THR A  25      69.771  72.386  77.637  1.00  0.00           O
ATOM    530  CG2 THR A  25      69.771  74.196  76.068  1.00  0.00           C
ATOM    534  C   THR A  25      68.862  70.446  75.747  1.00  0.00           C
ATOM    535  O   THR A  25      67.901  70.137  76.447  1.00  0.00           O
ATOM    536  N   GLY A  26      69.752  69.516  75.368  1.00  0.00           N
ATOM    538  CA  GLY A  26      69.701  68.106  75.717  1.00  0.00           C
ATOM    541  C   GLY A  26      71.042  67.646  76.198  1.00  0.00           C
ATOM    542  O   GLY A  26      72.041  68.326  75.977  1.00  0.00           O
ATOM    543  N   SER A  27      71.131  66.506  76.888  1.00  0.00           N
ATOM    545  CA  SER A  27      72.371  66.046  77.497  1.00  0.00           C
ATOM    547  CB  SER A  27      72.581  66.526  78.958  1.00  0.00           C
ATOM    550  OG  SER A  27      72.631  67.957  79.048  1.00  0.00           O
ATOM    552  C   SER A  27      72.362  64.537  77.548  1.00  0.00           C
ATOM    553  O   SER A  27      72.102  63.936  78.597  1.00  0.00           O
ATOM    554  N   ILE A  28      72.581  63.876  76.408  1.00  0.00           N
ATOM    556  CA  ILE A  28      72.311  62.456  76.318  1.00  0.00           C
ATOM    558  CB  ILE A  28      71.811  62.006  74.958  1.00  0.00           C
ATOM    560  CG2 ILE A  28      70.561  62.856  74.658  1.00  0.00           C
ATOM    564  CG1 ILE A  28      72.852  62.006  73.827  1.00  0.00           C
ATOM    567  CD  ILE A  28      72.192  61.856  72.448  1.00  0.00           C
ATOM    571  C   ILE A  28      73.502  61.666  76.798  1.00  0.00           C
ATOM    572  O   ILE A  28      74.652  62.026  76.567  1.00  0.00           O
ATOM    573  N   ALA A  29      73.241  60.606  77.588  1.00  0.00           N
ATOM    575  CA  ALA A  29      74.232  60.016  78.438  1.00  0.00           C
ATOM    577  CB  ALA A  29      73.881  60.336  79.897  1.00  0.00           C
ATOM    581  C   ALA A  29      74.192  58.516  78.278  1.00  0.00           C
ATOM    582  O   ALA A  29      73.131  57.976  77.998  1.00  0.00           O
ATOM    583  N   VAL A  30      75.341  57.876  78.507  1.00  0.00           N
ATOM    585  CA  VAL A  30      75.672  56.466  78.326  1.00  0.00           C
ATOM    587  CB  VAL A  30      77.192  56.316  78.387  1.00  0.00           C
ATOM    589  CG1 VAL A  30      77.761  57.186  79.537  1.00  0.00           C
ATOM    593  CG2 VAL A  30      77.682  54.866  78.538  1.00  0.00           C
ATOM    597  C   VAL A  30      74.981  55.486  79.268  1.00  0.00           C
ATOM    598  O   VAL A  30      74.841  54.296  78.958  1.00  0.00           O
ATOM    599  N   ASN A  31      74.532  55.936  80.448  1.00  0.00           N
ATOM    601  CA  ASN A  31      74.061  55.056  81.517  1.00  0.00           C
ATOM    603  CB  ASN A  31      74.142  55.716  82.917  1.00  0.00           C
ATOM    606  CG  ASN A  31      75.442  56.476  83.097  1.00  0.00           C
ATOM    607  OD1 ASN A  31      76.491  56.056  82.618  1.00  0.00           O
ATOM    608  ND2 ASN A  31      75.411  57.626  83.798  1.00  0.00           N
ATOM    611  C   ASN A  31      72.642  54.556  81.227  1.00  0.00           C
ATOM    612  O   ASN A  31      71.991  54.956  80.277  1.00  0.00           O
ATOM    613  N   ILE A  32      72.102  53.636  82.037  1.00  0.00           N
ATOM    615  CA  ILE A  32      70.881  52.936  81.658  1.00  0.00           C
ATOM    617  CB  ILE A  32      70.981  51.476  82.137  1.00  0.00           C
ATOM    619  CG2 ILE A  32      69.631  50.736  82.048  1.00  0.00           C
ATOM    623  CG1 ILE A  32      72.041  50.666  81.348  1.00  0.00           C
ATOM    626  CD  ILE A  32      73.491  50.826  81.847  1.00  0.00           C
ATOM    630  C   ILE A  32      69.652  53.696  82.158  1.00  0.00           C
ATOM    631  O   ILE A  32      68.521  53.466  81.738  1.00  0.00           O
ATOM    632  N   ALA A  33      69.871  54.706  83.037  1.00  0.00           N
ATOM    634  CA  ALA A  33      68.841  55.567  83.617  1.00  0.00           C
ATOM    636  CB  ALA A  33      69.091  55.656  85.148  1.00  0.00           C
ATOM    640  C   ALA A  33      68.661  57.006  83.057  1.00  0.00           C
ATOM    641  O   ALA A  33      67.532  57.477  83.167  1.00  0.00           O
ATOM    642  N   PRO A  34      69.602  57.776  82.477  1.00  0.00           N
ATOM    643  CD  PRO A  34      71.032  57.566  82.688  1.00  0.00           C
ATOM    646  CA  PRO A  34      69.332  59.196  82.238  1.00  0.00           C
ATOM    648  CB  PRO A  34      70.722  59.866  82.247  1.00  0.00           C
ATOM    651  CG  PRO A  34      71.602  58.927  83.057  1.00  0.00           C
ATOM    654  C   PRO A  34      68.672  59.596  80.918  1.00  0.00           C
ATOM    655  O   PRO A  34      68.871  58.997  79.867  1.00  0.00           O
ATOM    656  N   PHE A  35      67.942  60.716  80.967  1.00  0.00           N
ATOM    658  CA  PHE A  35      67.962  61.756  79.958  1.00  0.00           C
ATOM    660  CB  PHE A  35      66.741  61.686  78.987  1.00  0.00           C
ATOM    663  CG  PHE A  35      66.741  62.766  77.938  1.00  0.00           C
ATOM    664  CD1 PHE A  35      67.252  62.547  76.647  1.00  0.00           C
ATOM    666  CE1 PHE A  35      67.252  63.567  75.688  1.00  0.00           C
ATOM    668  CZ  PHE A  35      66.701  64.806  75.997  1.00  0.00           C
ATOM    670  CD2 PHE A  35      66.161  63.997  78.217  1.00  0.00           C
ATOM    672  CE2 PHE A  35      66.152  65.026  77.257  1.00  0.00           C
ATOM    674  C   PHE A  35      67.932  62.996  80.827  1.00  0.00           C
ATOM    675  O   PHE A  35      67.041  63.156  81.658  1.00  0.00           O
ATOM    676  N   ARG A  36      68.922  63.906  80.708  1.00  0.00           N
ATOM    678  CA  ARG A  36      69.021  65.046  81.577  1.00  0.00           C
ATOM    680  CB  ARG A  36      70.381  65.126  82.318  1.00  0.00           C
ATOM    683  CG  ARG A  36      70.981  63.826  82.868  1.00  0.00           C
ATOM    686  CD  ARG A  36      72.262  64.137  83.638  1.00  0.00           C
ATOM    689  NE  ARG A  36      73.301  64.537  82.637  1.00  0.00           N
ATOM    691  CZ  ARG A  36      73.981  63.646  81.958  1.00  0.00           C
ATOM    692  NH1 ARG A  36      73.981  62.376  82.308  1.00  0.00           N
ATOM    695  NH2 ARG A  36      74.771  64.016  80.957  1.00  0.00           N
ATOM    698  C   ARG A  36      68.962  66.296  80.717  1.00  0.00           C
ATOM    699  O   ARG A  36      69.401  66.276  79.577  1.00  0.00           O
ATOM    700  N   CYS A  37      68.472  67.406  81.278  1.00  0.00           N
ATOM    702  CA  CYS A  37      68.512  68.747  80.728  1.00  0.00           C
ATOM    704  CB  CYS A  37      68.472  68.876  79.167  1.00  0.00           C
ATOM    707  SG  CYS A  37      66.991  68.106  78.396  1.00  0.00           S
ATOM    709  C   CYS A  37      67.322  69.457  81.338  1.00  0.00           C
ATOM    710  O   CYS A  37      66.782  69.026  82.367  1.00  0.00           O
ATOM    711  N   LYS A  38      66.862  70.507  80.658  1.00  0.00           N
ATOM    713  CA  LYS A  38      65.612  71.177  80.868  1.00  0.00           C
ATOM    715  CB  LYS A  38      65.701  72.546  80.137  1.00  0.00           C
ATOM    718  CG  LYS A  38      66.981  73.397  80.397  1.00  0.00           C
ATOM    721  CD  LYS A  38      67.201  73.756  81.878  1.00  0.00           C
ATOM    724  CE  LYS A  38      68.442  74.636  82.158  1.00  0.00           C
ATOM    727  NZ  LYS A  38      68.271  75.986  81.577  1.00  0.00           N
ATOM    731  C   LYS A  38      64.462  70.326  80.307  1.00  0.00           C
ATOM    732  O   LYS A  38      63.642  70.796  79.518  1.00  0.00           O
ATOM    733  N   THR A  39      64.352  69.046  80.728  1.00  0.00           N
ATOM    735  CA  THR A  39      63.551  67.936  80.177  1.00  0.00           C
ATOM    737  CB  THR A  39      63.681  66.656  81.027  1.00  0.00           C
ATOM    739  OG1 THR A  39      63.491  66.876  82.428  1.00  0.00           O
ATOM    741  CG2 THR A  39      65.112  66.146  80.887  1.00  0.00           C
ATOM    745  C   THR A  39      62.082  68.226  80.037  1.00  0.00           C
ATOM    746  O   THR A  39      61.352  67.596  79.277  1.00  0.00           O
ATOM    747  N   ASN A  40      61.661  69.207  80.837  1.00  0.00           N
ATOM    749  CA  ASN A  40      60.401  69.886  80.947  1.00  0.00           C
ATOM    751  CB  ASN A  40      60.521  70.776  82.207  1.00  0.00           C
ATOM    754  CG  ASN A  40      60.801  69.906  83.438  1.00  0.00           C
ATOM    755  OD1 ASN A  40      60.582  68.686  83.467  1.00  0.00           O
ATOM    756  ND2 ASN A  40      61.381  70.526  84.487  1.00  0.00           N
ATOM    759  C   ASN A  40      59.941  70.666  79.707  1.00  0.00           C
ATOM    760  O   ASN A  40      58.751  70.637  79.388  1.00  0.00           O
ATOM    761  N   CYS A  41      60.861  71.366  79.007  1.00  0.00           N
ATOM    763  CA  CYS A  41      60.631  72.206  77.817  1.00  0.00           C
ATOM    765  CB  CYS A  41      61.951  72.957  77.448  1.00  0.00           C
ATOM    768  SG  CYS A  41      62.021  73.776  75.798  1.00  0.00           S
ATOM    770  C   CYS A  41      60.162  71.416  76.618  1.00  0.00           C
ATOM    771  O   CYS A  41      59.451  71.887  75.738  1.00  0.00           O
ATOM    772  N   ARG A  42      60.491  70.116  76.587  1.00  0.00           N
ATOM    774  CA  ARG A  42      60.131  69.257  75.478  1.00  0.00           C
ATOM    776  CB  ARG A  42      60.882  67.916  75.597  1.00  0.00           C
ATOM    779  CG  ARG A  42      61.162  67.236  74.248  1.00  0.00           C
ATOM    782  CD  ARG A  42      61.442  65.726  74.357  1.00  0.00           C
ATOM    785  NE  ARG A  42      62.491  65.486  75.397  1.00  0.00           N
ATOM    787  CZ  ARG A  42      62.251  65.096  76.647  1.00  0.00           C
ATOM    788  NH1 ARG A  42      61.041  65.026  77.146  1.00  0.00           N
ATOM    791  NH2 ARG A  42      63.231  64.756  77.458  1.00  0.00           N
ATOM    794  C   ARG A  42      58.631  68.976  75.457  1.00  0.00           C
ATOM    795  O   ARG A  42      58.122  68.316  74.567  1.00  0.00           O
ATOM    796  N   GLY A  43      57.892  69.496  76.468  1.00  0.00           N
ATOM    798  CA  GLY A  43      56.432  69.426  76.577  1.00  0.00           C
ATOM    801  C   GLY A  43      55.721  70.026  75.397  1.00  0.00           C
ATOM    802  O   GLY A  43      54.692  69.506  74.978  1.00  0.00           O
ATOM    803  N   ASP A  44      56.342  71.067  74.798  1.00  0.00           N
ATOM    805  CA  ASP A  44      55.931  71.726  73.558  1.00  0.00           C
ATOM    807  CB  ASP A  44      56.872  72.936  73.238  1.00  0.00           C
ATOM    810  CG  ASP A  44      56.802  74.156  74.158  1.00  0.00           C
ATOM    811  OD1 ASP A  44      55.901  74.226  75.028  1.00  0.00           O
ATOM    812  OD2 ASP A  44      57.612  75.086  73.947  1.00  0.00           O
ATOM    813  C   ASP A  44      56.001  70.816  72.318  1.00  0.00           C
ATOM    814  O   ASP A  44      55.602  71.216  71.228  1.00  0.00           O
ATOM    815  N   ASN A  45      56.582  69.606  72.417  1.00  0.00           N
ATOM    817  CA  ASN A  45      56.651  68.646  71.338  1.00  0.00           C
ATOM    819  CB  ASN A  45      58.091  68.596  70.728  1.00  0.00           C
ATOM    822  CG  ASN A  45      58.481  69.836  69.928  1.00  0.00           C
ATOM    823  OD1 ASN A  45      59.602  70.346  69.958  1.00  0.00           O
ATOM    824  ND2 ASN A  45      57.522  70.356  69.128  1.00  0.00           N
ATOM    827  C   ASN A  45      56.311  67.217  71.757  1.00  0.00           C
ATOM    828  O   ASN A  45      56.121  66.357  70.898  1.00  0.00           O
ATOM    829  N   LEU A  46      56.241  66.897  73.057  1.00  0.00           N
ATOM    831  CA  LEU A  46      55.991  65.567  73.558  1.00  0.00           C
ATOM    833  CB  LEU A  46      57.301  64.957  74.167  1.00  0.00           C
ATOM    836  CG  LEU A  46      57.422  63.406  74.217  1.00  0.00           C
ATOM    838  CD1 LEU A  46      58.702  62.936  74.928  1.00  0.00           C
ATOM    842  CD2 LEU A  46      56.272  62.666  74.897  1.00  0.00           C
ATOM    846  C   LEU A  46      54.902  65.726  74.618  1.00  0.00           C
ATOM    847  O   LEU A  46      55.092  66.576  75.488  1.00  0.00           O
ATOM    848  N   PRO A  47      53.772  64.997  74.637  1.00  0.00           N
ATOM    849  CD  PRO A  47      53.262  64.336  73.448  1.00  0.00           C
ATOM    852  CA  PRO A  47      52.672  65.216  75.607  1.00  0.00           C
ATOM    854  CB  PRO A  47      51.542  64.276  75.107  1.00  0.00           C
ATOM    857  CG  PRO A  47      52.142  63.446  73.968  1.00  0.00           C
ATOM    860  C   PRO A  47      53.032  64.927  77.057  1.00  0.00           C
ATOM    861  O   PRO A  47      52.212  65.186  77.948  1.00  0.00           O
ATOM    862  N   ASP A  48      54.221  64.376  77.308  1.00  0.00           N
ATOM    864  CA  ASP A  48      54.801  64.126  78.597  1.00  0.00           C
ATOM    866  CB  ASP A  48      54.541  62.656  79.057  1.00  0.00           C
ATOM    869  CG  ASP A  48      54.991  62.396  80.477  1.00  0.00           C
ATOM    870  OD1 ASP A  48      55.172  63.397  81.227  1.00  0.00           O
ATOM    871  OD2 ASP A  48      55.162  61.206  80.857  1.00  0.00           O
ATOM    872  C   ASP A  48      56.292  64.486  78.497  1.00  0.00           C
ATOM    873  O   ASP A  48      56.872  64.717  77.438  1.00  0.00           O
ATOM    874  N   ASN A  49      56.992  64.586  79.627  1.00  0.00           N
ATOM    876  CA  ASN A  49      58.392  64.906  79.637  1.00  0.00           C
ATOM    878  CB  ASN A  49      58.672  66.016  80.677  1.00  0.00           C
ATOM    881  CG  ASN A  49      58.012  67.326  80.257  1.00  0.00           C
ATOM    882  OD1 ASN A  49      57.571  68.116  81.087  1.00  0.00           O
ATOM    883  ND2 ASN A  49      57.951  67.607  78.947  1.00  0.00           N
ATOM    886  C   ASN A  49      59.232  63.716  79.997  1.00  0.00           C
ATOM    887  O   ASN A  49      59.492  63.476  81.178  1.00  0.00           O
ATOM    888  N   THR A  50      59.782  62.986  79.007  1.00  0.00           N
ATOM    890  CA  THR A  50      60.651  61.836  79.287  1.00  0.00           C
ATOM    892  CB  THR A  50      60.952  60.946  78.077  1.00  0.00           C
ATOM    894  OG1 THR A  50      61.391  59.656  78.467  1.00  0.00           O
ATOM    896  CG2 THR A  50      62.012  61.536  77.137  1.00  0.00           C
ATOM    900  C   THR A  50      61.911  62.136  80.088  1.00  0.00           C
ATOM    901  O   THR A  50      62.491  63.226  79.987  1.00  0.00           O
ATOM    902  N   ARG A  51      62.301  61.166  80.938  1.00  0.00           N
ATOM    904  CA  ARG A  51      63.471  61.186  81.807  1.00  0.00           C
ATOM    906  CB  ARG A  51      63.151  60.716  83.257  1.00  0.00           C
ATOM    909  CG  ARG A  51      62.041  61.506  83.947  1.00  0.00           C
ATOM    912  CD  ARG A  51      62.452  62.936  84.238  1.00  0.00           C
ATOM    915  NE  ARG A  51      61.181  63.616  84.598  1.00  0.00           N
ATOM    917  CZ  ARG A  51      60.661  64.647  83.938  1.00  0.00           C
ATOM    918  NH1 ARG A  51      61.172  65.067  82.798  1.00  0.00           N
ATOM    921  NH2 ARG A  51      59.551  65.196  84.378  1.00  0.00           N
ATOM    924  C   ARG A  51      64.521  60.206  81.357  1.00  0.00           C
ATOM    925  O   ARG A  51      65.491  59.956  82.067  1.00  0.00           O
ATOM    926  N   ARG A  52      64.341  59.626  80.168  1.00  0.00           N
ATOM    928  CA  ARG A  52      65.261  58.646  79.668  1.00  0.00           C
ATOM    930  CB  ARG A  52      65.061  57.236  80.277  1.00  0.00           C
ATOM    933  CG  ARG A  52      63.672  56.637  80.028  1.00  0.00           C
ATOM    936  CD  ARG A  52      63.602  55.107  80.088  1.00  0.00           C
ATOM    939  NE  ARG A  52      64.311  54.576  78.868  1.00  0.00           N
ATOM    941  CZ  ARG A  52      65.502  54.006  78.898  1.00  0.00           C
ATOM    942  NH1 ARG A  52      66.301  54.046  79.928  1.00  0.00           N
ATOM    945  NH2 ARG A  52      65.922  53.336  77.848  1.00  0.00           N
ATOM    948  C   ARG A  52      65.131  58.576  78.167  1.00  0.00           C
ATOM    949  O   ARG A  52      64.282  59.226  77.568  1.00  0.00           O
ATOM    950  N   TRP A  53      65.981  57.776  77.518  1.00  0.00           N
ATOM    952  CA  TRP A  53      65.911  57.596  76.107  1.00  0.00           C
ATOM    954  CB  TRP A  53      66.572  58.786  75.358  1.00  0.00           C
ATOM    957  CG  TRP A  53      68.061  58.906  75.518  1.00  0.00           C
ATOM    958  CD1 TRP A  53      68.792  59.387  76.567  1.00  0.00           C
ATOM    960  NE1 TRP A  53      70.142  59.276  76.278  1.00  0.00           N
ATOM    962  CE2 TRP A  53      70.292  58.727  75.048  1.00  0.00           C
ATOM    963  CD2 TRP A  53      69.002  58.426  74.548  1.00  0.00           C
ATOM    964  CE3 TRP A  53      68.871  57.747  73.357  1.00  0.00           C
ATOM    966  CZ3 TRP A  53      70.022  57.326  72.708  1.00  0.00           C
ATOM    968  CZ2 TRP A  53      71.422  58.506  74.287  1.00  0.00           C
ATOM    970  CH2 TRP A  53      71.272  57.786  73.097  1.00  0.00           C
ATOM    972  C   TRP A  53      66.581  56.286  75.798  1.00  0.00           C
ATOM    973  O   TRP A  53      67.332  55.736  76.608  1.00  0.00           O
ATOM    974  N   GLN A  54      66.292  55.766  74.607  1.00  0.00           N
ATOM    976  CA  GLN A  54      67.041  54.726  73.947  1.00  0.00           C
ATOM    978  CB  GLN A  54      66.352  53.376  74.207  1.00  0.00           C
ATOM    981  CG  GLN A  54      66.892  52.116  73.507  1.00  0.00           C
ATOM    984  CD  GLN A  54      65.991  50.966  73.947  1.00  0.00           C
ATOM    985  OE1 GLN A  54      64.912  51.206  74.518  1.00  0.00           O
ATOM    986  NE2 GLN A  54      66.422  49.716  73.698  1.00  0.00           N
ATOM    989  C   GLN A  54      66.981  55.076  72.487  1.00  0.00           C
ATOM    990  O   GLN A  54      66.152  55.886  72.077  1.00  0.00           O
ATOM    991  N   LEU A  55      67.901  54.576  71.658  1.00  0.00           N
ATOM    993  CA  LEU A  55      67.901  54.916  70.238  1.00  0.00           C
ATOM    995  CB  LEU A  55      69.311  54.826  69.607  1.00  0.00           C
ATOM    998  CG  LEU A  55      69.762  56.016  68.728  1.00  0.00           C
ATOM   1000  CD1 LEU A  55      68.792  56.367  67.598  1.00  0.00           C
ATOM   1004  CD2 LEU A  55      70.011  57.316  69.497  1.00  0.00           C
ATOM   1008  C   LEU A  55      66.881  54.086  69.458  1.00  0.00           C
ATOM   1009  O   LEU A  55      66.612  52.916  69.727  1.00  0.00           O
ATOM   1010  N   SER A  56      66.301  54.696  68.418  1.00  0.00           N
ATOM   1012  CA  SER A  56      65.411  54.056  67.467  1.00  0.00           C
ATOM   1014  CB  SER A  56      64.392  55.056  66.857  1.00  0.00           C
ATOM   1017  OG  SER A  56      63.642  55.716  67.878  1.00  0.00           O
ATOM   1019  C   SER A  56      66.222  53.476  66.307  1.00  0.00           C
ATOM   1020  O   SER A  56      67.441  53.386  66.377  1.00  0.00           O
ATOM   1021  N   GLY A  57      65.561  53.016  65.228  1.00  0.00           N
ATOM   1023  CA  GLY A  57      66.252  52.477  64.058  1.00  0.00           C
ATOM   1026  C   GLY A  57      66.852  53.546  63.197  1.00  0.00           C
ATOM   1027  O   GLY A  57      67.922  53.356  62.627  1.00  0.00           O
ATOM   1028  N   GLY A  58      66.142  54.676  63.088  1.00  0.00           N
ATOM   1030  CA  GLY A  58      66.392  55.736  62.137  1.00  0.00           C
ATOM   1033  C   GLY A  58      65.152  55.856  61.237  1.00  0.00           C
ATOM   1034  OT1 GLY A  58      64.142  55.156  61.497  1.00  0.00           O
ATOM   1035  OT2 GLY A  58      65.212  56.676  60.278  1.00  0.00           O
ATOM   1036  NH3 POPEB  59     102.591  76.946  69.017  1.00  0.00           N
ATOM   1040  C12 POPEB  59     103.311  77.966  69.857  1.00  0.00           C
ATOM   1043  C11 POPEB  59     104.311  78.837  69.058  1.00  0.00           C
ATOM   1046  P   POPEB  59     106.621  78.716  67.858  1.00  0.00           P
ATOM   1047  O13 POPEB  59     107.122  79.677  68.868  1.00  0.00           O
ATOM   1048  O14 POPEB  59     107.552  77.696  67.347  1.00  0.00           O
ATOM   1049  O11 POPEB  59     106.121  79.626  66.658  1.00  0.00           O
ATOM   1050  O12 POPEB  59     105.262  78.036  68.348  1.00  0.00           O
ATOM   1051  C1  POPEB  59     105.901  79.077  65.358  1.00  0.00           C
ATOM   1054  C2  POPEB  59     106.191  80.146  64.257  1.00  0.00           C
ATOM   1056  O21 POPEB  59     105.131  80.216  63.278  1.00  0.00           O
ATOM   1057  C21 POPEB  59     105.011  79.147  62.507  1.00  0.00           C
ATOM   1058  O22 POPEB  59     105.571  78.076  62.668  1.00  0.00           O
ATOM   1059  C22 POPEB  59     104.161  79.446  61.287  1.00  0.00           C
ATOM   1062  C3  POPEB  59     107.622  79.996  63.638  1.00  0.00           C
ATOM   1065  O31 POPEB  59     107.802  80.866  62.498  1.00  0.00           O
ATOM   1066  C31 POPEB  59     108.022  82.137  62.817  1.00  0.00           C
ATOM   1067  O32 POPEB  59     108.071  82.576  63.947  1.00  0.00           O
ATOM   1068  C32 POPEB  59     108.241  82.966  61.567  1.00  0.00           C
ATOM   1071  C23 POPEB  59     105.081  79.366  60.057  1.00  0.00           C
ATOM   1074  C24 POPEB  59     104.362  79.486  58.717  1.00  0.00           C
ATOM   1077  C25 POPEB  59     105.392  79.567  57.588  1.00  0.00           C
ATOM   1080  C26 POPEB  59     104.782  79.796  56.198  1.00  0.00           C
ATOM   1083  C27 POPEB  59     105.862  80.206  55.188  1.00  0.00           C
ATOM   1086  C28 POPEB  59     105.291  80.966  53.988  1.00  0.00           C
ATOM   1089  C29 POPEB  59     106.401  81.436  53.088  1.00  0.00           C
ATOM   1091 0C21 POPEB  59     106.661  80.986  51.847  1.00  0.00           C
ATOM   1093 1C21 POPEB  59     105.862  79.936  51.118  1.00  0.00           C
ATOM   1096 2C21 POPEB  59     106.082  79.966  49.587  1.00  0.00           C
ATOM   1099 3C21 POPEB  59     105.701  81.316  48.938  1.00  0.00           C
ATOM   1102 4C21 POPEB  59     105.881  81.306  47.408  1.00  0.00           C
ATOM   1105 5C21 POPEB  59     106.002  82.727  46.827  1.00  0.00           C
ATOM   1108 6C21 POPEB  59     104.712  83.546  46.868  1.00  0.00           C
ATOM   1111 7C21 POPEB  59     105.022  85.056  46.847  1.00  0.00           C
ATOM   1114 8C21 POPEB  59     103.782  85.957  46.827  1.00  0.00           C
ATOM   1118  C33 POPEB  59     107.451  82.436  60.358  1.00  0.00           C
ATOM   1121  C34 POPEB  59     107.572  83.367  59.158  1.00  0.00           C
ATOM   1124  C35 POPEB  59     108.971  83.376  58.547  1.00  0.00           C
ATOM   1127  C36 POPEB  59     109.002  84.036  57.168  1.00  0.00           C
ATOM   1130  C37 POPEB  59     110.422  84.076  56.608  1.00  0.00           C
ATOM   1133  C38 POPEB  59     110.511  84.506  55.138  1.00  0.00           C
ATOM   1136  C39 POPEB  59     110.262  83.356  54.147  1.00  0.00           C
ATOM   1139 0C31 POPEB  59     110.942  83.596  52.787  1.00  0.00           C
ATOM   1142 1C31 POPEB  59     110.782  82.406  51.838  1.00  0.00           C
ATOM   1145 2C31 POPEB  59     111.201  82.716  50.387  1.00  0.00           C
ATOM   1148 3C31 POPEB  59     112.721  82.806  50.168  1.00  0.00           C
ATOM   1151 4C31 POPEB  59     113.032  82.936  48.667  1.00  0.00           C
ATOM   1154 5C31 POPEB  59     114.521  82.986  48.328  1.00  0.00           C
ATOM   1157 6C31 POPEB  59     114.792  83.056  46.818  1.00  0.00           C
ATOM   1161  NH3 POPEC  60      31.602  51.796  26.368  1.00  0.00           N
ATOM   1165  C12 POPEC  60      32.832  52.556  25.978  1.00  0.00           C
ATOM   1168  C11 POPEC  60      32.442  53.997  25.597  1.00  0.00           C
ATOM   1171  P   POPEC  60      33.771  56.196  25.247  1.00  0.00           P
ATOM   1172  O13 POPEC  60      34.752  56.806  24.327  1.00  0.00           O
ATOM   1173  O14 POPEC  60      32.442  56.856  25.298  1.00  0.00           O
ATOM   1174  O11 POPEC  60      34.381  56.176  26.688  1.00  0.00           O
ATOM   1175  O12 POPEC  60      33.532  54.656  24.938  1.00  0.00           O
ATOM   1176  C1  POPEC  60      33.741  56.576  27.888  1.00  0.00           C
ATOM   1179  C2  POPEC  60      33.732  55.376  28.868  1.00  0.00           C
ATOM   1181  O21 POPEC  60      33.502  55.886  30.188  1.00  0.00           O
ATOM   1182  C21 POPEC  60      32.982  54.996  31.017  1.00  0.00           C
ATOM   1183  O22 POPEC  60      32.721  53.826  30.757  1.00  0.00           O
ATOM   1184  C22 POPEC  60      32.852  55.616  32.408  1.00  0.00           C
ATOM   1187  C3  POPEC  60      35.091  54.616  28.757  1.00  0.00           C
ATOM   1190  O31 POPEC  60      35.192  53.486  29.657  1.00  0.00           O
ATOM   1191  C31 POPEC  60      35.821  53.746  30.798  1.00  0.00           C
ATOM   1192  O32 POPEC  60      36.452  54.756  31.058  1.00  0.00           O
ATOM   1193  C32 POPEC  60      35.672  52.547  31.728  1.00  0.00           C
ATOM   1196  C23 POPEC  60      32.522  54.556  33.467  1.00  0.00           C
ATOM   1199  C24 POPEC  60      32.342  55.156  34.868  1.00  0.00           C
ATOM   1202  C25 POPEC  60      33.631  55.086  35.698  1.00  0.00           C
ATOM   1205  C26 POPEC  60      33.432  55.576  37.127  1.00  0.00           C
ATOM   1208  C27 POPEC  60      34.762  55.676  37.877  1.00  0.00           C
ATOM   1211  C28 POPEC  60      34.612  55.926  39.397  1.00  0.00           C
ATOM   1214  C29 POPEC  60      34.302  54.636  40.127  1.00  0.00           C
ATOM   1216 0C21 POPEC  60      34.561  54.356  41.408  1.00  0.00           C
ATOM   1218 1C21 POPEC  60      35.131  55.296  42.448  1.00  0.00           C
ATOM   1221 2C21 POPEC  60      34.221  55.346  43.688  1.00  0.00           C
ATOM   1224 3C21 POPEC  60      34.832  56.156  44.847  1.00  0.00           C
ATOM   1227 4C21 POPEC  60      33.852  56.357  46.018  1.00  0.00           C
ATOM   1230 5C21 POPEC  60      33.622  55.086  46.847  1.00  0.00           C
ATOM   1233 6C21 POPEC  60      32.682  55.306  48.037  1.00  0.00           C
ATOM   1236 7C21 POPEC  60      32.542  54.067  48.918  1.00  0.00           C
ATOM   1239 8C21 POPEC  60      31.532  54.236  50.057  1.00  0.00           C
ATOM   1243  C33 POPEC  60      36.602  52.626  32.958  1.00  0.00           C
ATOM   1246  C34 POPEC  60      36.172  51.616  34.028  1.00  0.00           C
ATOM   1249  C35 POPEC  60      37.201  51.446  35.147  1.00  0.00           C
ATOM   1252  C36 POPEC  60      37.392  52.686  36.018  1.00  0.00           C
ATOM   1255  C37 POPEC  60      37.612  52.286  37.478  1.00  0.00           C
ATOM   1258  C38 POPEC  60      38.032  53.446  38.388  1.00  0.00           C
ATOM   1261  C39 POPEC  60      38.091  52.986  39.847  1.00  0.00           C
ATOM   1264 0C31 POPEC  60      38.532  54.106  40.798  1.00  0.00           C
ATOM   1267 1C31 POPEC  60      38.701  53.596  42.227  1.00  0.00           C
ATOM   1270 2C31 POPEC  60      39.612  54.496  43.068  1.00  0.00           C
ATOM   1273 3C31 POPEC  60      38.991  55.826  43.507  1.00  0.00           C
ATOM   1276 4C31 POPEC  60      39.942  56.646  44.397  1.00  0.00           C
ATOM   1279 5C31 POPEC  60      39.221  57.726  45.217  1.00  0.00           C
ATOM   1282 6C31 POPEC  60      40.122  58.386  46.278  1.00  0.00           C
ATOM   1286  NH3 POPED  61      75.241 106.497  26.257  1.00  0.00           N
ATOM   1290  C12 POPED  61      76.002 107.727  25.828  1.00  0.00           C
ATOM   1293  C11 POPED  61      75.222 108.577  24.778  1.00  0.00           C
ATOM   1296  P   POPED  61      73.991 110.826  25.528  1.00  0.00           P
ATOM   1297  O13 POPED  61      75.112 111.497  24.808  1.00  0.00           O
ATOM   1298  O14 POPED  61      72.612 111.337  25.338  1.00  0.00           O
ATOM   1299  O11 POPED  61      74.261 110.916  27.078  1.00  0.00           O
ATOM   1300  O12 POPED  61      74.081 109.257  25.317  1.00  0.00           O
ATOM   1301  C1  POPED  61      73.722 109.856  27.888  1.00  0.00           C
ATOM   1304  C2  POPED  61      73.551 110.346  29.347  1.00  0.00           C
ATOM   1306  O21 POPED  61      73.002 109.406  30.287  1.00  0.00           O
ATOM   1307  C21 POPED  61      73.231 108.107  30.227  1.00  0.00           C
ATOM   1308  O22 POPED  61      73.731 107.476  29.318  1.00  0.00           O
ATOM   1309  C22 POPED  61      72.831 107.496  31.558  1.00  0.00           C
ATOM   1312  C3  POPED  61      72.672 111.626  29.358  1.00  0.00           C
ATOM   1315  O31 POPED  61      72.712 112.317  30.627  1.00  0.00           O
ATOM   1316  C31 POPED  61      73.722 113.166  30.728  1.00  0.00           C
ATOM   1317  O32 POPED  61      74.561 113.367  29.868  1.00  0.00           O
ATOM   1318  C32 POPED  61      73.752 113.736  32.127  1.00  0.00           C
ATOM   1321  C23 POPED  61      72.852 105.957  31.497  1.00  0.00           C
ATOM   1324  C24 POPED  61      72.951 105.306  32.877  1.00  0.00           C
ATOM   1327  C25 POPED  61      74.332 105.466  33.537  1.00  0.00           C
ATOM   1330  C26 POPED  61      74.392 104.766  34.897  1.00  0.00           C
ATOM   1333  C27 POPED  61      75.442 105.396  35.838  1.00  0.00           C
ATOM   1336  C28 POPED  61      75.302 104.897  37.278  1.00  0.00           C
ATOM   1339  C29 POPED  61      76.272 105.596  38.198  1.00  0.00           C
ATOM   1341 0C21 POPED  61      77.322 105.037  38.827  1.00  0.00           C
ATOM   1343 1C21 POPED  61      77.741 103.586  38.718  1.00  0.00           C
ATOM   1346 2C21 POPED  61      77.181 102.707  39.857  1.00  0.00           C
ATOM   1349 3C21 POPED  61      77.811 102.976  41.228  1.00  0.00           C
ATOM   1352 4C21 POPED  61      77.572 101.816  42.197  1.00  0.00           C
ATOM   1355 5C21 POPED  61      78.431 101.906  43.468  1.00  0.00           C
ATOM   1358 6C21 POPED  61      78.262 100.677  44.357  1.00  0.00           C
ATOM   1361 7C21 POPED  61      79.112 100.747  45.627  1.00  0.00           C
ATOM   1364 8C21 POPED  61      78.962  99.506  46.518  1.00  0.00           C
ATOM   1368  C33 POPED  61      72.731 114.876  32.358  1.00  0.00           C
ATOM   1371  C34 POPED  61      72.881 115.476  33.768  1.00  0.00           C
ATOM   1374  C35 POPED  61      72.402 114.547  34.897  1.00  0.00           C
ATOM   1377  C36 POPED  61      72.971 114.947  36.268  1.00  0.00           C
ATOM   1380  C37 POPED  61      72.722 113.866  37.318  1.00  0.00           C
ATOM   1383  C38 POPED  61      73.322 114.156  38.698  1.00  0.00           C
ATOM   1386  C39 POPED  61      72.852 115.466  39.347  1.00  0.00           C
ATOM   1389 0C31 POPED  61      71.322 115.556  39.507  1.00  0.00           C
ATOM   1392 1C31 POPED  61      70.871 116.886  40.138  1.00  0.00           C
ATOM   1395 2C31 POPED  61      69.782 116.736  41.208  1.00  0.00           C
ATOM   1398 3C31 POPED  61      70.231 115.976  42.467  1.00  0.00           C
ATOM   1401 4C31 POPED  61      71.432 116.606  43.177  1.00  0.00           C
ATOM   1404 5C31 POPED  61      71.752 115.957  44.528  1.00  0.00           C
ATOM   1407 6C31 POPED  61      72.881 116.656  45.268  1.00  0.00           C
ATOM   1411  NH3 POPEE  62      86.012  29.506  26.528  1.00  0.00           N
ATOM   1415  C12 POPEE  62      86.191  30.906  27.028  1.00  0.00           C
ATOM   1418  C11 POPEE  62      86.002  30.926  28.548  1.00  0.00           C
ATOM   1421  P   POPEE  62      83.711  31.576  29.598  1.00  0.00           P
ATOM   1422  O13 POPEE  62      83.571  32.756  28.728  1.00  0.00           O
ATOM   1423  O14 POPEE  62      82.491  30.886  30.068  1.00  0.00           O
ATOM   1424  O11 POPEE  62      84.631  31.906  30.848  1.00  0.00           O
ATOM   1425  O12 POPEE  62      84.651  30.546  28.868  1.00  0.00           O
ATOM   1426  C1  POPEE  62      84.972  30.866  31.757  1.00  0.00           C
ATOM   1429  C2  POPEE  62      84.631  31.296  33.198  1.00  0.00           C
ATOM   1431  O21 POPEE  62      84.991  30.246  34.107  1.00  0.00           O
ATOM   1432  C21 POPEE  62      86.282  30.266  34.408  1.00  0.00           C
ATOM   1433  O22 POPEE  62      87.102  31.046  33.948  1.00  0.00           O
ATOM   1434  C22 POPEE  62      86.552  29.226  35.478  1.00  0.00           C
ATOM   1437  C3  POPEE  62      83.131  31.616  33.348  1.00  0.00           C
ATOM   1440  O31 POPEE  62      82.741  31.916  34.707  1.00  0.00           O
ATOM   1441  C31 POPEE  62      83.201  33.086  35.158  1.00  0.00           C
ATOM   1442  O32 POPEE  62      83.862  33.876  34.507  1.00  0.00           O
ATOM   1443  C32 POPEE  62      82.841  33.266  36.618  1.00  0.00           C
ATOM   1446  C23 POPEE  62      86.541  29.876  36.878  1.00  0.00           C
ATOM   1449  C24 POPEE  62      85.142  29.916  37.538  1.00  0.00           C
ATOM   1452  C25 POPEE  62      84.771  28.586  38.198  1.00  0.00           C
ATOM   1455  C26 POPEE  62      83.451  28.526  38.967  1.00  0.00           C
ATOM   1458  C27 POPEE  62      83.401  27.246  39.838  1.00  0.00           C
ATOM   1461  C28 POPEE  62      82.112  27.066  40.658  1.00  0.00           C
ATOM   1464  C29 POPEE  62      82.081  27.946  41.877  1.00  0.00           C
ATOM   1466 0C21 POPEE  62      81.471  27.676  43.048  1.00  0.00           C
ATOM   1468 1C21 POPEE  62      80.651  26.466  43.407  1.00  0.00           C
ATOM   1471 2C21 POPEE  62      81.232  25.646  44.578  1.00  0.00           C
ATOM   1474 3C21 POPEE  62      81.602  26.486  45.807  1.00  0.00           C
ATOM   1477 4C21 POPEE  62      81.962  25.646  47.048  1.00  0.00           C
ATOM   1480 5C21 POPEE  62      82.791  26.446  48.057  1.00  0.00           C
ATOM   1483 6C21 POPEE  62      84.292  26.446  47.708  1.00  0.00           C
ATOM   1486 7C21 POPEE  62      85.032  27.676  48.247  1.00  0.00           C
ATOM   1489 8C21 POPEE  62      86.541  27.616  48.037  1.00  0.00           C
ATOM   1493  C33 POPEE  62      84.121  33.426  37.468  1.00  0.00           C
ATOM   1496  C34 POPEE  62      83.862  33.646  38.967  1.00  0.00           C
ATOM   1499  C35 POPEE  62      83.162  32.506  39.697  1.00  0.00           C
ATOM   1502  C36 POPEE  62      83.082  32.766  41.208  1.00  0.00           C
ATOM   1505  C37 POPEE  62      81.932  31.986  41.838  1.00  0.00           C
ATOM   1508  C38 POPEE  62      81.582  32.396  43.278  1.00  0.00           C
ATOM   1511  C39 POPEE  62      82.572  31.916  44.338  1.00  0.00           C
ATOM   1514 0C31 POPEE  62      81.821  31.436  45.577  1.00  0.00           C
ATOM   1517 1C31 POPEE  62      82.701  31.246  46.818  1.00  0.00           C
ATOM   1520 2C31 POPEE  62      81.881  30.676  47.978  1.00  0.00           C
ATOM   1523 3C31 POPEE  62      82.662  30.576  49.287  1.00  0.00           C
ATOM   1526 4C31 POPEE  62      81.782  30.116  50.458  1.00  0.00           C
ATOM   1529 5C31 POPEE  62      82.591  29.776  51.708  1.00  0.00           C
ATOM   1532 6C31 POPEE  62      81.751  29.706  52.978  1.00  0.00           C
ATOM   1536  NH3 POPEF  63      26.071  38.766  25.557  1.00  0.00           N
ATOM   1540  C12 POPEF  63      26.471  40.126  26.068  1.00  0.00           C
ATOM   1543  C11 POPEF  63      26.422  41.217  24.968  1.00  0.00           C
ATOM   1546  P   POPEF  63      28.541  42.756  25.417  1.00  0.00           P
ATOM   1547  O13 POPEF  63      29.682  42.056  26.038  1.00  0.00           O
ATOM   1548  O14 POPEF  63      28.901  43.927  24.587  1.00  0.00           O
ATOM   1549  O11 POPEF  63      27.572  43.236  26.568  1.00  0.00           O
ATOM   1550  O12 POPEF  63      27.721  41.686  24.587  1.00  0.00           O
ATOM   1551  C1  POPEF  63      27.942  42.976  27.917  1.00  0.00           C
ATOM   1554  C2  POPEF  63      26.932  43.636  28.868  1.00  0.00           C
ATOM   1556  O21 POPEF  63      27.172  43.176  30.208  1.00  0.00           O
ATOM   1557  C21 POPEF  63      28.121  43.806  30.858  1.00  0.00           C
ATOM   1558  O22 POPEF  63      28.862  44.666  30.408  1.00  0.00           O
ATOM   1559  C22 POPEF  63      28.091  43.356  32.308  1.00  0.00           C
ATOM   1562  C3  POPEF  63      25.462  43.296  28.498  1.00  0.00           C
ATOM   1565  O31 POPEF  63      24.582  43.846  29.497  1.00  0.00           O
ATOM   1566  C31 POPEF  63      23.702  43.006  30.017  1.00  0.00           C
ATOM   1567  O32 POPEF  63      23.401  41.906  29.578  1.00  0.00           O
ATOM   1568  C32 POPEF  63      23.091  43.646  31.257  1.00  0.00           C
ATOM   1571  C23 POPEF  63      27.872  44.566  33.237  1.00  0.00           C
ATOM   1574  C24 POPEF  63      27.692  44.116  34.688  1.00  0.00           C
ATOM   1577  C25 POPEF  63      28.772  43.126  35.118  1.00  0.00           C
ATOM   1580  C26 POPEF  63      28.991  43.086  36.627  1.00  0.00           C
ATOM   1583  C27 POPEF  63      30.221  42.236  36.978  1.00  0.00           C
ATOM   1586  C28 POPEF  63      30.951  42.716  38.237  1.00  0.00           C
ATOM   1589  C29 POPEF  63      30.131  42.406  39.467  1.00  0.00           C
ATOM   1591 0C21 POPEF  63      30.352  41.406  40.327  1.00  0.00           C
ATOM   1593 1C21 POPEF  63      31.491  40.426  40.247  1.00  0.00           C
ATOM   1596 2C21 POPEF  63      31.942  39.897  41.618  1.00  0.00           C
ATOM   1599 3C21 POPEF  63      32.372  41.006  42.588  1.00  0.00           C
ATOM   1602 4C21 POPEF  63      33.262  40.486  43.728  1.00  0.00           C
ATOM   1605 5C21 POPEF  63      32.702  39.236  44.417  1.00  0.00           C
ATOM   1608 6C21 POPEF  63      33.592  38.786  45.577  1.00  0.00           C
ATOM   1611 7C21 POPEF  63      33.091  37.496  46.228  1.00  0.00           C
ATOM   1614 8C21 POPEF  63      32.762  37.666  47.717  1.00  0.00           C
ATOM   1618  C33 POPEF  63      23.971  43.816  32.507  1.00  0.00           C
ATOM   1621  C34 POPEF  63      23.102  44.536  33.537  1.00  0.00           C
ATOM   1624  C35 POPEF  63      23.781  44.826  34.868  1.00  0.00           C
ATOM   1627  C36 POPEF  63      24.032  43.576  35.708  1.00  0.00           C
ATOM   1630  C37 POPEF  63      24.712  43.916  37.038  1.00  0.00           C
ATOM   1633  C38 POPEF  63      24.821  42.666  37.897  1.00  0.00           C
ATOM   1636  C39 POPEF  63      25.642  42.846  39.178  1.00  0.00           C
ATOM   1639 0C31 POPEF  63      25.462  41.616  40.068  1.00  0.00           C
ATOM   1642 1C31 POPEF  63      26.381  41.606  41.287  1.00  0.00           C
ATOM   1645 2C31 POPEF  63      25.792  40.746  42.417  1.00  0.00           C
ATOM   1648 3C31 POPEF  63      26.841  40.076  43.307  1.00  0.00           C
ATOM   1651 4C31 POPEF  63      27.772  41.066  44.037  1.00  0.00           C
ATOM   1654 5C31 POPEF  63      28.711  40.326  44.987  1.00  0.00           C
ATOM   1657 6C31 POPEF  63      29.672  41.256  45.728  1.00  0.00           C
ATOM   1661  NH3 POPEG  64     126.252  94.567  24.388  1.00  0.00           N
ATOM   1665  C12 POPEG  64     127.122  93.507  23.767  1.00  0.00           C
ATOM   1668  C11 POPEG  64     128.512  93.496  24.397  1.00  0.00           C
ATOM   1671  P   POPEG  64     129.351  95.586  25.807  1.00  0.00           P
ATOM   1672  O13 POPEG  64     130.815  95.556  25.918  1.00  0.00           O
ATOM   1673  O14 POPEG  64     128.632  96.876  25.837  1.00  0.00           O
ATOM   1674  O11 POPEG  64     128.722  94.596  26.898  1.00  0.00           O
ATOM   1675  O12 POPEG  64     128.981  94.846  24.468  1.00  0.00           O
ATOM   1676  C1  POPEG  64     128.381  95.126  28.177  1.00  0.00           C
ATOM   1679  C2  POPEG  64     128.431  94.067  29.307  1.00  0.00           C
ATOM   1681  O21 POPEG  64     128.302  94.817  30.538  1.00  0.00           O
ATOM   1682  C21 POPEG  64     127.762  94.166  31.547  1.00  0.00           C
ATOM   1683  O22 POPEG  64     127.332  93.026  31.537  1.00  0.00           O
ATOM   1684  C22 POPEG  64     127.731  95.107  32.768  1.00  0.00           C
ATOM   1687  C3  POPEG  64     129.742  93.216  29.307  1.00  0.00           C
ATOM   1690  O31 POPEG  64     129.582  91.946  29.998  1.00  0.00           O
ATOM   1691  C31 POPEG  64     130.181  91.846  31.198  1.00  0.00           C
ATOM   1692  O32 POPEG  64     130.834  92.727  31.728  1.00  0.00           O
ATOM   1693  C32 POPEG  64     129.972  90.466  31.807  1.00  0.00           C
ATOM   1696  C23 POPEG  64     128.092  94.397  34.088  1.00  0.00           C
ATOM   1699  C24 POPEG  64     128.322  95.376  35.257  1.00  0.00           C
ATOM   1702  C25 POPEG  64     127.091  96.226  35.638  1.00  0.00           C
ATOM   1705  C26 POPEG  64     126.642  96.046  37.088  1.00  0.00           C
ATOM   1708  C27 POPEG  64     125.712  97.166  37.597  1.00  0.00           C
ATOM   1711  C28 POPEG  64     125.061  96.866  38.958  1.00  0.00           C
ATOM   1714  C29 POPEG  64     126.061  96.396  39.987  1.00  0.00           C
ATOM   1716 0C21 POPEG  64     126.611  97.137  40.968  1.00  0.00           C
ATOM   1718 1C21 POPEG  64     126.362  98.596  41.237  1.00  0.00           C
ATOM   1721 2C21 POPEG  64     125.311  98.806  42.347  1.00  0.00           C
ATOM   1724 3C21 POPEG  64     124.922 100.276  42.588  1.00  0.00           C
ATOM   1727 4C21 POPEG  64     126.082 101.186  43.028  1.00  0.00           C
ATOM   1730 5C21 POPEG  64     126.681 101.976  41.857  1.00  0.00           C
ATOM   1733 6C21 POPEG  64     127.841 102.896  42.268  1.00  0.00           C
ATOM   1736 7C21 POPEG  64     128.442 103.616  41.047  1.00  0.00           C
ATOM   1739 8C21 POPEG  64     129.621 104.516  41.388  1.00  0.00           C
ATOM   1743  C33 POPEG  64     129.552  90.596  33.288  1.00  0.00           C
ATOM   1746  C34 POPEG  64     129.541  89.257  34.037  1.00  0.00           C
ATOM   1749  C35 POPEG  64     129.181  89.456  35.517  1.00  0.00           C
ATOM   1752  C36 POPEG  64     129.222  88.156  36.327  1.00  0.00           C
ATOM   1755  C37 POPEG  64     129.002  88.367  37.838  1.00  0.00           C
ATOM   1758  C38 POPEG  64     129.252  87.086  38.648  1.00  0.00           C
ATOM   1761  C39 POPEG  64     128.331  86.936  39.857  1.00  0.00           C
ATOM   1764 0C31 POPEG  64     128.431  88.066  40.877  1.00  0.00           C
ATOM   1767 1C31 POPEG  64     127.192  88.126  41.778  1.00  0.00           C
ATOM   1770 2C31 POPEG  64     127.441  87.696  43.228  1.00  0.00           C
ATOM   1773 3C31 POPEG  64     126.142  87.736  44.058  1.00  0.00           C
ATOM   1776 4C31 POPEG  64     125.212  86.546  43.787  1.00  0.00           C
ATOM   1779 5C31 POPEG  64     123.862  86.676  44.528  1.00  0.00           C
ATOM   1782 6C31 POPEG  64     122.892  85.546  44.167  1.00  0.00           C
ATOM   1786  NH3 POPEH  65      54.982  43.396  27.188  1.00  0.00           N
ATOM   1790  C12 POPEH  65      55.422  44.806  27.458  1.00  0.00           C
ATOM   1793  C11 POPEH  65      55.352  45.156  28.948  1.00  0.00           C
ATOM   1796  P   POPEH  65      55.022  47.726  29.438  1.00  0.00           P
ATOM   1797  O13 POPEH  65      55.521  48.806  28.558  1.00  0.00           O
ATOM   1798  O14 POPEH  65      53.592  47.376  29.358  1.00  0.00           O
ATOM   1799  O11 POPEH  65      55.392  48.086  30.928  1.00  0.00           O
ATOM   1800  O12 POPEH  65      55.901  46.446  29.148  1.00  0.00           O
ATOM   1801  C1  POPEH  65      55.182  47.086  31.927  1.00  0.00           C
ATOM   1804  C2  POPEH  65      55.871  47.496  33.247  1.00  0.00           C
ATOM   1806  O21 POPEH  65      55.812  46.346  34.097  1.00  0.00           O
ATOM   1807  C21 POPEH  65      56.811  46.216  34.948  1.00  0.00           C
ATOM   1808  O22 POPEH  65      57.782  46.946  35.058  1.00  0.00           O
ATOM   1809  C22 POPEH  65      56.552  44.936  35.728  1.00  0.00           C
ATOM   1812  C3  POPEH  65      55.141  48.686  33.908  1.00  0.00           C
ATOM   1815  O31 POPEH  65      55.782  49.016  35.147  1.00  0.00           O
ATOM   1816  C31 POPEH  65      55.011  49.207  36.208  1.00  0.00           C
ATOM   1817  O32 POPEH  65      53.802  49.336  36.188  1.00  0.00           O
ATOM   1818  C32 POPEH  65      55.911  49.256  37.448  1.00  0.00           C
ATOM   1821  C23 POPEH  65      57.221  44.836  37.118  1.00  0.00           C
ATOM   1824  C24 POPEH  65      56.852  43.486  37.737  1.00  0.00           C
ATOM   1827  C25 POPEH  65      57.212  43.326  39.217  1.00  0.00           C
ATOM   1830  C26 POPEH  65      56.362  42.216  39.827  1.00  0.00           C
ATOM   1833  C27 POPEH  65      56.741  41.836  41.268  1.00  0.00           C
ATOM   1836  C28 POPEH  65      56.072  40.516  41.717  1.00  0.00           C
ATOM   1839  C29 POPEH  65      54.572  40.586  41.618  1.00  0.00           C
ATOM   1841 0C21 POPEH  65      53.691  40.576  42.627  1.00  0.00           C
ATOM   1843 1C21 POPEH  65      54.021  40.436  44.088  1.00  0.00           C
ATOM   1846 2C21 POPEH  65      52.982  39.606  44.858  1.00  0.00           C
ATOM   1849 3C21 POPEH  65      51.752  40.426  45.268  1.00  0.00           C
ATOM   1852 4C21 POPEH  65      50.742  39.626  46.097  1.00  0.00           C
ATOM   1855 5C21 POPEH  65      50.092  38.466  45.327  1.00  0.00           C
ATOM   1858 6C21 POPEH  65      48.881  37.887  46.077  1.00  0.00           C
ATOM   1861 7C21 POPEH  65      48.061  36.916  45.228  1.00  0.00           C
ATOM   1864 8C21 POPEH  65      46.841  36.346  45.957  1.00  0.00           C
ATOM   1868  C33 POPEH  65      55.262  48.756  38.757  1.00  0.00           C
ATOM   1871  C34 POPEH  65      56.261  48.766  39.927  1.00  0.00           C
ATOM   1874  C35 POPEH  65      55.642  48.566  41.318  1.00  0.00           C
ATOM   1877  C36 POPEH  65      55.561  47.116  41.807  1.00  0.00           C
ATOM   1880  C37 POPEH  65      55.022  47.076  43.247  1.00  0.00           C
ATOM   1883  C38 POPEH  65      54.982  45.686  43.908  1.00  0.00           C
ATOM   1886  C39 POPEH  65      54.791  45.806  45.428  1.00  0.00           C
ATOM   1889 0C31 POPEH  65      54.632  44.457  46.147  1.00  0.00           C
ATOM   1892 1C31 POPEH  65      54.411  44.666  47.658  1.00  0.00           C
ATOM   1895 2C31 POPEH  65      54.302  43.356  48.457  1.00  0.00           C
ATOM   1898 3C31 POPEH  65      53.932  43.596  49.928  1.00  0.00           C
ATOM   1901 4C31 POPEH  65      54.221  42.376  50.828  1.00  0.00           C
ATOM   1904 5C31 POPEH  65      53.902  42.607  52.308  1.00  0.00           C
ATOM   1907 6C31 POPEH  65      54.322  41.446  53.208  1.00  0.00           C
ATOM   1911  NH3 POPEI  66      77.962  89.876  26.588  1.00  0.00           N
ATOM   1915  C12 POPEI  66      77.712  90.596  25.287  1.00  0.00           C
ATOM   1918  C11 POPEI  66      76.311  90.336  24.718  1.00  0.00           C
ATOM   1921  P   POPEI  66      74.432  89.876  26.438  1.00  0.00           P
ATOM   1922  O13 POPEI  66      73.472  89.186  25.557  1.00  0.00           O
ATOM   1923  O14 POPEI  66      75.422  89.067  27.188  1.00  0.00           O
ATOM   1924  O11 POPEI  66      73.661  90.826  27.448  1.00  0.00           O
ATOM   1925  O12 POPEI  66      75.282  90.876  25.568  1.00  0.00           O
ATOM   1926  C1  POPEI  66      72.612  90.207  28.208  1.00  0.00           C
ATOM   1929  C2  POPEI  66      72.502  90.896  29.578  1.00  0.00           C
ATOM   1931  O21 POPEI  66      71.542  90.166  30.357  1.00  0.00           O
ATOM   1932  C21 POPEI  66      71.061  90.716  31.458  1.00  0.00           C
ATOM   1933  O22 POPEI  66      69.932  91.166  31.578  1.00  0.00           O
ATOM   1934  C22 POPEI  66      72.121  90.656  32.568  1.00  0.00           C
ATOM   1937  C3  POPEI  66      72.172  92.406  29.458  1.00  0.00           C
ATOM   1940  O31 POPEI  66      72.542  93.096  30.667  1.00  0.00           O
ATOM   1941  C31 POPEI  66      73.792  93.546  30.698  1.00  0.00           C
ATOM   1942  O32 POPEI  66      74.572  93.586  29.757  1.00  0.00           O
ATOM   1943  C32 POPEI  66      74.032  94.137  32.088  1.00  0.00           C
ATOM   1946  C23 POPEI  66      71.802  91.506  33.827  1.00  0.00           C
ATOM   1949  C24 POPEI  66      72.971  91.457  34.827  1.00  0.00           C
ATOM   1952  C25 POPEI  66      72.642  90.736  36.148  1.00  0.00           C
ATOM   1955  C26 POPEI  66      71.911  91.656  37.138  1.00  0.00           C
ATOM   1958  C27 POPEI  66      71.721  91.036  38.528  1.00  0.00           C
ATOM   1961  C28 POPEI  66      71.172  92.026  39.567  1.00  0.00           C
ATOM   1964  C29 POPEI  66      72.241  93.007  39.998  1.00  0.00           C
ATOM   1966 0C21 POPEI  66      72.522  93.406  41.248  1.00  0.00           C
ATOM   1968 1C21 POPEI  66      71.782  92.976  42.487  1.00  0.00           C
ATOM   1971 2C21 POPEI  66      70.532  93.837  42.708  1.00  0.00           C
ATOM   1974 3C21 POPEI  66      69.591  93.266  43.778  1.00  0.00           C
ATOM   1977 4C21 POPEI  66      68.362  94.156  43.958  1.00  0.00           C
ATOM   1980 5C21 POPEI  66      67.411  93.626  45.037  1.00  0.00           C
ATOM   1983 6C21 POPEI  66      66.241  94.576  45.327  1.00  0.00           C
ATOM   1986 7C21 POPEI  66      65.422  94.106  46.537  1.00  0.00           C
ATOM   1989 8C21 POPEI  66      64.172  94.936  46.827  1.00  0.00           C
ATOM   1993  C33 POPEI  66      75.422  94.786  32.278  1.00  0.00           C
ATOM   1996  C34 POPEI  66      75.362  96.086  33.088  1.00  0.00           C
ATOM   1999  C35 POPEI  66      75.922  95.996  34.518  1.00  0.00           C
ATOM   2002  C36 POPEI  66      75.091  95.156  35.498  1.00  0.00           C
ATOM   2005  C37 POPEI  66      75.682  95.266  36.908  1.00  0.00           C
ATOM   2008  C38 POPEI  66      75.011  94.357  37.938  1.00  0.00           C
ATOM   2011  C39 POPEI  66      75.762  94.326  39.278  1.00  0.00           C
ATOM   2014 0C31 POPEI  66      75.672  95.626  40.077  1.00  0.00           C
ATOM   2017 1C31 POPEI  66      76.502  95.576  41.368  1.00  0.00           C
ATOM   2020 2C31 POPEI  66      76.231  96.766  42.318  1.00  0.00           C
ATOM   2023 3C31 POPEI  66      74.822  96.746  42.928  1.00  0.00           C
ATOM   2026 4C31 POPEI  66      74.621  97.806  44.018  1.00  0.00           C
ATOM   2029 5C31 POPEI  66      73.172  97.836  44.528  1.00  0.00           C
ATOM   2032 6C31 POPEI  66      72.951  98.826  45.667  1.00  0.00           C
ATOM   2036  NH3 POPEJ  67      27.291   6.576  70.438  1.00  0.00           N
ATOM   2040  C12 POPEJ  67      26.712   6.936  71.777  1.00  0.00           C
ATOM   2043  C11 POPEJ  67      25.192   6.696  71.857  1.00  0.00           C
ATOM   2046  P   POPEJ  67      23.752   4.756  72.908  1.00  0.00           P
ATOM   2047  O13 POPEJ  67      23.822   3.876  74.098  1.00  0.00           O
ATOM   2048  O14 POPEJ  67      22.452   5.396  72.607  1.00  0.00           O
ATOM   2049  O11 POPEJ  67      24.162   3.956  71.628  1.00  0.00           O
ATOM   2050  O12 POPEJ  67      24.901   5.836  72.957  1.00  0.00           O
ATOM   2051  C1  POPEJ  67      25.232   3.016  71.608  1.00  0.00           C
ATOM   2054  C2  POPEJ  67      24.952   2.006  70.467  1.00  0.00           C
ATOM   2056  O21 POPEJ  67      24.942   2.556  69.128  1.00  0.00           O
ATOM   2057  C21 POPEJ  67      25.672   3.576  68.747  1.00  0.00           C
ATOM   2058  O22 POPEJ  67      26.491   4.216  69.388  1.00  0.00           O
ATOM   2059  C22 POPEJ  67      25.282   3.956  67.308  1.00  0.00           C
ATOM   2062  C3  POPEJ  67      23.551   1.376  70.808  1.00  0.00           C
ATOM   2065  O31 POPEJ  67      23.182   0.173  70.107  1.00  0.00           O
ATOM   2066  C31 POPEJ  67      22.651   0.193  68.868  1.00  0.00           C
ATOM   2067  O32 POPEJ  67      22.602  -0.807  68.158  1.00  0.00           O
ATOM   2068  C32 POPEJ  67      22.012   1.526  68.477  1.00  0.00           C
ATOM   2071  C23 POPEJ  67      25.491   2.816  66.287  1.00  0.00           C
ATOM   2074  C24 POPEJ  67      25.202   3.216  64.827  1.00  0.00           C
ATOM   2077  C25 POPEJ  67      25.762   2.156  63.868  1.00  0.00           C
ATOM   2080  C26 POPEJ  67      25.022   2.016  62.528  1.00  0.00           C
ATOM   2083  C27 POPEJ  67      25.572   0.853  61.698  1.00  0.00           C
ATOM   2086  C28 POPEJ  67      24.712   0.483  60.478  1.00  0.00           C
ATOM   2089  C29 POPEJ  67      25.272  -0.737  59.777  1.00  0.00           C
ATOM   2091 0C21 POPEJ  67      24.651  -1.917  59.587  1.00  0.00           C
ATOM   2093 1C21 POPEJ  67      23.241  -2.237  60.018  1.00  0.00           C
ATOM   2096 2C21 POPEJ  67      22.631  -3.427  59.248  1.00  0.00           C
ATOM   2099 3C21 POPEJ  67      21.241  -3.797  59.788  1.00  0.00           C
ATOM   2102 4C21 POPEJ  67      20.631  -5.027  59.077  1.00  0.00           C
ATOM   2105 5C21 POPEJ  67      19.491  -5.677  59.867  1.00  0.00           C
ATOM   2108 6C21 POPEJ  67      19.971  -6.277  61.198  1.00  0.00           C
ATOM   2111 7C21 POPEJ  67      19.142  -7.477  61.667  1.00  0.00           C
ATOM   2114 8C21 POPEJ  67      19.862  -8.307  62.728  1.00  0.00           C
ATOM   2118  C33 POPEJ  67      21.502   1.546  67.018  1.00  0.00           C
ATOM   2121  C34 POPEJ  67      21.412   2.986  66.478  1.00  0.00           C
ATOM   2124  C35 POPEJ  67      21.132   3.056  64.967  1.00  0.00           C
ATOM   2127  C36 POPEJ  67      19.692   2.726  64.587  1.00  0.00           C
ATOM   2130  C37 POPEJ  67      19.522   2.416  63.088  1.00  0.00           C
ATOM   2133  C38 POPEJ  67      18.212   1.676  62.798  1.00  0.00           C
ATOM   2136  C39 POPEJ  67      18.042   1.276  61.318  1.00  0.00           C
ATOM   2139 0C31 POPEJ  67      17.762   2.456  60.387  1.00  0.00           C
ATOM   2142 1C31 POPEJ  67      17.762   2.066  58.908  1.00  0.00           C
ATOM   2145 2C31 POPEJ  67      17.862   3.286  57.987  1.00  0.00           C
ATOM   2148 3C31 POPEJ  67      18.231   2.926  56.538  1.00  0.00           C
ATOM   2151 4C31 POPEJ  67      17.032   2.566  55.667  1.00  0.00           C
ATOM   2154 5C31 POPEJ  67      17.462   2.116  54.268  1.00  0.00           C
ATOM   2157 6C31 POPEJ  67      16.282   1.956  53.298  1.00  0.00           C
ATOM   2161  NH3 POPEK  68      47.741  85.656  25.837  1.00  0.00           N
ATOM   2165  C12 POPEK  68      46.282  85.376  25.608  1.00  0.00           C
ATOM   2168  C11 POPEK  68      45.942  85.546  24.118  1.00  0.00           C
ATOM   2171  P   POPEK  68      47.062  87.776  23.118  1.00  0.00           P
ATOM   2172  O13 POPEK  68      48.182  86.906  22.738  1.00  0.00           O
ATOM   2173  O14 POPEK  68      46.572  88.726  22.108  1.00  0.00           O
ATOM   2174  O11 POPEK  68      47.501  88.626  24.358  1.00  0.00           O
ATOM   2175  O12 POPEK  68      45.901  86.906  23.698  1.00  0.00           O
ATOM   2176  C1  POPEK  68      46.461  89.397  24.978  1.00  0.00           C
ATOM   2179  C2  POPEK  68      46.802  89.537  26.467  1.00  0.00           C
ATOM   2181  O21 POPEK  68      46.712  88.226  27.038  1.00  0.00           O
ATOM   2182  C21 POPEK  68      47.262  87.856  28.198  1.00  0.00           C
ATOM   2183  O22 POPEK  68      47.102  86.746  28.667  1.00  0.00           O
ATOM   2184  C22 POPEK  68      48.151  88.876  28.897  1.00  0.00           C
ATOM   2187  C3  POPEK  68      45.852  90.586  27.108  1.00  0.00           C
ATOM   2190  O31 POPEK  68      44.782  89.957  27.857  1.00  0.00           O
ATOM   2191  C31 POPEK  68      44.221  90.826  28.698  1.00  0.00           C
ATOM   2192  O32 POPEK  68      44.551  91.986  28.808  1.00  0.00           O
ATOM   2193  C32 POPEK  68      43.161  90.136  29.557  1.00  0.00           C
ATOM   2196  C23 POPEK  68      47.412  89.637  30.028  1.00  0.00           C
ATOM   2199  C24 POPEK  68      48.322  90.046  31.178  1.00  0.00           C
ATOM   2202  C25 POPEK  68      48.842  88.846  31.978  1.00  0.00           C
ATOM   2205  C26 POPEK  68      49.611  89.336  33.198  1.00  0.00           C
ATOM   2208  C27 POPEK  68      50.311  88.216  33.958  1.00  0.00           C
ATOM   2211  C28 POPEK  68      51.082  88.806  35.138  1.00  0.00           C
ATOM   2214  C29 POPEK  68      52.041  87.796  35.708  1.00  0.00           C
ATOM   2216 0C21 POPEK  68      52.301  87.587  36.997  1.00  0.00           C
ATOM   2218 1C21 POPEK  68      51.712  88.356  38.147  1.00  0.00           C
ATOM   2221 2C21 POPEK  68      52.682  88.376  39.337  1.00  0.00           C
ATOM   2224 3C21 POPEK  68      52.051  89.056  40.557  1.00  0.00           C
ATOM   2227 4C21 POPEK  68      52.752  88.647  41.857  1.00  0.00           C
ATOM   2230 5C21 POPEK  68      52.082  89.266  43.077  1.00  0.00           C
ATOM   2233 6C21 POPEK  68      52.552  88.606  44.368  1.00  0.00           C
ATOM   2236 7C21 POPEK  68      51.872  89.196  45.607  1.00  0.00           C
ATOM   2239 8C21 POPEK  68      52.142  88.356  46.857  1.00  0.00           C
ATOM   2243  C33 POPEK  68      43.442  90.207  31.077  1.00  0.00           C
ATOM   2246  C34 POPEK  68      43.761  88.846  31.708  1.00  0.00           C
ATOM   2249  C35 POPEK  68      43.872  88.896  33.247  1.00  0.00           C
ATOM   2252  C36 POPEK  68      42.501  88.846  33.938  1.00  0.00           C
ATOM   2255  C37 POPEK  68      42.581  89.086  35.458  1.00  0.00           C
ATOM   2258  C38 POPEK  68      41.181  89.067  36.088  1.00  0.00           C
ATOM   2261  C39 POPEK  68      41.162  89.166  37.627  1.00  0.00           C
ATOM   2264 0C31 POPEK  68      39.741  89.427  38.158  1.00  0.00           C
ATOM   2267 1C31 POPEK  68      39.651  89.526  39.688  1.00  0.00           C
ATOM   2270 2C31 POPEK  68      38.192  89.606  40.177  1.00  0.00           C
ATOM   2273 3C31 POPEK  68      38.032  89.506  41.698  1.00  0.00           C
ATOM   2276 4C31 POPEK  68      38.401  90.797  42.458  1.00  0.00           C
ATOM   2279 5C31 POPEK  68      38.451  90.566  43.978  1.00  0.00           C
ATOM   2282 6C31 POPEK  68      38.602  91.857  44.788  1.00  0.00           C
ATOM   2286  NH3 POPEL  69     102.651  28.266  26.708  1.00  0.00           N
ATOM   2290  C12 POPEL  69     103.001  28.266  25.238  1.00  0.00           C
ATOM   2293  C11 POPEL  69     102.871  26.846  24.637  1.00  0.00           C
ATOM   2296  P   POPEL  69     105.142  25.616  25.258  1.00  0.00           P
ATOM   2297  O13 POPEL  69     105.122  24.166  24.948  1.00  0.00           O
ATOM   2298  O14 POPEL  69     106.432  26.316  25.128  1.00  0.00           O
ATOM   2299  O11 POPEL  69     104.491  25.886  26.677  1.00  0.00           O
ATOM   2300  O12 POPEL  69     104.132  26.306  24.267  1.00  0.00           O
ATOM   2301  C1  POPEL  69     104.902  25.146  27.838  1.00  0.00           C
ATOM   2304  C2  POPEL  69     103.682  24.876  28.757  1.00  0.00           C
ATOM   2306  O21 POPEL  69     104.052  24.036  29.878  1.00  0.00           O
ATOM   2307  C21 POPEL  69     104.631  24.696  30.877  1.00  0.00           C
ATOM   2308  O22 POPEL  69     104.951  25.876  30.858  1.00  0.00           O
ATOM   2309  C22 POPEL  69     104.771  23.796  32.098  1.00  0.00           C
ATOM   2312  C3  POPEL  69     102.532  24.176  27.978  1.00  0.00           C
ATOM   2315  O31 POPEL  69     101.272  24.276  28.667  1.00  0.00           O
ATOM   2316  C31 POPEL  69     100.522  25.326  28.398  1.00  0.00           C
ATOM   2317  O32 POPEL  69     100.811  26.256  27.657  1.00  0.00           O
ATOM   2318  C32 POPEL  69      99.202  25.196  29.177  1.00  0.00           C
ATOM   2321  C23 POPEL  69     105.951  22.806  31.987  1.00  0.00           C
ATOM   2324  C24 POPEL  69     105.522  21.336  32.028  1.00  0.00           C
ATOM   2327  C25 POPEL  69     104.991  20.856  33.387  1.00  0.00           C
ATOM   2330  C26 POPEL  69     105.511  19.457  33.728  1.00  0.00           C
ATOM   2333  C27 POPEL  69     104.852  18.806  34.958  1.00  0.00           C
ATOM   2336  C28 POPEL  69     105.802  17.826  35.677  1.00  0.00           C
ATOM   2339  C29 POPEL  69     105.221  16.476  36.048  1.00  0.00           C
ATOM   2341 0C21 POPEL  69     104.462  16.176  37.118  1.00  0.00           C
ATOM   2343 1C21 POPEL  69     103.971  17.096  38.198  1.00  0.00           C
ATOM   2346 2C21 POPEL  69     102.701  17.876  37.798  1.00  0.00           C
ATOM   2349 3C21 POPEL  69     101.591  17.036  37.138  1.00  0.00           C
ATOM   2352 4C21 POPEL  69     100.302  17.836  36.927  1.00  0.00           C
ATOM   2355 5C21 POPEL  69      99.292  17.156  35.998  1.00  0.00           C
ATOM   2358 6C21 POPEL  69      97.981  17.946  35.908  1.00  0.00           C
ATOM   2361 7C21 POPEL  69      96.912  17.276  35.048  1.00  0.00           C
ATOM   2364 8C21 POPEL  69      95.582  18.036  35.058  1.00  0.00           C
ATOM   2368  C33 POPEL  69      98.991  26.346  30.198  1.00  0.00           C
ATOM   2371  C34 POPEL  69     100.172  26.526  31.138  1.00  0.00           C
ATOM   2374  C35 POPEL  69      99.932  27.656  32.127  1.00  0.00           C
ATOM   2377  C36 POPEL  69     101.051  27.746  33.167  1.00  0.00           C
ATOM   2380  C37 POPEL  69     100.672  28.686  34.307  1.00  0.00           C
ATOM   2383  C38 POPEL  69     101.362  28.316  35.618  1.00  0.00           C
ATOM   2386  C39 POPEL  69     100.602  28.856  36.827  1.00  0.00           C
ATOM   2389 0C31 POPEL  69     101.272  28.446  38.138  1.00  0.00           C
ATOM   2392 1C31 POPEL  69     100.481  28.886  39.368  1.00  0.00           C
ATOM   2395 2C31 POPEL  69     101.211  28.536  40.667  1.00  0.00           C
ATOM   2398 3C31 POPEL  69     100.481  28.996  41.927  1.00  0.00           C
ATOM   2401 4C31 POPEL  69     101.311  28.706  43.188  1.00  0.00           C
ATOM   2404 5C31 POPEL  69     100.722  29.306  44.458  1.00  0.00           C
ATOM   2407 6C31 POPEL  69     101.652  29.126  45.667  1.00  0.00           C
ATOM   2411  NH3 POPEM  70     118.932  63.007  23.638  1.00  0.00           N
ATOM   2415  C12 POPEM  70     118.881  63.896  24.858  1.00  0.00           C
ATOM   2418  C11 POPEM  70     120.212  64.566  25.168  1.00  0.00           C
ATOM   2421  P   POPEM  70     121.222  66.536  26.558  1.00  0.00           P
ATOM   2422  O13 POPEM  70     122.472  66.067  25.907  1.00  0.00           O
ATOM   2423  O14 POPEM  70     120.831  67.957  26.458  1.00  0.00           O
ATOM   2424  O11 POPEM  70     121.292  66.146  28.088  1.00  0.00           O
ATOM   2425  O12 POPEM  70     119.991  65.626  26.097  1.00  0.00           O
ATOM   2426  C1  POPEM  70     120.142  66.336  28.917  1.00  0.00           C
ATOM   2429  C2  POPEM  70     120.452  67.276  30.118  1.00  0.00           C
ATOM   2431  O21 POPEM  70     119.852  66.826  31.347  1.00  0.00           O
ATOM   2432  C21 POPEM  70     118.561  66.526  31.347  1.00  0.00           C
ATOM   2433  O22 POPEM  70     117.811  66.567  30.388  1.00  0.00           O
ATOM   2434  C22 POPEM  70     118.131  66.026  32.717  1.00  0.00           C
ATOM   2437  C3  POPEM  70     120.122  68.766  29.808  1.00  0.00           C
ATOM   2440  O31 POPEM  70     120.951  69.717  30.507  1.00  0.00           O
ATOM   2441  C31 POPEM  70     120.501  70.186  31.667  1.00  0.00           C
ATOM   2442  O32 POPEM  70     119.561  69.717  32.298  1.00  0.00           O
ATOM   2443  C32 POPEM  70     121.261  71.466  32.007  1.00  0.00           C
ATOM   2446  C23 POPEM  70     117.962  67.166  33.737  1.00  0.00           C
ATOM   2449  C24 POPEM  70     117.411  66.656  35.077  1.00  0.00           C
ATOM   2452  C25 POPEM  70     117.172  67.806  36.068  1.00  0.00           C
ATOM   2455  C26 POPEM  70     116.681  67.326  37.427  1.00  0.00           C
ATOM   2458  C27 POPEM  70     116.322  68.496  38.358  1.00  0.00           C
ATOM   2461  C28 POPEM  70     115.901  68.016  39.757  1.00  0.00           C
ATOM   2464  C29 POPEM  70     115.542  69.146  40.697  1.00  0.00           C
ATOM   2466 0C21 POPEM  70     114.491  69.186  41.528  1.00  0.00           C
ATOM   2468 1C21 POPEM  70     113.431  68.126  41.728  1.00  0.00           C
ATOM   2471 2C21 POPEM  70     113.711  67.317  42.998  1.00  0.00           C
ATOM   2474 3C21 POPEM  70     112.731  66.146  43.197  1.00  0.00           C
ATOM   2477 4C21 POPEM  70     113.121  65.296  44.408  1.00  0.00           C
ATOM   2480 5C21 POPEM  70     112.032  64.317  44.847  1.00  0.00           C
ATOM   2483 6C21 POPEM  70     112.422  63.626  46.158  1.00  0.00           C
ATOM   2486 7C21 POPEM  70     111.282  62.836  46.798  1.00  0.00           C
ATOM   2489 8C21 POPEM  70     111.602  62.256  48.177  1.00  0.00           C
ATOM   2493  C33 POPEM  70     121.401  71.776  33.517  1.00  0.00           C
ATOM   2496  C34 POPEM  70     122.201  70.787  34.388  1.00  0.00           C
ATOM   2499  C35 POPEM  70     123.001  71.497  35.507  1.00  0.00           C
ATOM   2502  C36 POPEM  70     123.652  70.546  36.528  1.00  0.00           C
ATOM   2505  C37 POPEM  70     124.852  71.186  37.257  1.00  0.00           C
ATOM   2508  C38 POPEM  70     125.582  70.236  38.217  1.00  0.00           C
ATOM   2511  C39 POPEM  70     124.852  69.927  39.538  1.00  0.00           C
ATOM   2514 0C31 POPEM  70     124.792  71.136  40.487  1.00  0.00           C
ATOM   2517 1C31 POPEM  70     124.491  70.726  41.938  1.00  0.00           C
ATOM   2520 2C31 POPEM  70     124.432  71.916  42.908  1.00  0.00           C
ATOM   2523 3C31 POPEM  70     123.191  72.786  42.708  1.00  0.00           C
ATOM   2526 4C31 POPEM  70     122.931  73.736  43.888  1.00  0.00           C
ATOM   2529 5C31 POPEM  70     121.702  74.616  43.667  1.00  0.00           C
ATOM   2532 6C31 POPEM  70     121.422  75.556  44.827  1.00  0.00           C
ATOM   2536  NH3 POPEN  71      16.012 119.666  73.568  1.00  0.00           N
ATOM   2540  C12 POPEN  71      17.092 118.616  73.757  1.00  0.00           C
ATOM   2543  C11 POPEN  71      18.262 119.036  74.688  1.00  0.00           C
ATOM   2546  P   POPEN  71      20.832 118.266  75.018  1.00  0.00           P
ATOM   2547  O13 POPEN  71      21.032 119.386  75.957  1.00  0.00           O
ATOM   2548  O14 POPEN  71      21.082 116.876  75.498  1.00  0.00           O
ATOM   2549  O11 POPEN  71      21.771 118.486  73.757  1.00  0.00           O
ATOM   2550  O12 POPEN  71      19.412 118.266  74.327  1.00  0.00           O
ATOM   2551  C1  POPEN  71      21.622 119.586  72.837  1.00  0.00           C
ATOM   2554  C2  POPEN  71      20.652 119.296  71.637  1.00  0.00           C
ATOM   2556  O21 POPEN  71      21.282 119.276  70.327  1.00  0.00           O
ATOM   2557  C21 POPEN  71      22.012 118.216  70.037  1.00  0.00           C
ATOM   2558  O22 POPEN  71      22.482 117.436  70.848  1.00  0.00           O
ATOM   2559  C22 POPEN  71      22.172 118.046  68.518  1.00  0.00           C
ATOM   2562  C3  POPEN  71      19.502 120.317  71.598  1.00  0.00           C
ATOM   2565  O31 POPEN  71      18.401 119.846  70.778  1.00  0.00           O
ATOM   2566  C31 POPEN  71      18.442 120.306  69.528  1.00  0.00           C
ATOM   2567  O32 POPEN  71      19.311 121.036  69.077  1.00  0.00           O
ATOM   2568  C32 POPEN  71      17.342 119.626  68.698  1.00  0.00           C
ATOM   2571  C23 POPEN  71      23.182 116.956  68.077  1.00  0.00           C
ATOM   2574  C24 POPEN  71      23.522 117.037  66.577  1.00  0.00           C
ATOM   2577  C25 POPEN  71      23.991 115.696  65.988  1.00  0.00           C
ATOM   2580  C26 POPEN  71      24.322 115.776  64.478  1.00  0.00           C
ATOM   2583  C27 POPEN  71      24.582 114.386  63.868  1.00  0.00           C
ATOM   2586  C28 POPEN  71      25.061 114.406  62.397  1.00  0.00           C
ATOM   2589  C29 POPEN  71      23.942 114.596  61.398  1.00  0.00           C
ATOM   2591 0C21 POPEN  71      24.102 114.776  60.077  1.00  0.00           C
ATOM   2593 1C21 POPEN  71      25.412 114.846  59.327  1.00  0.00           C
ATOM   2596 2C21 POPEN  71      25.692 116.266  58.807  1.00  0.00           C
ATOM   2599 3C21 POPEN  71      24.861 116.686  57.577  1.00  0.00           C
ATOM   2602 4C21 POPEN  71      24.651 118.216  57.498  1.00  0.00           C
ATOM   2605 5C21 POPEN  71      25.942 119.036  57.397  1.00  0.00           C
ATOM   2608 6C21 POPEN  71      25.762 120.496  57.827  1.00  0.00           C
ATOM   2611 7C21 POPEN  71      25.782 121.497  56.667  1.00  0.00           C
ATOM   2614 8C21 POPEN  71      25.562 122.946  57.118  1.00  0.00           C
ATOM   2618  C33 POPEN  71      17.291 119.986  67.188  1.00  0.00           C
ATOM   2621  C34 POPEN  71      16.372 119.067  66.368  1.00  0.00           C
ATOM   2624  C35 POPEN  71      16.302 119.416  64.867  1.00  0.00           C
ATOM   2627  C36 POPEN  71      15.512 118.406  64.017  1.00  0.00           C
ATOM   2630  C37 POPEN  71      15.022 118.946  62.658  1.00  0.00           C
ATOM   2633  C38 POPEN  71      16.112 119.166  61.597  1.00  0.00           C
ATOM   2636  C39 POPEN  71      15.502 119.776  60.327  1.00  0.00           C
ATOM   2639 0C31 POPEN  71      16.482 119.986  59.158  1.00  0.00           C
ATOM   2642 1C31 POPEN  71      15.962 121.077  58.208  1.00  0.00           C
ATOM   2645 2C31 POPEN  71      16.731 121.197  56.888  1.00  0.00           C
ATOM   2648 3C31 POPEN  71      16.212 122.336  55.988  1.00  0.00           C
ATOM   2651 4C31 POPEN  71      14.682 122.397  55.887  1.00  0.00           C
ATOM   2654 5C31 POPEN  71      14.151 123.376  54.847  1.00  0.00           C
ATOM   2657 6C31 POPEN  71      12.632 123.536  54.908  1.00  0.00           C
ATOM   2661  NH3 POPEO  72      87.622  93.796  71.527  1.00  0.00           N
ATOM   2665  C12 POPEO  72      88.922  93.216  72.037  1.00  0.00           C
ATOM   2668  C11 POPEO  72      89.722  92.496  70.918  1.00  0.00           C
ATOM   2671  P   POPEO  72      88.261  90.396  70.327  1.00  0.00           P
ATOM   2672  O13 POPEO  72      88.241  88.966  70.747  1.00  0.00           O
ATOM   2673  O14 POPEO  72      87.091  91.256  70.607  1.00  0.00           O
ATOM   2674  O11 POPEO  72      88.571  90.486  68.778  1.00  0.00           O
ATOM   2675  O12 POPEO  72      89.552  91.077  70.938  1.00  0.00           O
ATOM   2676  C1  POPEO  72      89.561  89.637  68.208  1.00  0.00           C
ATOM   2679  C2  POPEO  72      89.862  90.046  66.748  1.00  0.00           C
ATOM   2681  O21 POPEO  72      91.102  89.406  66.377  1.00  0.00           O
ATOM   2682  C21 POPEO  72      91.211  88.966  65.127  1.00  0.00           C
ATOM   2683  O22 POPEO  72      92.052  89.346  64.327  1.00  0.00           O
ATOM   2684  C22 POPEO  72      90.262  87.786  64.847  1.00  0.00           C
ATOM   2687  C3  POPEO  72      89.951  91.606  66.618  1.00  0.00           C
ATOM   2690  O31 POPEO  72      90.761  92.076  65.518  1.00  0.00           O
ATOM   2691  C31 POPEO  72      90.212  91.897  64.327  1.00  0.00           C
ATOM   2692  O32 POPEO  72      89.132  91.366  64.128  1.00  0.00           O
ATOM   2693  C32 POPEO  72      91.112  92.506  63.258  1.00  0.00           C
ATOM   2696  C23 POPEO  72      89.821  87.796  63.368  1.00  0.00           C
ATOM   2699  C24 POPEO  72      88.691  86.806  63.068  1.00  0.00           C
ATOM   2702  C25 POPEO  72      88.571  86.526  61.567  1.00  0.00           C
ATOM   2705  C26 POPEO  72      89.441  85.356  61.088  1.00  0.00           C
ATOM   2708  C27 POPEO  72      89.321  85.146  59.578  1.00  0.00           C
ATOM   2711  C28 POPEO  72      89.902  83.796  59.128  1.00  0.00           C
ATOM   2714  C29 POPEO  72      89.631  83.577  57.658  1.00  0.00           C
ATOM   2716 0C21 POPEO  72      90.452  82.966  56.777  1.00  0.00           C
ATOM   2718 1C21 POPEO  72      91.782  82.356  57.118  1.00  0.00           C
ATOM   2721 2C21 POPEO  72      92.542  81.836  55.868  1.00  0.00           C
ATOM   2724 3C21 POPEO  72      93.232  82.957  55.088  1.00  0.00           C
ATOM   2727 4C21 POPEO  72      94.121  82.416  53.958  1.00  0.00           C
ATOM   2730 5C21 POPEO  72      95.061  83.476  53.358  1.00  0.00           C
ATOM   2733 6C21 POPEO  72      95.682  83.026  52.028  1.00  0.00           C
ATOM   2736 7C21 POPEO  72      96.642  84.056  51.438  1.00  0.00           C
ATOM   2739 8C21 POPEO  72      97.222  83.656  50.077  1.00  0.00           C
ATOM   2743  C33 POPEO  72      90.651  92.187  61.818  1.00  0.00           C
ATOM   2746  C34 POPEO  72      91.322  90.946  61.208  1.00  0.00           C
ATOM   2749  C35 POPEO  72      91.012  90.787  59.707  1.00  0.00           C
ATOM   2752  C36 POPEO  72      89.902  89.776  59.397  1.00  0.00           C
ATOM   2755  C37 POPEO  72      89.482  89.817  57.917  1.00  0.00           C
ATOM   2758  C38 POPEO  72      88.561  88.666  57.498  1.00  0.00           C
ATOM   2761  C39 POPEO  72      87.672  88.966  56.278  1.00  0.00           C
ATOM   2764 0C31 POPEO  72      88.411  89.586  55.088  1.00  0.00           C
ATOM   2767 1C31 POPEO  72      87.682  89.336  53.757  1.00  0.00           C
ATOM   2770 2C31 POPEO  72      88.311  90.076  52.557  1.00  0.00           C
ATOM   2773 3C31 POPEO  72      87.892  91.546  52.438  1.00  0.00           C
ATOM   2776 4C31 POPEO  72      86.451  91.726  51.938  1.00  0.00           C
ATOM   2779 5C31 POPEO  72      86.152  93.177  51.528  1.00  0.00           C
ATOM   2782 6C31 POPEO  72      84.771  93.356  50.887  1.00  0.00           C
ATOM   2786  NH3 POPEP  73      65.561 124.006  26.167  1.00  0.00           N
ATOM   2790  C12 POPEP  73      65.131 123.217  24.968  1.00  0.00           C
ATOM   2793  C11 POPEP  73      65.672 123.837  23.667  1.00  0.00           C
ATOM   2796  P   POPEP  73      67.782 125.417  23.447  1.00  0.00           P
ATOM   2797  O13 POPEP  73      66.872 126.537  23.158  1.00  0.00           O
ATOM   2798  O14 POPEP  73      68.972 125.277  22.577  1.00  0.00           O
ATOM   2799  O11 POPEP  73      68.271 125.747  24.888  1.00  0.00           O
ATOM   2800  O12 POPEP  73      67.091 124.017  23.748  1.00  0.00           O
ATOM   2801  C1  POPEP  73      69.091 124.957  25.708  1.00  0.00           C
ATOM   2804  C2  POPEP  73      69.502 125.837  26.898  1.00  0.00           C
ATOM   2806  O21 POPEP  73      69.841 124.996  28.018  1.00  0.00           O
ATOM   2807  C21 POPEP  73      71.012 125.326  28.538  1.00  0.00           C
ATOM   2808  O22 POPEP  73      71.981 125.747  27.908  1.00  0.00           O
ATOM   2809  C22 POPEP  73      70.911 125.236  30.058  1.00  0.00           C
ATOM   2812  C3  POPEP  73      68.362 126.766  27.378  1.00  0.00           C
ATOM   2815  O31 POPEP  73      68.922 127.817  28.188  1.00  0.00           O
ATOM   2816  C31 POPEP  73      69.002 129.017  27.628  1.00  0.00           C
ATOM   2817  O32 POPEP  73      68.602 129.316  26.508  1.00  0.00           O
ATOM   2818  C32 POPEP  73      69.532 129.976  28.678  1.00  0.00           C
ATOM   2821  C23 POPEP  73      71.201 126.597  30.747  1.00  0.00           C
ATOM   2824  C24 POPEP  73      70.102 127.057  31.728  1.00  0.00           C
ATOM   2827  C25 POPEP  73      70.651 127.577  33.068  1.00  0.00           C
ATOM   2830  C26 POPEP  73      69.551 127.946  34.077  1.00  0.00           C
ATOM   2833  C27 POPEP  73      70.011 127.857  35.537  1.00  0.00           C
ATOM   2836  C28 POPEP  73      70.972 128.977  35.998  1.00  0.00           C
ATOM   2839  C29 POPEP  73      71.552 128.627  37.347  1.00  0.00           C
ATOM   2841 0C21 POPEP  73      71.451 129.307  38.507  1.00  0.00           C
ATOM   2843 1C21 POPEP  73      70.712 130.590  38.768  1.00  0.00           C
ATOM   2846 2C21 POPEP  73      69.962 130.540  40.118  1.00  0.00           C
ATOM   2849 3C21 POPEP  73      69.332 131.890  40.507  1.00  0.00           C
ATOM   2852 4C21 POPEP  73      68.591 131.820  41.857  1.00  0.00           C
ATOM   2855 5C21 POPEP  73      67.892 133.140  42.248  1.00  0.00           C
ATOM   2858 6C21 POPEP  73      67.112 133.000  43.568  1.00  0.00           C
ATOM   2861 7C21 POPEP  73      66.371 134.270  44.007  1.00  0.00           C
ATOM   2864 8C21 POPEP  73      65.541 134.049  45.278  1.00  0.00           C
ATOM   2868  C33 POPEP  73      68.371 130.850  29.198  1.00  0.00           C
ATOM   2871  C34 POPEP  73      68.561 131.359  30.627  1.00  0.00           C
ATOM   2874  C35 POPEP  73      69.862 132.139  30.837  1.00  0.00           C
ATOM   2877  C36 POPEP  73      69.722 133.149  31.978  1.00  0.00           C
ATOM   2880  C37 POPEP  73      70.942 134.049  32.127  1.00  0.00           C
ATOM   2883  C38 POPEP  73      72.231 133.320  32.558  1.00  0.00           C
ATOM   2886  C39 POPEP  73      72.131 132.710  33.958  1.00  0.00           C
ATOM   2889 0C31 POPEP  73      73.491 132.279  34.528  1.00  0.00           C
ATOM   2892 1C31 POPEP  73      73.481 132.260  36.068  1.00  0.00           C
ATOM   2895 2C31 POPEP  73      74.881 132.150  36.678  1.00  0.00           C
ATOM   2898 3C31 POPEP  73      74.862 131.879  38.188  1.00  0.00           C
ATOM   2901 4C31 POPEP  73      74.311 133.030  39.037  1.00  0.00           C
ATOM   2904 5C31 POPEP  73      74.102 132.640  40.507  1.00  0.00           C
ATOM   2907 6C31 POPEP  73      73.512 133.750  41.368  1.00  0.00           C
ATOM   2911  NH3 POPEQ  74      23.102  84.186  67.497  1.00  0.00           N
ATOM   2915  C12 POPEQ  74      24.192  83.416  68.197  1.00  0.00           C
ATOM   2918  C11 POPEQ  74      23.632  82.506  69.318  1.00  0.00           C
ATOM   2921  P   POPEQ  74      23.481  80.126  68.188  1.00  0.00           P
ATOM   2922  O13 POPEQ  74      22.552  78.986  68.327  1.00  0.00           O
ATOM   2923  O14 POPEQ  74      24.832  79.966  68.757  1.00  0.00           O
ATOM   2924  O11 POPEQ  74      23.551  80.607  66.698  1.00  0.00           O
ATOM   2925  O12 POPEQ  74      22.832  81.406  68.857  1.00  0.00           O
ATOM   2926  C1  POPEQ  74      23.912  79.677  65.677  1.00  0.00           C
ATOM   2929  C2  POPEQ  74      23.512  80.266  64.307  1.00  0.00           C
ATOM   2931  O21 POPEQ  74      24.032  79.457  63.228  1.00  0.00           O
ATOM   2932  C21 POPEQ  74      25.102  79.866  62.528  1.00  0.00           C
ATOM   2933  O22 POPEQ  74      26.032  80.507  62.957  1.00  0.00           O
ATOM   2934  C22 POPEQ  74      24.852  79.416  61.077  1.00  0.00           C
ATOM   2937  C3  POPEQ  74      23.822  81.787  64.248  1.00  0.00           C
ATOM   2940  O31 POPEQ  74      23.582  82.266  62.917  1.00  0.00           O
ATOM   2941  C31 POPEQ  74      23.212  83.526  62.817  1.00  0.00           C
ATOM   2942  O32 POPEQ  74      23.082  84.316  63.737  1.00  0.00           O
ATOM   2943  C32 POPEQ  74      23.162  83.826  61.327  1.00  0.00           C
ATOM   2946  C23 POPEQ  74      26.002  79.586  60.048  1.00  0.00           C
ATOM   2949  C24 POPEQ  74      25.381  79.796  58.658  1.00  0.00           C
ATOM   2952  C25 POPEQ  74      26.352  79.896  57.478  1.00  0.00           C
ATOM   2955  C26 POPEQ  74      26.641  78.506  56.868  1.00  0.00           C
ATOM   2958  C27 POPEQ  74      27.631  78.486  55.688  1.00  0.00           C
ATOM   2961  C28 POPEQ  74      27.112  79.026  54.338  1.00  0.00           C
ATOM   2964  C29 POPEQ  74      25.852  78.346  53.838  1.00  0.00           C
ATOM   2966 0C21 POPEQ  74      25.772  77.287  53.018  1.00  0.00           C
ATOM   2968 1C21 POPEQ  74      26.932  76.526  52.417  1.00  0.00           C
ATOM   2971 2C21 POPEQ  74      26.471  75.396  51.488  1.00  0.00           C
ATOM   2974 3C21 POPEQ  74      27.631  74.537  50.947  1.00  0.00           C
ATOM   2977 4C21 POPEQ  74      27.182  73.496  49.897  1.00  0.00           C
ATOM   2980 5C21 POPEQ  74      26.952  74.116  48.507  1.00  0.00           C
ATOM   2983 6C21 POPEQ  74      26.442  73.106  47.467  1.00  0.00           C
ATOM   2986 7C21 POPEQ  74      26.281  73.747  46.077  1.00  0.00           C
ATOM   2989 8C21 POPEQ  74      25.821  72.766  44.998  1.00  0.00           C
ATOM   2993  C33 POPEQ  74      22.321  85.037  60.898  1.00  0.00           C
ATOM   2996  C34 POPEQ  74      22.741  85.496  59.488  1.00  0.00           C
ATOM   2999  C35 POPEQ  74      21.991  84.897  58.287  1.00  0.00           C
ATOM   3002  C36 POPEQ  74      22.682  85.346  56.988  1.00  0.00           C
ATOM   3005  C37 POPEQ  74      22.282  84.567  55.717  1.00  0.00           C
ATOM   3008  C38 POPEQ  74      23.212  84.817  54.508  1.00  0.00           C
ATOM   3011  C39 POPEQ  74      24.491  83.946  54.397  1.00  0.00           C
ATOM   3014 0C31 POPEQ  74      25.672  84.376  55.287  1.00  0.00           C
ATOM   3017 1C31 POPEQ  74      26.922  83.507  55.088  1.00  0.00           C
ATOM   3020 2C31 POPEQ  74      27.832  83.536  56.327  1.00  0.00           C
ATOM   3023 3C31 POPEQ  74      29.122  82.707  56.228  1.00  0.00           C
ATOM   3026 4C31 POPEQ  74      30.202  83.336  55.327  1.00  0.00           C
ATOM   3029 5C31 POPEQ  74      30.692  84.707  55.817  1.00  0.00           C
ATOM   3032 6C31 POPEQ  74      31.991  85.146  55.147  1.00  0.00           C
ATOM   3036  NH3 POPER  75      80.422 117.436  72.268  1.00  0.00           N
ATOM   3040  C12 POPER  75      80.182 117.766  73.717  1.00  0.00           C
ATOM   3043  C11 POPER  75      81.321 117.276  74.637  1.00  0.00           C
ATOM   3046  P   POPER  75      83.121 119.056  73.938  1.00  0.00           P
ATOM   3047  O13 POPER  75      84.591 119.156  74.118  1.00  0.00           O
ATOM   3048  O14 POPER  75      82.252 120.006  74.658  1.00  0.00           O
ATOM   3049  O11 POPER  75      82.832 119.166  72.378  1.00  0.00           O
ATOM   3050  O12 POPER  75      82.631 117.576  74.167  1.00  0.00           O
ATOM   3051  C1  POPER  75      83.302 120.376  71.728  1.00  0.00           C
ATOM   3054  C2  POPER  75      84.541 120.126  70.808  1.00  0.00           C
ATOM   3056  O21 POPER  75      84.532 121.096  69.727  1.00  0.00           O
ATOM   3057  C21 POPER  75      85.761 121.357  69.257  1.00  0.00           C
ATOM   3058  O22 POPER  75      86.741 121.436  69.978  1.00  0.00           O
ATOM   3059  C22 POPER  75      85.782 121.637  67.757  1.00  0.00           C
ATOM   3062  C3  POPER  75      84.541 118.676  70.208  1.00  0.00           C
ATOM   3065  O31 POPER  75      84.672 118.647  68.768  1.00  0.00           O
ATOM   3066  C31 POPER  75      83.661 118.906  67.938  1.00  0.00           C
ATOM   3067  O32 POPER  75      83.802 119.067  66.738  1.00  0.00           O
ATOM   3068  C32 POPER  75      82.321 119.056  68.638  1.00  0.00           C
ATOM   3071  C23 POPER  75      87.052 121.056  67.067  1.00  0.00           C
ATOM   3074  C24 POPER  75      86.782 120.186  65.827  1.00  0.00           C
ATOM   3077  C25 POPER  75      87.041 118.686  66.068  1.00  0.00           C
ATOM   3080  C26 POPER  75      87.072 117.846  64.777  1.00  0.00           C
ATOM   3083  C27 POPER  75      88.492 117.716  64.188  1.00  0.00           C
ATOM   3086  C28 POPER  75      88.551 117.887  62.658  1.00  0.00           C
ATOM   3089  C29 POPER  75      87.931 116.736  61.908  1.00  0.00           C
ATOM   3091 0C21 POPER  75      88.472 116.056  60.878  1.00  0.00           C
ATOM   3093 1C21 POPER  75      89.792 116.306  60.208  1.00  0.00           C
ATOM   3096 2C21 POPER  75      90.771 115.116  60.228  1.00  0.00           C
ATOM   3099 3C21 POPER  75      90.252 113.846  59.537  1.00  0.00           C
ATOM   3102 4C21 POPER  75      91.362 112.867  59.118  1.00  0.00           C
ATOM   3105 5C21 POPER  75      92.371 112.556  60.228  1.00  0.00           C
ATOM   3108 6C21 POPER  75      93.352 111.427  59.847  1.00  0.00           C
ATOM   3111 7C21 POPER  75      94.651 111.486  60.658  1.00  0.00           C
ATOM   3114 8C21 POPER  75      95.532 110.247  60.498  1.00  0.00           C
ATOM   3118  C33 POPER  75      81.211 119.486  67.677  1.00  0.00           C
ATOM   3121  C34 POPER  75      79.841 119.357  68.348  1.00  0.00           C
ATOM   3124  C35 POPER  75      79.241 117.946  68.238  1.00  0.00           C
ATOM   3127  C36 POPER  75      78.922 117.566  66.787  1.00  0.00           C
ATOM   3130  C37 POPER  75      77.911 116.416  66.667  1.00  0.00           C
ATOM   3133  C38 POPER  75      77.262 116.357  65.277  1.00  0.00           C
ATOM   3136  C39 POPER  75      78.222 115.836  64.188  1.00  0.00           C
ATOM   3139 0C31 POPER  75      77.631 115.946  62.767  1.00  0.00           C
ATOM   3142 1C31 POPER  75      78.542 115.286  61.737  1.00  0.00           C
ATOM   3145 2C31 POPER  75      78.131 115.546  60.278  1.00  0.00           C
ATOM   3148 3C31 POPER  75      79.172 114.976  59.307  1.00  0.00           C
ATOM   3151 4C31 POPER  75      78.972 115.416  57.847  1.00  0.00           C
ATOM   3154 5C31 POPER  75      80.182 115.037  56.978  1.00  0.00           C
ATOM   3157 6C31 POPER  75      80.051 115.457  55.507  1.00  0.00           C
ATOM   3161  NH3 POPES  76      83.311  55.107  31.417  1.00  0.00           N
ATOM   3165  C12 POPES  76      82.662  55.656  30.188  1.00  0.00           C
ATOM   3168  C11 POPES  76      82.212  54.476  29.327  1.00  0.00           C
ATOM   3171  P   POPES  76      79.902  53.316  29.847  1.00  0.00           P
ATOM   3172  O13 POPES  76      79.392  54.256  28.827  1.00  0.00           O
ATOM   3173  O14 POPES  76      79.762  51.866  29.637  1.00  0.00           O
ATOM   3174  O11 POPES  76      79.182  53.686  31.198  1.00  0.00           O
ATOM   3175  O12 POPES  76      81.412  53.626  30.128  1.00  0.00           O
ATOM   3176  C1  POPES  76      79.652  54.706  32.067  1.00  0.00           C
ATOM   3179  C2  POPES  76      78.652  54.796  33.237  1.00  0.00           C
ATOM   3181  O21 POPES  76      78.962  55.896  34.107  1.00  0.00           O
ATOM   3182  C21 POPES  76      78.521  57.066  33.667  1.00  0.00           C
ATOM   3183  O22 POPES  76      77.962  57.266  32.608  1.00  0.00           O
ATOM   3184  C22 POPES  76      78.792  58.146  34.697  1.00  0.00           C
ATOM   3187  C3  POPES  76      78.591  53.426  33.998  1.00  0.00           C
ATOM   3190  O31 POPES  76      79.591  53.266  35.018  1.00  0.00           O
ATOM   3191  C31 POPES  76      79.201  53.716  36.208  1.00  0.00           C
ATOM   3192  O32 POPES  76      78.301  54.506  36.417  1.00  0.00           O
ATOM   3193  C32 POPES  76      79.991  52.957  37.248  1.00  0.00           C
ATOM   3196  C23 POPES  76      78.032  57.887  36.018  1.00  0.00           C
ATOM   3199  C24 POPES  76      77.802  59.196  36.787  1.00  0.00           C
ATOM   3202  C25 POPES  76      77.271  59.067  38.217  1.00  0.00           C
ATOM   3205  C26 POPES  76      78.151  58.166  39.107  1.00  0.00           C
ATOM   3208  C27 POPES  76      77.672  58.176  40.557  1.00  0.00           C
ATOM   3211  C28 POPES  76      78.472  57.196  41.438  1.00  0.00           C
ATOM   3214  C29 POPES  76      78.262  57.506  42.887  1.00  0.00           C
ATOM   3216 0C21 POPES  76      77.301  57.006  43.688  1.00  0.00           C
ATOM   3218 1C21 POPES  76      76.241  55.986  43.307  1.00  0.00           C
ATOM   3221 2C21 POPES  76      76.511  54.606  43.938  1.00  0.00           C
ATOM   3224 3C21 POPES  76      76.581  54.666  45.478  1.00  0.00           C
ATOM   3227 4C21 POPES  76      76.791  53.296  46.147  1.00  0.00           C
ATOM   3230 5C21 POPES  76      77.192  53.436  47.627  1.00  0.00           C
ATOM   3233 6C21 POPES  76      76.272  54.387  48.418  1.00  0.00           C
ATOM   3236 7C21 POPES  76      76.572  54.396  49.917  1.00  0.00           C
ATOM   3239 8C21 POPES  76      75.752  55.426  50.688  1.00  0.00           C
ATOM   3243  C33 POPES  76      79.332  53.046  38.628  1.00  0.00           C
ATOM   3246  C34 POPES  76      80.142  52.216  39.618  1.00  0.00           C
ATOM   3249  C35 POPES  76      79.642  52.326  41.047  1.00  0.00           C
ATOM   3252  C36 POPES  76      80.482  51.416  41.938  1.00  0.00           C
ATOM   3255  C37 POPES  76      80.081  51.436  43.407  1.00  0.00           C
ATOM   3258  C38 POPES  76      80.892  50.376  44.178  1.00  0.00           C
ATOM   3261  C39 POPES  76      80.701  50.466  45.688  1.00  0.00           C
ATOM   3264 0C31 POPES  76      81.532  51.586  46.318  1.00  0.00           C
ATOM   3267 1C31 POPES  76      81.372  51.606  47.838  1.00  0.00           C
ATOM   3270 2C31 POPES  76      82.382  52.516  48.547  1.00  0.00           C
ATOM   3273 3C31 POPES  76      82.222  52.496  50.077  1.00  0.00           C
ATOM   3276 4C31 POPES  76      80.892  53.126  50.537  1.00  0.00           C
ATOM   3279 5C31 POPES  76      80.782  53.196  52.057  1.00  0.00           C
ATOM   3282 6C31 POPES  76      79.621  54.076  52.518  1.00  0.00           C
ATOM   3286  NH3 POPET  77     101.091  91.576  67.347  1.00  0.00           N
ATOM   3290  C12 POPET  77     101.652  92.246  68.588  1.00  0.00           C
ATOM   3293  C11 POPET  77     101.912  93.756  68.408  1.00  0.00           C
ATOM   3296  P   POPET  77     102.301  95.867  69.978  1.00  0.00           P
ATOM   3297  O13 POPET  77     101.112  96.266  70.778  1.00  0.00           O
ATOM   3298  O14 POPET  77     103.632  96.207  70.568  1.00  0.00           O
ATOM   3299  O11 POPET  77     102.192  96.526  68.548  1.00  0.00           O
ATOM   3300  O12 POPET  77     102.231  94.316  69.688  1.00  0.00           O
ATOM   3301  C1  POPET  77     103.061  97.546  68.057  1.00  0.00           C
ATOM   3304  C2  POPET  77     103.241  97.386  66.527  1.00  0.00           C
ATOM   3306  O21 POPET  77     103.971  98.466  65.938  1.00  0.00           O
ATOM   3307  C21 POPET  77     105.241  98.626  66.237  1.00  0.00           C
ATOM   3308  O22 POPET  77     105.852  98.056  67.128  1.00  0.00           O
ATOM   3309  C22 POPET  77     105.841  99.526  65.148  1.00  0.00           C
ATOM   3312  C3  POPET  77     101.832  97.336  65.878  1.00  0.00           C
ATOM   3315  O31 POPET  77     101.801  97.916  64.558  1.00  0.00           O
ATOM   3316  C31 POPET  77     101.442  99.207  64.518  1.00  0.00           C
ATOM   3317  O32 POPET  77     100.831  99.796  65.387  1.00  0.00           O
ATOM   3318  C32 POPET  77     101.932  99.796  63.208  1.00  0.00           C
ATOM   3321  C23 POPET  77     107.301  99.926  65.428  1.00  0.00           C
ATOM   3324  C24 POPET  77     107.942 100.636  64.228  1.00  0.00           C
ATOM   3327  C25 POPET  77     109.352 101.126  64.567  1.00  0.00           C
ATOM   3330  C26 POPET  77     110.122 101.617  63.337  1.00  0.00           C
ATOM   3333  C27 POPET  77     111.491 102.177  63.717  1.00  0.00           C
ATOM   3336  C28 POPET  77     112.282 102.616  62.478  1.00  0.00           C
ATOM   3339  C29 POPET  77     113.472 103.446  62.887  1.00  0.00           C
ATOM   3341 0C21 POPET  77     114.752 103.256  62.537  1.00  0.00           C
ATOM   3343 1C21 POPET  77     115.322 102.207  61.618  1.00  0.00           C
ATOM   3346 2C21 POPET  77     116.331 102.727  60.568  1.00  0.00           C
ATOM   3349 3C21 POPET  77     117.522 103.406  61.257  1.00  0.00           C
ATOM   3352 4C21 POPET  77     118.752 103.676  60.387  1.00  0.00           C
ATOM   3355 5C21 POPET  77     120.011 103.946  61.217  1.00  0.00           C
ATOM   3358 6C21 POPET  77     119.821 104.986  62.347  1.00  0.00           C
ATOM   3361 7C21 POPET  77     120.942 104.967  63.398  1.00  0.00           C
ATOM   3364 8C21 POPET  77     120.382 104.976  64.827  1.00  0.00           C
ATOM   3368  C33 POPET  77     101.912 101.346  63.127  1.00  0.00           C
ATOM   3371  C34 POPET  77     101.991 101.846  61.667  1.00  0.00           C
ATOM   3374  C35 POPET  77     102.192 103.367  61.567  1.00  0.00           C
ATOM   3377  C36 POPET  77     102.181 103.876  60.118  1.00  0.00           C
ATOM   3380  C37 POPET  77     102.451 105.387  60.018  1.00  0.00           C
ATOM   3383  C38 POPET  77     102.662 105.896  58.588  1.00  0.00           C
ATOM   3386  C39 POPET  77     103.032 107.386  58.577  1.00  0.00           C
ATOM   3389 0C31 POPET  77     103.331 107.946  57.177  1.00  0.00           C
ATOM   3392 1C31 POPET  77     103.711 109.436  57.227  1.00  0.00           C
ATOM   3395 2C31 POPET  77     104.722 109.856  56.147  1.00  0.00           C
ATOM   3398 3C31 POPET  77     104.121 109.897  54.738  1.00  0.00           C
ATOM   3401 4C31 POPET  77     105.131 110.406  53.698  1.00  0.00           C
ATOM   3404 5C31 POPET  77     104.502 110.616  52.308  1.00  0.00           C
ATOM   3407 6C31 POPET  77     105.481 111.207  51.298  1.00  0.00           C
ATOM   3411  NH3 POPEU  78      13.162  13.376  29.608  1.00  0.00           N
ATOM   3415  C12 POPEU  78      13.082  12.416  28.457  1.00  0.00           C
ATOM   3418  C11 POPEU  78      14.162  12.646  27.388  1.00  0.00           C
ATOM   3421  P   POPEU  78      16.552  13.396  28.257  1.00  0.00           P
ATOM   3422  O13 POPEU  78      17.352  12.936  29.408  1.00  0.00           O
ATOM   3423  O14 POPEU  78      17.302  13.786  27.057  1.00  0.00           O
ATOM   3424  O11 POPEU  78      15.622  14.626  28.688  1.00  0.00           O
ATOM   3425  O12 POPEU  78      15.462  12.316  27.868  1.00  0.00           O
ATOM   3426  C1  POPEU  78      16.222  15.906  28.907  1.00  0.00           C
ATOM   3429  C2  POPEU  78      16.582  16.176  30.388  1.00  0.00           C
ATOM   3431  O21 POPEU  78      15.401  16.246  31.208  1.00  0.00           O
ATOM   3432  C21 POPEU  78      15.082  15.116  31.807  1.00  0.00           C
ATOM   3433  O22 POPEU  78      15.172  13.996  31.358  1.00  0.00           O
ATOM   3434  C22 POPEU  78      14.741  15.436  33.257  1.00  0.00           C
ATOM   3437  C3  POPEU  78      17.312  17.546  30.538  1.00  0.00           C
ATOM   3440  O31 POPEU  78      17.192  18.066  31.888  1.00  0.00           O
ATOM   3441  C31 POPEU  78      17.962  17.466  32.768  1.00  0.00           C
ATOM   3442  O32 POPEU  78      18.872  16.686  32.507  1.00  0.00           O
ATOM   3443  C32 POPEU  78      17.582  17.986  34.158  1.00  0.00           C
ATOM   3446  C23 POPEU  78      13.812  14.386  33.908  1.00  0.00           C
ATOM   3449  C24 POPEU  78      13.542  14.716  35.377  1.00  0.00           C
ATOM   3452  C25 POPEU  78      13.252  13.486  36.228  1.00  0.00           C
ATOM   3455  C26 POPEU  78      13.092  13.856  37.708  1.00  0.00           C
ATOM   3458  C27 POPEU  78      12.842  12.646  38.597  1.00  0.00           C
ATOM   3461  C28 POPEU  78      12.832  13.036  40.088  1.00  0.00           C
ATOM   3464  C29 POPEU  78      12.672  11.846  40.988  1.00  0.00           C
ATOM   3466 0C21 POPEU  78      12.182  11.856  42.238  1.00  0.00           C
ATOM   3468 1C21 POPEU  78      11.762  13.086  42.998  1.00  0.00           C
ATOM   3471 2C21 POPEU  78      12.332  13.126  44.427  1.00  0.00           C
ATOM   3474 3C21 POPEU  78      11.742  12.036  45.347  1.00  0.00           C
ATOM   3477 4C21 POPEU  78      11.972  12.326  46.838  1.00  0.00           C
ATOM   3480 5C21 POPEU  78      11.092  13.466  47.408  1.00  0.00           C
ATOM   3483 6C21 POPEU  78       9.622  13.066  47.577  1.00  0.00           C
ATOM   3486 7C21 POPEU  78       8.722  14.206  48.077  1.00  0.00           C
ATOM   3489 8C21 POPEU  78       7.392  13.716  48.638  1.00  0.00           C
ATOM   3493  C33 POPEU  78      18.212  17.166  35.307  1.00  0.00           C
ATOM   3496  C34 POPEU  78      17.801  17.686  36.697  1.00  0.00           C
ATOM   3499  C35 POPEU  78      16.422  17.186  37.168  1.00  0.00           C
ATOM   3502  C36 POPEU  78      16.002  17.846  38.498  1.00  0.00           C
ATOM   3505  C37 POPEU  78      14.891  17.096  39.237  1.00  0.00           C
ATOM   3508  C38 POPEU  78      14.662  17.666  40.647  1.00  0.00           C
ATOM   3511  C39 POPEU  78      13.732  16.796  41.497  1.00  0.00           C
ATOM   3514 0C31 POPEU  78      13.672  17.246  42.967  1.00  0.00           C
ATOM   3517 1C31 POPEU  78      14.491  16.336  43.908  1.00  0.00           C
ATOM   3520 2C31 POPEU  78      14.322  16.686  45.397  1.00  0.00           C
ATOM   3523 3C31 POPEU  78      14.891  18.056  45.817  1.00  0.00           C
ATOM   3526 4C31 POPEU  78      16.432  18.086  45.848  1.00  0.00           C
ATOM   3529 5C31 POPEU  78      16.981  19.466  46.268  1.00  0.00           C
ATOM   3532 6C31 POPEU  78      18.512  19.546  46.278  1.00  0.00           C
ATOM   3536  NH3 POPEV  79      60.162 112.137  69.298  1.00  0.00           N
ATOM   3540  C12 POPEV  79      59.232 112.117  68.118  1.00  0.00           C
ATOM   3543  C11 POPEV  79      58.151 111.016  68.167  1.00  0.00           C
ATOM   3546  P   POPEV  79      55.911 110.616  66.798  1.00  0.00           P
ATOM   3547  O13 POPEV  79      55.712 110.216  65.387  1.00  0.00           O
ATOM   3548  O14 POPEV  79      55.572 109.567  67.777  1.00  0.00           O
ATOM   3549  O11 POPEV  79      55.032 111.906  67.067  1.00  0.00           O
ATOM   3550  O12 POPEV  79      57.381 111.126  66.988  1.00  0.00           O
ATOM   3551  C1  POPEV  79      53.772 112.177  66.447  1.00  0.00           C
ATOM   3554  C2  POPEV  79      53.751 113.596  65.798  1.00  0.00           C
ATOM   3556  O21 POPEV  79      52.672 113.726  64.838  1.00  0.00           O
ATOM   3557  C21 POPEV  79      52.711 113.376  63.547  1.00  0.00           C
ATOM   3558  O22 POPEV  79      52.102 113.986  62.677  1.00  0.00           O
ATOM   3559  C22 POPEV  79      53.491 112.106  63.228  1.00  0.00           C
ATOM   3562  C3  POPEV  79      55.131 114.166  65.317  1.00  0.00           C
ATOM   3565  O31 POPEV  79      55.381 115.507  65.808  1.00  0.00           O
ATOM   3566  C31 POPEV  79      55.092 116.637  65.177  1.00  0.00           C
ATOM   3567  O32 POPEV  79      55.362 117.756  65.618  1.00  0.00           O
ATOM   3568  C32 POPEV  79      54.432 116.416  63.807  1.00  0.00           C
ATOM   3571  C23 POPEV  79      53.761 111.946  61.707  1.00  0.00           C
ATOM   3574  C24 POPEV  79      54.532 110.636  61.447  1.00  0.00           C
ATOM   3577  C25 POPEV  79      55.172 110.476  60.057  1.00  0.00           C
ATOM   3580  C26 POPEV  79      54.172 110.376  58.898  1.00  0.00           C
ATOM   3583  C27 POPEV  79      54.842 109.967  57.577  1.00  0.00           C
ATOM   3586  C28 POPEV  79      53.872 109.957  56.377  1.00  0.00           C
ATOM   3589  C29 POPEV  79      52.872 108.826  56.468  1.00  0.00           C
ATOM   3591 0C21 POPEV  79      52.322 108.156  55.438  1.00  0.00           C
ATOM   3593 1C21 POPEV  79      52.542 108.367  53.967  1.00  0.00           C
ATOM   3596 2C21 POPEV  79      52.462 107.037  53.197  1.00  0.00           C
ATOM   3599 3C21 POPEV  79      52.332 107.226  51.678  1.00  0.00           C
ATOM   3602 4C21 POPEV  79      52.121 105.896  50.947  1.00  0.00           C
ATOM   3605 5C21 POPEV  79      53.161 105.596  49.858  1.00  0.00           C
ATOM   3608 6C21 POPEV  79      54.582 105.436  50.417  1.00  0.00           C
ATOM   3611 7C21 POPEV  79      55.552 104.846  49.397  1.00  0.00           C
ATOM   3614 8C21 POPEV  79      56.922 104.537  49.998  1.00  0.00           C
ATOM   3618  C33 POPEV  79      54.082 117.707  63.037  1.00  0.00           C
ATOM   3621  C34 POPEV  79      52.971 117.476  61.997  1.00  0.00           C
ATOM   3624  C35 POPEV  79      53.301 116.457  60.898  1.00  0.00           C
ATOM   3627  C36 POPEV  79      54.332 116.976  59.897  1.00  0.00           C
ATOM   3630  C37 POPEV  79      54.282 116.236  58.558  1.00  0.00           C
ATOM   3633  C38 POPEV  79      53.061 116.516  57.688  1.00  0.00           C
ATOM   3636  C39 POPEV  79      53.352 116.186  56.217  1.00  0.00           C
ATOM   3639 0C31 POPEV  79      52.192 116.556  55.287  1.00  0.00           C
ATOM   3642 1C31 POPEV  79      52.552 116.306  53.827  1.00  0.00           C
ATOM   3645 2C31 POPEV  79      51.342 116.497  52.908  1.00  0.00           C
ATOM   3648 3C31 POPEV  79      51.651 116.207  51.438  1.00  0.00           C
ATOM   3651 4C31 POPEV  79      52.532 117.286  50.788  1.00  0.00           C
ATOM   3654 5C31 POPEV  79      52.752 117.047  49.298  1.00  0.00           C
ATOM   3657 6C31 POPEV  79      53.522 118.177  48.618  1.00  0.00           C
ATOM   3661  NH3 POPEW  80      67.252 110.216  70.348  1.00  0.00           N
ATOM   3665  C12 POPEW  80      65.991 109.516  70.808  1.00  0.00           C
ATOM   3668  C11 POPEW  80      64.832 109.547  69.768  1.00  0.00           C
ATOM   3671  P   POPEW  80      62.151 109.296  69.688  1.00  0.00           P
ATOM   3672  O13 POPEW  80      61.202 109.456  70.798  1.00  0.00           O
ATOM   3673  O14 POPEW  80      62.172 110.406  68.717  1.00  0.00           O
ATOM   3674  O11 POPEW  80      61.901 107.916  68.958  1.00  0.00           O
ATOM   3675  O12 POPEW  80      63.611 109.076  70.337  1.00  0.00           O
ATOM   3676  C1  POPEW  80      62.532 107.666  67.708  1.00  0.00           C
ATOM   3679  C2  POPEW  80      61.752 106.617  66.868  1.00  0.00           C
ATOM   3681  O21 POPEW  80      60.401 106.997  66.507  1.00  0.00           O
ATOM   3682  C21 POPEW  80      60.192 108.056  65.738  1.00  0.00           C
ATOM   3683  O22 POPEW  80      60.962 108.966  65.527  1.00  0.00           O
ATOM   3684  C22 POPEW  80      58.862 107.867  64.987  1.00  0.00           C
ATOM   3687  C3  POPEW  80      61.741 105.227  67.568  1.00  0.00           C
ATOM   3690  O31 POPEW  80      60.731 104.276  67.137  1.00  0.00           O
ATOM   3691  C31 POPEW  80      60.352 104.226  65.848  1.00  0.00           C
ATOM   3692  O32 POPEW  80      59.192 104.176  65.498  1.00  0.00           O
ATOM   3693  C32 POPEW  80      61.512 104.166  64.847  1.00  0.00           C
ATOM   3696  C23 POPEW  80      58.881 108.526  63.577  1.00  0.00           C
ATOM   3699  C24 POPEW  80      58.262 107.656  62.467  1.00  0.00           C
ATOM   3702  C25 POPEW  80      58.702 108.116  61.068  1.00  0.00           C
ATOM   3705  C26 POPEW  80      57.971 107.467  59.867  1.00  0.00           C
ATOM   3708  C27 POPEW  80      58.922 107.336  58.658  1.00  0.00           C
ATOM   3711  C28 POPEW  80      58.242 107.366  57.277  1.00  0.00           C
ATOM   3714  C29 POPEW  80      57.622 106.056  56.847  1.00  0.00           C
ATOM   3716 0C21 POPEW  80      56.762 105.896  55.817  1.00  0.00           C
ATOM   3718 1C21 POPEW  80      56.222 106.997  54.938  1.00  0.00           C
ATOM   3721 2C21 POPEW  80      57.241 107.686  54.007  1.00  0.00           C
ATOM   3724 3C21 POPEW  80      56.631 108.886  53.288  1.00  0.00           C
ATOM   3727 4C21 POPEW  80      57.672 109.876  52.757  1.00  0.00           C
ATOM   3730 5C21 POPEW  80      57.051 111.217  52.327  1.00  0.00           C
ATOM   3733 6C21 POPEW  80      56.771 112.196  53.488  1.00  0.00           C
ATOM   3736 7C21 POPEW  80      56.121 113.486  52.967  1.00  0.00           C
ATOM   3739 8C21 POPEW  80      56.001 114.606  54.007  1.00  0.00           C
ATOM   3743  C33 POPEW  80      61.111 103.416  63.558  1.00  0.00           C
ATOM   3746  C34 POPEW  80      62.221 103.297  62.498  1.00  0.00           C
ATOM   3749  C35 POPEW  80      62.682 104.606  61.827  1.00  0.00           C
ATOM   3752  C36 POPEW  80      62.482 104.637  60.298  1.00  0.00           C
ATOM   3755  C37 POPEW  80      63.262 105.776  59.607  1.00  0.00           C
ATOM   3758  C38 POPEW  80      62.881 105.957  58.127  1.00  0.00           C
ATOM   3761  C39 POPEW  80      63.842 106.857  57.327  1.00  0.00           C
ATOM   3764 0C31 POPEW  80      64.002 108.276  57.897  1.00  0.00           C
ATOM   3767 1C31 POPEW  80      65.011 109.117  57.098  1.00  0.00           C
ATOM   3770 2C31 POPEW  80      65.292 110.496  57.718  1.00  0.00           C
ATOM   3773 3C31 POPEW  80      64.252 111.556  57.347  1.00  0.00           C
ATOM   3776 4C31 POPEW  80      64.681 112.996  57.688  1.00  0.00           C
ATOM   3779 5C31 POPEW  80      63.652 114.036  57.218  1.00  0.00           C
ATOM   3782 6C31 POPEW  80      64.072 115.486  57.487  1.00  0.00           C
ATOM   3786  NH3 POPEX  81     123.521  85.216  69.618  1.00  0.00           N
ATOM   3790  C12 POPEX  81     122.522  84.257  70.238  1.00  0.00           C
ATOM   3793  C11 POPEX  81     121.292  84.006  69.338  1.00  0.00           C
ATOM   3796  P   POPEX  81     119.381  82.346  68.778  1.00  0.00           P
ATOM   3797  O13 POPEX  81     118.102  82.516  69.508  1.00  0.00           O
ATOM   3798  O14 POPEX  81     119.432  83.046  67.487  1.00  0.00           O
ATOM   3799  O11 POPEX  81     119.642  80.826  68.448  1.00  0.00           O
ATOM   3800  O12 POPEX  81     120.641  82.756  69.658  1.00  0.00           O
ATOM   3801  C1  POPEX  81     118.701  79.766  68.678  1.00  0.00           C
ATOM   3804  C2  POPEX  81     117.651  79.567  67.537  1.00  0.00           C
ATOM   3806  O21 POPEX  81     118.121  79.996  66.247  1.00  0.00           O
ATOM   3807  C21 POPEX  81     118.991  79.166  65.688  1.00  0.00           C
ATOM   3808  O22 POPEX  81     119.552  78.236  66.247  1.00  0.00           O
ATOM   3809  C22 POPEX  81     119.192  79.527  64.228  1.00  0.00           C
ATOM   3812  C3  POPEX  81     116.311  80.286  67.827  1.00  0.00           C
ATOM   3815  O31 POPEX  81     115.411  80.126  66.717  1.00  0.00           O
ATOM   3816  C31 POPEX  81     114.482  81.057  66.567  1.00  0.00           C
ATOM   3817  O32 POPEX  81     114.422  82.096  67.217  1.00  0.00           O
ATOM   3818  C32 POPEX  81     113.472  80.637  65.488  1.00  0.00           C
ATOM   3821  C23 POPEX  81     118.182  78.846  63.258  1.00  0.00           C
ATOM   3824  C24 POPEX  81     118.872  78.196  62.058  1.00  0.00           C
ATOM   3827  C25 POPEX  81     119.541  79.207  61.138  1.00  0.00           C
ATOM   3830  C26 POPEX  81     118.711  79.936  60.068  1.00  0.00           C
ATOM   3833  C27 POPEX  81     119.561  81.006  59.357  1.00  0.00           C
ATOM   3836  C28 POPEX  81     118.792  81.816  58.298  1.00  0.00           C
ATOM   3839  C29 POPEX  81     119.681  82.856  57.648  1.00  0.00           C
ATOM   3841 0C21 POPEX  81     120.002  82.906  56.348  1.00  0.00           C
ATOM   3843 1C21 POPEX  81     119.532  81.927  55.298  1.00  0.00           C
ATOM   3846 2C21 POPEX  81     120.361  81.956  53.997  1.00  0.00           C
ATOM   3849 3C21 POPEX  81     120.182  83.236  53.177  1.00  0.00           C
ATOM   3852 4C21 POPEX  81     120.922  83.206  51.827  1.00  0.00           C
ATOM   3855 5C21 POPEX  81     120.322  82.216  50.828  1.00  0.00           C
ATOM   3858 6C21 POPEX  81     121.071  82.257  49.487  1.00  0.00           C
ATOM   3861 7C21 POPEX  81     120.491  81.326  48.418  1.00  0.00           C
ATOM   3864 8C21 POPEX  81     121.252  81.376  47.087  1.00  0.00           C
ATOM   3868  C33 POPEX  81     113.542  81.466  64.188  1.00  0.00           C
ATOM   3871  C34 POPEX  81     112.572  80.976  63.097  1.00  0.00           C
ATOM   3874  C35 POPEX  81     113.022  81.386  61.688  1.00  0.00           C
ATOM   3877  C36 POPEX  81     112.102  80.787  60.607  1.00  0.00           C
ATOM   3880  C37 POPEX  81     112.631  80.856  59.167  1.00  0.00           C
ATOM   3883  C38 POPEX  81     111.652  80.136  58.228  1.00  0.00           C
ATOM   3886  C39 POPEX  81     112.091  79.996  56.757  1.00  0.00           C
ATOM   3889 0C31 POPEX  81     110.972  79.326  55.948  1.00  0.00           C
ATOM   3892 1C31 POPEX  81     111.322  79.007  54.487  1.00  0.00           C
ATOM   3895 2C31 POPEX  81     110.172  78.266  53.778  1.00  0.00           C
ATOM   3898 3C31 POPEX  81     110.472  77.826  52.338  1.00  0.00           C
ATOM   3901 4C31 POPEX  81     111.521  76.716  52.248  1.00  0.00           C
ATOM   3904 5C31 POPEX  81     111.782  76.216  50.817  1.00  0.00           C
ATOM   3907 6C31 POPEX  81     112.911  75.186  50.737  1.00  0.00           C
ATOM   3911  NH3 POPEY  82      39.252  55.006  29.938  1.00  0.00           N
ATOM   3915  C12 POPEY  82      39.392  53.656  30.568  1.00  0.00           C
ATOM   3918  C11 POPEY  82      38.962  52.526  29.598  1.00  0.00           C
ATOM   3921  P   POPEY  82      40.792  52.906  27.738  1.00  0.00           P
ATOM   3922  O13 POPEY  82      41.381  54.056  28.457  1.00  0.00           O
ATOM   3923  O14 POPEY  82      40.712  53.086  26.278  1.00  0.00           O
ATOM   3924  O11 POPEY  82      41.451  51.536  28.088  1.00  0.00           O
ATOM   3925  O12 POPEY  82      39.302  52.796  28.237  1.00  0.00           O
ATOM   3926  C1  POPEY  82      42.872  51.376  28.028  1.00  0.00           C
ATOM   3929  C2  POPEY  82      43.501  51.236  29.448  1.00  0.00           C
ATOM   3931  O21 POPEY  82      42.561  51.696  30.458  1.00  0.00           O
ATOM   3932  C21 POPEY  82      42.472  50.926  31.518  1.00  0.00           C
ATOM   3933  O22 POPEY  82      43.052  49.866  31.688  1.00  0.00           O
ATOM   3934  C22 POPEY  82      41.561  51.606  32.558  1.00  0.00           C
ATOM   3937  C3  POPEY  82      44.822  52.046  29.567  1.00  0.00           C
ATOM   3940  O31 POPEY  82      45.651  51.606  30.658  1.00  0.00           O
ATOM   3941  C31 POPEY  82      45.392  52.116  31.858  1.00  0.00           C
ATOM   3942  O32 POPEY  82      44.582  52.996  32.088  1.00  0.00           O
ATOM   3943  C32 POPEY  82      46.261  51.436  32.897  1.00  0.00           C
ATOM   3946  C23 POPEY  82      41.701  50.906  33.917  1.00  0.00           C
ATOM   3949  C24 POPEY  82      41.362  51.766  35.138  1.00  0.00           C
ATOM   3952  C25 POPEY  82      41.911  51.076  36.388  1.00  0.00           C
ATOM   3955  C26 POPEY  82      41.622  51.726  37.737  1.00  0.00           C
ATOM   3958  C27 POPEY  82      42.672  51.276  38.757  1.00  0.00           C
ATOM   3961  C28 POPEY  82      42.342  51.676  40.198  1.00  0.00           C
ATOM   3964  C29 POPEY  82      43.411  51.216  41.158  1.00  0.00           C
ATOM   3966 0C21 POPEY  82      43.282  51.196  42.487  1.00  0.00           C
ATOM   3968 1C21 POPEY  82      42.062  51.646  43.247  1.00  0.00           C
ATOM   3971 2C21 POPEY  82      41.272  50.496  43.897  1.00  0.00           C
ATOM   3974 3C21 POPEY  82      40.741  49.446  42.897  1.00  0.00           C
ATOM   3977 4C21 POPEY  82      39.901  48.356  43.577  1.00  0.00           C
ATOM   3980 5C21 POPEY  82      39.721  47.096  42.708  1.00  0.00           C
ATOM   3983 6C21 POPEY  82      38.881  46.036  43.438  1.00  0.00           C
ATOM   3986 7C21 POPEY  82      38.822  44.676  42.728  1.00  0.00           C
ATOM   3989 8C21 POPEY  82      38.041  43.636  43.547  1.00  0.00           C
ATOM   3993  C33 POPEY  82      46.072  52.006  34.318  1.00  0.00           C
ATOM   3996  C34 POPEY  82      46.911  51.276  35.377  1.00  0.00           C
ATOM   3999  C35 POPEY  82      46.552  51.716  36.808  1.00  0.00           C
ATOM   4002  C36 POPEY  82      47.622  51.286  37.827  1.00  0.00           C
ATOM   4005  C37 POPEY  82      47.192  51.446  39.298  1.00  0.00           C
ATOM   4008  C38 POPEY  82      48.361  51.106  40.247  1.00  0.00           C
ATOM   4011  C39 POPEY  82      47.962  50.926  41.717  1.00  0.00           C
ATOM   4014 0C31 POPEY  82      47.682  52.226  42.478  1.00  0.00           C
ATOM   4017 1C31 POPEY  82      47.472  51.976  43.988  1.00  0.00           C
ATOM   4020 2C31 POPEY  82      47.282  53.256  44.808  1.00  0.00           C
ATOM   4023 3C31 POPEY  82      47.251  52.986  46.318  1.00  0.00           C
ATOM   4026 4C31 POPEY  82      47.002  54.256  47.157  1.00  0.00           C
ATOM   4029 5C31 POPEY  82      47.241  54.026  48.658  1.00  0.00           C
ATOM   4032 6C31 POPEY  82      46.911  55.247  49.528  1.00  0.00           C
ATOM   4036  NH3 POPEZ  83     107.122 110.616  29.438  1.00  0.00           N
ATOM   4040  C12 POPEZ  83     107.662 110.087  28.138  1.00  0.00           C
ATOM   4043  C11 POPEZ  83     108.582 108.876  28.387  1.00  0.00           C
ATOM   4046  P   POPEZ  83     108.612 106.556  29.598  1.00  0.00           P
ATOM   4047  O13 POPEZ  83     107.651 105.537  29.088  1.00  0.00           O
ATOM   4048  O14 POPEZ  83     109.961 106.486  28.988  1.00  0.00           O
ATOM   4049  O11 POPEZ  83     108.722 106.556  31.198  1.00  0.00           O
ATOM   4050  O12 POPEZ  83     107.972 107.966  29.307  1.00  0.00           O
ATOM   4051  C1  POPEZ  83     108.602 107.796  31.958  1.00  0.00           C
ATOM   4054  C2  POPEZ  83     109.511 107.856  33.237  1.00  0.00           C
ATOM   4056  O21 POPEZ  83     109.091 106.966  34.298  1.00  0.00           O
ATOM   4057  C21 POPEZ  83     108.011 107.317  34.987  1.00  0.00           C
ATOM   4058  O22 POPEZ  83     107.212 108.177  34.678  1.00  0.00           O
ATOM   4059  C22 POPEZ  83     107.871 106.477  36.257  1.00  0.00           C
ATOM   4062  C3  POPEZ  83     109.782 109.316  33.768  1.00  0.00           C
ATOM   4065  O31 POPEZ  83     110.892 109.336  34.697  1.00  0.00           O
ATOM   4066  C31 POPEZ  83     112.102 109.586  34.217  1.00  0.00           C
ATOM   4067  O32 POPEZ  83     112.382 109.926  33.088  1.00  0.00           O
ATOM   4068  C32 POPEZ  83     113.141 109.366  35.318  1.00  0.00           C
ATOM   4071  C23 POPEZ  83     107.102 107.187  37.398  1.00  0.00           C
ATOM   4074  C24 POPEZ  83     106.761 106.226  38.548  1.00  0.00           C
ATOM   4077  C25 POPEZ  83     107.962 105.817  39.408  1.00  0.00           C
ATOM   4080  C26 POPEZ  83     107.542 104.796  40.478  1.00  0.00           C
ATOM   4083  C27 POPEZ  83     108.621 104.466  41.507  1.00  0.00           C
ATOM   4086  C28 POPEZ  83     108.191 103.356  42.487  1.00  0.00           C
ATOM   4089  C29 POPEZ  83     106.982 103.746  43.298  1.00  0.00           C
ATOM   4091 0C21 POPEZ  83     106.941 104.096  44.598  1.00  0.00           C
ATOM   4093 1C21 POPEZ  83     108.102 104.166  45.568  1.00  0.00           C
ATOM   4096 2C21 POPEZ  83     107.752 103.406  46.857  1.00  0.00           C
ATOM   4099 3C21 POPEZ  83     108.881 103.416  47.897  1.00  0.00           C
ATOM   4102 4C21 POPEZ  83     108.381 102.906  49.248  1.00  0.00           C
ATOM   4105 5C21 POPEZ  83     109.462 102.806  50.327  1.00  0.00           C
ATOM   4108 6C21 POPEZ  83     108.881 102.306  51.658  1.00  0.00           C
ATOM   4111 7C21 POPEZ  83     109.902 102.286  52.808  1.00  0.00           C
ATOM   4114 8C21 POPEZ  83     109.301 101.757  54.107  1.00  0.00           C
ATOM   4118  C33 POPEZ  83     112.472 109.266  36.708  1.00  0.00           C
ATOM   4121  C34 POPEZ  83     113.431 109.166  37.888  1.00  0.00           C
ATOM   4124  C35 POPEZ  83     112.712 109.506  39.197  1.00  0.00           C
ATOM   4127  C36 POPEZ  83     111.412 108.726  39.408  1.00  0.00           C
ATOM   4130  C37 POPEZ  83     110.791 109.036  40.778  1.00  0.00           C
ATOM   4133  C38 POPEZ  83     111.261 108.046  41.838  1.00  0.00           C
ATOM   4136  C39 POPEZ  83     111.132 108.596  43.258  1.00  0.00           C
ATOM   4139 0C31 POPEZ  83     110.841 107.476  44.248  1.00  0.00           C
ATOM   4142 1C31 POPEZ  83     111.362 107.736  45.658  1.00  0.00           C
ATOM   4145 2C31 POPEZ  83     111.021 106.556  46.577  1.00  0.00           C
ATOM   4148 3C31 POPEZ  83     111.602 106.676  47.987  1.00  0.00           C
ATOM   4151 4C31 POPEZ  83     113.112 106.516  48.088  1.00  0.00           C
ATOM   4154 5C31 POPEZ  83     113.521 106.427  49.557  1.00  0.00           C
ATOM   4157 6C31 POPEZ  83     115.022 106.386  49.788  1.00  0.00           C
ATOM   4161  NH3 POPEa  84      72.381  22.366  67.098  1.00  0.00           N
ATOM   4165  C12 POPEa  84      71.972  23.776  66.768  1.00  0.00           C
ATOM   4168  C11 POPEa  84      70.631  24.096  67.458  1.00  0.00           C
ATOM   4171  P   POPEa  84      68.912  26.006  67.817  1.00  0.00           P
ATOM   4172  O13 POPEa  84      68.142  24.946  68.507  1.00  0.00           O
ATOM   4173  O14 POPEa  84      69.521  27.066  68.667  1.00  0.00           O
ATOM   4174  O11 POPEa  84      67.942  26.616  66.717  1.00  0.00           O
ATOM   4175  O12 POPEa  84      70.042  25.306  66.938  1.00  0.00           O
ATOM   4176  C1  POPEa  84      67.741  25.956  65.457  1.00  0.00           C
ATOM   4179  C2  POPEa  84      66.252  25.966  64.987  1.00  0.00           C
ATOM   4181  O21 POPEa  84      66.032  25.086  63.857  1.00  0.00           O
ATOM   4182  C21 POPEa  84      66.142  25.616  62.648  1.00  0.00           C
ATOM   4183  O22 POPEa  84      66.761  26.626  62.367  1.00  0.00           O
ATOM   4184  C22 POPEa  84      65.371  24.776  61.637  1.00  0.00           C
ATOM   4187  C3  POPEa  84      65.622  27.386  64.838  1.00  0.00           C
ATOM   4190  O31 POPEa  84      64.311  27.416  64.207  1.00  0.00           O
ATOM   4191  C31 POPEa  84      63.341  26.686  64.747  1.00  0.00           C
ATOM   4192  O32 POPEa  84      63.452  25.956  65.717  1.00  0.00           O
ATOM   4193  C32 POPEa  84      61.992  27.016  64.087  1.00  0.00           C
ATOM   4196  C23 POPEa  84      65.201  25.516  60.288  1.00  0.00           C
ATOM   4199  C24 POPEa  84      64.282  24.756  59.327  1.00  0.00           C
ATOM   4202  C25 POPEa  84      64.122  25.416  57.957  1.00  0.00           C
ATOM   4205  C26 POPEa  84      63.242  24.556  57.028  1.00  0.00           C
ATOM   4208  C27 POPEa  84      63.182  25.066  55.588  1.00  0.00           C
ATOM   4211  C28 POPEa  84      62.361  24.126  54.668  1.00  0.00           C
ATOM   4214  C29 POPEa  84      61.022  24.686  54.278  1.00  0.00           C
ATOM   4216 0C21 POPEa  84      60.612  24.996  53.028  1.00  0.00           C
ATOM   4218 1C21 POPEa  84      61.432  24.856  51.768  1.00  0.00           C
ATOM   4221 2C21 POPEa  84      61.232  25.986  50.747  1.00  0.00           C
ATOM   4224 3C21 POPEa  84      61.832  27.336  51.188  1.00  0.00           C
ATOM   4227 4C21 POPEa  84      61.841  28.376  50.057  1.00  0.00           C
ATOM   4230 5C21 POPEa  84      62.602  29.656  50.408  1.00  0.00           C
ATOM   4233 6C21 POPEa  84      62.802  30.576  49.188  1.00  0.00           C
ATOM   4236 7C21 POPEa  84      63.702  31.776  49.478  1.00  0.00           C
ATOM   4239 8C21 POPEa  84      63.961  32.696  48.278  1.00  0.00           C
ATOM   4243  C33 POPEa  84      61.911  26.886  62.548  1.00  0.00           C
ATOM   4246  C34 POPEa  84      62.192  28.206  61.807  1.00  0.00           C
ATOM   4249  C35 POPEa  84      62.012  28.116  60.278  1.00  0.00           C
ATOM   4252  C36 POPEa  84      60.572  28.156  59.768  1.00  0.00           C
ATOM   4255  C37 POPEa  84      60.502  28.076  58.228  1.00  0.00           C
ATOM   4258  C38 POPEa  84      59.082  28.326  57.677  1.00  0.00           C
ATOM   4261  C39 POPEa  84      58.982  28.186  56.147  1.00  0.00           C
ATOM   4264 0C31 POPEa  84      57.561  28.506  55.638  1.00  0.00           C
ATOM   4267 1C31 POPEa  84      57.311  28.076  54.178  1.00  0.00           C
ATOM   4270 2C31 POPEa  84      55.852  28.276  53.717  1.00  0.00           C
ATOM   4273 3C31 POPEa  84      54.861  27.346  54.438  1.00  0.00           C
ATOM   4276 4C31 POPEa  84      53.401  27.536  53.978  1.00  0.00           C
ATOM   4279 5C31 POPEa  84      52.452  26.556  54.688  1.00  0.00           C
ATOM   4282 6C31 POPEa  84      50.991  26.666  54.217  1.00  0.00           C
ATOM   4286  NH3 POPEb  85     112.852  46.746  66.587  1.00  0.00           N
ATOM   4290  C12 POPEb  85     112.292  47.856  67.428  1.00  0.00           C
ATOM   4293  C11 POPEb  85     113.392  48.666  68.147  1.00  0.00           C
ATOM   4296  P   POPEb  85     112.011  50.766  68.997  1.00  0.00           P
ATOM   4297  O13 POPEb  85     110.722  50.486  69.668  1.00  0.00           O
ATOM   4298  O14 POPEb  85     112.841  51.906  69.438  1.00  0.00           O
ATOM   4299  O11 POPEb  85     111.801  50.786  67.448  1.00  0.00           O
ATOM   4300  O12 POPEb  85     112.852  49.457  69.217  1.00  0.00           O
ATOM   4301  C1  POPEb  85     110.551  50.996  66.777  1.00  0.00           C
ATOM   4304  C2  POPEb  85     110.761  51.786  65.448  1.00  0.00           C
ATOM   4306  O21 POPEb  85     109.462  52.236  65.018  1.00  0.00           O
ATOM   4307  C21 POPEb  85     109.472  53.416  64.417  1.00  0.00           C
ATOM   4308  O22 POPEb  85     110.431  54.146  64.268  1.00  0.00           O
ATOM   4309  C22 POPEb  85     108.061  53.706  63.898  1.00  0.00           C
ATOM   4312  C3  POPEb  85     111.462  50.946  64.327  1.00  0.00           C
ATOM   4315  O31 POPEb  85     112.441  51.707  63.597  1.00  0.00           O
ATOM   4316  C31 POPEb  85     112.181  52.186  62.417  1.00  0.00           C
ATOM   4317  O32 POPEb  85     111.132  52.036  61.777  1.00  0.00           O
ATOM   4318  C32 POPEb  85     113.392  52.966  61.888  1.00  0.00           C
ATOM   4321  C23 POPEb  85     107.981  53.776  62.347  1.00  0.00           C
ATOM   4324  C24 POPEb  85     106.621  54.306  61.888  1.00  0.00           C
ATOM   4327  C25 POPEb  85     106.591  54.736  60.408  1.00  0.00           C
ATOM   4330  C26 POPEb  85     106.322  53.596  59.417  1.00  0.00           C
ATOM   4333  C27 POPEb  85     106.302  54.126  57.967  1.00  0.00           C
ATOM   4336  C28 POPEb  85     106.032  53.086  56.868  1.00  0.00           C
ATOM   4339  C29 POPEb  85     104.672  52.436  56.938  1.00  0.00           C
ATOM   4341 0C21 POPEb  85     103.602  52.736  56.178  1.00  0.00           C
ATOM   4343 1C21 POPEb  85     103.521  53.867  55.168  1.00  0.00           C
ATOM   4346 2C21 POPEb  85     104.212  53.596  53.818  1.00  0.00           C
ATOM   4349 3C21 POPEb  85     104.541  54.906  53.077  1.00  0.00           C
ATOM   4352 4C21 POPEb  85     105.571  54.736  51.938  1.00  0.00           C
ATOM   4355 5C21 POPEb  85     104.961  54.426  50.568  1.00  0.00           C
ATOM   4358 6C21 POPEb  85     106.042  54.387  49.478  1.00  0.00           C
ATOM   4361 7C21 POPEb  85     105.501  54.096  48.077  1.00  0.00           C
ATOM   4364 8C21 POPEb  85     106.602  54.046  47.008  1.00  0.00           C
ATOM   4368  C33 POPEb  85     113.001  54.036  60.848  1.00  0.00           C
ATOM   4371  C34 POPEb  85     114.121  55.066  60.557  1.00  0.00           C
ATOM   4374  C35 POPEb  85     113.691  56.166  59.567  1.00  0.00           C
ATOM   4377  C36 POPEb  85     113.621  55.707  58.107  1.00  0.00           C
ATOM   4380  C37 POPEb  85     112.572  56.456  57.257  1.00  0.00           C
ATOM   4383  C38 POPEb  85     111.672  55.486  56.468  1.00  0.00           C
ATOM   4386  C39 POPEb  85     110.371  56.106  55.957  1.00  0.00           C
ATOM   4389 0C31 POPEb  85     110.442  56.586  54.508  1.00  0.00           C
ATOM   4392 1C31 POPEb  85     109.111  57.196  54.037  1.00  0.00           C
ATOM   4395 2C31 POPEb  85     109.161  57.747  52.607  1.00  0.00           C
ATOM   4398 3C31 POPEb  85     108.162  58.876  52.347  1.00  0.00           C
ATOM   4401 4C31 POPEb  85     106.702  58.416  52.178  1.00  0.00           C
ATOM   4404 5C31 POPEb  85     105.722  59.606  52.168  1.00  0.00           C
ATOM   4407 6C31 POPEb  85     104.292  59.207  51.818  1.00  0.00           C
ATOM   4411  NH3 POPEc  86      54.082  28.366  25.788  1.00  0.00           N
ATOM   4415  C12 POPEc  86      52.951  29.006  25.017  1.00  0.00           C
ATOM   4418  C11 POPEc  86      53.452  30.146  24.088  1.00  0.00           C
ATOM   4421  P   POPEc  86      54.931  32.316  24.118  1.00  0.00           P
ATOM   4422  O13 POPEc  86      55.241  31.936  22.727  1.00  0.00           O
ATOM   4423  O14 POPEc  86      54.241  33.606  24.347  1.00  0.00           O
ATOM   4424  O11 POPEc  86      56.311  32.296  24.878  1.00  0.00           O
ATOM   4425  O12 POPEc  86      54.172  31.126  24.827  1.00  0.00           O
ATOM   4426  C1  POPEc  86      56.442  33.066  26.097  1.00  0.00           C
ATOM   4429  C2  POPEc  86      57.192  32.266  27.207  1.00  0.00           C
ATOM   4431  O21 POPEc  86      56.802  32.696  28.517  1.00  0.00           O
ATOM   4432  C21 POPEc  86      57.291  33.836  28.958  1.00  0.00           C
ATOM   4433  O22 POPEc  86      57.682  34.776  28.288  1.00  0.00           O
ATOM   4434  C22 POPEc  86      57.311  33.776  30.478  1.00  0.00           C
ATOM   4437  C3  POPEc  86      58.741  32.246  27.048  1.00  0.00           C
ATOM   4440  O31 POPEc  86      59.322  31.776  28.288  1.00  0.00           O
ATOM   4441  C31 POPEc  86      60.572  31.386  28.188  1.00  0.00           C
ATOM   4442  O32 POPEc  86      61.292  31.446  27.197  1.00  0.00           O
ATOM   4443  C32 POPEc  86      60.971  30.746  29.507  1.00  0.00           C
ATOM   4446  C23 POPEc  86      56.051  34.406  31.097  1.00  0.00           C
ATOM   4449  C24 POPEc  86      55.631  33.756  32.417  1.00  0.00           C
ATOM   4452  C25 POPEc  86      54.822  32.466  32.228  1.00  0.00           C
ATOM   4455  C26 POPEc  86      54.562  31.736  33.548  1.00  0.00           C
ATOM   4458  C27 POPEc  86      53.842  30.406  33.307  1.00  0.00           C
ATOM   4461  C28 POPEc  86      54.032  29.376  34.448  1.00  0.00           C
ATOM   4464  C29 POPEc  86      53.322  29.786  35.708  1.00  0.00           C
ATOM   4466 0C21 POPEc  86      52.971  28.976  36.717  1.00  0.00           C
ATOM   4468 1C21 POPEc  86      53.262  27.496  36.818  1.00  0.00           C
ATOM   4471 2C21 POPEc  86      54.032  27.186  38.118  1.00  0.00           C
ATOM   4474 3C21 POPEc  86      54.102  25.686  38.418  1.00  0.00           C
ATOM   4477 4C21 POPEc  86      54.982  25.326  39.627  1.00  0.00           C
ATOM   4480 5C21 POPEc  86      54.632  26.056  40.928  1.00  0.00           C
ATOM   4483 6C21 POPEc  86      53.221  25.746  41.448  1.00  0.00           C
ATOM   4486 7C21 POPEc  86      52.841  26.576  42.677  1.00  0.00           C
ATOM   4489 8C21 POPEc  86      51.461  26.226  43.247  1.00  0.00           C
ATOM   4493  C33 POPEc  86      62.482  30.466  29.567  1.00  0.00           C
ATOM   4496  C34 POPEc  86      62.822  29.506  30.708  1.00  0.00           C
ATOM   4499  C35 POPEc  86      64.322  29.256  30.848  1.00  0.00           C
ATOM   4502  C36 POPEc  86      64.902  29.766  32.168  1.00  0.00           C
ATOM   4505  C37 POPEc  86      64.881  28.696  33.268  1.00  0.00           C
ATOM   4508  C38 POPEc  86      65.322  29.246  34.627  1.00  0.00           C
ATOM   4511  C39 POPEc  86      64.221  30.066  35.327  1.00  0.00           C
ATOM   4514 0C31 POPEc  86      63.161  29.206  36.028  1.00  0.00           C
ATOM   4517 1C31 POPEc  86      63.361  29.146  37.548  1.00  0.00           C
ATOM   4520 2C31 POPEc  86      62.282  28.306  38.237  1.00  0.00           C
ATOM   4523 3C31 POPEc  86      62.371  28.296  39.768  1.00  0.00           C
ATOM   4526 4C31 POPEc  86      61.202  27.546  40.397  1.00  0.00           C
ATOM   4529 5C31 POPEc  86      61.191  27.596  41.938  1.00  0.00           C
ATOM   4532 6C31 POPEc  86      59.922  26.986  42.548  1.00  0.00           C
ATOM   4536  NH3 POPEd  87      13.042  53.886  28.348  1.00  0.00           N
ATOM   4540  C12 POPEd  87      14.201  54.146  27.428  1.00  0.00           C
ATOM   4543  C11 POPEd  87      13.982  53.456  26.068  1.00  0.00           C
ATOM   4546  P   POPEd  87      14.362  50.956  26.618  1.00  0.00           P
ATOM   4547  O13 POPEd  87      13.892  49.596  26.267  1.00  0.00           O
ATOM   4548  O14 POPEd  87      15.741  51.297  26.228  1.00  0.00           O
ATOM   4549  O11 POPEd  87      14.332  51.116  28.198  1.00  0.00           O
ATOM   4550  O12 POPEd  87      13.422  52.136  26.167  1.00  0.00           O
ATOM   4551  C1  POPEd  87      15.032  50.156  29.008  1.00  0.00           C
ATOM   4554  C2  POPEd  87      15.792  50.856  30.167  1.00  0.00           C
ATOM   4556  O21 POPEd  87      16.672  50.047  30.947  1.00  0.00           O
ATOM   4557  C21 POPEd  87      16.822  48.736  30.938  1.00  0.00           C
ATOM   4558  O22 POPEd  87      16.232  47.946  30.227  1.00  0.00           O
ATOM   4559  C22 POPEd  87      17.862  48.386  32.018  1.00  0.00           C
ATOM   4562  C3  POPEd  87      14.872  51.707  31.097  1.00  0.00           C
ATOM   4565  O31 POPEd  87      15.662  52.677  31.818  1.00  0.00           O
ATOM   4566  C31 POPEd  87      16.191  52.216  32.947  1.00  0.00           C
ATOM   4567  O32 POPEd  87      15.912  51.156  33.478  1.00  0.00           O
ATOM   4568  C32 POPEd  87      17.232  53.196  33.488  1.00  0.00           C
ATOM   4571  C23 POPEd  87      17.422  47.306  33.037  1.00  0.00           C
ATOM   4574  C24 POPEd  87      18.382  47.156  34.228  1.00  0.00           C
ATOM   4577  C25 POPEd  87      18.432  48.406  35.128  1.00  0.00           C
ATOM   4580  C26 POPEd  87      19.051  48.166  36.507  1.00  0.00           C
ATOM   4583  C27 POPEd  87      19.022  49.436  37.368  1.00  0.00           C
ATOM   4586  C28 POPEd  87      19.552  49.226  38.798  1.00  0.00           C
ATOM   4589  C29 POPEd  87      19.402  50.506  39.597  1.00  0.00           C
ATOM   4591 0C21 POPEd  87      19.602  50.656  40.918  1.00  0.00           C
ATOM   4593 1C21 POPEd  87      20.041  49.586  41.877  1.00  0.00           C
ATOM   4596 2C21 POPEd  87      21.482  49.816  42.388  1.00  0.00           C
ATOM   4599 3C21 POPEd  87      21.641  51.056  43.278  1.00  0.00           C
ATOM   4602 4C21 POPEd  87      22.861  50.956  44.208  1.00  0.00           C
ATOM   4605 5C21 POPEd  87      24.212  51.096  43.488  1.00  0.00           C
ATOM   4608 6C21 POPEd  87      25.402  50.716  44.388  1.00  0.00           C
ATOM   4611 7C21 POPEd  87      26.762  50.856  43.688  1.00  0.00           C
ATOM   4614 8C21 POPEd  87      27.922  50.206  44.438  1.00  0.00           C
ATOM   4618  C33 POPEd  87      18.482  52.446  34.048  1.00  0.00           C
ATOM   4621  C34 POPEd  87      19.192  53.186  35.188  1.00  0.00           C
ATOM   4624  C35 POPEd  87      18.342  53.256  36.458  1.00  0.00           C
ATOM   4627  C36 POPEd  87      19.061  53.927  37.638  1.00  0.00           C
ATOM   4630  C37 POPEd  87      18.172  54.186  38.868  1.00  0.00           C
ATOM   4633  C38 POPEd  87      16.832  54.846  38.537  1.00  0.00           C
ATOM   4636  C39 POPEd  87      16.092  55.406  39.768  1.00  0.00           C
ATOM   4639 0C31 POPEd  87      15.682  54.346  40.798  1.00  0.00           C
ATOM   4642 1C31 POPEd  87      14.941  54.986  41.978  1.00  0.00           C
ATOM   4645 2C31 POPEd  87      14.672  54.016  43.138  1.00  0.00           C
ATOM   4648 3C31 POPEd  87      15.912  53.806  44.018  1.00  0.00           C
ATOM   4651 4C31 POPEd  87      15.802  52.536  44.878  1.00  0.00           C
ATOM   4654 5C31 POPEd  87      17.042  52.316  45.758  1.00  0.00           C
ATOM   4657 6C31 POPEd  87      17.052  50.956  46.448  1.00  0.00           C
ATOM   4661  NH3 POPEe  88     106.012  73.916  23.188  1.00  0.00           N
ATOM   4665  C12 POPEe  88     105.691  72.457  23.328  1.00  0.00           C
ATOM   4668  C11 POPEe  88     105.052  72.177  24.688  1.00  0.00           C
ATOM   4671  P   POPEe  88     102.822  71.546  25.747  1.00  0.00           P
ATOM   4672  O13 POPEe  88     101.362  71.836  25.667  1.00  0.00           O
ATOM   4673  O14 POPEe  88     103.252  70.126  25.767  1.00  0.00           O
ATOM   4674  O11 POPEe  88     103.362  72.287  27.028  1.00  0.00           O
ATOM   4675  O12 POPEe  88     103.621  72.306  24.608  1.00  0.00           O
ATOM   4676  C1  POPEe  88     103.912  71.546  28.118  1.00  0.00           C
ATOM   4679  C2  POPEe  88     103.571  72.256  29.448  1.00  0.00           C
ATOM   4681  O21 POPEe  88     104.292  71.707  30.568  1.00  0.00           O
ATOM   4682  C21 POPEe  88     104.102  70.426  30.868  1.00  0.00           C
ATOM   4683  O22 POPEe  88     103.411  69.636  30.268  1.00  0.00           O
ATOM   4684  C22 POPEe  88     104.742  70.096  32.217  1.00  0.00           C
ATOM   4687  C3  POPEe  88     102.032  72.357  29.697  1.00  0.00           C
ATOM   4690  O31 POPEe  88     101.632  73.677  30.108  1.00  0.00           O
ATOM   4691  C31 POPEe  88     101.481  73.876  31.407  1.00  0.00           C
ATOM   4692  O32 POPEe  88     101.681  73.046  32.278  1.00  0.00           O
ATOM   4693  C32 POPEe  88     100.981  75.306  31.618  1.00  0.00           C
ATOM   4696  C23 POPEe  88     106.102  70.766  32.538  1.00  0.00           C
ATOM   4699  C24 POPEe  88     106.541  70.546  33.998  1.00  0.00           C
ATOM   4702  C25 POPEe  88     105.442  70.976  34.967  1.00  0.00           C
ATOM   4705  C26 POPEe  88     105.841  71.096  36.438  1.00  0.00           C
ATOM   4708  C27 POPEe  88     104.612  71.526  37.257  1.00  0.00           C
ATOM   4711  C28 POPEe  88     104.941  72.016  38.667  1.00  0.00           C
ATOM   4714  C29 POPEe  88     105.411  70.906  39.567  1.00  0.00           C
ATOM   4716 0C21 POPEe  88     104.862  70.536  40.737  1.00  0.00           C
ATOM   4718 1C21 POPEe  88     103.701  71.186  41.438  1.00  0.00           C
ATOM   4721 2C21 POPEe  88     103.981  71.357  42.938  1.00  0.00           C
ATOM   4724 3C21 POPEe  88     103.831  70.046  43.737  1.00  0.00           C
ATOM   4727 4C21 POPEe  88     104.082  70.266  45.228  1.00  0.00           C
ATOM   4730 5C21 POPEe  88     103.822  69.016  46.077  1.00  0.00           C
ATOM   4733 6C21 POPEe  88     104.082  69.286  47.557  1.00  0.00           C
ATOM   4736 7C21 POPEe  88     104.012  68.036  48.438  1.00  0.00           C
ATOM   4739 8C21 POPEe  88     104.381  68.326  49.897  1.00  0.00           C
ATOM   4743  C33 POPEe  88     100.392  75.576  33.028  1.00  0.00           C
ATOM   4746  C34 POPEe  88     101.152  76.656  33.808  1.00  0.00           C
ATOM   4749  C35 POPEe  88     100.831  78.076  33.317  1.00  0.00           C
ATOM   4752  C36 POPEe  88     101.201  79.166  34.318  1.00  0.00           C
ATOM   4755  C37 POPEe  88     100.822  80.567  33.798  1.00  0.00           C
ATOM   4758  C38 POPEe  88     101.132  81.696  34.787  1.00  0.00           C
ATOM   4761  C39 POPEe  88     100.382  81.546  36.118  1.00  0.00           C
ATOM   4764 0C31 POPEe  88     100.271  82.846  36.917  1.00  0.00           C
ATOM   4767 1C31 POPEe  88      99.301  82.696  38.097  1.00  0.00           C
ATOM   4770 2C31 POPEe  88      99.111  83.977  38.908  1.00  0.00           C
ATOM   4773 3C31 POPEe  88     100.352  84.406  39.708  1.00  0.00           C
ATOM   4776 4C31 POPEe  88     100.011  85.466  40.758  1.00  0.00           C
ATOM   4779 5C31 POPEe  88     101.272  86.056  41.408  1.00  0.00           C
ATOM   4782 6C31 POPEe  88     100.972  86.927  42.618  1.00  0.00           C
ATOM   4786  NH3 POPEf  89      84.391  71.006  25.338  1.00  0.00           N
ATOM   4790  C12 POPEf  89      84.041  69.586  25.708  1.00  0.00           C
ATOM   4793  C11 POPEf  89      85.341  68.796  25.968  1.00  0.00           C
ATOM   4796  P   POPEf  89      86.132  66.686  27.248  1.00  0.00           P
ATOM   4797  O13 POPEf  89      85.852  65.236  27.267  1.00  0.00           O
ATOM   4798  O14 POPEf  89      87.511  67.076  26.868  1.00  0.00           O
ATOM   4799  O11 POPEf  89      85.782  67.296  28.667  1.00  0.00           O
ATOM   4800  O12 POPEf  89      85.072  67.427  26.308  1.00  0.00           O
ATOM   4801  C1  POPEf  89      86.731  67.256  29.738  1.00  0.00           C
ATOM   4804  C2  POPEf  89      86.021  66.776  31.038  1.00  0.00           C
ATOM   4806  O21 POPEf  89      86.661  67.256  32.228  1.00  0.00           O
ATOM   4807  C21 POPEf  89      87.892  66.826  32.538  1.00  0.00           C
ATOM   4808  O22 POPEf  89      88.612  66.136  31.847  1.00  0.00           O
ATOM   4809  C22 POPEf  89      88.282  67.466  33.878  1.00  0.00           C
ATOM   4812  C3  POPEf  89      85.741  65.256  31.048  1.00  0.00           C
ATOM   4815  O31 POPEf  89      84.731  64.946  32.038  1.00  0.00           O
ATOM   4816  C31 POPEf  89      85.221  64.566  33.228  1.00  0.00           C
ATOM   4817  O32 POPEf  89      86.392  64.376  33.467  1.00  0.00           O
ATOM   4818  C32 POPEf  89      84.091  64.576  34.247  1.00  0.00           C
ATOM   4821  C23 POPEf  89      88.502  66.466  35.028  1.00  0.00           C
ATOM   4824  C24 POPEf  89      88.642  67.196  36.368  1.00  0.00           C
ATOM   4827  C25 POPEf  89      88.772  66.226  37.548  1.00  0.00           C
ATOM   4830  C26 POPEf  89      88.841  66.966  38.888  1.00  0.00           C
ATOM   4833  C27 POPEf  89      88.862  66.037  40.107  1.00  0.00           C
ATOM   4836  C28 POPEf  89      88.841  66.826  41.427  1.00  0.00           C
ATOM   4839  C29 POPEf  89      89.002  65.916  42.618  1.00  0.00           C
ATOM   4841 0C21 POPEf  89      89.731  66.156  43.728  1.00  0.00           C
ATOM   4843 1C21 POPEf  89      90.532  67.406  44.037  1.00  0.00           C
ATOM   4846 2C21 POPEf  89      89.762  68.406  44.917  1.00  0.00           C
ATOM   4849 3C21 POPEf  89      89.301  67.817  46.268  1.00  0.00           C
ATOM   4852 4C21 POPEf  89      88.481  68.826  47.087  1.00  0.00           C
ATOM   4855 5C21 POPEf  89      87.701  68.176  48.237  1.00  0.00           C
ATOM   4858 6C21 POPEf  89      88.502  67.986  49.538  1.00  0.00           C
ATOM   4861 7C21 POPEf  89      88.632  69.266  50.368  1.00  0.00           C
ATOM   4864 8C21 POPEf  89      88.991  69.026  51.838  1.00  0.00           C
ATOM   4868  C33 POPEf  89      84.612  64.886  35.667  1.00  0.00           C
ATOM   4871  C34 POPEf  89      83.472  64.866  36.678  1.00  0.00           C
ATOM   4874  C35 POPEf  89      83.942  64.866  38.138  1.00  0.00           C
ATOM   4877  C36 POPEf  89      84.821  66.076  38.507  1.00  0.00           C
ATOM   4880  C37 POPEf  89      84.521  66.656  39.888  1.00  0.00           C
ATOM   4883  C38 POPEf  89      84.792  65.686  41.038  1.00  0.00           C
ATOM   4886  C39 POPEf  89      84.511  66.326  42.408  1.00  0.00           C
ATOM   4889 0C31 POPEf  89      84.462  65.286  43.527  1.00  0.00           C
ATOM   4892 1C31 POPEf  89      85.371  65.637  44.707  1.00  0.00           C
ATOM   4895 2C31 POPEf  89      85.361  64.526  45.767  1.00  0.00           C
ATOM   4898 3C31 POPEf  89      86.261  64.836  46.967  1.00  0.00           C
ATOM   4901 4C31 POPEf  89      86.502  63.607  47.838  1.00  0.00           C
ATOM   4904 5C31 POPEf  89      87.341  63.906  49.077  1.00  0.00           C
ATOM   4907 6C31 POPEf  89      86.512  64.516  50.198  1.00  0.00           C
ATOM   4911  NH3 POPEg  90      44.112  33.176  69.478  1.00  0.00           N
ATOM   4915  C12 POPEg  90      43.422  32.016  70.148  1.00  0.00           C
ATOM   4918  C11 POPEg  90      43.231  30.756  69.268  1.00  0.00           C
ATOM   4921  P   POPEg  90      41.491  31.986  67.697  1.00  0.00           P
ATOM   4922  O13 POPEg  90      40.561  31.936  68.848  1.00  0.00           O
ATOM   4923  O14 POPEg  90      42.121  33.276  67.347  1.00  0.00           O
ATOM   4924  O11 POPEg  90      40.792  31.346  66.418  1.00  0.00           O
ATOM   4925  O12 POPEg  90      42.682  30.976  67.957  1.00  0.00           O
ATOM   4926  C1  POPEg  90      40.252  32.206  65.397  1.00  0.00           C
ATOM   4929  C2  POPEg  90      41.302  32.446  64.257  1.00  0.00           C
ATOM   4931  O21 POPEg  90      40.862  33.346  63.228  1.00  0.00           O
ATOM   4932  C21 POPEg  90      39.661  33.136  62.697  1.00  0.00           C
ATOM   4933  O22 POPEg  90      39.061  32.086  62.708  1.00  0.00           O
ATOM   4934  C22 POPEg  90      39.221  34.426  61.988  1.00  0.00           C
ATOM   4937  C3  POPEg  90      41.862  31.096  63.717  1.00  0.00           C
ATOM   4940  O31 POPEg  90      42.922  31.196  62.738  1.00  0.00           O
ATOM   4941  C31 POPEg  90      43.732  30.116  62.757  1.00  0.00           C
ATOM   4942  O32 POPEg  90      43.831  29.326  63.687  1.00  0.00           O
ATOM   4943  C32 POPEg  90      44.392  29.956  61.398  1.00  0.00           C
ATOM   4946  C23 POPEg  90      37.732  34.746  62.227  1.00  0.00           C
ATOM   4949  C24 POPEg  90      36.802  34.316  61.088  1.00  0.00           C
ATOM   4952  C25 POPEg  90      35.942  35.466  60.527  1.00  0.00           C
ATOM   4955  C26 POPEg  90      36.771  36.586  59.897  1.00  0.00           C
ATOM   4958  C27 POPEg  90      35.922  37.706  59.287  1.00  0.00           C
ATOM   4961  C28 POPEg  90      36.811  38.876  58.838  1.00  0.00           C
ATOM   4964  C29 POPEg  90      36.022  39.986  58.208  1.00  0.00           C
ATOM   4966 0C21 POPEg  90      35.762  40.107  56.897  1.00  0.00           C
ATOM   4968 1C21 POPEg  90      36.151  39.126  55.817  1.00  0.00           C
ATOM   4971 2C21 POPEg  90      35.122  39.166  54.678  1.00  0.00           C
ATOM   4974 3C21 POPEg  90      35.561  38.386  53.438  1.00  0.00           C
ATOM   4977 4C21 POPEg  90      34.622  38.646  52.257  1.00  0.00           C
ATOM   4980 5C21 POPEg  90      34.901  37.776  51.018  1.00  0.00           C
ATOM   4983 6C21 POPEg  90      36.311  37.936  50.458  1.00  0.00           C
ATOM   4986 7C21 POPEg  90      36.482  37.216  49.107  1.00  0.00           C
ATOM   4989 8C21 POPEg  90      37.822  37.496  48.418  1.00  0.00           C
ATOM   4993  C33 POPEg  90      43.481  29.206  60.397  1.00  0.00           C
ATOM   4996  C34 POPEg  90      44.032  29.226  58.968  1.00  0.00           C
ATOM   4999  C35 POPEg  90      43.301  28.246  58.048  1.00  0.00           C
ATOM   5002  C36 POPEg  90      43.431  28.606  56.558  1.00  0.00           C
ATOM   5005  C37 POPEg  90      42.662  27.626  55.667  1.00  0.00           C
ATOM   5008  C38 POPEg  90      42.911  27.846  54.178  1.00  0.00           C
ATOM   5011  C39 POPEg  90      42.381  26.706  53.298  1.00  0.00           C
ATOM   5014 0C31 POPEg  90      40.872  26.446  53.447  1.00  0.00           C
ATOM   5017 1C31 POPEg  90      40.352  25.406  52.458  1.00  0.00           C
ATOM   5020 2C31 POPEg  90      38.971  24.876  52.847  1.00  0.00           C
ATOM   5023 3C31 POPEg  90      38.432  23.826  51.868  1.00  0.00           C
ATOM   5026 4C31 POPEg  90      37.102  23.206  52.347  1.00  0.00           C
ATOM   5029 5C31 POPEg  90      36.541  22.176  51.357  1.00  0.00           C
ATOM   5032 6C31 POPEg  90      35.232  21.526  51.818  1.00  0.00           C
ATOM   5036  NH3 POPEh  91      12.862  76.216  67.318  1.00  0.00           N
ATOM   5040  C12 POPEh  91      12.372  75.096  68.197  1.00  0.00           C
ATOM   5043  C11 POPEh  91      13.442  74.006  68.368  1.00  0.00           C
ATOM   5046  P   POPEh  91      13.482  71.646  69.528  1.00  0.00           P
ATOM   5047  O13 POPEh  91      13.361  71.177  70.908  1.00  0.00           O
ATOM   5048  O14 POPEh  91      12.701  70.956  68.467  1.00  0.00           O
ATOM   5049  O11 POPEh  91      15.012  71.686  69.137  1.00  0.00           O
ATOM   5050  O12 POPEh  91      13.112  73.186  69.488  1.00  0.00           O
ATOM   5051  C1  POPEh  91      15.592  70.647  68.348  1.00  0.00           C
ATOM   5054  C2  POPEh  91      15.442  70.967  66.847  1.00  0.00           C
ATOM   5056  O21 POPEh  91      16.012  69.927  66.048  1.00  0.00           O
ATOM   5057  C21 POPEh  91      15.112  69.137  65.488  1.00  0.00           C
ATOM   5058  O22 POPEh  91      14.192  68.567  66.068  1.00  0.00           O
ATOM   5059  C22 POPEh  91      15.432  69.086  63.988  1.00  0.00           C
ATOM   5062  C3  POPEh  91      16.122  72.306  66.447  1.00  0.00           C
ATOM   5065  O31 POPEh  91      15.781  72.686  65.088  1.00  0.00           O
ATOM   5066  C31 POPEh  91      15.242  73.887  64.908  1.00  0.00           C
ATOM   5067  O32 POPEh  91      15.012  74.696  65.798  1.00  0.00           O
ATOM   5068  C32 POPEh  91      14.962  74.146  63.438  1.00  0.00           C
ATOM   5071  C23 POPEh  91      14.372  69.756  63.077  1.00  0.00           C
ATOM   5074  C24 POPEh  91      14.991  70.296  61.777  1.00  0.00           C
ATOM   5077  C25 POPEh  91      15.302  69.226  60.708  1.00  0.00           C
ATOM   5080  C26 POPEh  91      16.172  69.746  59.548  1.00  0.00           C
ATOM   5083  C27 POPEh  91      16.582  68.636  58.558  1.00  0.00           C
ATOM   5086  C28 POPEh  91      17.692  69.036  57.568  1.00  0.00           C
ATOM   5089  C29 POPEh  91      18.302  68.007  56.628  1.00  0.00           C
ATOM   5091 0C21 POPEh  91      18.042  66.696  56.418  1.00  0.00           C
ATOM   5093 1C21 POPEh  91      16.991  65.816  57.058  1.00  0.00           C
ATOM   5096 2C21 POPEh  91      16.712  64.486  56.318  1.00  0.00           C
ATOM   5099 3C21 POPEh  91      17.782  63.397  56.478  1.00  0.00           C
ATOM   5102 4C21 POPEh  91      17.342  62.076  55.817  1.00  0.00           C
ATOM   5105 5C21 POPEh  91      18.192  60.846  56.147  1.00  0.00           C
ATOM   5108 6C21 POPEh  91      19.662  60.976  55.738  1.00  0.00           C
ATOM   5111 7C21 POPEh  91      20.412  59.646  55.848  1.00  0.00           C
ATOM   5114 8C21 POPEh  91      21.892  59.756  55.467  1.00  0.00           C
ATOM   5118  C33 POPEh  91      15.912  75.236  62.908  1.00  0.00           C
ATOM   5121  C34 POPEh  91      15.622  75.686  61.468  1.00  0.00           C
ATOM   5124  C35 POPEh  91      15.612  74.537  60.457  1.00  0.00           C
ATOM   5127  C36 POPEh  91      15.302  74.997  59.028  1.00  0.00           C
ATOM   5130  C37 POPEh  91      14.932  73.806  58.127  1.00  0.00           C
ATOM   5133  C38 POPEh  91      14.242  74.226  56.818  1.00  0.00           C
ATOM   5136  C39 POPEh  91      13.382  73.096  56.248  1.00  0.00           C
ATOM   5139 0C31 POPEh  91      12.502  73.537  55.077  1.00  0.00           C
ATOM   5142 1C31 POPEh  91      11.521  72.427  54.657  1.00  0.00           C
ATOM   5145 2C31 POPEh  91      10.592  72.887  53.527  1.00  0.00           C
ATOM   5148 3C31 POPEh  91       9.821  71.736  52.857  1.00  0.00           C
ATOM   5151 4C31 POPEh  91       8.972  70.897  53.827  1.00  0.00           C
ATOM   5154 5C31 POPEh  91       8.002  69.957  53.097  1.00  0.00           C
ATOM   5157 6C31 POPEh  91       7.152  69.096  54.028  1.00  0.00           C
ATOM   5161  NH3 POPEi  92       8.362  55.406  26.427  1.00  0.00           N
ATOM   5165  C12 POPEi  92       7.792  56.786  26.188  1.00  0.00           C
ATOM   5168  C11 POPEi  92       6.652  56.836  25.157  1.00  0.00           C
ATOM   5171  P   POPEi  92       4.502  58.326  24.897  1.00  0.00           P
ATOM   5172  O13 POPEi  92       4.222  59.776  24.858  1.00  0.00           O
ATOM   5173  O14 POPEi  92       4.122  57.526  23.728  1.00  0.00           O
ATOM   5174  O11 POPEi  92       3.782  57.776  26.198  1.00  0.00           O
ATOM   5175  O12 POPEi  92       6.042  58.126  25.188  1.00  0.00           O
ATOM   5176  C1  POPEi  92       4.312  58.067  27.498  1.00  0.00           C
ATOM   5179  C2  POPEi  92       3.182  58.396  28.517  1.00  0.00           C
ATOM   5181  O21 POPEi  92       3.682  58.126  29.847  1.00  0.00           O
ATOM   5182  C21 POPEi  92       4.362  59.137  30.357  1.00  0.00           C
ATOM   5183  O22 POPEi  92       4.462  60.247  29.847  1.00  0.00           O
ATOM   5184  C22 POPEi  92       5.042  58.646  31.648  1.00  0.00           C
ATOM   5187  C3  POPEi  92       1.902  57.556  28.267  1.00  0.00           C
ATOM   5190  O31 POPEi  92       0.919  57.766  29.307  1.00  0.00           O
ATOM   5191  C31 POPEi  92       0.959  57.096  30.468  1.00  0.00           C
ATOM   5192  O32 POPEi  92       0.419  57.506  31.477  1.00  0.00           O
ATOM   5193  C32 POPEi  92       1.622  55.736  30.398  1.00  0.00           C
ATOM   5196  C23 POPEi  92       4.132  58.196  32.827  1.00  0.00           C
ATOM   5199  C24 POPEi  92       4.952  57.516  33.938  1.00  0.00           C
ATOM   5202  C25 POPEi  92       4.182  57.186  35.228  1.00  0.00           C
ATOM   5205  C26 POPEi  92       5.132  56.656  36.318  1.00  0.00           C
ATOM   5208  C27 POPEi  92       4.592  56.696  37.757  1.00  0.00           C
ATOM   5211  C28 POPEi  92       5.732  56.536  38.788  1.00  0.00           C
ATOM   5214  C29 POPEi  92       5.362  56.776  40.228  1.00  0.00           C
ATOM   5216 0C21 POPEi  92       5.692  56.026  41.307  1.00  0.00           C
ATOM   5218 1C21 POPEi  92       6.482  54.736  41.287  1.00  0.00           C
ATOM   5221 2C21 POPEi  92       7.932  54.806  41.827  1.00  0.00           C
ATOM   5224 3C21 POPEi  92       8.082  54.496  43.328  1.00  0.00           C
ATOM   5227 4C21 POPEi  92       9.542  54.196  43.708  1.00  0.00           C
ATOM   5230 5C21 POPEi  92       9.741  53.896  45.198  1.00  0.00           C
ATOM   5233 6C21 POPEi  92      11.222  53.696  45.568  1.00  0.00           C
ATOM   5236 7C21 POPEi  92      11.482  53.716  47.078  1.00  0.00           C
ATOM   5239 8C21 POPEi  92      12.962  53.596  47.448  1.00  0.00           C
ATOM   5243  C33 POPEi  92       1.672  55.026  31.757  1.00  0.00           C
ATOM   5246  C34 POPEi  92       2.292  53.626  31.677  1.00  0.00           C
ATOM   5249  C35 POPEi  92       2.682  53.096  33.057  1.00  0.00           C
ATOM   5252  C36 POPEi  92       1.502  52.976  34.037  1.00  0.00           C
ATOM   5255  C37 POPEi  92       1.912  53.186  35.498  1.00  0.00           C
ATOM   5258  C38 POPEi  92       0.719  53.426  36.417  1.00  0.00           C
ATOM   5261  C39 POPEi  92       1.129  53.936  37.807  1.00  0.00           C
ATOM   5264 0C31 POPEi  92       1.842  52.876  38.648  1.00  0.00           C
ATOM   5267 1C31 POPEi  92       2.312  53.426  40.007  1.00  0.00           C
ATOM   5270 2C31 POPEi  92       2.892  52.356  40.938  1.00  0.00           C
ATOM   5273 3C31 POPEi  92       1.832  51.346  41.408  1.00  0.00           C
ATOM   5276 4C31 POPEi  92       2.332  50.366  42.478  1.00  0.00           C
ATOM   5279 5C31 POPEi  92       1.209  49.426  42.948  1.00  0.00           C
ATOM   5282 6C31 POPEi  92       1.642  48.476  44.067  1.00  0.00           C
ATOM   5286  NH3 POPEj  93     126.481  46.686  26.087  1.00  0.00           N
ATOM   5290  C12 POPEj  93     126.002  48.106  26.058  1.00  0.00           C
ATOM   5293  C11 POPEj  93     126.891  48.997  26.917  1.00  0.00           C
ATOM   5296  P   POPEj  93     126.541  51.637  27.148  1.00  0.00           P
ATOM   5297  O13 POPEj  93     127.791  52.406  27.127  1.00  0.00           O
ATOM   5298  O14 POPEj  93     125.332  52.266  26.578  1.00  0.00           O
ATOM   5299  O11 POPEj  93     126.182  51.146  28.597  1.00  0.00           O
ATOM   5300  O12 POPEj  93     126.842  50.296  26.368  1.00  0.00           O
ATOM   5301  C1  POPEj  93     125.291  51.926  29.417  1.00  0.00           C
ATOM   5304  C2  POPEj  93     125.722  51.836  30.907  1.00  0.00           C
ATOM   5306  O21 POPEj  93     126.432  53.016  31.318  1.00  0.00           O
ATOM   5307  C21 POPEj  93     125.662  54.076  31.528  1.00  0.00           C
ATOM   5308  O22 POPEj  93     124.441  54.116  31.467  1.00  0.00           O
ATOM   5309  C22 POPEj  93     126.561  55.247  31.877  1.00  0.00           C
ATOM   5312  C3  POPEj  93     126.632  50.586  31.128  1.00  0.00           C
ATOM   5315  O31 POPEj  93     126.871  50.276  32.518  1.00  0.00           O
ATOM   5316  C31 POPEj  93     125.862  49.666  33.127  1.00  0.00           C
ATOM   5317  O32 POPEj  93     124.752  49.476  32.667  1.00  0.00           O
ATOM   5318  C32 POPEj  93     126.341  49.246  34.518  1.00  0.00           C
ATOM   5321  C23 POPEj  93     126.331  55.726  33.317  1.00  0.00           C
ATOM   5324  C24 POPEj  93     127.021  57.066  33.517  1.00  0.00           C
ATOM   5327  C25 POPEj  93     126.652  57.776  34.827  1.00  0.00           C
ATOM   5330  C26 POPEj  93     127.231  57.126  36.088  1.00  0.00           C
ATOM   5333  C27 POPEj  93     126.962  58.026  37.298  1.00  0.00           C
ATOM   5336  C28 POPEj  93     127.651  57.576  38.588  1.00  0.00           C
ATOM   5339  C29 POPEj  93     126.922  56.506  39.347  1.00  0.00           C
ATOM   5341 0C21 POPEj  93     127.392  55.946  40.467  1.00  0.00           C
ATOM   5343 1C21 POPEj  93     128.711  56.336  41.108  1.00  0.00           C
ATOM   5346 2C21 POPEj  93     128.792  55.996  42.598  1.00  0.00           C
ATOM   5349 3C21 POPEj  93     127.931  56.906  43.488  1.00  0.00           C
ATOM   5352 4C21 POPEj  93     127.822  56.346  44.917  1.00  0.00           C
ATOM   5355 5C21 POPEj  93     126.972  57.216  45.848  1.00  0.00           C
ATOM   5358 6C21 POPEj  93     126.661  56.476  47.148  1.00  0.00           C
ATOM   5361 7C21 POPEj  93     125.651  57.186  48.057  1.00  0.00           C
ATOM   5364 8C21 POPEj  93     125.212  56.297  49.217  1.00  0.00           C
ATOM   5368  C33 POPEj  93     126.392  47.716  34.668  1.00  0.00           C
ATOM   5371  C34 POPEj  93     127.091  47.266  35.958  1.00  0.00           C
ATOM   5374  C35 POPEj  93     126.412  47.747  37.248  1.00  0.00           C
ATOM   5377  C36 POPEj  93     124.902  47.496  37.248  1.00  0.00           C
ATOM   5380  C37 POPEj  93     124.301  47.436  38.658  1.00  0.00           C
ATOM   5383  C38 POPEj  93     122.811  47.126  38.638  1.00  0.00           C
ATOM   5386  C39 POPEj  93     122.411  45.956  39.567  1.00  0.00           C
ATOM   5389 0C31 POPEj  93     120.892  45.886  39.808  1.00  0.00           C
ATOM   5392 1C31 POPEj  93     120.371  46.996  40.737  1.00  0.00           C
ATOM   5395 2C31 POPEj  93     118.881  47.316  40.568  1.00  0.00           C
ATOM   5398 3C31 POPEj  93     117.952  46.126  40.828  1.00  0.00           C
ATOM   5401 4C31 POPEj  93     118.172  45.466  42.188  1.00  0.00           C
ATOM   5404 5C31 POPEj  93     116.962  44.666  42.658  1.00  0.00           C
ATOM   5407 6C31 POPEj  93     115.901  45.556  43.298  1.00  0.00           C
ATOM   5411  NH3 POPEk  94      60.182  11.366  67.067  1.00  0.00           N
ATOM   5415  C12 POPEk  94      61.342  12.116  66.447  1.00  0.00           C
ATOM   5418  C11 POPEk  94      61.872  13.246  67.357  1.00  0.00           C
ATOM   5421  P   POPEk  94      64.381  13.936  66.878  1.00  0.00           P
ATOM   5422  O13 POPEk  94      64.822  14.696  68.068  1.00  0.00           O
ATOM   5423  O14 POPEk  94      64.702  12.486  66.827  1.00  0.00           O
ATOM   5424  O11 POPEk  94      65.002  14.636  65.588  1.00  0.00           O
ATOM   5425  O12 POPEk  94      62.822  14.076  66.667  1.00  0.00           O
ATOM   5426  C1  POPEk  94      66.441  14.776  65.597  1.00  0.00           C
ATOM   5429  C2  POPEk  94      66.972  15.236  64.207  1.00  0.00           C
ATOM   5431  O21 POPEk  94      66.701  14.246  63.197  1.00  0.00           O
ATOM   5432  C21 POPEk  94      67.422  13.156  63.147  1.00  0.00           C
ATOM   5433  O22 POPEk  94      68.262  12.786  63.947  1.00  0.00           O
ATOM   5434  C22 POPEk  94      67.121  12.426  61.847  1.00  0.00           C
ATOM   5437  C3  POPEk  94      68.472  15.706  64.207  1.00  0.00           C
ATOM   5440  O31 POPEk  94      69.052  15.806  62.878  1.00  0.00           O
ATOM   5441  C31 POPEk  94      68.542  16.756  62.107  1.00  0.00           C
ATOM   5442  O32 POPEk  94      67.691  17.566  62.437  1.00  0.00           O
ATOM   5443  C32 POPEk  94      69.182  16.716  60.728  1.00  0.00           C
ATOM   5446  C23 POPEk  94      67.432  13.296  60.607  1.00  0.00           C
ATOM   5449  C24 POPEk  94      67.192  12.536  59.307  1.00  0.00           C
ATOM   5452  C25 POPEk  94      67.652  13.276  58.037  1.00  0.00           C
ATOM   5455  C26 POPEk  94      66.782  14.486  57.668  1.00  0.00           C
ATOM   5458  C27 POPEk  94      67.112  14.986  56.248  1.00  0.00           C
ATOM   5461  C28 POPEk  94      66.021  15.876  55.607  1.00  0.00           C
ATOM   5464  C29 POPEk  94      66.012  17.306  56.088  1.00  0.00           C
ATOM   5466 0C21 POPEk  94      66.082  18.426  55.327  1.00  0.00           C
ATOM   5468 1C21 POPEk  94      66.152  18.496  53.818  1.00  0.00           C
ATOM   5471 2C21 POPEk  94      65.162  19.506  53.208  1.00  0.00           C
ATOM   5474 3C21 POPEk  94      65.072  19.376  51.678  1.00  0.00           C
ATOM   5477 4C21 POPEk  94      63.831  20.046  51.058  1.00  0.00           C
ATOM   5480 5C21 POPEk  94      63.761  21.576  51.188  1.00  0.00           C
ATOM   5483 6C21 POPEk  94      64.861  22.296  50.387  1.00  0.00           C
ATOM   5486 7C21 POPEk  94      64.632  23.806  50.287  1.00  0.00           C
ATOM   5489 8C21 POPEk  94      65.591  24.496  49.327  1.00  0.00           C
ATOM   5493  C33 POPEk  94      68.521  17.696  59.738  1.00  0.00           C
ATOM   5496  C34 POPEk  94      69.401  17.946  58.507  1.00  0.00           C
ATOM   5499  C35 POPEk  94      69.612  19.436  58.208  1.00  0.00           C
ATOM   5502  C36 POPEk  94      68.402  20.096  57.537  1.00  0.00           C
ATOM   5505  C37 POPEk  94      68.311  21.596  57.868  1.00  0.00           C
ATOM   5508  C38 POPEk  94      67.262  22.356  57.048  1.00  0.00           C
ATOM   5511  C39 POPEk  94      67.712  22.546  55.597  1.00  0.00           C
ATOM   5514 0C31 POPEk  94      66.872  23.536  54.797  1.00  0.00           C
ATOM   5517 1C31 POPEk  94      67.551  23.856  53.457  1.00  0.00           C
ATOM   5520 2C31 POPEk  94      67.262  25.276  52.958  1.00  0.00           C
ATOM   5523 3C31 POPEk  94      68.212  25.696  51.827  1.00  0.00           C
ATOM   5526 4C31 POPEk  94      67.822  27.036  51.198  1.00  0.00           C
ATOM   5529 5C31 POPEk  94      68.852  27.526  50.168  1.00  0.00           C
ATOM   5532 6C31 POPEk  94      68.451  28.856  49.528  1.00  0.00           C
ATOM   5536  NH3 POPEl  95      99.032  47.366  26.477  1.00  0.00           N
ATOM   5540  C12 POPEl  95      98.082  47.817  27.558  1.00  0.00           C
ATOM   5543  C11 POPEl  95      97.832  46.666  28.558  1.00  0.00           C
ATOM   5546  P   POPEl  95      96.372  44.556  27.888  1.00  0.00           P
ATOM   5547  O13 POPEl  95      96.591  43.106  27.738  1.00  0.00           O
ATOM   5548  O14 POPEl  95      95.332  45.177  27.038  1.00  0.00           O
ATOM   5549  O11 POPEl  95      95.822  44.666  29.347  1.00  0.00           O
ATOM   5550  O12 POPEl  95      97.721  45.387  27.908  1.00  0.00           O
ATOM   5551  C1  POPEl  95      96.602  44.276  30.487  1.00  0.00           C
ATOM   5554  C2  POPEl  95      96.112  45.086  31.708  1.00  0.00           C
ATOM   5556  O21 POPEl  95      96.341  44.336  32.917  1.00  0.00           O
ATOM   5557  C21 POPEl  95      97.422  44.706  33.597  1.00  0.00           C
ATOM   5558  O22 POPEl  95      98.392  45.276  33.158  1.00  0.00           O
ATOM   5559  C22 POPEl  95      97.112  44.476  35.068  1.00  0.00           C
ATOM   5562  C3  POPEl  95      94.581  45.356  31.578  1.00  0.00           C
ATOM   5565  O31 POPEl  95      94.002  45.866  32.787  1.00  0.00           O
ATOM   5566  C31 POPEl  95      93.302  45.026  33.548  1.00  0.00           C
ATOM   5567  O32 POPEl  95      93.241  43.816  33.377  1.00  0.00           O
ATOM   5568  C32 POPEl  95      92.581  45.786  34.647  1.00  0.00           C
ATOM   5571  C23 POPEl  95      98.261  43.857  35.888  1.00  0.00           C
ATOM   5574  C24 POPEl  95      97.662  43.386  37.217  1.00  0.00           C
ATOM   5577  C25 POPEl  95      98.642  42.876  38.268  1.00  0.00           C
ATOM   5580  C26 POPEl  95      97.852  42.677  39.567  1.00  0.00           C
ATOM   5583  C27 POPEl  95      98.642  42.046  40.728  1.00  0.00           C
ATOM   5586  C28 POPEl  95      97.841  42.036  42.048  1.00  0.00           C
ATOM   5589  C29 POPEl  95      96.521  41.326  41.917  1.00  0.00           C
ATOM   5591 0C21 POPEl  95      96.222  40.096  42.378  1.00  0.00           C
ATOM   5593 1C21 POPEl  95      97.161  39.156  43.097  1.00  0.00           C
ATOM   5596 2C21 POPEl  95      97.021  39.256  44.627  1.00  0.00           C
ATOM   5599 3C21 POPEl  95      97.791  38.146  45.357  1.00  0.00           C
ATOM   5602 4C21 POPEl  95      97.612  38.166  46.877  1.00  0.00           C
ATOM   5605 5C21 POPEl  95      98.411  39.266  47.588  1.00  0.00           C
ATOM   5608 6C21 POPEl  95      98.291  39.196  49.107  1.00  0.00           C
ATOM   5611 7C21 POPEl  95      99.152  40.236  49.847  1.00  0.00           C
ATOM   5614 8C21 POPEl  95      98.962  40.216  51.368  1.00  0.00           C
ATOM   5618  C33 POPEl  95      92.752  47.316  34.548  1.00  0.00           C
ATOM   5621  C34 POPEl  95      91.642  48.116  35.217  1.00  0.00           C
ATOM   5624  C35 POPEl  95      91.412  47.786  36.688  1.00  0.00           C
ATOM   5627  C36 POPEl  95      92.662  48.076  37.538  1.00  0.00           C
ATOM   5630  C37 POPEl  95      92.341  48.026  39.018  1.00  0.00           C
ATOM   5633  C38 POPEl  95      93.582  48.016  39.927  1.00  0.00           C
ATOM   5636  C39 POPEl  95      93.162  47.696  41.368  1.00  0.00           C
ATOM   5639 0C31 POPEl  95      94.301  47.617  42.388  1.00  0.00           C
ATOM   5642 1C31 POPEl  95      93.711  47.246  43.748  1.00  0.00           C
ATOM   5645 2C31 POPEl  95      94.701  47.316  44.917  1.00  0.00           C
ATOM   5648 3C31 POPEl  95      93.951  47.166  46.248  1.00  0.00           C
ATOM   5651 4C31 POPEl  95      94.841  47.336  47.487  1.00  0.00           C
ATOM   5654 5C31 POPEl  95      94.021  47.466  48.778  1.00  0.00           C
ATOM   5657 6C31 POPEl  95      94.911  47.686  50.007  1.00  0.00           C
ATOM   5661  NH3 POPEm  96      -2.671  92.126  68.298  1.00  0.00           N
ATOM   5665  C12 POPEm  96      -3.292  91.446  69.497  1.00  0.00           C
ATOM   5668  C11 POPEm  96      -2.241  90.826  70.448  1.00  0.00           C
ATOM   5671  P   POPEm  96      -1.851  88.336  69.698  1.00  0.00           P
ATOM   5672  O13 POPEm  96      -1.642  87.566  70.938  1.00  0.00           O
ATOM   5673  O14 POPEm  96      -3.171  88.256  69.027  1.00  0.00           O
ATOM   5674  O11 POPEm  96      -0.831  87.727  68.667  1.00  0.00           O
ATOM   5675  O12 POPEm  96      -1.432  89.846  69.808  1.00  0.00           O
ATOM   5676  C1  POPEm  96       0.159  88.457  67.948  1.00  0.00           C
ATOM   5679  C2  POPEm  96      -0.311  88.656  66.488  1.00  0.00           C
ATOM   5681  O21 POPEm  96       0.799  88.746  65.568  1.00  0.00           O
ATOM   5682  C21 POPEm  96       1.441  89.897  65.467  1.00  0.00           C
ATOM   5683  O22 POPEm  96       1.409  90.826  66.237  1.00  0.00           O
ATOM   5684  C22 POPEm  96       2.241  89.876  64.158  1.00  0.00           C
ATOM   5687  C3  POPEm  96      -1.342  89.827  66.377  1.00  0.00           C
ATOM   5690  O31 POPEm  96      -1.552  90.346  65.068  1.00  0.00           O
ATOM   5691  C31 POPEm  96      -2.101  89.547  64.178  1.00  0.00           C
ATOM   5692  O32 POPEm  96      -2.351  88.367  64.327  1.00  0.00           O
ATOM   5693  C32 POPEm  96      -2.452  90.416  62.978  1.00  0.00           C
ATOM   5696  C23 POPEm  96       1.308  89.957  62.928  1.00  0.00           C
ATOM   5699  C24 POPEm  96       2.001  90.356  61.608  1.00  0.00           C
ATOM   5702  C25 POPEm  96       2.881  89.266  60.977  1.00  0.00           C
ATOM   5705  C26 POPEm  96       3.332  89.646  59.558  1.00  0.00           C
ATOM   5708  C27 POPEm  96       4.261  88.606  58.898  1.00  0.00           C
ATOM   5711  C28 POPEm  96       4.842  89.046  57.528  1.00  0.00           C
ATOM   5714  C29 POPEm  96       5.812  88.046  56.938  1.00  0.00           C
ATOM   5716 0C21 POPEm  96       5.842  87.526  55.708  1.00  0.00           C
ATOM   5718 1C21 POPEm  96       4.892  87.796  54.567  1.00  0.00           C
ATOM   5721 2C21 POPEm  96       5.431  88.857  53.597  1.00  0.00           C
ATOM   5724 3C21 POPEm  96       6.631  88.416  52.738  1.00  0.00           C
ATOM   5727 4C21 POPEm  96       7.331  89.596  52.048  1.00  0.00           C
ATOM   5730 5C21 POPEm  96       6.491  90.346  50.998  1.00  0.00           C
ATOM   5733 6C21 POPEm  96       6.532  89.726  49.598  1.00  0.00           C
ATOM   5736 7C21 POPEm  96       5.491  90.346  48.658  1.00  0.00           C
ATOM   5739 8C21 POPEm  96       5.552  89.806  47.218  1.00  0.00           C
ATOM   5743  C33 POPEm  96      -2.741  89.626  61.688  1.00  0.00           C
ATOM   5746  C34 POPEm  96      -3.222  90.586  60.588  1.00  0.00           C
ATOM   5749  C35 POPEm  96      -3.392  89.897  59.237  1.00  0.00           C
ATOM   5752  C36 POPEm  96      -3.912  90.867  58.177  1.00  0.00           C
ATOM   5755  C37 POPEm  96      -3.821  90.286  56.757  1.00  0.00           C
ATOM   5758  C38 POPEm  96      -4.281  91.296  55.708  1.00  0.00           C
ATOM   5761  C39 POPEm  96      -3.741  91.036  54.287  1.00  0.00           C
ATOM   5764 0C31 POPEm  96      -2.241  91.337  54.137  1.00  0.00           C
ATOM   5767 1C31 POPEm  96      -1.661  91.026  52.757  1.00  0.00           C
ATOM   5770 2C31 POPEm  96      -2.122  91.997  51.647  1.00  0.00           C
ATOM   5773 3C31 POPEm  96      -3.302  91.466  50.828  1.00  0.00           C
ATOM   5776 4C31 POPEm  96      -3.792  92.467  49.777  1.00  0.00           C
ATOM   5779 5C31 POPEm  96      -5.001  91.956  48.997  1.00  0.00           C
ATOM   5782 6C31 POPEm  96      -5.481  92.946  47.928  1.00  0.00           C
ATOM   5786  NH3 POPEn  97      66.282  14.486  23.548  1.00  0.00           N
ATOM   5790  C12 POPEn  97      65.791  15.846  23.988  1.00  0.00           C
ATOM   5793  C11 POPEn  97      66.591  16.976  23.317  1.00  0.00           C
ATOM   5796  P   POPEn  97      67.502  18.836  24.958  1.00  0.00           P
ATOM   5797  O13 POPEn  97      68.822  18.356  24.528  1.00  0.00           O
ATOM   5798  O14 POPEn  97      67.282  20.286  25.007  1.00  0.00           O
ATOM   5799  O11 POPEn  97      67.172  18.166  26.358  1.00  0.00           O
ATOM   5800  O12 POPEn  97      66.392  18.216  24.018  1.00  0.00           O
ATOM   5801  C1  POPEn  97      68.301  17.776  27.157  1.00  0.00           C
ATOM   5804  C2  POPEn  97      67.822  17.306  28.558  1.00  0.00           C
ATOM   5806  O21 POPEn  97      68.932  16.716  29.247  1.00  0.00           O
ATOM   5807  C21 POPEn  97      69.941  17.416  29.788  1.00  0.00           C
ATOM   5808  O22 POPEn  97      71.032  16.916  30.058  1.00  0.00           O
ATOM   5809  C22 POPEn  97      69.591  18.836  30.217  1.00  0.00           C
ATOM   5812  C3  POPEn  97      66.672  16.246  28.428  1.00  0.00           C
ATOM   5815  O31 POPEn  97      65.712  16.086  29.497  1.00  0.00           O
ATOM   5816  C31 POPEn  97      65.972  16.376  30.767  1.00  0.00           C
ATOM   5817  O32 POPEn  97      66.932  16.956  31.217  1.00  0.00           O
ATOM   5818  C32 POPEn  97      64.871  15.776  31.628  1.00  0.00           C
ATOM   5821  C23 POPEn  97      70.392  19.206  31.488  1.00  0.00           C
ATOM   5824  C24 POPEn  97      69.911  20.526  32.098  1.00  0.00           C
ATOM   5827  C25 POPEn  97      70.331  20.726  33.568  1.00  0.00           C
ATOM   5830  C26 POPEn  97      69.521  19.886  34.567  1.00  0.00           C
ATOM   5833  C27 POPEn  97      69.902  20.216  36.028  1.00  0.00           C
ATOM   5836  C28 POPEn  97      69.432  19.146  37.038  1.00  0.00           C
ATOM   5839  C29 POPEn  97      69.532  19.656  38.458  1.00  0.00           C
ATOM   5841 0C21 POPEn  97      70.002  19.026  39.548  1.00  0.00           C
ATOM   5843 1C21 POPEn  97      70.491  17.606  39.658  1.00  0.00           C
ATOM   5846 2C21 POPEn  97      69.762  16.776  40.747  1.00  0.00           C
ATOM   5849 3C21 POPEn  97      70.311  16.926  42.178  1.00  0.00           C
ATOM   5852 4C21 POPEn  97      69.852  18.166  42.987  1.00  0.00           C
ATOM   5855 5C21 POPEn  97      68.352  18.166  43.317  1.00  0.00           C
ATOM   5858 6C21 POPEn  97      67.881  19.457  43.997  1.00  0.00           C
ATOM   5861 7C21 POPEn  97      66.412  19.386  44.438  1.00  0.00           C
ATOM   5864 8C21 POPEn  97      65.852  20.707  44.967  1.00  0.00           C
ATOM   5868  C33 POPEn  97      65.502  14.746  32.588  1.00  0.00           C
ATOM   5871  C34 POPEn  97      64.451  13.846  33.237  1.00  0.00           C
ATOM   5874  C35 POPEn  97      65.061  12.886  34.257  1.00  0.00           C
ATOM   5877  C36 POPEn  97      64.021  11.956  34.878  1.00  0.00           C
ATOM   5880  C37 POPEn  97      64.551  11.206  36.097  1.00  0.00           C
ATOM   5883  C38 POPEn  97      63.452  10.336  36.717  1.00  0.00           C
ATOM   5886  C39 POPEn  97      63.532  10.216  38.237  1.00  0.00           C
ATOM   5889 0C31 POPEn  97      64.602   9.226  38.708  1.00  0.00           C
ATOM   5892 1C31 POPEn  97      64.922   9.396  40.188  1.00  0.00           C
ATOM   5895 2C31 POPEn  97      66.142   8.566  40.627  1.00  0.00           C
ATOM   5898 3C31 POPEn  97      66.741   9.046  41.947  1.00  0.00           C
ATOM   5901 4C31 POPEn  97      65.762   9.026  43.127  1.00  0.00           C
ATOM   5904 5C31 POPEn  97      66.441   9.406  44.447  1.00  0.00           C
ATOM   5907 6C31 POPEn  97      65.462   9.576  45.607  1.00  0.00           C
ATOM   5911  NH3 POPEo  98       8.292  77.806  27.238  1.00  0.00           N
ATOM   5915  C12 POPEo  98       7.102  76.897  27.178  1.00  0.00           C
ATOM   5918  C11 POPEo  98       7.241  75.756  28.198  1.00  0.00           C
ATOM   5921  P   POPEo  98       8.792  73.716  28.757  1.00  0.00           P
ATOM   5922  O13 POPEo  98       9.142  72.637  27.818  1.00  0.00           O
ATOM   5923  O14 POPEo  98       9.692  73.997  29.897  1.00  0.00           O
ATOM   5924  O11 POPEo  98       7.372  73.336  29.358  1.00  0.00           O
ATOM   5925  O12 POPEo  98       8.482  75.086  27.987  1.00  0.00           O
ATOM   5926  C1  POPEo  98       7.202  72.056  29.987  1.00  0.00           C
ATOM   5929  C2  POPEo  98       6.012  72.076  30.998  1.00  0.00           C
ATOM   5931  O21 POPEo  98       5.152  70.967  30.728  1.00  0.00           O
ATOM   5932  C21 POPEo  98       5.272  69.776  31.337  1.00  0.00           C
ATOM   5933  O22 POPEo  98       4.402  68.927  31.298  1.00  0.00           O
ATOM   5934  C22 POPEo  98       6.572  69.496  32.127  1.00  0.00           C
ATOM   5937  C3  POPEo  98       5.202  73.406  30.947  1.00  0.00           C
ATOM   5940  O31 POPEo  98       4.072  73.427  31.847  1.00  0.00           O
ATOM   5941  C31 POPEo  98       4.312  73.857  33.088  1.00  0.00           C
ATOM   5942  O32 POPEo  98       5.402  74.176  33.528  1.00  0.00           O
ATOM   5943  C32 POPEo  98       3.012  73.916  33.878  1.00  0.00           C
ATOM   5946  C23 POPEo  98       6.362  68.456  33.278  1.00  0.00           C
ATOM   5949  C24 POPEo  98       6.212  69.076  34.697  1.00  0.00           C
ATOM   5952  C25 POPEo  98       4.942  68.636  35.458  1.00  0.00           C
ATOM   5955  C26 POPEo  98       5.092  67.436  36.408  1.00  0.00           C
ATOM   5958  C27 POPEo  98       3.772  67.186  37.158  1.00  0.00           C
ATOM   5961  C28 POPEo  98       3.852  66.067  38.217  1.00  0.00           C
ATOM   5964  C29 POPEo  98       2.852  66.296  39.327  1.00  0.00           C
ATOM   5966 0C21 POPEo  98       2.512  65.436  40.298  1.00  0.00           C
ATOM   5968 1C21 POPEo  98       3.032  64.036  40.478  1.00  0.00           C
ATOM   5971 2C21 POPEo  98       2.502  63.386  41.778  1.00  0.00           C
ATOM   5974 3C21 POPEo  98       0.979  63.166  41.798  1.00  0.00           C
ATOM   5977 4C21 POPEo  98       0.459  62.736  43.167  1.00  0.00           C
ATOM   5980 5C21 POPEo  98      -1.001  62.266  43.118  1.00  0.00           C
ATOM   5983 6C21 POPEo  98      -1.541  61.887  44.497  1.00  0.00           C
ATOM   5986 7C21 POPEo  98      -2.961  61.326  44.417  1.00  0.00           C
ATOM   5989 8C21 POPEo  98      -3.591  61.046  45.778  1.00  0.00           C
ATOM   5993  C33 POPEo  98       3.212  74.636  35.228  1.00  0.00           C
ATOM   5996  C34 POPEo  98       1.942  74.717  36.077  1.00  0.00           C
ATOM   5999  C35 POPEo  98       2.152  75.496  37.378  1.00  0.00           C
ATOM   6002  C36 POPEo  98       2.992  74.736  38.418  1.00  0.00           C
ATOM   6005  C37 POPEo  98       3.282  75.586  39.658  1.00  0.00           C
ATOM   6008  C38 POPEo  98       4.272  74.946  40.647  1.00  0.00           C
ATOM   6011  C39 POPEo  98       3.662  73.776  41.438  1.00  0.00           C
ATOM   6014 0C31 POPEo  98       2.892  74.286  42.668  1.00  0.00           C
ATOM   6017 1C31 POPEo  98       2.002  73.236  43.328  1.00  0.00           C
ATOM   6020 2C31 POPEo  98       1.652  73.567  44.788  1.00  0.00           C
ATOM   6023 3C31 POPEo  98       1.139  75.006  44.987  1.00  0.00           C
ATOM   6026 4C31 POPEo  98       0.709  75.296  46.427  1.00  0.00           C
ATOM   6029 5C31 POPEo  98       0.319  76.766  46.637  1.00  0.00           C
ATOM   6032 6C31 POPEo  98      -0.121  77.086  48.068  1.00  0.00           C
ATOM   6036  NH3 POPEp  99      86.071 109.926  25.898  1.00  0.00           N
ATOM   6040  C12 POPEp  99      86.322 110.856  24.738  1.00  0.00           C
ATOM   6043  C11 POPEp  99      87.791 111.326  24.708  1.00  0.00           C
ATOM   6046  P   POPEp  99      87.662 113.037  26.688  1.00  0.00           P
ATOM   6047  O13 POPEp  99      87.741 114.266  25.858  1.00  0.00           O
ATOM   6048  O14 POPEp  99      86.351 112.727  27.248  1.00  0.00           O
ATOM   6049  O11 POPEp  99      88.711 113.177  27.888  1.00  0.00           O
ATOM   6050  O12 POPEp  99      88.271 111.766  25.978  1.00  0.00           O
ATOM   6051  C1  POPEp  99      88.201 112.766  29.177  1.00  0.00           C
ATOM   6054  C2  POPEp  99      89.102 113.216  30.347  1.00  0.00           C
ATOM   6056  O21 POPEp  99      88.291 113.216  31.547  1.00  0.00           O
ATOM   6057  C21 POPEp  99      88.652 112.376  32.498  1.00  0.00           C
ATOM   6058  O22 POPEp  99      89.572 111.576  32.448  1.00  0.00           O
ATOM   6059  C22 POPEp  99      87.672 112.537  33.678  1.00  0.00           C
ATOM   6062  C3  POPEp  99      89.622 114.656  30.138  1.00  0.00           C
ATOM   6065  O31 POPEp  99      90.392 115.136  31.257  1.00  0.00           O
ATOM   6066  C31 POPEp  99      91.602 114.606  31.358  1.00  0.00           C
ATOM   6067  O32 POPEp  99      92.122 113.866  30.538  1.00  0.00           O
ATOM   6068  C32 POPEp  99      92.262 115.126  32.638  1.00  0.00           C
ATOM   6071  C23 POPEp  99      88.362 112.946  35.007  1.00  0.00           C
ATOM   6074  C24 POPEp  99      87.382 113.476  36.068  1.00  0.00           C
ATOM   6077  C25 POPEp  99      86.772 112.406  36.987  1.00  0.00           C
ATOM   6080  C26 POPEp  99      87.402 112.376  38.397  1.00  0.00           C
ATOM   6083  C27 POPEp  99      86.912 111.186  39.228  1.00  0.00           C
ATOM   6086  C28 POPEp  99      87.601 111.056  40.597  1.00  0.00           C
ATOM   6089  C29 POPEp  99      87.002 111.916  41.688  1.00  0.00           C
ATOM   6091 0C21 POPEp  99      86.241 111.497  42.717  1.00  0.00           C
ATOM   6093 1C21 POPEp  99      85.831 110.076  43.037  1.00  0.00           C
ATOM   6096 2C21 POPEp  99      86.051 109.656  44.497  1.00  0.00           C
ATOM   6099 3C21 POPEp  99      85.042 110.247  45.498  1.00  0.00           C
ATOM   6102 4C21 POPEp  99      85.172 109.567  46.877  1.00  0.00           C
ATOM   6105 5C21 POPEp  99      84.311 110.186  47.987  1.00  0.00           C
ATOM   6108 6C21 POPEp  99      84.892 111.477  48.577  1.00  0.00           C
ATOM   6111 7C21 POPEp  99      84.192 111.866  49.888  1.00  0.00           C
ATOM   6114 8C21 POPEp  99      84.811 113.056  50.627  1.00  0.00           C
ATOM   6118  C33 POPEp  99      92.981 114.026  33.438  1.00  0.00           C
ATOM   6121  C34 POPEp  99      92.112 113.336  34.497  1.00  0.00           C
ATOM   6124  C35 POPEp  99      91.811 114.216  35.737  1.00  0.00           C
ATOM   6127  C36 POPEp  99      91.432 113.356  36.948  1.00  0.00           C
ATOM   6130  C37 POPEp  99      91.152 114.146  38.237  1.00  0.00           C
ATOM   6133  C38 POPEp  99      91.442 113.256  39.458  1.00  0.00           C
ATOM   6136  C39 POPEp  99      90.841 113.766  40.778  1.00  0.00           C
ATOM   6139 0C31 POPEp  99      91.172 112.817  41.927  1.00  0.00           C
ATOM   6142 1C31 POPEp  99      90.582 113.256  43.267  1.00  0.00           C
ATOM   6145 2C31 POPEp  99      91.102 112.366  44.408  1.00  0.00           C
ATOM   6148 3C31 POPEp  99      90.382 112.587  45.728  1.00  0.00           C
ATOM   6151 4C31 POPEp  99      91.021 111.796  46.877  1.00  0.00           C
ATOM   6154 5C31 POPEp  99      90.131 111.766  48.118  1.00  0.00           C
ATOM   6157 6C31 POPEp  99      90.691 110.957  49.287  1.00  0.00           C
ATOM   6161  NH3 POPEq 100      82.131  88.846  29.208  1.00  0.00           N
ATOM   6165  C12 POPEq 100      82.701  88.876  27.818  1.00  0.00           C
ATOM   6168  C11 POPEq 100      81.712  88.226  26.838  1.00  0.00           C
ATOM   6171  P   POPEq 100      79.741  86.576  26.688  1.00  0.00           P
ATOM   6172  O13 POPEq 100      80.352  85.406  26.028  1.00  0.00           O
ATOM   6173  O14 POPEq 100      79.052  87.576  25.858  1.00  0.00           O
ATOM   6174  O11 POPEq 100      78.752  86.077  27.768  1.00  0.00           O
ATOM   6175  O12 POPEq 100      80.862  87.296  27.528  1.00  0.00           O
ATOM   6176  C1  POPEq 100      79.091  85.677  29.078  1.00  0.00           C
ATOM   6179  C2  POPEq 100      78.451  86.596  30.118  1.00  0.00           C
ATOM   6181  O21 POPEq 100      78.332  85.856  31.337  1.00  0.00           O
ATOM   6182  C21 POPEq 100      79.261  85.966  32.248  1.00  0.00           C
ATOM   6183  O22 POPEq 100      80.302  86.596  32.137  1.00  0.00           O
ATOM   6184  C22 POPEq 100      78.642  85.406  33.558  1.00  0.00           C
ATOM   6187  C3  POPEq 100      77.041  87.076  29.678  1.00  0.00           C
ATOM   6190  O31 POPEq 100      76.542  88.056  30.618  1.00  0.00           O
ATOM   6191  C31 POPEq 100      75.902  87.556  31.658  1.00  0.00           C
ATOM   6192  O32 POPEq 100      75.622  86.386  31.838  1.00  0.00           O
ATOM   6193  C32 POPEq 100      75.731  88.636  32.717  1.00  0.00           C
ATOM   6196  C23 POPEq 100      78.981  83.957  34.037  1.00  0.00           C
ATOM   6199  C24 POPEq 100      77.871  83.466  35.007  1.00  0.00           C
ATOM   6202  C25 POPEq 100      78.192  82.276  35.938  1.00  0.00           C
ATOM   6205  C26 POPEq 100      76.922  81.497  36.358  1.00  0.00           C
ATOM   6208  C27 POPEq 100      76.991  80.747  37.708  1.00  0.00           C
ATOM   6211  C28 POPEq 100      76.542  81.506  38.987  1.00  0.00           C
ATOM   6214  C29 POPEq 100      75.072  81.916  39.048  1.00  0.00           C
ATOM   6216 0C21 POPEq 100      74.072  81.287  39.688  1.00  0.00           C
ATOM   6218 1C21 POPEq 100      74.161  79.996  40.438  1.00  0.00           C
ATOM   6221 2C21 POPEq 100      74.102  80.236  41.958  1.00  0.00           C
ATOM   6224 3C21 POPEq 100      72.722  80.656  42.487  1.00  0.00           C
ATOM   6227 4C21 POPEq 100      72.691  80.607  44.018  1.00  0.00           C
ATOM   6230 5C21 POPEq 100      71.381  81.136  44.618  1.00  0.00           C
ATOM   6233 6C21 POPEq 100      71.272  80.796  46.108  1.00  0.00           C
ATOM   6236 7C21 POPEq 100      70.002  81.357  46.757  1.00  0.00           C
ATOM   6239 8C21 POPEq 100      69.782  80.836  48.188  1.00  0.00           C
ATOM   6243  C33 POPEq 100      77.121  89.216  33.097  1.00  0.00           C
ATOM   6246  C34 POPEq 100      77.082  90.247  34.247  1.00  0.00           C
ATOM   6249  C35 POPEq 100      76.771  89.576  35.577  1.00  0.00           C
ATOM   6252  C36 POPEq 100      77.061  90.426  36.818  1.00  0.00           C
ATOM   6255  C37 POPEq 100      76.661  89.696  38.107  1.00  0.00           C
ATOM   6258  C38 POPEq 100      76.922  90.507  39.378  1.00  0.00           C
ATOM   6261  C39 POPEq 100      76.462  89.757  40.638  1.00  0.00           C
ATOM   6264 0C31 POPEq 100      76.572  90.576  41.927  1.00  0.00           C
ATOM   6267 1C31 POPEq 100      75.972  89.827  43.118  1.00  0.00           C
ATOM   6270 2C31 POPEq 100      76.282  90.446  44.478  1.00  0.00           C
ATOM   6273 3C31 POPEq 100      75.722  91.857  44.678  1.00  0.00           C
ATOM   6276 4C31 POPEq 100      76.021  92.376  46.088  1.00  0.00           C
ATOM   6279 5C31 POPEq 100      75.471  93.776  46.357  1.00  0.00           C
ATOM   6282 6C31 POPEq 100      75.871  94.296  47.747  1.00  0.00           C
ATOM   6286  NH3 POPEr 101      60.182   8.286  23.538  1.00  0.00           N
ATOM   6290  C12 POPEr 101      59.012   9.076  23.017  1.00  0.00           C
ATOM   6293  C11 POPEr 101      57.811   9.056  23.997  1.00  0.00           C
ATOM   6296  P   POPEr 101      56.001   9.246  22.218  1.00  0.00           P
ATOM   6297  O13 POPEr 101      56.502   9.976  21.048  1.00  0.00           O
ATOM   6298  O14 POPEr 101      56.172   7.776  22.178  1.00  0.00           O
ATOM   6299  O11 POPEr 101      54.451   9.546  22.378  1.00  0.00           O
ATOM   6300  O12 POPEr 101      56.701   9.836  23.517  1.00  0.00           O
ATOM   6301  C1  POPEr 101      53.732   8.856  23.418  1.00  0.00           C
ATOM   6304  C2  POPEr 101      53.842   9.606  24.767  1.00  0.00           C
ATOM   6306  O21 POPEr 101      52.872   9.026  25.658  1.00  0.00           O
ATOM   6307  C21 POPEr 101      53.332   8.056  26.438  1.00  0.00           C
ATOM   6308  O22 POPEr 101      54.512   7.786  26.607  1.00  0.00           O
ATOM   6309  C22 POPEr 101      52.172   7.436  27.197  1.00  0.00           C
ATOM   6312  C3  POPEr 101      53.652  11.156  24.637  1.00  0.00           C
ATOM   6315  O31 POPEr 101      52.392  11.656  25.128  1.00  0.00           O
ATOM   6316  C31 POPEr 101      52.221  12.136  26.378  1.00  0.00           C
ATOM   6317  O32 POPEr 101      51.191  12.686  26.708  1.00  0.00           O
ATOM   6318  C32 POPEr 101      53.411  11.866  27.308  1.00  0.00           C
ATOM   6321  C23 POPEr 101      52.701   6.796  28.488  1.00  0.00           C
ATOM   6324  C24 POPEr 101      51.612   6.416  29.487  1.00  0.00           C
ATOM   6327  C25 POPEr 101      52.262   5.896  30.778  1.00  0.00           C
ATOM   6330  C26 POPEr 101      51.261   5.636  31.908  1.00  0.00           C
ATOM   6333  C27 POPEr 101      51.962   4.976  33.107  1.00  0.00           C
ATOM   6336  C28 POPEr 101      51.022   4.746  34.307  1.00  0.00           C
ATOM   6339  C29 POPEr 101      50.991   5.916  35.257  1.00  0.00           C
ATOM   6341 0C21 POPEr 101      50.841   5.836  36.597  1.00  0.00           C
ATOM   6343 1C21 POPEr 101      50.591   4.586  37.408  1.00  0.00           C
ATOM   6346 2C21 POPEr 101      51.802   4.246  38.307  1.00  0.00           C
ATOM   6349 3C21 POPEr 101      51.512   3.086  39.278  1.00  0.00           C
ATOM   6352 4C21 POPEr 101      52.701   2.806  40.217  1.00  0.00           C
ATOM   6355 5C21 POPEr 101      52.402   1.726  41.268  1.00  0.00           C
ATOM   6358 6C21 POPEr 101      53.471   1.646  42.358  1.00  0.00           C
ATOM   6361 7C21 POPEr 101      53.061   0.773  43.547  1.00  0.00           C
ATOM   6364 8C21 POPEr 101      54.012   0.883  44.738  1.00  0.00           C
ATOM   6368  C33 POPEr 101      53.112  12.036  28.798  1.00  0.00           C
ATOM   6371  C34 POPEr 101      54.381  11.756  29.618  1.00  0.00           C
ATOM   6374  C35 POPEr 101      54.172  11.916  31.118  1.00  0.00           C
ATOM   6377  C36 POPEr 101      55.482  12.116  31.888  1.00  0.00           C
ATOM   6380  C37 POPEr 101      55.172  12.506  33.338  1.00  0.00           C
ATOM   6383  C38 POPEr 101      56.391  12.856  34.197  1.00  0.00           C
ATOM   6386  C39 POPEr 101      55.901  13.456  35.517  1.00  0.00           C
ATOM   6389 0C31 POPEr 101      56.971  13.756  36.568  1.00  0.00           C
ATOM   6392 1C31 POPEr 101      56.391  14.716  37.608  1.00  0.00           C
ATOM   6395 2C31 POPEr 101      57.221  14.896  38.888  1.00  0.00           C
ATOM   6398 3C31 POPEr 101      56.591  15.986  39.768  1.00  0.00           C
ATOM   6401 4C31 POPEr 101      57.082  15.976  41.217  1.00  0.00           C
ATOM   6404 5C31 POPEr 101      56.362  17.026  42.078  1.00  0.00           C
ATOM   6407 6C31 POPEr 101      56.692  16.936  43.568  1.00  0.00           C
ATOM   6411  NH3 POPEs 102      43.691  71.216  66.967  1.00  0.00           N
ATOM   6415  C12 POPEs 102      42.951  70.207  66.107  1.00  0.00           C
ATOM   6418  C11 POPEs 102      41.482  69.927  66.527  1.00  0.00           C
ATOM   6421  P   POPEs 102      39.922  67.747  66.497  1.00  0.00           P
ATOM   6422  O13 POPEs 102      40.232  66.846  67.637  1.00  0.00           O
ATOM   6423  O14 POPEs 102      38.741  68.616  66.678  1.00  0.00           O
ATOM   6424  O11 POPEs 102      39.682  66.946  65.158  1.00  0.00           O
ATOM   6425  O12 POPEs 102      41.202  68.596  66.138  1.00  0.00           O
ATOM   6426  C1  POPEs 102      39.451  67.686  63.947  1.00  0.00           C
ATOM   6429  C2  POPEs 102      38.432  66.946  63.037  1.00  0.00           C
ATOM   6431  O21 POPEs 102      38.262  67.747  61.847  1.00  0.00           O
ATOM   6432  C21 POPEs 102      37.852  67.096  60.778  1.00  0.00           C
ATOM   6433  O22 POPEs 102      37.672  65.897  60.677  1.00  0.00           O
ATOM   6434  C22 POPEs 102      37.642  68.086  59.628  1.00  0.00           C
ATOM   6437  C3  POPEs 102      37.071  66.746  63.778  1.00  0.00           C
ATOM   6440  O31 POPEs 102      36.271  65.756  63.118  1.00  0.00           O
ATOM   6441  C31 POPEs 102      35.032  66.026  62.788  1.00  0.00           C
ATOM   6442  O32 POPEs 102      34.341  66.936  63.208  1.00  0.00           O
ATOM   6443  C32 POPEs 102      34.612  65.006  61.757  1.00  0.00           C
ATOM   6446  C23 POPEs 102      36.881  67.416  58.468  1.00  0.00           C
ATOM   6449  C24 POPEs 102      36.712  68.316  57.238  1.00  0.00           C
ATOM   6452  C25 POPEs 102      35.701  67.756  56.228  1.00  0.00           C
ATOM   6455  C26 POPEs 102      36.072  66.396  55.627  1.00  0.00           C
ATOM   6458  C27 POPEs 102      36.872  66.497  54.307  1.00  0.00           C
ATOM   6461  C28 POPEs 102      37.352  65.126  53.778  1.00  0.00           C
ATOM   6464  C29 POPEs 102      36.201  64.186  53.547  1.00  0.00           C
ATOM   6466 0C21 POPEs 102      35.651  63.836  52.368  1.00  0.00           C
ATOM   6468 1C21 POPEs 102      36.051  64.296  50.988  1.00  0.00           C
ATOM   6471 2C21 POPEs 102      35.991  63.156  49.938  1.00  0.00           C
ATOM   6474 3C21 POPEs 102      34.631  62.446  49.928  1.00  0.00           C
ATOM   6477 4C21 POPEs 102      34.291  61.707  48.638  1.00  0.00           C
ATOM   6480 5C21 POPEs 102      32.852  61.196  48.728  1.00  0.00           C
ATOM   6483 6C21 POPEs 102      32.422  60.336  47.537  1.00  0.00           C
ATOM   6486 7C21 POPEs 102      30.951  59.916  47.658  1.00  0.00           C
ATOM   6489 8C21 POPEs 102      30.562  58.906  46.588  1.00  0.00           C
ATOM   6493  C33 POPEs 102      33.411  65.476  60.907  1.00  0.00           C
ATOM   6496  C34 POPEs 102      33.162  64.466  59.788  1.00  0.00           C
ATOM   6499  C35 POPEs 102      32.002  64.826  58.868  1.00  0.00           C
ATOM   6502  C36 POPEs 102      31.982  63.946  57.618  1.00  0.00           C
ATOM   6505  C37 POPEs 102      30.651  64.106  56.888  1.00  0.00           C
ATOM   6508  C38 POPEs 102      30.721  63.596  55.448  1.00  0.00           C
ATOM   6511  C39 POPEs 102      29.482  64.056  54.678  1.00  0.00           C
ATOM   6514 0C31 POPEs 102      29.612  63.887  53.167  1.00  0.00           C
ATOM   6517 1C31 POPEs 102      28.481  64.626  52.458  1.00  0.00           C
ATOM   6520 2C31 POPEs 102      28.532  64.457  50.938  1.00  0.00           C
ATOM   6523 3C31 POPEs 102      28.182  63.036  50.498  1.00  0.00           C
ATOM   6526 4C31 POPEs 102      27.981  62.986  48.978  1.00  0.00           C
ATOM   6529 5C31 POPEs 102      27.452  61.637  48.518  1.00  0.00           C
ATOM   6532 6C31 POPEs 102      26.971  61.696  47.067  1.00  0.00           C
ATOM   6536  NH3 POPEt 103      20.782  -2.937  32.257  1.00  0.00           N
ATOM   6540  C12 POPEt 103      21.051  -1.957  31.147  1.00  0.00           C
ATOM   6543  C11 POPEt 103      20.202  -2.257  29.908  1.00  0.00           C
ATOM   6546  P   POPEt 103      18.332  -0.387  29.808  1.00  0.00           P
ATOM   6547  O13 POPEt 103      17.092  -0.597  29.028  1.00  0.00           O
ATOM   6548  O14 POPEt 103      19.381   0.373  29.097  1.00  0.00           O
ATOM   6549  O11 POPEt 103      17.991   0.233  31.228  1.00  0.00           O
ATOM   6550  O12 POPEt 103      18.852  -1.847  30.147  1.00  0.00           O
ATOM   6551  C1  POPEt 103      17.032  -0.337  32.127  1.00  0.00           C
ATOM   6554  C2  POPEt 103      17.522  -0.317  33.618  1.00  0.00           C
ATOM   6556  O21 POPEt 103      16.462   0.133  34.487  1.00  0.00           O
ATOM   6557  C21 POPEt 103      15.412  -0.657  34.627  1.00  0.00           C
ATOM   6558  O22 POPEt 103      15.312  -1.797  34.197  1.00  0.00           O
ATOM   6559  C22 POPEt 103      14.292   0.123  35.327  1.00  0.00           C
ATOM   6562  C3  POPEt 103      18.752   0.633  33.808  1.00  0.00           C
ATOM   6565  O31 POPEt 103      19.212   0.643  35.188  1.00  0.00           O
ATOM   6566  C31 POPEt 103      19.662   1.826  35.618  1.00  0.00           C
ATOM   6567  O32 POPEt 103      19.702   2.856  34.967  1.00  0.00           O
ATOM   6568  C32 POPEt 103      20.102   1.716  37.077  1.00  0.00           C
ATOM   6571  C23 POPEt 103      14.412   0.193  36.868  1.00  0.00           C
ATOM   6574  C24 POPEt 103      15.502   1.153  37.368  1.00  0.00           C
ATOM   6577  C25 POPEt 103      15.662   1.193  38.897  1.00  0.00           C
ATOM   6580  C26 POPEt 103      14.972   2.366  39.608  1.00  0.00           C
ATOM   6583  C27 POPEt 103      15.462   2.496  41.068  1.00  0.00           C
ATOM   6586  C28 POPEt 103      14.991   3.776  41.798  1.00  0.00           C
ATOM   6589  C29 POPEt 103      15.572   3.806  43.197  1.00  0.00           C
ATOM   6591 0C21 POPEt 103      15.652   4.866  44.028  1.00  0.00           C
ATOM   6593 1C21 POPEt 103      15.182   6.276  43.757  1.00  0.00           C
ATOM   6596 2C21 POPEt 103      16.032   7.356  44.467  1.00  0.00           C
ATOM   6599 3C21 POPEt 103      15.982   7.276  45.998  1.00  0.00           C
ATOM   6602 4C21 POPEt 103      16.701   8.426  46.717  1.00  0.00           C
ATOM   6605 5C21 POPEt 103      16.672   8.276  48.247  1.00  0.00           C
ATOM   6608 6C21 POPEt 103      17.512   7.096  48.748  1.00  0.00           C
ATOM   6611 7C21 POPEt 103      17.752   7.136  50.268  1.00  0.00           C
ATOM   6614 8C21 POPEt 103      18.432   5.876  50.807  1.00  0.00           C
ATOM   6618  C33 POPEt 103      20.642   3.056  37.627  1.00  0.00           C
ATOM   6621  C34 POPEt 103      20.782   3.046  39.158  1.00  0.00           C
ATOM   6624  C35 POPEt 103      19.741   3.936  39.857  1.00  0.00           C
ATOM   6627  C36 POPEt 103      19.362   3.466  41.268  1.00  0.00           C
ATOM   6630  C37 POPEt 103      20.432   3.676  42.338  1.00  0.00           C
ATOM   6633  C38 POPEt 103      19.821   3.596  43.748  1.00  0.00           C
ATOM   6636  C39 POPEt 103      20.852   3.796  44.878  1.00  0.00           C
ATOM   6639 0C31 POPEt 103      21.652   2.536  45.217  1.00  0.00           C
ATOM   6642 1C31 POPEt 103      22.821   2.836  46.167  1.00  0.00           C
ATOM   6645 2C31 POPEt 103      23.752   1.646  46.438  1.00  0.00           C
ATOM   6648 3C31 POPEt 103      24.772   1.946  47.537  1.00  0.00           C
ATOM   6651 4C31 POPEt 103      25.752   3.096  47.207  1.00  0.00           C
ATOM   6654 5C31 POPEt 103      26.322   3.776  48.447  1.00  0.00           C
ATOM   6657 6C31 POPEt 103      27.131   5.036  48.118  1.00  0.00           C
ATOM   6661  NH3 POPEu 104     115.442  38.236  24.138  1.00  0.00           N
ATOM   6665  C12 POPEu 104     115.612  39.466  23.307  1.00  0.00           C
ATOM   6668  C11 POPEu 104     117.091  39.626  22.987  1.00  0.00           C
ATOM   6671  P   POPEu 104     118.162  41.086  24.878  1.00  0.00           P
ATOM   6672  O13 POPEu 104     117.802  42.206  23.977  1.00  0.00           O
ATOM   6673  O14 POPEu 104     119.541  41.077  25.357  1.00  0.00           O
ATOM   6674  O11 POPEu 104     117.201  41.136  26.108  1.00  0.00           O
ATOM   6675  O12 POPEu 104     117.852  39.716  24.188  1.00  0.00           O
ATOM   6676  C1  POPEu 104     117.262  40.146  27.137  1.00  0.00           C
ATOM   6679  C2  POPEu 104     118.492  40.256  28.097  1.00  0.00           C
ATOM   6681  O21 POPEu 104     118.112  39.776  29.398  1.00  0.00           O
ATOM   6682  C21 POPEu 104     118.151  38.476  29.567  1.00  0.00           C
ATOM   6683  O22 POPEu 104     118.472  37.636  28.748  1.00  0.00           O
ATOM   6684  C22 POPEu 104     117.682  38.196  30.998  1.00  0.00           C
ATOM   6687  C3  POPEu 104     119.032  41.726  28.257  1.00  0.00           C
ATOM   6690  O31 POPEu 104     119.241  42.086  29.637  1.00  0.00           O
ATOM   6691  C31 POPEu 104     118.151  42.596  30.227  1.00  0.00           C
ATOM   6692  O32 POPEu 104     117.262  43.196  29.657  1.00  0.00           O
ATOM   6693  C32 POPEu 104     118.172  42.236  31.708  1.00  0.00           C
ATOM   6696  C23 POPEu 104     118.311  36.936  31.648  1.00  0.00           C
ATOM   6699  C24 POPEu 104     119.771  37.116  32.108  1.00  0.00           C
ATOM   6702  C25 POPEu 104     119.981  38.216  33.158  1.00  0.00           C
ATOM   6705  C26 POPEu 104     121.412  38.206  33.728  1.00  0.00           C
ATOM   6708  C27 POPEu 104     121.621  37.206  34.878  1.00  0.00           C
ATOM   6711  C28 POPEu 104     121.201  37.766  36.248  1.00  0.00           C
ATOM   6714  C29 POPEu 104     121.591  36.856  37.388  1.00  0.00           C
ATOM   6716 0C21 POPEu 104     120.771  36.026  38.048  1.00  0.00           C
ATOM   6718 1C21 POPEu 104     119.311  35.836  37.757  1.00  0.00           C
ATOM   6721 2C21 POPEu 104     118.661  34.686  38.568  1.00  0.00           C
ATOM   6724 3C21 POPEu 104     118.612  34.936  40.077  1.00  0.00           C
ATOM   6727 4C21 POPEu 104     118.071  33.726  40.848  1.00  0.00           C
ATOM   6730 5C21 POPEu 104     118.241  33.876  42.368  1.00  0.00           C
ATOM   6733 6C21 POPEu 104     118.102  32.546  43.118  1.00  0.00           C
ATOM   6736 7C21 POPEu 104     118.561  32.666  44.578  1.00  0.00           C
ATOM   6739 8C21 POPEu 104     118.561  31.326  45.317  1.00  0.00           C
ATOM   6743  C33 POPEu 104     116.782  42.026  32.368  1.00  0.00           C
ATOM   6746  C34 POPEu 104     116.891  41.957  33.908  1.00  0.00           C
ATOM   6749  C35 POPEu 104     115.782  41.147  34.608  1.00  0.00           C
ATOM   6752  C36 POPEu 104     114.371  41.476  34.097  1.00  0.00           C
ATOM   6755  C37 POPEu 104     113.241  40.746  34.847  1.00  0.00           C
ATOM   6758  C38 POPEu 104     112.832  41.386  36.177  1.00  0.00           C
ATOM   6761  C39 POPEu 104     111.941  42.626  36.018  1.00  0.00           C
ATOM   6764 0C31 POPEu 104     111.602  43.296  37.357  1.00  0.00           C
ATOM   6767 1C31 POPEu 104     110.852  44.626  37.197  1.00  0.00           C
ATOM   6770 2C31 POPEu 104     110.332  45.206  38.518  1.00  0.00           C
ATOM   6773 3C31 POPEu 104     108.811  45.006  38.708  1.00  0.00           C
ATOM   6776 4C31 POPEu 104     108.362  43.536  38.778  1.00  0.00           C
ATOM   6779 5C31 POPEu 104     106.842  43.436  38.897  1.00  0.00           C
ATOM   6782 6C31 POPEu 104     106.341  41.996  38.998  1.00  0.00           C
ATOM   6786  NH3 POPEv 105      78.962  27.986  69.087  1.00  0.00           N
ATOM   6790  C12 POPEv 105      80.241  28.186  69.867  1.00  0.00           C
ATOM   6793  C11 POPEv 105      81.422  28.646  68.997  1.00  0.00           C
ATOM   6796  P   POPEv 105      83.962  29.326  69.147  1.00  0.00           P
ATOM   6797  O13 POPEv 105      84.282  30.676  69.637  1.00  0.00           O
ATOM   6798  O14 POPEv 105      84.932  28.216  69.347  1.00  0.00           O
ATOM   6799  O11 POPEv 105      83.602  29.466  67.607  1.00  0.00           O
ATOM   6800  O12 POPEv 105      82.572  28.896  69.818  1.00  0.00           O
ATOM   6801  C1  POPEv 105      84.491  30.236  66.798  1.00  0.00           C
ATOM   6804  C2  POPEv 105      83.932  30.366  65.368  1.00  0.00           C
ATOM   6806  O21 POPEv 105      84.862  31.126  64.587  1.00  0.00           O
ATOM   6807  C21 POPEv 105      84.892  30.776  63.317  1.00  0.00           C
ATOM   6808  O22 POPEv 105      84.292  29.836  62.817  1.00  0.00           O
ATOM   6809  C22 POPEv 105      85.852  31.656  62.518  1.00  0.00           C
ATOM   6812  C3  POPEv 105      82.511  31.016  65.368  1.00  0.00           C
ATOM   6815  O31 POPEv 105      82.011  31.276  64.038  1.00  0.00           O
ATOM   6816  C31 POPEv 105      81.022  30.536  63.568  1.00  0.00           C
ATOM   6817  O32 POPEv 105      80.442  29.646  64.167  1.00  0.00           O
ATOM   6818  C32 POPEv 105      80.682  31.016  62.148  1.00  0.00           C
ATOM   6821  C23 POPEv 105      85.761  31.316  61.018  1.00  0.00           C
ATOM   6824  C24 POPEv 105      86.611  32.236  60.127  1.00  0.00           C
ATOM   6827  C25 POPEv 105      86.541  31.826  58.658  1.00  0.00           C
ATOM   6830  C26 POPEv 105      87.451  32.676  57.757  1.00  0.00           C
ATOM   6833  C27 POPEv 105      87.601  32.096  56.348  1.00  0.00           C
ATOM   6836  C28 POPEv 105      88.602  32.876  55.478  1.00  0.00           C
ATOM   6839  C29 POPEv 105      88.011  34.086  54.797  1.00  0.00           C
ATOM   6841 0C21 POPEv 105      88.642  34.866  53.897  1.00  0.00           C
ATOM   6843 1C21 POPEv 105      90.061  34.676  53.418  1.00  0.00           C
ATOM   6846 2C21 POPEv 105      90.162  34.426  51.897  1.00  0.00           C
ATOM   6849 3C21 POPEv 105      90.002  35.706  51.068  1.00  0.00           C
ATOM   6852 4C21 POPEv 105      90.081  35.457  49.548  1.00  0.00           C
ATOM   6855 5C21 POPEv 105      88.841  34.746  48.978  1.00  0.00           C
ATOM   6858 6C21 POPEv 105      89.111  33.296  48.558  1.00  0.00           C
ATOM   6861 7C21 POPEv 105      87.871  32.616  47.958  1.00  0.00           C
ATOM   6864 8C21 POPEv 105      88.172  31.236  47.368  1.00  0.00           C
ATOM   6868  C33 POPEv 105      81.521  30.326  61.058  1.00  0.00           C
ATOM   6871  C34 POPEv 105      80.992  30.546  59.628  1.00  0.00           C
ATOM   6874  C35 POPEv 105      81.012  32.006  59.147  1.00  0.00           C
ATOM   6877  C36 POPEv 105      82.392  32.506  58.708  1.00  0.00           C
ATOM   6880  C37 POPEv 105      82.352  34.016  58.427  1.00  0.00           C
ATOM   6883  C38 POPEv 105      83.691  34.646  58.027  1.00  0.00           C
ATOM   6886  C39 POPEv 105      83.561  36.166  57.897  1.00  0.00           C
ATOM   6889 0C31 POPEv 105      84.581  36.806  56.958  1.00  0.00           C
ATOM   6892 1C31 POPEv 105      86.012  36.796  57.487  1.00  0.00           C
ATOM   6895 2C31 POPEv 105      87.002  37.306  56.438  1.00  0.00           C
ATOM   6898 3C31 POPEv 105      88.411  37.566  56.978  1.00  0.00           C
ATOM   6901 4C31 POPEv 105      89.032  36.416  57.788  1.00  0.00           C
ATOM   6904 5C31 POPEv 105      90.561  36.506  57.817  1.00  0.00           C
ATOM   6907 6C31 POPEv 105      91.222  35.876  59.048  1.00  0.00           C
ATOM   6911  NH3 POPEw 106      34.422 108.927  69.637  1.00  0.00           N
ATOM   6915  C12 POPEw 106      35.692 108.756  70.428  1.00  0.00           C
ATOM   6918  C11 POPEw 106      36.322 110.126  70.768  1.00  0.00           C
ATOM   6921  P   POPEw 106      36.912 111.116  68.427  1.00  0.00           P
ATOM   6922  O13 POPEw 106      35.611 111.796  68.558  1.00  0.00           O
ATOM   6923  O14 POPEw 106      38.052 111.846  67.837  1.00  0.00           O
ATOM   6924  O11 POPEw 106      36.622 109.776  67.658  1.00  0.00           O
ATOM   6925  O12 POPEw 106      37.322 110.537  69.827  1.00  0.00           O
ATOM   6926  C1  POPEw 106      37.451 109.386  66.558  1.00  0.00           C
ATOM   6929  C2  POPEw 106      37.102 107.946  66.158  1.00  0.00           C
ATOM   6931  O21 POPEw 106      37.702 107.696  64.867  1.00  0.00           O
ATOM   6932  C21 POPEw 106      38.012 106.446  64.607  1.00  0.00           C
ATOM   6933  O22 POPEw 106      37.741 105.476  65.298  1.00  0.00           O
ATOM   6934  C22 POPEw 106      38.681 106.346  63.247  1.00  0.00           C
ATOM   6937  C3  POPEw 106      35.552 107.707  66.128  1.00  0.00           C
ATOM   6940  O31 POPEw 106      35.212 106.446  66.717  1.00  0.00           O
ATOM   6941  C31 POPEw 106      34.861 105.346  66.048  1.00  0.00           C
ATOM   6942  O32 POPEw 106      34.661 104.266  66.598  1.00  0.00           O
ATOM   6943  C32 POPEw 106      34.741 105.537  64.537  1.00  0.00           C
ATOM   6946  C23 POPEw 106      39.741 107.447  63.007  1.00  0.00           C
ATOM   6949  C24 POPEw 106      40.502 107.187  61.707  1.00  0.00           C
ATOM   6952  C25 POPEw 106      41.591 108.226  61.447  1.00  0.00           C
ATOM   6955  C26 POPEw 106      42.361 107.936  60.158  1.00  0.00           C
ATOM   6958  C27 POPEw 106      43.672 108.746  60.088  1.00  0.00           C
ATOM   6961  C28 POPEw 106      44.112 109.036  58.647  1.00  0.00           C
ATOM   6964  C29 POPEw 106      43.301 110.156  58.037  1.00  0.00           C
ATOM   6966 0C21 POPEw 106      43.782 111.176  57.318  1.00  0.00           C
ATOM   6968 1C21 POPEw 106      45.211 111.386  56.877  1.00  0.00           C
ATOM   6971 2C21 POPEw 106      45.311 111.287  55.357  1.00  0.00           C
ATOM   6974 3C21 POPEw 106      44.842 112.556  54.627  1.00  0.00           C
ATOM   6977 4C21 POPEw 106      44.532 112.317  53.147  1.00  0.00           C
ATOM   6980 5C21 POPEw 106      43.231 111.536  52.917  1.00  0.00           C
ATOM   6983 6C21 POPEw 106      43.422 110.087  52.448  1.00  0.00           C
ATOM   6986 7C21 POPEw 106      42.111 109.486  51.917  1.00  0.00           C
ATOM   6989 8C21 POPEw 106      42.202 108.007  51.558  1.00  0.00           C
ATOM   6993  C33 POPEw 106      34.811 104.216  63.748  1.00  0.00           C
ATOM   6996  C34 POPEw 106      35.311 104.397  62.308  1.00  0.00           C
ATOM   6999  C35 POPEw 106      34.591 105.507  61.517  1.00  0.00           C
ATOM   7002  C36 POPEw 106      33.061 105.426  61.597  1.00  0.00           C
ATOM   7005  C37 POPEw 106      32.361 106.436  60.688  1.00  0.00           C
ATOM   7008  C38 POPEw 106      31.812 105.846  59.377  1.00  0.00           C
ATOM   7011  C39 POPEw 106      32.811 104.947  58.628  1.00  0.00           C
ATOM   7014 0C31 POPEw 106      32.272 104.436  57.288  1.00  0.00           C
ATOM   7017 1C31 POPEw 106      33.282 103.496  56.618  1.00  0.00           C
ATOM   7020 2C31 POPEw 106      32.922 103.136  55.168  1.00  0.00           C
ATOM   7023 3C31 POPEw 106      31.701 102.226  55.028  1.00  0.00           C
ATOM   7026 4C31 POPEw 106      31.311 102.006  53.568  1.00  0.00           C
ATOM   7029 5C31 POPEw 106      30.002 101.236  53.407  1.00  0.00           C
ATOM   7032 6C31 POPEw 106      29.462 101.287  51.978  1.00  0.00           C
ATOM   7036  NH3 POPEx 107      52.441  33.476  71.558  1.00  0.00           N
ATOM   7040  C12 POPEx 107      51.012  33.836  71.268  1.00  0.00           C
ATOM   7043  C11 POPEx 107      50.201  32.626  70.778  1.00  0.00           C
ATOM   7046  P   POPEx 107      47.612  32.196  70.397  1.00  0.00           P
ATOM   7047  O13 POPEx 107      47.802  31.036  71.287  1.00  0.00           O
ATOM   7048  O14 POPEx 107      46.461  33.076  70.658  1.00  0.00           O
ATOM   7049  O11 POPEx 107      47.431  31.676  68.927  1.00  0.00           O
ATOM   7050  O12 POPEx 107      48.932  33.066  70.317  1.00  0.00           O
ATOM   7051  C1  POPEx 107      47.041  32.536  67.868  1.00  0.00           C
ATOM   7054  C2  POPEx 107      48.112  32.506  66.757  1.00  0.00           C
ATOM   7056  O21 POPEx 107      47.491  33.036  65.568  1.00  0.00           O
ATOM   7057  C21 POPEx 107      48.282  33.726  64.757  1.00  0.00           C
ATOM   7058  O22 POPEx 107      49.471  33.926  64.938  1.00  0.00           O
ATOM   7059  C22 POPEx 107      47.511  34.236  63.547  1.00  0.00           C
ATOM   7062  C3  POPEx 107      48.611  31.046  66.577  1.00  0.00           C
ATOM   7065  O31 POPEx 107      49.572  30.906  65.507  1.00  0.00           O
ATOM   7066  C31 POPEx 107      49.192  30.176  64.488  1.00  0.00           C
ATOM   7067  O32 POPEx 107      48.061  29.756  64.277  1.00  0.00           O
ATOM   7068  C32 POPEx 107      50.432  29.846  63.658  1.00  0.00           C
ATOM   7071  C23 POPEx 107      48.332  34.186  62.238  1.00  0.00           C
ATOM   7074  C24 POPEx 107      47.462  34.126  60.957  1.00  0.00           C
ATOM   7077  C25 POPEx 107      48.102  33.246  59.867  1.00  0.00           C
ATOM   7080  C26 POPEx 107      47.132  32.766  58.778  1.00  0.00           C
ATOM   7083  C27 POPEx 107      47.802  31.846  57.747  1.00  0.00           C
ATOM   7086  C28 POPEx 107      46.811  31.176  56.768  1.00  0.00           C
ATOM   7089  C29 POPEx 107      47.542  30.096  56.007  1.00  0.00           C
ATOM   7091 0C21 POPEx 107      47.392  29.766  54.718  1.00  0.00           C
ATOM   7093 1C21 POPEx 107      46.381  30.326  53.757  1.00  0.00           C
ATOM   7096 2C21 POPEx 107      46.142  29.326  52.607  1.00  0.00           C
ATOM   7099 3C21 POPEx 107      45.011  29.726  51.647  1.00  0.00           C
ATOM   7102 4C21 POPEx 107      44.902  28.716  50.498  1.00  0.00           C
ATOM   7105 5C21 POPEx 107      43.842  29.056  49.447  1.00  0.00           C
ATOM   7108 6C21 POPEx 107      42.532  28.286  49.627  1.00  0.00           C
ATOM   7111 7C21 POPEx 107      41.591  28.446  48.428  1.00  0.00           C
ATOM   7114 8C21 POPEx 107      40.332  27.586  48.498  1.00  0.00           C
ATOM   7118  C33 POPEx 107      50.222  29.996  62.137  1.00  0.00           C
ATOM   7121  C34 POPEx 107      51.342  29.306  61.338  1.00  0.00           C
ATOM   7124  C35 POPEx 107      51.172  29.316  59.818  1.00  0.00           C
ATOM   7127  C36 POPEx 107      51.321  30.706  59.198  1.00  0.00           C
ATOM   7130  C37 POPEx 107      51.631  30.636  57.688  1.00  0.00           C
ATOM   7133  C38 POPEx 107      51.602  32.006  57.008  1.00  0.00           C
ATOM   7136  C39 POPEx 107      51.962  31.966  55.518  1.00  0.00           C
ATOM   7139 0C31 POPEx 107      51.072  31.066  54.637  1.00  0.00           C
ATOM   7142 1C31 POPEx 107      51.502  31.166  53.177  1.00  0.00           C
ATOM   7145 2C31 POPEx 107      50.801  30.206  52.207  1.00  0.00           C
ATOM   7148 3C31 POPEx 107      51.542  30.266  50.858  1.00  0.00           C
ATOM   7151 4C31 POPEx 107      50.742  29.766  49.657  1.00  0.00           C
ATOM   7154 5C31 POPEx 107      51.491  30.056  48.348  1.00  0.00           C
ATOM   7157 6C31 POPEx 107      50.661  29.796  47.087  1.00  0.00           C
ATOM   7161  NH3 POPEy 108      87.332  55.986  72.897  1.00  0.00           N
ATOM   7165  C12 POPEy 108      86.252  56.916  72.467  1.00  0.00           C
ATOM   7168  C11 POPEy 108      84.922  56.326  72.917  1.00  0.00           C
ATOM   7171  P   POPEy 108      82.402  56.726  72.618  1.00  0.00           P
ATOM   7172  O13 POPEy 108      81.912  55.816  71.558  1.00  0.00           O
ATOM   7173  O14 POPEy 108      82.262  56.286  74.017  1.00  0.00           O
ATOM   7174  O11 POPEy 108      81.782  58.166  72.497  1.00  0.00           O
ATOM   7175  O12 POPEy 108      83.901  57.066  72.298  1.00  0.00           O
ATOM   7176  C1  POPEy 108      81.402  58.736  71.247  1.00  0.00           C
ATOM   7179  C2  POPEy 108      82.271  59.936  70.798  1.00  0.00           C
ATOM   7181  O21 POPEy 108      82.081  60.036  69.388  1.00  0.00           O
ATOM   7182  C21 POPEy 108      81.051  60.736  68.968  1.00  0.00           C
ATOM   7183  O22 POPEy 108      80.261  61.357  69.658  1.00  0.00           O
ATOM   7184  C22 POPEy 108      81.092  60.686  67.438  1.00  0.00           C
ATOM   7187  C3  POPEy 108      83.802  59.786  70.997  1.00  0.00           C
ATOM   7190  O31 POPEy 108      84.441  60.886  70.327  1.00  0.00           O
ATOM   7191  C31 POPEy 108      85.641  60.666  69.798  1.00  0.00           C
ATOM   7192  O32 POPEy 108      86.362  59.706  70.037  1.00  0.00           O
ATOM   7193  C32 POPEy 108      85.922  61.746  68.757  1.00  0.00           C
ATOM   7196  C23 POPEy 108      80.341  61.826  66.698  1.00  0.00           C
ATOM   7199  C24 POPEy 108      80.422  61.606  65.177  1.00  0.00           C
ATOM   7202  C25 POPEy 108      79.151  61.926  64.368  1.00  0.00           C
ATOM   7205  C26 POPEy 108      78.862  63.427  64.238  1.00  0.00           C
ATOM   7208  C27 POPEy 108      77.802  63.776  63.188  1.00  0.00           C
ATOM   7211  C28 POPEy 108      77.102  65.107  63.527  1.00  0.00           C
ATOM   7214  C29 POPEy 108      76.491  65.816  62.358  1.00  0.00           C
ATOM   7216 0C21 POPEy 108      75.422  65.486  61.618  1.00  0.00           C
ATOM   7218 1C21 POPEy 108      74.491  64.317  61.717  1.00  0.00           C
ATOM   7221 2C21 POPEy 108      73.052  64.756  61.377  1.00  0.00           C
ATOM   7224 3C21 POPEy 108      72.121  63.586  61.018  1.00  0.00           C
ATOM   7227 4C21 POPEy 108      70.942  64.016  60.138  1.00  0.00           C
ATOM   7230 5C21 POPEy 108      71.341  64.286  58.678  1.00  0.00           C
ATOM   7233 6C21 POPEy 108      70.222  64.916  57.847  1.00  0.00           C
ATOM   7236 7C21 POPEy 108      70.692  65.376  56.458  1.00  0.00           C
ATOM   7239 8C21 POPEy 108      69.591  66.056  55.647  1.00  0.00           C
ATOM   7243  C33 POPEy 108      85.221  61.466  67.408  1.00  0.00           C
ATOM   7246  C34 POPEy 108      84.902  62.736  66.608  1.00  0.00           C
ATOM   7249  C35 POPEy 108      84.142  62.456  65.308  1.00  0.00           C
ATOM   7252  C36 POPEy 108      85.042  61.876  64.198  1.00  0.00           C
ATOM   7255  C37 POPEy 108      84.231  61.276  63.037  1.00  0.00           C
ATOM   7258  C38 POPEy 108      85.112  60.616  61.967  1.00  0.00           C
ATOM   7261  C39 POPEy 108      85.911  61.596  61.097  1.00  0.00           C
ATOM   7264 0C31 POPEy 108      85.011  62.607  60.368  1.00  0.00           C
ATOM   7267 1C31 POPEy 108      85.691  63.246  59.147  1.00  0.00           C
ATOM   7270 2C31 POPEy 108      84.762  64.236  58.448  1.00  0.00           C
ATOM   7273 3C31 POPEy 108      85.231  64.596  57.028  1.00  0.00           C
ATOM   7276 4C31 POPEy 108      84.661  65.936  56.558  1.00  0.00           C
ATOM   7279 5C31 POPEy 108      85.072  66.266  55.118  1.00  0.00           C
ATOM   7282 6C31 POPEy 108      84.862  67.736  54.738  1.00  0.00           C
ATOM   7286  NH3 POPEz 109       4.262  73.147  68.568  1.00  0.00           N
ATOM   7290  C12 POPEz 109       3.332  74.336  68.387  1.00  0.00           C
ATOM   7293  C11 POPEz 109       3.982  75.726  68.427  1.00  0.00           C
ATOM   7296  P   POPEz 109       3.152  78.216  68.088  1.00  0.00           P
ATOM   7297  O13 POPEz 109       2.062  78.886  67.327  1.00  0.00           O
ATOM   7298  O14 POPEz 109       3.272  78.646  69.497  1.00  0.00           O
ATOM   7299  O11 POPEz 109       4.542  78.526  67.417  1.00  0.00           O
ATOM   7300  O12 POPEz 109       3.002  76.656  67.957  1.00  0.00           O
ATOM   7301  C1  POPEz 109       4.752  78.546  66.007  1.00  0.00           C
ATOM   7304  C2  POPEz 109       4.562  79.957  65.387  1.00  0.00           C
ATOM   7306  O21 POPEz 109       5.592  80.196  64.397  1.00  0.00           O
ATOM   7307  C21 POPEz 109       5.312  79.756  63.188  1.00  0.00           C
ATOM   7308  O22 POPEz 109       4.362  79.067  62.887  1.00  0.00           O
ATOM   7309  C22 POPEz 109       6.312  80.356  62.198  1.00  0.00           C
ATOM   7312  C3  POPEz 109       4.682  81.076  66.447  1.00  0.00           C
ATOM   7315  O31 POPEz 109       4.762  82.386  65.837  1.00  0.00           O
ATOM   7316  C31 POPEz 109       3.622  82.966  65.537  1.00  0.00           C
ATOM   7317  O32 POPEz 109       2.502  82.537  65.787  1.00  0.00           O
ATOM   7318  C32 POPEz 109       3.922  84.276  64.808  1.00  0.00           C
ATOM   7321  C23 POPEz 109       6.042  79.896  60.738  1.00  0.00           C
ATOM   7324  C24 POPEz 109       6.952  80.596  59.718  1.00  0.00           C
ATOM   7327  C25 POPEz 109       6.802  80.056  58.278  1.00  0.00           C
ATOM   7330  C26 POPEz 109       5.392  80.177  57.677  1.00  0.00           C
ATOM   7333  C27 POPEz 109       5.252  79.486  56.307  1.00  0.00           C
ATOM   7336  C28 POPEz 109       3.922  79.836  55.588  1.00  0.00           C
ATOM   7339  C29 POPEz 109       3.512  78.776  54.587  1.00  0.00           C
ATOM   7341 0C21 POPEz 109       3.352  78.896  53.258  1.00  0.00           C
ATOM   7343 1C21 POPEz 109       3.512  80.126  52.397  1.00  0.00           C
ATOM   7346 2C21 POPEz 109       2.302  80.296  51.448  1.00  0.00           C
ATOM   7349 3C21 POPEz 109       2.532  81.386  50.387  1.00  0.00           C
ATOM   7352 4C21 POPEz 109       1.259  81.736  49.598  1.00  0.00           C
ATOM   7355 5C21 POPEz 109       1.462  82.926  48.647  1.00  0.00           C
ATOM   7358 6C21 POPEz 109       0.169  83.376  47.958  1.00  0.00           C
ATOM   7361 7C21 POPEz 109       0.359  84.637  47.098  1.00  0.00           C
ATOM   7364 8C21 POPEz 109      -0.931  85.116  46.427  1.00  0.00           C
ATOM   7368  C33 POPEz 109       2.692  84.897  64.118  1.00  0.00           C
ATOM   7371  C34 POPEz 109       3.012  85.446  62.728  1.00  0.00           C
ATOM   7374  C35 POPEz 109       3.232  84.357  61.667  1.00  0.00           C
ATOM   7377  C36 POPEz 109       3.842  84.947  60.397  1.00  0.00           C
ATOM   7380  C37 POPEz 109       3.762  83.986  59.207  1.00  0.00           C
ATOM   7383  C38 POPEz 109       3.072  84.656  58.018  1.00  0.00           C
ATOM   7386  C39 POPEz 109       3.132  83.806  56.737  1.00  0.00           C
ATOM   7389 0C31 POPEz 109       2.442  84.526  55.577  1.00  0.00           C
ATOM   7392 1C31 POPEz 109       2.452  83.717  54.278  1.00  0.00           C
ATOM   7395 2C31 POPEz 109       2.182  84.576  53.037  1.00  0.00           C
ATOM   7398 3C31 POPEz 109       0.779  85.177  52.958  1.00  0.00           C
ATOM   7401 4C31 POPEz 109       0.639  86.086  51.728  1.00  0.00           C
ATOM   7404 5C31 POPEz 109      -0.731  86.757  51.588  1.00  0.00           C
ATOM   7407 6C31 POPEz 109      -0.771  87.796  50.467  1.00  0.00           C
ATOM   7411  NH3 POPE0 110      12.512  67.817  29.358  1.00  0.00           N
ATOM   7415  C12 POPE0 110      11.122  68.326  29.058  1.00  0.00           C
ATOM   7418  C11 POPE0 110      10.402  67.446  28.018  1.00  0.00           C
ATOM   7421  P   POPE0 110       9.952  64.896  27.548  1.00  0.00           P
ATOM   7422  O13 POPE0 110       9.872  65.346  26.147  1.00  0.00           O
ATOM   7423  O14 POPE0 110      10.981  63.866  27.818  1.00  0.00           O
ATOM   7424  O11 POPE0 110       8.572  64.286  27.948  1.00  0.00           O
ATOM   7425  O12 POPE0 110      10.201  66.116  28.507  1.00  0.00           O
ATOM   7426  C1  POPE0 110       7.412  65.026  28.257  1.00  0.00           C
ATOM   7429  C2  POPE0 110       6.652  64.276  29.377  1.00  0.00           C
ATOM   7431  O21 POPE0 110       5.682  65.186  29.908  1.00  0.00           O
ATOM   7432  C21 POPE0 110       4.622  64.606  30.448  1.00  0.00           C
ATOM   7433  O22 POPE0 110       4.132  63.546  30.097  1.00  0.00           O
ATOM   7434  C22 POPE0 110       4.302  65.387  31.728  1.00  0.00           C
ATOM   7437  C3  POPE0 110       7.632  63.806  30.518  1.00  0.00           C
ATOM   7440  O31 POPE0 110       6.972  62.906  31.427  1.00  0.00           O
ATOM   7441  C31 POPE0 110       7.552  62.617  32.568  1.00  0.00           C
ATOM   7442  O32 POPE0 110       8.452  63.236  33.127  1.00  0.00           O
ATOM   7443  C32 POPE0 110       6.952  61.306  33.088  1.00  0.00           C
ATOM   7446  C23 POPE0 110       2.862  65.317  32.278  1.00  0.00           C
ATOM   7449  C24 POPE0 110       2.672  66.326  33.428  1.00  0.00           C
ATOM   7452  C25 POPE0 110       1.239  66.526  33.938  1.00  0.00           C
ATOM   7455  C26 POPE0 110       0.569  65.346  34.678  1.00  0.00           C
ATOM   7458  C27 POPE0 110       0.269  65.637  36.158  1.00  0.00           C
ATOM   7461  C28 POPE0 110      -0.501  64.496  36.847  1.00  0.00           C
ATOM   7464  C29 POPE0 110      -0.381  64.566  38.358  1.00  0.00           C
ATOM   7466 0C21 POPE0 110      -1.281  65.026  39.248  1.00  0.00           C
ATOM   7468 1C21 POPE0 110      -2.661  65.546  38.967  1.00  0.00           C
ATOM   7471 2C21 POPE0 110      -3.731  64.957  39.908  1.00  0.00           C
ATOM   7474 3C21 POPE0 110      -3.671  65.496  41.348  1.00  0.00           C
ATOM   7477 4C21 POPE0 110      -4.731  64.836  42.248  1.00  0.00           C
ATOM   7480 5C21 POPE0 110      -4.851  65.476  43.638  1.00  0.00           C
ATOM   7483 6C21 POPE0 110      -5.321  66.936  43.608  1.00  0.00           C
ATOM   7486 7C21 POPE0 110      -5.561  67.506  45.007  1.00  0.00           C
ATOM   7489 8C21 POPE0 110      -5.721  69.026  45.037  1.00  0.00           C
ATOM   7493  C33 POPE0 110       7.052  61.016  34.608  1.00  0.00           C
ATOM   7496  C34 POPE0 110       5.802  61.486  35.338  1.00  0.00           C
ATOM   7499  C35 POPE0 110       5.742  61.136  36.837  1.00  0.00           C
ATOM   7502  C36 POPE0 110       6.412  62.166  37.768  1.00  0.00           C
ATOM   7505  C37 POPE0 110       6.232  61.756  39.228  1.00  0.00           C
ATOM   7508  C38 POPE0 110       6.722  62.786  40.257  1.00  0.00           C
ATOM   7511  C39 POPE0 110       6.342  62.296  41.658  1.00  0.00           C
ATOM   7514 0C31 POPE0 110       6.542  63.296  42.808  1.00  0.00           C
ATOM   7517 1C31 POPE0 110       6.152  62.596  44.118  1.00  0.00           C
ATOM   7520 2C31 POPE0 110       6.152  63.467  45.378  1.00  0.00           C
ATOM   7523 3C31 POPE0 110       5.872  62.566  46.597  1.00  0.00           C
ATOM   7526 4C31 POPE0 110       5.702  63.316  47.917  1.00  0.00           C
ATOM   7529 5C31 POPE0 110       5.312  62.356  49.058  1.00  0.00           C
ATOM   7532 6C31 POPE0 110       5.022  63.076  50.378  1.00  0.00           C
ATOM   7536  NH3 POPE1 111      91.061 112.096  26.927  1.00  0.00           N
ATOM   7540  C12 POPE1 111      90.992 110.626  26.607  1.00  0.00           C
ATOM   7543  C11 POPE1 111      90.411 109.806  27.778  1.00  0.00           C
ATOM   7546  P   POPE1 111      89.261 107.436  27.558  1.00  0.00           P
ATOM   7547  O13 POPE1 111      88.151 108.136  26.868  1.00  0.00           O
ATOM   7548  O14 POPE1 111      89.612 106.077  27.087  1.00  0.00           O
ATOM   7549  O11 POPE1 111      88.962 107.346  29.107  1.00  0.00           O
ATOM   7550  O12 POPE1 111      90.522 108.406  27.498  1.00  0.00           O
ATOM   7551  C1  POPE1 111      90.091 107.047  29.948  1.00  0.00           C
ATOM   7554  C2  POPE1 111      89.651 106.556  31.347  1.00  0.00           C
ATOM   7556  O21 POPE1 111      90.802 106.316  32.188  1.00  0.00           O
ATOM   7557  C21 POPE1 111      91.502 107.416  32.438  1.00  0.00           C
ATOM   7558  O22 POPE1 111      92.491 107.776  31.827  1.00  0.00           O
ATOM   7559  C22 POPE1 111      90.811 108.206  33.558  1.00  0.00           C
ATOM   7562  C3  POPE1 111      88.761 105.266  31.267  1.00  0.00           C
ATOM   7565  O31 POPE1 111      88.841 104.446  32.458  1.00  0.00           O
ATOM   7566  C31 POPE1 111      89.602 103.356  32.347  1.00  0.00           C
ATOM   7567  O32 POPE1 111      90.022 102.906  31.298  1.00  0.00           O
ATOM   7568  C32 POPE1 111      89.882 102.736  33.708  1.00  0.00           C
ATOM   7571  C23 POPE1 111      91.792 108.866  34.567  1.00  0.00           C
ATOM   7574  C24 POPE1 111      91.071 109.856  35.507  1.00  0.00           C
ATOM   7577  C25 POPE1 111      90.081 109.216  36.487  1.00  0.00           C
ATOM   7580  C26 POPE1 111      90.712 108.876  37.847  1.00  0.00           C
ATOM   7583  C27 POPE1 111      89.742 108.086  38.737  1.00  0.00           C
ATOM   7586  C28 POPE1 111      90.032 108.177  40.247  1.00  0.00           C
ATOM   7589  C29 POPE1 111      88.971 107.406  40.977  1.00  0.00           C
ATOM   7591 0C21 POPE1 111      88.991 106.966  42.248  1.00  0.00           C
ATOM   7593 1C21 POPE1 111      90.052 107.196  43.288  1.00  0.00           C
ATOM   7596 2C21 POPE1 111      89.451 107.486  44.688  1.00  0.00           C
ATOM   7599 3C21 POPE1 111      88.521 106.386  45.217  1.00  0.00           C
ATOM   7602 4C21 POPE1 111      88.112 106.606  46.678  1.00  0.00           C
ATOM   7605 5C21 POPE1 111      86.821 105.867  47.048  1.00  0.00           C
ATOM   7608 6C21 POPE1 111      86.401 106.126  48.498  1.00  0.00           C
ATOM   7611 7C21 POPE1 111      85.081 105.457  48.877  1.00  0.00           C
ATOM   7614 8C21 POPE1 111      84.672 105.686  50.338  1.00  0.00           C
ATOM   7618  C33 POPE1 111      90.841 103.596  34.538  1.00  0.00           C
ATOM   7621  C34 POPE1 111      90.142 104.746  35.278  1.00  0.00           C
ATOM   7624  C35 POPE1 111      89.192 104.287  36.397  1.00  0.00           C
ATOM   7627  C36 POPE1 111      89.852 103.406  37.468  1.00  0.00           C
ATOM   7630  C37 POPE1 111      91.191 103.986  37.947  1.00  0.00           C
ATOM   7633  C38 POPE1 111      91.681 103.437  39.278  1.00  0.00           C
ATOM   7636  C39 POPE1 111      90.741 103.756  40.438  1.00  0.00           C
ATOM   7639 0C31 POPE1 111      91.432 103.516  41.778  1.00  0.00           C
ATOM   7642 1C31 POPE1 111      90.442 103.177  42.887  1.00  0.00           C
ATOM   7645 2C31 POPE1 111      91.191 102.696  44.128  1.00  0.00           C
ATOM   7648 3C31 POPE1 111      90.282 102.126  45.217  1.00  0.00           C
ATOM   7651 4C31 POPE1 111      89.502 100.867  44.818  1.00  0.00           C
ATOM   7654 5C31 POPE1 111      88.862 100.196  46.038  1.00  0.00           C
ATOM   7657 6C31 POPE1 111      88.042  98.946  45.717  1.00  0.00           C
ATOM   7661  NH3 POPE2 112      84.972  15.276  71.007  1.00  0.00           N
ATOM   7665  C12 POPE2 112      83.951  16.056  70.247  1.00  0.00           C
ATOM   7668  C11 POPE2 112      83.141  16.946  71.198  1.00  0.00           C
ATOM   7671  P   POPE2 112      83.182  19.316  70.127  1.00  0.00           P
ATOM   7672  O13 POPE2 112      82.651  20.296  71.077  1.00  0.00           O
ATOM   7673  O14 POPE2 112      84.642  19.066  70.098  1.00  0.00           O
ATOM   7674  O11 POPE2 112      82.701  19.696  68.688  1.00  0.00           O
ATOM   7675  O12 POPE2 112      82.451  17.926  70.417  1.00  0.00           O
ATOM   7676  C1  POPE2 112      82.472  18.686  67.688  1.00  0.00           C
ATOM   7679  C2  POPE2 112      83.521  18.766  66.538  1.00  0.00           C
ATOM   7681  O21 POPE2 112      83.071  17.996  65.408  1.00  0.00           O
ATOM   7682  C21 POPE2 112      82.021  18.476  64.768  1.00  0.00           C
ATOM   7683  O22 POPE2 112      81.422  19.506  65.007  1.00  0.00           O
ATOM   7684  C22 POPE2 112      81.692  17.576  63.597  1.00  0.00           C
ATOM   7687  C3  POPE2 112      84.922  18.236  66.978  1.00  0.00           C
ATOM   7690  O31 POPE2 112      85.691  17.676  65.898  1.00  0.00           O
ATOM   7691  C31 POPE2 112      86.451  18.516  65.208  1.00  0.00           C
ATOM   7692  O32 POPE2 112      86.611  19.696  65.478  1.00  0.00           O
ATOM   7693  C32 POPE2 112      86.962  17.816  63.958  1.00  0.00           C
ATOM   7696  C23 POPE2 112      81.901  18.206  62.207  1.00  0.00           C
ATOM   7699  C24 POPE2 112      81.561  17.176  61.117  1.00  0.00           C
ATOM   7702  C25 POPE2 112      82.802  16.576  60.457  1.00  0.00           C
ATOM   7705  C26 POPE2 112      82.472  15.696  59.237  1.00  0.00           C
ATOM   7708  C27 POPE2 112      83.741  15.306  58.468  1.00  0.00           C
ATOM   7711  C28 POPE2 112      83.481  14.656  57.098  1.00  0.00           C
ATOM   7714  C29 POPE2 112      82.822  15.576  56.108  1.00  0.00           C
ATOM   7716 0C21 POPE2 112      83.422  16.626  55.507  1.00  0.00           C
ATOM   7718 1C21 POPE2 112      84.862  17.036  55.708  1.00  0.00           C
ATOM   7721 2C21 POPE2 112      85.302  18.206  54.818  1.00  0.00           C
ATOM   7724 3C21 POPE2 112      85.182  17.916  53.317  1.00  0.00           C
ATOM   7727 4C21 POPE2 112      85.822  19.006  52.428  1.00  0.00           C
ATOM   7730 5C21 POPE2 112      85.262  20.416  52.647  1.00  0.00           C
ATOM   7733 6C21 POPE2 112      85.752  21.386  51.558  1.00  0.00           C
ATOM   7736 7C21 POPE2 112      85.172  22.796  51.678  1.00  0.00           C
ATOM   7739 8C21 POPE2 112      85.612  23.736  50.548  1.00  0.00           C
ATOM   7743  C33 POPE2 112      86.012  18.056  62.757  1.00  0.00           C
ATOM   7746  C34 POPE2 112      86.331  17.186  61.528  1.00  0.00           C
ATOM   7749  C35 POPE2 112      87.731  17.436  60.957  1.00  0.00           C
ATOM   7752  C36 POPE2 112      87.972  16.666  59.657  1.00  0.00           C
ATOM   7755  C37 POPE2 112      89.441  16.646  59.257  1.00  0.00           C
ATOM   7758  C38 POPE2 112      89.661  15.816  57.978  1.00  0.00           C
ATOM   7761  C39 POPE2 112      89.381  16.556  56.667  1.00  0.00           C
ATOM   7764 0C31 POPE2 112      89.681  15.646  55.467  1.00  0.00           C
ATOM   7767 1C31 POPE2 112      89.381  16.296  54.118  1.00  0.00           C
ATOM   7770 2C31 POPE2 112      90.081  15.576  52.958  1.00  0.00           C
ATOM   7773 3C31 POPE2 112      89.661  14.096  52.808  1.00  0.00           C
ATOM   7776 4C31 POPE2 112      90.392  13.366  51.678  1.00  0.00           C
ATOM   7779 5C31 POPE2 112      90.271  11.846  51.787  1.00  0.00           C
ATOM   7782 6C31 POPE2 112      91.082  11.096  50.728  1.00  0.00           C
ATOM   7786  NH3 POPE3 113      99.882   8.106  68.798  1.00  0.00           N
ATOM   7790  C12 POPE3 113      99.172   7.606  70.037  1.00  0.00           C
ATOM   7793  C11 POPE3 113      97.942   8.446  70.428  1.00  0.00           C
ATOM   7796  P   POPE3 113      98.092  11.096  70.448  1.00  0.00           P
ATOM   7797  O13 POPE3 113      96.672  11.406  70.267  1.00  0.00           O
ATOM   7798  O14 POPE3 113      98.901  12.036  71.257  1.00  0.00           O
ATOM   7799  O11 POPE3 113      98.782  10.936  69.038  1.00  0.00           O
ATOM   7800  O12 POPE3 113      98.311   9.666  71.058  1.00  0.00           O
ATOM   7801  C1  POPE3 113      98.232  11.796  68.018  1.00  0.00           C
ATOM   7804  C2  POPE3 113      99.362  12.196  67.067  1.00  0.00           C
ATOM   7806  O21 POPE3 113      98.862  13.226  66.198  1.00  0.00           O
ATOM   7807  C21 POPE3 113      99.862  13.816  65.548  1.00  0.00           C
ATOM   7808  O22 POPE3 113     101.042  13.616  65.798  1.00  0.00           O
ATOM   7809  C22 POPE3 113      99.352  14.716  64.427  1.00  0.00           C
ATOM   7812  C3  POPE3 113      99.911  10.986  66.287  1.00  0.00           C
ATOM   7815  O31 POPE3 113      98.971  10.566  65.277  1.00  0.00           O
ATOM   7816  C31 POPE3 113      98.951   9.276  65.077  1.00  0.00           C
ATOM   7817  O32 POPE3 113      98.981   8.416  65.957  1.00  0.00           O
ATOM   7818  C32 POPE3 113      99.032   9.026  63.577  1.00  0.00           C
ATOM   7821  C23 POPE3 113      99.832  14.266  63.027  1.00  0.00           C
ATOM   7824  C24 POPE3 113      98.851  14.626  61.897  1.00  0.00           C
ATOM   7827  C25 POPE3 113      98.782  16.126  61.517  1.00  0.00           C
ATOM   7830  C26 POPE3 113      99.722  16.556  60.368  1.00  0.00           C
ATOM   7833  C27 POPE3 113      99.052  17.586  59.427  1.00  0.00           C
ATOM   7836  C28 POPE3 113      99.951  18.196  58.328  1.00  0.00           C
ATOM   7839  C29 POPE3 113     100.741  19.386  58.798  1.00  0.00           C
ATOM   7841 0C21 POPE3 113     100.672  20.666  58.407  1.00  0.00           C
ATOM   7843 1C21 POPE3 113      99.771  21.246  57.338  1.00  0.00           C
ATOM   7846 2C21 POPE3 113      99.282  22.676  57.668  1.00  0.00           C
ATOM   7849 3C21 POPE3 113      98.102  22.716  58.647  1.00  0.00           C
ATOM   7852 4C21 POPE3 113      97.672  24.156  58.978  1.00  0.00           C
ATOM   7855 5C21 POPE3 113      98.551  24.836  60.028  1.00  0.00           C
ATOM   7858 6C21 POPE3 113      98.151  26.296  60.218  1.00  0.00           C
ATOM   7861 7C21 POPE3 113      98.971  27.006  61.298  1.00  0.00           C
ATOM   7864 8C21 POPE3 113      98.881  28.526  61.248  1.00  0.00           C
ATOM   7868  C33 POPE3 113     100.322   8.266  63.208  1.00  0.00           C
ATOM   7871  C34 POPE3 113     100.981   8.776  61.917  1.00  0.00           C
ATOM   7874  C35 POPE3 113     100.131   8.626  60.658  1.00  0.00           C
ATOM   7877  C36 POPE3 113     100.951   9.016  59.417  1.00  0.00           C
ATOM   7880  C37 POPE3 113     100.322   8.566  58.097  1.00  0.00           C
ATOM   7883  C38 POPE3 113     101.272   8.816  56.917  1.00  0.00           C
ATOM   7886  C39 POPE3 113     100.922  10.046  56.068  1.00  0.00           C
ATOM   7889 0C31 POPE3 113     100.172   9.656  54.788  1.00  0.00           C
ATOM   7892 1C31 POPE3 113     100.231  10.726  53.688  1.00  0.00           C
ATOM   7895 2C31 POPE3 113      99.841  10.166  52.318  1.00  0.00           C
ATOM   7898 3C31 POPE3 113     100.881   9.216  51.717  1.00  0.00           C
ATOM   7901 4C31 POPE3 113     102.072   9.906  51.038  1.00  0.00           C
ATOM   7904 5C31 POPE3 113     102.861   8.936  50.147  1.00  0.00           C
ATOM   7907 6C31 POPE3 113     104.241   9.456  49.757  1.00  0.00           C
ATOM   7911  NH3 POPE4 114       1.149  24.896  68.807  1.00  0.00           N
ATOM   7915  C12 POPE4 114       2.502  24.356  69.238  1.00  0.00           C
ATOM   7918  C11 POPE4 114       3.612  25.406  69.518  1.00  0.00           C
ATOM   7921  P   POPE4 114       3.272  27.176  67.607  1.00  0.00           P
ATOM   7922  O13 POPE4 114       2.062  26.606  67.008  1.00  0.00           O
ATOM   7923  O14 POPE4 114       3.552  28.626  67.497  1.00  0.00           O
ATOM   7924  O11 POPE4 114       4.472  26.396  66.917  1.00  0.00           O
ATOM   7925  O12 POPE4 114       3.302  26.736  69.128  1.00  0.00           O
ATOM   7926  C1  POPE4 114       4.662  26.676  65.507  1.00  0.00           C
ATOM   7929  C2  POPE4 114       4.912  25.366  64.707  1.00  0.00           C
ATOM   7931  O21 POPE4 114       5.502  25.606  63.418  1.00  0.00           O
ATOM   7932  C21 POPE4 114       4.782  26.256  62.498  1.00  0.00           C
ATOM   7933  O22 POPE4 114       3.702  26.786  62.677  1.00  0.00           O
ATOM   7934  C22 POPE4 114       5.502  26.236  61.138  1.00  0.00           C
ATOM   7937  C3  POPE4 114       3.632  24.486  64.658  1.00  0.00           C
ATOM   7940  O31 POPE4 114       3.982  23.086  64.607  1.00  0.00           O
ATOM   7941  C31 POPE4 114       4.202  22.606  63.387  1.00  0.00           C
ATOM   7942  O32 POPE4 114       3.972  23.196  62.347  1.00  0.00           O
ATOM   7943  C32 POPE4 114       4.802  21.226  63.497  1.00  0.00           C
ATOM   7946  C23 POPE4 114       4.972  25.106  60.218  1.00  0.00           C
ATOM   7949  C24 POPE4 114       5.102  25.346  58.698  1.00  0.00           C
ATOM   7952  C25 POPE4 114       4.322  26.556  58.158  1.00  0.00           C
ATOM   7955  C26 POPE4 114       2.792  26.386  58.258  1.00  0.00           C
ATOM   7958  C27 POPE4 114       2.022  27.696  57.978  1.00  0.00           C
ATOM   7961  C28 POPE4 114       0.519  27.546  58.287  1.00  0.00           C
ATOM   7964  C29 POPE4 114      -0.201  28.866  58.208  1.00  0.00           C
ATOM   7966 0C21 POPE4 114      -1.441  29.076  57.718  1.00  0.00           C
ATOM   7968 1C21 POPE4 114      -2.381  28.036  57.168  1.00  0.00           C
ATOM   7971 2C21 POPE4 114      -2.491  28.096  55.638  1.00  0.00           C
ATOM   7974 3C21 POPE4 114      -3.541  27.126  55.098  1.00  0.00           C
ATOM   7977 4C21 POPE4 114      -3.671  27.136  53.577  1.00  0.00           C
ATOM   7980 5C21 POPE4 114      -4.901  26.356  53.097  1.00  0.00           C
ATOM   7983 6C21 POPE4 114      -4.921  26.156  51.577  1.00  0.00           C
ATOM   7986 7C21 POPE4 114      -6.121  25.316  51.108  1.00  0.00           C
ATOM   7989 8C21 POPE4 114      -6.051  24.966  49.627  1.00  0.00           C
ATOM   7993  C33 POPE4 114       5.702  20.886  62.308  1.00  0.00           C
ATOM   7996  C34 POPE4 114       6.372  19.526  62.518  1.00  0.00           C
ATOM   7999  C35 POPE4 114       7.292  19.146  61.357  1.00  0.00           C
ATOM   8002  C36 POPE4 114       6.552  18.636  60.127  1.00  0.00           C
ATOM   8005  C37 POPE4 114       5.942  17.236  60.317  1.00  0.00           C
ATOM   8008  C38 POPE4 114       5.752  16.516  58.978  1.00  0.00           C
ATOM   8011  C39 POPE4 114       5.462  15.016  59.097  1.00  0.00           C
ATOM   8014 0C31 POPE4 114       5.512  14.336  57.718  1.00  0.00           C
ATOM   8017 1C31 POPE4 114       5.242  12.836  57.798  1.00  0.00           C
ATOM   8020 2C31 POPE4 114       5.472  12.086  56.478  1.00  0.00           C
ATOM   8023 3C31 POPE4 114       4.512  12.496  55.357  1.00  0.00           C
ATOM   8026 4C31 POPE4 114       4.652  11.596  54.118  1.00  0.00           C
ATOM   8029 5C31 POPE4 114       3.632  11.926  53.028  1.00  0.00           C
ATOM   8032 6C31 POPE4 114       3.752  11.006  51.807  1.00  0.00           C
ATOM   8036  NH3 POPE5 115      52.021  56.396  74.478  1.00  0.00           N
ATOM   8040  C12 POPE5 115      52.822  55.896  73.308  1.00  0.00           C
ATOM   8043  C11 POPE5 115      53.772  54.756  73.728  1.00  0.00           C
ATOM   8046  P   POPE5 115      55.612  54.146  75.457  1.00  0.00           P
ATOM   8047  O13 POPE5 115      56.121  54.776  76.678  1.00  0.00           O
ATOM   8048  O14 POPE5 115      55.081  52.756  75.607  1.00  0.00           O
ATOM   8049  O11 POPE5 115      56.732  54.207  74.368  1.00  0.00           O
ATOM   8050  O12 POPE5 115      54.492  55.117  74.888  1.00  0.00           O
ATOM   8051  C1  POPE5 115      58.102  53.997  74.717  1.00  0.00           C
ATOM   8054  C2  POPE5 115      58.932  54.726  73.647  1.00  0.00           C
ATOM   8056  O21 POPE5 115      60.211  54.116  73.427  1.00  0.00           O
ATOM   8057  C21 POPE5 115      60.381  53.176  72.487  1.00  0.00           C
ATOM   8058  O22 POPE5 115      61.482  52.776  72.137  1.00  0.00           O
ATOM   8059  C22 POPE5 115      59.112  52.617  71.827  1.00  0.00           C
ATOM   8062  C3  POPE5 115      59.102  56.227  73.968  1.00  0.00           C
ATOM   8065  O31 POPE5 115      59.642  56.926  72.827  1.00  0.00           O
ATOM   8066  C31 POPE5 115      58.811  57.136  71.818  1.00  0.00           C
ATOM   8067  O32 POPE5 115      57.602  57.276  71.897  1.00  0.00           O
ATOM   8068  C32 POPE5 115      59.672  57.186  70.548  1.00  0.00           C
ATOM   8071  C23 POPE5 115      58.621  53.396  70.577  1.00  0.00           C
ATOM   8074  C24 POPE5 115      57.771  52.506  69.668  1.00  0.00           C
ATOM   8077  C25 POPE5 115      57.612  53.046  68.247  1.00  0.00           C
ATOM   8080  C26 POPE5 115      56.282  53.746  67.957  1.00  0.00           C
ATOM   8083  C27 POPE5 115      56.181  54.186  66.488  1.00  0.00           C
ATOM   8086  C28 POPE5 115      54.772  54.606  66.027  1.00  0.00           C
ATOM   8089  C29 POPE5 115      54.082  53.556  65.197  1.00  0.00           C
ATOM   8091 0C21 POPE5 115      54.151  53.436  63.857  1.00  0.00           C
ATOM   8093 1C21 POPE5 115      54.952  54.306  62.908  1.00  0.00           C
ATOM   8096 2C21 POPE5 115      54.411  54.436  61.468  1.00  0.00           C
ATOM   8099 3C21 POPE5 115      54.262  53.096  60.708  1.00  0.00           C
ATOM   8102 4C21 POPE5 115      52.832  52.536  60.738  1.00  0.00           C
ATOM   8105 5C21 POPE5 115      52.752  51.066  60.257  1.00  0.00           C
ATOM   8108 6C21 POPE5 115      52.701  50.906  58.737  1.00  0.00           C
ATOM   8111 7C21 POPE5 115      52.652  49.436  58.298  1.00  0.00           C
ATOM   8114 8C21 POPE5 115      52.472  49.266  56.787  1.00  0.00           C
ATOM   8118  C33 POPE5 115      58.991  56.926  69.178  1.00  0.00           C
ATOM   8121  C34 POPE5 115      60.052  56.786  68.068  1.00  0.00           C
ATOM   8124  C35 POPE5 115      59.521  56.396  66.667  1.00  0.00           C
ATOM   8127  C36 POPE5 115      58.872  57.556  65.918  1.00  0.00           C
ATOM   8130  C37 POPE5 115      58.722  57.326  64.397  1.00  0.00           C
ATOM   8133  C38 POPE5 115      59.142  58.576  63.608  1.00  0.00           C
ATOM   8136  C39 POPE5 115      59.012  58.516  62.067  1.00  0.00           C
ATOM   8139 0C31 POPE5 115      59.712  57.336  61.377  1.00  0.00           C
ATOM   8142 1C31 POPE5 115      60.451  57.716  60.077  1.00  0.00           C
ATOM   8145 2C31 POPE5 115      59.541  58.316  58.997  1.00  0.00           C
ATOM   8148 3C31 POPE5 115      60.282  59.196  57.967  1.00  0.00           C
ATOM   8151 4C31 POPE5 115      61.282  58.446  57.078  1.00  0.00           C
ATOM   8154 5C31 POPE5 115      61.971  59.396  56.088  1.00  0.00           C
ATOM   8157 6C31 POPE5 115      62.971  58.727  55.147  1.00  0.00           C
ATOM   8161  NH3 POPE6 116     101.502  58.126  27.818  1.00  0.00           N
ATOM   8165  C12 POPE6 116     102.472  59.216  28.198  1.00  0.00           C
ATOM   8168  C11 POPE6 116     102.631  60.196  27.017  1.00  0.00           C
ATOM   8171  P   POPE6 116     101.392  62.466  26.508  1.00  0.00           P
ATOM   8172  O13 POPE6 116     100.672  62.766  25.247  1.00  0.00           O
ATOM   8173  O14 POPE6 116     102.701  63.106  26.768  1.00  0.00           O
ATOM   8174  O11 POPE6 116     100.442  62.936  27.677  1.00  0.00           O
ATOM   8175  O12 POPE6 116     101.401  60.886  26.757  1.00  0.00           O
ATOM   8176  C1  POPE6 116     101.012  62.906  28.988  1.00  0.00           C
ATOM   8179  C2  POPE6 116     100.011  63.526  29.978  1.00  0.00           C
ATOM   8181  O21 POPE6 116     100.691  63.796  31.198  1.00  0.00           O
ATOM   8182  C21 POPE6 116     101.432  64.886  31.208  1.00  0.00           C
ATOM   8183  O22 POPE6 116     101.512  65.707  30.308  1.00  0.00           O
ATOM   8184  C22 POPE6 116     102.142  64.976  32.548  1.00  0.00           C
ATOM   8187  C3  POPE6 116      98.811  62.576  30.227  1.00  0.00           C
ATOM   8190  O31 POPE6 116      98.061  62.996  31.388  1.00  0.00           O
ATOM   8191  C31 POPE6 116      98.352  62.316  32.507  1.00  0.00           C
ATOM   8192  O32 POPE6 116      99.072  61.346  32.588  1.00  0.00           O
ATOM   8193  C32 POPE6 116      97.662  62.986  33.688  1.00  0.00           C
ATOM   8196  C23 POPE6 116     101.661  66.166  33.397  1.00  0.00           C
ATOM   8199  C24 POPE6 116     101.821  65.876  34.897  1.00  0.00           C
ATOM   8202  C25 POPE6 116     101.462  67.066  35.798  1.00  0.00           C
ATOM   8205  C26 POPE6 116     101.672  66.707  37.278  1.00  0.00           C
ATOM   8208  C27 POPE6 116     101.392  67.866  38.237  1.00  0.00           C
ATOM   8211  C28 POPE6 116     101.401  67.466  39.728  1.00  0.00           C
ATOM   8214  C29 POPE6 116     100.311  66.516  40.168  1.00  0.00           C
ATOM   8216 0C21 POPE6 116      99.922  66.286  41.438  1.00  0.00           C
ATOM   8218 1C21 POPE6 116     100.542  66.836  42.708  1.00  0.00           C
ATOM   8221 2C21 POPE6 116     100.701  65.676  43.708  1.00  0.00           C
ATOM   8224 3C21 POPE6 116     101.211  66.056  45.098  1.00  0.00           C
ATOM   8227 4C21 POPE6 116     101.172  64.866  46.088  1.00  0.00           C
ATOM   8230 5C21 POPE6 116     101.912  63.626  45.577  1.00  0.00           C
ATOM   8233 6C21 POPE6 116     102.222  62.596  46.667  1.00  0.00           C
ATOM   8236 7C21 POPE6 116     103.232  61.536  46.198  1.00  0.00           C
ATOM   8239 8C21 POPE6 116     103.602  60.536  47.288  1.00  0.00           C
ATOM   8243  C33 POPE6 116      98.451  64.236  34.167  1.00  0.00           C
ATOM   8246  C34 POPE6 116      97.962  64.766  35.517  1.00  0.00           C
ATOM   8249  C35 POPE6 116      98.381  63.866  36.708  1.00  0.00           C
ATOM   8252  C36 POPE6 116      97.271  63.707  37.748  1.00  0.00           C
ATOM   8255  C37 POPE6 116      97.692  62.846  38.948  1.00  0.00           C
ATOM   8258  C38 POPE6 116      96.491  62.346  39.778  1.00  0.00           C
ATOM   8261  C39 POPE6 116      96.891  61.476  40.977  1.00  0.00           C
ATOM   8264 0C31 POPE6 116      96.922  62.256  42.308  1.00  0.00           C
ATOM   8267 1C31 POPE6 116      97.212  61.396  43.547  1.00  0.00           C
ATOM   8270 2C31 POPE6 116      98.682  60.976  43.708  1.00  0.00           C
ATOM   8273 3C31 POPE6 116      98.932  59.936  44.818  1.00  0.00           C
ATOM   8276 4C31 POPE6 116      98.632  60.466  46.228  1.00  0.00           C
ATOM   8279 5C31 POPE6 116      99.102  59.496  47.327  1.00  0.00           C
ATOM   8282 6C31 POPE6 116      98.851  60.006  48.748  1.00  0.00           C
ATOM   8286  NH3 POPE7 117      13.142 125.426  71.237  1.00  0.00           N
ATOM   8290  C12 POPE7 117      14.072 124.366  71.768  1.00  0.00           C
ATOM   8293  C11 POPE7 117      15.242 124.936  72.588  1.00  0.00           C
ATOM   8296  P   POPE7 117      17.211 123.206  72.257  1.00  0.00           P
ATOM   8297  O13 POPE7 117      18.571 123.626  72.708  1.00  0.00           O
ATOM   8298  O14 POPE7 117      16.932 121.757  72.217  1.00  0.00           O
ATOM   8299  O11 POPE7 117      16.942 123.837  70.808  1.00  0.00           O
ATOM   8300  O12 POPE7 117      16.092 123.906  73.107  1.00  0.00           O
ATOM   8301  C1  POPE7 117      18.042 124.516  70.177  1.00  0.00           C
ATOM   8304  C2  POPE7 117      17.622 125.336  68.938  1.00  0.00           C
ATOM   8306  O21 POPE7 117      18.842 125.876  68.387  1.00  0.00           O
ATOM   8307  C21 POPE7 117      18.962 125.797  67.077  1.00  0.00           C
ATOM   8308  O22 POPE7 117      18.051 125.626  66.278  1.00  0.00           O
ATOM   8309  C22 POPE7 117      20.451 125.906  66.768  1.00  0.00           C
ATOM   8312  C3  POPE7 117      16.672 126.497  69.287  1.00  0.00           C
ATOM   8315  O31 POPE7 117      16.062 127.056  68.097  1.00  0.00           O
ATOM   8316  C31 POPE7 117      14.741 126.976  68.037  1.00  0.00           C
ATOM   8317  O32 POPE7 117      14.012 126.586  68.938  1.00  0.00           O
ATOM   8318  C32 POPE7 117      14.231 127.486  66.698  1.00  0.00           C
ATOM   8321  C23 POPE7 117      20.932 125.166  65.498  1.00  0.00           C
ATOM   8324  C24 POPE7 117      22.312 125.706  65.088  1.00  0.00           C
ATOM   8327  C25 POPE7 117      22.802 125.286  63.698  1.00  0.00           C
ATOM   8330  C26 POPE7 117      23.332 123.857  63.638  1.00  0.00           C
ATOM   8333  C27 POPE7 117      23.862 123.496  62.238  1.00  0.00           C
ATOM   8336  C28 POPE7 117      24.612 122.156  62.157  1.00  0.00           C
ATOM   8339  C29 POPE7 117      23.741 120.986  62.537  1.00  0.00           C
ATOM   8341 0C21 POPE7 117      24.041 119.687  62.327  1.00  0.00           C
ATOM   8343 1C21 POPE7 117      25.282 119.186  61.637  1.00  0.00           C
ATOM   8346 2C21 POPE7 117      26.571 119.166  62.478  1.00  0.00           C
ATOM   8349 3C21 POPE7 117      27.782 118.806  61.597  1.00  0.00           C
ATOM   8352 4C21 POPE7 117      29.122 118.837  62.347  1.00  0.00           C
ATOM   8355 5C21 POPE7 117      30.311 118.826  61.377  1.00  0.00           C
ATOM   8358 6C21 POPE7 117      31.652 119.106  62.067  1.00  0.00           C
ATOM   8361 7C21 POPE7 117      32.762 119.466  61.077  1.00  0.00           C
ATOM   8364 8C21 POPE7 117      34.052 119.876  61.787  1.00  0.00           C
ATOM   8368  C33 POPE7 117      14.032 129.006  66.757  1.00  0.00           C
ATOM   8371  C34 POPE7 117      13.231 129.556  65.577  1.00  0.00           C
ATOM   8374  C35 POPE7 117      13.971 129.367  64.248  1.00  0.00           C
ATOM   8377  C36 POPE7 117      13.292 130.126  63.107  1.00  0.00           C
ATOM   8380  C37 POPE7 117      14.122 130.087  61.807  1.00  0.00           C
ATOM   8383  C38 POPE7 117      13.662 131.139  60.798  1.00  0.00           C
ATOM   8386  C39 POPE7 117      12.672 130.639  59.727  1.00  0.00           C
ATOM   8389 0C31 POPE7 117      13.352 129.966  58.527  1.00  0.00           C
ATOM   8392 1C31 POPE7 117      12.482 130.007  57.257  1.00  0.00           C
ATOM   8395 2C31 POPE7 117      12.951 129.046  56.167  1.00  0.00           C
ATOM   8398 3C31 POPE7 117      12.031 129.037  54.938  1.00  0.00           C
ATOM   8401 4C31 POPE7 117      12.321 130.156  53.927  1.00  0.00           C
ATOM   8404 5C31 POPE7 117      11.311 130.177  52.768  1.00  0.00           C
ATOM   8407 6C31 POPE7 117      11.612 131.249  51.717  1.00  0.00           C
ATOM   8411  NH3 POPE8 118       2.942 107.037  27.378  1.00  0.00           N
ATOM   8415  C12 POPE8 118       1.512 106.656  27.618  1.00  0.00           C
ATOM   8418  C11 POPE8 118       0.629 107.177  26.467  1.00  0.00           C
ATOM   8421  P   POPE8 118      -1.731 106.056  26.908  1.00  0.00           P
ATOM   8422  O13 POPE8 118      -2.911 106.506  27.647  1.00  0.00           O
ATOM   8423  O14 POPE8 118      -2.041 105.526  25.557  1.00  0.00           O
ATOM   8424  O11 POPE8 118      -0.991 104.926  27.727  1.00  0.00           O
ATOM   8425  O12 POPE8 118      -0.741 107.276  26.838  1.00  0.00           O
ATOM   8426  C1  POPE8 118      -1.101 104.856  29.148  1.00  0.00           C
ATOM   8429  C2  POPE8 118      -1.111 103.367  29.598  1.00  0.00           C
ATOM   8431  O21 POPE8 118      -1.461 103.216  30.988  1.00  0.00           O
ATOM   8432  C21 POPE8 118      -0.751 103.826  31.908  1.00  0.00           C
ATOM   8433  O22 POPE8 118       0.249 104.516  31.737  1.00  0.00           O
ATOM   8434  C22 POPE8 118      -1.351 103.556  33.288  1.00  0.00           C
ATOM   8437  C3  POPE8 118       0.209 102.626  29.237  1.00  0.00           C
ATOM   8440  O31 POPE8 118       0.219 101.236  29.648  1.00  0.00           O
ATOM   8441  C31 POPE8 118      -0.121 100.367  28.688  1.00  0.00           C
ATOM   8442  O32 POPE8 118      -0.471 100.677  27.568  1.00  0.00           O
ATOM   8443  C32 POPE8 118       0.079  98.916  29.167  1.00  0.00           C
ATOM   8446  C23 POPE8 118      -1.391 104.846  34.127  1.00  0.00           C
ATOM   8449  C24 POPE8 118      -1.431 104.646  35.647  1.00  0.00           C
ATOM   8452  C25 POPE8 118      -0.261 103.806  36.198  1.00  0.00           C
ATOM   8455  C26 POPE8 118      -0.641 102.346  36.458  1.00  0.00           C
ATOM   8458  C27 POPE8 118       0.509 101.346  36.268  1.00  0.00           C
ATOM   8461  C28 POPE8 118       0.109  99.897  36.597  1.00  0.00           C
ATOM   8464  C29 POPE8 118      -0.301  99.736  38.048  1.00  0.00           C
ATOM   8466 0C21 POPE8 118       0.399  99.126  39.018  1.00  0.00           C
ATOM   8468 1C21 POPE8 118       1.712  98.406  38.847  1.00  0.00           C
ATOM   8471 2C21 POPE8 118       1.792  97.137  39.697  1.00  0.00           C
ATOM   8474 3C21 POPE8 118       2.142  97.436  41.158  1.00  0.00           C
ATOM   8477 4C21 POPE8 118       2.062  96.217  42.067  1.00  0.00           C
ATOM   8480 5C21 POPE8 118       2.582  96.526  43.477  1.00  0.00           C
ATOM   8483 6C21 POPE8 118       2.292  95.406  44.487  1.00  0.00           C
ATOM   8486 7C21 POPE8 118       3.292  95.416  45.647  1.00  0.00           C
ATOM   8489 8C21 POPE8 118       2.962  94.386  46.737  1.00  0.00           C
ATOM   8493  C33 POPE8 118       1.169  98.746  30.258  1.00  0.00           C
ATOM   8496  C34 POPE8 118       1.472  97.276  30.588  1.00  0.00           C
ATOM   8499  C35 POPE8 118       2.362  97.086  31.827  1.00  0.00           C
ATOM   8502  C36 POPE8 118       2.292  95.677  32.448  1.00  0.00           C
ATOM   8505  C37 POPE8 118       3.422  95.387  33.438  1.00  0.00           C
ATOM   8508  C38 POPE8 118       3.172  94.146  34.327  1.00  0.00           C
ATOM   8511  C39 POPE8 118       4.362  93.806  35.237  1.00  0.00           C
ATOM   8514 0C31 POPE8 118       4.032  92.826  36.377  1.00  0.00           C
ATOM   8517 1C31 POPE8 118       5.292  92.476  37.188  1.00  0.00           C
ATOM   8520 2C31 POPE8 118       5.062  91.666  38.478  1.00  0.00           C
ATOM   8523 3C31 POPE8 118       4.642  90.207  38.257  1.00  0.00           C
ATOM   8526 4C31 POPE8 118       5.212  89.287  39.347  1.00  0.00           C
ATOM   8529 5C31 POPE8 118       4.712  87.836  39.278  1.00  0.00           C
ATOM   8532 6C31 POPE8 118       5.482  86.886  40.198  1.00  0.00           C
ATOM   8536  NH3 POPE9 119      73.532  90.216  74.847  1.00  0.00           N
ATOM   8540  C12 POPE9 119      72.432  91.236  74.777  1.00  0.00           C
ATOM   8543  C11 POPE9 119      72.951  92.666  75.088  1.00  0.00           C
ATOM   8546  P   POPE9 119      70.651  93.966  75.158  1.00  0.00           P
ATOM   8547  O13 POPE9 119      69.591  93.666  76.147  1.00  0.00           O
ATOM   8548  O14 POPE9 119      70.801  95.346  74.648  1.00  0.00           O
ATOM   8549  O11 POPE9 119      70.561  93.016  73.918  1.00  0.00           O
ATOM   8550  O12 POPE9 119      72.002  93.457  75.827  1.00  0.00           O
ATOM   8551  C1  POPE9 119      69.521  93.016  72.948  1.00  0.00           C
ATOM   8554  C2  POPE9 119      69.811  93.946  71.717  1.00  0.00           C
ATOM   8556  O21 POPE9 119      69.341  93.266  70.537  1.00  0.00           O
ATOM   8557  C21 POPE9 119      68.561  93.966  69.738  1.00  0.00           C
ATOM   8558  O22 POPE9 119      68.161  95.107  69.938  1.00  0.00           O
ATOM   8559  C22 POPE9 119      68.142  93.107  68.538  1.00  0.00           C
ATOM   8562  C3  POPE9 119      71.322  94.236  71.527  1.00  0.00           C
ATOM   8565  O31 POPE9 119      71.642  94.926  70.308  1.00  0.00           O
ATOM   8566  C31 POPE9 119      71.362  96.217  70.218  1.00  0.00           C
ATOM   8567  O32 POPE9 119      70.791  96.916  71.048  1.00  0.00           O
ATOM   8568  C32 POPE9 119      71.822  96.686  68.827  1.00  0.00           C
ATOM   8571  C23 POPE9 119      69.212  92.957  67.438  1.00  0.00           C
ATOM   8574  C24 POPE9 119      68.602  92.416  66.128  1.00  0.00           C
ATOM   8577  C25 POPE9 119      69.591  92.336  64.958  1.00  0.00           C
ATOM   8580  C26 POPE9 119      69.801  93.647  64.188  1.00  0.00           C
ATOM   8583  C27 POPE9 119      70.922  93.466  63.147  1.00  0.00           C
ATOM   8586  C28 POPE9 119      71.102  94.656  62.198  1.00  0.00           C
ATOM   8589  C29 POPE9 119      70.112  94.617  61.068  1.00  0.00           C
ATOM   8591 0C21 POPE9 119      70.362  94.246  59.797  1.00  0.00           C
ATOM   8593 1C21 POPE9 119      71.682  93.857  59.188  1.00  0.00           C
ATOM   8596 2C21 POPE9 119      71.752  94.406  57.747  1.00  0.00           C
ATOM   8599 3C21 POPE9 119      73.052  93.986  57.048  1.00  0.00           C
ATOM   8602 4C21 POPE9 119      73.082  94.357  55.557  1.00  0.00           C
ATOM   8605 5C21 POPE9 119      72.402  93.317  54.637  1.00  0.00           C
ATOM   8608 6C21 POPE9 119      73.241  92.047  54.508  1.00  0.00           C
ATOM   8611 7C21 POPE9 119      72.631  90.986  53.588  1.00  0.00           C
ATOM   8614 8C21 POPE9 119      73.491  89.716  53.527  1.00  0.00           C
ATOM   8618  C33 POPE9 119      73.352  96.666  68.607  1.00  0.00           C
ATOM   8621  C34 POPE9 119      73.731  96.376  67.137  1.00  0.00           C
ATOM   8624  C35 POPE9 119      73.362  97.506  66.178  1.00  0.00           C
ATOM   8627  C36 POPE9 119      73.591  97.156  64.688  1.00  0.00           C
ATOM   8630  C37 POPE9 119      73.161  98.297  63.757  1.00  0.00           C
ATOM   8633  C38 POPE9 119      73.041  97.906  62.288  1.00  0.00           C
ATOM   8636  C39 POPE9 119      74.362  97.856  61.507  1.00  0.00           C
ATOM   8639 0C31 POPE9 119      74.172  97.246  60.118  1.00  0.00           C
ATOM   8642 1C31 POPE9 119      74.972  97.936  59.007  1.00  0.00           C
ATOM   8645 2C31 POPE9 119      74.832  97.216  57.668  1.00  0.00           C
ATOM   8648 3C31 POPE9 119      75.612  97.846  56.517  1.00  0.00           C
ATOM   8651 4C31 POPE9 119      75.482  97.016  55.238  1.00  0.00           C
ATOM   8654 5C31 POPE9 119      76.341  97.537  54.077  1.00  0.00           C
ATOM   8657 6C31 POPE9 119      75.841  97.056  52.717  1.00  0.00           C
ATOM   8661  NH3 POPE  120      88.772  38.376  67.928  1.00  0.00           N
ATOM   8665  C12 POPE  120      90.151  38.086  68.438  1.00  0.00           C
ATOM   8668  C11 POPE  120      90.811  39.276  69.137  1.00  0.00           C
ATOM   8671  P   POPE  120      93.411  39.036  68.628  1.00  0.00           P
ATOM   8672  O13 POPE  120      94.521  39.556  69.447  1.00  0.00           O
ATOM   8673  O14 POPE  120      93.551  37.716  67.957  1.00  0.00           O
ATOM   8674  O11 POPE  120      92.991  40.076  67.507  1.00  0.00           O
ATOM   8675  O12 POPE  120      92.122  38.896  69.548  1.00  0.00           O
ATOM   8676  C1  POPE  120      93.661  39.976  66.228  1.00  0.00           C
ATOM   8679  C2  POPE  120      93.151  41.046  65.238  1.00  0.00           C
ATOM   8681  O21 POPE  120      93.912  40.896  64.027  1.00  0.00           O
ATOM   8682  C21 POPE  120      93.352  41.286  62.908  1.00  0.00           C
ATOM   8683  O22 POPE  120      92.282  41.866  62.767  1.00  0.00           O
ATOM   8684  C22 POPE  120      94.261  40.836  61.748  1.00  0.00           C
ATOM   8687  C3  POPE  120      93.331  42.466  65.837  1.00  0.00           C
ATOM   8690  O31 POPE  120      92.822  43.516  65.007  1.00  0.00           O
ATOM   8691  C31 POPE  120      91.541  43.786  65.168  1.00  0.00           C
ATOM   8692  O32 POPE  120      90.741  43.186  65.857  1.00  0.00           O
ATOM   8693  C32 POPE  120      91.252  44.977  64.268  1.00  0.00           C
ATOM   8696  C23 POPE  120      93.502  40.476  60.448  1.00  0.00           C
ATOM   8699  C24 POPE  120      94.412  40.227  59.237  1.00  0.00           C
ATOM   8702  C25 POPE  120      95.131  38.876  59.248  1.00  0.00           C
ATOM   8705  C26 POPE  120      96.002  38.656  57.998  1.00  0.00           C
ATOM   8708  C27 POPE  120      96.692  37.286  57.967  1.00  0.00           C
ATOM   8711  C28 POPE  120      97.721  37.196  56.818  1.00  0.00           C
ATOM   8714  C29 POPE  120      98.481  35.886  56.798  1.00  0.00           C
ATOM   8716 0C21 POPE  120      98.381  34.936  55.868  1.00  0.00           C
ATOM   8718 1C21 POPE  120      97.441  34.956  54.688  1.00  0.00           C
ATOM   8721 2C21 POPE  120      97.252  33.566  54.048  1.00  0.00           C
ATOM   8724 3C21 POPE  120      98.462  33.117  53.228  1.00  0.00           C
ATOM   8727 4C21 POPE  120      98.322  31.666  52.747  1.00  0.00           C
ATOM   8730 5C21 POPE  120      99.401  31.296  51.737  1.00  0.00           C
ATOM   8733 6C21 POPE  120      99.371  29.806  51.377  1.00  0.00           C
ATOM   8736 7C21 POPE  120     100.411  29.456  50.317  1.00  0.00           C
ATOM   8739 8C21 POPE  120     100.422  27.966  50.007  1.00  0.00           C
ATOM   8743  C33 POPE  120      89.841  45.567  64.478  1.00  0.00           C
ATOM   8746  C34 POPE  120      89.591  46.696  63.477  1.00  0.00           C
ATOM   8749  C35 POPE  120      89.651  46.227  62.017  1.00  0.00           C
ATOM   8752  C36 POPE  120      88.922  47.186  61.077  1.00  0.00           C
ATOM   8755  C37 POPE  120      88.752  46.637  59.657  1.00  0.00           C
ATOM   8758  C38 POPE  120      89.572  47.376  58.588  1.00  0.00           C
ATOM   8761  C39 POPE  120      89.261  46.876  57.168  1.00  0.00           C
ATOM   8764 0C31 POPE  120      87.852  47.266  56.678  1.00  0.00           C
ATOM   8767 1C31 POPE  120      87.441  46.626  55.347  1.00  0.00           C
ATOM   8770 2C31 POPE  120      85.942  46.826  55.077  1.00  0.00           C
ATOM   8773 3C31 POPE  120      85.431  46.156  53.798  1.00  0.00           C
ATOM   8776 4C31 POPE  120      85.221  47.126  52.627  1.00  0.00           C
ATOM   8779 5C31 POPE  120      84.181  46.606  51.618  1.00  0.00           C
ATOM   8782 6C31 POPE  120      83.682  47.666  50.627  1.00  0.00           C
ATOM   8786  NH3 POPE  121      20.622  41.316  28.488  1.00  0.00           N
ATOM   8790  C12 POPE  121      20.392  40.836  27.087  1.00  0.00           C
ATOM   8793  C11 POPE  121      21.682  40.376  26.407  1.00  0.00           C
ATOM   8796  P   POPE  121      22.622  38.396  25.068  1.00  0.00           P
ATOM   8797  O13 POPE  121      22.162  37.296  24.198  1.00  0.00           O
ATOM   8798  O14 POPE  121      23.602  39.346  24.508  1.00  0.00           O
ATOM   8799  O11 POPE  121      23.282  37.866  26.388  1.00  0.00           O
ATOM   8800  O12 POPE  121      21.392  39.196  25.638  1.00  0.00           O
ATOM   8801  C1  POPE  121      22.651  37.046  27.368  1.00  0.00           C
ATOM   8804  C2  POPE  121      22.382  37.756  28.728  1.00  0.00           C
ATOM   8806  O21 POPE  121      23.412  38.606  29.247  1.00  0.00           O
ATOM   8807  C21 POPE  121      24.701  38.446  29.037  1.00  0.00           C
ATOM   8808  O22 POPE  121      25.262  37.776  28.198  1.00  0.00           O
ATOM   8809  C22 POPE  121      25.432  39.326  30.068  1.00  0.00           C
ATOM   8812  C3  POPE  121      22.012  36.736  29.837  1.00  0.00           C
ATOM   8815  O31 POPE  121      21.622  37.406  31.068  1.00  0.00           O
ATOM   8816  C31 POPE  121      22.092  36.867  32.188  1.00  0.00           C
ATOM   8817  O32 POPE  121      22.712  35.826  32.287  1.00  0.00           O
ATOM   8818  C32 POPE  121      21.752  37.756  33.387  1.00  0.00           C
ATOM   8821  C23 POPE  121      26.491  38.576  30.907  1.00  0.00           C
ATOM   8824  C24 POPE  121      27.282  39.556  31.778  1.00  0.00           C
ATOM   8827  C25 POPE  121      28.492  38.956  32.518  1.00  0.00           C
ATOM   8830  C26 POPE  121      28.132  37.866  33.548  1.00  0.00           C
ATOM   8833  C27 POPE  121      29.222  37.716  34.627  1.00  0.00           C
ATOM   8836  C28 POPE  121      28.772  36.896  35.847  1.00  0.00           C
ATOM   8839  C29 POPE  121      29.842  36.926  36.917  1.00  0.00           C
ATOM   8841 0C21 POPE  121      29.692  37.186  38.228  1.00  0.00           C
ATOM   8843 1C21 POPE  121      28.401  37.406  38.978  1.00  0.00           C
ATOM   8846 2C21 POPE  121      28.332  36.566  40.268  1.00  0.00           C
ATOM   8849 3C21 POPE  121      29.231  37.106  41.397  1.00  0.00           C
ATOM   8852 4C21 POPE  121      29.222  36.216  42.658  1.00  0.00           C
ATOM   8855 5C21 POPE  121      30.172  35.016  42.528  1.00  0.00           C
ATOM   8858 6C21 POPE  121      30.182  34.137  43.787  1.00  0.00           C
ATOM   8861 7C21 POPE  121      31.352  33.146  43.807  1.00  0.00           C
ATOM   8864 8C21 POPE  121      31.401  32.286  45.068  1.00  0.00           C
ATOM   8868  C33 POPE  121      22.602  39.047  33.467  1.00  0.00           C
ATOM   8871  C34 POPE  121      23.082  39.356  34.897  1.00  0.00           C
ATOM   8874  C35 POPE  121      21.962  39.567  35.928  1.00  0.00           C
ATOM   8877  C36 POPE  121      22.552  39.726  37.347  1.00  0.00           C
ATOM   8880  C37 POPE  121      21.592  40.356  38.368  1.00  0.00           C
ATOM   8883  C38 POPE  121      20.491  39.406  38.858  1.00  0.00           C
ATOM   8886  C39 POPE  121      21.022  38.246  39.708  1.00  0.00           C
ATOM   8889 0C31 POPE  121      19.891  37.446  40.368  1.00  0.00           C
ATOM   8892 1C31 POPE  121      20.432  36.396  41.348  1.00  0.00           C
ATOM   8895 2C31 POPE  121      19.342  35.486  41.938  1.00  0.00           C
ATOM   8898 3C31 POPE  121      18.252  36.206  42.738  1.00  0.00           C
ATOM   8901 4C31 POPE  121      18.791  36.926  43.978  1.00  0.00           C
ATOM   8904 5C31 POPE  121      17.672  37.506  44.858  1.00  0.00           C
ATOM   8907 6C31 POPE  121      18.182  38.106  46.167  1.00  0.00           C
ATOM   8911  NH3 POPE  122     103.212  81.567  24.318  1.00  0.00           N
ATOM   8915  C12 POPE  122     104.052  80.826  23.298  1.00  0.00           C
ATOM   8918  C11 POPE  122     104.771  79.686  23.997  1.00  0.00           C
ATOM   8921  P   POPE  122     105.931  77.446  23.708  1.00  0.00           P
ATOM   8922  O13 POPE  122     104.951  76.366  23.517  1.00  0.00           O
ATOM   8923  O14 POPE  122     107.301  77.156  23.188  1.00  0.00           O
ATOM   8924  O11 POPE  122     106.012  77.747  25.278  1.00  0.00           O
ATOM   8925  O12 POPE  122     105.431  78.817  23.077  1.00  0.00           O
ATOM   8926  C1  POPE  122     107.292  77.957  25.868  1.00  0.00           C
ATOM   8929  C2  POPE  122     107.282  78.406  27.368  1.00  0.00           C
ATOM   8931  O21 POPE  122     108.632  78.156  27.787  1.00  0.00           O
ATOM   8932  C21 POPE  122     109.021  78.817  28.868  1.00  0.00           C
ATOM   8933  O22 POPE  122     108.381  79.677  29.438  1.00  0.00           O
ATOM   8934  C22 POPE  122     110.411  78.287  29.278  1.00  0.00           C
ATOM   8937  C3  POPE  122     106.261  77.596  28.218  1.00  0.00           C
ATOM   8940  O31 POPE  122     106.272  77.856  29.637  1.00  0.00           O
ATOM   8941  C31 POPE  122     105.592  78.916  30.068  1.00  0.00           C
ATOM   8942  O32 POPE  122     104.932  79.667  29.368  1.00  0.00           O
ATOM   8943  C32 POPE  122     105.771  79.077  31.568  1.00  0.00           C
ATOM   8946  C23 POPE  122     110.542  78.016  30.788  1.00  0.00           C
ATOM   8949  C24 POPE  122     110.511  79.287  31.648  1.00  0.00           C
ATOM   8952  C25 POPE  122     109.661  79.126  32.908  1.00  0.00           C
ATOM   8955  C26 POPE  122     110.462  78.607  34.118  1.00  0.00           C
ATOM   8958  C27 POPE  122     109.602  78.546  35.388  1.00  0.00           C
ATOM   8961  C28 POPE  122     110.402  78.186  36.658  1.00  0.00           C
ATOM   8964  C29 POPE  122     110.582  76.707  36.818  1.00  0.00           C
ATOM   8966 0C21 POPE  122     110.151  75.967  37.857  1.00  0.00           C
ATOM   8968 1C21 POPE  122     109.381  76.506  39.048  1.00  0.00           C
ATOM   8971 2C21 POPE  122     110.262  77.287  40.048  1.00  0.00           C
ATOM   8974 3C21 POPE  122     111.172  76.366  40.887  1.00  0.00           C
ATOM   8977 4C21 POPE  122     111.941  77.106  41.987  1.00  0.00           C
ATOM   8980 5C21 POPE  122     113.112  77.966  41.467  1.00  0.00           C
ATOM   8983 6C21 POPE  122     113.901  78.626  42.598  1.00  0.00           C
ATOM   8986 7C21 POPE  122     115.052  79.506  42.087  1.00  0.00           C
ATOM   8989 8C21 POPE  122     115.922  80.066  43.217  1.00  0.00           C
ATOM   8993  C33 POPE  122     104.631  78.416  32.368  1.00  0.00           C
ATOM   8996  C34 POPE  122     104.932  78.427  33.868  1.00  0.00           C
ATOM   8999  C35 POPE  122     105.112  79.836  34.438  1.00  0.00           C
ATOM   9002  C36 POPE  122     105.192  79.846  35.967  1.00  0.00           C
ATOM   9005  C37 POPE  122     105.241  81.266  36.537  1.00  0.00           C
ATOM   9008  C38 POPE  122     105.291  81.306  38.068  1.00  0.00           C
ATOM   9011  C39 POPE  122     103.981  80.806  38.698  1.00  0.00           C
ATOM   9014 0C31 POPE  122     103.872  81.256  40.147  1.00  0.00           C
ATOM   9017 1C31 POPE  122     102.502  80.957  40.778  1.00  0.00           C
ATOM   9020 2C31 POPE  122     102.352  81.716  42.098  1.00  0.00           C
ATOM   9023 3C31 POPE  122     100.942  81.707  42.677  1.00  0.00           C
ATOM   9026 4C31 POPE  122     100.761  82.817  43.717  1.00  0.00           C
ATOM   9029 5C31 POPE  122      99.352  82.836  44.318  1.00  0.00           C
ATOM   9032 6C31 POPE  122      99.102  84.016  45.257  1.00  0.00           C
ATOM   9036  NH3 POPE  123      97.701  42.556  70.037  1.00  0.00           N
ATOM   9040  C12 POPE  123      99.161  42.826  69.847  1.00  0.00           C
ATOM   9043  C11 POPE  123      99.432  43.566  68.538  1.00  0.00           C
ATOM   9046  P   POPE  123     101.801  44.756  68.568  1.00  0.00           P
ATOM   9047  O13 POPE  123     101.282  46.066  68.158  1.00  0.00           O
ATOM   9048  O14 POPE  123     102.321  44.686  69.967  1.00  0.00           O
ATOM   9049  O11 POPE  123     102.991  44.436  67.557  1.00  0.00           O
ATOM   9050  O12 POPE  123     100.811  43.586  68.268  1.00  0.00           O
ATOM   9051  C1  POPE  123     102.682  43.966  66.237  1.00  0.00           C
ATOM   9054  C2  POPE  123     102.231  45.107  65.257  1.00  0.00           C
ATOM   9056  O21 POPE  123     101.621  44.566  64.077  1.00  0.00           O
ATOM   9057  C21 POPE  123     102.352  43.946  63.197  1.00  0.00           C
ATOM   9058  O22 POPE  123     103.521  43.596  63.298  1.00  0.00           O
ATOM   9059  C22 POPE  123     101.481  43.766  61.947  1.00  0.00           C
ATOM   9062  C3  POPE  123     103.362  46.126  64.938  1.00  0.00           C
ATOM   9065  O31 POPE  123     103.061  46.906  63.768  1.00  0.00           O
ATOM   9066  C31 POPE  123     102.701  48.166  63.908  1.00  0.00           C
ATOM   9067  O32 POPE  123     102.601  48.797  64.948  1.00  0.00           O
ATOM   9068  C32 POPE  123     102.532  48.756  62.507  1.00  0.00           C
ATOM   9071  C23 POPE  123     102.292  43.386  60.697  1.00  0.00           C
ATOM   9074  C24 POPE  123     102.832  44.606  59.937  1.00  0.00           C
ATOM   9077  C25 POPE  123     103.392  44.216  58.558  1.00  0.00           C
ATOM   9080  C26 POPE  123     104.832  43.676  58.588  1.00  0.00           C
ATOM   9083  C27 POPE  123     104.991  42.356  57.808  1.00  0.00           C
ATOM   9086  C28 POPE  123     106.451  41.876  57.718  1.00  0.00           C
ATOM   9089  C29 POPE  123     107.301  42.736  56.807  1.00  0.00           C
ATOM   9091 0C21 POPE  123     107.972  42.346  55.708  1.00  0.00           C
ATOM   9093 1C21 POPE  123     107.991  40.946  55.138  1.00  0.00           C
ATOM   9096 2C21 POPE  123     108.331  40.906  53.638  1.00  0.00           C
ATOM   9099 3C21 POPE  123     109.801  41.206  53.298  1.00  0.00           C
ATOM   9102 4C21 POPE  123     110.192  40.616  51.927  1.00  0.00           C
ATOM   9105 5C21 POPE  123     111.611  40.966  51.478  1.00  0.00           C
ATOM   9108 6C21 POPE  123     111.951  40.336  50.118  1.00  0.00           C
ATOM   9111 7C21 POPE  123     113.151  41.006  49.417  1.00  0.00           C
ATOM   9114 8C21 POPE  123     113.372  40.506  47.987  1.00  0.00           C
ATOM   9118  C33 POPE  123     101.191  48.376  61.847  1.00  0.00           C
ATOM   9121  C34 POPE  123     101.102  48.867  60.397  1.00  0.00           C
ATOM   9124  C35 POPE  123      99.651  48.936  59.897  1.00  0.00           C
ATOM   9127  C36 POPE  123      99.391  50.146  58.978  1.00  0.00           C
ATOM   9130  C37 POPE  123      99.491  49.856  57.478  1.00  0.00           C
ATOM   9133  C38 POPE  123      99.472  51.176  56.688  1.00  0.00           C
ATOM   9136  C39 POPE  123      99.371  51.026  55.168  1.00  0.00           C
ATOM   9139 0C31 POPE  123      99.511  52.406  54.497  1.00  0.00           C
ATOM   9142 1C31 POPE  123      99.451  52.396  52.958  1.00  0.00           C
ATOM   9145 2C31 POPE  123     100.002  53.716  52.397  1.00  0.00           C
ATOM   9148 3C31 POPE  123      99.922  53.826  50.868  1.00  0.00           C
ATOM   9151 4C31 POPE  123      98.602  54.446  50.378  1.00  0.00           C
ATOM   9154 5C31 POPE  123      98.612  54.736  48.877  1.00  0.00           C
ATOM   9157 6C31 POPE  123      97.511  55.707  48.428  1.00  0.00           C
ATOM   9161  NH3 POPE  124      83.981 105.616  71.728  1.00  0.00           N
ATOM   9165  C12 POPE  124      83.042 106.626  72.298  1.00  0.00           C
ATOM   9168  C11 POPE  124      81.602 106.207  71.978  1.00  0.00           C
ATOM   9171  P   POPE  124      79.991 104.196  71.838  1.00  0.00           P
ATOM   9172  O13 POPE  124      80.061 103.216  70.728  1.00  0.00           O
ATOM   9173  O14 POPE  124      79.362 103.717  73.077  1.00  0.00           O
ATOM   9174  O11 POPE  124      79.182 105.446  71.338  1.00  0.00           O
ATOM   9175  O12 POPE  124      81.432 104.786  72.148  1.00  0.00           O
ATOM   9176  C1  POPE  124      78.041 105.317  70.498  1.00  0.00           C
ATOM   9179  C2  POPE  124      78.352 105.736  69.038  1.00  0.00           C
ATOM   9181  O21 POPE  124      77.082 105.957  68.418  1.00  0.00           O
ATOM   9182  C21 POPE  124      77.102 106.816  67.417  1.00  0.00           C
ATOM   9183  O22 POPE  124      78.072 107.436  67.018  1.00  0.00           O
ATOM   9184  C22 POPE  124      75.741 106.776  66.717  1.00  0.00           C
ATOM   9187  C3  POPE  124      79.192 104.677  68.258  1.00  0.00           C
ATOM   9190  O31 POPE  124      79.061 104.836  66.827  1.00  0.00           O
ATOM   9191  C31 POPE  124      79.091 103.787  66.027  1.00  0.00           C
ATOM   9192  O32 POPE  124      79.401 102.646  66.318  1.00  0.00           O
ATOM   9193  C32 POPE  124      78.582 104.226  64.648  1.00  0.00           C
ATOM   9196  C23 POPE  124      75.962 107.117  65.238  1.00  0.00           C
ATOM   9199  C24 POPE  124      74.832 106.646  64.318  1.00  0.00           C
ATOM   9202  C25 POPE  124      75.411 106.096  63.007  1.00  0.00           C
ATOM   9205  C26 POPE  124      74.481 106.266  61.807  1.00  0.00           C
ATOM   9208  C27 POPE  124      75.131 105.696  60.537  1.00  0.00           C
ATOM   9211  C28 POPE  124      75.411 106.746  59.458  1.00  0.00           C
ATOM   9214  C29 POPE  124      74.241 106.916  58.518  1.00  0.00           C
ATOM   9216 0C21 POPE  124      74.322 107.037  57.177  1.00  0.00           C
ATOM   9218 1C21 POPE  124      75.591 107.037  56.368  1.00  0.00           C
ATOM   9221 2C21 POPE  124      75.451 106.416  54.967  1.00  0.00           C
ATOM   9224 3C21 POPE  124      74.411 107.126  54.088  1.00  0.00           C
ATOM   9227 4C21 POPE  124      74.512 106.766  52.607  1.00  0.00           C
ATOM   9230 5C21 POPE  124      74.512 105.256  52.327  1.00  0.00           C
ATOM   9233 6C21 POPE  124      73.841 104.897  50.998  1.00  0.00           C
ATOM   9236 7C21 POPE  124      74.121 103.457  50.537  1.00  0.00           C
ATOM   9239 8C21 POPE  124      73.241 103.026  49.368  1.00  0.00           C
ATOM   9243  C33 POPE  124      79.341 103.567  63.468  1.00  0.00           C
ATOM   9246  C34 POPE  124      78.722 103.916  62.118  1.00  0.00           C
ATOM   9249  C35 POPE  124      79.741 103.997  60.977  1.00  0.00           C
ATOM   9252  C36 POPE  124      79.061 104.126  59.607  1.00  0.00           C
ATOM   9255  C37 POPE  124      80.032 104.586  58.507  1.00  0.00           C
ATOM   9258  C38 POPE  124      79.352 104.696  57.137  1.00  0.00           C
ATOM   9261  C39 POPE  124      80.152 105.546  56.138  1.00  0.00           C
ATOM   9264 0C31 POPE  124      79.631 105.356  54.707  1.00  0.00           C
ATOM   9267 1C31 POPE  124      80.212 106.386  53.728  1.00  0.00           C
ATOM   9270 2C31 POPE  124      79.941 106.016  52.257  1.00  0.00           C
ATOM   9273 3C31 POPE  124      80.762 104.817  51.778  1.00  0.00           C
ATOM   9276 4C31 POPE  124      80.471 104.456  50.317  1.00  0.00           C
ATOM   9279 5C31 POPE  124      81.121 103.136  49.888  1.00  0.00           C
ATOM   9282 6C31 POPE  124      80.762 102.747  48.457  1.00  0.00           C
ATOM   9286  NH3 POPE  125      68.041  63.966  32.487  1.00  0.00           N
ATOM   9290  C12 POPE  125      66.682  64.616  32.467  1.00  0.00           C
ATOM   9293  C11 POPE  125      65.822  64.326  33.717  1.00  0.00           C
ATOM   9296  P   POPE  125      65.612  66.726  34.697  1.00  0.00           P
ATOM   9297  O13 POPE  125      64.731  66.926  33.528  1.00  0.00           O
ATOM   9298  O14 POPE  125      65.121  67.336  35.967  1.00  0.00           O
ATOM   9299  O11 POPE  125      66.981  67.436  34.398  1.00  0.00           O
ATOM   9300  O12 POPE  125      66.082  65.216  34.818  1.00  0.00           O
ATOM   9301  C1  POPE  125      68.052  67.136  35.318  1.00  0.00           C
ATOM   9304  C2  POPE  125      69.131  68.246  35.188  1.00  0.00           C
ATOM   9306  O21 POPE  125      70.422  67.957  35.757  1.00  0.00           O
ATOM   9307  C21 POPE  125      70.521  67.326  36.917  1.00  0.00           C
ATOM   9308  O22 POPE  125      69.602  66.926  37.608  1.00  0.00           O
ATOM   9309  C22 POPE  125      71.981  67.287  37.368  1.00  0.00           C
ATOM   9312  C3  POPE  125      68.602  69.647  35.628  1.00  0.00           C
ATOM   9315  O31 POPE  125      68.672  69.906  37.057  1.00  0.00           O
ATOM   9316  C31 POPE  125      69.832  70.486  37.417  1.00  0.00           C
ATOM   9317  O32 POPE  125      70.731  70.746  36.658  1.00  0.00           O
ATOM   9318  C32 POPE  125      69.862  70.726  38.928  1.00  0.00           C
ATOM   9321  C23 POPE  125      72.152  66.416  38.638  1.00  0.00           C
ATOM   9324  C24 POPE  125      73.362  66.776  39.507  1.00  0.00           C
ATOM   9327  C25 POPE  125      73.422  65.856  40.737  1.00  0.00           C
ATOM   9330  C26 POPE  125      74.521  66.207  41.757  1.00  0.00           C
ATOM   9333  C27 POPE  125      74.172  65.656  43.147  1.00  0.00           C
ATOM   9336  C28 POPE  125      75.201  65.927  44.257  1.00  0.00           C
ATOM   9339  C29 POPE  125      76.402  65.016  44.217  1.00  0.00           C
ATOM   9341 0C21 POPE  125      77.682  65.406  44.287  1.00  0.00           C
ATOM   9343 1C21 POPE  125      78.892  64.496  44.287  1.00  0.00           C
ATOM   9346 2C21 POPE  125      78.652  62.976  44.298  1.00  0.00           C
ATOM   9349 3C21 POPE  125      78.161  62.406  45.638  1.00  0.00           C
ATOM   9352 4C21 POPE  125      77.652  60.976  45.467  1.00  0.00           C
ATOM   9355 5C21 POPE  125      77.332  60.247  46.778  1.00  0.00           C
ATOM   9358 6C21 POPE  125      78.591  59.726  47.487  1.00  0.00           C
ATOM   9361 7C21 POPE  125      78.362  58.426  48.267  1.00  0.00           C
ATOM   9364 8C21 POPE  125      79.652  57.636  48.507  1.00  0.00           C
ATOM   9368  C33 POPE  125      70.051  72.217  39.287  1.00  0.00           C
ATOM   9371  C34 POPE  125      70.112  72.446  40.807  1.00  0.00           C
ATOM   9374  C35 POPE  125      71.521  72.716  41.348  1.00  0.00           C
ATOM   9377  C36 POPE  125      71.862  74.207  41.427  1.00  0.00           C
ATOM   9380  C37 POPE  125      73.282  74.476  41.947  1.00  0.00           C
ATOM   9383  C38 POPE  125      73.542  75.956  42.277  1.00  0.00           C
ATOM   9386  C39 POPE  125      73.782  76.226  43.768  1.00  0.00           C
ATOM   9389 0C31 POPE  125      72.581  75.866  44.657  1.00  0.00           C
ATOM   9392 1C31 POPE  125      72.741  76.396  46.088  1.00  0.00           C
ATOM   9395 2C31 POPE  125      71.481  76.256  46.938  1.00  0.00           C
ATOM   9398 3C31 POPE  125      70.972  74.806  47.028  1.00  0.00           C
ATOM   9401 4C31 POPE  125      69.832  74.686  48.037  1.00  0.00           C
ATOM   9404 5C31 POPE  125      69.282  73.256  48.158  1.00  0.00           C
ATOM   9407 6C31 POPE  125      68.201  73.176  49.228  1.00  0.00           C
ATOM   9411  NH3 POPE  126      -2.661 125.306  73.938  1.00  0.00           N
ATOM   9415  C12 POPE  126      -1.351 124.726  74.388  1.00  0.00           C
ATOM   9418  C11 POPE  126      -1.621 123.676  75.467  1.00  0.00           C
ATOM   9421  P   POPE  126       0.449 122.026  75.337  1.00  0.00           P
ATOM   9422  O13 POPE  126       1.712 121.927  76.107  1.00  0.00           O
ATOM   9423  O14 POPE  126      -0.451 120.856  75.277  1.00  0.00           O
ATOM   9424  O11 POPE  126       0.679 122.537  73.848  1.00  0.00           O
ATOM   9425  O12 POPE  126      -0.391 123.196  75.977  1.00  0.00           O
ATOM   9426  C1  POPE  126       1.432 121.736  72.928  1.00  0.00           C
ATOM   9429  C2  POPE  126       1.089 122.137  71.468  1.00  0.00           C
ATOM   9431  O21 POPE  126       1.582 121.166  70.518  1.00  0.00           O
ATOM   9432  C21 POPE  126       2.902 121.166  70.308  1.00  0.00           C
ATOM   9433  O22 POPE  126       3.712 121.857  70.878  1.00  0.00           O
ATOM   9434  C22 POPE  126       3.202 120.096  69.248  1.00  0.00           C
ATOM   9437  C3  POPE  126       1.452 123.616  71.097  1.00  0.00           C
ATOM   9440  O31 POPE  126       1.299 123.906  69.688  1.00  0.00           O
ATOM   9441  C31 POPE  126       0.039 124.106  69.277  1.00  0.00           C
ATOM   9442  O32 POPE  126      -0.951 123.957  69.978  1.00  0.00           O
ATOM   9443  C32 POPE  126       0.019 124.547  67.817  1.00  0.00           C
ATOM   9446  C23 POPE  126       4.242 120.516  68.188  1.00  0.00           C
ATOM   9449  C24 POPE  126       4.102 119.637  66.938  1.00  0.00           C
ATOM   9452  C25 POPE  126       5.132 119.897  65.817  1.00  0.00           C
ATOM   9455  C26 POPE  126       4.702 119.156  64.548  1.00  0.00           C
ATOM   9458  C27 POPE  126       5.762 119.076  63.427  1.00  0.00           C
ATOM   9461  C28 POPE  126       5.172 118.387  62.188  1.00  0.00           C
ATOM   9464  C29 POPE  126       6.152 117.976  61.128  1.00  0.00           C
ATOM   9466 0C21 POPE  126       6.392 118.616  59.967  1.00  0.00           C
ATOM   9468 1C21 POPE  126       5.802 119.916  59.488  1.00  0.00           C
ATOM   9471 2C21 POPE  126       6.742 121.096  59.797  1.00  0.00           C
ATOM   9474 3C21 POPE  126       6.722 122.187  58.717  1.00  0.00           C
ATOM   9477 4C21 POPE  126       5.382 122.926  58.577  1.00  0.00           C
ATOM   9480 5C21 POPE  126       5.382 123.876  57.367  1.00  0.00           C
ATOM   9483 6C21 POPE  126       4.002 124.506  57.148  1.00  0.00           C
ATOM   9486 7C21 POPE  126       3.872 125.247  55.808  1.00  0.00           C
ATOM   9489 8C21 POPE  126       2.442 125.276  55.278  1.00  0.00           C
ATOM   9493  C33 POPE  126       0.429 123.406  66.847  1.00  0.00           C
ATOM   9496  C34 POPE  126       0.969 123.916  65.507  1.00  0.00           C
ATOM   9499  C35 POPE  126      -0.121 124.476  64.607  1.00  0.00           C
ATOM   9502  C36 POPE  126       0.479 125.116  63.348  1.00  0.00           C
ATOM   9505  C37 POPE  126      -0.601 125.636  62.408  1.00  0.00           C
ATOM   9508  C38 POPE  126      -0.031 125.856  60.997  1.00  0.00           C
ATOM   9511  C39 POPE  126      -1.081 126.366  60.028  1.00  0.00           C
ATOM   9514 0C31 POPE  126      -0.491 126.666  58.647  1.00  0.00           C
ATOM   9517 1C31 POPE  126      -1.561 127.257  57.718  1.00  0.00           C
ATOM   9520 2C31 POPE  126      -0.991 127.716  56.377  1.00  0.00           C
ATOM   9523 3C31 POPE  126      -2.081 128.256  55.448  1.00  0.00           C
ATOM   9526 4C31 POPE  126      -2.621 129.617  55.918  1.00  0.00           C
ATOM   9529 5C31 POPE  126      -3.531 130.287  54.878  1.00  0.00           C
ATOM   9532 6C31 POPE  126      -4.031 131.660  55.327  1.00  0.00           C
ATOM   9536  NH3 POPE  127     119.251  75.647  23.868  1.00  0.00           N
ATOM   9540  C12 POPE  127     117.752  75.586  23.798  1.00  0.00           C
ATOM   9543  C11 POPE  127     117.102  75.306  25.168  1.00  0.00           C
ATOM   9546  P   POPE  127     114.991  73.836  24.788  1.00  0.00           P
ATOM   9547  O13 POPE  127     113.521  73.916  24.678  1.00  0.00           O
ATOM   9548  O14 POPE  127     115.741  73.137  23.728  1.00  0.00           O
ATOM   9549  O11 POPE  127     115.262  73.116  26.167  1.00  0.00           O
ATOM   9550  O12 POPE  127     115.662  75.256  25.048  1.00  0.00           O
ATOM   9551  C1  POPE  127     114.932  73.876  27.337  1.00  0.00           C
ATOM   9554  C2  POPE  127     114.871  72.946  28.568  1.00  0.00           C
ATOM   9556  O21 POPE  127     114.882  73.747  29.757  1.00  0.00           O
ATOM   9557  C21 POPE  127     113.741  74.356  30.028  1.00  0.00           C
ATOM   9558  O22 POPE  127     112.762  74.446  29.298  1.00  0.00           O
ATOM   9559  C22 POPE  127     113.811  74.886  31.448  1.00  0.00           C
ATOM   9562  C3  POPE  127     116.091  71.976  28.548  1.00  0.00           C
ATOM   9565  O31 POPE  127     116.401  71.427  29.847  1.00  0.00           O
ATOM   9566  C31 POPE  127     115.881  70.266  30.188  1.00  0.00           C
ATOM   9567  O32 POPE  127     115.361  69.457  29.438  1.00  0.00           O
ATOM   9568  C32 POPE  127     116.091  70.076  31.688  1.00  0.00           C
ATOM   9571  C23 POPE  127     112.451  74.766  32.178  1.00  0.00           C
ATOM   9574  C24 POPE  127     112.502  75.086  33.678  1.00  0.00           C
ATOM   9577  C25 POPE  127     113.431  74.156  34.468  1.00  0.00           C
ATOM   9580  C26 POPE  127     113.302  74.346  35.978  1.00  0.00           C
ATOM   9583  C27 POPE  127     114.352  73.567  36.778  1.00  0.00           C
ATOM   9586  C28 POPE  127     114.202  73.786  38.298  1.00  0.00           C
ATOM   9589  C29 POPE  127     115.172  72.936  39.088  1.00  0.00           C
ATOM   9591 0C21 POPE  127     116.172  73.386  39.857  1.00  0.00           C
ATOM   9593 1C21 POPE  127     116.561  74.826  40.107  1.00  0.00           C
ATOM   9596 2C21 POPE  127     116.132  75.296  41.507  1.00  0.00           C
ATOM   9599 3C21 POPE  127     116.871  74.586  42.638  1.00  0.00           C
ATOM   9602 4C21 POPE  127     116.442  75.076  44.028  1.00  0.00           C
ATOM   9605 5C21 POPE  127     117.262  74.476  45.177  1.00  0.00           C
ATOM   9608 6C21 POPE  127     117.242  72.936  45.247  1.00  0.00           C
ATOM   9611 7C21 POPE  127     118.032  72.406  46.448  1.00  0.00           C
ATOM   9614 8C21 POPE  127     118.112  70.876  46.497  1.00  0.00           C
ATOM   9618  C33 POPE  127     115.551  71.256  32.528  1.00  0.00           C
ATOM   9621  C34 POPE  127     115.862  71.177  34.028  1.00  0.00           C
ATOM   9624  C35 POPE  127     117.341  71.247  34.417  1.00  0.00           C
ATOM   9627  C36 POPE  127     117.561  71.646  35.888  1.00  0.00           C
ATOM   9630  C37 POPE  127     119.032  71.536  36.318  1.00  0.00           C
ATOM   9633  C38 POPE  127     119.352  72.056  37.728  1.00  0.00           C
ATOM   9636  C39 POPE  127     119.722  73.546  37.717  1.00  0.00           C
ATOM   9639 0C31 POPE  127     120.352  74.016  39.037  1.00  0.00           C
ATOM   9642 1C31 POPE  127     120.741  75.507  38.948  1.00  0.00           C
ATOM   9645 2C31 POPE  127     121.152  76.096  40.298  1.00  0.00           C
ATOM   9648 3C31 POPE  127     121.231  77.626  40.257  1.00  0.00           C
ATOM   9651 4C31 POPE  127     121.541  78.226  41.637  1.00  0.00           C
ATOM   9654 5C31 POPE  127     121.621  79.756  41.607  1.00  0.00           C
ATOM   9657 6C31 POPE  127     122.701  80.327  42.537  1.00  0.00           C
ATOM   9661  NH3 POPE  128      57.501   3.546  69.287  1.00  0.00           N
ATOM   9665  C12 POPE  128      58.032   4.956  69.347  1.00  0.00           C
ATOM   9668  C11 POPE  128      59.442   5.076  68.768  1.00  0.00           C
ATOM   9671  P   POPE  128      60.211   7.326  67.677  1.00  0.00           P
ATOM   9672  O13 POPE  128      59.102   7.226  66.717  1.00  0.00           O
ATOM   9673  O14 POPE  128      60.541   8.706  68.107  1.00  0.00           O
ATOM   9674  O11 POPE  128      61.482   6.656  66.997  1.00  0.00           O
ATOM   9675  O12 POPE  128      59.892   6.416  68.927  1.00  0.00           O
ATOM   9676  C1  POPE  128      62.212   7.376  65.988  1.00  0.00           C
ATOM   9679  C2  POPE  128      62.082   6.656  64.618  1.00  0.00           C
ATOM   9681  O21 POPE  128      63.112   6.946  63.647  1.00  0.00           O
ATOM   9682  C21 POPE  128      63.282   8.216  63.278  1.00  0.00           C
ATOM   9683  O22 POPE  128      63.452   9.146  64.038  1.00  0.00           O
ATOM   9684  C22 POPE  128      63.151   8.286  61.757  1.00  0.00           C
ATOM   9687  C3  POPE  128      60.682   6.836  64.007  1.00  0.00           C
ATOM   9690  O31 POPE  128      60.541   6.116  62.757  1.00  0.00           O
ATOM   9691  C31 POPE  128      60.092   6.806  61.707  1.00  0.00           C
ATOM   9692  O32 POPE  128      59.772   7.986  61.748  1.00  0.00           O
ATOM   9693  C32 POPE  128      60.152   5.946  60.457  1.00  0.00           C
ATOM   9696  C23 POPE  128      64.381   8.836  61.007  1.00  0.00           C
ATOM   9699  C24 POPE  128      63.942   9.456  59.677  1.00  0.00           C
ATOM   9702  C25 POPE  128      65.081   9.696  58.678  1.00  0.00           C
ATOM   9705  C26 POPE  128      65.401   8.456  57.827  1.00  0.00           C
ATOM   9708  C27 POPE  128      66.142   8.826  56.538  1.00  0.00           C
ATOM   9711  C28 POPE  128      66.572   7.576  55.758  1.00  0.00           C
ATOM   9714  C29 POPE  128      66.621   7.816  54.268  1.00  0.00           C
ATOM   9716 0C21 POPE  128      66.061   7.066  53.298  1.00  0.00           C
ATOM   9718 1C21 POPE  128      65.292   5.776  53.477  1.00  0.00           C
ATOM   9721 2C21 POPE  128      63.932   5.756  52.757  1.00  0.00           C
ATOM   9724 3C21 POPE  128      62.892   6.696  53.368  1.00  0.00           C
ATOM   9727 4C21 POPE  128      61.442   6.286  53.037  1.00  0.00           C
ATOM   9730 5C21 POPE  128      61.092   6.276  51.537  1.00  0.00           C
ATOM   9733 6C21 POPE  128      60.931   7.666  50.918  1.00  0.00           C
ATOM   9736 7C21 POPE  128      59.632   7.796  50.118  1.00  0.00           C
ATOM   9739 8C21 POPE  128      59.432   9.166  49.458  1.00  0.00           C
ATOM   9743  C33 POPE  128      59.902   6.796  59.198  1.00  0.00           C
ATOM   9746  C34 POPE  128      60.211   6.016  57.917  1.00  0.00           C
ATOM   9749  C35 POPE  128      60.112   6.916  56.678  1.00  0.00           C
ATOM   9752  C36 POPE  128      58.672   7.286  56.307  1.00  0.00           C
ATOM   9755  C37 POPE  128      58.602   8.496  55.357  1.00  0.00           C
ATOM   9758  C38 POPE  128      57.682   8.266  54.158  1.00  0.00           C
ATOM   9761  C39 POPE  128      57.641   9.466  53.208  1.00  0.00           C
ATOM   9764 0C31 POPE  128      56.542  10.486  53.538  1.00  0.00           C
ATOM   9767 1C31 POPE  128      56.521  11.646  52.537  1.00  0.00           C
ATOM   9770 2C31 POPE  128      55.122  12.236  52.308  1.00  0.00           C
ATOM   9773 3C31 POPE  128      55.081  13.406  51.318  1.00  0.00           C
ATOM   9776 4C31 POPE  128      55.852  13.146  50.007  1.00  0.00           C
ATOM   9779 5C31 POPE  128      55.602  14.216  48.938  1.00  0.00           C
ATOM   9782 6C31 POPE  128      56.512  14.056  47.717  1.00  0.00           C
ATOM   9786  NH3 POPE  129      83.051  70.856  30.388  1.00  0.00           N
ATOM   9790  C12 POPE  129      84.292  70.247  29.778  1.00  0.00           C
ATOM   9793  C11 POPE  129      85.511  71.177  29.917  1.00  0.00           C
ATOM   9796  P   POPE  129      85.992  72.966  27.997  1.00  0.00           P
ATOM   9797  O13 POPE  129      86.211  71.817  27.087  1.00  0.00           O
ATOM   9798  O14 POPE  129      85.201  74.086  27.448  1.00  0.00           O
ATOM   9799  O11 POPE  129      87.402  73.526  28.447  1.00  0.00           O
ATOM   9800  O12 POPE  129      85.311  72.457  29.318  1.00  0.00           O
ATOM   9801  C1  POPE  129      87.752  73.736  29.827  1.00  0.00           C
ATOM   9804  C2  POPE  129      89.292  73.646  30.017  1.00  0.00           C
ATOM   9806  O21 POPE  129      89.692  73.596  31.407  1.00  0.00           O
ATOM   9807  C21 POPE  129      89.581  74.736  32.098  1.00  0.00           C
ATOM   9808  O22 POPE  129      88.851  75.666  31.818  1.00  0.00           O
ATOM   9809  C22 POPE  129      90.582  74.717  33.247  1.00  0.00           C
ATOM   9812  C3  POPE  129      90.052  74.746  29.198  1.00  0.00           C
ATOM   9815  O31 POPE  129      91.481  74.636  29.358  1.00  0.00           O
ATOM   9816  C31 POPE  129      92.091  75.596  30.058  1.00  0.00           C
ATOM   9817  O32 POPE  129      91.621  76.656  30.388  1.00  0.00           O
ATOM   9818  C32 POPE  129      93.451  75.067  30.478  1.00  0.00           C
ATOM   9821  C23 POPE  129      90.911  76.156  33.737  1.00  0.00           C
ATOM   9824  C24 POPE  129      89.941  76.707  34.798  1.00  0.00           C
ATOM   9827  C25 POPE  129      89.951  75.876  36.088  1.00  0.00           C
ATOM   9830  C26 POPE  129      89.642  76.707  37.347  1.00  0.00           C
ATOM   9833  C27 POPE  129      89.932  75.916  38.638  1.00  0.00           C
ATOM   9836  C28 POPE  129      90.182  76.846  39.838  1.00  0.00           C
ATOM   9839  C29 POPE  129      90.841  76.126  40.988  1.00  0.00           C
ATOM   9841 0C21 POPE  129      90.612  76.306  42.297  1.00  0.00           C
ATOM   9843 1C21 POPE  129      89.651  77.296  42.928  1.00  0.00           C
ATOM   9846 2C21 POPE  129      88.502  76.546  43.618  1.00  0.00           C
ATOM   9849 3C21 POPE  129      87.612  77.506  44.427  1.00  0.00           C
ATOM   9852 4C21 POPE  129      86.451  76.786  45.127  1.00  0.00           C
ATOM   9855 5C21 POPE  129      86.891  75.707  46.128  1.00  0.00           C
ATOM   9858 6C21 POPE  129      87.942  76.207  47.118  1.00  0.00           C
ATOM   9861 7C21 POPE  129      88.092  75.266  48.317  1.00  0.00           C
ATOM   9864 8C21 POPE  129      89.332  75.567  49.147  1.00  0.00           C
ATOM   9868  C33 POPE  129      94.282  76.076  31.298  1.00  0.00           C
ATOM   9871  C34 POPE  129      95.612  75.486  31.798  1.00  0.00           C
ATOM   9874  C35 POPE  129      95.511  74.556  33.028  1.00  0.00           C
ATOM   9877  C36 POPE  129      94.941  75.236  34.278  1.00  0.00           C
ATOM   9880  C37 POPE  129      95.162  74.416  35.558  1.00  0.00           C
ATOM   9883  C38 POPE  129      94.462  74.976  36.798  1.00  0.00           C
ATOM   9886  C39 POPE  129      94.701  74.106  38.048  1.00  0.00           C
ATOM   9889 0C31 POPE  129      94.282  74.817  39.347  1.00  0.00           C
ATOM   9892 1C31 POPE  129      94.412  73.906  40.577  1.00  0.00           C
ATOM   9895 2C31 POPE  129      94.462  74.677  41.908  1.00  0.00           C
ATOM   9898 3C31 POPE  129      95.841  75.317  42.157  1.00  0.00           C
ATOM   9901 4C31 POPE  129      95.892  76.166  43.428  1.00  0.00           C
ATOM   9904 5C31 POPE  129      97.321  76.546  43.818  1.00  0.00           C
ATOM   9907 6C31 POPE  129      97.411  77.607  44.917  1.00  0.00           C
ATOM   9911  NH3 POPE  130     100.382  74.366  26.038  1.00  0.00           N
ATOM   9915  C12 POPE  130     101.552  75.016  26.698  1.00  0.00           C
ATOM   9918  C11 POPE  130     101.322  76.526  26.917  1.00  0.00           C
ATOM   9921  P   POPE  130     100.672  77.896  24.748  1.00  0.00           P
ATOM   9922  O13 POPE  130     101.241  79.176  24.257  1.00  0.00           O
ATOM   9923  O14 POPE  130     100.231  76.887  23.757  1.00  0.00           O
ATOM   9924  O11 POPE  130      99.391  78.176  25.627  1.00  0.00           O
ATOM   9925  O12 POPE  130     101.672  77.256  25.757  1.00  0.00           O
ATOM   9926  C1  POPE  130      98.722  79.427  25.698  1.00  0.00           C
ATOM   9929  C2  POPE  130      99.032  80.146  27.038  1.00  0.00           C
ATOM   9931  O21 POPE  130      97.782  80.457  27.677  1.00  0.00           O
ATOM   9932  C21 POPE  130      97.822  80.467  29.008  1.00  0.00           C
ATOM   9933  O22 POPE  130      98.672  79.926  29.697  1.00  0.00           O
ATOM   9934  C22 POPE  130      96.602  81.227  29.528  1.00  0.00           C
ATOM   9937  C3  POPE  130      99.801  81.466  26.818  1.00  0.00           C
ATOM   9940  O31 POPE  130     100.262  81.986  28.088  1.00  0.00           O
ATOM   9941  C31 POPE  130     101.572  82.126  28.188  1.00  0.00           C
ATOM   9942  O32 POPE  130     102.341  82.276  27.257  1.00  0.00           O
ATOM   9943  C32 POPE  130     101.982  81.927  29.648  1.00  0.00           C
ATOM   9946  C23 POPE  130      96.932  82.126  30.737  1.00  0.00           C
ATOM   9949  C24 POPE  130      95.972  83.326  30.837  1.00  0.00           C
ATOM   9952  C25 POPE  130      96.552  84.506  31.638  1.00  0.00           C
ATOM   9955  C26 POPE  130      96.782  84.166  33.107  1.00  0.00           C
ATOM   9958  C27 POPE  130      97.172  85.376  33.967  1.00  0.00           C
ATOM   9961  C28 POPE  130      96.901  85.177  35.467  1.00  0.00           C
ATOM   9964  C29 POPE  130      95.422  85.096  35.768  1.00  0.00           C
ATOM   9966 0C21 POPE  130      94.882  84.786  36.967  1.00  0.00           C
ATOM   9968 1C21 POPE  130      95.672  84.526  38.228  1.00  0.00           C
ATOM   9971 2C21 POPE  130      95.032  85.126  39.497  1.00  0.00           C
ATOM   9974 3C21 POPE  130      95.822  84.776  40.767  1.00  0.00           C
ATOM   9977 4C21 POPE  130      95.122  85.177  42.078  1.00  0.00           C
ATOM   9980 5C21 POPE  130      95.431  86.596  42.557  1.00  0.00           C
ATOM   9983 6C21 POPE  130      96.832  86.766  43.177  1.00  0.00           C
ATOM   9986 7C21 POPE  130      96.912  87.986  44.107  1.00  0.00           C
ATOM   9989 8C21 POPE  130      98.241  88.107  44.858  1.00  0.00           C
ATOM   9993  C33 POPE  130     102.841  83.076  30.188  1.00  0.00           C
ATOM   9996  C34 POPE  130     103.472  82.727  31.537  1.00  0.00           C
ATOM   9999  C35 POPE  130     104.231  83.906  32.158  1.00  0.00           C
ATOM  10002  C36 POPE  130     103.311  84.967  32.778  1.00  0.00           C
ATOM  10005  C37 POPE  130     104.082  86.136  33.408  1.00  0.00           C
ATOM  10008  C38 POPE  130     104.981  86.927  32.438  1.00  0.00           C
ATOM  10011  C39 POPE  130     104.202  87.677  31.347  1.00  0.00           C
ATOM  10014 0C31 POPE  130     105.131  88.396  30.368  1.00  0.00           C
ATOM  10017 1C31 POPE  130     104.352  89.216  29.327  1.00  0.00           C
ATOM  10020 2C31 POPE  130     105.201  89.656  28.127  1.00  0.00           C
ATOM  10023 3C31 POPE  130     106.292  90.677  28.498  1.00  0.00           C
ATOM  10026 4C31 POPE  130     107.172  91.056  27.298  1.00  0.00           C
ATOM  10029 5C31 POPE  130     108.191  92.146  27.657  1.00  0.00           C
ATOM  10032 6C31 POPE  130     109.172  92.467  26.537  1.00  0.00           C
ATOM  10036  NH3 POPE  131      18.532  69.526  31.198  1.00  0.00           N
ATOM  10040  C12 POPE  131      17.182  69.326  30.557  1.00  0.00           C
ATOM  10043  C11 POPE  131      16.042  69.647  31.547  1.00  0.00           C
ATOM  10046  P   POPE  131      13.821  70.676  30.577  1.00  0.00           P
ATOM  10047  O13 POPE  131      14.362  71.936  31.138  1.00  0.00           O
ATOM  10048  O14 POPE  131      13.522  70.626  29.128  1.00  0.00           O
ATOM  10049  O11 POPE  131      12.532  70.236  31.368  1.00  0.00           O
ATOM  10050  O12 POPE  131      14.772  69.446  30.907  1.00  0.00           O
ATOM  10051  C1  POPE  131      11.932  71.156  32.298  1.00  0.00           C
ATOM  10054  C2  POPE  131      11.172  70.416  33.438  1.00  0.00           C
ATOM  10056  O21 POPE  131      11.602  70.836  34.757  1.00  0.00           O
ATOM  10057  C21 POPE  131      12.822  70.546  35.208  1.00  0.00           C
ATOM  10058  O22 POPE  131      13.672  69.886  34.647  1.00  0.00           O
ATOM  10059  C22 POPE  131      12.922  71.126  36.638  1.00  0.00           C
ATOM  10062  C3  POPE  131      11.162  68.866  33.228  1.00  0.00           C
ATOM  10065  O31 POPE  131      10.042  68.186  33.827  1.00  0.00           O
ATOM  10066  C31 POPE  131      10.212  67.766  35.058  1.00  0.00           C
ATOM  10067  O32 POPE  131      11.122  68.076  35.807  1.00  0.00           O
ATOM  10068  C32 POPE  131       9.052  66.836  35.397  1.00  0.00           C
ATOM  10071  C23 POPE  131      13.772  70.276  37.618  1.00  0.00           C
ATOM  10074  C24 POPE  131      13.722  70.826  39.057  1.00  0.00           C
ATOM  10077  C25 POPE  131      13.922  69.736  40.138  1.00  0.00           C
ATOM  10080  C26 POPE  131      13.982  70.306  41.567  1.00  0.00           C
ATOM  10083  C27 POPE  131      13.922  69.216  42.658  1.00  0.00           C
ATOM  10086  C28 POPE  131      14.272  69.696  44.077  1.00  0.00           C
ATOM  10089  C29 POPE  131      13.462  70.897  44.538  1.00  0.00           C
ATOM  10091 0C21 POPE  131      12.822  71.056  45.708  1.00  0.00           C
ATOM  10093 1C21 POPE  131      12.782  70.107  46.877  1.00  0.00           C
ATOM  10096 2C21 POPE  131      11.462  69.306  46.917  1.00  0.00           C
ATOM  10099 3C21 POPE  131      11.362  68.427  48.167  1.00  0.00           C
ATOM  10102 4C21 POPE  131      10.312  67.306  48.068  1.00  0.00           C
ATOM  10105 5C21 POPE  131       8.882  67.766  47.768  1.00  0.00           C
ATOM  10108 6C21 POPE  131       8.312  68.776  48.778  1.00  0.00           C
ATOM  10111 7C21 POPE  131       6.842  69.096  48.518  1.00  0.00           C
ATOM  10114 8C21 POPE  131       6.282  70.216  49.408  1.00  0.00           C
ATOM  10118  C33 POPE  131       8.652  66.776  36.888  1.00  0.00           C
ATOM  10121  C34 POPE  131       9.552  65.796  37.608  1.00  0.00           C
ATOM  10124  C35 POPE  131       9.112  65.406  39.018  1.00  0.00           C
ATOM  10127  C36 POPE  131       9.522  66.476  40.018  1.00  0.00           C
ATOM  10130  C37 POPE  131       9.292  66.076  41.478  1.00  0.00           C
ATOM  10133  C38 POPE  131       9.852  67.147  42.438  1.00  0.00           C
ATOM  10136  C39 POPE  131       9.112  68.486  42.308  1.00  0.00           C
ATOM  10139 0C31 POPE  131       9.781  69.606  43.088  1.00  0.00           C
ATOM  10142 1C31 POPE  131       8.991  70.906  42.967  1.00  0.00           C
ATOM  10145 2C31 POPE  131       9.682  72.086  43.667  1.00  0.00           C
ATOM  10148 3C31 POPE  131       8.822  73.356  43.667  1.00  0.00           C
ATOM  10151 4C31 POPE  131       7.642  73.266  44.637  1.00  0.00           C
ATOM  10154 5C31 POPE  131       6.712  74.486  44.548  1.00  0.00           C
ATOM  10157 6C31 POPE  131       5.572  74.426  45.557  1.00  0.00           C
ATOM  10161  NH3 POPE  132     124.681   0.063  34.158  1.00  0.00           N
ATOM  10165  C12 POPE  132     123.962   0.383  32.868  1.00  0.00           C
ATOM  10168  C11 POPE  132     122.802   1.376  33.057  1.00  0.00           C
ATOM  10171  P   POPE  132     122.321   2.426  30.688  1.00  0.00           P
ATOM  10172  O13 POPE  132     123.711   2.106  30.278  1.00  0.00           O
ATOM  10173  O14 POPE  132     121.282   2.316  29.657  1.00  0.00           O
ATOM  10174  O11 POPE  132     122.292   3.856  31.388  1.00  0.00           O
ATOM  10175  O12 POPE  132     121.991   1.446  31.888  1.00  0.00           O
ATOM  10176  C1  POPE  132     121.941   5.026  30.648  1.00  0.00           C
ATOM  10179  C2  POPE  132     122.011   6.336  31.497  1.00  0.00           C
ATOM  10181  O21 POPE  132     123.372   6.706  31.778  1.00  0.00           O
ATOM  10182  C21 POPE  132     124.091   6.146  32.728  1.00  0.00           C
ATOM  10183  O22 POPE  132     123.822   5.156  33.377  1.00  0.00           O
ATOM  10184  C22 POPE  132     125.371   6.956  32.938  1.00  0.00           C
ATOM  10187  C3  POPE  132     121.032   6.336  32.728  1.00  0.00           C
ATOM  10190  O31 POPE  132     121.591   7.046  33.847  1.00  0.00           O
ATOM  10191  C31 POPE  132     120.811   7.326  34.878  1.00  0.00           C
ATOM  10192  O32 POPE  132     119.602   7.266  34.928  1.00  0.00           O
ATOM  10193  C32 POPE  132     121.741   7.656  36.058  1.00  0.00           C
ATOM  10196  C23 POPE  132     125.551   7.376  34.427  1.00  0.00           C
ATOM  10199  C24 POPE  132     126.982   7.816  34.757  1.00  0.00           C
ATOM  10202  C25 POPE  132     127.212   9.336  34.728  1.00  0.00           C
ATOM  10205  C26 POPE  132     127.242   9.986  36.118  1.00  0.00           C
ATOM  10208  C27 POPE  132     127.811  11.416  36.128  1.00  0.00           C
ATOM  10211  C28 POPE  132     128.121  11.926  37.557  1.00  0.00           C
ATOM  10214  C29 POPE  132     127.212  13.006  38.077  1.00  0.00           C
ATOM  10216 0C21 POPE  132     127.581  14.136  38.698  1.00  0.00           C
ATOM  10218 1C21 POPE  132     129.002  14.596  38.967  1.00  0.00           C
ATOM  10221 2C21 POPE  132     129.112  16.126  39.068  1.00  0.00           C
ATOM  10224 3C21 POPE  132     128.422  16.776  40.278  1.00  0.00           C
ATOM  10227 4C21 POPE  132     127.402  17.846  39.827  1.00  0.00           C
ATOM  10230 5C21 POPE  132     126.722  18.576  40.998  1.00  0.00           C
ATOM  10233 6C21 POPE  132     127.122  20.056  41.088  1.00  0.00           C
ATOM  10236 7C21 POPE  132     126.341  20.816  42.168  1.00  0.00           C
ATOM  10239 8C21 POPE  132     126.681  22.306  42.218  1.00  0.00           C
ATOM  10243  C33 POPE  132     121.032   7.736  37.427  1.00  0.00           C
ATOM  10246  C34 POPE  132     122.041   7.666  38.588  1.00  0.00           C
ATOM  10249  C35 POPE  132     121.381   7.666  39.978  1.00  0.00           C
ATOM  10252  C36 POPE  132     122.402   7.826  41.108  1.00  0.00           C
ATOM  10255  C37 POPE  132     121.801   7.636  42.507  1.00  0.00           C
ATOM  10258  C38 POPE  132     122.861   7.786  43.618  1.00  0.00           C
ATOM  10261  C39 POPE  132     122.402   7.346  45.018  1.00  0.00           C
ATOM  10264 0C31 POPE  132     121.142   8.076  45.507  1.00  0.00           C
ATOM  10267 1C31 POPE  132     120.942   7.906  47.028  1.00  0.00           C
ATOM  10270 2C31 POPE  132     119.622   8.496  47.548  1.00  0.00           C
ATOM  10273 3C31 POPE  132     119.491  10.016  47.358  1.00  0.00           C
ATOM  10276 4C31 POPE  132     118.201  10.566  47.998  1.00  0.00           C
ATOM  10279 5C31 POPE  132     118.092  12.086  47.868  1.00  0.00           C
ATOM  10282 6C31 POPE  132     116.852  12.646  48.568  1.00  0.00           C
ATOM  10286  NH3 POPE  133      40.992  23.766  23.387  1.00  0.00           N
ATOM  10290  C12 POPE  133      41.862  23.086  24.408  1.00  0.00           C
ATOM  10293  C11 POPE  133      41.111  22.866  25.737  1.00  0.00           C
ATOM  10296  P   POPE  133      38.541  23.026  25.618  1.00  0.00           P
ATOM  10297  O13 POPE  133      38.582  22.586  24.208  1.00  0.00           O
ATOM  10298  O14 POPE  133      38.311  22.076  26.718  1.00  0.00           O
ATOM  10299  O11 POPE  133      37.532  24.236  25.698  1.00  0.00           O
ATOM  10300  O12 POPE  133      39.962  23.716  25.877  1.00  0.00           O
ATOM  10301  C1  POPE  133      37.071  24.776  26.938  1.00  0.00           C
ATOM  10304  C2  POPE  133      35.552  24.556  27.098  1.00  0.00           C
ATOM  10306  O21 POPE  133      35.161  24.876  28.447  1.00  0.00           O
ATOM  10307  C21 POPE  133      35.212  26.136  28.788  1.00  0.00           C
ATOM  10308  O22 POPE  133      35.361  27.106  28.057  1.00  0.00           O
ATOM  10309  C22 POPE  133      35.131  26.246  30.318  1.00  0.00           C
ATOM  10312  C3  POPE  133      35.202  23.066  26.788  1.00  0.00           C
ATOM  10315  O31 POPE  133      33.811  22.756  26.948  1.00  0.00           O
ATOM  10316  C31 POPE  133      33.341  22.066  28.007  1.00  0.00           C
ATOM  10317  O32 POPE  133      32.192  21.636  28.068  1.00  0.00           O
ATOM  10318  C32 POPE  133      34.352  21.816  29.128  1.00  0.00           C
ATOM  10321  C23 POPE  133      33.701  26.556  30.807  1.00  0.00           C
ATOM  10324  C24 POPE  133      33.642  26.956  32.298  1.00  0.00           C
ATOM  10327  C25 POPE  133      34.471  28.206  32.678  1.00  0.00           C
ATOM  10330  C26 POPE  133      33.991  28.906  33.958  1.00  0.00           C
ATOM  10333  C27 POPE  133      33.901  27.996  35.188  1.00  0.00           C
ATOM  10336  C28 POPE  133      33.192  28.686  36.377  1.00  0.00           C
ATOM  10339  C29 POPE  133      32.741  27.666  37.398  1.00  0.00           C
ATOM  10341 0C21 POPE  133      32.712  27.806  38.728  1.00  0.00           C
ATOM  10343 1C21 POPE  133      33.142  29.016  39.518  1.00  0.00           C
ATOM  10346 2C21 POPE  133      33.811  28.656  40.868  1.00  0.00           C
ATOM  10349 3C21 POPE  133      32.912  27.816  41.787  1.00  0.00           C
ATOM  10352 4C21 POPE  133      33.401  27.736  43.237  1.00  0.00           C
ATOM  10355 5C21 POPE  133      32.431  26.966  44.147  1.00  0.00           C
ATOM  10358 6C21 POPE  133      32.452  25.446  43.908  1.00  0.00           C
ATOM  10361 7C21 POPE  133      31.262  24.736  44.578  1.00  0.00           C
ATOM  10364 8C21 POPE  133      31.311  23.216  44.447  1.00  0.00           C
ATOM  10368  C33 POPE  133      33.692  21.376  30.458  1.00  0.00           C
ATOM  10371  C34 POPE  133      34.701  21.316  31.628  1.00  0.00           C
ATOM  10374  C35 POPE  133      35.811  20.266  31.427  1.00  0.00           C
ATOM  10377  C36 POPE  133      36.782  20.176  32.618  1.00  0.00           C
ATOM  10380  C37 POPE  133      37.922  19.186  32.368  1.00  0.00           C
ATOM  10383  C38 POPE  133      38.901  19.066  33.548  1.00  0.00           C
ATOM  10386  C39 POPE  133      38.341  18.246  34.717  1.00  0.00           C
ATOM  10389 0C31 POPE  133      38.392  16.726  34.468  1.00  0.00           C
ATOM  10392 1C31 POPE  133      37.401  15.946  35.338  1.00  0.00           C
ATOM  10395 2C31 POPE  133      37.532  14.416  35.208  1.00  0.00           C
ATOM  10398 3C31 POPE  133      37.112  13.856  33.838  1.00  0.00           C
ATOM  10401 4C31 POPE  133      37.612  12.426  33.618  1.00  0.00           C
ATOM  10404 5C31 POPE  133      37.372  11.936  32.188  1.00  0.00           C
ATOM  10407 6C31 POPE  133      38.541  11.116  31.628  1.00  0.00           C
ATOM  10411  NH3 POPE  134      40.502  97.257  71.587  1.00  0.00           N
ATOM  10415  C12 POPE  134      41.191  98.437  72.227  1.00  0.00           C
ATOM  10418  C11 POPE  134      42.711  98.516  71.938  1.00  0.00           C
ATOM  10421  P   POPE  134      44.532  99.567  70.428  1.00  0.00           P
ATOM  10422  O13 POPE  134      45.482  98.816  71.287  1.00  0.00           O
ATOM  10423  O14 POPE  134      44.842 101.007  70.228  1.00  0.00           O
ATOM  10424  O11 POPE  134      44.502  98.977  68.968  1.00  0.00           O
ATOM  10425  O12 POPE  134      43.021  99.397  70.857  1.00  0.00           O
ATOM  10426  C1  POPE  134      44.902  97.626  68.708  1.00  0.00           C
ATOM  10429  C2  POPE  134      43.972  96.897  67.688  1.00  0.00           C
ATOM  10431  O21 POPE  134      43.991  97.576  66.408  1.00  0.00           O
ATOM  10432  C21 POPE  134      44.521  96.866  65.408  1.00  0.00           C
ATOM  10433  O22 POPE  134      45.022  95.766  65.527  1.00  0.00           O
ATOM  10434  C22 POPE  134      44.442  97.636  64.077  1.00  0.00           C
ATOM  10437  C3  POPE  134      42.522  96.816  68.268  1.00  0.00           C
ATOM  10440  O31 POPE  134      41.532  96.427  67.288  1.00  0.00           O
ATOM  10441  C31 POPE  134      40.322  96.266  67.858  1.00  0.00           C
ATOM  10442  O32 POPE  134      40.112  96.396  69.048  1.00  0.00           O
ATOM  10443  C32 POPE  134      39.282  95.787  66.847  1.00  0.00           C
ATOM  10446  C23 POPE  134      44.451  96.676  62.868  1.00  0.00           C
ATOM  10449  C24 POPE  134      44.362  97.406  61.507  1.00  0.00           C
ATOM  10452  C25 POPE  134      42.932  97.736  61.068  1.00  0.00           C
ATOM  10455  C26 POPE  134      42.852  98.437  59.698  1.00  0.00           C
ATOM  10458  C27 POPE  134      43.052  99.957  59.768  1.00  0.00           C
ATOM  10461  C28 POPE  134      42.732 100.696  58.457  1.00  0.00           C
ATOM  10464  C29 POPE  134      43.691 100.387  57.327  1.00  0.00           C
ATOM  10466 0C21 POPE  134      43.361 100.207  56.038  1.00  0.00           C
ATOM  10468 1C21 POPE  134      41.962 100.276  55.478  1.00  0.00           C
ATOM  10471 2C21 POPE  134      41.892 100.107  53.938  1.00  0.00           C
ATOM  10474 3C21 POPE  134      42.452 101.316  53.167  1.00  0.00           C
ATOM  10477 4C21 POPE  134      42.231 101.217  51.647  1.00  0.00           C
ATOM  10480 5C21 POPE  134      43.252 100.326  50.918  1.00  0.00           C
ATOM  10483 6C21 POPE  134      43.102 100.367  49.388  1.00  0.00           C
ATOM  10486 7C21 POPE  134      44.061  99.416  48.667  1.00  0.00           C
ATOM  10489 8C21 POPE  134      43.991  99.506  47.137  1.00  0.00           C
ATOM  10493  C33 POPE  134      38.432  96.916  66.208  1.00  0.00           C
ATOM  10496  C34 POPE  134      38.962  97.506  64.897  1.00  0.00           C
ATOM  10499  C35 POPE  134      39.002  96.526  63.698  1.00  0.00           C
ATOM  10502  C36 POPE  134      37.642  95.986  63.228  1.00  0.00           C
ATOM  10505  C37 POPE  134      37.802  95.066  62.008  1.00  0.00           C
ATOM  10508  C38 POPE  134      36.582  94.166  61.798  1.00  0.00           C
ATOM  10511  C39 POPE  134      36.692  93.236  60.588  1.00  0.00           C
ATOM  10514 0C31 POPE  134      36.651  93.977  59.248  1.00  0.00           C
ATOM  10517 1C31 POPE  134      36.432  93.037  58.057  1.00  0.00           C
ATOM  10520 2C31 POPE  134      36.532  93.746  56.698  1.00  0.00           C
ATOM  10523 3C31 POPE  134      35.782  92.976  55.607  1.00  0.00           C
ATOM  10526 4C31 POPE  134      36.122  93.427  54.178  1.00  0.00           C
ATOM  10529 5C31 POPE  134      37.572  93.116  53.778  1.00  0.00           C
ATOM  10532 6C31 POPE  134      37.791  93.086  52.268  1.00  0.00           C
ATOM  10536  NH3 POPE  135       8.792 116.806  70.868  1.00  0.00           N
ATOM  10540  C12 POPE  135       9.622 117.366  71.997  1.00  0.00           C
ATOM  10543  C11 POPE  135      10.872 116.526  72.277  1.00  0.00           C
ATOM  10546  P   POPE  135      13.012 117.747  71.357  1.00  0.00           P
ATOM  10547  O13 POPE  135      13.901 118.866  71.748  1.00  0.00           O
ATOM  10548  O14 POPE  135      13.672 116.506  70.908  1.00  0.00           O
ATOM  10549  O11 POPE  135      11.981 118.186  70.228  1.00  0.00           O
ATOM  10550  O12 POPE  135      12.012 117.356  72.528  1.00  0.00           O
ATOM  10551  C1  POPE  135      12.312 118.156  68.838  1.00  0.00           C
ATOM  10554  C2  POPE  135      11.562 117.006  68.097  1.00  0.00           C
ATOM  10556  O21 POPE  135      12.422 116.457  67.098  1.00  0.00           O
ATOM  10557  C21 POPE  135      12.012 115.396  66.438  1.00  0.00           C
ATOM  10558  O22 POPE  135      10.942 114.827  66.548  1.00  0.00           O
ATOM  10559  C22 POPE  135      13.112 114.926  65.488  1.00  0.00           C
ATOM  10562  C3  POPE  135      10.212 117.526  67.528  1.00  0.00           C
ATOM  10565  O31 POPE  135       9.122 116.617  67.777  1.00  0.00           O
ATOM  10566  C31 POPE  135       8.232 116.576  66.777  1.00  0.00           C
ATOM  10567  O32 POPE  135       8.292 117.207  65.747  1.00  0.00           O
ATOM  10568  C32 POPE  135       7.102 115.616  67.148  1.00  0.00           C
ATOM  10571  C23 POPE  135      12.502 114.397  64.178  1.00  0.00           C
ATOM  10574  C24 POPE  135      13.582 113.936  63.197  1.00  0.00           C
ATOM  10577  C25 POPE  135      13.821 114.926  62.048  1.00  0.00           C
ATOM  10580  C26 POPE  135      12.912 114.656  60.837  1.00  0.00           C
ATOM  10583  C27 POPE  135      13.241 115.576  59.648  1.00  0.00           C
ATOM  10586  C28 POPE  135      12.562 115.126  58.348  1.00  0.00           C
ATOM  10589  C29 POPE  135      13.042 115.916  57.157  1.00  0.00           C
ATOM  10591 0C21 POPE  135      12.612 117.137  56.777  1.00  0.00           C
ATOM  10593 1C21 POPE  135      11.572 117.976  57.467  1.00  0.00           C
ATOM  10596 2C21 POPE  135      12.122 119.346  57.917  1.00  0.00           C
ATOM  10599 3C21 POPE  135      11.032 120.196  58.568  1.00  0.00           C
ATOM  10602 4C21 POPE  135      11.552 121.457  59.277  1.00  0.00           C
ATOM  10605 5C21 POPE  135      10.402 122.236  59.928  1.00  0.00           C
ATOM  10608 6C21 POPE  135      10.852 123.317  60.918  1.00  0.00           C
ATOM  10611 7C21 POPE  135       9.652 124.046  61.538  1.00  0.00           C
ATOM  10614 8C21 POPE  135      10.072 125.107  62.568  1.00  0.00           C
ATOM  10618  C33 POPE  135       5.962 115.616  66.097  1.00  0.00           C
ATOM  10621  C34 POPE  135       5.022 114.416  66.257  1.00  0.00           C
ATOM  10624  C35 POPE  135       4.292 114.357  67.607  1.00  0.00           C
ATOM  10627  C36 POPE  135       3.172 115.396  67.757  1.00  0.00           C
ATOM  10630  C37 POPE  135       1.962 115.087  66.868  1.00  0.00           C
ATOM  10633  C38 POPE  135       0.749 115.966  67.168  1.00  0.00           C
ATOM  10636  C39 POPE  135       0.719 117.296  66.387  1.00  0.00           C
ATOM  10639 0C31 POPE  135      -0.471 118.136  66.857  1.00  0.00           C
ATOM  10642 1C31 POPE  135      -0.761 119.386  66.018  1.00  0.00           C
ATOM  10645 2C31 POPE  135      -1.791 120.296  66.707  1.00  0.00           C
ATOM  10648 3C31 POPE  135      -2.411 121.337  65.768  1.00  0.00           C
ATOM  10651 4C31 POPE  135      -3.151 122.457  66.517  1.00  0.00           C
ATOM  10654 5C31 POPE  135      -3.701 123.536  65.577  1.00  0.00           C
ATOM  10657 6C31 POPE  135      -4.271 124.736  66.327  1.00  0.00           C
ATOM  10661  NH3 POPE  136      39.122  83.416  73.348  1.00  0.00           N
ATOM  10665  C12 POPE  136      40.161  82.526  73.958  1.00  0.00           C
ATOM  10668  C11 POPE  136      41.252  82.106  72.948  1.00  0.00           C
ATOM  10671  P   POPE  136      43.452  83.476  73.317  1.00  0.00           P
ATOM  10672  O13 POPE  136      44.432  82.426  72.967  1.00  0.00           O
ATOM  10673  O14 POPE  136      43.172  83.666  74.757  1.00  0.00           O
ATOM  10674  O11 POPE  136      43.932  84.856  72.697  1.00  0.00           O
ATOM  10675  O12 POPE  136      42.072  83.226  72.557  1.00  0.00           O
ATOM  10676  C1  POPE  136      44.801  84.906  71.567  1.00  0.00           C
ATOM  10679  C2  POPE  136      43.982  84.806  70.247  1.00  0.00           C
ATOM  10681  O21 POPE  136      44.772  84.397  69.108  1.00  0.00           O
ATOM  10682  C21 POPE  136      45.731  85.216  68.688  1.00  0.00           C
ATOM  10683  O22 POPE  136      46.162  86.186  69.287  1.00  0.00           O
ATOM  10684  C22 POPE  136      46.191  84.776  67.288  1.00  0.00           C
ATOM  10687  C3  POPE  136      43.161  86.096  69.987  1.00  0.00           C
ATOM  10690  O31 POPE  136      41.971  85.826  69.207  1.00  0.00           O
ATOM  10691  C31 POPE  136      42.142  85.867  67.908  1.00  0.00           C
ATOM  10692  O32 POPE  136      43.182  85.766  67.288  1.00  0.00           O
ATOM  10693  C32 POPE  136      40.762  86.116  67.308  1.00  0.00           C
ATOM  10696  C23 POPE  136      47.612  84.166  67.238  1.00  0.00           C
ATOM  10699  C24 POPE  136      47.862  83.336  65.977  1.00  0.00           C
ATOM  10702  C25 POPE  136      47.911  84.186  64.717  1.00  0.00           C
ATOM  10705  C26 POPE  136      47.762  83.356  63.448  1.00  0.00           C
ATOM  10708  C27 POPE  136      48.411  84.076  62.268  1.00  0.00           C
ATOM  10711  C28 POPE  136      48.382  83.276  60.957  1.00  0.00           C
ATOM  10714  C29 POPE  136      49.131  84.067  59.917  1.00  0.00           C
ATOM  10716 0C21 POPE  136      49.002  83.966  58.588  1.00  0.00           C
ATOM  10718 1C21 POPE  136      48.072  83.026  57.868  1.00  0.00           C
ATOM  10721 2C21 POPE  136      48.041  83.356  56.368  1.00  0.00           C
ATOM  10724 3C21 POPE  136      47.102  82.436  55.588  1.00  0.00           C
ATOM  10727 4C21 POPE  136      46.981  82.867  54.118  1.00  0.00           C
ATOM  10730 5C21 POPE  136      45.962  82.026  53.337  1.00  0.00           C
ATOM  10733 6C21 POPE  136      46.072  82.226  51.827  1.00  0.00           C
ATOM  10736 7C21 POPE  136      44.772  81.966  51.068  1.00  0.00           C
ATOM  10739 8C21 POPE  136      44.941  82.096  49.557  1.00  0.00           C
ATOM  10743  C33 POPE  136      40.771  86.427  65.798  1.00  0.00           C
ATOM  10746  C34 POPE  136      39.582  85.776  65.068  1.00  0.00           C
ATOM  10749  C35 POPE  136      39.462  86.256  63.617  1.00  0.00           C
ATOM  10752  C36 POPE  136      40.532  85.686  62.688  1.00  0.00           C
ATOM  10755  C37 POPE  136      40.942  86.686  61.608  1.00  0.00           C
ATOM  10758  C38 POPE  136      42.021  86.106  60.677  1.00  0.00           C
ATOM  10761  C39 POPE  136      41.432  85.156  59.628  1.00  0.00           C
ATOM  10764 0C31 POPE  136      41.181  85.846  58.278  1.00  0.00           C
ATOM  10767 1C31 POPE  136      40.182  85.087  57.388  1.00  0.00           C
ATOM  10770 2C31 POPE  136      40.512  83.606  57.137  1.00  0.00           C
ATOM  10773 3C31 POPE  136      41.512  83.376  55.997  1.00  0.00           C
ATOM  10776 4C31 POPE  136      40.811  83.236  54.637  1.00  0.00           C
ATOM  10779 5C31 POPE  136      41.782  82.936  53.488  1.00  0.00           C
ATOM  10782 6C31 POPE  136      41.071  82.756  52.148  1.00  0.00           C
ATOM  10786  NH3 POPE  137      17.602  91.897  28.247  1.00  0.00           N
ATOM  10790  C12 POPE  137      17.872  91.886  26.757  1.00  0.00           C
ATOM  10793  C11 POPE  137      17.512  93.186  25.978  1.00  0.00           C
ATOM  10796  P   POPE  137      17.602  95.817  26.028  1.00  0.00           P
ATOM  10797  O13 POPE  137      18.321  95.806  24.748  1.00  0.00           O
ATOM  10798  O14 POPE  137      16.191  96.256  25.978  1.00  0.00           O
ATOM  10799  O11 POPE  137      18.382  96.766  27.038  1.00  0.00           O
ATOM  10800  O12 POPE  137      17.682  94.386  26.737  1.00  0.00           O
ATOM  10801  C1  POPE  137      18.832  96.316  28.328  1.00  0.00           C
ATOM  10804  C2  POPE  137      17.842  96.686  29.487  1.00  0.00           C
ATOM  10806  O21 POPE  137      18.391  96.316  30.767  1.00  0.00           O
ATOM  10807  C21 POPE  137      18.162  95.066  31.158  1.00  0.00           C
ATOM  10808  O22 POPE  137      18.002  94.096  30.438  1.00  0.00           O
ATOM  10809  C22 POPE  137      17.822  95.087  32.658  1.00  0.00           C
ATOM  10812  C3  POPE  137      16.372  96.197  29.278  1.00  0.00           C
ATOM  10815  O31 POPE  137      15.632  96.217  30.528  1.00  0.00           O
ATOM  10816  C31 POPE  137      14.372  95.806  30.398  1.00  0.00           C
ATOM  10817  O32 POPE  137      13.792  95.677  29.338  1.00  0.00           O
ATOM  10818  C32 POPE  137      13.772  95.507  31.778  1.00  0.00           C
ATOM  10821  C23 POPE  137      18.852  95.726  33.628  1.00  0.00           C
ATOM  10824  C24 POPE  137      18.222  95.896  35.028  1.00  0.00           C
ATOM  10827  C25 POPE  137      19.182  96.416  36.107  1.00  0.00           C
ATOM  10830  C26 POPE  137      18.512  96.457  37.498  1.00  0.00           C
ATOM  10833  C27 POPE  137      19.442  96.976  38.618  1.00  0.00           C
ATOM  10836  C28 POPE  137      18.702  97.067  39.968  1.00  0.00           C
ATOM  10839  C29 POPE  137      19.571  97.556  41.108  1.00  0.00           C
ATOM  10841 0C21 POPE  137      19.381  98.676  41.818  1.00  0.00           C
ATOM  10843 1C21 POPE  137      18.292  99.707  41.597  1.00  0.00           C
ATOM  10846 2C21 POPE  137      16.912  99.366  42.197  1.00  0.00           C
ATOM  10849 3C21 POPE  137      16.972  99.106  43.708  1.00  0.00           C
ATOM  10852 4C21 POPE  137      15.592  99.067  44.368  1.00  0.00           C
ATOM  10855 5C21 POPE  137      15.662  98.816  45.887  1.00  0.00           C
ATOM  10858 6C21 POPE  137      16.412  97.526  46.228  1.00  0.00           C
ATOM  10861 7C21 POPE  137      16.362  97.187  47.717  1.00  0.00           C
ATOM  10864 8C21 POPE  137      17.102  95.887  48.037  1.00  0.00           C
ATOM  10868  C33 POPE  137      13.821  94.006  32.168  1.00  0.00           C
ATOM  10871  C34 POPE  137      14.432  93.756  33.568  1.00  0.00           C
ATOM  10874  C35 POPE  137      13.542  94.216  34.717  1.00  0.00           C
ATOM  10877  C36 POPE  137      14.292  94.386  36.048  1.00  0.00           C
ATOM  10880  C37 POPE  137      13.342  94.726  37.197  1.00  0.00           C
ATOM  10883  C38 POPE  137      14.012  95.317  38.447  1.00  0.00           C
ATOM  10886  C39 POPE  137      14.902  94.346  39.228  1.00  0.00           C
ATOM  10889 0C31 POPE  137      15.422  94.986  40.528  1.00  0.00           C
ATOM  10892 1C31 POPE  137      16.482  94.156  41.257  1.00  0.00           C
ATOM  10895 2C31 POPE  137      16.852  94.786  42.618  1.00  0.00           C
ATOM  10898 3C31 POPE  137      16.342  94.026  43.848  1.00  0.00           C
ATOM  10901 4C31 POPE  137      14.862  93.606  43.757  1.00  0.00           C
ATOM  10904 5C31 POPE  137      14.262  93.186  45.098  1.00  0.00           C
ATOM  10907 6C31 POPE  137      12.922  92.476  44.938  1.00  0.00           C
ATOM  10911  NH3 POPE  138      21.352  -0.707  72.198  1.00  0.00           N
ATOM  10915  C12 POPE  138      19.991  -0.407  71.608  1.00  0.00           C
ATOM  10918  C11 POPE  138      19.502   1.013  71.897  1.00  0.00           C
ATOM  10921  P   POPE  138      16.882   0.803  71.628  1.00  0.00           P
ATOM  10922  O13 POPE  138      16.952  -0.607  72.058  1.00  0.00           O
ATOM  10923  O14 POPE  138      16.321   1.776  72.598  1.00  0.00           O
ATOM  10924  O11 POPE  138      16.042   0.923  70.298  1.00  0.00           O
ATOM  10925  O12 POPE  138      18.321   1.286  71.158  1.00  0.00           O
ATOM  10926  C1  POPE  138      16.562   1.526  69.108  1.00  0.00           C
ATOM  10929  C2  POPE  138      16.392   3.076  69.087  1.00  0.00           C
ATOM  10931  O21 POPE  138      15.551   3.546  68.007  1.00  0.00           O
ATOM  10932  C21 POPE  138      15.982   3.346  66.777  1.00  0.00           C
ATOM  10933  O22 POPE  138      16.942   2.686  66.438  1.00  0.00           O
ATOM  10934  C22 POPE  138      15.012   4.066  65.817  1.00  0.00           C
ATOM  10937  C3  POPE  138      17.752   3.836  69.118  1.00  0.00           C
ATOM  10940  O31 POPE  138      17.522   5.246  68.898  1.00  0.00           O
ATOM  10941  C31 POPE  138      18.082   5.786  67.817  1.00  0.00           C
ATOM  10942  O32 POPE  138      18.892   5.236  67.098  1.00  0.00           O
ATOM  10943  C32 POPE  138      17.552   7.206  67.637  1.00  0.00           C
ATOM  10946  C23 POPE  138      15.662   4.406  64.467  1.00  0.00           C
ATOM  10949  C24 POPE  138      14.692   5.036  63.448  1.00  0.00           C
ATOM  10952  C25 POPE  138      15.412   5.306  62.128  1.00  0.00           C
ATOM  10955  C26 POPE  138      14.502   5.656  60.938  1.00  0.00           C
ATOM  10958  C27 POPE  138      15.342   6.086  59.727  1.00  0.00           C
ATOM  10961  C28 POPE  138      14.531   6.326  58.438  1.00  0.00           C
ATOM  10964  C29 POPE  138      13.932   5.056  57.887  1.00  0.00           C
ATOM  10966 0C21 POPE  138      13.072   4.996  56.857  1.00  0.00           C
ATOM  10968 1C21 POPE  138      12.582   6.166  56.038  1.00  0.00           C
ATOM  10971 2C21 POPE  138      13.652   6.986  55.287  1.00  0.00           C
ATOM  10974 3C21 POPE  138      14.741   6.136  54.608  1.00  0.00           C
ATOM  10977 4C21 POPE  138      15.352   6.806  53.377  1.00  0.00           C
ATOM  10980 5C21 POPE  138      14.422   6.746  52.148  1.00  0.00           C
ATOM  10983 6C21 POPE  138      13.882   8.116  51.698  1.00  0.00           C
ATOM  10986 7C21 POPE  138      13.002   7.996  50.448  1.00  0.00           C
ATOM  10989 8C21 POPE  138      12.491   9.346  49.928  1.00  0.00           C
ATOM  10993  C33 POPE  138      17.042   7.586  66.237  1.00  0.00           C
ATOM  10996  C34 POPE  138      18.192   7.696  65.238  1.00  0.00           C
ATOM  10999  C35 POPE  138      17.772   8.076  63.818  1.00  0.00           C
ATOM  11002  C36 POPE  138      18.872   7.696  62.817  1.00  0.00           C
ATOM  11005  C37 POPE  138      18.512   7.926  61.348  1.00  0.00           C
ATOM  11008  C38 POPE  138      19.641   7.466  60.438  1.00  0.00           C
ATOM  11011  C39 POPE  138      19.301   7.536  58.938  1.00  0.00           C
ATOM  11014 0C31 POPE  138      20.491   7.066  58.088  1.00  0.00           C
ATOM  11017 1C31 POPE  138      20.192   7.076  56.577  1.00  0.00           C
ATOM  11020 2C31 POPE  138      21.352   6.486  55.787  1.00  0.00           C
ATOM  11023 3C31 POPE  138      21.102   6.426  54.278  1.00  0.00           C
ATOM  11026 4C31 POPE  138      22.312   5.806  53.547  1.00  0.00           C
ATOM  11029 5C31 POPE  138      22.071   5.546  52.057  1.00  0.00           C
ATOM  11032 6C31 POPE  138      23.321   4.996  51.357  1.00  0.00           C
ATOM  11036  NH3 POPE  139     109.192 118.656  29.917  1.00  0.00           N
ATOM  11040  C12 POPE  139     108.981 117.397  29.128  1.00  0.00           C
ATOM  11043  C11 POPE  139     107.622 116.726  29.368  1.00  0.00           C
ATOM  11046  P   POPE  139     107.612 114.067  29.377  1.00  0.00           P
ATOM  11047  O13 POPE  139     106.252 113.567  29.637  1.00  0.00           O
ATOM  11048  O14 POPE  139     108.472 113.177  28.587  1.00  0.00           O
ATOM  11049  O11 POPE  139     108.352 114.446  30.698  1.00  0.00           O
ATOM  11050  O12 POPE  139     107.572 115.476  28.667  1.00  0.00           O
ATOM  11051  C1  POPE  139     108.201 113.766  31.948  1.00  0.00           C
ATOM  11054  C2  POPE  139     107.371 114.646  32.938  1.00  0.00           C
ATOM  11056  O21 POPE  139     107.561 114.306  34.318  1.00  0.00           O
ATOM  11057  C21 POPE  139     107.542 113.056  34.707  1.00  0.00           C
ATOM  11058  O22 POPE  139     107.161 112.096  34.068  1.00  0.00           O
ATOM  11059  C22 POPE  139     108.131 112.996  36.128  1.00  0.00           C
ATOM  11062  C3  POPE  139     105.872 114.707  32.507  1.00  0.00           C
ATOM  11065  O31 POPE  139     104.981 115.356  33.447  1.00  0.00           O
ATOM  11066  C31 POPE  139     105.142 116.686  33.517  1.00  0.00           C
ATOM  11067  O32 POPE  139     105.981 117.317  32.908  1.00  0.00           O
ATOM  11068  C32 POPE  139     104.072 117.266  34.438  1.00  0.00           C
ATOM  11071  C23 POPE  139     107.822 111.696  36.927  1.00  0.00           C
ATOM  11074  C24 POPE  139     108.981 111.236  37.827  1.00  0.00           C
ATOM  11077  C25 POPE  139     109.432 112.246  38.897  1.00  0.00           C
ATOM  11080  C26 POPE  139     108.502 112.336  40.118  1.00  0.00           C
ATOM  11083  C27 POPE  139     109.142 113.126  41.278  1.00  0.00           C
ATOM  11086  C28 POPE  139     108.201 113.336  42.487  1.00  0.00           C
ATOM  11089  C29 POPE  139     107.282 114.506  42.257  1.00  0.00           C
ATOM  11091 0C21 POPE  139     106.891 115.446  43.147  1.00  0.00           C
ATOM  11093 1C21 POPE  139     107.231 115.516  44.618  1.00  0.00           C
ATOM  11096 2C21 POPE  139     105.992 115.677  45.537  1.00  0.00           C
ATOM  11099 3C21 POPE  139     105.332 117.067  45.498  1.00  0.00           C
ATOM  11102 4C21 POPE  139     104.061 117.126  44.637  1.00  0.00           C
ATOM  11105 5C21 POPE  139     103.381 118.507  44.678  1.00  0.00           C
ATOM  11108 6C21 POPE  139     102.061 118.556  43.888  1.00  0.00           C
ATOM  11111 7C21 POPE  139     101.331 119.897  44.048  1.00  0.00           C
ATOM  11114 8C21 POPE  139     100.002 119.947  43.307  1.00  0.00           C
ATOM  11118  C33 POPE  139     103.991 116.606  35.838  1.00  0.00           C
ATOM  11121  C34 POPE  139     102.922 117.276  36.717  1.00  0.00           C
ATOM  11124  C35 POPE  139     103.241 117.296  38.217  1.00  0.00           C
ATOM  11127  C36 POPE  139     103.232 115.906  38.858  1.00  0.00           C
ATOM  11130  C37 POPE  139     103.831 115.896  40.278  1.00  0.00           C
ATOM  11133  C38 POPE  139     103.881 114.497  40.907  1.00  0.00           C
ATOM  11136  C39 POPE  139     102.522 113.986  41.408  1.00  0.00           C
ATOM  11139 0C31 POPE  139     102.131 114.567  42.768  1.00  0.00           C
ATOM  11142 1C31 POPE  139     100.662 114.316  43.118  1.00  0.00           C
ATOM  11145 2C31 POPE  139     100.402 114.456  44.618  1.00  0.00           C
ATOM  11148 3C31 POPE  139     100.712 113.166  45.387  1.00  0.00           C
ATOM  11151 4C31 POPE  139     100.992 113.406  46.868  1.00  0.00           C
ATOM  11154 5C31 POPE  139     100.422 112.317  47.778  1.00  0.00           C
ATOM  11157 6C31 POPE  139     100.741 112.537  49.257  1.00  0.00           C
ATOM  11161  NH3 POPE  140     123.051  32.086  68.617  1.00  0.00           N
ATOM  11165  C12 POPE  140     123.991  31.076  69.238  1.00  0.00           C
ATOM  11168  C11 POPE  140     123.532  29.636  68.927  1.00  0.00           C
ATOM  11171  P   POPE  140     124.502  27.166  69.257  1.00  0.00           P
ATOM  11172  O13 POPE  140     125.911  26.776  69.518  1.00  0.00           O
ATOM  11173  O14 POPE  140     123.481  26.386  69.987  1.00  0.00           O
ATOM  11174  O11 POPE  140     124.222  27.116  67.708  1.00  0.00           O
ATOM  11175  O12 POPE  140     124.321  28.696  69.637  1.00  0.00           O
ATOM  11176  C1  POPE  140     125.282  27.076  66.738  1.00  0.00           C
ATOM  11179  C2  POPE  140     124.862  27.626  65.327  1.00  0.00           C
ATOM  11181  O21 POPE  140     126.071  28.136  64.747  1.00  0.00           O
ATOM  11182  C21 POPE  140     126.071  28.426  63.448  1.00  0.00           C
ATOM  11183  O22 POPE  140     125.212  28.116  62.648  1.00  0.00           O
ATOM  11184  C22 POPE  140     127.352  29.206  63.118  1.00  0.00           C
ATOM  11187  C3  POPE  140     123.782  28.746  65.448  1.00  0.00           C
ATOM  11190  O31 POPE  140     123.061  29.016  64.228  1.00  0.00           O
ATOM  11191  C31 POPE  140     122.422  30.186  64.248  1.00  0.00           C
ATOM  11192  O32 POPE  140     122.511  31.036  65.127  1.00  0.00           O
ATOM  11193  C32 POPE  140     121.502  30.276  63.037  1.00  0.00           C
ATOM  11196  C23 POPE  140     127.032  30.646  62.677  1.00  0.00           C
ATOM  11199  C24 POPE  140     128.261  31.536  62.498  1.00  0.00           C
ATOM  11202  C25 POPE  140     129.032  31.296  61.187  1.00  0.00           C
ATOM  11205  C26 POPE  140     130.002  32.446  60.918  1.00  0.00           C
ATOM  11208  C27 POPE  140     130.694  32.356  59.548  1.00  0.00           C
ATOM  11211  C28 POPE  140     131.354  33.696  59.188  1.00  0.00           C
ATOM  11214  C29 POPE  140     132.274  33.626  57.998  1.00  0.00           C
ATOM  11216 0C21 POPE  140     133.505  34.166  57.948  1.00  0.00           C
ATOM  11218 1C21 POPE  140     134.125  34.896  59.108  1.00  0.00           C
ATOM  11221 2C21 POPE  140     135.625  35.206  58.947  1.00  0.00           C
ATOM  11224 3C21 POPE  140     136.134  35.836  60.247  1.00  0.00           C
ATOM  11227 4C21 POPE  140     137.454  36.586  60.088  1.00  0.00           C
ATOM  11230 5C21 POPE  140     137.705  37.516  61.278  1.00  0.00           C
ATOM  11233 6C21 POPE  140     138.045  36.796  62.598  1.00  0.00           C
ATOM  11236 7C21 POPE  140     137.634  37.616  63.818  1.00  0.00           C
ATOM  11239 8C21 POPE  140     137.935  36.916  65.148  1.00  0.00           C
ATOM  11243  C33 POPE  140     122.271  30.256  61.707  1.00  0.00           C
ATOM  11246  C34 POPE  140     121.351  29.956  60.518  1.00  0.00           C
ATOM  11249  C35 POPE  140     122.131  29.786  59.207  1.00  0.00           C
ATOM  11252  C36 POPE  140     121.322  29.066  58.118  1.00  0.00           C
ATOM  11255  C37 POPE  140     122.201  28.716  56.908  1.00  0.00           C
ATOM  11258  C38 POPE  140     121.761  27.436  56.158  1.00  0.00           C
ATOM  11261  C39 POPE  140     120.612  27.606  55.147  1.00  0.00           C
ATOM  11264 0C31 POPE  140     120.802  28.786  54.188  1.00  0.00           C
ATOM  11267 1C31 POPE  140     120.052  28.636  52.868  1.00  0.00           C
ATOM  11270 2C31 POPE  140     120.011  29.956  52.078  1.00  0.00           C
ATOM  11273 3C31 POPE  140     119.532  29.806  50.627  1.00  0.00           C
ATOM  11276 4C31 POPE  140     118.131  29.206  50.528  1.00  0.00           C
ATOM  11279 5C31 POPE  140     117.651  29.006  49.097  1.00  0.00           C
ATOM  11282 6C31 POPE  140     116.241  28.416  49.077  1.00  0.00           C
ATOM  11286  NH3 POPE  141      44.082  59.196  72.648  1.00  0.00           N
ATOM  11290  C12 POPE  141      45.262  58.946  73.527  1.00  0.00           C
ATOM  11293  C11 POPE  141      46.502  58.666  72.697  1.00  0.00           C
ATOM  11296  P   POPE  141      48.912  57.736  73.037  1.00  0.00           P
ATOM  11297  O13 POPE  141      49.991  58.626  73.507  1.00  0.00           O
ATOM  11298  O14 POPE  141      49.032  56.306  73.387  1.00  0.00           O
ATOM  11299  O11 POPE  141      48.751  57.926  71.478  1.00  0.00           O
ATOM  11300  O12 POPE  141      47.552  58.296  73.597  1.00  0.00           O
ATOM  11301  C1  POPE  141      48.772  56.836  70.557  1.00  0.00           C
ATOM  11304  C2  POPE  141      48.991  57.386  69.128  1.00  0.00           C
ATOM  11306  O21 POPE  141      50.381  57.636  68.838  1.00  0.00           O
ATOM  11307  C21 POPE  141      51.082  56.567  68.488  1.00  0.00           C
ATOM  11308  O22 POPE  141      50.661  55.416  68.497  1.00  0.00           O
ATOM  11309  C22 POPE  141      52.462  57.026  68.027  1.00  0.00           C
ATOM  11312  C3  POPE  141      48.212  58.706  68.887  1.00  0.00           C
ATOM  11315  O31 POPE  141      48.252  58.997  67.487  1.00  0.00           O
ATOM  11316  C31 POPE  141      48.932  60.096  67.158  1.00  0.00           C
ATOM  11317  O32 POPE  141      48.602  61.236  67.438  1.00  0.00           O
ATOM  11318  C32 POPE  141      50.222  59.676  66.447  1.00  0.00           C
ATOM  11321  C23 POPE  141      53.522  56.836  69.137  1.00  0.00           C
ATOM  11324  C24 POPE  141      54.602  57.926  69.158  1.00  0.00           C
ATOM  11327  C25 POPE  141      55.422  57.996  67.868  1.00  0.00           C
ATOM  11330  C26 POPE  141      54.982  59.096  66.888  1.00  0.00           C
ATOM  11333  C27 POPE  141      55.081  58.636  65.428  1.00  0.00           C
ATOM  11336  C28 POPE  141      55.052  59.806  64.438  1.00  0.00           C
ATOM  11339  C29 POPE  141      55.122  59.346  63.007  1.00  0.00           C
ATOM  11341 0C21 POPE  141      55.672  60.026  61.988  1.00  0.00           C
ATOM  11343 1C21 POPE  141      56.342  61.376  62.078  1.00  0.00           C
ATOM  11346 2C21 POPE  141      57.282  61.716  60.907  1.00  0.00           C
ATOM  11349 3C21 POPE  141      56.572  61.876  59.548  1.00  0.00           C
ATOM  11352 4C21 POPE  141      56.752  60.676  58.597  1.00  0.00           C
ATOM  11355 5C21 POPE  141      56.012  60.846  57.268  1.00  0.00           C
ATOM  11358 6C21 POPE  141      56.962  61.116  56.088  1.00  0.00           C
ATOM  11361 7C21 POPE  141      56.222  61.656  54.858  1.00  0.00           C
ATOM  11364 8C21 POPE  141      57.111  61.786  53.618  1.00  0.00           C
ATOM  11368  C33 POPE  141      50.561  60.466  65.168  1.00  0.00           C
ATOM  11371  C34 POPE  141      51.651  61.526  65.378  1.00  0.00           C
ATOM  11374  C35 POPE  141      52.091  62.266  64.098  1.00  0.00           C
ATOM  11377  C36 POPE  141      51.981  61.476  62.788  1.00  0.00           C
ATOM  11380  C37 POPE  141      52.392  62.296  61.558  1.00  0.00           C
ATOM  11383  C38 POPE  141      52.332  61.466  60.267  1.00  0.00           C
ATOM  11386  C39 POPE  141      51.512  62.106  59.137  1.00  0.00           C
ATOM  11389 0C31 POPE  141      52.151  63.366  58.518  1.00  0.00           C
ATOM  11392 1C31 POPE  141      51.372  63.866  57.288  1.00  0.00           C
ATOM  11395 2C31 POPE  141      51.981  65.107  56.618  1.00  0.00           C
ATOM  11398 3C31 POPE  141      51.951  66.376  57.487  1.00  0.00           C
ATOM  11401 4C31 POPE  141      52.622  67.556  56.768  1.00  0.00           C
ATOM  11404 5C31 POPE  141      52.732  68.836  57.598  1.00  0.00           C
ATOM  11407 6C31 POPE  141      53.341  70.006  56.818  1.00  0.00           C
ATOM  11411  NH3 POPE  142     125.651  63.416  25.417  1.00  0.00           N
ATOM  11415  C12 POPE  142     124.911  62.376  24.627  1.00  0.00           C
ATOM  11418  C11 POPE  142     123.442  62.286  25.038  1.00  0.00           C
ATOM  11421  P   POPE  142     121.572  60.446  24.688  1.00  0.00           P
ATOM  11422  O13 POPE  142     121.991  59.026  24.818  1.00  0.00           O
ATOM  11423  O14 POPE  142     120.371  60.756  23.868  1.00  0.00           O
ATOM  11424  O11 POPE  142     121.272  61.016  26.138  1.00  0.00           O
ATOM  11425  O12 POPE  142     122.802  61.316  24.228  1.00  0.00           O
ATOM  11426  C1  POPE  142     121.451  60.177  27.278  1.00  0.00           C
ATOM  11429  C2  POPE  142     121.422  60.996  28.587  1.00  0.00           C
ATOM  11431  O21 POPE  142     120.462  60.486  29.517  1.00  0.00           O
ATOM  11432  C21 POPE  142     120.672  59.476  30.378  1.00  0.00           C
ATOM  11433  O22 POPE  142     119.852  59.176  31.228  1.00  0.00           O
ATOM  11434  C22 POPE  142     121.972  58.696  30.177  1.00  0.00           C
ATOM  11437  C3  POPE  142     121.051  62.486  28.337  1.00  0.00           C
ATOM  11440  O31 POPE  142     120.881  63.216  29.578  1.00  0.00           O
ATOM  11441  C31 POPE  142     121.991  63.366  30.278  1.00  0.00           C
ATOM  11442  O32 POPE  142     123.131  63.207  29.858  1.00  0.00           O
ATOM  11443  C32 POPE  142     121.572  63.726  31.708  1.00  0.00           C
ATOM  11446  C23 POPE  142     123.241  59.326  30.817  1.00  0.00           C
ATOM  11449  C24 POPE  142     123.571  58.766  32.207  1.00  0.00           C
ATOM  11452  C25 POPE  142     122.522  59.137  33.257  1.00  0.00           C
ATOM  11455  C26 POPE  142     122.942  58.716  34.668  1.00  0.00           C
ATOM  11458  C27 POPE  142     121.852  59.026  35.698  1.00  0.00           C
ATOM  11461  C28 POPE  142     122.271  58.646  37.127  1.00  0.00           C
ATOM  11464  C29 POPE  142     121.152  58.946  38.087  1.00  0.00           C
ATOM  11466 0C21 POPE  142     120.361  58.046  38.698  1.00  0.00           C
ATOM  11468 1C21 POPE  142     120.411  56.546  38.558  1.00  0.00           C
ATOM  11471 2C21 POPE  142     120.922  55.896  39.857  1.00  0.00           C
ATOM  11474 3C21 POPE  142     122.432  56.066  40.098  1.00  0.00           C
ATOM  11477 4C21 POPE  142     122.871  55.586  41.488  1.00  0.00           C
ATOM  11480 5C21 POPE  142     122.552  56.606  42.598  1.00  0.00           C
ATOM  11483 6C21 POPE  142     122.712  56.026  44.007  1.00  0.00           C
ATOM  11486 7C21 POPE  142     122.311  57.036  45.098  1.00  0.00           C
ATOM  11489 8C21 POPE  142     122.262  56.436  46.497  1.00  0.00           C
ATOM  11493  C33 POPE  142     122.642  63.427  32.768  1.00  0.00           C
ATOM  11496  C34 POPE  142     122.192  63.806  34.188  1.00  0.00           C
ATOM  11499  C35 POPE  142     120.911  63.096  34.668  1.00  0.00           C
ATOM  11502  C36 POPE  142     120.602  63.306  36.158  1.00  0.00           C
ATOM  11505  C37 POPE  142     119.332  62.566  36.588  1.00  0.00           C
ATOM  11508  C38 POPE  142     119.091  62.547  38.107  1.00  0.00           C
ATOM  11511  C39 POPE  142     118.451  63.817  38.677  1.00  0.00           C
ATOM  11514 0C31 POPE  142     118.521  63.796  40.208  1.00  0.00           C
ATOM  11517 1C31 POPE  142     117.952  65.016  40.938  1.00  0.00           C
ATOM  11520 2C31 POPE  142     118.331  64.997  42.417  1.00  0.00           C
ATOM  11523 3C31 POPE  142     117.942  66.256  43.188  1.00  0.00           C
ATOM  11526 4C31 POPE  142     118.362  66.146  44.657  1.00  0.00           C
ATOM  11529 5C31 POPE  142     118.302  67.476  45.417  1.00  0.00           C
ATOM  11532 6C31 POPE  142     118.682  67.326  46.888  1.00  0.00           C
ATOM  11536  NH3 POPE  143      40.361  98.536  25.747  1.00  0.00           N
ATOM  11540  C12 POPE  143      41.092  97.996  24.548  1.00  0.00           C
ATOM  11543  C11 POPE  143      40.262  96.916  23.837  1.00  0.00           C
ATOM  11546  P   POPE  143      40.651  94.416  24.668  1.00  0.00           P
ATOM  11547  O13 POPE  143      39.552  93.446  24.487  1.00  0.00           O
ATOM  11548  O14 POPE  143      41.732  94.427  23.667  1.00  0.00           O
ATOM  11549  O11 POPE  143      41.292  94.306  26.108  1.00  0.00           O
ATOM  11550  O12 POPE  143      39.982  95.836  24.727  1.00  0.00           O
ATOM  11551  C1  POPE  143      40.512  93.966  27.257  1.00  0.00           C
ATOM  11554  C2  POPE  143      41.422  93.726  28.498  1.00  0.00           C
ATOM  11556  O21 POPE  143      40.712  94.026  29.718  1.00  0.00           O
ATOM  11557  C21 POPE  143      39.791  93.116  30.058  1.00  0.00           C
ATOM  11558  O22 POPE  143      39.661  92.016  29.557  1.00  0.00           O
ATOM  11559  C22 POPE  143      38.952  93.636  31.217  1.00  0.00           C
ATOM  11562  C3  POPE  143      42.682  94.646  28.428  1.00  0.00           C
ATOM  11565  O31 POPE  143      43.662  94.336  29.448  1.00  0.00           O
ATOM  11566  C31 POPE  143      43.561  94.976  30.577  1.00  0.00           C
ATOM  11567  O32 POPE  143      42.832  95.937  30.788  1.00  0.00           O
ATOM  11568  C32 POPE  143      44.521  94.336  31.597  1.00  0.00           C
ATOM  11571  C23 POPE  143      39.512  93.116  32.558  1.00  0.00           C
ATOM  11574  C24 POPE  143      38.872  93.806  33.768  1.00  0.00           C
ATOM  11577  C25 POPE  143      39.381  95.236  33.928  1.00  0.00           C
ATOM  11580  C26 POPE  143      39.022  95.867  35.268  1.00  0.00           C
ATOM  11583  C27 POPE  143      39.832  97.137  35.537  1.00  0.00           C
ATOM  11586  C28 POPE  143      39.622  97.686  36.958  1.00  0.00           C
ATOM  11589  C29 POPE  143      40.372  98.986  37.147  1.00  0.00           C
ATOM  11591 0C21 POPE  143      41.461  99.186  37.908  1.00  0.00           C
ATOM  11593 1C21 POPE  143      42.161  98.166  38.778  1.00  0.00           C
ATOM  11596 2C21 POPE  143      42.021  98.466  40.278  1.00  0.00           C
ATOM  11599 3C21 POPE  143      42.741  99.746  40.737  1.00  0.00           C
ATOM  11602 4C21 POPE  143      42.561  99.986  42.238  1.00  0.00           C
ATOM  11605 5C21 POPE  143      43.262 101.266  42.738  1.00  0.00           C
ATOM  11608 6C21 POPE  143      42.641 101.787  44.037  1.00  0.00           C
ATOM  11611 7C21 POPE  143      43.322 103.046  44.578  1.00  0.00           C
ATOM  11614 8C21 POPE  143      42.371 103.916  45.408  1.00  0.00           C
ATOM  11618  C33 POPE  143      44.072  94.537  33.057  1.00  0.00           C
ATOM  11621  C34 POPE  143      44.702  93.536  34.028  1.00  0.00           C
ATOM  11624  C35 POPE  143      44.362  93.806  35.507  1.00  0.00           C
ATOM  11627  C36 POPE  143      42.852  93.957  35.807  1.00  0.00           C
ATOM  11630  C37 POPE  143      42.542  94.146  37.308  1.00  0.00           C
ATOM  11633  C38 POPE  143      42.752  92.887  38.147  1.00  0.00           C
ATOM  11636  C39 POPE  143      42.662  93.156  39.658  1.00  0.00           C
ATOM  11639 0C31 POPE  143      43.072  91.946  40.518  1.00  0.00           C
ATOM  11642 1C31 POPE  143      43.091  92.306  42.008  1.00  0.00           C
ATOM  11645 2C31 POPE  143      43.551  91.166  42.938  1.00  0.00           C
ATOM  11648 3C31 POPE  143      42.522  90.026  43.107  1.00  0.00           C
ATOM  11651 4C31 POPE  143      42.872  88.766  42.308  1.00  0.00           C
ATOM  11654 5C31 POPE  143      41.901  87.616  42.568  1.00  0.00           C
ATOM  11657 6C31 POPE  143      42.151  86.406  41.667  1.00  0.00           C
ATOM  11661  NH3 POPE  144      33.522 117.336  29.958  1.00  0.00           N
ATOM  11665  C12 POPE  144      34.381 116.106  29.917  1.00  0.00           C
ATOM  11668  C11 POPE  144      34.631 115.686  28.468  1.00  0.00           C
ATOM  11671  P   POPE  144      35.352 113.177  28.818  1.00  0.00           P
ATOM  11672  O13 POPE  144      33.982 113.037  29.358  1.00  0.00           O
ATOM  11673  O14 POPE  144      35.602 112.356  27.618  1.00  0.00           O
ATOM  11674  O11 POPE  144      36.401 112.856  29.978  1.00  0.00           O
ATOM  11675  O12 POPE  144      35.602 114.666  28.438  1.00  0.00           O
ATOM  11676  C1  POPE  144      36.452 113.676  31.178  1.00  0.00           C
ATOM  11679  C2  POPE  144      37.082 112.887  32.368  1.00  0.00           C
ATOM  11681  O21 POPE  144      36.592 113.266  33.667  1.00  0.00           O
ATOM  11682  C21 POPE  144      36.931 114.427  34.167  1.00  0.00           C
ATOM  11683  O22 POPE  144      37.482 115.336  33.568  1.00  0.00           O
ATOM  11684  C22 POPE  144      36.482 114.476  35.638  1.00  0.00           C
ATOM  11687  C3  POPE  144      38.631 112.747  32.318  1.00  0.00           C
ATOM  11690  O31 POPE  144      39.102 111.836  33.348  1.00  0.00           O
ATOM  11691  C31 POPE  144      39.701 112.416  34.388  1.00  0.00           C
ATOM  11692  O32 POPE  144      39.982 113.596  34.487  1.00  0.00           O
ATOM  11693  C32 POPE  144      39.951 111.406  35.507  1.00  0.00           C
ATOM  11696  C23 POPE  144      37.482 115.156  36.607  1.00  0.00           C
ATOM  11699  C24 POPE  144      37.252 114.786  38.097  1.00  0.00           C
ATOM  11702  C25 POPE  144      35.762 114.716  38.478  1.00  0.00           C
ATOM  11705  C26 POPE  144      35.491 114.586  39.987  1.00  0.00           C
ATOM  11708  C27 POPE  144      34.002 114.306  40.268  1.00  0.00           C
ATOM  11711  C28 POPE  144      33.602 114.196  41.748  1.00  0.00           C
ATOM  11714  C29 POPE  144      34.041 112.906  42.388  1.00  0.00           C
ATOM  11716 0C21 POPE  144      33.462 112.356  43.457  1.00  0.00           C
ATOM  11718 1C21 POPE  144      32.301 112.946  44.228  1.00  0.00           C
ATOM  11721 2C21 POPE  144      32.672 113.287  45.688  1.00  0.00           C
ATOM  11724 3C21 POPE  144      32.651 112.047  46.588  1.00  0.00           C
ATOM  11727 4C21 POPE  144      33.012 112.366  48.048  1.00  0.00           C
ATOM  11730 5C21 POPE  144      32.721 111.176  48.967  1.00  0.00           C
ATOM  11733 6C21 POPE  144      33.151 111.396  50.417  1.00  0.00           C
ATOM  11736 7C21 POPE  144      32.572 110.306  51.338  1.00  0.00           C
ATOM  11739 8C21 POPE  144      32.982 110.426  52.798  1.00  0.00           C
ATOM  11743  C33 POPE  144      40.532 112.067  36.798  1.00  0.00           C
ATOM  11746  C34 POPE  144      41.012 111.016  37.818  1.00  0.00           C
ATOM  11749  C35 POPE  144      41.252 111.546  39.237  1.00  0.00           C
ATOM  11752  C36 POPE  144      42.692 111.936  39.608  1.00  0.00           C
ATOM  11755  C37 POPE  144      42.881 111.976  41.138  1.00  0.00           C
ATOM  11758  C38 POPE  144      44.221 112.566  41.588  1.00  0.00           C
ATOM  11761  C39 POPE  144      44.492 112.366  43.088  1.00  0.00           C
ATOM  11764 0C31 POPE  144      45.731 113.126  43.597  1.00  0.00           C
ATOM  11767 1C31 POPE  144      46.212 112.556  44.938  1.00  0.00           C
ATOM  11770 2C31 POPE  144      47.361 113.346  45.577  1.00  0.00           C
ATOM  11773 3C31 POPE  144      46.892 114.626  46.287  1.00  0.00           C
ATOM  11776 4C31 POPE  144      47.971 115.177  47.227  1.00  0.00           C
ATOM  11779 5C31 POPE  144      47.491 116.366  48.068  1.00  0.00           C
ATOM  11782 6C31 POPE  144      48.541 116.826  49.077  1.00  0.00           C
ATOM  11786  NH3 POPE  145      34.361  13.496  28.517  1.00  0.00           N
ATOM  11790  C12 POPE  145      35.681  12.806  28.237  1.00  0.00           C
ATOM  11793  C11 POPE  145      36.072  12.646  26.747  1.00  0.00           C
ATOM  11796  P   POPE  145      38.251  11.766  25.478  1.00  0.00           P
ATOM  11797  O13 POPE  145      37.651  12.186  24.208  1.00  0.00           O
ATOM  11798  O14 POPE  145      38.911  10.436  25.478  1.00  0.00           O
ATOM  11799  O11 POPE  145      39.392  12.786  25.898  1.00  0.00           O
ATOM  11800  O12 POPE  145      37.221  11.806  26.677  1.00  0.00           O
ATOM  11801  C1  POPE  145      39.482  13.466  27.148  1.00  0.00           C
ATOM  11804  C2  POPE  145      39.901  12.536  28.317  1.00  0.00           C
ATOM  11806  O21 POPE  145      39.661  13.206  29.567  1.00  0.00           O
ATOM  11807  C21 POPE  145      40.521  14.076  30.068  1.00  0.00           C
ATOM  11808  O22 POPE  145      41.672  14.246  29.718  1.00  0.00           O
ATOM  11809  C22 POPE  145      39.901  14.826  31.248  1.00  0.00           C
ATOM  11812  C3  POPE  145      41.302  11.876  28.097  1.00  0.00           C
ATOM  11815  O31 POPE  145      41.352  10.586  28.717  1.00  0.00           O
ATOM  11816  C31 POPE  145      42.272  10.156  29.587  1.00  0.00           C
ATOM  11817  O32 POPE  145      42.282   9.016  30.017  1.00  0.00           O
ATOM  11818  C32 POPE  145      43.301  11.186  30.028  1.00  0.00           C
ATOM  11821  C23 POPE  145      40.462  14.336  32.597  1.00  0.00           C
ATOM  11824  C24 POPE  145      41.692  15.096  33.107  1.00  0.00           C
ATOM  11827  C25 POPE  145      41.981  14.706  34.567  1.00  0.00           C
ATOM  11830  C26 POPE  145      42.932  15.646  35.318  1.00  0.00           C
ATOM  11833  C27 POPE  145      42.692  15.576  36.837  1.00  0.00           C
ATOM  11836  C28 POPE  145      43.741  16.366  37.638  1.00  0.00           C
ATOM  11839  C29 POPE  145      43.501  16.306  39.127  1.00  0.00           C
ATOM  11841 0C21 POPE  145      43.252  17.346  39.948  1.00  0.00           C
ATOM  11843 1C21 POPE  145      43.192  18.806  39.538  1.00  0.00           C
ATOM  11846 2C21 POPE  145      43.541  19.786  40.677  1.00  0.00           C
ATOM  11849 3C21 POPE  145      42.532  19.776  41.847  1.00  0.00           C
ATOM  11852 4C21 POPE  145      42.741  20.936  42.827  1.00  0.00           C
ATOM  11855 5C21 POPE  145      42.021  22.226  42.408  1.00  0.00           C
ATOM  11858 6C21 POPE  145      42.392  23.426  43.278  1.00  0.00           C
ATOM  11861 7C21 POPE  145      41.372  24.566  43.197  1.00  0.00           C
ATOM  11864 8C21 POPE  145      41.841  25.846  43.888  1.00  0.00           C
ATOM  11868  C33 POPE  145      44.182  10.626  31.167  1.00  0.00           C
ATOM  11871  C34 POPE  145      45.392  11.506  31.488  1.00  0.00           C
ATOM  11874  C35 POPE  145      46.051  11.216  32.838  1.00  0.00           C
ATOM  11877  C36 POPE  145      45.271  11.746  34.048  1.00  0.00           C
ATOM  11880  C37 POPE  145      46.121  11.666  35.318  1.00  0.00           C
ATOM  11883  C38 POPE  145      45.552  12.486  36.487  1.00  0.00           C
ATOM  11886  C39 POPE  145      46.461  12.426  37.717  1.00  0.00           C
ATOM  11889 0C31 POPE  145      46.092  13.486  38.757  1.00  0.00           C
ATOM  11892 1C31 POPE  145      46.962  13.426  40.028  1.00  0.00           C
ATOM  11895 2C31 POPE  145      46.552  14.486  41.058  1.00  0.00           C
ATOM  11898 3C31 POPE  145      47.422  14.506  42.327  1.00  0.00           C
ATOM  11901 4C31 POPE  145      47.342  13.216  43.158  1.00  0.00           C
ATOM  11904 5C31 POPE  145      48.082  13.336  44.497  1.00  0.00           C
ATOM  11907 6C31 POPE  145      47.942  12.106  45.387  1.00  0.00           C
ATOM  11911  NH3 POPE  146      26.641  99.707  71.357  1.00  0.00           N
ATOM  11915  C12 POPE  146      25.862  98.697  70.568  1.00  0.00           C
ATOM  11918  C11 POPE  146      26.701  97.496  70.107  1.00  0.00           C
ATOM  11921  P   POPE  146      24.912  95.626  69.607  1.00  0.00           P
ATOM  11922  O13 POPE  146      25.621  94.456  70.158  1.00  0.00           O
ATOM  11923  O14 POPE  146      23.852  96.256  70.438  1.00  0.00           O
ATOM  11924  O11 POPE  146      24.312  95.247  68.197  1.00  0.00           O
ATOM  11925  O12 POPE  146      25.951  96.716  69.188  1.00  0.00           O
ATOM  11926  C1  POPE  146      23.232  95.957  67.607  1.00  0.00           C
ATOM  11929  C2  POPE  146      23.232  95.716  66.077  1.00  0.00           C
ATOM  11931  O21 POPE  146      22.321  96.506  65.288  1.00  0.00           O
ATOM  11932  C21 POPE  146      21.232  97.067  65.738  1.00  0.00           C
ATOM  11933  O22 POPE  146      20.782  97.037  66.868  1.00  0.00           O
ATOM  11934  C22 POPE  146      20.642  97.876  64.567  1.00  0.00           C
ATOM  11937  C3  POPE  146      23.042  94.216  65.747  1.00  0.00           C
ATOM  11940  O31 POPE  146      22.762  93.957  64.368  1.00  0.00           O
ATOM  11941  C31 POPE  146      23.722  93.567  63.507  1.00  0.00           C
ATOM  11942  O32 POPE  146      23.462  92.957  62.487  1.00  0.00           O
ATOM  11943  C32 POPE  146      25.151  94.006  63.838  1.00  0.00           C
ATOM  11946  C23 POPE  146      20.592  97.126  63.217  1.00  0.00           C
ATOM  11949  C24 POPE  146      20.241  98.016  62.008  1.00  0.00           C
ATOM  11952  C25 POPE  146      19.151  99.076  62.247  1.00  0.00           C
ATOM  11955  C26 POPE  146      18.912  99.986  61.038  1.00  0.00           C
ATOM  11958  C27 POPE  146      18.082 101.217  61.398  1.00  0.00           C
ATOM  11961  C28 POPE  146      17.811 102.156  60.208  1.00  0.00           C
ATOM  11964  C29 POPE  146      17.012 103.356  60.627  1.00  0.00           C
ATOM  11966 0C21 POPE  146      16.632 104.376  59.847  1.00  0.00           C
ATOM  11968 1C21 POPE  146      16.892 104.526  58.368  1.00  0.00           C
ATOM  11971 2C21 POPE  146      15.572 104.736  57.577  1.00  0.00           C
ATOM  11974 3C21 POPE  146      14.652 103.507  57.607  1.00  0.00           C
ATOM  11977 4C21 POPE  146      13.382 103.686  56.768  1.00  0.00           C
ATOM  11980 5C21 POPE  146      12.562 102.397  56.658  1.00  0.00           C
ATOM  11983 6C21 POPE  146      11.392 102.496  55.677  1.00  0.00           C
ATOM  11986 7C21 POPE  146      10.492 101.246  55.717  1.00  0.00           C
ATOM  11989 8C21 POPE  146       9.412 101.246  54.627  1.00  0.00           C
ATOM  11993  C33 POPE  146      26.122  93.636  62.677  1.00  0.00           C
ATOM  11996  C34 POPE  146      27.561  94.166  62.827  1.00  0.00           C
ATOM  11999  C35 POPE  146      28.392  94.076  61.528  1.00  0.00           C
ATOM  12002  C36 POPE  146      27.832  94.996  60.417  1.00  0.00           C
ATOM  12005  C37 POPE  146      28.722  95.186  59.188  1.00  0.00           C
ATOM  12008  C38 POPE  146      27.912  95.817  58.037  1.00  0.00           C
ATOM  12011  C39 POPE  146      28.752  96.386  56.888  1.00  0.00           C
ATOM  12014 0C31 POPE  146      29.791  95.396  56.338  1.00  0.00           C
ATOM  12017 1C31 POPE  146      30.402  95.887  55.018  1.00  0.00           C
ATOM  12020 2C31 POPE  146      31.792  95.296  54.748  1.00  0.00           C
ATOM  12023 3C31 POPE  146      32.342  95.636  53.348  1.00  0.00           C
ATOM  12026 4C31 POPE  146      32.172  97.106  52.958  1.00  0.00           C
ATOM  12029 5C31 POPE  146      32.912  97.457  51.667  1.00  0.00           C
ATOM  12032 6C31 POPE  146      32.631  98.876  51.158  1.00  0.00           C
ATOM  12036  NH3 POPE  147      29.262   2.906  29.517  1.00  0.00           N
ATOM  12040  C12 POPE  147      27.951   3.586  29.188  1.00  0.00           C
ATOM  12043  C11 POPE  147      27.811   4.916  29.938  1.00  0.00           C
ATOM  12046  P   POPE  147      26.942   4.146  32.318  1.00  0.00           P
ATOM  12047  O13 POPE  147      27.162   4.686  33.667  1.00  0.00           O
ATOM  12048  O14 POPE  147      25.582   4.236  31.737  1.00  0.00           O
ATOM  12049  O11 POPE  147      27.442   2.646  32.217  1.00  0.00           O
ATOM  12050  O12 POPE  147      28.021   4.786  31.347  1.00  0.00           O
ATOM  12051  C1  POPE  147      27.461   1.806  33.377  1.00  0.00           C
ATOM  12054  C2  POPE  147      26.082   1.133  33.658  1.00  0.00           C
ATOM  12056  O21 POPE  147      25.142   2.026  34.287  1.00  0.00           O
ATOM  12057  C21 POPE  147      25.451   2.616  35.417  1.00  0.00           C
ATOM  12058  O22 POPE  147      26.302   2.246  36.208  1.00  0.00           O
ATOM  12059  C22 POPE  147      24.502   3.796  35.647  1.00  0.00           C
ATOM  12062  C3  POPE  147      26.202  -0.217  34.408  1.00  0.00           C
ATOM  12065  O31 POPE  147      25.002  -0.997  34.237  1.00  0.00           O
ATOM  12066  C31 POPE  147      24.212  -1.437  35.228  1.00  0.00           C
ATOM  12067  O32 POPE  147      23.412  -2.337  35.058  1.00  0.00           O
ATOM  12068  C32 POPE  147      24.322  -0.637  36.518  1.00  0.00           C
ATOM  12071  C23 POPE  147      24.532   4.336  37.097  1.00  0.00           C
ATOM  12074  C24 POPE  147      23.722   5.626  37.228  1.00  0.00           C
ATOM  12077  C25 POPE  147      23.611   6.166  38.658  1.00  0.00           C
ATOM  12080  C26 POPE  147      24.922   6.766  39.208  1.00  0.00           C
ATOM  12083  C27 POPE  147      24.672   7.636  40.448  1.00  0.00           C
ATOM  12086  C28 POPE  147      25.932   8.326  40.977  1.00  0.00           C
ATOM  12089  C29 POPE  147      25.562   9.246  42.118  1.00  0.00           C
ATOM  12091 0C21 POPE  147      25.811  10.556  42.227  1.00  0.00           C
ATOM  12093 1C21 POPE  147      26.611  11.436  41.298  1.00  0.00           C
ATOM  12096 2C21 POPE  147      27.832  11.966  42.078  1.00  0.00           C
ATOM  12099 3C21 POPE  147      28.662  13.006  41.318  1.00  0.00           C
ATOM  12102 4C21 POPE  147      29.891  13.456  42.118  1.00  0.00           C
ATOM  12105 5C21 POPE  147      29.542  14.066  43.488  1.00  0.00           C
ATOM  12108 6C21 POPE  147      30.741  14.706  44.188  1.00  0.00           C
ATOM  12111 7C21 POPE  147      30.391  15.316  45.548  1.00  0.00           C
ATOM  12114 8C21 POPE  147      31.541  16.116  46.147  1.00  0.00           C
ATOM  12118  C33 POPE  147      23.362  -1.147  37.618  1.00  0.00           C
ATOM  12121  C34 POPE  147      23.832  -0.677  38.987  1.00  0.00           C
ATOM  12124  C35 POPE  147      23.802   0.853  39.197  1.00  0.00           C
ATOM  12127  C36 POPE  147      24.382   1.183  40.577  1.00  0.00           C
ATOM  12130  C37 POPE  147      24.491   2.666  40.988  1.00  0.00           C
ATOM  12133  C38 POPE  147      24.791   2.756  42.498  1.00  0.00           C
ATOM  12136  C39 POPE  147      25.122   4.136  43.068  1.00  0.00           C
ATOM  12139 0C31 POPE  147      26.602   4.526  42.887  1.00  0.00           C
ATOM  12142 1C31 POPE  147      27.122   5.486  43.967  1.00  0.00           C
ATOM  12145 2C31 POPE  147      28.622   5.816  43.838  1.00  0.00           C
ATOM  12148 3C31 POPE  147      29.561   4.646  44.158  1.00  0.00           C
ATOM  12151 4C31 POPE  147      31.051   5.036  44.007  1.00  0.00           C
ATOM  12154 5C31 POPE  147      32.022   3.846  44.048  1.00  0.00           C
ATOM  12157 6C31 POPE  147      33.491   4.286  44.077  1.00  0.00           C
ATOM  12161  NH3 POPE  148     112.371 118.596  70.238  1.00  0.00           N
ATOM  12165  C12 POPE  148     111.042 118.596  70.948  1.00  0.00           C
ATOM  12168  C11 POPE  148     110.701 117.236  71.567  1.00  0.00           C
ATOM  12171  P   POPE  148     112.771 116.757  73.298  1.00  0.00           P
ATOM  12172  O13 POPE  148     113.682 117.546  72.438  1.00  0.00           O
ATOM  12173  O14 POPE  148     112.832 116.927  74.757  1.00  0.00           O
ATOM  12174  O11 POPE  148     113.051 115.216  73.018  1.00  0.00           O
ATOM  12175  O12 POPE  148     111.292 117.026  72.837  1.00  0.00           O
ATOM  12176  C1  POPE  148     112.692 114.516  71.827  1.00  0.00           C
ATOM  12179  C2  POPE  148     113.462 115.006  70.577  1.00  0.00           C
ATOM  12181  O21 POPE  148     112.882 114.386  69.408  1.00  0.00           O
ATOM  12182  C21 POPE  148     112.411 115.247  68.507  1.00  0.00           C
ATOM  12183  O22 POPE  148     112.432 116.466  68.617  1.00  0.00           O
ATOM  12184  C22 POPE  148     111.741 114.476  67.378  1.00  0.00           C
ATOM  12187  C3  POPE  148     114.981 114.696  70.628  1.00  0.00           C
ATOM  12190  O31 POPE  148     115.631 114.897  69.368  1.00  0.00           O
ATOM  12191  C31 POPE  148     116.042 116.106  69.048  1.00  0.00           C
ATOM  12192  O32 POPE  148     115.892 117.126  69.698  1.00  0.00           O
ATOM  12193  C32 POPE  148     116.741 115.957  67.688  1.00  0.00           C
ATOM  12196  C23 POPE  148     110.901 115.396  66.458  1.00  0.00           C
ATOM  12199  C24 POPE  148     111.722 116.386  65.607  1.00  0.00           C
ATOM  12202  C25 POPE  148     112.811 115.747  64.738  1.00  0.00           C
ATOM  12205  C26 POPE  148     113.521 116.796  63.877  1.00  0.00           C
ATOM  12208  C27 POPE  148     114.371 116.197  62.738  1.00  0.00           C
ATOM  12211  C28 POPE  148     114.752 117.216  61.647  1.00  0.00           C
ATOM  12214  C29 POPE  148     113.561 117.646  60.817  1.00  0.00           C
ATOM  12216 0C21 POPE  148     113.521 117.887  59.497  1.00  0.00           C
ATOM  12218 1C21 POPE  148     114.672 117.776  58.527  1.00  0.00           C
ATOM  12221 2C21 POPE  148     114.192 117.817  57.058  1.00  0.00           C
ATOM  12224 3C21 POPE  148     113.271 116.646  56.678  1.00  0.00           C
ATOM  12227 4C21 POPE  148     112.762 116.696  55.228  1.00  0.00           C
ATOM  12230 5C21 POPE  148     113.381 115.626  54.318  1.00  0.00           C
ATOM  12233 6C21 POPE  148     112.552 115.416  53.037  1.00  0.00           C
ATOM  12236 7C21 POPE  148     113.042 114.266  52.168  1.00  0.00           C
ATOM  12239 8C21 POPE  148     112.172 114.056  50.918  1.00  0.00           C
ATOM  12243  C33 POPE  148     117.271 117.246  67.028  1.00  0.00           C
ATOM  12246  C34 POPE  148     118.061 116.927  65.738  1.00  0.00           C
ATOM  12249  C35 POPE  148     118.151 118.116  64.777  1.00  0.00           C
ATOM  12252  C36 POPE  148     118.922 117.817  63.477  1.00  0.00           C
ATOM  12255  C37 POPE  148     119.032 119.086  62.618  1.00  0.00           C
ATOM  12258  C38 POPE  148     119.612 118.896  61.208  1.00  0.00           C
ATOM  12261  C39 POPE  148     118.551 118.437  60.188  1.00  0.00           C
ATOM  12264 0C31 POPE  148     119.082 118.306  58.757  1.00  0.00           C
ATOM  12267 1C31 POPE  148     119.261 119.626  57.998  1.00  0.00           C
ATOM  12270 2C31 POPE  148     119.591 119.366  56.517  1.00  0.00           C
ATOM  12273 3C31 POPE  148     119.681 120.626  55.627  1.00  0.00           C
ATOM  12276 4C31 POPE  148     118.322 121.197  55.208  1.00  0.00           C
ATOM  12279 5C31 POPE  148     118.431 122.216  54.067  1.00  0.00           C
ATOM  12282 6C31 POPE  148     117.072 122.636  53.488  1.00  0.00           C
ATOM  12286  NH3 POPE  149     100.491  13.956  70.267  1.00  0.00           N
ATOM  12290  C12 POPE  149     101.672  14.556  70.977  1.00  0.00           C
ATOM  12293  C11 POPE  149     102.352  15.686  70.177  1.00  0.00           C
ATOM  12296  P   POPE  149     100.881  16.796  68.327  1.00  0.00           P
ATOM  12297  O13 POPE  149      99.961  15.636  68.287  1.00  0.00           O
ATOM  12298  O14 POPE  149     100.241  18.096  68.048  1.00  0.00           O
ATOM  12299  O11 POPE  149     102.172  16.566  67.428  1.00  0.00           O
ATOM  12300  O12 POPE  149     101.471  16.766  69.808  1.00  0.00           O
ATOM  12301  C1  POPE  149     102.382  17.266  66.188  1.00  0.00           C
ATOM  12304  C2  POPE  149     103.612  16.696  65.408  1.00  0.00           C
ATOM  12306  O21 POPE  149     103.951  17.536  64.277  1.00  0.00           O
ATOM  12307  C21 POPE  149     103.442  17.286  63.088  1.00  0.00           C
ATOM  12308  O22 POPE  149     102.461  16.606  62.837  1.00  0.00           O
ATOM  12309  C22 POPE  149     104.311  17.956  62.008  1.00  0.00           C
ATOM  12312  C3  POPE  149     103.422  15.166  65.077  1.00  0.00           C
ATOM  12315  O31 POPE  149     104.451  14.666  64.207  1.00  0.00           O
ATOM  12316  C31 POPE  149     104.121  13.556  63.538  1.00  0.00           C
ATOM  12317  O32 POPE  149     103.121  12.886  63.737  1.00  0.00           O
ATOM  12318  C32 POPE  149     105.241  13.256  62.548  1.00  0.00           C
ATOM  12321  C23 POPE  149     103.831  17.556  60.597  1.00  0.00           C
ATOM  12324  C24 POPE  149     104.651  18.096  59.417  1.00  0.00           C
ATOM  12327  C25 POPE  149     104.792  19.626  59.368  1.00  0.00           C
ATOM  12330  C26 POPE  149     105.442  20.136  58.068  1.00  0.00           C
ATOM  12333  C27 POPE  149     104.451  20.246  56.888  1.00  0.00           C
ATOM  12336  C28 POPE  149     105.131  20.526  55.518  1.00  0.00           C
ATOM  12339  C29 POPE  149     105.752  21.896  55.387  1.00  0.00           C
ATOM  12341 0C21 POPE  149     105.501  22.826  54.447  1.00  0.00           C
ATOM  12343 1C21 POPE  149     104.511  22.726  53.298  1.00  0.00           C
ATOM  12346 2C21 POPE  149     105.201  22.666  51.908  1.00  0.00           C
ATOM  12349 3C21 POPE  149     104.222  22.276  50.788  1.00  0.00           C
ATOM  12352 4C21 POPE  149     104.911  21.996  49.447  1.00  0.00           C
ATOM  12355 5C21 POPE  149     103.912  21.616  48.348  1.00  0.00           C
ATOM  12358 6C21 POPE  149     104.552  21.186  47.017  1.00  0.00           C
ATOM  12361 7C21 POPE  149     103.512  21.036  45.898  1.00  0.00           C
ATOM  12364 8C21 POPE  149     104.012  20.356  44.627  1.00  0.00           C
ATOM  12368  C33 POPE  149     105.061  11.986  61.688  1.00  0.00           C
ATOM  12371  C34 POPE  149     104.061  12.146  60.527  1.00  0.00           C
ATOM  12374  C35 POPE  149     104.111  10.956  59.548  1.00  0.00           C
ATOM  12377  C36 POPE  149     105.361  10.916  58.667  1.00  0.00           C
ATOM  12380  C37 POPE  149     105.431   9.656  57.798  1.00  0.00           C
ATOM  12383  C38 POPE  149     106.681   9.596  56.908  1.00  0.00           C
ATOM  12386  C39 POPE  149     106.451   8.896  55.557  1.00  0.00           C
ATOM  12389 0C31 POPE  149     105.501   9.666  54.637  1.00  0.00           C
ATOM  12392 1C31 POPE  149     104.121   9.016  54.467  1.00  0.00           C
ATOM  12395 2C31 POPE  149     104.121   7.816  53.507  1.00  0.00           C
ATOM  12398 3C31 POPE  149     103.701   6.486  54.147  1.00  0.00           C
ATOM  12401 4C31 POPE  149     103.632   5.346  53.118  1.00  0.00           C
ATOM  12404 5C31 POPE  149     103.252   4.006  53.748  1.00  0.00           C
ATOM  12407 6C31 POPE  149     103.282   2.826  52.768  1.00  0.00           C
ATOM  12411  NH3 POPE  150      48.021  77.567  29.928  1.00  0.00           N
ATOM  12415  C12 POPE  150      47.762  78.677  28.948  1.00  0.00           C
ATOM  12418  C11 POPE  150      48.282  80.036  29.448  1.00  0.00           C
ATOM  12421  P   POPE  150      48.722  82.496  28.608  1.00  0.00           P
ATOM  12422  O13 POPE  150      50.141  82.447  29.008  1.00  0.00           O
ATOM  12423  O14 POPE  150      48.371  83.306  27.428  1.00  0.00           O
ATOM  12424  O11 POPE  150      47.872  83.046  29.837  1.00  0.00           O
ATOM  12425  O12 POPE  150      48.182  81.016  28.407  1.00  0.00           O
ATOM  12426  C1  POPE  150      48.551  83.336  31.068  1.00  0.00           C
ATOM  12429  C2  POPE  150      47.622  84.086  32.048  1.00  0.00           C
ATOM  12431  O21 POPE  150      48.262  84.036  33.338  1.00  0.00           O
ATOM  12432  C21 POPE  150      47.991  85.066  34.138  1.00  0.00           C
ATOM  12433  O22 POPE  150      47.462  86.116  33.808  1.00  0.00           O
ATOM  12434  C22 POPE  150      48.431  84.696  35.548  1.00  0.00           C
ATOM  12437  C3  POPE  150      46.222  83.396  32.118  1.00  0.00           C
ATOM  12440  O31 POPE  150      45.252  84.207  32.818  1.00  0.00           O
ATOM  12441  C31 POPE  150      44.902  83.776  34.028  1.00  0.00           C
ATOM  12442  O32 POPE  150      45.302  82.747  34.548  1.00  0.00           O
ATOM  12443  C32 POPE  150      43.961  84.776  34.678  1.00  0.00           C
ATOM  12446  C23 POPE  150      48.052  85.766  36.597  1.00  0.00           C
ATOM  12449  C24 POPE  150      48.442  85.367  38.028  1.00  0.00           C
ATOM  12452  C25 POPE  150      49.902  84.897  38.118  1.00  0.00           C
ATOM  12455  C26 POPE  150      50.432  84.776  39.557  1.00  0.00           C
ATOM  12458  C27 POPE  150      51.922  84.406  39.567  1.00  0.00           C
ATOM  12461  C28 POPE  150      52.452  83.997  40.947  1.00  0.00           C
ATOM  12464  C29 POPE  150      51.962  82.607  41.278  1.00  0.00           C
ATOM  12466 0C21 POPE  150      51.321  82.196  42.388  1.00  0.00           C
ATOM  12468 1C21 POPE  150      51.001  83.037  43.588  1.00  0.00           C
ATOM  12471 2C21 POPE  150      50.372  82.166  44.688  1.00  0.00           C
ATOM  12474 3C21 POPE  150      51.292  81.067  45.238  1.00  0.00           C
ATOM  12477 4C21 POPE  150      50.651  79.677  45.298  1.00  0.00           C
ATOM  12480 5C21 POPE  150      49.492  79.567  46.298  1.00  0.00           C
ATOM  12483 6C21 POPE  150      49.112  78.096  46.558  1.00  0.00           C
ATOM  12486 7C21 POPE  150      47.991  77.946  47.598  1.00  0.00           C
ATOM  12489 8C21 POPE  150      47.672  76.476  47.908  1.00  0.00           C
ATOM  12493  C33 POPE  150      43.602  84.236  36.068  1.00  0.00           C
ATOM  12496  C34 POPE  150      42.822  85.196  36.967  1.00  0.00           C
ATOM  12499  C35 POPE  150      42.342  84.466  38.237  1.00  0.00           C
ATOM  12502  C36 POPE  150      43.491  83.906  39.088  1.00  0.00           C
ATOM  12505  C37 POPE  150      42.991  83.016  40.228  1.00  0.00           C
ATOM  12508  C38 POPE  150      44.122  82.406  41.077  1.00  0.00           C
ATOM  12511  C39 POPE  150      45.092  83.446  41.637  1.00  0.00           C
ATOM  12514 0C31 POPE  150      45.911  82.906  42.808  1.00  0.00           C
ATOM  12517 1C31 POPE  150      46.701  84.006  43.538  1.00  0.00           C
ATOM  12520 2C31 POPE  150      46.992  83.606  44.987  1.00  0.00           C
ATOM  12523 3C31 POPE  150      47.901  84.576  45.758  1.00  0.00           C
ATOM  12526 4C31 POPE  150      48.182  84.046  47.168  1.00  0.00           C
ATOM  12529 5C31 POPE  150      49.302  84.766  47.917  1.00  0.00           C
ATOM  12532 6C31 POPE  150      49.632  84.076  49.237  1.00  0.00           C
ATOM  12536  NH3 POPE  151      26.752  40.996  67.988  1.00  0.00           N
ATOM  12540  C12 POPE  151      28.021  41.786  67.908  1.00  0.00           C
ATOM  12543  C11 POPE  151      27.741  43.286  67.988  1.00  0.00           C
ATOM  12546  P   POPE  151      27.172  45.047  69.798  1.00  0.00           P
ATOM  12547  O13 POPE  151      26.442  45.076  71.088  1.00  0.00           O
ATOM  12548  O14 POPE  151      28.611  45.416  69.847  1.00  0.00           O
ATOM  12549  O11 POPE  151      26.422  45.946  68.728  1.00  0.00           O
ATOM  12550  O12 POPE  151      27.012  43.606  69.167  1.00  0.00           O
ATOM  12551  C1  POPE  151      27.102  46.546  67.618  1.00  0.00           C
ATOM  12554  C2  POPE  151      26.241  46.526  66.318  1.00  0.00           C
ATOM  12556  O21 POPE  151      26.611  45.396  65.507  1.00  0.00           O
ATOM  12557  C21 POPE  151      27.472  45.486  64.518  1.00  0.00           C
ATOM  12558  O22 POPE  151      28.051  46.486  64.147  1.00  0.00           O
ATOM  12559  C22 POPE  151      27.741  44.096  63.947  1.00  0.00           C
ATOM  12562  C3  POPE  151      26.181  47.966  65.658  1.00  0.00           C
ATOM  12565  O31 POPE  151      25.572  48.126  64.347  1.00  0.00           O
ATOM  12566  C31 POPE  151      24.301  47.776  64.217  1.00  0.00           C
ATOM  12567  O32 POPE  151      23.681  47.066  64.987  1.00  0.00           O
ATOM  12568  C32 POPE  151      23.702  48.456  62.978  1.00  0.00           C
ATOM  12571  C23 POPE  151      27.312  43.966  62.467  1.00  0.00           C
ATOM  12574  C24 POPE  151      27.842  42.666  61.847  1.00  0.00           C
ATOM  12577  C25 POPE  151      27.522  42.576  60.347  1.00  0.00           C
ATOM  12580  C26 POPE  151      27.942  41.236  59.718  1.00  0.00           C
ATOM  12583  C27 POPE  151      27.321  41.066  58.328  1.00  0.00           C
ATOM  12586  C28 POPE  151      27.702  39.756  57.607  1.00  0.00           C
ATOM  12589  C29 POPE  151      28.942  39.916  56.757  1.00  0.00           C
ATOM  12591 0C21 POPE  151      29.061  39.646  55.448  1.00  0.00           C
ATOM  12593 1C21 POPE  151      28.002  39.096  54.517  1.00  0.00           C
ATOM  12596 2C21 POPE  151      28.051  39.707  53.097  1.00  0.00           C
ATOM  12599 3C21 POPE  151      27.252  38.866  52.098  1.00  0.00           C
ATOM  12602 4C21 POPE  151      27.192  39.466  50.677  1.00  0.00           C
ATOM  12605 5C21 POPE  151      26.662  38.446  49.657  1.00  0.00           C
ATOM  12608 6C21 POPE  151      26.051  39.076  48.398  1.00  0.00           C
ATOM  12611 7C21 POPE  151      25.692  38.026  47.338  1.00  0.00           C
ATOM  12614 8C21 POPE  151      24.672  38.506  46.298  1.00  0.00           C
ATOM  12618  C33 POPE  151      24.032  47.826  61.608  1.00  0.00           C
ATOM  12621  C34 POPE  151      23.272  48.566  60.487  1.00  0.00           C
ATOM  12624  C35 POPE  151      23.401  47.976  59.067  1.00  0.00           C
ATOM  12627  C36 POPE  151      24.782  48.086  58.398  1.00  0.00           C
ATOM  12630  C37 POPE  151      25.412  49.476  58.518  1.00  0.00           C
ATOM  12633  C38 POPE  151      26.682  49.616  57.677  1.00  0.00           C
ATOM  12636  C39 POPE  151      26.462  50.126  56.248  1.00  0.00           C
ATOM  12639 0C31 POPE  151      27.791  50.166  55.487  1.00  0.00           C
ATOM  12642 1C31 POPE  151      27.672  50.686  54.048  1.00  0.00           C
ATOM  12645 2C31 POPE  151      28.952  50.426  53.228  1.00  0.00           C
ATOM  12648 3C31 POPE  151      30.122  51.357  53.608  1.00  0.00           C
ATOM  12651 4C31 POPE  151      31.422  50.966  52.897  1.00  0.00           C
ATOM  12654 5C31 POPE  151      32.552  51.996  53.097  1.00  0.00           C
ATOM  12657 6C31 POPE  151      33.852  51.596  52.397  1.00  0.00           C
ATOM  12661  NH3 POPE  152     110.532 130.749  68.638  1.00  0.00           N
ATOM  12665  C12 POPE  152     110.511 131.559  69.908  1.00  0.00           C
ATOM  12668  C11 POPE  152     110.182 130.690  71.128  1.00  0.00           C
ATOM  12671  P   POPE  152     107.871 129.386  70.938  1.00  0.00           P
[truncated: 1,673,232 more chars]
