# Supplementary material for: Characterizing Membrane Association and Periplasmic Transfer of Bacterial Lipoproteins through Molecular Dynamics Simulations
Source: Structure. 2020 Apr 7;28(4):475–487.e3. doi: 10.1016/j.str.2020.01.012 (PMC7139219; doi:10.1016/j.str.2020.01.012)
Supplement: Data S1. Final Coordinates from Simulations (Y–Z), Related to Figure 3 [file mmc3.zip › Y-Z/YBFP-5-atomistic.pdb]

TITLE     Protein
REMARK    THIS IS A SIMULATION BOX
CRYST1  129.150  129.150  105.004  90.00  90.00  90.00 P 1           1
MODEL        1
ATOM      1  N   CYSTA   1      78.865  55.735  68.752  1.00  0.00           N
ATOM      3  CA  CYSTA   1      77.435  55.585  68.992  1.00  0.00           C
ATOM      5  C   CYSTA   1      76.925  54.195  69.322  1.00  0.00           C
ATOM      6  O   CYSTA   1      76.335  53.505  68.492  1.00  0.00           O
ATOM      7  CB  CYSTA   1      76.575  56.315  67.932  1.00  0.00           C
ATOM     10  SG  CYSTA   1      76.545  58.125  68.212  1.00  0.00           S
ATOM     11  C1  CYSTA   1      74.855  58.405  68.802  1.00  0.00           C
ATOM     14  CA1 CYSTA   1      79.805  54.885  68.292  1.00  0.00           C
ATOM     15  OA1 CYSTA   1      80.965  55.245  68.472  1.00  0.00           O
ATOM     16  CA2 CYSTA   1      79.545  53.535  67.662  1.00  0.00           C
ATOM     19  C11 CYSTA   1      73.795  59.125  67.912  1.00  0.00           C
ATOM     21  O11 CYSTA   1      73.505  58.375  66.742  1.00  0.00           O
ATOM     22  CX1 CYSTA   1      72.345  58.485  66.032  1.00  0.00           C
ATOM     23  OX1 CYSTA   1      72.205  57.945  64.952  1.00  0.00           O
ATOM     24  CX2 CYSTA   1      71.235  59.355  66.632  1.00  0.00           C
ATOM     27  C12 CYSTA   1      74.195  60.595  67.592  1.00  0.00           C
ATOM     30  O12 CYSTA   1      75.415  60.745  66.872  1.00  0.00           O
ATOM     31  CD1 CYSTA   1      75.495  60.945  65.542  1.00  0.00           C
ATOM     32  OD1 CYSTA   1      76.535  61.225  64.982  1.00  0.00           O
ATOM     33  CD2 CYSTA   1      74.235  60.585  64.742  1.00  0.00           C
ATOM     36  CA3 CYSTA   1      78.845  53.595  66.282  1.00  0.00           C
ATOM     39  CA4 CYSTA   1      78.605  52.185  65.692  1.00  0.00           C
ATOM     42  CA5 CYSTA   1      77.825  52.215  64.362  1.00  0.00           C
ATOM     45  CA6 CYSTA   1      78.655  51.945  63.092  1.00  0.00           C
ATOM     48  CA7 CYSTA   1      79.895  52.835  62.892  1.00  0.00           C
ATOM     51  CA8 CYSTA   1      80.485  52.705  61.482  1.00  0.00           C
ATOM     54  CA9 CYSTA   1      81.685  53.645  61.222  1.00  0.00           C
ATOM     57 0CA1 CYSTA   1      81.925  53.895  59.722  1.00  0.00           C
ATOM     60 1CA1 CYSTA   1      80.985  54.975  59.152  1.00  0.00           C
ATOM     63 2CA1 CYSTA   1      80.855  54.915  57.622  1.00  0.00           C
ATOM     66 3CA1 CYSTA   1      79.975  56.055  57.082  1.00  0.00           C
ATOM     69 4CA1 CYSTA   1      79.445  55.785  55.662  1.00  0.00           C
ATOM     72 5CA1 CYSTA   1      78.565  56.935  55.132  1.00  0.00           C
ATOM     75 6CA1 CYSTA   1      77.865  56.615  53.812  1.00  0.00           C
ATOM     79  CD3 CYSTA   1      74.135  61.175  63.312  1.00  0.00           C
ATOM     82  CD4 CYSTA   1      73.125  62.325  63.232  1.00  0.00           C
ATOM     85  CD5 CYSTA   1      72.865  62.845  61.802  1.00  0.00           C
ATOM     88  CD6 CYSTA   1      72.655  61.755  60.732  1.00  0.00           C
ATOM     91  CD7 CYSTA   1      71.495  60.775  60.982  1.00  0.00           C
ATOM     94  CD8 CYSTA   1      71.915  59.305  60.822  1.00  0.00           C
ATOM     97  CD9 CYSTA   1      70.755  58.325  60.552  1.00  0.00           C
ATOM    100 0CD1 CYSTA   1      70.205  58.415  59.122  1.00  0.00           C
ATOM    103 1CD1 CYSTA   1      69.335  57.215  58.732  1.00  0.00           C
ATOM    106 2CD1 CYSTA   1      69.195  57.065  57.202  1.00  0.00           C
ATOM    109 3CD1 CYSTA   1      68.535  55.735  56.782  1.00  0.00           C
ATOM    112 4CD1 CYSTA   1      67.005  55.775  56.792  1.00  0.00           C
ATOM    115 5CD1 CYSTA   1      66.405  56.535  55.602  1.00  0.00           C
ATOM    118 6CD1 CYSTA   1      64.885  56.485  55.552  1.00  0.00           C
ATOM    122  CX3 CYSTA   1      70.395  60.155  65.592  1.00  0.00           C
ATOM    125  CX4 CYSTA   1      68.875  60.025  65.822  1.00  0.00           C
ATOM    128  CX5 CYSTA   1      68.065  61.325  66.022  1.00  0.00           C
ATOM    131  CX6 CYSTA   1      66.665  61.015  66.572  1.00  0.00           C
ATOM    134  CX7 CYSTA   1      66.005  62.135  67.382  1.00  0.00           C
ATOM    137  CX8 CYSTA   1      64.825  61.565  68.192  1.00  0.00           C
ATOM    140  CX9 CYSTA   1      64.095  62.595  69.022  1.00  0.00           C
ATOM    142 0CX1 CYSTA   1      62.785  62.865  68.982  1.00  0.00           C
ATOM    144 1CX1 CYSTA   1      61.735  62.235  68.092  1.00  0.00           C
ATOM    147 2CX1 CYSTA   1      61.205  63.265  67.072  1.00  0.00           C
ATOM    150 3CX1 CYSTA   1      60.555  64.465  67.752  1.00  0.00           C
ATOM    153 4CX1 CYSTA   1      59.865  65.425  66.792  1.00  0.00           C
ATOM    156 5CX1 CYSTA   1      60.785  66.535  66.262  1.00  0.00           C
ATOM    159 6CX1 CYSTA   1      59.975  67.565  65.482  1.00  0.00           C
ATOM    162 7CX1 CYSTA   1      60.815  68.715  64.972  1.00  0.00           C
ATOM    165 8CX1 CYSTA   1      60.045  69.555  63.962  1.00  0.00           C
ATOM    169  N   ALA A   2      77.165  53.745  70.572  1.00  0.00           N
ATOM    171  CA  ALA A   2      76.735  52.455  71.052  1.00  0.00           C
ATOM    173  CB  ALA A   2      77.975  51.575  71.142  1.00  0.00           C
ATOM    177  C   ALA A   2      76.155  52.575  72.452  1.00  0.00           C
ATOM    178  O   ALA A   2      76.885  52.845  73.412  1.00  0.00           O
ATOM    179  N   GLN A   3      74.845  52.415  72.672  1.00  0.00           N
ATOM    181  CA  GLN A   3      73.815  51.825  71.852  1.00  0.00           C
ATOM    183  CB  GLN A   3      72.915  50.955  72.792  1.00  0.00           C
ATOM    186  CG  GLN A   3      72.315  51.615  74.072  1.00  0.00           C
ATOM    189  CD  GLN A   3      73.155  51.955  75.322  1.00  0.00           C
ATOM    190  OE1 GLN A   3      72.595  52.475  76.292  1.00  0.00           O
ATOM    191  NE2 GLN A   3      74.465  51.635  75.402  1.00  0.00           N
ATOM    194  C   GLN A   3      73.025  52.915  71.102  1.00  0.00           C
ATOM    195  O   GLN A   3      72.175  53.575  71.682  1.00  0.00           O
ATOM    196  N   PRO A   4      73.365  53.175  69.822  1.00  0.00           N
ATOM    197  CD  PRO A   4      73.365  52.085  68.842  1.00  0.00           C
ATOM    200  CA  PRO A   4      73.135  54.435  69.122  1.00  0.00           C
ATOM    202  CB  PRO A   4      72.205  54.055  67.982  1.00  0.00           C
ATOM    205  CG  PRO A   4      72.845  52.735  67.542  1.00  0.00           C
ATOM    208  C   PRO A   4      72.855  55.685  69.922  1.00  0.00           C
ATOM    209  O   PRO A   4      71.945  56.465  69.672  1.00  0.00           O
ATOM    210  N   GLU A   5      73.775  55.905  70.862  1.00  0.00           N
ATOM    212  CA  GLU A   5      73.735  56.705  72.042  1.00  0.00           C
ATOM    214  CB  GLU A   5      75.175  56.965  72.552  1.00  0.00           C
ATOM    217  CG  GLU A   5      75.605  55.725  73.342  1.00  0.00           C
ATOM    220  CD  GLU A   5      75.035  55.795  74.742  1.00  0.00           C
ATOM    221  OE1 GLU A   5      75.645  56.495  75.602  1.00  0.00           O
ATOM    222  OE2 GLU A   5      73.935  55.235  74.952  1.00  0.00           O
ATOM    223  C   GLU A   5      72.835  57.875  72.302  1.00  0.00           C
ATOM    224  O   GLU A   5      72.665  58.825  71.542  1.00  0.00           O
ATOM    225  N   GLN A   6      72.355  57.855  73.562  1.00  0.00           N
ATOM    227  CA  GLN A   6      71.955  59.025  74.292  1.00  0.00           C
ATOM    229  CB  GLN A   6      71.275  58.705  75.652  1.00  0.00           C
ATOM    232  CG  GLN A   6      71.785  57.485  76.462  1.00  0.00           C
ATOM    235  CD  GLN A   6      70.655  56.455  76.622  1.00  0.00           C
ATOM    236  OE1 GLN A   6      70.275  55.795  75.662  1.00  0.00           O
ATOM    237  NE2 GLN A   6      70.045  56.375  77.822  1.00  0.00           N
ATOM    240  C   GLN A   6      73.005  60.115  74.442  1.00  0.00           C
ATOM    241  O   GLN A   6      72.685  61.285  74.372  1.00  0.00           O
ATOM    242  N   SER A   7      74.285  59.755  74.612  1.00  0.00           N
ATOM    244  CA  SER A   7      75.385  60.715  74.712  1.00  0.00           C
ATOM    246  CB  SER A   7      76.755  59.985  74.732  1.00  0.00           C
ATOM    249  OG  SER A   7      77.865  60.885  74.742  1.00  0.00           O
ATOM    251  C   SER A   7      75.495  61.775  73.632  1.00  0.00           C
ATOM    252  O   SER A   7      75.615  62.955  73.922  1.00  0.00           O
ATOM    253  N   SER A   8      75.495  61.355  72.362  1.00  0.00           N
ATOM    255  CA  SER A   8      75.875  62.195  71.212  1.00  0.00           C
ATOM    257  CB  SER A   8      76.985  61.495  70.362  1.00  0.00           C
ATOM    260  OG  SER A   8      77.095  61.885  68.992  1.00  0.00           O
ATOM    262  C   SER A   8      74.615  62.685  70.512  1.00  0.00           C
ATOM    263  O   SER A   8      74.585  63.165  69.382  1.00  0.00           O
ATOM    264  N   LEU A   9      73.515  62.575  71.282  1.00  0.00           N
ATOM    266  CA  LEU A   9      72.295  63.345  71.132  1.00  0.00           C
ATOM    268  CB  LEU A   9      71.145  62.365  70.842  1.00  0.00           C
ATOM    271  CG  LEU A   9      70.935  62.035  69.362  1.00  0.00           C
ATOM    273  CD1 LEU A   9      69.885  60.925  69.292  1.00  0.00           C
ATOM    277  CD2 LEU A   9      70.445  63.235  68.562  1.00  0.00           C
ATOM    281  C   LEU A   9      71.935  64.125  72.392  1.00  0.00           C
ATOM    282  O   LEU A   9      70.835  64.645  72.512  1.00  0.00           O
ATOM    283  N   ALA A  10      72.805  64.235  73.412  1.00  0.00           N
ATOM    285  CA  ALA A  10      72.355  64.715  74.712  1.00  0.00           C
ATOM    287  CB  ALA A  10      73.265  64.225  75.852  1.00  0.00           C
ATOM    291  C   ALA A  10      72.275  66.225  74.792  1.00  0.00           C
ATOM    292  O   ALA A  10      73.285  66.905  74.872  1.00  0.00           O
ATOM    293  N   GLY A  11      71.065  66.795  74.852  1.00  0.00           N
ATOM    295  CA  GLY A  11      70.895  68.235  74.942  1.00  0.00           C
ATOM    298  C   GLY A  11      69.485  68.545  75.262  1.00  0.00           C
ATOM    299  O   GLY A  11      68.895  67.845  76.092  1.00  0.00           O
ATOM    300  N   ASP A  12      68.925  69.605  74.672  1.00  0.00           N
ATOM    302  CA  ASP A  12      67.525  69.975  74.812  1.00  0.00           C
ATOM    304  CB  ASP A  12      67.375  71.275  75.652  1.00  0.00           C
ATOM    307  CG  ASP A  12      66.045  71.305  76.392  1.00  0.00           C
ATOM    308  OD1 ASP A  12      66.045  71.415  77.652  1.00  0.00           O
ATOM    309  OD2 ASP A  12      64.995  71.235  75.712  1.00  0.00           O
ATOM    310  C   ASP A  12      66.895  70.035  73.402  1.00  0.00           C
ATOM    311  O   ASP A  12      67.505  70.475  72.432  1.00  0.00           O
ATOM    312  N   TRP A  13      65.685  69.465  73.272  1.00  0.00           N
ATOM    314  CA  TRP A  13      65.045  69.115  72.012  1.00  0.00           C
ATOM    316  CB  TRP A  13      65.015  67.575  71.762  1.00  0.00           C
ATOM    319  CG  TRP A  13      66.355  67.025  71.402  1.00  0.00           C
ATOM    320  CD1 TRP A  13      67.445  67.015  72.222  1.00  0.00           C
ATOM    322  NE1 TRP A  13      68.545  66.675  71.492  1.00  0.00           N
ATOM    324  CE2 TRP A  13      68.195  66.415  70.212  1.00  0.00           C
ATOM    325  CD2 TRP A  13      66.805  66.595  70.102  1.00  0.00           C
ATOM    326  CE3 TRP A  13      66.165  66.345  68.882  1.00  0.00           C
ATOM    328  CZ3 TRP A  13      66.945  65.955  67.792  1.00  0.00           C
ATOM    330  CZ2 TRP A  13      68.975  66.065  69.132  1.00  0.00           C
ATOM    332  CH2 TRP A  13      68.325  65.815  67.922  1.00  0.00           C
ATOM    334  C   TRP A  13      63.615  69.545  72.062  1.00  0.00           C
ATOM    335  O   TRP A  13      62.975  69.435  73.102  1.00  0.00           O
ATOM    336  N   LEU A  14      63.035  69.995  70.932  1.00  0.00           N
ATOM    338  CA  LEU A  14      61.615  70.265  70.902  1.00  0.00           C
ATOM    340  CB  LEU A  14      61.255  71.685  70.432  1.00  0.00           C
ATOM    343  CG  LEU A  14      61.865  72.805  71.302  1.00  0.00           C
ATOM    345  CD1 LEU A  14      61.465  74.175  70.772  1.00  0.00           C
ATOM    349  CD2 LEU A  14      61.475  72.685  72.772  1.00  0.00           C
ATOM    353  C   LEU A  14      60.945  69.255  70.002  1.00  0.00           C
ATOM    354  O   LEU A  14      61.385  68.985  68.882  1.00  0.00           O
ATOM    355  N   LEU A  15      59.865  68.635  70.512  1.00  0.00           N
ATOM    357  CA  LEU A  15      59.085  67.675  69.792  1.00  0.00           C
ATOM    359  CB  LEU A  15      58.775  66.425  70.672  1.00  0.00           C
ATOM    362  CG  LEU A  15      59.985  65.575  71.142  1.00  0.00           C
ATOM    364  CD1 LEU A  15      60.705  66.105  72.392  1.00  0.00           C
ATOM    368  CD2 LEU A  15      59.555  64.125  71.392  1.00  0.00           C
ATOM    372  C   LEU A  15      57.785  68.325  69.282  1.00  0.00           C
ATOM    373  O   LEU A  15      56.795  68.405  70.002  1.00  0.00           O
ATOM    374  N   THR A  16      57.765  68.815  68.032  1.00  0.00           N
ATOM    376  CA  THR A  16      56.635  69.535  67.422  1.00  0.00           C
ATOM    378  CB  THR A  16      56.965  71.015  67.112  1.00  0.00           C
ATOM    380  OG1 THR A  16      57.965  71.185  66.122  1.00  0.00           O
ATOM    382  CG2 THR A  16      57.535  71.725  68.352  1.00  0.00           C
ATOM    386  C   THR A  16      56.095  68.805  66.172  1.00  0.00           C
ATOM    387  O   THR A  16      56.765  68.725  65.142  1.00  0.00           O
ATOM    388  N   PRO A  17      54.905  68.205  66.202  1.00  0.00           N
ATOM    389  CD  PRO A  17      54.305  67.725  67.432  1.00  0.00           C
ATOM    392  CA  PRO A  17      54.205  67.665  65.022  1.00  0.00           C
ATOM    394  CB  PRO A  17      52.945  67.025  65.622  1.00  0.00           C
ATOM    397  CG  PRO A  17      53.395  66.575  67.002  1.00  0.00           C
ATOM    400  C   PRO A  17      53.795  68.645  63.942  1.00  0.00           C
ATOM    401  O   PRO A  17      52.755  69.285  64.102  1.00  0.00           O
ATOM    402  N   LYS A  18      54.505  68.685  62.792  1.00  0.00           N
ATOM    404  CA  LYS A  18      54.245  69.585  61.672  1.00  0.00           C
ATOM    406  CB  LYS A  18      52.955  69.215  60.892  1.00  0.00           C
ATOM    409  CG  LYS A  18      52.925  67.785  60.332  1.00  0.00           C
ATOM    412  CD  LYS A  18      51.545  67.405  59.772  1.00  0.00           C
ATOM    415  CE  LYS A  18      50.475  67.325  60.872  1.00  0.00           C
ATOM    418  NZ  LYS A  18      49.175  66.915  60.322  1.00  0.00           N
ATOM    422  C   LYS A  18      54.215  71.065  62.022  1.00  0.00           C
ATOM    423  O   LYS A  18      54.515  71.465  63.142  1.00  0.00           O
ATOM    424  N   ASP A  19      53.855  71.925  61.052  1.00  0.00           N
ATOM    426  CA  ASP A  19      53.745  73.345  61.232  1.00  0.00           C
ATOM    428  CB  ASP A  19      53.855  74.025  59.842  1.00  0.00           C
ATOM    431  CG  ASP A  19      55.005  73.415  59.032  1.00  0.00           C
ATOM    432  OD1 ASP A  19      56.115  73.275  59.582  1.00  0.00           O
ATOM    433  OD2 ASP A  19      54.755  73.095  57.842  1.00  0.00           O
ATOM    434  C   ASP A  19      52.465  73.705  61.982  1.00  0.00           C
ATOM    435  O   ASP A  19      51.505  74.265  61.442  1.00  0.00           O
ATOM    436  N   LYS A  20      52.405  73.325  63.272  1.00  0.00           N
ATOM    438  CA  LYS A  20      51.285  73.515  64.162  1.00  0.00           C
ATOM    440  CB  LYS A  20      50.575  72.175  64.412  1.00  0.00           C
ATOM    443  CG  LYS A  20      49.875  71.555  63.192  1.00  0.00           C
ATOM    446  CD  LYS A  20      49.635  70.045  63.362  1.00  0.00           C
ATOM    449  CE  LYS A  20      49.105  69.655  64.742  1.00  0.00           C
ATOM    452  NZ  LYS A  20      49.335  68.225  64.992  1.00  0.00           N
ATOM    456  C   LYS A  20      51.775  73.985  65.522  1.00  0.00           C
ATOM    457  O   LYS A  20      52.935  73.775  65.872  1.00  0.00           O
ATOM    458  N   THR A  21      50.915  74.615  66.352  1.00  0.00           N
ATOM    460  CA  THR A  21      51.325  75.185  67.652  1.00  0.00           C
ATOM    462  CB  THR A  21      50.265  76.085  68.312  1.00  0.00           C
ATOM    464  OG1 THR A  21      49.055  75.415  68.652  1.00  0.00           O
ATOM    466  CG2 THR A  21      49.875  77.195  67.332  1.00  0.00           C
ATOM    470  C   THR A  21      51.755  74.135  68.652  1.00  0.00           C
ATOM    471  O   THR A  21      52.605  74.355  69.502  1.00  0.00           O
ATOM    472  N   ARG A  22      51.175  72.935  68.492  1.00  0.00           N
ATOM    474  CA  ARG A  22      51.665  71.645  68.932  1.00  0.00           C
ATOM    476  CB  ARG A  22      51.175  70.615  67.882  1.00  0.00           C
ATOM    479  CG  ARG A  22      49.755  70.135  68.202  1.00  0.00           C
ATOM    482  CD  ARG A  22      49.735  69.165  69.352  1.00  0.00           C
ATOM    485  NE  ARG A  22      50.365  67.915  68.882  1.00  0.00           N
ATOM    487  CZ  ARG A  22      51.235  67.405  69.692  1.00  0.00           C
ATOM    488  NH1 ARG A  22      52.325  68.115  69.852  1.00  0.00           N
ATOM    491  NH2 ARG A  22      50.915  66.345  70.382  1.00  0.00           N
ATOM    494  C   ARG A  22      53.145  71.435  69.192  1.00  0.00           C
ATOM    495  O   ARG A  22      53.965  71.375  68.282  1.00  0.00           O
ATOM    496  N   GLY A  23      53.535  71.185  70.462  1.00  0.00           N
ATOM    498  CA  GLY A  23      54.945  71.055  70.752  1.00  0.00           C
ATOM    501  C   GLY A  23      55.195  70.495  72.102  1.00  0.00           C
ATOM    502  O   GLY A  23      54.275  70.315  72.892  1.00  0.00           O
ATOM    503  N   LEU A  24      56.465  70.185  72.402  1.00  0.00           N
ATOM    505  CA  LEU A  24      56.865  69.805  73.732  1.00  0.00           C
ATOM    507  CB  LEU A  24      56.465  68.335  74.002  1.00  0.00           C
ATOM    510  CG  LEU A  24      56.915  67.735  75.342  1.00  0.00           C
ATOM    512  CD1 LEU A  24      56.525  68.625  76.522  1.00  0.00           C
ATOM    516  CD2 LEU A  24      56.275  66.355  75.522  1.00  0.00           C
ATOM    520  C   LEU A  24      58.365  70.015  73.882  1.00  0.00           C
ATOM    521  O   LEU A  24      59.145  69.625  73.022  1.00  0.00           O
ATOM    522  N   THR A  25      58.795  70.635  75.002  1.00  0.00           N
ATOM    524  CA  THR A  25      60.185  70.645  75.442  1.00  0.00           C
ATOM    526  CB  THR A  25      60.525  71.745  76.462  1.00  0.00           C
ATOM    528  OG1 THR A  25      60.075  71.525  77.802  1.00  0.00           O
ATOM    530  CG2 THR A  25      59.845  73.055  76.042  1.00  0.00           C
ATOM    534  C   THR A  25      60.655  69.265  75.882  1.00  0.00           C
ATOM    535  O   THR A  25      59.895  68.515  76.492  1.00  0.00           O
ATOM    536  N   GLY A  26      61.885  68.865  75.542  1.00  0.00           N
ATOM    538  CA  GLY A  26      62.425  67.535  75.792  1.00  0.00           C
ATOM    541  C   GLY A  26      63.875  67.575  76.162  1.00  0.00           C
ATOM    542  O   GLY A  26      64.715  68.055  75.412  1.00  0.00           O
ATOM    543  N   SER A  27      64.275  67.015  77.322  1.00  0.00           N
ATOM    545  CA  SER A  27      65.675  67.055  77.712  1.00  0.00           C
ATOM    547  CB  SER A  27      65.945  67.585  79.152  1.00  0.00           C
ATOM    550  OG  SER A  27      65.365  68.865  79.402  1.00  0.00           O
ATOM    552  C   SER A  27      66.215  65.645  77.672  1.00  0.00           C
ATOM    553  O   SER A  27      65.965  64.805  78.552  1.00  0.00           O
ATOM    554  N   ILE A  28      67.005  65.335  76.632  1.00  0.00           N
ATOM    556  CA  ILE A  28      67.515  63.995  76.452  1.00  0.00           C
ATOM    558  CB  ILE A  28      67.335  63.435  75.042  1.00  0.00           C
ATOM    560  CG2 ILE A  28      65.835  63.535  74.702  1.00  0.00           C
ATOM    564  CG1 ILE A  28      68.205  64.075  73.962  1.00  0.00           C
ATOM    567  CD  ILE A  28      67.845  63.545  72.562  1.00  0.00           C
ATOM    571  C   ILE A  28      68.925  63.915  77.002  1.00  0.00           C
ATOM    572  O   ILE A  28      69.715  64.865  76.982  1.00  0.00           O
ATOM    573  N   ALA A  29      69.225  62.785  77.662  1.00  0.00           N
ATOM    575  CA  ALA A  29      70.255  62.725  78.662  1.00  0.00           C
ATOM    577  CB  ALA A  29      69.625  62.755  80.062  1.00  0.00           C
ATOM    581  C   ALA A  29      71.025  61.435  78.532  1.00  0.00           C
ATOM    582  O   ALA A  29      70.455  60.375  78.302  1.00  0.00           O
ATOM    583  N   VAL A  30      72.355  61.555  78.692  1.00  0.00           N
ATOM    585  CA  VAL A  30      73.375  60.555  78.472  1.00  0.00           C
ATOM    587  CB  VAL A  30      74.715  61.285  78.372  1.00  0.00           C
ATOM    589  CG1 VAL A  30      74.805  62.445  79.392  1.00  0.00           C
ATOM    593  CG2 VAL A  30      75.925  60.335  78.482  1.00  0.00           C
ATOM    597  C   VAL A  30      73.385  59.455  79.522  1.00  0.00           C
ATOM    598  O   VAL A  30      73.865  58.345  79.322  1.00  0.00           O
ATOM    599  N   ASN A  31      72.785  59.735  80.702  1.00  0.00           N
ATOM    601  CA  ASN A  31      72.715  58.785  81.802  1.00  0.00           C
ATOM    603  CB  ASN A  31      72.425  59.475  83.162  1.00  0.00           C
ATOM    606  CG  ASN A  31      73.205  60.785  83.332  1.00  0.00           C
ATOM    607  OD1 ASN A  31      74.435  60.845  83.232  1.00  0.00           O
ATOM    608  ND2 ASN A  31      72.515  61.885  83.682  1.00  0.00           N
ATOM    611  C   ASN A  31      71.675  57.685  81.532  1.00  0.00           C
ATOM    612  O   ASN A  31      70.825  57.775  80.662  1.00  0.00           O
ATOM    613  N   ILE A  32      71.755  56.565  82.262  1.00  0.00           N
ATOM    615  CA  ILE A  32      71.045  55.355  81.882  1.00  0.00           C
ATOM    617  CB  ILE A  32      71.835  54.155  82.422  1.00  0.00           C
ATOM    619  CG2 ILE A  32      71.005  52.855  82.462  1.00  0.00           C
ATOM    623  CG1 ILE A  32      73.125  53.945  81.572  1.00  0.00           C
ATOM    626  CD  ILE A  32      74.345  54.835  81.872  1.00  0.00           C
ATOM    630  C   ILE A  32      69.575  55.395  82.282  1.00  0.00           C
ATOM    631  O   ILE A  32      68.715  54.765  81.672  1.00  0.00           O
ATOM    632  N   ALA A  33      69.265  56.215  83.312  1.00  0.00           N
ATOM    634  CA  ALA A  33      67.955  56.365  83.932  1.00  0.00           C
ATOM    636  CB  ALA A  33      68.185  56.385  85.462  1.00  0.00           C
ATOM    640  C   ALA A  33      67.055  57.575  83.572  1.00  0.00           C
ATOM    641  O   ALA A  33      65.865  57.495  83.862  1.00  0.00           O
ATOM    642  N   PRO A  34      67.475  58.705  82.952  1.00  0.00           N
ATOM    643  CD  PRO A  34      68.805  59.245  83.172  1.00  0.00           C
ATOM    646  CA  PRO A  34      66.555  59.795  82.612  1.00  0.00           C
ATOM    648  CB  PRO A  34      67.385  61.085  82.782  1.00  0.00           C
ATOM    651  CG  PRO A  34      68.575  60.675  83.642  1.00  0.00           C
ATOM    654  C   PRO A  34      65.995  59.815  81.202  1.00  0.00           C
ATOM    655  O   PRO A  34      66.705  59.575  80.232  1.00  0.00           O
ATOM    656  N   PHE A  35      64.735  60.255  81.072  1.00  0.00           N
ATOM    658  CA  PHE A  35      64.245  61.195  80.082  1.00  0.00           C
ATOM    660  CB  PHE A  35      63.245  60.575  79.072  1.00  0.00           C
ATOM    663  CG  PHE A  35      62.685  61.575  78.092  1.00  0.00           C
ATOM    664  CD1 PHE A  35      63.315  61.855  76.872  1.00  0.00           C
ATOM    666  CE1 PHE A  35      62.735  62.745  75.962  1.00  0.00           C
ATOM    668  CZ  PHE A  35      61.535  63.385  76.272  1.00  0.00           C
ATOM    670  CD2 PHE A  35      61.465  62.195  78.372  1.00  0.00           C
ATOM    672  CE2 PHE A  35      60.895  63.115  77.482  1.00  0.00           C
ATOM    674  C   PHE A  35      63.545  62.265  80.912  1.00  0.00           C
ATOM    675  O   PHE A  35      62.645  61.965  81.702  1.00  0.00           O
ATOM    676  N   ARG A  36      63.975  63.535  80.772  1.00  0.00           N
ATOM    678  CA  ARG A  36      63.525  64.605  81.642  1.00  0.00           C
ATOM    680  CB  ARG A  36      64.635  65.415  82.372  1.00  0.00           C
ATOM    683  CG  ARG A  36      65.805  64.615  82.972  1.00  0.00           C
ATOM    686  CD  ARG A  36      66.845  65.525  83.652  1.00  0.00           C
ATOM    689  NE  ARG A  36      67.715  66.235  82.642  1.00  0.00           N
ATOM    691  CZ  ARG A  36      68.915  65.815  82.252  1.00  0.00           C
ATOM    692  NH1 ARG A  36      69.455  64.715  82.742  1.00  0.00           N
ATOM    695  NH2 ARG A  36      69.645  66.465  81.362  1.00  0.00           N
ATOM    698  C   ARG A  36      62.835  65.585  80.742  1.00  0.00           C
ATOM    699  O   ARG A  36      63.215  65.715  79.582  1.00  0.00           O
ATOM    700  N   CYS A  37      61.855  66.305  81.292  1.00  0.00           N
ATOM    702  CA  CYS A  37      61.195  67.465  80.742  1.00  0.00           C
ATOM    704  CB  CYS A  37      61.075  67.575  79.192  1.00  0.00           C
ATOM    707  SG  CYS A  37      60.105  66.235  78.422  1.00  0.00           S
ATOM    709  C   CYS A  37      59.845  67.515  81.382  1.00  0.00           C
ATOM    710  O   CYS A  37      59.605  66.915  82.422  1.00  0.00           O
ATOM    711  N   LYS A  38      58.895  68.185  80.702  1.00  0.00           N
ATOM    713  CA  LYS A  38      57.495  68.195  81.012  1.00  0.00           C
ATOM    715  CB  LYS A  38      56.875  69.435  80.332  1.00  0.00           C
ATOM    718  CG  LYS A  38      57.625  70.785  80.492  1.00  0.00           C
ATOM    721  CD  LYS A  38      57.645  71.345  81.932  1.00  0.00           C
ATOM    724  CE  LYS A  38      58.295  72.745  82.052  1.00  0.00           C
ATOM    727  NZ  LYS A  38      57.535  73.765  81.292  1.00  0.00           N
ATOM    731  C   LYS A  38      56.875  66.895  80.462  1.00  0.00           C
ATOM    732  O   LYS A  38      55.965  66.915  79.632  1.00  0.00           O
ATOM    733  N   THR A  39      57.375  65.715  80.902  1.00  0.00           N
ATOM    735  CA  THR A  39      57.235  64.425  80.202  1.00  0.00           C
ATOM    737  CB  THR A  39      57.975  63.275  80.902  1.00  0.00           C
ATOM    739  OG1 THR A  39      57.615  63.115  82.262  1.00  0.00           O
ATOM    741  CG2 THR A  39      59.475  63.585  80.912  1.00  0.00           C
ATOM    745  C   THR A  39      55.795  63.985  80.022  1.00  0.00           C
ATOM    746  O   THR A  39      55.415  63.295  79.072  1.00  0.00           O
ATOM    747  N   ASN A  40      54.985  64.435  80.982  1.00  0.00           N
ATOM    749  CA  ASN A  40      53.565  64.255  81.132  1.00  0.00           C
ATOM    751  CB  ASN A  40      53.145  64.985  82.432  1.00  0.00           C
ATOM    754  CG  ASN A  40      53.915  64.415  83.612  1.00  0.00           C
ATOM    755  OD1 ASN A  40      54.395  63.275  83.622  1.00  0.00           O
ATOM    756  ND2 ASN A  40      54.095  65.265  84.642  1.00  0.00           N
ATOM    759  C   ASN A  40      52.735  64.755  79.952  1.00  0.00           C
ATOM    760  O   ASN A  40      51.705  64.185  79.602  1.00  0.00           O
ATOM    761  N   CYS A  41      53.225  65.825  79.272  1.00  0.00           N
ATOM    763  CA  CYS A  41      52.545  66.515  78.182  1.00  0.00           C
ATOM    765  CB  CYS A  41      53.245  67.895  77.982  1.00  0.00           C
ATOM    768  SG  CYS A  41      52.425  69.035  76.812  1.00  0.00           S
ATOM    770  C   CYS A  41      52.625  65.695  76.912  1.00  0.00           C
ATOM    771  O   CYS A  41      51.875  65.885  75.952  1.00  0.00           O
ATOM    772  N   ARG A  42      53.505  64.685  76.872  1.00  0.00           N
ATOM    774  CA  ARG A  42      53.645  63.805  75.732  1.00  0.00           C
ATOM    776  CB  ARG A  42      55.045  63.145  75.822  1.00  0.00           C
ATOM    779  CG  ARG A  42      55.625  62.595  74.502  1.00  0.00           C
ATOM    782  CD  ARG A  42      56.445  61.295  74.652  1.00  0.00           C
ATOM    785  NE  ARG A  42      57.555  61.475  75.662  1.00  0.00           N
ATOM    787  CZ  ARG A  42      57.485  61.155  76.952  1.00  0.00           C
ATOM    788  NH1 ARG A  42      56.435  60.545  77.452  1.00  0.00           N
ATOM    791  NH2 ARG A  42      58.465  61.385  77.792  1.00  0.00           N
ATOM    794  C   ARG A  42      52.595  62.695  75.832  1.00  0.00           C
ATOM    795  O   ARG A  42      52.575  61.765  75.032  1.00  0.00           O
ATOM    796  N   GLY A  43      51.665  62.795  76.802  1.00  0.00           N
ATOM    798  CA  GLY A  43      50.495  61.925  76.942  1.00  0.00           C
ATOM    801  C   GLY A  43      49.485  62.115  75.842  1.00  0.00           C
ATOM    802  O   GLY A  43      48.635  61.265  75.592  1.00  0.00           O
ATOM    803  N   ASP A  44      49.595  63.245  75.112  1.00  0.00           N
ATOM    805  CA  ASP A  44      48.785  63.605  73.972  1.00  0.00           C
ATOM    807  CB  ASP A  44      48.785  65.155  73.882  1.00  0.00           C
ATOM    810  CG  ASP A  44      47.985  65.805  75.002  1.00  0.00           C
ATOM    811  OD1 ASP A  44      46.915  66.355  74.642  1.00  0.00           O
ATOM    812  OD2 ASP A  44      48.415  65.775  76.192  1.00  0.00           O
ATOM    813  C   ASP A  44      49.355  63.045  72.662  1.00  0.00           C
ATOM    814  O   ASP A  44      48.875  63.385  71.582  1.00  0.00           O
ATOM    815  N   ASN A  45      50.375  62.155  72.722  1.00  0.00           N
ATOM    817  CA  ASN A  45      50.755  61.295  71.602  1.00  0.00           C
ATOM    819  CB  ASN A  45      52.025  61.815  70.872  1.00  0.00           C
ATOM    822  CG  ASN A  45      51.735  63.125  70.182  1.00  0.00           C
ATOM    823  OD1 ASN A  45      52.415  64.125  70.412  1.00  0.00           O
ATOM    824  ND2 ASN A  45      50.735  63.145  69.282  1.00  0.00           N
ATOM    827  C   ASN A  45      51.125  59.875  72.012  1.00  0.00           C
ATOM    828  O   ASN A  45      51.215  58.975  71.172  1.00  0.00           O
ATOM    829  N   LEU A  46      51.375  59.635  73.302  1.00  0.00           N
ATOM    831  CA  LEU A  46      51.845  58.365  73.792  1.00  0.00           C
ATOM    833  CB  LEU A  46      53.225  58.575  74.492  1.00  0.00           C
ATOM    836  CG  LEU A  46      54.175  57.375  74.422  1.00  0.00           C
ATOM    838  CD1 LEU A  46      55.535  57.675  75.082  1.00  0.00           C
ATOM    842  CD2 LEU A  46      53.615  56.085  75.032  1.00  0.00           C
ATOM    846  C   LEU A  46      50.795  57.895  74.792  1.00  0.00           C
ATOM    847  O   LEU A  46      50.425  58.695  75.652  1.00  0.00           O
ATOM    848  N   PRO A  47      50.265  56.665  74.772  1.00  0.00           N
ATOM    849  CD  PRO A  47      50.085  55.915  73.532  1.00  0.00           C
ATOM    852  CA  PRO A  47      49.315  56.225  75.792  1.00  0.00           C
ATOM    854  CB  PRO A  47      48.895  54.805  75.332  1.00  0.00           C
ATOM    857  CG  PRO A  47      49.645  54.545  74.022  1.00  0.00           C
ATOM    860  C   PRO A  47      49.795  56.245  77.232  1.00  0.00           C
ATOM    861  O   PRO A  47      48.945  56.185  78.122  1.00  0.00           O
ATOM    862  N   ASP A  48      51.115  56.295  77.502  1.00  0.00           N
ATOM    864  CA  ASP A  48      51.665  56.395  78.832  1.00  0.00           C
ATOM    866  CB  ASP A  48      52.255  55.025  79.312  1.00  0.00           C
ATOM    869  CG  ASP A  48      52.555  54.995  80.812  1.00  0.00           C
ATOM    870  OD1 ASP A  48      51.925  55.815  81.532  1.00  0.00           O
ATOM    871  OD2 ASP A  48      53.335  54.125  81.282  1.00  0.00           O
ATOM    872  C   ASP A  48      52.715  57.515  78.852  1.00  0.00           C
ATOM    873  O   ASP A  48      53.225  57.995  77.832  1.00  0.00           O
ATOM    874  N   ASN A  49      53.055  58.025  80.032  1.00  0.00           N
ATOM    876  CA  ASN A  49      54.105  59.005  80.132  1.00  0.00           C
ATOM    878  CB  ASN A  49      53.735  60.065  81.192  1.00  0.00           C
ATOM    881  CG  ASN A  49      52.465  60.835  80.802  1.00  0.00           C
ATOM    882  OD1 ASN A  49      51.545  61.045  81.602  1.00  0.00           O
ATOM    883  ND2 ASN A  49      52.475  61.375  79.562  1.00  0.00           N
ATOM    886  C   ASN A  49      55.445  58.365  80.452  1.00  0.00           C
ATOM    887  O   ASN A  49      55.785  58.165  81.612  1.00  0.00           O
ATOM    888  N   THR A  50      56.295  58.085  79.432  1.00  0.00           N
ATOM    890  CA  THR A  50      57.675  57.605  79.642  1.00  0.00           C
ATOM    892  CB  THR A  50      58.375  57.025  78.392  1.00  0.00           C
ATOM    894  OG1 THR A  50      59.495  56.235  78.752  1.00  0.00           O
ATOM    896  CG2 THR A  50      58.915  58.075  77.412  1.00  0.00           C
ATOM    900  C   THR A  50      58.585  58.565  80.412  1.00  0.00           C
ATOM    901  O   THR A  50      58.395  59.795  80.422  1.00  0.00           O
ATOM    902  N   ARG A  51      59.545  57.985  81.142  1.00  0.00           N
ATOM    904  CA  ARG A  51      60.565  58.605  81.972  1.00  0.00           C
ATOM    906  CB  ARG A  51      60.475  58.065  83.432  1.00  0.00           C
ATOM    909  CG  ARG A  51      59.145  58.335  84.142  1.00  0.00           C
ATOM    912  CD  ARG A  51      58.945  59.815  84.462  1.00  0.00           C
ATOM    915  NE  ARG A  51      57.585  59.955  85.052  1.00  0.00           N
ATOM    917  CZ  ARG A  51      56.475  60.115  84.352  1.00  0.00           C
ATOM    918  NH1 ARG A  51      56.545  60.395  83.072  1.00  0.00           N
ATOM    921  NH2 ARG A  51      55.305  59.905  84.912  1.00  0.00           N
ATOM    924  C   ARG A  51      61.965  58.255  81.502  1.00  0.00           C
ATOM    925  O   ARG A  51      62.935  58.585  82.182  1.00  0.00           O
ATOM    926  N   ARG A  52      62.105  57.595  80.342  1.00  0.00           N
ATOM    928  CA  ARG A  52      63.405  57.225  79.832  1.00  0.00           C
ATOM    930  CB  ARG A  52      63.985  55.965  80.502  1.00  0.00           C
ATOM    933  CG  ARG A  52      63.125  54.725  80.232  1.00  0.00           C
ATOM    936  CD  ARG A  52      63.735  53.355  80.532  1.00  0.00           C
ATOM    939  NE  ARG A  52      64.715  52.945  79.462  1.00  0.00           N
ATOM    941  CZ  ARG A  52      66.005  53.225  79.432  1.00  0.00           C
ATOM    942  NH1 ARG A  52      66.555  53.765  80.482  1.00  0.00           N
ATOM    945  NH2 ARG A  52      66.725  52.995  78.352  1.00  0.00           N
ATOM    948  C   ARG A  52      63.325  56.975  78.342  1.00  0.00           C
ATOM    949  O   ARG A  52      62.265  57.005  77.722  1.00  0.00           O
ATOM    950  N   TRP A  53      64.485  56.725  77.722  1.00  0.00           N
ATOM    952  CA  TRP A  53      64.535  56.505  76.312  1.00  0.00           C
ATOM    954  CB  TRP A  53      64.445  57.885  75.602  1.00  0.00           C
ATOM    957  CG  TRP A  53      65.655  58.755  75.682  1.00  0.00           C
ATOM    958  CD1 TRP A  53      66.135  59.535  76.702  1.00  0.00           C
ATOM    960  NE1 TRP A  53      67.325  60.115  76.322  1.00  0.00           N
ATOM    962  CE2 TRP A  53      67.595  59.745  75.032  1.00  0.00           C
ATOM    963  CD2 TRP A  53      66.615  58.825  74.632  1.00  0.00           C
ATOM    964  CE3 TRP A  53      66.745  58.145  73.432  1.00  0.00           C
ATOM    966  CZ3 TRP A  53      67.875  58.385  72.672  1.00  0.00           C
ATOM    968  CZ2 TRP A  53      68.625  60.115  74.172  1.00  0.00           C
ATOM    970  CH2 TRP A  53      68.765  59.395  72.982  1.00  0.00           C
ATOM    972  C   TRP A  53      65.805  55.715  76.002  1.00  0.00           C
ATOM    973  O   TRP A  53      66.745  55.655  76.792  1.00  0.00           O
ATOM    974  N   GLN A  54      65.805  55.055  74.832  1.00  0.00           N
ATOM    976  CA  GLN A  54      66.935  54.395  74.202  1.00  0.00           C
ATOM    978  CB  GLN A  54      66.995  52.875  74.532  1.00  0.00           C
ATOM    981  CG  GLN A  54      68.055  52.065  73.742  1.00  0.00           C
ATOM    984  CD  GLN A  54      68.035  50.565  74.062  1.00  0.00           C
ATOM    985  OE1 GLN A  54      67.025  49.965  74.452  1.00  0.00           O
ATOM    986  NE2 GLN A  54      69.205  49.915  73.882  1.00  0.00           N
ATOM    989  C   GLN A  54      66.735  54.585  72.712  1.00  0.00           C
ATOM    990  O   GLN A  54      65.615  54.475  72.222  1.00  0.00           O
ATOM    991  N   LEU A  55      67.795  54.925  71.942  1.00  0.00           N
ATOM    993  CA  LEU A  55      67.665  55.285  70.532  1.00  0.00           C
ATOM    995  CB  LEU A  55      68.985  55.895  69.982  1.00  0.00           C
ATOM    998  CG  LEU A  55      68.875  57.045  68.932  1.00  0.00           C
ATOM   1000  CD1 LEU A  55      68.465  56.595  67.542  1.00  0.00           C
ATOM   1004  CD2 LEU A  55      68.015  58.245  69.352  1.00  0.00           C
ATOM   1008  C   LEU A  55      67.145  54.165  69.622  1.00  0.00           C
ATOM   1009  O   LEU A  55      67.385  52.975  69.812  1.00  0.00           O
ATOM   1010  N   SER A  56      66.355  54.565  68.612  1.00  0.00           N
ATOM   1012  CA  SER A  56      65.745  53.725  67.602  1.00  0.00           C
ATOM   1014  CB  SER A  56      64.655  54.525  66.852  1.00  0.00           C
ATOM   1017  OG  SER A  56      63.735  55.055  67.792  1.00  0.00           O
ATOM   1019  C   SER A  56      66.705  53.185  66.562  1.00  0.00           C
ATOM   1020  O   SER A  56      67.875  53.565  66.472  1.00  0.00           O
ATOM   1021  N   GLY A  57      66.205  52.285  65.692  1.00  0.00           N
ATOM   1023  CA  GLY A  57      66.955  51.815  64.522  1.00  0.00           C
ATOM   1026  C   GLY A  57      67.225  52.855  63.452  1.00  0.00           C
ATOM   1027  O   GLY A  57      68.195  52.735  62.712  1.00  0.00           O
ATOM   1028  N   GLY A  58      66.395  53.895  63.372  1.00  0.00           N
ATOM   1030  CA  GLY A  58      66.455  54.895  62.312  1.00  0.00           C
ATOM   1033  C   GLY A  58      65.605  54.515  61.092  1.00  0.00           C
ATOM   1034  OT1 GLY A  58      64.865  53.495  61.152  1.00  0.00           O
ATOM   1035  OT2 GLY A  58      65.655  55.285  60.102  1.00  0.00           O
ATOM   1036  NH3 POPEB  59      68.595  22.765  76.342  1.00  0.00           N
ATOM   1040  C12 POPEB  59      68.035  21.375  76.402  1.00  0.00           C
ATOM   1043  C11 POPEB  59      68.925  20.355  75.642  1.00  0.00           C
ATOM   1046  P   POPEB  59      71.455  20.845  76.082  1.00  0.00           P
ATOM   1047  O13 POPEB  59      71.175  22.245  76.462  1.00  0.00           O
ATOM   1048  O14 POPEB  59      72.585  20.175  76.762  1.00  0.00           O
ATOM   1049  O11 POPEB  59      71.615  20.785  74.502  1.00  0.00           O
ATOM   1050  O12 POPEB  59      70.135  20.015  76.352  1.00  0.00           O
ATOM   1051  C1  POPEB  59      71.505  19.515  73.822  1.00  0.00           C
ATOM   1054  C2  POPEB  59      71.885  19.685  72.332  1.00  0.00           C
ATOM   1056  O21 POPEB  59      71.295  18.645  71.522  1.00  0.00           O
ATOM   1057  C21 POPEB  59      70.585  19.115  70.502  1.00  0.00           C
ATOM   1058  O22 POPEB  59      70.225  20.275  70.362  1.00  0.00           O
ATOM   1059  C22 POPEB  59      70.445  18.065  69.412  1.00  0.00           C
ATOM   1062  C3  POPEB  59      73.415  19.625  72.112  1.00  0.00           C
ATOM   1065  O31 POPEB  59      73.735  19.805  70.722  1.00  0.00           O
ATOM   1066  C31 POPEB  59      73.745  21.045  70.302  1.00  0.00           C
ATOM   1067  O32 POPEB  59      73.445  22.025  70.962  1.00  0.00           O
ATOM   1068  C32 POPEB  59      74.265  21.025  68.862  1.00  0.00           C
ATOM   1071  C23 POPEB  59      70.265  18.815  68.072  1.00  0.00           C
ATOM   1074  C24 POPEB  59      70.135  17.935  66.832  1.00  0.00           C
ATOM   1077  C25 POPEB  59      69.965  18.815  65.592  1.00  0.00           C
ATOM   1080  C26 POPEB  59      70.585  18.235  64.312  1.00  0.00           C
ATOM   1083  C27 POPEB  59      70.585  19.255  63.162  1.00  0.00           C
ATOM   1086  C28 POPEB  59      71.355  18.805  61.912  1.00  0.00           C
ATOM   1089  C29 POPEB  59      70.935  17.415  61.492  1.00  0.00           C
ATOM   1091 0C21 POPEB  59      70.085  17.075  60.512  1.00  0.00           C
ATOM   1093 1C21 POPEB  59      69.355  17.965  59.542  1.00  0.00           C
ATOM   1096 2C21 POPEB  59      69.545  17.485  58.092  1.00  0.00           C
ATOM   1099 3C21 POPEB  59      68.835  16.155  57.782  1.00  0.00           C
ATOM   1102 4C21 POPEB  59      69.095  15.645  56.362  1.00  0.00           C
ATOM   1105 5C21 POPEB  59      70.535  15.165  56.172  1.00  0.00           C
ATOM   1108 6C21 POPEB  59      70.775  14.575  54.782  1.00  0.00           C
ATOM   1111 7C21 POPEB  59      72.215  14.085  54.642  1.00  0.00           C
ATOM   1114 8C21 POPEB  59      72.545  13.585  53.242  1.00  0.00           C
ATOM   1118  C33 POPEB  59      73.455  21.905  67.902  1.00  0.00           C
ATOM   1121  C34 POPEB  59      73.955  21.785  66.462  1.00  0.00           C
ATOM   1124  C35 POPEB  59      73.085  22.445  65.372  1.00  0.00           C
ATOM   1127  C36 POPEB  59      73.775  22.355  63.992  1.00  0.00           C
ATOM   1130  C37 POPEB  59      72.865  22.775  62.832  1.00  0.00           C
ATOM   1133  C38 POPEB  59      73.505  22.595  61.442  1.00  0.00           C
ATOM   1136  C39 POPEB  59      74.655  23.575  61.152  1.00  0.00           C
ATOM   1139 0C31 POPEB  59      75.115  23.515  59.692  1.00  0.00           C
ATOM   1142 1C31 POPEB  59      76.105  24.635  59.312  1.00  0.00           C
ATOM   1145 2C31 POPEB  59      76.505  24.555  57.832  1.00  0.00           C
ATOM   1148 3C31 POPEB  59      77.675  25.475  57.482  1.00  0.00           C
ATOM   1151 4C31 POPEB  59      78.335  25.085  56.152  1.00  0.00           C
ATOM   1154 5C31 POPEB  59      79.785  25.585  56.032  1.00  0.00           C
ATOM   1157 6C31 POPEB  59      80.525  24.985  54.832  1.00  0.00           C
ATOM   1161  NH3 POPEC  60      46.355  64.925  30.122  1.00  0.00           N
ATOM   1165  C12 POPEC  60      47.635  64.255  29.672  1.00  0.00           C
ATOM   1168  C11 POPEC  60      47.455  63.585  28.292  1.00  0.00           C
ATOM   1171  P   POPEC  60      48.085  61.055  28.232  1.00  0.00           P
ATOM   1172  O13 POPEC  60      49.345  60.275  28.402  1.00  0.00           O
ATOM   1173  O14 POPEC  60      47.205  60.705  27.102  1.00  0.00           O
ATOM   1174  O11 POPEC  60      47.275  60.985  29.592  1.00  0.00           O
ATOM   1175  O12 POPEC  60      48.455  62.575  28.082  1.00  0.00           O
ATOM   1176  C1  POPEC  60      47.255  59.845  30.472  1.00  0.00           C
ATOM   1179  C2  POPEC  60      48.045  60.035  31.802  1.00  0.00           C
ATOM   1181  O21 POPEC  60      47.115  60.485  32.792  1.00  0.00           O
ATOM   1182  C21 POPEC  60      47.425  60.205  34.052  1.00  0.00           C
ATOM   1183  O22 POPEC  60      48.385  59.545  34.422  1.00  0.00           O
ATOM   1184  C22 POPEC  60      46.385  60.895  34.922  1.00  0.00           C
ATOM   1187  C3  POPEC  60      49.245  61.025  31.602  1.00  0.00           C
ATOM   1190  O31 POPEC  60      50.095  61.185  32.752  1.00  0.00           O
ATOM   1191  C31 POPEC  60      49.875  62.235  33.522  1.00  0.00           C
ATOM   1192  O32 POPEC  60      48.935  63.005  33.402  1.00  0.00           O
ATOM   1193  C32 POPEC  60      50.975  62.295  34.592  1.00  0.00           C
ATOM   1196  C23 POPEC  60      46.765  61.085  36.392  1.00  0.00           C
ATOM   1199  C24 POPEC  60      46.615  59.825  37.242  1.00  0.00           C
ATOM   1202  C25 POPEC  60      47.065  60.085  38.672  1.00  0.00           C
ATOM   1205  C26 POPEC  60      47.065  58.835  39.542  1.00  0.00           C
ATOM   1208  C27 POPEC  60      47.465  59.185  40.972  1.00  0.00           C
ATOM   1211  C28 POPEC  60      47.855  57.965  41.822  1.00  0.00           C
ATOM   1214  C29 POPEC  60      48.285  58.455  43.182  1.00  0.00           C
ATOM   1216 0C21 POPEC  60      47.885  58.005  44.372  1.00  0.00           C
ATOM   1218 1C21 POPEC  60      46.965  56.835  44.652  1.00  0.00           C
ATOM   1221 2C21 POPEC  60      47.585  55.845  45.662  1.00  0.00           C
ATOM   1224 3C21 POPEC  60      47.865  56.465  47.042  1.00  0.00           C
ATOM   1227 4C21 POPEC  60      48.315  55.415  48.072  1.00  0.00           C
ATOM   1230 5C21 POPEC  60      48.625  55.995  49.452  1.00  0.00           C
ATOM   1233 6C21 POPEC  60      49.815  56.975  49.462  1.00  0.00           C
ATOM   1236 7C21 POPEC  60      50.325  57.255  50.882  1.00  0.00           C
ATOM   1239 8C21 POPEC  60      51.335  58.405  50.962  1.00  0.00           C
ATOM   1243  C33 POPEC  60      50.445  61.955  35.992  1.00  0.00           C
ATOM   1246  C34 POPEC  60      51.545  61.915  37.062  1.00  0.00           C
ATOM   1249  C35 POPEC  60      50.955  61.565  38.442  1.00  0.00           C
ATOM   1252  C36 POPEC  60      51.925  61.775  39.612  1.00  0.00           C
ATOM   1255  C37 POPEC  60      51.205  61.585  40.952  1.00  0.00           C
ATOM   1258  C38 POPEC  60      51.965  62.165  42.162  1.00  0.00           C
ATOM   1261  C39 POPEC  60      51.195  62.015  43.492  1.00  0.00           C
ATOM   1264 0C31 POPEC  60      49.885  62.825  43.522  1.00  0.00           C
ATOM   1267 1C31 POPEC  60      48.995  62.575  44.752  1.00  0.00           C
ATOM   1270 2C31 POPEC  60      47.595  63.155  44.512  1.00  0.00           C
ATOM   1273 3C31 POPEC  60      46.675  63.195  45.742  1.00  0.00           C
ATOM   1276 4C31 POPEC  60      45.425  64.035  45.472  1.00  0.00           C
ATOM   1279 5C31 POPEC  60      44.535  64.245  46.712  1.00  0.00           C
ATOM   1282 6C31 POPEC  60      43.255  65.025  46.382  1.00  0.00           C
ATOM   1286  NH3 POPED  61      77.935  66.315  30.882  1.00  0.00           N
ATOM   1290  C12 POPED  61      79.385  66.705  30.762  1.00  0.00           C
ATOM   1293  C11 POPED  61      79.865  66.695  29.292  1.00  0.00           C
ATOM   1296  P   POPED  61      81.065  64.445  28.572  1.00  0.00           P
ATOM   1297  O13 POPED  61      80.685  63.035  28.412  1.00  0.00           O
ATOM   1298  O14 POPED  61      81.935  65.005  27.512  1.00  0.00           O
ATOM   1299  O11 POPED  61      81.805  64.645  29.952  1.00  0.00           O
ATOM   1300  O12 POPED  61      79.795  65.385  28.702  1.00  0.00           O
ATOM   1301  C1  POPED  61      82.965  63.855  30.212  1.00  0.00           C
ATOM   1304  C2  POPED  61      83.315  63.855  31.722  1.00  0.00           C
ATOM   1306  O21 POPED  61      82.165  63.405  32.432  1.00  0.00           O
ATOM   1307  C21 POPED  61      82.325  62.415  33.282  1.00  0.00           C
ATOM   1308  O22 POPED  61      83.355  61.795  33.482  1.00  0.00           O
ATOM   1309  C22 POPED  61      80.945  62.165  33.892  1.00  0.00           C
ATOM   1312  C3  POPED  61      83.655  65.265  32.262  1.00  0.00           C
ATOM   1315  O31 POPED  61      84.345  65.155  33.532  1.00  0.00           O
ATOM   1316  C31 POPED  61      83.575  65.275  34.612  1.00  0.00           C
ATOM   1317  O32 POPED  61      82.405  65.615  34.612  1.00  0.00           O
ATOM   1318  C32 POPED  61      84.375  64.915  35.862  1.00  0.00           C
ATOM   1321  C23 POPED  61      80.915  61.185  35.082  1.00  0.00           C
ATOM   1324  C24 POPED  61      79.555  60.475  35.202  1.00  0.00           C
ATOM   1327  C25 POPED  61      78.695  60.895  36.392  1.00  0.00           C
ATOM   1330  C26 POPED  61      79.085  60.155  37.672  1.00  0.00           C
ATOM   1333  C27 POPED  61      78.065  60.375  38.792  1.00  0.00           C
ATOM   1336  C28 POPED  61      78.325  59.475  40.012  1.00  0.00           C
ATOM   1339  C29 POPED  61      77.265  59.715  41.062  1.00  0.00           C
ATOM   1341 0C21 POPED  61      76.895  58.855  42.022  1.00  0.00           C
ATOM   1343 1C21 POPED  61      77.475  57.485  42.282  1.00  0.00           C
ATOM   1346 2C21 POPED  61      76.435  56.355  42.152  1.00  0.00           C
ATOM   1349 3C21 POPED  61      75.245  56.475  43.122  1.00  0.00           C
ATOM   1352 4C21 POPED  61      73.935  56.915  42.462  1.00  0.00           C
ATOM   1355 5C21 POPED  61      73.275  55.835  41.582  1.00  0.00           C
ATOM   1358 6C21 POPED  61      72.865  54.575  42.362  1.00  0.00           C
ATOM   1361 7C21 POPED  61      72.105  53.555  41.512  1.00  0.00           C
ATOM   1364 8C21 POPED  61      71.715  52.295  42.292  1.00  0.00           C
ATOM   1368  C33 POPED  61      83.505  65.055  37.132  1.00  0.00           C
ATOM   1371  C34 POPED  61      84.045  64.275  38.342  1.00  0.00           C
ATOM   1374  C35 POPED  61      85.435  64.715  38.822  1.00  0.00           C
ATOM   1377  C36 POPED  61      85.845  63.905  40.062  1.00  0.00           C
ATOM   1380  C37 POPED  61      86.825  64.625  40.992  1.00  0.00           C
ATOM   1383  C38 POPED  61      87.065  63.825  42.272  1.00  0.00           C
ATOM   1386  C39 POPED  61      87.545  64.685  43.452  1.00  0.00           C
ATOM   1389 0C31 POPED  61      87.605  63.885  44.752  1.00  0.00           C
ATOM   1392 1C31 POPED  61      87.935  64.735  45.982  1.00  0.00           C
ATOM   1395 2C31 POPED  61      88.085  63.895  47.252  1.00  0.00           C
ATOM   1398 3C31 POPED  61      88.865  64.595  48.372  1.00  0.00           C
ATOM   1401 4C31 POPED  61      88.155  65.815  48.972  1.00  0.00           C
ATOM   1404 5C31 POPED  61      89.045  66.525  50.002  1.00  0.00           C
ATOM   1407 6C31 POPED  61      88.375  67.705  50.712  1.00  0.00           C
ATOM   1411  NH3 POPEE  62      24.485  77.185  29.292  1.00  0.00           N
ATOM   1415  C12 POPEE  62      23.305  77.785  28.592  1.00  0.00           C
ATOM   1418  C11 POPEE  62      22.545  76.725  27.752  1.00  0.00           C
ATOM   1421  P   POPEE  62      22.155  74.135  27.932  1.00  0.00           P
ATOM   1422  O13 POPEE  62      21.365  73.185  28.752  1.00  0.00           O
ATOM   1423  O14 POPEE  62      21.745  74.195  26.512  1.00  0.00           O
ATOM   1424  O11 POPEE  62      23.665  73.765  28.042  1.00  0.00           O
ATOM   1425  O12 POPEE  62      22.095  75.615  28.542  1.00  0.00           O
ATOM   1426  C1  POPEE  62      24.185  72.745  28.912  1.00  0.00           C
ATOM   1429  C2  POPEE  62      24.365  73.315  30.342  1.00  0.00           C
ATOM   1431  O21 POPEE  62      25.645  73.015  30.912  1.00  0.00           O
ATOM   1432  C21 POPEE  62      25.885  71.765  31.232  1.00  0.00           C
ATOM   1433  O22 POPEE  62      25.195  70.805  30.962  1.00  0.00           O
ATOM   1434  C22 POPEE  62      27.165  71.735  32.072  1.00  0.00           C
ATOM   1437  C3  POPEE  62      23.165  73.005  31.312  1.00  0.00           C
ATOM   1440  O31 POPEE  62      23.195  73.725  32.552  1.00  0.00           O
ATOM   1441  C31 POPEE  62      23.055  75.045  32.502  1.00  0.00           C
ATOM   1442  O32 POPEE  62      23.185  75.745  31.512  1.00  0.00           O
ATOM   1443  C32 POPEE  62      22.705  75.525  33.902  1.00  0.00           C
ATOM   1446  C23 POPEE  62      26.825  71.665  33.572  1.00  0.00           C
ATOM   1449  C24 POPEE  62      28.065  71.815  34.472  1.00  0.00           C
ATOM   1452  C25 POPEE  62      27.685  71.765  35.962  1.00  0.00           C
ATOM   1455  C26 POPEE  62      27.365  70.345  36.452  1.00  0.00           C
ATOM   1458  C27 POPEE  62      26.815  70.345  37.892  1.00  0.00           C
ATOM   1461  C28 POPEE  62      27.105  69.045  38.682  1.00  0.00           C
ATOM   1464  C29 POPEE  62      26.335  67.825  38.242  1.00  0.00           C
ATOM   1466 0C21 POPEE  62      26.595  66.565  38.632  1.00  0.00           C
ATOM   1468 1C21 POPEE  62      27.715  66.135  39.552  1.00  0.00           C
ATOM   1471 2C21 POPEE  62      28.575  64.985  38.972  1.00  0.00           C
ATOM   1474 3C21 POPEE  62      27.895  63.605  38.922  1.00  0.00           C
ATOM   1477 4C21 POPEE  62      27.555  63.055  40.312  1.00  0.00           C
ATOM   1480 5C21 POPEE  62      27.115  61.575  40.362  1.00  0.00           C
ATOM   1483 6C21 POPEE  62      28.115  60.595  39.742  1.00  0.00           C
ATOM   1486 7C21 POPEE  62      28.005  59.165  40.312  1.00  0.00           C
ATOM   1489 8C21 POPEE  62      28.885  58.165  39.582  1.00  0.00           C
ATOM   1493  C33 POPEE  62      21.845  76.795  33.872  1.00  0.00           C
ATOM   1496  C34 POPEE  62      20.485  76.555  33.192  1.00  0.00           C
ATOM   1499  C35 POPEE  62      19.405  77.595  33.512  1.00  0.00           C
ATOM   1502  C36 POPEE  62      19.865  79.045  33.352  1.00  0.00           C
ATOM   1505  C37 POPEE  62      18.725  80.015  33.032  1.00  0.00           C
ATOM   1508  C38 POPEE  62      19.125  81.485  33.152  1.00  0.00           C
ATOM   1511  C39 POPEE  62      19.275  81.995  34.592  1.00  0.00           C
ATOM   1514 0C31 POPEE  62      17.955  82.035  35.382  1.00  0.00           C
ATOM   1517 1C31 POPEE  62      18.195  82.175  36.892  1.00  0.00           C
ATOM   1520 2C31 POPEE  62      16.915  82.215  37.732  1.00  0.00           C
ATOM   1523 3C31 POPEE  62      17.155  82.115  39.252  1.00  0.00           C
ATOM   1526 4C31 POPEE  62      18.065  83.215  39.842  1.00  0.00           C
ATOM   1529 5C31 POPEE  62      17.875  83.405  41.352  1.00  0.00           C
ATOM   1532 6C31 POPEE  62      18.345  84.765  41.862  1.00  0.00           C
ATOM   1536  NH3 POPEF  63      21.505  97.905  28.302  1.00  0.00           N
ATOM   1540  C12 POPEF  63      22.625  98.535  27.532  1.00  0.00           C
ATOM   1543  C11 POPEF  63      22.765 100.025  27.902  1.00  0.00           C
ATOM   1546  P   POPEF  63      21.265 102.145  28.132  1.00  0.00           P
ATOM   1547  O13 POPEF  63      21.885 102.655  26.902  1.00  0.00           O
ATOM   1548  O14 POPEF  63      19.815 102.395  28.292  1.00  0.00           O
ATOM   1549  O11 POPEF  63      22.055 102.635  29.422  1.00  0.00           O
ATOM   1550  O12 POPEF  63      21.475 100.585  28.162  1.00  0.00           O
ATOM   1551  C1  POPEF  63      21.975 101.925  30.662  1.00  0.00           C
ATOM   1554  C2  POPEF  63      22.725 102.725  31.772  1.00  0.00           C
ATOM   1556  O21 POPEF  63      22.535 102.225  33.112  1.00  0.00           O
ATOM   1557  C21 POPEF  63      22.575 100.955  33.432  1.00  0.00           C
ATOM   1558  O22 POPEF  63      22.765  99.995  32.702  1.00  0.00           O
ATOM   1559  C22 POPEF  63      22.485 100.845  34.962  1.00  0.00           C
ATOM   1562  C3  POPEF  63      22.305 104.235  31.752  1.00  0.00           C
ATOM   1565  O31 POPEF  63      22.345 104.865  33.072  1.00  0.00           O
ATOM   1566  C31 POPEF  63      21.195 104.755  33.732  1.00  0.00           C
ATOM   1567  O32 POPEF  63      20.175 104.255  33.292  1.00  0.00           O
ATOM   1568  C32 POPEF  63      21.315 105.235  35.182  1.00  0.00           C
ATOM   1571  C23 POPEF  63      21.515  99.745  35.452  1.00  0.00           C
ATOM   1574  C24 POPEF  63      21.155  99.985  36.922  1.00  0.00           C
ATOM   1577  C25 POPEF  63      20.255  98.915  37.562  1.00  0.00           C
ATOM   1580  C26 POPEF  63      20.185  99.135  39.082  1.00  0.00           C
ATOM   1583  C27 POPEF  63      19.565  97.955  39.862  1.00  0.00           C
ATOM   1586  C28 POPEF  63      19.915  98.015  41.362  1.00  0.00           C
ATOM   1589  C29 POPEF  63      21.345  97.615  41.612  1.00  0.00           C
ATOM   1591 0C21 POPEF  63      21.895  97.305  42.802  1.00  0.00           C
ATOM   1593 1C21 POPEF  63      21.225  97.325  44.152  1.00  0.00           C
ATOM   1596 2C21 POPEF  63      21.895  98.315  45.132  1.00  0.00           C
ATOM   1599 3C21 POPEF  63      23.415  98.165  45.242  1.00  0.00           C
ATOM   1602 4C21 POPEF  63      24.045  99.045  46.332  1.00  0.00           C
ATOM   1605 5C21 POPEF  63      25.575  99.065  46.242  1.00  0.00           C
ATOM   1608 6C21 POPEF  63      26.245  99.805  47.392  1.00  0.00           C
ATOM   1611 7C21 POPEF  63      27.765  99.975  47.182  1.00  0.00           C
ATOM   1614 8C21 POPEF  63      28.485 100.685  48.322  1.00  0.00           C
ATOM   1618  C33 POPEF  63      20.395 104.415  36.142  1.00  0.00           C
ATOM   1621  C34 POPEF  63      20.325 104.975  37.562  1.00  0.00           C
ATOM   1624  C35 POPEF  63      19.645 104.025  38.562  1.00  0.00           C
ATOM   1627  C36 POPEF  63      19.725 104.535  40.012  1.00  0.00           C
ATOM   1630  C37 POPEF  63      19.545 103.415  41.052  1.00  0.00           C
ATOM   1633  C38 POPEF  63      20.075 103.775  42.452  1.00  0.00           C
ATOM   1636  C39 POPEF  63      19.245 104.805  43.232  1.00  0.00           C
ATOM   1639 0C31 POPEF  63      18.035 104.175  43.942  1.00  0.00           C
ATOM   1642 1C31 POPEF  63      17.495 105.015  45.112  1.00  0.00           C
ATOM   1645 2C31 POPEF  63      16.605 104.195  46.062  1.00  0.00           C
ATOM   1648 3C31 POPEF  63      16.375 104.875  47.412  1.00  0.00           C
ATOM   1651 4C31 POPEF  63      16.105 103.865  48.542  1.00  0.00           C
ATOM   1654 5C31 POPEF  63      16.145 104.495  49.932  1.00  0.00           C
ATOM   1657 6C31 POPEF  63      15.985 103.465  51.062  1.00  0.00           C
ATOM   1661  NH3 POPEG  64      89.805  72.085  32.842  1.00  0.00           N
ATOM   1665  C12 POPEG  64      88.625  71.175  33.072  1.00  0.00           C
ATOM   1668  C11 POPEG  64      87.625  71.675  34.132  1.00  0.00           C
ATOM   1671  P   POPEG  64      85.135  72.215  33.372  1.00  0.00           P
ATOM   1672  O13 POPEG  64      85.065  71.275  32.232  1.00  0.00           O
ATOM   1673  O14 POPEG  64      84.315  73.435  33.262  1.00  0.00           O
ATOM   1674  O11 POPEG  64      84.725  71.405  34.682  1.00  0.00           O
ATOM   1675  O12 POPEG  64      86.665  72.585  33.592  1.00  0.00           O
ATOM   1676  C1  POPEG  64      84.155  70.105  34.422  1.00  0.00           C
ATOM   1679  C2  POPEG  64      83.625  69.425  35.692  1.00  0.00           C
ATOM   1681  O21 POPEG  64      82.545  70.225  36.202  1.00  0.00           O
ATOM   1682  C21 POPEG  64      81.545  69.545  36.752  1.00  0.00           C
ATOM   1683  O22 POPEG  64      81.485  68.335  36.842  1.00  0.00           O
ATOM   1684  C22 POPEG  64      80.485  70.525  37.262  1.00  0.00           C
ATOM   1687  C3  POPEG  64      84.735  69.265  36.752  1.00  0.00           C
ATOM   1690  O31 POPEG  64      84.145  68.625  37.892  1.00  0.00           O
ATOM   1691  C31 POPEG  64      84.605  69.015  39.052  1.00  0.00           C
ATOM   1692  O32 POPEG  64      85.675  69.555  39.252  1.00  0.00           O
ATOM   1693  C32 POPEG  64      83.545  68.755  40.112  1.00  0.00           C
ATOM   1696  C23 POPEG  64      79.105  69.885  37.572  1.00  0.00           C
ATOM   1699  C24 POPEG  64      78.655  69.995  39.042  1.00  0.00           C
ATOM   1702  C25 POPEG  64      79.275  68.965  39.992  1.00  0.00           C
ATOM   1705  C26 POPEG  64      78.505  68.855  41.332  1.00  0.00           C
ATOM   1708  C27 POPEG  64      79.425  68.665  42.552  1.00  0.00           C
ATOM   1711  C28 POPEG  64      78.725  68.945  43.902  1.00  0.00           C
ATOM   1714  C29 POPEG  64      78.185  67.715  44.582  1.00  0.00           C
ATOM   1716 0C21 POPEG  64      77.725  67.635  45.842  1.00  0.00           C
ATOM   1718 1C21 POPEG  64      77.565  68.775  46.822  1.00  0.00           C
ATOM   1721 2C21 POPEG  64      76.205  68.745  47.552  1.00  0.00           C
ATOM   1724 3C21 POPEG  64      75.015  68.655  46.582  1.00  0.00           C
ATOM   1727 4C21 POPEG  64      73.665  69.125  47.132  1.00  0.00           C
ATOM   1730 5C21 POPEG  64      73.055  68.265  48.252  1.00  0.00           C
ATOM   1733 6C21 POPEG  64      71.575  68.615  48.472  1.00  0.00           C
ATOM   1736 7C21 POPEG  64      70.965  67.985  49.732  1.00  0.00           C
ATOM   1739 8C21 POPEG  64      69.495  68.375  49.942  1.00  0.00           C
ATOM   1743  C33 POPEG  64      83.875  67.505  40.952  1.00  0.00           C
ATOM   1746  C34 POPEG  64      83.315  67.615  42.372  1.00  0.00           C
ATOM   1749  C35 POPEG  64      83.405  66.295  43.132  1.00  0.00           C
ATOM   1752  C36 POPEG  64      82.425  65.245  42.592  1.00  0.00           C
ATOM   1755  C37 POPEG  64      81.885  64.285  43.672  1.00  0.00           C
ATOM   1758  C38 POPEG  64      80.745  64.865  44.532  1.00  0.00           C
ATOM   1761  C39 POPEG  64      81.145  65.705  45.762  1.00  0.00           C
ATOM   1764 0C31 POPEG  64      82.175  65.025  46.682  1.00  0.00           C
ATOM   1767 1C31 POPEG  64      82.435  65.815  47.962  1.00  0.00           C
ATOM   1770 2C31 POPEG  64      83.565  65.205  48.822  1.00  0.00           C
ATOM   1773 3C31 POPEG  64      83.715  65.895  50.192  1.00  0.00           C
ATOM   1776 4C31 POPEG  64      84.185  67.355  50.102  1.00  0.00           C
ATOM   1779 5C31 POPEG  64      83.995  68.125  51.422  1.00  0.00           C
ATOM   1782 6C31 POPEG  64      84.305  69.625  51.292  1.00  0.00           C
ATOM   1786  NH3 POPEH  65     109.915  80.945  27.302  1.00  0.00           N
ATOM   1790  C12 POPEH  65     110.465  82.305  27.612  1.00  0.00           C
ATOM   1793  C11 POPEH  65     111.885  82.485  27.042  1.00  0.00           C
ATOM   1796  P   POPEH  65     114.005  83.925  27.662  1.00  0.00           P
ATOM   1797  O13 POPEH  65     114.735  82.705  27.272  1.00  0.00           O
ATOM   1798  O14 POPEH  65     114.395  85.235  27.122  1.00  0.00           O
ATOM   1799  O11 POPEH  65     114.205  84.035  29.222  1.00  0.00           O
ATOM   1800  O12 POPEH  65     112.425  83.725  27.522  1.00  0.00           O
ATOM   1801  C1  POPEH  65     113.475  85.035  29.942  1.00  0.00           C
ATOM   1804  C2  POPEH  65     113.675  84.975  31.492  1.00  0.00           C
ATOM   1806  O21 POPEH  65     114.785  85.825  31.862  1.00  0.00           O
ATOM   1807  C21 POPEH  65     114.585  86.475  33.002  1.00  0.00           C
ATOM   1808  O22 POPEH  65     113.525  86.555  33.602  1.00  0.00           O
ATOM   1809  C22 POPEH  65     115.885  87.035  33.552  1.00  0.00           C
ATOM   1812  C3  POPEH  65     113.835  83.545  32.072  1.00  0.00           C
ATOM   1815  O31 POPEH  65     114.275  83.565  33.442  1.00  0.00           O
ATOM   1816  C31 POPEH  65     113.985  82.495  34.172  1.00  0.00           C
ATOM   1817  O32 POPEH  65     113.335  81.535  33.832  1.00  0.00           O
ATOM   1818  C32 POPEH  65     114.695  82.675  35.512  1.00  0.00           C
ATOM   1821  C23 POPEH  65     115.895  86.765  35.072  1.00  0.00           C
ATOM   1824  C24 POPEH  65     117.095  87.345  35.842  1.00  0.00           C
ATOM   1827  C25 POPEH  65     116.725  87.695  37.292  1.00  0.00           C
ATOM   1830  C26 POPEH  65     116.145  86.525  38.092  1.00  0.00           C
ATOM   1833  C27 POPEH  65     115.375  86.995  39.332  1.00  0.00           C
ATOM   1836  C28 POPEH  65     116.215  87.755  40.372  1.00  0.00           C
ATOM   1839  C29 POPEH  65     117.185  86.855  41.102  1.00  0.00           C
ATOM   1841 0C21 POPEH  65     116.935  86.205  42.252  1.00  0.00           C
ATOM   1843 1C21 POPEH  65     115.645  86.235  43.032  1.00  0.00           C
ATOM   1846 2C21 POPEH  65     115.825  86.725  44.482  1.00  0.00           C
ATOM   1849 3C21 POPEH  65     116.565  85.705  45.362  1.00  0.00           C
ATOM   1852 4C21 POPEH  65     115.875  85.455  46.712  1.00  0.00           C
ATOM   1855 5C21 POPEH  65     115.815  86.705  47.602  1.00  0.00           C
ATOM   1858 6C21 POPEH  65     115.525  86.375  49.062  1.00  0.00           C
ATOM   1861 7C21 POPEH  65     115.405  87.615  49.952  1.00  0.00           C
ATOM   1864 8C21 POPEH  65     115.515  87.285  51.442  1.00  0.00           C
ATOM   1868  C33 POPEH  65     116.215  82.405  35.392  1.00  0.00           C
ATOM   1871  C34 POPEH  65     117.085  83.185  36.392  1.00  0.00           C
ATOM   1874  C35 POPEH  65     117.345  82.475  37.722  1.00  0.00           C
ATOM   1877  C36 POPEH  65     116.115  82.395  38.632  1.00  0.00           C
ATOM   1880  C37 POPEH  65     116.455  81.755  39.982  1.00  0.00           C
ATOM   1883  C38 POPEH  65     115.235  81.605  40.892  1.00  0.00           C
ATOM   1886  C39 POPEH  65     115.505  80.665  42.062  1.00  0.00           C
ATOM   1889 0C31 POPEH  65     116.365  81.245  43.182  1.00  0.00           C
ATOM   1892 1C31 POPEH  65     116.745  80.155  44.192  1.00  0.00           C
ATOM   1895 2C31 POPEH  65     117.455  80.695  45.442  1.00  0.00           C
ATOM   1898 3C31 POPEH  65     116.555  81.505  46.392  1.00  0.00           C
ATOM   1901 4C31 POPEH  65     115.275  80.785  46.832  1.00  0.00           C
ATOM   1904 5C31 POPEH  65     114.395  81.635  47.762  1.00  0.00           C
ATOM   1907 6C31 POPEH  65     113.155  80.895  48.262  1.00  0.00           C
ATOM   1911  NH3 POPEI  66      75.265  89.335  33.712  1.00  0.00           N
ATOM   1915  C12 POPEI  66      74.945  87.935  34.112  1.00  0.00           C
ATOM   1918  C11 POPEI  66      73.635  87.925  34.862  1.00  0.00           C
ATOM   1921  P   POPEI  66      71.995  86.205  35.852  1.00  0.00           P
ATOM   1922  O13 POPEI  66      70.905  86.725  35.002  1.00  0.00           O
ATOM   1923  O14 POPEI  66      72.055  84.745  36.062  1.00  0.00           O
ATOM   1924  O11 POPEI  66      72.025  86.995  37.212  1.00  0.00           O
ATOM   1925  O12 POPEI  66      73.345  86.575  35.162  1.00  0.00           O
ATOM   1926  C1  POPEI  66      73.155  86.985  38.092  1.00  0.00           C
ATOM   1929  C2  POPEI  66      72.755  86.275  39.402  1.00  0.00           C
ATOM   1931  O21 POPEI  66      73.115  87.075  40.562  1.00  0.00           O
ATOM   1932  C21 POPEI  66      73.215  86.455  41.722  1.00  0.00           C
ATOM   1933  O22 POPEI  66      74.055  85.635  42.042  1.00  0.00           O
ATOM   1934  C22 POPEI  66      72.045  86.895  42.592  1.00  0.00           C
ATOM   1937  C3  POPEI  66      73.195  84.785  39.392  1.00  0.00           C
ATOM   1940  O31 POPEI  66      72.315  84.035  40.252  1.00  0.00           O
ATOM   1941  C31 POPEI  66      71.905  82.865  39.792  1.00  0.00           C
ATOM   1942  O32 POPEI  66      72.325  82.285  38.802  1.00  0.00           O
ATOM   1943  C32 POPEI  66      70.815  82.335  40.722  1.00  0.00           C
ATOM   1946  C23 POPEI  66      72.075  86.245  43.992  1.00  0.00           C
ATOM   1949  C24 POPEI  66      70.765  86.515  44.732  1.00  0.00           C
ATOM   1952  C25 POPEI  66      70.725  85.975  46.162  1.00  0.00           C
ATOM   1955  C26 POPEI  66      71.565  86.775  47.172  1.00  0.00           C
ATOM   1958  C27 POPEI  66      70.895  86.795  48.562  1.00  0.00           C
ATOM   1961  C28 POPEI  66      71.585  87.715  49.592  1.00  0.00           C
ATOM   1964  C29 POPEI  66      73.005  87.375  49.932  1.00  0.00           C
ATOM   1966 0C21 POPEI  66      73.465  86.205  50.432  1.00  0.00           C
ATOM   1968 1C21 POPEI  66      72.655  84.975  50.762  1.00  0.00           C
ATOM   1971 2C21 POPEI  66      73.355  84.025  51.752  1.00  0.00           C
ATOM   1974 3C21 POPEI  66      74.695  83.465  51.232  1.00  0.00           C
ATOM   1977 4C21 POPEI  66      75.305  82.375  52.122  1.00  0.00           C
ATOM   1980 5C21 POPEI  66      76.765  82.095  51.732  1.00  0.00           C
ATOM   1983 6C21 POPEI  66      77.415  80.915  52.462  1.00  0.00           C
ATOM   1986 7C21 POPEI  66      77.475  81.065  53.992  1.00  0.00           C
ATOM   1989 8C21 POPEI  66      78.375  80.035  54.672  1.00  0.00           C
ATOM   1993  C33 POPEI  66      71.375  81.865  42.082  1.00  0.00           C
ATOM   1996  C34 POPEI  66      70.435  80.875  42.762  1.00  0.00           C
ATOM   1999  C35 POPEI  66      71.025  80.205  44.012  1.00  0.00           C
ATOM   2002  C36 POPEI  66      70.955  81.085  45.262  1.00  0.00           C
ATOM   2005  C37 POPEI  66      71.575  80.395  46.482  1.00  0.00           C
ATOM   2008  C38 POPEI  66      71.145  81.005  47.822  1.00  0.00           C
ATOM   2011  C39 POPEI  66      71.545  80.145  49.022  1.00  0.00           C
ATOM   2014 0C31 POPEI  66      70.555  78.995  49.262  1.00  0.00           C
ATOM   2017 1C31 POPEI  66      71.145  77.895  50.162  1.00  0.00           C
ATOM   2020 2C31 POPEI  66      70.135  76.765  50.432  1.00  0.00           C
ATOM   2023 3C31 POPEI  66      70.755  75.545  51.142  1.00  0.00           C
ATOM   2026 4C31 POPEI  66      71.275  75.825  52.562  1.00  0.00           C
ATOM   2029 5C31 POPEI  66      72.785  76.145  52.632  1.00  0.00           C
ATOM   2032 6C31 POPEI  66      73.265  76.415  54.062  1.00  0.00           C
ATOM   2036  NH3 POPEJ  67      79.085  83.935  74.082  1.00  0.00           N
ATOM   2040  C12 POPEJ  67      79.255  83.335  72.712  1.00  0.00           C
ATOM   2043  C11 POPEJ  67      78.455  82.025  72.642  1.00  0.00           C
ATOM   2046  P   POPEJ  67      79.795  80.285  74.082  1.00  0.00           P
ATOM   2047  O13 POPEJ  67      79.695  81.325  75.142  1.00  0.00           O
ATOM   2048  O14 POPEJ  67      78.955  79.075  74.222  1.00  0.00           O
ATOM   2049  O11 POPEJ  67      81.295  79.925  73.842  1.00  0.00           O
ATOM   2050  O12 POPEJ  67      79.355  80.925  72.722  1.00  0.00           O
ATOM   2051  C1  POPEJ  67      81.745  78.755  73.192  1.00  0.00           C
ATOM   2054  C2  POPEJ  67      82.735  79.085  72.042  1.00  0.00           C
ATOM   2056  O21 POPEJ  67      82.035  79.535  70.862  1.00  0.00           O
ATOM   2057  C21 POPEJ  67      81.925  80.865  70.732  1.00  0.00           C
ATOM   2058  O22 POPEJ  67      82.235  81.695  71.562  1.00  0.00           O
ATOM   2059  C22 POPEJ  67      81.505  81.165  69.272  1.00  0.00           C
ATOM   2062  C3  POPEJ  67      83.605  77.815  71.732  1.00  0.00           C
ATOM   2065  O31 POPEJ  67      84.065  77.805  70.362  1.00  0.00           O
ATOM   2066  C31 POPEJ  67      83.445  76.895  69.612  1.00  0.00           C
ATOM   2067  O32 POPEJ  67      83.155  75.775  69.982  1.00  0.00           O
ATOM   2068  C32 POPEJ  67      82.865  77.595  68.372  1.00  0.00           C
ATOM   2071  C23 POPEJ  67      81.475  82.685  68.972  1.00  0.00           C
ATOM   2074  C24 POPEJ  67      81.415  83.045  67.472  1.00  0.00           C
ATOM   2077  C25 POPEJ  67      81.255  84.565  67.282  1.00  0.00           C
ATOM   2080  C26 POPEJ  67      81.205  85.055  65.822  1.00  0.00           C
ATOM   2083  C27 POPEJ  67      80.695  86.515  65.662  1.00  0.00           C
ATOM   2086  C28 POPEJ  67      81.695  87.585  66.132  1.00  0.00           C
ATOM   2089  C29 POPEJ  67      81.075  88.775  66.832  1.00  0.00           C
ATOM   2091 0C21 POPEJ  67      80.985  90.055  66.402  1.00  0.00           C
ATOM   2093 1C21 POPEJ  67      81.465  90.615  65.082  1.00  0.00           C
ATOM   2096 2C21 POPEJ  67      80.305  90.915  64.112  1.00  0.00           C
ATOM   2099 3C21 POPEJ  67      79.325  92.005  64.592  1.00  0.00           C
ATOM   2102 4C21 POPEJ  67      78.185  92.255  63.592  1.00  0.00           C
ATOM   2105 5C21 POPEJ  67      78.655  92.895  62.282  1.00  0.00           C
ATOM   2108 6C21 POPEJ  67      77.595  92.845  61.172  1.00  0.00           C
ATOM   2111 7C21 POPEJ  67      78.125  93.405  59.852  1.00  0.00           C
ATOM   2114 8C21 POPEJ  67      77.135  93.275  58.702  1.00  0.00           C
ATOM   2118  C33 POPEJ  67      82.515  76.675  67.182  1.00  0.00           C
ATOM   2121  C34 POPEJ  67      81.565  77.415  66.222  1.00  0.00           C
ATOM   2124  C35 POPEJ  67      81.035  76.605  65.022  1.00  0.00           C
ATOM   2127  C36 POPEJ  67      80.235  75.355  65.412  1.00  0.00           C
ATOM   2130  C37 POPEJ  67      79.135  74.975  64.412  1.00  0.00           C
ATOM   2133  C38 POPEJ  67      79.595  74.355  63.092  1.00  0.00           C
ATOM   2136  C39 POPEJ  67      79.855  75.385  61.982  1.00  0.00           C
ATOM   2139 0C31 POPEJ  67      79.895  74.735  60.582  1.00  0.00           C
ATOM   2142 1C31 POPEJ  67      80.305  75.735  59.492  1.00  0.00           C
ATOM   2145 2C31 POPEJ  67      80.245  75.145  58.072  1.00  0.00           C
ATOM   2148 3C31 POPEJ  67      79.075  75.675  57.222  1.00  0.00           C
ATOM   2151 4C31 POPEJ  67      77.685  75.235  57.722  1.00  0.00           C
ATOM   2154 5C31 POPEJ  67      76.545  75.845  56.892  1.00  0.00           C
ATOM   2157 6C31 POPEJ  67      75.155  75.505  57.442  1.00  0.00           C
ATOM   2161  NH3 POPEK  68      14.635   1.145  27.822  1.00  0.00           N
ATOM   2165  C12 POPEK  68      16.005   1.755  27.872  1.00  0.00           C
ATOM   2168  C11 POPEK  68      16.315   2.505  26.562  1.00  0.00           C
ATOM   2171  P   POPEK  68      17.925   4.555  26.952  1.00  0.00           P
ATOM   2172  O13 POPEK  68      19.245   4.705  27.602  1.00  0.00           O
ATOM   2173  O14 POPEK  68      17.725   5.385  25.752  1.00  0.00           O
ATOM   2174  O11 POPEK  68      16.765   4.905  27.992  1.00  0.00           O
ATOM   2175  O12 POPEK  68      17.635   3.035  26.602  1.00  0.00           O
ATOM   2176  C1  POPEK  68      16.305   6.245  28.212  1.00  0.00           C
ATOM   2179  C2  POPEK  68      16.795   6.785  29.592  1.00  0.00           C
ATOM   2181  O21 POPEK  68      16.085   7.975  29.982  1.00  0.00           O
ATOM   2182  C21 POPEK  68      16.315   9.095  29.322  1.00  0.00           C
ATOM   2183  O22 POPEK  68      17.015   9.255  28.352  1.00  0.00           O
ATOM   2184  C22 POPEK  68      15.565  10.215  30.032  1.00  0.00           C
ATOM   2187  C3  POPEK  68      18.355   6.915  29.672  1.00  0.00           C
ATOM   2190  O31 POPEK  68      18.805   7.505  30.912  1.00  0.00           O
ATOM   2191  C31 POPEK  68      20.145   7.525  30.982  1.00  0.00           C
ATOM   2192  O32 POPEK  68      20.875   6.985  30.172  1.00  0.00           O
ATOM   2193  C32 POPEK  68      20.545   8.265  32.262  1.00  0.00           C
ATOM   2196  C23 POPEK  68      16.065  10.335  31.482  1.00  0.00           C
ATOM   2199  C24 POPEK  68      15.635  11.615  32.222  1.00  0.00           C
ATOM   2202  C25 POPEK  68      16.405  11.685  33.552  1.00  0.00           C
ATOM   2205  C26 POPEK  68      16.255  12.985  34.322  1.00  0.00           C
ATOM   2208  C27 POPEK  68      17.425  13.195  35.292  1.00  0.00           C
ATOM   2211  C28 POPEK  68      17.235  14.375  36.262  1.00  0.00           C
ATOM   2214  C29 POPEK  68      18.465  14.555  37.122  1.00  0.00           C
ATOM   2216 0C21 POPEK  68      18.545  15.245  38.272  1.00  0.00           C
ATOM   2218 1C21 POPEK  68      17.425  16.025  38.922  1.00  0.00           C
ATOM   2221 2C21 POPEK  68      17.855  17.465  39.292  1.00  0.00           C
ATOM   2224 3C21 POPEK  68      18.745  17.545  40.542  1.00  0.00           C
ATOM   2227 4C21 POPEK  68      19.065  18.995  40.922  1.00  0.00           C
ATOM   2230 5C21 POPEK  68      19.755  19.135  42.282  1.00  0.00           C
ATOM   2233 6C21 POPEK  68      19.785  20.595  42.762  1.00  0.00           C
ATOM   2236 7C21 POPEK  68      20.255  20.745  44.222  1.00  0.00           C
ATOM   2239 8C21 POPEK  68      20.285  22.205  44.682  1.00  0.00           C
ATOM   2243  C33 POPEK  68      20.325   9.785  32.172  1.00  0.00           C
ATOM   2246  C34 POPEK  68      20.085  10.465  33.532  1.00  0.00           C
ATOM   2249  C35 POPEK  68      21.365  10.785  34.332  1.00  0.00           C
ATOM   2252  C36 POPEK  68      21.025  11.425  35.692  1.00  0.00           C
ATOM   2255  C37 POPEK  68      20.685  10.385  36.762  1.00  0.00           C
ATOM   2258  C38 POPEK  68      20.035  10.955  38.022  1.00  0.00           C
ATOM   2261  C39 POPEK  68      20.945  11.865  38.852  1.00  0.00           C
ATOM   2264 0C31 POPEK  68      20.225  12.415  40.082  1.00  0.00           C
ATOM   2267 1C31 POPEK  68      21.045  13.475  40.822  1.00  0.00           C
ATOM   2270 2C31 POPEK  68      20.235  14.205  41.902  1.00  0.00           C
ATOM   2273 3C31 POPEK  68      21.035  15.305  42.622  1.00  0.00           C
ATOM   2276 4C31 POPEK  68      22.095  14.765  43.592  1.00  0.00           C
ATOM   2279 5C31 POPEK  68      22.885  15.875  44.282  1.00  0.00           C
ATOM   2282 6C31 POPEK  68      23.955  15.375  45.252  1.00  0.00           C
ATOM   2286  NH3 POPEL  69      87.565 102.455  33.662  1.00  0.00           N
ATOM   2290  C12 POPEL  69      87.855 103.185  34.952  1.00  0.00           C
ATOM   2293  C11 POPEL  69      89.375 103.305  35.242  1.00  0.00           C
ATOM   2296  P   POPEL  69      91.635 104.135  34.182  1.00  0.00           P
ATOM   2297  O13 POPEL  69      92.095 104.305  32.792  1.00  0.00           O
ATOM   2298  O14 POPEL  69      91.855 105.295  35.062  1.00  0.00           O
ATOM   2299  O11 POPEL  69      92.255 102.845  34.812  1.00  0.00           O
ATOM   2300  O12 POPEL  69      90.065 103.845  34.112  1.00  0.00           O
ATOM   2301  C1  POPEL  69      93.665 102.795  35.102  1.00  0.00           C
ATOM   2304  C2  POPEL  69      93.885 102.505  36.602  1.00  0.00           C
ATOM   2306  O21 POPEL  69      94.375 103.675  37.302  1.00  0.00           O
ATOM   2307  C21 POPEL  69      93.485 104.265  38.082  1.00  0.00           C
ATOM   2308  O22 POPEL  69      92.295 104.015  38.142  1.00  0.00           O
ATOM   2309  C22 POPEL  69      94.235 105.215  39.042  1.00  0.00           C
ATOM   2312  C3  POPEL  69      94.905 101.345  36.802  1.00  0.00           C
ATOM   2315  O31 POPEL  69      95.045 101.015  38.202  1.00  0.00           O
ATOM   2316  C31 POPEL  69      94.015 100.345  38.702  1.00  0.00           C
ATOM   2317  O32 POPEL  69      93.125  99.805  38.062  1.00  0.00           O
ATOM   2318  C32 POPEL  69      93.975 100.515  40.212  1.00  0.00           C
ATOM   2321  C23 POPEL  69      93.505 105.445  40.402  1.00  0.00           C
ATOM   2324  C24 POPEL  69      94.445 105.695  41.602  1.00  0.00           C
ATOM   2327  C25 POPEL  69      93.885 105.095  42.912  1.00  0.00           C
ATOM   2330  C26 POPEL  69      94.825 105.085  44.142  1.00  0.00           C
ATOM   2333  C27 POPEL  69      94.185 104.445  45.392  1.00  0.00           C
ATOM   2336  C28 POPEL  69      95.225 103.855  46.372  1.00  0.00           C
ATOM   2339  C29 POPEL  69      94.645 103.495  47.712  1.00  0.00           C
ATOM   2341 0C21 POPEL  69      94.715 102.305  48.352  1.00  0.00           C
ATOM   2343 1C21 POPEL  69      95.385 101.035  47.872  1.00  0.00           C
ATOM   2346 2C21 POPEL  69      96.735 100.755  48.572  1.00  0.00           C
ATOM   2349 3C21 POPEL  69      97.805 101.805  48.242  1.00  0.00           C
ATOM   2352 4C21 POPEL  69      99.205 101.495  48.802  1.00  0.00           C
ATOM   2355 5C21 POPEL  69      99.195 101.095  50.282  1.00  0.00           C
ATOM   2358 6C21 POPEL  69     100.575 100.755  50.812  1.00  0.00           C
ATOM   2361 7C21 POPEL  69     100.475 100.195  52.232  1.00  0.00           C
ATOM   2364 8C21 POPEL  69     101.775  99.575  52.712  1.00  0.00           C
ATOM   2368  C33 POPEL  69      95.265 100.075  40.932  1.00  0.00           C
ATOM   2371  C34 POPEL  69      95.195 100.285  42.452  1.00  0.00           C
ATOM   2374  C35 POPEL  69      94.065  99.535  43.172  1.00  0.00           C
ATOM   2377  C36 POPEL  69      92.875 100.435  43.502  1.00  0.00           C
ATOM   2380  C37 POPEL  69      91.685  99.645  44.062  1.00  0.00           C
ATOM   2383  C38 POPEL  69      90.455 100.515  44.362  1.00  0.00           C
ATOM   2386  C39 POPEL  69      90.645 101.435  45.592  1.00  0.00           C
ATOM   2389 0C31 POPEL  69      90.915 100.645  46.872  1.00  0.00           C
ATOM   2392 1C31 POPEL  69      90.965 101.495  48.142  1.00  0.00           C
ATOM   2395 2C31 POPEL  69      91.385 100.635  49.332  1.00  0.00           C
ATOM   2398 3C31 POPEL  69      91.415 101.375  50.662  1.00  0.00           C
ATOM   2401 4C31 POPEL  69      91.985 100.485  51.782  1.00  0.00           C
ATOM   2404 5C31 POPEL  69      92.055 101.195  53.142  1.00  0.00           C
ATOM   2407 6C31 POPEL  69      92.645 100.305  54.232  1.00  0.00           C
ATOM   2411  NH3 POPEM  70      52.185  59.195  28.652  1.00  0.00           N
ATOM   2415  C12 POPEM  70      52.595  59.355  30.082  1.00  0.00           C
ATOM   2418  C11 POPEM  70      53.295  60.695  30.332  1.00  0.00           C
ATOM   2421  P   POPEM  70      55.425  62.025  30.002  1.00  0.00           P
ATOM   2422  O13 POPEM  70      56.835  61.865  29.602  1.00  0.00           O
ATOM   2423  O14 POPEM  70      54.755  63.245  29.512  1.00  0.00           O
ATOM   2424  O11 POPEM  70      55.455  62.065  31.572  1.00  0.00           O
ATOM   2425  O12 POPEM  70      54.555  60.745  29.652  1.00  0.00           O
ATOM   2426  C1  POPEM  70      56.335  61.255  32.362  1.00  0.00           C
ATOM   2429  C2  POPEM  70      55.795  59.815  32.642  1.00  0.00           C
ATOM   2431  O21 POPEM  70      56.235  59.375  33.942  1.00  0.00           O
ATOM   2432  C21 POPEM  70      55.515  59.865  34.942  1.00  0.00           C
ATOM   2433  O22 POPEM  70      54.605  60.675  34.832  1.00  0.00           O
ATOM   2434  C22 POPEM  70      56.035  59.265  36.252  1.00  0.00           C
ATOM   2437  C3  POPEM  70      56.235  58.775  31.572  1.00  0.00           C
ATOM   2440  O31 POPEM  70      55.915  57.435  31.982  1.00  0.00           O
ATOM   2441  C31 POPEM  70      56.905  56.765  32.542  1.00  0.00           C
ATOM   2442  O32 POPEM  70      58.085  57.085  32.492  1.00  0.00           O
ATOM   2443  C32 POPEM  70      56.375  55.535  33.262  1.00  0.00           C
ATOM   2446  C23 POPEM  70      55.285  59.795  37.502  1.00  0.00           C
ATOM   2449  C24 POPEM  70      55.055  58.725  38.572  1.00  0.00           C
ATOM   2452  C25 POPEM  70      56.225  58.555  39.562  1.00  0.00           C
ATOM   2455  C26 POPEM  70      55.745  58.025  40.922  1.00  0.00           C
ATOM   2458  C27 POPEM  70      56.685  58.415  42.072  1.00  0.00           C
ATOM   2461  C28 POPEM  70      56.115  58.125  43.482  1.00  0.00           C
ATOM   2464  C29 POPEM  70      54.895  58.945  43.802  1.00  0.00           C
ATOM   2466 0C21 POPEM  70      54.215  58.945  44.962  1.00  0.00           C
ATOM   2468 1C21 POPEM  70      54.555  58.125  46.182  1.00  0.00           C
ATOM   2471 2C21 POPEM  70      54.735  59.005  47.432  1.00  0.00           C
ATOM   2474 3C21 POPEM  70      54.985  58.155  48.682  1.00  0.00           C
ATOM   2477 4C21 POPEM  70      55.245  58.995  49.952  1.00  0.00           C
ATOM   2480 5C21 POPEM  70      55.215  58.145  51.232  1.00  0.00           C
ATOM   2483 6C21 POPEM  70      56.305  57.065  51.282  1.00  0.00           C
ATOM   2486 7C21 POPEM  70      56.095  56.085  52.442  1.00  0.00           C
ATOM   2489 8C21 POPEM  70      57.175  55.015  52.542  1.00  0.00           C
ATOM   2493  C33 POPEM  70      57.485  54.775  34.032  1.00  0.00           C
ATOM   2496  C34 POPEM  70      56.965  53.555  34.792  1.00  0.00           C
ATOM   2499  C35 POPEM  70      56.255  53.885  36.112  1.00  0.00           C
ATOM   2502  C36 POPEM  70      57.185  54.315  37.262  1.00  0.00           C
ATOM   2505  C37 POPEM  70      56.475  54.255  38.622  1.00  0.00           C
ATOM   2508  C38 POPEM  70      57.395  54.555  39.822  1.00  0.00           C
ATOM   2511  C39 POPEM  70      56.735  54.115  41.142  1.00  0.00           C
ATOM   2514 0C31 POPEM  70      57.565  54.395  42.402  1.00  0.00           C
ATOM   2517 1C31 POPEM  70      56.855  53.835  43.642  1.00  0.00           C
ATOM   2520 2C31 POPEM  70      57.685  53.865  44.932  1.00  0.00           C
ATOM   2523 3C31 POPEM  70      57.895  55.265  45.512  1.00  0.00           C
ATOM   2526 4C31 POPEM  70      58.595  55.215  46.872  1.00  0.00           C
ATOM   2529 5C31 POPEM  70      58.895  56.595  47.472  1.00  0.00           C
ATOM   2532 6C31 POPEM  70      59.515  56.505  48.862  1.00  0.00           C
ATOM   2536  NH3 POPEN  71     128.375 117.275  69.682  1.00  0.00           N
ATOM   2540  C12 POPEN  71     127.295 116.255  69.462  1.00  0.00           C
ATOM   2543  C11 POPEN  71     125.995 116.915  68.972  1.00  0.00           C
ATOM   2546  P   POPEN  71     123.505 116.205  68.562  1.00  0.00           P
ATOM   2547  O13 POPEN  71     122.725 114.955  68.642  1.00  0.00           O
ATOM   2548  O14 POPEN  71     122.985 117.345  69.352  1.00  0.00           O
ATOM   2549  O11 POPEN  71     123.665 116.615  67.042  1.00  0.00           O
ATOM   2550  O12 POPEN  71     125.005 115.905  68.962  1.00  0.00           O
ATOM   2551  C1  POPEN  71     124.215 115.705  66.082  1.00  0.00           C
ATOM   2554  C2  POPEN  71     123.225 115.385  64.922  1.00  0.00           C
ATOM   2556  O21 POPEN  71     122.485 116.545  64.492  1.00  0.00           O
ATOM   2557  C21 POPEN  71     123.175 117.575  63.972  1.00  0.00           C
ATOM   2558  O22 POPEN  71     122.875 118.745  64.162  1.00  0.00           O
ATOM   2559  C22 POPEN  71     124.175 117.125  62.902  1.00  0.00           C
ATOM   2562  C3  POPEN  71     122.255 114.205  65.302  1.00  0.00           C
ATOM   2565  O31 POPEN  71     121.025 114.155  64.532  1.00  0.00           O
ATOM   2566  C31 POPEN  71     121.195 113.935  63.242  1.00  0.00           C
ATOM   2567  O32 POPEN  71     122.265 113.805  62.672  1.00  0.00           O
ATOM   2568  C32 POPEN  71     119.845 113.875  62.502  1.00  0.00           C
ATOM   2571  C23 POPEN  71     124.595 118.305  61.992  1.00  0.00           C
ATOM   2574  C24 POPEN  71     125.465 117.905  60.782  1.00  0.00           C
ATOM   2577  C25 POPEN  71     124.735 117.955  59.432  1.00  0.00           C
ATOM   2580  C26 POPEN  71     124.525 119.365  58.862  1.00  0.00           C
ATOM   2583  C27 POPEN  71     123.545 119.415  57.672  1.00  0.00           C
ATOM   2586  C28 POPEN  71     123.305 120.855  57.172  1.00  0.00           C
ATOM   2589  C29 POPEN  71     122.085 121.025  56.292  1.00  0.00           C
ATOM   2591 0C21 POPEN  71     122.035 120.985  54.952  1.00  0.00           C
ATOM   2593 1C21 POPEN  71     123.185 120.675  54.012  1.00  0.00           C
ATOM   2596 2C21 POPEN  71     122.885 119.445  53.142  1.00  0.00           C
ATOM   2599 3C21 POPEN  71     122.745 118.145  53.962  1.00  0.00           C
ATOM   2602 4C21 POPEN  71     122.465 116.885  53.122  1.00  0.00           C
ATOM   2605 5C21 POPEN  71     121.075 116.925  52.462  1.00  0.00           C
ATOM   2608 6C21 POPEN  71     120.555 115.535  52.072  1.00  0.00           C
ATOM   2611 7C21 POPEN  71     119.135 115.585  51.482  1.00  0.00           C
ATOM   2614 8C21 POPEN  71     118.725 114.295  50.762  1.00  0.00           C
ATOM   2618  C33 POPEN  71     120.055 114.045  60.972  1.00  0.00           C
ATOM   2621  C34 POPEN  71     118.875 113.585  60.112  1.00  0.00           C
ATOM   2624  C35 POPEN  71     119.205 113.565  58.602  1.00  0.00           C
ATOM   2627  C36 POPEN  71     119.455 114.925  57.922  1.00  0.00           C
ATOM   2630  C37 POPEN  71     118.205 115.545  57.262  1.00  0.00           C
ATOM   2633  C38 POPEN  71     118.555 116.585  56.182  1.00  0.00           C
ATOM   2636  C39 POPEN  71     117.335 117.325  55.602  1.00  0.00           C
ATOM   2639 0C31 POPEN  71     117.765 118.305  54.502  1.00  0.00           C
ATOM   2642 1C31 POPEN  71     116.695 118.655  53.452  1.00  0.00           C
ATOM   2645 2C31 POPEN  71     117.335 119.295  52.212  1.00  0.00           C
ATOM   2648 3C31 POPEN  71     116.325 119.765  51.142  1.00  0.00           C
ATOM   2651 4C31 POPEN  71     115.575 118.645  50.412  1.00  0.00           C
ATOM   2654 5C31 POPEN  71     116.425 117.905  49.362  1.00  0.00           C
ATOM   2657 6C31 POPEN  71     115.625 116.845  48.592  1.00  0.00           C
ATOM   2661  NH3 POPEO  72      53.525   7.445  73.982  1.00  0.00           N
ATOM   2665  C12 POPEO  72      54.545   6.485  73.402  1.00  0.00           C
ATOM   2668  C11 POPEO  72      53.915   5.245  72.742  1.00  0.00           C
ATOM   2671  P   POPEO  72      54.435   2.995  71.562  1.00  0.00           P
ATOM   2672  O13 POPEO  72      55.585   2.225  71.062  1.00  0.00           O
ATOM   2673  O14 POPEO  72      53.455   2.205  72.352  1.00  0.00           O
ATOM   2674  O11 POPEO  72      53.695   3.665  70.332  1.00  0.00           O
ATOM   2675  O12 POPEO  72      54.915   4.265  72.402  1.00  0.00           O
ATOM   2676  C1  POPEO  72      54.405   4.325  69.282  1.00  0.00           C
ATOM   2679  C2  POPEO  72      54.315   3.485  67.982  1.00  0.00           C
ATOM   2681  O21 POPEO  72      55.315   3.875  67.012  1.00  0.00           O
ATOM   2682  C21 POPEO  72      55.055   4.845  66.162  1.00  0.00           C
ATOM   2683  O22 POPEO  72      54.345   5.815  66.342  1.00  0.00           O
ATOM   2684  C22 POPEO  72      55.845   4.565  64.882  1.00  0.00           C
ATOM   2687  C3  POPEO  72      52.865   3.445  67.412  1.00  0.00           C
ATOM   2690  O31 POPEO  72      52.775   3.065  66.022  1.00  0.00           O
ATOM   2691  C31 POPEO  72      52.995   1.795  65.732  1.00  0.00           C
ATOM   2692  O32 POPEO  72      53.515   0.965  66.452  1.00  0.00           O
ATOM   2693  C32 POPEO  72      52.395   1.585  64.332  1.00  0.00           C
ATOM   2696  C23 POPEO  72      55.015   4.705  63.592  1.00  0.00           C
ATOM   2699  C24 POPEO  72      55.715   4.005  62.412  1.00  0.00           C
ATOM   2702  C25 POPEO  72      57.025   4.675  61.972  1.00  0.00           C
ATOM   2705  C26 POPEO  72      56.805   6.015  61.272  1.00  0.00           C
ATOM   2708  C27 POPEO  72      58.105   6.615  60.702  1.00  0.00           C
ATOM   2711  C28 POPEO  72      57.915   7.235  59.302  1.00  0.00           C
ATOM   2714  C29 POPEO  72      57.715   6.155  58.262  1.00  0.00           C
ATOM   2716 0C21 POPEO  72      58.075   6.235  56.972  1.00  0.00           C
ATOM   2718 1C21 POPEO  72      58.705   7.425  56.292  1.00  0.00           C
ATOM   2721 2C21 POPEO  72      57.655   8.485  55.892  1.00  0.00           C
ATOM   2724 3C21 POPEO  72      56.525   7.935  55.012  1.00  0.00           C
ATOM   2727 4C21 POPEO  72      55.715   9.035  54.322  1.00  0.00           C
ATOM   2730 5C21 POPEO  72      54.715   9.765  55.232  1.00  0.00           C
ATOM   2733 6C21 POPEO  72      54.475  11.215  54.792  1.00  0.00           C
ATOM   2736 7C21 POPEO  72      53.045  11.705  55.072  1.00  0.00           C
ATOM   2739 8C21 POPEO  72      52.865  13.215  54.882  1.00  0.00           C
ATOM   2743  C33 POPEO  72      52.925   0.375  63.502  1.00  0.00           C
ATOM   2746  C34 POPEO  72      51.745  -0.445  62.962  1.00  0.00           C
ATOM   2749  C35 POPEO  72      51.985  -1.115  61.592  1.00  0.00           C
ATOM   2752  C36 POPEO  72      50.705  -1.825  61.132  1.00  0.00           C
ATOM   2755  C37 POPEO  72      50.675  -2.175  59.632  1.00  0.00           C
ATOM   2758  C38 POPEO  72      49.345  -2.855  59.272  1.00  0.00           C
ATOM   2761  C39 POPEO  72      49.015  -2.895  57.772  1.00  0.00           C
ATOM   2764 0C31 POPEO  72      48.665  -1.515  57.192  1.00  0.00           C
ATOM   2767 1C31 POPEO  72      47.965  -1.605  55.822  1.00  0.00           C
ATOM   2770 2C31 POPEO  72      47.705  -0.245  55.162  1.00  0.00           C
ATOM   2773 3C31 POPEO  72      48.995   0.425  54.662  1.00  0.00           C
ATOM   2776 4C31 POPEO  72      48.755   1.645  53.762  1.00  0.00           C
ATOM   2779 5C31 POPEO  72      50.065   2.175  53.172  1.00  0.00           C
ATOM   2782 6C31 POPEO  72      49.885   3.365  52.222  1.00  0.00           C
ATOM   2786  NH3 POPEP  73     101.035  21.605  25.092  1.00  0.00           N
ATOM   2790  C12 POPEP  73     102.235  21.585  24.192  1.00  0.00           C
ATOM   2793  C11 POPEP  73     103.485  21.125  24.952  1.00  0.00           C
ATOM   2796  P   POPEP  73     104.905  23.265  25.492  1.00  0.00           P
ATOM   2797  O13 POPEP  73     106.085  22.665  24.822  1.00  0.00           O
ATOM   2798  O14 POPEP  73     104.125  24.295  24.772  1.00  0.00           O
ATOM   2799  O11 POPEP  73     105.425  23.855  26.872  1.00  0.00           O
ATOM   2800  O12 POPEP  73     103.875  22.115  25.922  1.00  0.00           O
ATOM   2801  C1  POPEP  73     104.465  24.185  27.892  1.00  0.00           C
ATOM   2804  C2  POPEP  73     105.165  24.115  29.272  1.00  0.00           C
ATOM   2806  O21 POPEP  73     104.155  24.195  30.292  1.00  0.00           O
ATOM   2807  C21 POPEP  73     104.315  23.665  31.522  1.00  0.00           C
ATOM   2808  O22 POPEP  73     103.735  24.125  32.502  1.00  0.00           O
ATOM   2809  C22 POPEP  73     105.135  22.365  31.592  1.00  0.00           C
ATOM   2812  C3  POPEP  73     106.165  25.305  29.382  1.00  0.00           C
ATOM   2815  O31 POPEP  73     107.035  25.155  30.512  1.00  0.00           O
ATOM   2816  C31 POPEP  73     108.135  24.435  30.292  1.00  0.00           C
ATOM   2817  O32 POPEP  73     108.515  24.045  29.202  1.00  0.00           O
ATOM   2818  C32 POPEP  73     108.815  24.095  31.632  1.00  0.00           C
ATOM   2821  C23 POPEP  73     105.165  21.745  33.012  1.00  0.00           C
ATOM   2824  C24 POPEP  73     105.755  20.315  33.072  1.00  0.00           C
ATOM   2827  C25 POPEP  73     106.735  20.185  34.252  1.00  0.00           C
ATOM   2830  C26 POPEP  73     107.055  18.785  34.812  1.00  0.00           C
ATOM   2833  C27 POPEP  73     108.085  18.875  35.962  1.00  0.00           C
ATOM   2836  C28 POPEP  73     108.525  17.505  36.542  1.00  0.00           C
ATOM   2839  C29 POPEP  73     109.815  17.605  37.332  1.00  0.00           C
ATOM   2841 0C21 POPEP  73     110.125  17.085  38.532  1.00  0.00           C
ATOM   2843 1C21 POPEP  73     109.245  16.275  39.452  1.00  0.00           C
ATOM   2846 2C21 POPEP  73     109.695  16.505  40.912  1.00  0.00           C
ATOM   2849 3C21 POPEP  73     108.875  15.745  41.972  1.00  0.00           C
ATOM   2852 4C21 POPEP  73     109.515  15.865  43.372  1.00  0.00           C
ATOM   2855 5C21 POPEP  73     108.635  15.295  44.502  1.00  0.00           C
ATOM   2858 6C21 POPEP  73     107.995  16.395  45.382  1.00  0.00           C
ATOM   2861 7C21 POPEP  73     107.225  15.815  46.572  1.00  0.00           C
ATOM   2864 8C21 POPEP  73     106.685  16.875  47.532  1.00  0.00           C
ATOM   2868  C33 POPEP  73     107.985  24.405  32.912  1.00  0.00           C
ATOM   2871  C34 POPEP  73     108.475  25.645  33.672  1.00  0.00           C
ATOM   2874  C35 POPEP  73     107.405  26.305  34.542  1.00  0.00           C
ATOM   2877  C36 POPEP  73     106.655  25.345  35.482  1.00  0.00           C
ATOM   2880  C37 POPEP  73     105.685  26.095  36.412  1.00  0.00           C
ATOM   2883  C38 POPEP  73     106.175  26.295  37.852  1.00  0.00           C
ATOM   2886  C39 POPEP  73     107.595  26.865  37.992  1.00  0.00           C
ATOM   2889 0C31 POPEP  73     107.945  27.125  39.462  1.00  0.00           C
ATOM   2892 1C31 POPEP  73     109.455  27.305  39.682  1.00  0.00           C
ATOM   2895 2C31 POPEP  73     109.825  27.465  41.172  1.00  0.00           C
ATOM   2898 3C31 POPEP  73     109.515  28.855  41.732  1.00  0.00           C
ATOM   2901 4C31 POPEP  73     109.935  28.975  43.212  1.00  0.00           C
ATOM   2904 5C31 POPEP  73     109.685  30.365  43.802  1.00  0.00           C
ATOM   2907 6C31 POPEP  73     109.945  30.425  45.302  1.00  0.00           C
ATOM   2911  NH3 POPEQ  74     132.765  68.345  66.142  1.00  0.00           N
ATOM   2915  C12 POPEQ  74     131.705  68.865  67.072  1.00  0.00           C
ATOM   2918  C11 POPEQ  74     130.495  67.925  67.152  1.00  0.00           C
ATOM   2921  P   POPEQ  74     128.535  69.685  67.172  1.00  0.00           P
ATOM   2922  O13 POPEQ  74     127.095  69.345  67.212  1.00  0.00           O
ATOM   2923  O14 POPEQ  74     128.905  70.985  67.782  1.00  0.00           O
ATOM   2924  O11 POPEQ  74     128.995  69.705  65.652  1.00  0.00           O
ATOM   2925  O12 POPEQ  74     129.405  68.535  67.832  1.00  0.00           O
ATOM   2926  C1  POPEQ  74     128.405  68.845  64.672  1.00  0.00           C
ATOM   2929  C2  POPEQ  74     127.115  69.445  64.022  1.00  0.00           C
ATOM   2931  O21 POPEQ  74     126.325  68.425  63.362  1.00  0.00           O
ATOM   2932  C21 POPEQ  74     126.905  67.715  62.412  1.00  0.00           C
ATOM   2933  O22 POPEQ  74     127.965  67.945  61.862  1.00  0.00           O
ATOM   2934  C22 POPEQ  74     126.035  66.495  62.102  1.00  0.00           C
ATOM   2937  C3  POPEQ  74     127.395  70.675  63.102  1.00  0.00           C
ATOM   2940  O31 POPEQ  74     126.145  71.315  62.712  1.00  0.00           O
ATOM   2941  C31 POPEQ  74     126.055  71.665  61.432  1.00  0.00           C
ATOM   2942  O32 POPEQ  74     126.935  71.545  60.602  1.00  0.00           O
ATOM   2943  C32 POPEQ  74     124.675  72.305  61.192  1.00  0.00           C
ATOM   2946  C23 POPEQ  74     126.025  66.125  60.602  1.00  0.00           C
ATOM   2949  C24 POPEQ  74     125.315  67.175  59.752  1.00  0.00           C
ATOM   2952  C25 POPEQ  74     124.315  66.575  58.742  1.00  0.00           C
ATOM   2955  C26 POPEQ  74     124.955  66.085  57.442  1.00  0.00           C
ATOM   2958  C27 POPEQ  74     123.915  65.875  56.342  1.00  0.00           C
ATOM   2961  C28 POPEQ  74     124.505  65.435  54.982  1.00  0.00           C
ATOM   2964  C29 POPEQ  74     125.265  66.565  54.332  1.00  0.00           C
ATOM   2966 0C21 POPEQ  74     124.985  67.175  53.162  1.00  0.00           C
ATOM   2968 1C21 POPEQ  74     123.875  66.845  52.202  1.00  0.00           C
ATOM   2971 2C21 POPEQ  74     124.405  66.525  50.782  1.00  0.00           C
ATOM   2974 3C21 POPEQ  74     125.525  65.475  50.772  1.00  0.00           C
ATOM   2977 4C21 POPEQ  74     125.785  64.875  49.382  1.00  0.00           C
ATOM   2980 5C21 POPEQ  74     125.245  63.445  49.232  1.00  0.00           C
ATOM   2983 6C21 POPEQ  74     125.675  62.775  47.922  1.00  0.00           C
ATOM   2986 7C21 POPEQ  74     125.185  61.335  47.802  1.00  0.00           C
ATOM   2989 8C21 POPEQ  74     125.715  60.615  46.562  1.00  0.00           C
ATOM   2993  C33 POPEQ  74     124.225  72.195  59.712  1.00  0.00           C
ATOM   2996  C34 POPEQ  74     123.765  70.775  59.332  1.00  0.00           C
ATOM   2999  C35 POPEQ  74     124.165  70.385  57.902  1.00  0.00           C
ATOM   3002  C36 POPEQ  74     123.205  70.855  56.802  1.00  0.00           C
ATOM   3005  C37 POPEQ  74     123.685  70.345  55.432  1.00  0.00           C
ATOM   3008  C38 POPEQ  74     122.645  70.425  54.302  1.00  0.00           C
ATOM   3011  C39 POPEQ  74     122.425  71.835  53.742  1.00  0.00           C
ATOM   3014 0C31 POPEQ  74     121.685  71.795  52.392  1.00  0.00           C
ATOM   3017 1C31 POPEQ  74     121.655  73.145  51.662  1.00  0.00           C
ATOM   3020 2C31 POPEQ  74     121.095  73.015  50.232  1.00  0.00           C
ATOM   3023 3C31 POPEQ  74     119.565  72.885  50.192  1.00  0.00           C
ATOM   3026 4C31 POPEQ  74     119.035  72.315  48.872  1.00  0.00           C
ATOM   3029 5C31 POPEQ  74     117.505  72.445  48.772  1.00  0.00           C
ATOM   3032 6C31 POPEQ  74     116.825  71.355  47.932  1.00  0.00           C
ATOM   3036  NH3 POPER  75       7.955 117.865  70.132  1.00  0.00           N
ATOM   3040  C12 POPER  75       9.165 118.515  70.742  1.00  0.00           C
ATOM   3043  C11 POPER  75       9.125 118.445  72.282  1.00  0.00           C
ATOM   3046  P   POPER  75      11.175 117.185  73.312  1.00  0.00           P
ATOM   3047  O13 POPER  75      12.635 117.345  73.112  1.00  0.00           O
ATOM   3048  O14 POPER  75      10.665 116.885  74.662  1.00  0.00           O
ATOM   3049  O11 POPER  75      10.615 116.105  72.292  1.00  0.00           O
ATOM   3050  O12 POPER  75      10.445 118.515  72.832  1.00  0.00           O
ATOM   3051  C1  POPER  75      11.475 115.105  71.732  1.00  0.00           C
ATOM   3054  C2  POPER  75      12.075 115.595  70.392  1.00  0.00           C
ATOM   3056  O21 POPER  75      11.535 114.905  69.252  1.00  0.00           O
ATOM   3057  C21 POPER  75      10.255 114.895  69.012  1.00  0.00           C
ATOM   3058  O22 POPER  75       9.395 115.585  69.562  1.00  0.00           O
ATOM   3059  C22 POPER  75       9.985 113.865  67.912  1.00  0.00           C
ATOM   3062  C3  POPER  75      13.615 115.455  70.332  1.00  0.00           C
ATOM   3065  O31 POPER  75      14.155 116.325  69.312  1.00  0.00           O
ATOM   3066  C31 POPER  75      14.155 115.845  68.072  1.00  0.00           C
ATOM   3067  O32 POPER  75      13.995 114.685  67.732  1.00  0.00           O
ATOM   3068  C32 POPER  75      14.295 117.055  67.142  1.00  0.00           C
ATOM   3071  C23 POPER  75       9.435 114.485  66.622  1.00  0.00           C
ATOM   3074  C24 POPER  75      10.435 115.435  65.942  1.00  0.00           C
ATOM   3077  C25 POPER  75       9.915 115.995  64.612  1.00  0.00           C
ATOM   3080  C26 POPER  75      10.995 116.015  63.522  1.00  0.00           C
ATOM   3083  C27 POPER  75      10.595 116.875  62.322  1.00  0.00           C
ATOM   3086  C28 POPER  75      11.355 116.485  61.042  1.00  0.00           C
ATOM   3089  C29 POPER  75      11.625 117.645  60.112  1.00  0.00           C
ATOM   3091 0C21 POPER  75      11.345 117.725  58.802  1.00  0.00           C
ATOM   3093 1C21 POPER  75      10.715 116.635  57.962  1.00  0.00           C
ATOM   3096 2C21 POPER  75      11.435 116.395  56.622  1.00  0.00           C
ATOM   3099 3C21 POPER  75      10.865 115.155  55.912  1.00  0.00           C
ATOM   3102 4C21 POPER  75      11.245 115.055  54.432  1.00  0.00           C
ATOM   3105 5C21 POPER  75      10.525 113.885  53.732  1.00  0.00           C
ATOM   3108 6C21 POPER  75      11.225 112.525  53.882  1.00  0.00           C
ATOM   3111 7C21 POPER  75      10.345 111.375  53.382  1.00  0.00           C
ATOM   3114 8C21 POPER  75      11.095 110.045  53.242  1.00  0.00           C
ATOM   3118  C33 POPER  75      14.695 116.745  65.682  1.00  0.00           C
ATOM   3121  C34 POPER  75      14.535 118.005  64.822  1.00  0.00           C
ATOM   3124  C35 POPER  75      15.325 117.995  63.512  1.00  0.00           C
ATOM   3127  C36 POPER  75      14.925 116.885  62.532  1.00  0.00           C
ATOM   3130  C37 POPER  75      15.405 117.215  61.122  1.00  0.00           C
ATOM   3133  C38 POPER  75      15.085 116.165  60.042  1.00  0.00           C
ATOM   3136  C39 POPER  75      15.435 116.725  58.662  1.00  0.00           C
ATOM   3139 0C31 POPER  75      15.625 115.665  57.562  1.00  0.00           C
ATOM   3142 1C31 POPER  75      16.135 116.305  56.272  1.00  0.00           C
ATOM   3145 2C31 POPER  75      16.805 115.315  55.302  1.00  0.00           C
ATOM   3148 3C31 POPER  75      15.825 114.405  54.562  1.00  0.00           C
ATOM   3151 4C31 POPER  75      16.545 113.535  53.522  1.00  0.00           C
ATOM   3154 5C31 POPER  75      15.575 112.805  52.582  1.00  0.00           C
ATOM   3157 6C31 POPER  75      16.275 111.755  51.712  1.00  0.00           C
ATOM   3161  NH3 POPES  76      47.835  98.965  35.232  1.00  0.00           N
ATOM   3165  C12 POPES  76      47.555 100.395  34.842  1.00  0.00           C
ATOM   3168  C11 POPES  76      46.235 100.475  34.042  1.00  0.00           C
ATOM   3171  P   POPES  76      44.375  98.705  34.542  1.00  0.00           P
ATOM   3172  O13 POPES  76      43.815  98.695  33.182  1.00  0.00           O
ATOM   3173  O14 POPES  76      45.315  97.615  34.882  1.00  0.00           O
ATOM   3174  O11 POPES  76      43.215  98.725  35.602  1.00  0.00           O
ATOM   3175  O12 POPES  76      45.115 100.065  34.822  1.00  0.00           O
ATOM   3176  C1  POPES  76      42.185  99.715  35.592  1.00  0.00           C
ATOM   3179  C2  POPES  76      42.205 100.645  36.842  1.00  0.00           C
ATOM   3181  O21 POPES  76      42.565  99.895  38.022  1.00  0.00           O
ATOM   3182  C21 POPES  76      43.015 100.635  39.022  1.00  0.00           C
ATOM   3183  O22 POPES  76      43.335 101.805  38.972  1.00  0.00           O
ATOM   3184  C22 POPES  76      43.055  99.745  40.282  1.00  0.00           C
ATOM   3187  C3  POPES  76      40.815 101.325  37.022  1.00  0.00           C
ATOM   3190  O31 POPES  76      39.775 100.355  37.322  1.00  0.00           O
ATOM   3191  C31 POPES  76      39.645 100.095  38.612  1.00  0.00           C
ATOM   3192  O32 POPES  76      40.105 100.765  39.512  1.00  0.00           O
ATOM   3193  C32 POPES  76      38.805  98.855  38.862  1.00  0.00           C
ATOM   3196  C23 POPES  76      42.715 100.525  41.582  1.00  0.00           C
ATOM   3199  C24 POPES  76      42.515  99.605  42.802  1.00  0.00           C
ATOM   3202  C25 POPES  76      42.345 100.365  44.132  1.00  0.00           C
ATOM   3205  C26 POPES  76      41.125 101.295  44.132  1.00  0.00           C
ATOM   3208  C27 POPES  76      40.775 101.915  45.492  1.00  0.00           C
ATOM   3211  C28 POPES  76      39.645 102.955  45.352  1.00  0.00           C
ATOM   3214  C29 POPES  76      38.965 103.265  46.652  1.00  0.00           C
ATOM   3216 0C21 POPES  76      39.435 104.065  47.622  1.00  0.00           C
ATOM   3218 1C21 POPES  76      40.765 104.795  47.632  1.00  0.00           C
ATOM   3221 2C21 POPES  76      41.515 104.605  48.972  1.00  0.00           C
ATOM   3224 3C21 POPES  76      40.915 105.405  50.132  1.00  0.00           C
ATOM   3227 4C21 POPES  76      41.545 106.795  50.312  1.00  0.00           C
ATOM   3230 5C21 POPES  76      40.615 107.805  51.022  1.00  0.00           C
ATOM   3233 6C21 POPES  76      39.945 107.245  52.292  1.00  0.00           C
ATOM   3236 7C21 POPES  76      39.085 108.295  53.022  1.00  0.00           C
ATOM   3239 8C21 POPES  76      38.115 107.675  54.032  1.00  0.00           C
ATOM   3243  C33 POPES  76      39.605  97.685  39.472  1.00  0.00           C
ATOM   3246  C34 POPES  76      38.685  96.525  39.872  1.00  0.00           C
ATOM   3249  C35 POPES  76      38.715  96.155  41.362  1.00  0.00           C
ATOM   3252  C36 POPES  76      38.255  97.275  42.312  1.00  0.00           C
ATOM   3255  C37 POPES  76      38.015  96.775  43.742  1.00  0.00           C
ATOM   3258  C38 POPES  76      37.635  97.885  44.742  1.00  0.00           C
ATOM   3261  C39 POPES  76      38.855  98.635  45.282  1.00  0.00           C
ATOM   3264 0C31 POPES  76      39.505  97.925  46.472  1.00  0.00           C
ATOM   3267 1C31 POPES  76      38.905  98.325  47.832  1.00  0.00           C
ATOM   3270 2C31 POPES  76      39.275  97.325  48.932  1.00  0.00           C
ATOM   3273 3C31 POPES  76      39.345  97.925  50.352  1.00  0.00           C
ATOM   3276 4C31 POPES  76      38.045  98.585  50.842  1.00  0.00           C
ATOM   3279 5C31 POPES  76      38.165  98.995  52.322  1.00  0.00           C
ATOM   3282 6C31 POPES  76      36.905  99.625  52.922  1.00  0.00           C
ATOM   3286  NH3 POPET  77     118.095  97.065  73.662  1.00  0.00           N
ATOM   3290  C12 POPET  77     116.765  97.205  74.342  1.00  0.00           C
ATOM   3293  C11 POPET  77     116.735  96.395  75.652  1.00  0.00           C
ATOM   3296  P   POPET  77     114.465  95.095  75.942  1.00  0.00           P
ATOM   3297  O13 POPET  77     114.865  93.965  76.812  1.00  0.00           O
ATOM   3298  O14 POPET  77     113.025  95.455  75.972  1.00  0.00           O
ATOM   3299  O11 POPET  77     114.805  94.665  74.462  1.00  0.00           O
ATOM   3300  O12 POPET  77     115.415  96.335  76.202  1.00  0.00           O
ATOM   3301  C1  POPET  77     115.555  93.475  74.192  1.00  0.00           C
ATOM   3304  C2  POPET  77     115.885  93.415  72.682  1.00  0.00           C
ATOM   3306  O21 POPET  77     114.745  92.945  71.962  1.00  0.00           O
ATOM   3307  C21 POPET  77     114.455  91.665  71.832  1.00  0.00           C
ATOM   3308  O22 POPET  77     115.035  90.725  72.352  1.00  0.00           O
ATOM   3309  C22 POPET  77     113.235  91.555  70.932  1.00  0.00           C
ATOM   3312  C3  POPET  77     117.275  92.725  72.392  1.00  0.00           C
ATOM   3315  O31 POPET  77     117.795  92.985  71.072  1.00  0.00           O
ATOM   3316  C31 POPET  77     118.315  94.215  70.902  1.00  0.00           C
ATOM   3317  O32 POPET  77     118.315  95.095  71.742  1.00  0.00           O
ATOM   3318  C32 POPET  77     118.815  94.345  69.452  1.00  0.00           C
ATOM   3321  C23 POPET  77     113.505  92.055  69.492  1.00  0.00           C
ATOM   3324  C24 POPET  77     112.385  92.975  68.972  1.00  0.00           C
ATOM   3327  C25 POPET  77     112.715  93.615  67.612  1.00  0.00           C
ATOM   3330  C26 POPET  77     112.525  92.655  66.442  1.00  0.00           C
ATOM   3333  C27 POPET  77     113.265  93.125  65.182  1.00  0.00           C
ATOM   3336  C28 POPET  77     113.035  92.195  63.982  1.00  0.00           C
ATOM   3339  C29 POPET  77     113.955  92.525  62.832  1.00  0.00           C
ATOM   3341 0C21 POPET  77     114.265  91.665  61.862  1.00  0.00           C
ATOM   3343 1C21 POPET  77     113.675  90.285  61.762  1.00  0.00           C
ATOM   3346 2C21 POPET  77     113.735  89.715  60.332  1.00  0.00           C
ATOM   3349 3C21 POPET  77     113.175  88.285  60.312  1.00  0.00           C
ATOM   3352 4C21 POPET  77     113.165  87.675  58.912  1.00  0.00           C
ATOM   3355 5C21 POPET  77     112.535  86.275  58.912  1.00  0.00           C
ATOM   3358 6C21 POPET  77     112.405  85.705  57.502  1.00  0.00           C
ATOM   3361 7C21 POPET  77     111.445  84.515  57.432  1.00  0.00           C
ATOM   3364 8C21 POPET  77     111.315  83.935  56.032  1.00  0.00           C
ATOM   3368  C33 POPET  77     119.795  95.525  69.252  1.00  0.00           C
ATOM   3371  C34 POPET  77     121.095  95.125  68.542  1.00  0.00           C
ATOM   3374  C35 POPET  77     121.055  95.205  67.002  1.00  0.00           C
ATOM   3377  C36 POPET  77     121.405  96.595  66.452  1.00  0.00           C
ATOM   3380  C37 POPET  77     121.305  96.675  64.922  1.00  0.00           C
ATOM   3383  C38 POPET  77     121.135  98.105  64.382  1.00  0.00           C
ATOM   3386  C39 POPET  77     120.895  98.125  62.862  1.00  0.00           C
ATOM   3389 0C31 POPET  77     120.305  99.445  62.322  1.00  0.00           C
ATOM   3392 1C31 POPET  77     119.675  99.265  60.932  1.00  0.00           C
ATOM   3395 2C31 POPET  77     118.905 100.485  60.422  1.00  0.00           C
ATOM   3398 3C31 POPET  77     119.765 101.505  59.652  1.00  0.00           C
ATOM   3401 4C31 POPET  77     118.925 102.645  59.052  1.00  0.00           C
ATOM   3404 5C31 POPET  77     119.735 103.595  58.162  1.00  0.00           C
ATOM   3407 6C31 POPET  77     118.895 104.725  57.562  1.00  0.00           C
ATOM   3411  NH3 POPEU  78      62.245  23.815  31.372  1.00  0.00           N
ATOM   3415  C12 POPEU  78      60.885  23.275  31.732  1.00  0.00           C
ATOM   3418  C11 POPEU  78      60.515  22.135  30.762  1.00  0.00           C
ATOM   3421  P   POPEU  78      59.375  19.825  31.402  1.00  0.00           P
ATOM   3422  O13 POPEU  78      57.965  19.445  31.562  1.00  0.00           O
ATOM   3423  O14 POPEU  78      60.145  19.205  30.282  1.00  0.00           O
ATOM   3424  O11 POPEU  78      60.175  19.635  32.732  1.00  0.00           O
ATOM   3425  O12 POPEU  78      59.385  21.405  31.232  1.00  0.00           O
ATOM   3426  C1  POPEU  78      60.025  20.475  33.882  1.00  0.00           C
ATOM   3429  C2  POPEU  78      59.625  19.665  35.142  1.00  0.00           C
ATOM   3431  O21 POPEU  78      60.665  18.705  35.432  1.00  0.00           O
ATOM   3432  C21 POPEU  78      60.955  18.475  36.702  1.00  0.00           C
ATOM   3433  O22 POPEU  78      60.485  19.065  37.662  1.00  0.00           O
ATOM   3434  C22 POPEU  78      62.055  17.405  36.692  1.00  0.00           C
ATOM   3437  C3  POPEU  78      58.285  18.915  34.872  1.00  0.00           C
ATOM   3440  O31 POPEU  78      57.765  18.235  36.032  1.00  0.00           O
ATOM   3441  C31 POPEU  78      57.255  19.055  36.952  1.00  0.00           C
ATOM   3442  O32 POPEU  78      57.045  20.245  36.782  1.00  0.00           O
ATOM   3443  C32 POPEU  78      56.945  18.285  38.232  1.00  0.00           C
ATOM   3446  C23 POPEU  78      62.655  17.095  38.072  1.00  0.00           C
ATOM   3449  C24 POPEU  78      61.785  16.155  38.922  1.00  0.00           C
ATOM   3452  C25 POPEU  78      62.435  15.915  40.282  1.00  0.00           C
ATOM   3455  C26 POPEU  78      61.715  14.905  41.182  1.00  0.00           C
ATOM   3458  C27 POPEU  78      62.525  14.715  42.472  1.00  0.00           C
ATOM   3461  C28 POPEU  78      61.935  13.695  43.452  1.00  0.00           C
ATOM   3464  C29 POPEU  78      62.875  13.565  44.622  1.00  0.00           C
ATOM   3466 0C21 POPEU  78      62.535  13.345  45.902  1.00  0.00           C
ATOM   3468 1C21 POPEU  78      61.135  13.145  46.442  1.00  0.00           C
ATOM   3471 2C21 POPEU  78      60.755  14.185  47.502  1.00  0.00           C
ATOM   3474 3C21 POPEU  78      60.615  15.615  46.952  1.00  0.00           C
ATOM   3477 4C21 POPEU  78      60.505  16.665  48.062  1.00  0.00           C
ATOM   3480 5C21 POPEU  78      59.265  16.505  48.962  1.00  0.00           C
ATOM   3483 6C21 POPEU  78      59.265  17.515  50.122  1.00  0.00           C
ATOM   3486 7C21 POPEU  78      58.015  17.405  51.002  1.00  0.00           C
ATOM   3489 8C21 POPEU  78      58.035  18.405  52.162  1.00  0.00           C
ATOM   3493  C33 POPEU  78      56.935  19.165  39.502  1.00  0.00           C
ATOM   3496  C34 POPEU  78      57.375  18.375  40.742  1.00  0.00           C
ATOM   3499  C35 POPEU  78      57.545  19.245  42.002  1.00  0.00           C
ATOM   3502  C36 POPEU  78      56.205  19.735  42.562  1.00  0.00           C
ATOM   3505  C37 POPEU  78      56.325  20.375  43.962  1.00  0.00           C
ATOM   3508  C38 POPEU  78      54.945  20.735  44.522  1.00  0.00           C
ATOM   3511  C39 POPEU  78      54.985  21.405  45.902  1.00  0.00           C
ATOM   3514 0C31 POPEU  78      55.095  20.395  47.042  1.00  0.00           C
ATOM   3517 1C31 POPEU  78      55.205  21.065  48.412  1.00  0.00           C
ATOM   3520 2C31 POPEU  78      55.045  20.065  49.562  1.00  0.00           C
ATOM   3523 3C31 POPEU  78      55.435  20.625  50.942  1.00  0.00           C
ATOM   3526 4C31 POPEU  78      54.725  21.925  51.322  1.00  0.00           C
ATOM   3529 5C31 POPEU  78      55.035  22.355  52.772  1.00  0.00           C
ATOM   3532 6C31 POPEU  78      54.445  23.705  53.162  1.00  0.00           C
ATOM   3536  NH3 POPEV  79      37.335  64.985  69.812  1.00  0.00           N
ATOM   3540  C12 POPEV  79      38.745  64.915  69.282  1.00  0.00           C
ATOM   3543  C11 POPEV  79      39.765  65.435  70.312  1.00  0.00           C
ATOM   3546  P   POPEV  79      41.685  66.725  69.052  1.00  0.00           P
ATOM   3547  O13 POPEV  79      42.665  66.295  68.032  1.00  0.00           O
ATOM   3548  O14 POPEV  79      42.225  67.565  70.152  1.00  0.00           O
ATOM   3549  O11 POPEV  79      40.445  67.395  68.352  1.00  0.00           O
ATOM   3550  O12 POPEV  79      41.065  65.435  69.742  1.00  0.00           O
ATOM   3551  C1  POPEV  79      40.565  68.605  67.592  1.00  0.00           C
ATOM   3554  C2  POPEV  79      40.015  68.485  66.142  1.00  0.00           C
ATOM   3556  O21 POPEV  79      39.655  69.815  65.712  1.00  0.00           O
ATOM   3557  C21 POPEV  79      39.615  70.085  64.402  1.00  0.00           C
ATOM   3558  O22 POPEV  79      38.745  70.725  63.862  1.00  0.00           O
ATOM   3559  C22 POPEV  79      40.905  69.675  63.682  1.00  0.00           C
ATOM   3562  C3  POPEV  79      38.785  67.515  66.042  1.00  0.00           C
ATOM   3565  O31 POPEV  79      38.075  67.575  64.782  1.00  0.00           O
ATOM   3566  C31 POPEV  79      38.375  66.625  63.902  1.00  0.00           C
ATOM   3567  O32 POPEV  79      39.295  65.835  64.012  1.00  0.00           O
ATOM   3568  C32 POPEV  79      37.415  66.725  62.702  1.00  0.00           C
ATOM   3571  C23 POPEV  79      40.985  70.335  62.282  1.00  0.00           C
ATOM   3574  C24 POPEV  79      42.265  69.955  61.532  1.00  0.00           C
ATOM   3577  C25 POPEV  79      42.265  70.345  60.052  1.00  0.00           C
ATOM   3580  C26 POPEV  79      42.245  71.865  59.822  1.00  0.00           C
ATOM   3583  C27 POPEV  79      42.215  72.265  58.342  1.00  0.00           C
ATOM   3586  C28 POPEV  79      41.675  73.695  58.162  1.00  0.00           C
ATOM   3589  C29 POPEV  79      41.395  74.025  56.712  1.00  0.00           C
ATOM   3591 0C21 POPEV  79      41.835  75.125  56.062  1.00  0.00           C
ATOM   3593 1C21 POPEV  79      42.695  76.205  56.662  1.00  0.00           C
ATOM   3596 2C21 POPEV  79      43.445  77.015  55.582  1.00  0.00           C
ATOM   3599 3C21 POPEV  79      44.145  78.225  56.202  1.00  0.00           C
ATOM   3602 4C21 POPEV  79      44.765  79.155  55.162  1.00  0.00           C
ATOM   3605 5C21 POPEV  79      45.115  80.525  55.732  1.00  0.00           C
ATOM   3608 6C21 POPEV  79      45.785  81.475  54.732  1.00  0.00           C
ATOM   3611 7C21 POPEV  79      46.055  82.835  55.392  1.00  0.00           C
ATOM   3614 8C21 POPEV  79      46.705  83.875  54.482  1.00  0.00           C
ATOM   3618  C33 POPEV  79      37.345  68.145  62.102  1.00  0.00           C
ATOM   3621  C34 POPEV  79      36.265  68.325  61.022  1.00  0.00           C
ATOM   3624  C35 POPEV  79      36.555  67.655  59.672  1.00  0.00           C
ATOM   3627  C36 POPEV  79      37.885  68.125  59.072  1.00  0.00           C
ATOM   3630  C37 POPEV  79      38.105  67.705  57.612  1.00  0.00           C
ATOM   3633  C38 POPEV  79      39.465  68.195  57.082  1.00  0.00           C
ATOM   3636  C39 POPEV  79      39.855  67.565  55.742  1.00  0.00           C
ATOM   3639 0C31 POPEV  79      41.145  66.735  55.842  1.00  0.00           C
ATOM   3642 1C31 POPEV  79      41.395  65.895  54.582  1.00  0.00           C
ATOM   3645 2C31 POPEV  79      42.585  64.925  54.742  1.00  0.00           C
ATOM   3648 3C31 POPEV  79      42.885  64.135  53.462  1.00  0.00           C
ATOM   3651 4C31 POPEV  79      41.835  63.065  53.122  1.00  0.00           C
ATOM   3654 5C31 POPEV  79      42.145  62.315  51.832  1.00  0.00           C
ATOM   3657 6C31 POPEV  79      41.135  61.205  51.522  1.00  0.00           C
ATOM   3661  NH3 POPEW  80     120.235 102.945  72.832  1.00  0.00           N
ATOM   3665  C12 POPEW  80     120.945 104.255  72.972  1.00  0.00           C
ATOM   3668  C11 POPEW  80     122.065 104.495  71.932  1.00  0.00           C
ATOM   3671  P   POPEW  80     123.955 106.285  72.452  1.00  0.00           P
ATOM   3672  O13 POPEW  80     123.955 107.615  73.112  1.00  0.00           O
ATOM   3673  O14 POPEW  80     124.575 105.185  73.222  1.00  0.00           O
ATOM   3674  O11 POPEW  80     124.735 106.575  71.112  1.00  0.00           O
ATOM   3675  O12 POPEW  80     122.485 105.865  71.972  1.00  0.00           O
ATOM   3676  C1  POPEW  80     124.545 105.835  69.902  1.00  0.00           C
ATOM   3679  C2  POPEW  80     123.955 106.695  68.752  1.00  0.00           C
ATOM   3681  O21 POPEW  80     124.265 106.065  67.482  1.00  0.00           O
ATOM   3682  C21 POPEW  80     123.245 105.515  66.862  1.00  0.00           C
ATOM   3683  O22 POPEW  80     122.125 105.365  67.322  1.00  0.00           O
ATOM   3684  C22 POPEW  80     123.655 105.165  65.432  1.00  0.00           C
ATOM   3687  C3  POPEW  80     124.565 108.115  68.762  1.00  0.00           C
ATOM   3690  O31 POPEW  80     124.105 108.925  67.662  1.00  0.00           O
ATOM   3691  C31 POPEW  80     123.395 110.005  67.952  1.00  0.00           C
ATOM   3692  O32 POPEW  80     123.035 110.315  69.072  1.00  0.00           O
ATOM   3693  C32 POPEW  80     123.155 110.795  66.662  1.00  0.00           C
ATOM   3696  C23 POPEW  80     122.715 105.845  64.412  1.00  0.00           C
ATOM   3699  C24 POPEW  80     123.225 105.825  62.962  1.00  0.00           C
ATOM   3702  C25 POPEW  80     123.035 104.505  62.202  1.00  0.00           C
ATOM   3705  C26 POPEW  80     124.185 103.495  62.372  1.00  0.00           C
ATOM   3708  C27 POPEW  80     124.065 102.305  61.402  1.00  0.00           C
ATOM   3711  C28 POPEW  80     124.905 101.085  61.822  1.00  0.00           C
ATOM   3714  C29 POPEW  80     125.515 100.305  60.672  1.00  0.00           C
ATOM   3716 0C21 POPEW  80     124.885  99.465  59.832  1.00  0.00           C
ATOM   3718 1C21 POPEW  80     123.425  99.125  59.782  1.00  0.00           C
ATOM   3721 2C21 POPEW  80     122.965  98.815  58.342  1.00  0.00           C
ATOM   3724 3C21 POPEW  80     122.985 100.025  57.402  1.00  0.00           C
ATOM   3727 4C21 POPEW  80     122.645  99.705  55.932  1.00  0.00           C
ATOM   3730 5C21 POPEW  80     123.755  98.895  55.242  1.00  0.00           C
ATOM   3733 6C21 POPEW  80     123.515  98.655  53.742  1.00  0.00           C
ATOM   3736 7C21 POPEW  80     124.735  98.035  53.042  1.00  0.00           C
ATOM   3739 8C21 POPEW  80     124.665  98.035  51.512  1.00  0.00           C
ATOM   3743  C33 POPEW  80     122.125 110.135  65.692  1.00  0.00           C
ATOM   3746  C34 POPEW  80     122.585 110.165  64.222  1.00  0.00           C
ATOM   3749  C35 POPEW  80     121.495 109.695  63.252  1.00  0.00           C
ATOM   3752  C36 POPEW  80     121.965 109.615  61.782  1.00  0.00           C
ATOM   3755  C37 POPEW  80     120.845 109.125  60.842  1.00  0.00           C
ATOM   3758  C38 POPEW  80     121.305 108.835  59.402  1.00  0.00           C
ATOM   3761  C39 POPEW  80     121.915 110.045  58.682  1.00  0.00           C
ATOM   3764 0C31 POPEW  80     122.035 109.845  57.162  1.00  0.00           C
ATOM   3767 1C31 POPEW  80     122.885 110.925  56.482  1.00  0.00           C
ATOM   3770 2C31 POPEW  80     122.435 111.245  55.042  1.00  0.00           C
ATOM   3773 3C31 POPEW  80     122.525 110.065  54.062  1.00  0.00           C
ATOM   3776 4C31 POPEW  80     121.695 110.315  52.792  1.00  0.00           C
ATOM   3779 5C31 POPEW  80     121.825 109.185  51.762  1.00  0.00           C
ATOM   3782 6C31 POPEW  80     120.965 109.395  50.522  1.00  0.00           C
ATOM   3786  NH3 POPEX  81      17.755 126.705  71.422  1.00  0.00           N
ATOM   3790  C12 POPEX  81      18.555 125.525  71.902  1.00  0.00           C
ATOM   3793  C11 POPEX  81      19.565 125.035  70.832  1.00  0.00           C
ATOM   3796  P   POPEX  81      20.675 127.005  69.432  1.00  0.00           P
ATOM   3797  O13 POPEX  81      19.595 127.975  69.702  1.00  0.00           O
ATOM   3798  O14 POPEX  81      22.055 127.515  69.252  1.00  0.00           O
ATOM   3799  O11 POPEX  81      20.315 126.125  68.182  1.00  0.00           O
ATOM   3800  O12 POPEX  81      20.635 125.965  70.612  1.00  0.00           O
ATOM   3801  C1  POPEX  81      19.225 126.475  67.332  1.00  0.00           C
ATOM   3804  C2  POPEX  81      19.195 125.475  66.152  1.00  0.00           C
ATOM   3806  O21 POPEX  81      18.195 125.915  65.212  1.00  0.00           O
ATOM   3807  C21 POPEX  81      18.415 125.515  63.952  1.00  0.00           C
ATOM   3808  O22 POPEX  81      19.405 124.925  63.572  1.00  0.00           O
ATOM   3809  C22 POPEX  81      17.245 125.945  63.052  1.00  0.00           C
ATOM   3812  C3  POPEX  81      18.905 124.035  66.652  1.00  0.00           C
ATOM   3815  O31 POPEX  81      19.315 123.095  65.642  1.00  0.00           O
ATOM   3816  C31 POPEX  81      18.635 121.985  65.522  1.00  0.00           C
ATOM   3817  O32 POPEX  81      17.855 121.515  66.332  1.00  0.00           O
ATOM   3818  C32 POPEX  81      19.065 121.305  64.222  1.00  0.00           C
ATOM   3821  C23 POPEX  81      17.145 125.085  61.762  1.00  0.00           C
ATOM   3824  C24 POPEX  81      15.845 125.315  60.972  1.00  0.00           C
ATOM   3827  C25 POPEX  81      15.845 126.535  60.022  1.00  0.00           C
ATOM   3830  C26 POPEX  81      14.475 126.685  59.342  1.00  0.00           C
ATOM   3833  C27 POPEX  81      14.365 127.835  58.322  1.00  0.00           C
ATOM   3836  C28 POPEX  81      14.855 127.445  56.922  1.00  0.00           C
ATOM   3839  C29 POPEX  81      14.565 128.495  55.882  1.00  0.00           C
ATOM   3841 0C21 POPEX  81      14.725 128.355  54.552  1.00  0.00           C
ATOM   3843 1C21 POPEX  81      15.175 127.085  53.862  1.00  0.00           C
ATOM   3846 2C21 POPEX  81      16.705 126.885  53.842  1.00  0.00           C
ATOM   3849 3C21 POPEX  81      17.485 127.915  53.002  1.00  0.00           C
ATOM   3852 4C21 POPEX  81      18.935 127.485  52.742  1.00  0.00           C
ATOM   3855 5C21 POPEX  81      19.035 126.415  51.632  1.00  0.00           C
ATOM   3858 6C21 POPEX  81      20.395 125.695  51.592  1.00  0.00           C
ATOM   3861 7C21 POPEX  81      20.455 124.665  50.462  1.00  0.00           C
ATOM   3864 8C21 POPEX  81      21.745 123.845  50.452  1.00  0.00           C
ATOM   3868  C33 POPEX  81      17.935 121.065  63.202  1.00  0.00           C
ATOM   3871  C34 POPEX  81      18.525 121.145  61.782  1.00  0.00           C
ATOM   3874  C35 POPEX  81      17.635 120.575  60.672  1.00  0.00           C
ATOM   3877  C36 POPEX  81      16.485 121.495  60.252  1.00  0.00           C
ATOM   3880  C37 POPEX  81      15.835 121.005  58.952  1.00  0.00           C
ATOM   3883  C38 POPEX  81      14.635 121.835  58.482  1.00  0.00           C
ATOM   3886  C39 POPEX  81      14.095 121.325  57.142  1.00  0.00           C
ATOM   3889 0C31 POPEX  81      12.655 121.755  56.842  1.00  0.00           C
ATOM   3892 1C31 POPEX  81      12.085 121.045  55.602  1.00  0.00           C
ATOM   3895 2C31 POPEX  81      10.595 120.725  55.752  1.00  0.00           C
ATOM   3898 3C31 POPEX  81      10.035 119.885  54.592  1.00  0.00           C
ATOM   3901 4C31 POPEX  81       8.575 119.465  54.822  1.00  0.00           C
ATOM   3904 5C31 POPEX  81       8.085 118.425  53.812  1.00  0.00           C
ATOM   3907 6C31 POPEX  81       6.655 117.945  54.092  1.00  0.00           C
ATOM   3911  NH3 POPEY  82      92.435   0.675  32.642  1.00  0.00           N
ATOM   3915  C12 POPEY  82      92.015  -0.685  33.112  1.00  0.00           C
ATOM   3918  C11 POPEY  82      90.735  -0.655  33.962  1.00  0.00           C
ATOM   3921  P   POPEY  82      89.195  -2.335  35.292  1.00  0.00           P
ATOM   3922  O13 POPEY  82      87.875  -2.105  34.672  1.00  0.00           O
ATOM   3923  O14 POPEY  82      89.355  -3.735  35.722  1.00  0.00           O
ATOM   3924  O11 POPEY  82      89.455  -1.345  36.492  1.00  0.00           O
ATOM   3925  O12 POPEY  82      90.295  -1.995  34.202  1.00  0.00           O
ATOM   3926  C1  POPEY  82      88.715  -0.135  36.662  1.00  0.00           C
ATOM   3929  C2  POPEY  82      89.515   0.865  37.562  1.00  0.00           C
ATOM   3931  O21 POPEY  82      89.675   0.435  38.922  1.00  0.00           O
ATOM   3932  C21 POPEY  82      88.605   0.405  39.692  1.00  0.00           C
ATOM   3933  O22 POPEY  82      87.455   0.585  39.332  1.00  0.00           O
ATOM   3934  C22 POPEY  82      89.035   0.175  41.152  1.00  0.00           C
ATOM   3937  C3  POPEY  82      88.995   2.335  37.462  1.00  0.00           C
ATOM   3940  O31 POPEY  82      89.785   3.205  38.302  1.00  0.00           O
ATOM   3941  C31 POPEY  82      90.275   4.295  37.742  1.00  0.00           C
ATOM   3942  O32 POPEY  82      90.065   4.655  36.592  1.00  0.00           O
ATOM   3943  C32 POPEY  82      91.105   5.125  38.722  1.00  0.00           C
ATOM   3946  C23 POPEY  82      89.035   1.445  42.042  1.00  0.00           C
ATOM   3949  C24 POPEY  82      89.895   1.275  43.312  1.00  0.00           C
ATOM   3952  C25 POPEY  82      89.305   0.375  44.412  1.00  0.00           C
ATOM   3955  C26 POPEY  82      88.185   1.035  45.232  1.00  0.00           C
ATOM   3958  C27 POPEY  82      87.815   0.195  46.462  1.00  0.00           C
ATOM   3961  C28 POPEY  82      86.545   0.645  47.202  1.00  0.00           C
ATOM   3964  C29 POPEY  82      86.145  -0.385  48.232  1.00  0.00           C
ATOM   3966 0C21 POPEY  82      86.135  -0.255  49.572  1.00  0.00           C
ATOM   3968 1C21 POPEY  82      86.535   0.965  50.372  1.00  0.00           C
ATOM   3971 2C21 POPEY  82      87.245   0.605  51.692  1.00  0.00           C
ATOM   3974 3C21 POPEY  82      88.635  -0.045  51.512  1.00  0.00           C
ATOM   3977 4C21 POPEY  82      89.345  -0.275  52.852  1.00  0.00           C
ATOM   3980 5C21 POPEY  82      90.715  -0.945  52.702  1.00  0.00           C
ATOM   3983 6C21 POPEY  82      91.375  -1.185  54.072  1.00  0.00           C
ATOM   3986 7C21 POPEY  82      92.715  -1.915  54.002  1.00  0.00           C
ATOM   3989 8C21 POPEY  82      93.295  -2.215  55.382  1.00  0.00           C
ATOM   3993  C33 POPEY  82      91.395   4.495  40.102  1.00  0.00           C
ATOM   3996  C34 POPEY  82      92.275   5.435  40.932  1.00  0.00           C
ATOM   3999  C35 POPEY  82      92.785   4.815  42.232  1.00  0.00           C
ATOM   4002  C36 POPEY  82      91.725   4.705  43.332  1.00  0.00           C
ATOM   4005  C37 POPEY  82      92.235   3.875  44.512  1.00  0.00           C
ATOM   4008  C38 POPEY  82      91.315   3.905  45.742  1.00  0.00           C
ATOM   4011  C39 POPEY  82      91.395   5.235  46.492  1.00  0.00           C
ATOM   4014 0C31 POPEY  82      90.915   5.115  47.952  1.00  0.00           C
ATOM   4017 1C31 POPEY  82      91.415   6.295  48.792  1.00  0.00           C
ATOM   4020 2C31 POPEY  82      91.145   6.125  50.292  1.00  0.00           C
ATOM   4023 3C31 POPEY  82      89.655   6.175  50.652  1.00  0.00           C
ATOM   4026 4C31 POPEY  82      89.455   6.455  52.142  1.00  0.00           C
ATOM   4029 5C31 POPEY  82      87.975   6.575  52.542  1.00  0.00           C
ATOM   4032 6C31 POPEY  82      87.785   6.995  54.002  1.00  0.00           C
ATOM   4036  NH3 POPEZ  83      86.795  12.175  28.712  1.00  0.00           N
ATOM   4040  C12 POPEZ  83      88.195  12.055  28.182  1.00  0.00           C
ATOM   4043  C11 POPEZ  83      89.245  11.995  29.312  1.00  0.00           C
ATOM   4046  P   POPEZ  83      89.165  14.395  30.282  1.00  0.00           P
ATOM   4047  O13 POPEZ  83      90.605  14.665  30.172  1.00  0.00           O
ATOM   4048  O14 POPEZ  83      88.285  14.865  29.192  1.00  0.00           O
ATOM   4049  O11 POPEZ  83      88.595  14.865  31.692  1.00  0.00           O
ATOM   4050  O12 POPEZ  83      88.925  12.855  30.412  1.00  0.00           O
ATOM   4051  C1  POPEZ  83      87.725  16.005  31.792  1.00  0.00           C
ATOM   4054  C2  POPEZ  83      86.965  16.045  33.162  1.00  0.00           C
ATOM   4056  O21 POPEZ  83      87.315  17.235  33.892  1.00  0.00           O
ATOM   4057  C21 POPEZ  83      86.415  17.615  34.782  1.00  0.00           C
ATOM   4058  O22 POPEZ  83      85.255  17.235  34.822  1.00  0.00           O
ATOM   4059  C22 POPEZ  83      87.025  18.685  35.702  1.00  0.00           C
ATOM   4062  C3  POPEZ  83      87.285  14.775  34.022  1.00  0.00           C
ATOM   4065  O31 POPEZ  83      86.715  14.785  35.352  1.00  0.00           O
ATOM   4066  C31 POPEZ  83      85.435  14.445  35.422  1.00  0.00           C
ATOM   4067  O32 POPEZ  83      84.705  14.215  34.472  1.00  0.00           O
ATOM   4068  C32 POPEZ  83      84.975  14.495  36.882  1.00  0.00           C
ATOM   4071  C23 POPEZ  83      87.125  18.395  37.222  1.00  0.00           C
ATOM   4074  C24 POPEZ  83      87.735  19.635  37.902  1.00  0.00           C
ATOM   4077  C25 POPEZ  83      87.785  19.625  39.432  1.00  0.00           C
ATOM   4080  C26 POPEZ  83      88.755  20.685  39.982  1.00  0.00           C
ATOM   4083  C27 POPEZ  83      88.925  20.615  41.502  1.00  0.00           C
ATOM   4086  C28 POPEZ  83      90.075  21.505  42.032  1.00  0.00           C
ATOM   4089  C29 POPEZ  83      90.415  21.175  43.462  1.00  0.00           C
ATOM   4091 0C21 POPEZ  83      90.605  22.015  44.492  1.00  0.00           C
ATOM   4093 1C21 POPEZ  83      90.535  23.525  44.482  1.00  0.00           C
ATOM   4096 2C21 POPEZ  83      89.695  24.105  45.632  1.00  0.00           C
ATOM   4099 3C21 POPEZ  83      88.175  23.925  45.452  1.00  0.00           C
ATOM   4102 4C21 POPEZ  83      87.405  25.255  45.362  1.00  0.00           C
ATOM   4105 5C21 POPEZ  83      87.365  26.065  46.672  1.00  0.00           C
ATOM   4108 6C21 POPEZ  83      86.715  25.275  47.822  1.00  0.00           C
ATOM   4111 7C21 POPEZ  83      86.115  26.145  48.922  1.00  0.00           C
ATOM   4114 8C21 POPEZ  83      85.505  25.295  50.032  1.00  0.00           C
ATOM   4118  C33 POPEZ  83      86.085  14.245  37.932  1.00  0.00           C
ATOM   4121  C34 POPEZ  83      85.575  14.425  39.372  1.00  0.00           C
ATOM   4124  C35 POPEZ  83      86.685  14.235  40.402  1.00  0.00           C
ATOM   4127  C36 POPEZ  83      86.175  14.305  41.852  1.00  0.00           C
ATOM   4130  C37 POPEZ  83      87.265  13.955  42.872  1.00  0.00           C
ATOM   4133  C38 POPEZ  83      86.695  13.425  44.202  1.00  0.00           C
ATOM   4136  C39 POPEZ  83      85.895  14.445  45.012  1.00  0.00           C
ATOM   4139 0C31 POPEZ  83      86.785  15.305  45.922  1.00  0.00           C
ATOM   4142 1C31 POPEZ  83      85.995  15.905  47.102  1.00  0.00           C
ATOM   4145 2C31 POPEZ  83      86.885  16.265  48.312  1.00  0.00           C
ATOM   4148 3C31 POPEZ  83      87.385  15.015  49.052  1.00  0.00           C
ATOM   4151 4C31 POPEZ  83      88.205  15.325  50.312  1.00  0.00           C
ATOM   4154 5C31 POPEZ  83      88.825  14.045  50.902  1.00  0.00           C
ATOM   4157 6C31 POPEZ  83      89.545  14.255  52.232  1.00  0.00           C
ATOM   4161  NH3 POPEa  84     100.365  13.245  70.852  1.00  0.00           N
ATOM   4165  C12 POPEa  84     100.805  12.415  69.662  1.00  0.00           C
ATOM   4168  C11 POPEa  84     100.215  10.995  69.662  1.00  0.00           C
ATOM   4171  P   POPEa  84     101.335   8.645  69.262  1.00  0.00           P
ATOM   4172  O13 POPEa  84     102.575   7.995  69.732  1.00  0.00           O
ATOM   4173  O14 POPEa  84     100.055   7.985  69.602  1.00  0.00           O
ATOM   4174  O11 POPEa  84     101.405   8.895  67.692  1.00  0.00           O
ATOM   4175  O12 POPEa  84     101.275  10.085  69.892  1.00  0.00           O
ATOM   4176  C1  POPEa  84     102.585   9.505  67.152  1.00  0.00           C
ATOM   4179  C2  POPEa  84     102.545   9.515  65.592  1.00  0.00           C
ATOM   4181  O21 POPEa  84     103.885   9.805  65.132  1.00  0.00           O
ATOM   4182  C21 POPEa  84     104.195   9.265  63.962  1.00  0.00           C
ATOM   4183  O22 POPEa  84     103.435   8.645  63.232  1.00  0.00           O
ATOM   4184  C22 POPEa  84     105.695   9.365  63.722  1.00  0.00           C
ATOM   4187  C3  POPEa  84     101.505  10.565  65.092  1.00  0.00           C
ATOM   4190  O31 POPEa  84     101.435  10.725  63.662  1.00  0.00           O
ATOM   4191  C31 POPEa  84     100.665   9.855  63.012  1.00  0.00           C
ATOM   4192  O32 POPEa  84     100.125   8.875  63.492  1.00  0.00           O
ATOM   4193  C32 POPEa  84     100.415  10.375  61.602  1.00  0.00           C
ATOM   4196  C23 POPEa  84     106.035   9.565  62.232  1.00  0.00           C
ATOM   4199  C24 POPEa  84     107.555   9.545  61.982  1.00  0.00           C
ATOM   4202  C25 POPEa  84     107.955   9.955  60.562  1.00  0.00           C
ATOM   4205  C26 POPEa  84     107.195   9.235  59.432  1.00  0.00           C
ATOM   4208  C27 POPEa  84     107.635   9.745  58.052  1.00  0.00           C
ATOM   4211  C28 POPEa  84     106.525   9.575  57.002  1.00  0.00           C
ATOM   4214  C29 POPEa  84     106.845  10.275  55.702  1.00  0.00           C
ATOM   4216 0C21 POPEa  84     106.925   9.705  54.492  1.00  0.00           C
ATOM   4218 1C21 POPEa  84     106.765   8.235  54.192  1.00  0.00           C
ATOM   4221 2C21 POPEa  84     108.105   7.505  54.422  1.00  0.00           C
ATOM   4224 3C21 POPEa  84     109.225   8.045  53.522  1.00  0.00           C
ATOM   4227 4C21 POPEa  84     110.565   7.335  53.702  1.00  0.00           C
ATOM   4230 5C21 POPEa  84     111.695   8.035  52.932  1.00  0.00           C
ATOM   4233 6C21 POPEa  84     111.405   8.175  51.432  1.00  0.00           C
ATOM   4236 7C21 POPEa  84     112.525   8.875  50.682  1.00  0.00           C
ATOM   4239 8C21 POPEa  84     112.215   9.085  49.192  1.00  0.00           C
ATOM   4243  C33 POPEa  84     101.455   9.875  60.572  1.00  0.00           C
ATOM   4246  C34 POPEa  84     100.885   9.815  59.152  1.00  0.00           C
ATOM   4249  C35 POPEa  84     100.455   8.405  58.712  1.00  0.00           C
ATOM   4252  C36 POPEa  84      99.335   7.785  59.572  1.00  0.00           C
ATOM   4255  C37 POPEa  84      98.635   6.615  58.842  1.00  0.00           C
ATOM   4258  C38 POPEa  84      97.455   6.025  59.632  1.00  0.00           C
ATOM   4261  C39 POPEa  84      96.765   4.865  58.892  1.00  0.00           C
ATOM   4264 0C31 POPEa  84      95.685   4.185  59.742  1.00  0.00           C
ATOM   4267 1C31 POPEa  84      95.085   2.905  59.132  1.00  0.00           C
ATOM   4270 2C31 POPEa  84      93.965   3.135  58.102  1.00  0.00           C
ATOM   4273 3C31 POPEa  84      94.435   3.005  56.642  1.00  0.00           C
ATOM   4276 4C31 POPEa  84      93.255   2.955  55.652  1.00  0.00           C
ATOM   4279 5C31 POPEa  84      93.705   2.445  54.272  1.00  0.00           C
ATOM   4282 6C31 POPEa  84      92.615   2.445  53.202  1.00  0.00           C
ATOM   4286  NH3 POPEb  85      92.245  34.625  68.762  1.00  0.00           N
ATOM   4290  C12 POPEb  85      93.475  34.205  69.522  1.00  0.00           C
ATOM   4293  C11 POPEb  85      94.035  35.355  70.372  1.00  0.00           C
ATOM   4296  P   POPEb  85      92.145  35.825  72.122  1.00  0.00           P
ATOM   4297  O13 POPEb  85      91.985  35.655  73.582  1.00  0.00           O
ATOM   4298  O14 POPEb  85      92.025  37.185  71.552  1.00  0.00           O
ATOM   4299  O11 POPEb  85      91.165  34.885  71.282  1.00  0.00           O
ATOM   4300  O12 POPEb  85      93.575  35.285  71.722  1.00  0.00           O
ATOM   4301  C1  POPEb  85      90.325  33.925  71.932  1.00  0.00           C
ATOM   4304  C2  POPEb  85      89.475  33.165  70.872  1.00  0.00           C
ATOM   4306  O21 POPEb  85      88.495  34.105  70.352  1.00  0.00           O
ATOM   4307  C21 POPEb  85      88.685  34.395  69.092  1.00  0.00           C
ATOM   4308  O22 POPEb  85      89.575  33.945  68.392  1.00  0.00           O
ATOM   4309  C22 POPEb  85      87.645  35.385  68.582  1.00  0.00           C
ATOM   4312  C3  POPEb  85      88.745  31.885  71.382  1.00  0.00           C
ATOM   4315  O31 POPEb  85      87.935  31.245  70.362  1.00  0.00           O
ATOM   4316  C31 POPEb  85      88.515  30.365  69.572  1.00  0.00           C
ATOM   4317  O32 POPEb  85      89.715  30.135  69.532  1.00  0.00           O
ATOM   4318  C32 POPEb  85      87.485  29.655  68.672  1.00  0.00           C
ATOM   4321  C23 POPEb  85      87.645  35.335  67.042  1.00  0.00           C
ATOM   4324  C24 POPEb  85      86.925  36.495  66.372  1.00  0.00           C
ATOM   4327  C25 POPEb  85      87.165  36.425  64.852  1.00  0.00           C
ATOM   4330  C26 POPEb  85      86.515  37.545  64.032  1.00  0.00           C
ATOM   4333  C27 POPEb  85      86.605  37.265  62.522  1.00  0.00           C
ATOM   4336  C28 POPEb  85      86.255  38.485  61.662  1.00  0.00           C
ATOM   4339  C29 POPEb  85      84.785  38.805  61.672  1.00  0.00           C
ATOM   4341 0C21 POPEb  85      84.165  39.585  60.762  1.00  0.00           C
ATOM   4343 1C21 POPEb  85      84.855  40.325  59.642  1.00  0.00           C
ATOM   4346 2C21 POPEb  85      84.745  39.685  58.252  1.00  0.00           C
ATOM   4349 3C21 POPEb  85      83.345  39.745  57.632  1.00  0.00           C
ATOM   4352 4C21 POPEb  85      83.265  39.055  56.252  1.00  0.00           C
ATOM   4355 5C21 POPEb  85      84.025  39.785  55.132  1.00  0.00           C
ATOM   4358 6C21 POPEb  85      84.245  38.865  53.922  1.00  0.00           C
ATOM   4361 7C21 POPEb  85      84.755  39.585  52.672  1.00  0.00           C
ATOM   4364 8C21 POPEb  85      84.695  38.705  51.432  1.00  0.00           C
ATOM   4368  C33 POPEb  85      87.835  29.705  67.152  1.00  0.00           C
ATOM   4371  C34 POPEb  85      86.815  28.945  66.282  1.00  0.00           C
ATOM   4374  C35 POPEb  85      86.935  29.245  64.772  1.00  0.00           C
ATOM   4377  C36 POPEb  85      88.185  28.675  64.072  1.00  0.00           C
ATOM   4380  C37 POPEb  85      88.375  29.055  62.582  1.00  0.00           C
ATOM   4383  C38 POPEb  85      87.855  28.035  61.532  1.00  0.00           C
ATOM   4386  C39 POPEb  85      86.395  28.235  61.102  1.00  0.00           C
ATOM   4389 0C31 POPEb  85      85.905  27.275  60.012  1.00  0.00           C
ATOM   4392 1C31 POPEb  85      84.445  27.555  59.602  1.00  0.00           C
ATOM   4395 2C31 POPEb  85      83.975  26.725  58.392  1.00  0.00           C
ATOM   4398 3C31 POPEb  85      83.975  25.205  58.632  1.00  0.00           C
ATOM   4401 4C31 POPEb  85      84.835  24.445  57.612  1.00  0.00           C
ATOM   4404 5C31 POPEb  85      84.785  22.925  57.812  1.00  0.00           C
ATOM   4407 6C31 POPEb  85      85.575  22.155  56.752  1.00  0.00           C
ATOM   4411  NH3 POPEc  86     111.845  73.705  27.692  1.00  0.00           N
ATOM   4415  C12 POPEc  86     112.865  72.605  27.582  1.00  0.00           C
ATOM   4418  C11 POPEc  86     112.365  71.235  28.102  1.00  0.00           C
ATOM   4421  P   POPEc  86     114.185  69.675  26.952  1.00  0.00           P
ATOM   4422  O13 POPEc  86     113.245  69.505  25.812  1.00  0.00           O
ATOM   4423  O14 POPEc  86     115.395  70.445  26.642  1.00  0.00           O
ATOM   4424  O11 POPEc  86     114.615  68.245  27.412  1.00  0.00           O
ATOM   4425  O12 POPEc  86     113.425  70.285  28.192  1.00  0.00           O
ATOM   4426  C1  POPEc  86     113.735  67.275  27.962  1.00  0.00           C
ATOM   4429  C2  POPEc  86     113.525  67.465  29.502  1.00  0.00           C
ATOM   4431  O21 POPEc  86     113.975  66.335  30.262  1.00  0.00           O
ATOM   4432  C21 POPEc  86     113.365  65.175  30.002  1.00  0.00           C
ATOM   4433  O22 POPEc  86     112.565  64.975  29.102  1.00  0.00           O
ATOM   4434  C22 POPEc  86     113.825  64.125  30.992  1.00  0.00           C
ATOM   4437  C3  POPEc  86     112.075  67.905  29.882  1.00  0.00           C
ATOM   4440  O31 POPEc  86     112.075  68.785  31.022  1.00  0.00           O
ATOM   4441  C31 POPEc  86     112.285  68.255  32.212  1.00  0.00           C
ATOM   4442  O32 POPEc  86     112.205  67.065  32.502  1.00  0.00           O
ATOM   4443  C32 POPEc  86     112.735  69.375  33.142  1.00  0.00           C
ATOM   4446  C23 POPEc  86     112.625  63.455  31.692  1.00  0.00           C
ATOM   4449  C24 POPEc  86     113.065  62.495  32.802  1.00  0.00           C
ATOM   4452  C25 POPEc  86     113.565  63.215  34.052  1.00  0.00           C
ATOM   4455  C26 POPEc  86     114.285  62.285  35.022  1.00  0.00           C
ATOM   4458  C27 POPEc  86     114.785  63.035  36.262  1.00  0.00           C
ATOM   4461  C28 POPEc  86     115.595  62.135  37.212  1.00  0.00           C
ATOM   4464  C29 POPEc  86     115.985  62.845  38.492  1.00  0.00           C
ATOM   4466 0C21 POPEc  86     115.805  62.425  39.752  1.00  0.00           C
ATOM   4468 1C21 POPEc  86     115.185  61.105  40.172  1.00  0.00           C
ATOM   4471 2C21 POPEc  86     114.205  61.105  41.362  1.00  0.00           C
ATOM   4474 3C21 POPEc  86     113.785  59.665  41.692  1.00  0.00           C
ATOM   4477 4C21 POPEc  86     112.955  59.475  42.952  1.00  0.00           C
ATOM   4480 5C21 POPEc  86     112.615  57.985  43.182  1.00  0.00           C
ATOM   4483 6C21 POPEc  86     113.755  57.215  43.862  1.00  0.00           C
ATOM   4486 7C21 POPEc  86     113.365  55.785  44.252  1.00  0.00           C
ATOM   4489 8C21 POPEc  86     114.545  54.985  44.802  1.00  0.00           C
ATOM   4493  C33 POPEc  86     112.665  68.925  34.612  1.00  0.00           C
ATOM   4496  C34 POPEc  86     113.315  69.915  35.592  1.00  0.00           C
ATOM   4499  C35 POPEc  86     112.835  69.685  37.042  1.00  0.00           C
ATOM   4502  C36 POPEc  86     113.165  68.285  37.572  1.00  0.00           C
ATOM   4505  C37 POPEc  86     112.295  67.845  38.772  1.00  0.00           C
ATOM   4508  C38 POPEc  86     112.025  66.335  38.762  1.00  0.00           C
ATOM   4511  C39 POPEc  86     111.025  65.905  37.682  1.00  0.00           C
ATOM   4514 0C31 POPEc  86     109.565  65.995  38.152  1.00  0.00           C
ATOM   4517 1C31 POPEc  86     109.085  64.725  38.862  1.00  0.00           C
ATOM   4520 2C31 POPEc  86     107.655  64.865  39.382  1.00  0.00           C
ATOM   4523 3C31 POPEc  86     106.915  63.525  39.432  1.00  0.00           C
ATOM   4526 4C31 POPEc  86     105.435  63.665  39.792  1.00  0.00           C
ATOM   4529 5C31 POPEc  86     104.675  62.345  39.702  1.00  0.00           C
ATOM   4532 6C31 POPEc  86     103.155  62.495  39.672  1.00  0.00           C
ATOM   4536  NH3 POPEd  87     105.895 110.605  30.132  1.00  0.00           N
ATOM   4540  C12 POPEd  87     105.025 109.395  30.292  1.00  0.00           C
ATOM   4543  C11 POPEd  87     105.645 108.415  31.302  1.00  0.00           C
ATOM   4546  P   POPEd  87     104.435 106.075  31.112  1.00  0.00           P
ATOM   4547  O13 POPEd  87     103.235 106.185  30.262  1.00  0.00           O
ATOM   4548  O14 POPEd  87     105.695 105.555  30.542  1.00  0.00           O
ATOM   4549  O11 POPEd  87     103.995 105.365  32.432  1.00  0.00           O
ATOM   4550  O12 POPEd  87     104.655 107.495  31.752  1.00  0.00           O
ATOM   4551  C1  POPEd  87     103.625 103.995  32.482  1.00  0.00           C
ATOM   4554  C2  POPEd  87     103.125 103.635  33.902  1.00  0.00           C
ATOM   4556  O21 POPEd  87     104.065 104.165  34.862  1.00  0.00           O
ATOM   4557  C21 POPEd  87     103.805 105.335  35.402  1.00  0.00           C
ATOM   4558  O22 POPEd  87     102.785 105.995  35.232  1.00  0.00           O
ATOM   4559  C22 POPEd  87     104.935 105.715  36.352  1.00  0.00           C
ATOM   4562  C3  POPEd  87     102.975 102.095  34.092  1.00  0.00           C
ATOM   4565  O31 POPEd  87     102.705 101.765  35.482  1.00  0.00           O
ATOM   4566  C31 POPEd  87     103.815 101.665  36.212  1.00  0.00           C
ATOM   4567  O32 POPEd  87     104.955 101.645  35.782  1.00  0.00           O
ATOM   4568  C32 POPEd  87     103.455 101.755  37.702  1.00  0.00           C
ATOM   4571  C23 POPEd  87     104.535 106.725  37.462  1.00  0.00           C
ATOM   4574  C24 POPEd  87     104.855 106.235  38.882  1.00  0.00           C
ATOM   4577  C25 POPEd  87     106.325 105.935  39.152  1.00  0.00           C
ATOM   4580  C26 POPEd  87     106.625 105.835  40.652  1.00  0.00           C
ATOM   4583  C27 POPEd  87     108.045 105.325  40.962  1.00  0.00           C
ATOM   4586  C28 POPEd  87     108.355 105.275  42.472  1.00  0.00           C
ATOM   4589  C29 POPEd  87     108.665 106.635  43.062  1.00  0.00           C
ATOM   4591 0C21 POPEd  87     109.565 106.885  44.022  1.00  0.00           C
ATOM   4593 1C21 POPEd  87     110.405 105.845  44.742  1.00  0.00           C
ATOM   4596 2C21 POPEd  87     111.375 106.465  45.762  1.00  0.00           C
ATOM   4599 3C21 POPEd  87     110.695 107.245  46.912  1.00  0.00           C
ATOM   4602 4C21 POPEd  87     111.705 107.915  47.852  1.00  0.00           C
ATOM   4605 5C21 POPEd  87     112.175 107.035  49.012  1.00  0.00           C
ATOM   4608 6C21 POPEd  87     111.235 107.055  50.222  1.00  0.00           C
ATOM   4611 7C21 POPEd  87     111.825 106.335  51.442  1.00  0.00           C
ATOM   4614 8C21 POPEd  87     111.005 106.505  52.722  1.00  0.00           C
ATOM   4618  C33 POPEd  87     104.595 101.185  38.592  1.00  0.00           C
ATOM   4621  C34 POPEd  87     104.955 102.045  39.802  1.00  0.00           C
ATOM   4624  C35 POPEd  87     103.895 102.095  40.882  1.00  0.00           C
ATOM   4627  C36 POPEd  87     103.575 100.735  41.512  1.00  0.00           C
ATOM   4630  C37 POPEd  87     102.875 100.935  42.852  1.00  0.00           C
ATOM   4633  C38 POPEd  87     102.775  99.675  43.712  1.00  0.00           C
ATOM   4636  C39 POPEd  87     104.155  99.165  44.122  1.00  0.00           C
ATOM   4639 0C31 POPEd  87     104.125  98.265  45.362  1.00  0.00           C
ATOM   4642 1C31 POPEd  87     103.805  99.045  46.642  1.00  0.00           C
ATOM   4645 2C31 POPEd  87     103.975  98.205  47.902  1.00  0.00           C
ATOM   4648 3C31 POPEd  87     105.445  97.925  48.252  1.00  0.00           C
ATOM   4651 4C31 POPEd  87     105.565  97.175  49.572  1.00  0.00           C
ATOM   4654 5C31 POPEd  87     107.005  96.985  50.052  1.00  0.00           C
ATOM   4657 6C31 POPEd  87     107.755  98.305  50.262  1.00  0.00           C
ATOM   4661  NH3 POPEe  88      44.295  42.825  28.872  1.00  0.00           N
ATOM   4665  C12 POPEe  88      45.665  42.905  29.512  1.00  0.00           C
ATOM   4668  C11 POPEe  88      45.855  41.815  30.582  1.00  0.00           C
ATOM   4671  P   POPEe  88      48.215  40.715  30.262  1.00  0.00           P
ATOM   4672  O13 POPEe  88      48.115  40.905  28.792  1.00  0.00           O
ATOM   4673  O14 POPEe  88      49.565  40.825  30.882  1.00  0.00           O
ATOM   4674  O11 POPEe  88      47.565  39.325  30.612  1.00  0.00           O
ATOM   4675  O12 POPEe  88      47.225  41.735  30.972  1.00  0.00           O
ATOM   4676  C1  POPEe  88      47.625  38.645  31.872  1.00  0.00           C
ATOM   4679  C2  POPEe  88      46.375  38.885  32.782  1.00  0.00           C
ATOM   4681  O21 POPEe  88      46.795  39.355  34.092  1.00  0.00           O
ATOM   4682  C21 POPEe  88      46.855  38.535  35.132  1.00  0.00           C
ATOM   4683  O22 POPEe  88      46.725  37.325  35.122  1.00  0.00           O
ATOM   4684  C22 POPEe  88      47.265  39.385  36.362  1.00  0.00           C
ATOM   4687  C3  POPEe  88      45.285  37.755  32.772  1.00  0.00           C
ATOM   4690  O31 POPEe  88      44.285  37.955  33.802  1.00  0.00           O
ATOM   4691  C31 POPEe  88      43.875  36.845  34.442  1.00  0.00           C
ATOM   4692  O32 POPEe  88      44.215  35.715  34.142  1.00  0.00           O
ATOM   4693  C32 POPEe  88      43.035  37.235  35.662  1.00  0.00           C
ATOM   4696  C23 POPEe  88      46.855  38.785  37.722  1.00  0.00           C
ATOM   4699  C24 POPEe  88      47.865  39.105  38.842  1.00  0.00           C
ATOM   4702  C25 POPEe  88      47.485  38.515  40.212  1.00  0.00           C
ATOM   4705  C26 POPEe  88      46.545  39.415  41.022  1.00  0.00           C
ATOM   4708  C27 POPEe  88      46.385  38.935  42.472  1.00  0.00           C
ATOM   4711  C28 POPEe  88      45.485  39.885  43.282  1.00  0.00           C
ATOM   4714  C29 POPEe  88      45.265  39.425  44.702  1.00  0.00           C
ATOM   4716 0C21 POPEe  88      45.085  40.215  45.782  1.00  0.00           C
ATOM   4718 1C21 POPEe  88      45.055  41.725  45.782  1.00  0.00           C
ATOM   4721 2C21 POPEe  88      43.705  42.305  46.242  1.00  0.00           C
ATOM   4724 3C21 POPEe  88      43.685  43.835  46.152  1.00  0.00           C
ATOM   4727 4C21 POPEe  88      42.325  44.455  46.492  1.00  0.00           C
ATOM   4730 5C21 POPEe  88      42.305  45.965  46.242  1.00  0.00           C
ATOM   4733 6C21 POPEe  88      40.965  46.605  46.632  1.00  0.00           C
ATOM   4736 7C21 POPEe  88      40.955  48.135  46.532  1.00  0.00           C
ATOM   4739 8C21 POPEe  88      39.695  48.765  47.142  1.00  0.00           C
ATOM   4743  C33 POPEe  88      42.435  36.065  36.492  1.00  0.00           C
ATOM   4746  C34 POPEe  88      42.225  36.385  37.972  1.00  0.00           C
ATOM   4749  C35 POPEe  88      41.635  37.775  38.252  1.00  0.00           C
ATOM   4752  C36 POPEe  88      41.665  38.105  39.742  1.00  0.00           C
ATOM   4755  C37 POPEe  88      40.835  39.335  40.062  1.00  0.00           C
ATOM   4758  C38 POPEe  88      41.085  39.855  41.482  1.00  0.00           C
ATOM   4761  C39 POPEe  88      40.335  39.085  42.582  1.00  0.00           C
ATOM   4764 0C31 POPEe  88      40.565  39.785  43.922  1.00  0.00           C
ATOM   4767 1C31 POPEe  88      39.775  39.235  45.112  1.00  0.00           C
ATOM   4770 2C31 POPEe  88      39.945  40.185  46.312  1.00  0.00           C
ATOM   4773 3C31 POPEe  88      39.405  39.665  47.652  1.00  0.00           C
ATOM   4776 4C31 POPEe  88      40.285  38.555  48.252  1.00  0.00           C
ATOM   4779 5C31 POPEe  88      40.115  38.385  49.762  1.00  0.00           C
ATOM   4782 6C31 POPEe  88      41.085  37.365  50.352  1.00  0.00           C
ATOM   4786  NH3 POPEf  89      21.745   5.605  27.992  1.00  0.00           N
ATOM   4790  C12 POPEf  89      23.225   5.805  27.842  1.00  0.00           C
ATOM   4793  C11 POPEf  89      23.505   7.195  27.282  1.00  0.00           C
ATOM   4796  P   POPEf  89      25.325   8.995  27.212  1.00  0.00           P
ATOM   4797  O13 POPEf  89      25.445   9.315  25.782  1.00  0.00           O
ATOM   4798  O14 POPEf  89      24.485   9.885  28.042  1.00  0.00           O
ATOM   4799  O11 POPEf  89      26.765   9.065  27.822  1.00  0.00           O
ATOM   4800  O12 POPEf  89      24.895   7.485  27.392  1.00  0.00           O
ATOM   4801  C1  POPEf  89      27.795   8.115  27.632  1.00  0.00           C
ATOM   4804  C2  POPEf  89      28.905   8.435  28.682  1.00  0.00           C
ATOM   4806  O21 POPEf  89      28.385   8.285  30.012  1.00  0.00           O
ATOM   4807  C21 POPEf  89      28.145   7.015  30.292  1.00  0.00           C
ATOM   4808  O22 POPEf  89      28.675   6.055  29.762  1.00  0.00           O
ATOM   4809  C22 POPEf  89      27.005   6.945  31.312  1.00  0.00           C
ATOM   4812  C3  POPEf  89      29.335   9.905  28.512  1.00  0.00           C
ATOM   4815  O31 POPEf  89      30.595  10.145  29.162  1.00  0.00           O
ATOM   4816  C31 POPEf  89      30.705  11.215  29.962  1.00  0.00           C
ATOM   4817  O32 POPEf  89      31.595  12.035  29.822  1.00  0.00           O
ATOM   4818  C32 POPEf  89      29.685  11.225  31.102  1.00  0.00           C
ATOM   4821  C23 POPEf  89      27.475   6.785  32.772  1.00  0.00           C
ATOM   4824  C24 POPEf  89      26.345   7.105  33.762  1.00  0.00           C
ATOM   4827  C25 POPEf  89      25.255   6.035  33.882  1.00  0.00           C
ATOM   4830  C26 POPEf  89      23.975   6.625  34.492  1.00  0.00           C
ATOM   4833  C27 POPEf  89      22.905   5.585  34.862  1.00  0.00           C
ATOM   4836  C28 POPEf  89      21.605   6.195  35.442  1.00  0.00           C
ATOM   4839  C29 POPEf  89      21.825   7.005  36.692  1.00  0.00           C
ATOM   4841 0C21 POPEf  89      20.955   7.235  37.692  1.00  0.00           C
ATOM   4843 1C21 POPEf  89      19.525   6.765  37.782  1.00  0.00           C
ATOM   4846 2C21 POPEf  89      19.135   6.305  39.202  1.00  0.00           C
ATOM   4849 3C21 POPEf  89      19.055   7.445  40.222  1.00  0.00           C
ATOM   4852 4C21 POPEf  89      18.495   6.995  41.582  1.00  0.00           C
ATOM   4855 5C21 POPEf  89      18.335   8.145  42.582  1.00  0.00           C
ATOM   4858 6C21 POPEf  89      19.675   8.695  43.102  1.00  0.00           C
ATOM   4861 7C21 POPEf  89      19.495   9.915  44.002  1.00  0.00           C
ATOM   4864 8C21 POPEf  89      20.825  10.445  44.542  1.00  0.00           C
ATOM   4868  C33 POPEf  89      30.125  12.145  32.272  1.00  0.00           C
ATOM   4871  C34 POPEf  89      29.335  11.905  33.562  1.00  0.00           C
ATOM   4874  C35 POPEf  89      29.875  12.685  34.772  1.00  0.00           C
ATOM   4877  C36 POPEf  89      29.595  14.205  34.722  1.00  0.00           C
ATOM   4880  C37 POPEf  89      29.575  14.825  36.132  1.00  0.00           C
ATOM   4883  C38 POPEf  89      29.265  16.325  36.152  1.00  0.00           C
ATOM   4886  C39 POPEf  89      29.055  16.835  37.582  1.00  0.00           C
ATOM   4889 0C31 POPEf  89      29.095  18.365  37.712  1.00  0.00           C
ATOM   4892 1C31 POPEf  89      28.795  18.855  39.142  1.00  0.00           C
ATOM   4895 2C31 POPEf  89      29.345  20.265  39.392  1.00  0.00           C
ATOM   4898 3C31 POPEf  89      29.055  20.805  40.802  1.00  0.00           C
ATOM   4901 4C31 POPEf  89      29.575  22.235  40.992  1.00  0.00           C
ATOM   4904 5C31 POPEf  89      29.055  22.955  42.242  1.00  0.00           C
ATOM   4907 6C31 POPEf  89      29.565  22.385  43.562  1.00  0.00           C
ATOM   4911  NH3 POPEg  90     121.685  41.695  66.202  1.00  0.00           N
ATOM   4915  C12 POPEg  90     120.255  41.485  65.792  1.00  0.00           C
ATOM   4918  C11 POPEg  90     119.285  42.415  66.532  1.00  0.00           C
ATOM   4921  P   POPEg  90     117.875  44.385  65.542  1.00  0.00           P
ATOM   4922  O13 POPEg  90     116.565  44.475  64.852  1.00  0.00           O
ATOM   4923  O14 POPEg  90     117.925  44.965  66.892  1.00  0.00           O
ATOM   4924  O11 POPEg  90     119.015  45.055  64.722  1.00  0.00           O
ATOM   4925  O12 POPEg  90     118.315  42.865  65.602  1.00  0.00           O
ATOM   4926  C1  POPEg  90     118.995  45.295  63.322  1.00  0.00           C
ATOM   4929  C2  POPEg  90     119.405  44.045  62.522  1.00  0.00           C
ATOM   4931  O21 POPEg  90     120.015  44.535  61.332  1.00  0.00           O
ATOM   4932  C21 POPEg  90     120.825  43.705  60.722  1.00  0.00           C
ATOM   4933  O22 POPEg  90     121.415  42.765  61.242  1.00  0.00           O
ATOM   4934  C22 POPEg  90     120.655  43.925  59.222  1.00  0.00           C
ATOM   4937  C3  POPEg  90     118.185  43.135  62.172  1.00  0.00           C
ATOM   4940  O31 POPEg  90     118.465  41.725  62.202  1.00  0.00           O
ATOM   4941  C31 POPEg  90     118.545  41.105  61.032  1.00  0.00           C
ATOM   4942  O32 POPEg  90     118.525  41.635  59.942  1.00  0.00           O
ATOM   4943  C32 POPEg  90     118.585  39.595  61.252  1.00  0.00           C
ATOM   4946  C23 POPEg  90     121.925  44.305  58.422  1.00  0.00           C
ATOM   4949  C24 POPEg  90     121.885  43.765  56.972  1.00  0.00           C
ATOM   4952  C25 POPEg  90     120.495  43.765  56.302  1.00  0.00           C
ATOM   4955  C26 POPEg  90     120.525  43.235  54.862  1.00  0.00           C
ATOM   4958  C27 POPEg  90     119.115  42.905  54.312  1.00  0.00           C
ATOM   4961  C28 POPEg  90     118.545  41.545  54.792  1.00  0.00           C
ATOM   4964  C29 POPEg  90     119.175  40.365  54.092  1.00  0.00           C
ATOM   4966 0C21 POPEg  90     118.745  39.095  54.172  1.00  0.00           C
ATOM   4968 1C21 POPEg  90     117.555  38.595  54.962  1.00  0.00           C
ATOM   4971 2C21 POPEg  90     117.055  37.215  54.492  1.00  0.00           C
ATOM   4974 3C21 POPEg  90     116.305  37.245  53.152  1.00  0.00           C
ATOM   4977 4C21 POPEg  90     116.075  35.845  52.572  1.00  0.00           C
ATOM   4980 5C21 POPEg  90     115.415  35.885  51.182  1.00  0.00           C
ATOM   4983 6C21 POPEg  90     115.385  34.515  50.492  1.00  0.00           C
ATOM   4986 7C21 POPEg  90     114.815  34.595  49.072  1.00  0.00           C
ATOM   4989 8C21 POPEg  90     114.875  33.265  48.312  1.00  0.00           C
ATOM   4993  C33 POPEg  90     119.055  38.935  59.942  1.00  0.00           C
ATOM   4996  C34 POPEg  90     119.195  37.425  59.952  1.00  0.00           C
ATOM   4999  C35 POPEg  90     119.645  36.965  58.562  1.00  0.00           C
ATOM   5002  C36 POPEg  90     119.725  35.455  58.412  1.00  0.00           C
ATOM   5005  C37 POPEg  90     119.875  35.055  56.942  1.00  0.00           C
ATOM   5008  C38 POPEg  90     120.125  33.555  56.812  1.00  0.00           C
ATOM   5011  C39 POPEg  90     120.285  33.055  55.382  1.00  0.00           C
ATOM   5014 0C31 POPEg  90     118.925  32.825  54.692  1.00  0.00           C
ATOM   5017 1C31 POPEg  90     119.125  32.225  53.302  1.00  0.00           C
ATOM   5020 2C31 POPEg  90     117.815  31.785  52.622  1.00  0.00           C
ATOM   5023 3C31 POPEg  90     118.085  30.835  51.452  1.00  0.00           C
ATOM   5026 4C31 POPEg  90     118.855  31.475  50.282  1.00  0.00           C
ATOM   5029 5C31 POPEg  90     119.515  30.435  49.362  1.00  0.00           C
ATOM   5032 6C31 POPEg  90     120.355  31.065  48.262  1.00  0.00           C
ATOM   5036  NH3 POPEh  91     113.235  50.455  68.312  1.00  0.00           N
ATOM   5040  C12 POPEh  91     111.905  50.255  69.002  1.00  0.00           C
ATOM   5043  C11 POPEh  91     110.965  49.545  68.042  1.00  0.00           C
ATOM   5046  P   POPEh  91     111.755  47.055  67.912  1.00  0.00           P
ATOM   5047  O13 POPEh  91     112.985  46.435  67.382  1.00  0.00           O
ATOM   5048  O14 POPEh  91     111.645  47.065  69.392  1.00  0.00           O
ATOM   5049  O11 POPEh  91     110.455  46.415  67.252  1.00  0.00           O
ATOM   5050  O12 POPEh  91     111.695  48.515  67.362  1.00  0.00           O
ATOM   5051  C1  POPEh  91     110.245  45.015  67.102  1.00  0.00           C
ATOM   5054  C2  POPEh  91     109.995  44.645  65.612  1.00  0.00           C
ATOM   5056  O21 POPEh  91     109.635  43.245  65.552  1.00  0.00           O
ATOM   5057  C21 POPEh  91     109.035  42.875  64.422  1.00  0.00           C
ATOM   5058  O22 POPEh  91     108.585  43.635  63.592  1.00  0.00           O
ATOM   5059  C22 POPEh  91     109.025  41.355  64.282  1.00  0.00           C
ATOM   5062  C3  POPEh  91     111.255  44.995  64.762  1.00  0.00           C
ATOM   5065  O31 POPEh  91     111.355  44.275  63.522  1.00  0.00           O
ATOM   5066  C31 POPEh  91     111.045  44.925  62.412  1.00  0.00           C
ATOM   5067  O32 POPEh  91     110.645  46.075  62.342  1.00  0.00           O
ATOM   5068  C32 POPEh  91     111.265  43.965  61.232  1.00  0.00           C
ATOM   5071  C23 POPEh  91     108.615  40.935  62.842  1.00  0.00           C
ATOM   5074  C24 POPEh  91     109.125  39.545  62.422  1.00  0.00           C
ATOM   5077  C25 POPEh  91     108.675  39.135  61.002  1.00  0.00           C
ATOM   5080  C26 POPEh  91     109.035  40.165  59.912  1.00  0.00           C
ATOM   5083  C27 POPEh  91     109.025  39.565  58.492  1.00  0.00           C
ATOM   5086  C28 POPEh  91     109.265  40.635  57.402  1.00  0.00           C
ATOM   5089  C29 POPEh  91     109.745  40.055  56.102  1.00  0.00           C
ATOM   5091 0C21 POPEh  91     109.225  40.225  54.872  1.00  0.00           C
ATOM   5093 1C21 POPEh  91     107.985  40.985  54.482  1.00  0.00           C
ATOM   5096 2C21 POPEh  91     107.115  40.165  53.512  1.00  0.00           C
ATOM   5099 3C21 POPEh  91     106.005  41.005  52.852  1.00  0.00           C
ATOM   5102 4C21 POPEh  91     105.105  40.135  51.972  1.00  0.00           C
ATOM   5105 5C21 POPEh  91     103.865  40.875  51.442  1.00  0.00           C
ATOM   5108 6C21 POPEh  91     102.835  39.915  50.822  1.00  0.00           C
ATOM   5111 7C21 POPEh  91     102.045  39.125  51.872  1.00  0.00           C
ATOM   5114 8C21 POPEh  91     101.245  37.965  51.292  1.00  0.00           C
ATOM   5118  C33 POPEh  91     111.325  44.665  59.852  1.00  0.00           C
ATOM   5121  C34 POPEh  91     111.855  43.725  58.762  1.00  0.00           C
ATOM   5124  C35 POPEh  91     112.075  44.415  57.412  1.00  0.00           C
ATOM   5127  C36 POPEh  91     110.795  44.525  56.562  1.00  0.00           C
ATOM   5130  C37 POPEh  91     111.045  45.215  55.212  1.00  0.00           C
ATOM   5133  C38 POPEh  91     109.825  45.135  54.292  1.00  0.00           C
ATOM   5136  C39 POPEh  91     110.125  45.485  52.832  1.00  0.00           C
ATOM   5139 0C31 POPEh  91     108.875  45.265  51.962  1.00  0.00           C
ATOM   5142 1C31 POPEh  91     109.135  45.235  50.452  1.00  0.00           C
ATOM   5145 2C31 POPEh  91     107.865  44.775  49.722  1.00  0.00           C
ATOM   5148 3C31 POPEh  91     107.985  44.745  48.202  1.00  0.00           C
ATOM   5151 4C31 POPEh  91     108.925  43.665  47.662  1.00  0.00           C
ATOM   5154 5C31 POPEh  91     108.785  43.485  46.152  1.00  0.00           C
ATOM   5157 6C31 POPEh  91     109.635  42.335  45.612  1.00  0.00           C
ATOM   5161  NH3 POPEi  92      23.195  30.905  24.152  1.00  0.00           N
ATOM   5165  C12 POPEi  92      24.135  32.025  23.812  1.00  0.00           C
ATOM   5168  C11 POPEi  92      25.615  31.595  23.732  1.00  0.00           C
ATOM   5171  P   POPEi  92      26.995  33.875  23.332  1.00  0.00           P
ATOM   5172  O13 POPEi  92      28.035  33.705  24.372  1.00  0.00           O
ATOM   5173  O14 POPEi  92      27.445  34.515  22.072  1.00  0.00           O
ATOM   5174  O11 POPEi  92      25.815  34.695  23.972  1.00  0.00           O
ATOM   5175  O12 POPEi  92      26.375  32.475  22.922  1.00  0.00           O
ATOM   5176  C1  POPEi  92      25.675  34.765  25.392  1.00  0.00           C
ATOM   5179  C2  POPEi  92      26.145  36.125  25.962  1.00  0.00           C
ATOM   5181  O21 POPEi  92      25.825  36.055  27.362  1.00  0.00           O
ATOM   5182  C21 POPEi  92      26.685  36.615  28.182  1.00  0.00           C
ATOM   5183  O22 POPEi  92      27.695  37.215  27.862  1.00  0.00           O
ATOM   5184  C22 POPEi  92      26.155  36.415  29.592  1.00  0.00           C
ATOM   5187  C3  POPEi  92      25.405  37.325  25.312  1.00  0.00           C
ATOM   5190  O31 POPEi  92      25.725  38.585  25.932  1.00  0.00           O
ATOM   5191  C31 POPEi  92      24.875  39.275  26.722  1.00  0.00           C
ATOM   5192  O32 POPEi  92      25.095  40.415  27.102  1.00  0.00           O
ATOM   5193  C32 POPEi  92      23.625  38.485  27.122  1.00  0.00           C
ATOM   5196  C23 POPEi  92      27.165  36.805  30.682  1.00  0.00           C
ATOM   5199  C24 POPEi  92      26.565  36.495  32.052  1.00  0.00           C
ATOM   5202  C25 POPEi  92      27.575  36.625  33.192  1.00  0.00           C
ATOM   5205  C26 POPEi  92      26.895  36.565  34.552  1.00  0.00           C
ATOM   5208  C27 POPEi  92      27.885  36.665  35.712  1.00  0.00           C
ATOM   5211  C28 POPEi  92      27.195  36.865  37.072  1.00  0.00           C
ATOM   5214  C29 POPEi  92      26.345  35.695  37.502  1.00  0.00           C
ATOM   5216 0C21 POPEi  92      26.315  35.125  38.722  1.00  0.00           C
ATOM   5218 1C21 POPEi  92      27.085  35.545  39.952  1.00  0.00           C
ATOM   5221 2C21 POPEi  92      26.805  36.995  40.392  1.00  0.00           C
ATOM   5224 3C21 POPEi  92      27.155  37.265  41.852  1.00  0.00           C
ATOM   5227 4C21 POPEi  92      27.235  38.765  42.122  1.00  0.00           C
ATOM   5230 5C21 POPEi  92      27.045  39.145  43.592  1.00  0.00           C
ATOM   5233 6C21 POPEi  92      27.295  40.635  43.812  1.00  0.00           C
ATOM   5236 7C21 POPEi  92      26.795  41.145  45.162  1.00  0.00           C
ATOM   5239 8C21 POPEi  92      27.075  42.645  45.322  1.00  0.00           C
ATOM   5243  C33 POPEi  92      22.625  39.245  28.022  1.00  0.00           C
ATOM   5246  C34 POPEi  92      22.905  39.085  29.522  1.00  0.00           C
ATOM   5249  C35 POPEi  92      24.235  39.705  29.952  1.00  0.00           C
ATOM   5252  C36 POPEi  92      24.335  39.805  31.462  1.00  0.00           C
ATOM   5255  C37 POPEi  92      25.685  40.365  31.912  1.00  0.00           C
ATOM   5258  C38 POPEi  92      25.715  40.735  33.392  1.00  0.00           C
ATOM   5261  C39 POPEi  92      27.025  41.425  33.782  1.00  0.00           C
ATOM   5264 0C31 POPEi  92      28.185  40.445  33.992  1.00  0.00           C
ATOM   5267 1C31 POPEi  92      29.505  41.195  34.202  1.00  0.00           C
ATOM   5270 2C31 POPEi  92      30.415  40.515  35.242  1.00  0.00           C
ATOM   5273 3C31 POPEi  92      31.015  39.195  34.762  1.00  0.00           C
ATOM   5276 4C31 POPEi  92      32.125  39.375  33.702  1.00  0.00           C
ATOM   5279 5C31 POPEi  92      33.505  39.645  34.302  1.00  0.00           C
ATOM   5282 6C31 POPEi  92      34.565  39.985  33.252  1.00  0.00           C
ATOM   5286  NH3 POPEj  93      83.755   4.465  31.232  1.00  0.00           N
ATOM   5290  C12 POPEj  93      84.805   5.555  31.412  1.00  0.00           C
ATOM   5293  C11 POPEj  93      85.005   6.445  30.152  1.00  0.00           C
ATOM   5296  P   POPEj  93      85.735   8.935  29.602  1.00  0.00           P
ATOM   5297  O13 POPEj  93      84.955   8.695  28.382  1.00  0.00           O
ATOM   5298  O14 POPEj  93      87.115   9.435  29.412  1.00  0.00           O
ATOM   5299  O11 POPEj  93      85.055  10.045  30.512  1.00  0.00           O
ATOM   5300  O12 POPEj  93      85.755   7.615  30.492  1.00  0.00           O
ATOM   5301  C1  POPEj  93      84.735   9.765  31.882  1.00  0.00           C
ATOM   5304  C2  POPEj  93      85.975   9.715  32.842  1.00  0.00           C
ATOM   5306  O21 POPEj  93      85.605   9.245  34.142  1.00  0.00           O
ATOM   5307  C21 POPEj  93      84.755   9.975  34.842  1.00  0.00           C
ATOM   5308  O22 POPEj  93      84.185  10.985  34.472  1.00  0.00           O
ATOM   5309  C22 POPEj  93      84.625   9.335  36.212  1.00  0.00           C
ATOM   5312  C3  POPEj  93      86.805  11.025  32.932  1.00  0.00           C
ATOM   5315  O31 POPEj  93      88.075  10.805  33.572  1.00  0.00           O
ATOM   5316  C31 POPEj  93      88.135  10.995  34.892  1.00  0.00           C
ATOM   5317  O32 POPEj  93      87.205  11.345  35.602  1.00  0.00           O
ATOM   5318  C32 POPEj  93      89.565  10.835  35.422  1.00  0.00           C
ATOM   5321  C23 POPEj  93      83.455   9.915  37.032  1.00  0.00           C
ATOM   5324  C24 POPEj  93      82.945   8.875  38.032  1.00  0.00           C
ATOM   5327  C25 POPEj  93      83.935   8.595  39.182  1.00  0.00           C
ATOM   5330  C26 POPEj  93      83.975   9.745  40.192  1.00  0.00           C
ATOM   5333  C27 POPEj  93      84.765   9.385  41.452  1.00  0.00           C
ATOM   5336  C28 POPEj  93      85.025  10.585  42.382  1.00  0.00           C
ATOM   5339  C29 POPEj  93      83.775  11.245  42.882  1.00  0.00           C
ATOM   5341 0C21 POPEj  93      83.195  11.045  44.082  1.00  0.00           C
ATOM   5343 1C21 POPEj  93      83.665  10.095  45.152  1.00  0.00           C
ATOM   5346 2C21 POPEj  93      84.255  10.895  46.322  1.00  0.00           C
ATOM   5349 3C21 POPEj  93      84.825  10.005  47.432  1.00  0.00           C
ATOM   5352 4C21 POPEj  93      85.175  10.855  48.672  1.00  0.00           C
ATOM   5355 5C21 POPEj  93      85.705  10.015  49.832  1.00  0.00           C
ATOM   5358 6C21 POPEj  93      85.755  10.805  51.142  1.00  0.00           C
ATOM   5361 7C21 POPEj  93      86.375  10.005  52.292  1.00  0.00           C
ATOM   5364 8C21 POPEj  93      86.145  10.645  53.662  1.00  0.00           C
ATOM   5368  C33 POPEj  93      89.695   9.895  36.642  1.00  0.00           C
ATOM   5371  C34 POPEj  93      91.005  10.105  37.432  1.00  0.00           C
ATOM   5374  C35 POPEj  93      91.035   9.415  38.812  1.00  0.00           C
ATOM   5377  C36 POPEj  93      89.845   9.795  39.722  1.00  0.00           C
ATOM   5380  C37 POPEj  93      90.055   9.445  41.202  1.00  0.00           C
ATOM   5383  C38 POPEj  93      88.885   9.935  42.082  1.00  0.00           C
ATOM   5386  C39 POPEj  93      89.195   9.915  43.592  1.00  0.00           C
ATOM   5389 0C31 POPEj  93      90.255  10.955  43.982  1.00  0.00           C
ATOM   5392 1C31 POPEj  93      90.625  10.925  45.472  1.00  0.00           C
ATOM   5395 2C31 POPEj  93      91.645  12.025  45.822  1.00  0.00           C
ATOM   5398 3C31 POPEj  93      92.365  11.835  47.162  1.00  0.00           C
ATOM   5401 4C31 POPEj  93      91.445  11.635  48.382  1.00  0.00           C
ATOM   5404 5C31 POPEj  93      91.235  10.165  48.762  1.00  0.00           C
ATOM   5407 6C31 POPEj  93      90.525  10.005  50.102  1.00  0.00           C
ATOM   5411  NH3 POPEk  94      91.125  68.375  71.952  1.00  0.00           N
ATOM   5415  C12 POPEk  94      92.505  68.945  72.202  1.00  0.00           C
ATOM   5418  C11 POPEk  94      93.225  69.485  70.932  1.00  0.00           C
ATOM   5421  P   POPEk  94      95.445  69.225  69.592  1.00  0.00           P
ATOM   5422  O13 POPEk  94      96.405  69.905  70.502  1.00  0.00           O
ATOM   5423  O14 POPEk  94      96.035  68.125  68.802  1.00  0.00           O
ATOM   5424  O11 POPEk  94      94.655  70.265  68.702  1.00  0.00           O
ATOM   5425  O12 POPEk  94      94.315  68.625  70.542  1.00  0.00           O
ATOM   5426  C1  POPEk  94      94.135  69.825  67.442  1.00  0.00           C
ATOM   5429  C2  POPEk  94      92.895  70.655  67.012  1.00  0.00           C
ATOM   5431  O21 POPEk  94      92.595  70.345  65.642  1.00  0.00           O
ATOM   5432  C21 POPEk  94      91.985  69.175  65.482  1.00  0.00           C
ATOM   5433  O22 POPEk  94      91.715  68.385  66.372  1.00  0.00           O
ATOM   5434  C22 POPEk  94      91.585  69.015  64.022  1.00  0.00           C
ATOM   5437  C3  POPEk  94      93.165  72.185  67.172  1.00  0.00           C
ATOM   5440  O31 POPEk  94      92.295  73.005  66.372  1.00  0.00           O
ATOM   5441  C31 POPEk  94      91.085  73.255  66.852  1.00  0.00           C
ATOM   5442  O32 POPEk  94      90.655  72.905  67.932  1.00  0.00           O
ATOM   5443  C32 POPEk  94      90.395  74.085  65.772  1.00  0.00           C
ATOM   5446  C23 POPEk  94      90.505  70.045  63.642  1.00  0.00           C
ATOM   5449  C24 POPEk  94      90.035  69.885  62.192  1.00  0.00           C
ATOM   5452  C25 POPEk  94      88.925  70.875  61.832  1.00  0.00           C
ATOM   5455  C26 POPEk  94      88.365  70.625  60.432  1.00  0.00           C
ATOM   5458  C27 POPEk  94      87.155  71.525  60.122  1.00  0.00           C
ATOM   5461  C28 POPEk  94      86.495  71.205  58.772  1.00  0.00           C
ATOM   5464  C29 POPEk  94      85.765  69.875  58.792  1.00  0.00           C
ATOM   5466 0C21 POPEk  94      84.465  69.665  58.542  1.00  0.00           C
ATOM   5468 1C21 POPEk  94      83.415  70.695  58.172  1.00  0.00           C
ATOM   5471 2C21 POPEk  94      82.935  70.525  56.722  1.00  0.00           C
ATOM   5474 3C21 POPEk  94      81.885  71.575  56.332  1.00  0.00           C
ATOM   5477 4C21 POPEk  94      81.325  71.365  54.922  1.00  0.00           C
ATOM   5480 5C21 POPEk  94      80.155  72.305  54.602  1.00  0.00           C
ATOM   5483 6C21 POPEk  94      79.655  72.145  53.152  1.00  0.00           C
ATOM   5486 7C21 POPEk  94      78.455  73.045  52.822  1.00  0.00           C
ATOM   5489 8C21 POPEk  94      77.975  72.875  51.372  1.00  0.00           C
ATOM   5493  C33 POPEk  94      88.955  74.545  66.112  1.00  0.00           C
ATOM   5496  C34 POPEk  94      88.425  75.495  65.032  1.00  0.00           C
ATOM   5499  C35 POPEk  94      86.955  75.895  65.222  1.00  0.00           C
ATOM   5502  C36 POPEk  94      86.435  76.725  64.042  1.00  0.00           C
ATOM   5505  C37 POPEk  94      84.935  77.005  64.112  1.00  0.00           C
ATOM   5508  C38 POPEk  94      84.385  77.665  62.832  1.00  0.00           C
ATOM   5511  C39 POPEk  94      84.195  76.665  61.672  1.00  0.00           C
ATOM   5514 0C31 POPEk  94      84.865  77.105  60.362  1.00  0.00           C
ATOM   5517 1C31 POPEk  94      84.705  76.055  59.252  1.00  0.00           C
ATOM   5520 2C31 POPEk  94      85.415  76.415  57.932  1.00  0.00           C
ATOM   5523 3C31 POPEk  94      85.075  75.415  56.812  1.00  0.00           C
ATOM   5526 4C31 POPEk  94      86.195  74.405  56.532  1.00  0.00           C
ATOM   5529 5C31 POPEk  94      85.695  73.225  55.692  1.00  0.00           C
ATOM   5532 6C31 POPEk  94      86.815  72.325  55.172  1.00  0.00           C
ATOM   5536  NH3 POPEl  95      24.825  23.055  25.272  1.00  0.00           N
ATOM   5540  C12 POPEl  95      23.815  22.685  26.322  1.00  0.00           C
ATOM   5543  C11 POPEl  95      24.105  21.325  26.972  1.00  0.00           C
ATOM   5546  P   POPEl  95      22.085  20.925  28.612  1.00  0.00           P
ATOM   5547  O13 POPEl  95      21.305  22.175  28.472  1.00  0.00           O
ATOM   5548  O14 POPEl  95      21.665  19.825  27.712  1.00  0.00           O
ATOM   5549  O11 POPEl  95      22.125  20.415  30.102  1.00  0.00           O
ATOM   5550  O12 POPEl  95      23.595  21.295  28.302  1.00  0.00           O
ATOM   5551  C1  POPEl  95      23.125  20.855  31.042  1.00  0.00           C
ATOM   5554  C2  POPEl  95      24.305  19.845  31.242  1.00  0.00           C
ATOM   5556  O21 POPEl  95      24.915  20.005  32.542  1.00  0.00           O
ATOM   5557  C21 POPEl  95      25.615  21.105  32.742  1.00  0.00           C
ATOM   5558  O22 POPEl  95      25.745  22.035  31.962  1.00  0.00           O
ATOM   5559  C22 POPEl  95      26.295  21.065  34.122  1.00  0.00           C
ATOM   5562  C3  POPEl  95      25.375  19.835  30.102  1.00  0.00           C
ATOM   5565  O31 POPEl  95      26.585  19.255  30.602  1.00  0.00           O
ATOM   5566  C31 POPEl  95      27.555  19.065  29.742  1.00  0.00           C
ATOM   5567  O32 POPEl  95      27.525  19.305  28.552  1.00  0.00           O
ATOM   5568  C32 POPEl  95      28.745  18.485  30.512  1.00  0.00           C
ATOM   5571  C23 POPEl  95      26.395  22.505  34.712  1.00  0.00           C
ATOM   5574  C24 POPEl  95      26.805  22.595  36.192  1.00  0.00           C
ATOM   5577  C25 POPEl  95      25.615  22.495  37.152  1.00  0.00           C
ATOM   5580  C26 POPEl  95      26.015  22.605  38.632  1.00  0.00           C
ATOM   5583  C27 POPEl  95      24.815  22.465  39.592  1.00  0.00           C
ATOM   5586  C28 POPEl  95      25.245  21.965  40.992  1.00  0.00           C
ATOM   5589  C29 POPEl  95      24.105  21.535  41.882  1.00  0.00           C
ATOM   5591 0C21 POPEl  95      23.965  21.785  43.192  1.00  0.00           C
ATOM   5593 1C21 POPEl  95      24.905  22.585  44.072  1.00  0.00           C
ATOM   5596 2C21 POPEl  95      26.115  21.785  44.592  1.00  0.00           C
ATOM   5599 3C21 POPEl  95      25.765  20.605  45.522  1.00  0.00           C
ATOM   5602 4C21 POPEl  95      27.015  20.045  46.212  1.00  0.00           C
ATOM   5605 5C21 POPEl  95      26.755  18.885  47.192  1.00  0.00           C
ATOM   5608 6C21 POPEl  95      25.835  19.245  48.362  1.00  0.00           C
ATOM   5611 7C21 POPEl  95      26.105  18.385  49.602  1.00  0.00           C
ATOM   5614 8C21 POPEl  95      25.085  18.595  50.732  1.00  0.00           C
ATOM   5618  C33 POPEl  95      28.735  16.945  30.522  1.00  0.00           C
ATOM   5621  C34 POPEl  95      27.415  16.305  31.002  1.00  0.00           C
ATOM   5624  C35 POPEl  95      27.005  16.685  32.432  1.00  0.00           C
ATOM   5627  C36 POPEl  95      25.735  15.935  32.872  1.00  0.00           C
ATOM   5630  C37 POPEl  95      26.015  14.485  33.272  1.00  0.00           C
ATOM   5633  C38 POPEl  95      24.855  13.535  32.952  1.00  0.00           C
ATOM   5636  C39 POPEl  95      25.065  12.125  33.532  1.00  0.00           C
ATOM   5639 0C31 POPEl  95      24.895  12.095  35.052  1.00  0.00           C
ATOM   5642 1C31 POPEl  95      25.145  10.715  35.672  1.00  0.00           C
ATOM   5645 2C31 POPEl  95      24.705  10.645  37.142  1.00  0.00           C
ATOM   5648 3C31 POPEl  95      25.505  11.545  38.082  1.00  0.00           C
ATOM   5651 4C31 POPEl  95      24.885  11.615  39.492  1.00  0.00           C
ATOM   5654 5C31 POPEl  95      25.775  12.345  40.492  1.00  0.00           C
ATOM   5657 6C31 POPEl  95      25.215  12.335  41.912  1.00  0.00           C
ATOM   5661  NH3 POPEm  96      32.955  20.285  70.632  1.00  0.00           N
ATOM   5665  C12 POPEm  96      31.825  19.275  70.522  1.00  0.00           C
ATOM   5668  C11 POPEm  96      32.295  17.825  70.372  1.00  0.00           C
ATOM   5671  P   POPEm  96      30.045  16.415  70.712  1.00  0.00           P
ATOM   5672  O13 POPEm  96      29.075  17.515  70.962  1.00  0.00           O
ATOM   5673  O14 POPEm  96      29.795  15.175  71.472  1.00  0.00           O
ATOM   5674  O11 POPEm  96      30.175  16.085  69.162  1.00  0.00           O
ATOM   5675  O12 POPEm  96      31.455  16.945  71.122  1.00  0.00           O
ATOM   5676  C1  POPEm  96      31.185  15.185  68.672  1.00  0.00           C
ATOM   5679  C2  POPEm  96      30.645  14.085  67.692  1.00  0.00           C
ATOM   5681  O21 POPEm  96      31.355  14.095  66.442  1.00  0.00           O
ATOM   5682  C21 POPEm  96      32.475  13.405  66.462  1.00  0.00           C
ATOM   5683  O22 POPEm  96      33.025  12.945  67.452  1.00  0.00           O
ATOM   5684  C22 POPEm  96      32.975  13.175  65.042  1.00  0.00           C
ATOM   5687  C3  POPEm  96      29.135  14.275  67.402  1.00  0.00           C
ATOM   5690  O31 POPEm  96      28.685  13.435  66.302  1.00  0.00           O
ATOM   5691  C31 POPEm  96      28.545  14.065  65.142  1.00  0.00           C
ATOM   5692  O32 POPEm  96      28.645  15.255  64.952  1.00  0.00           O
ATOM   5693  C32 POPEm  96      28.265  13.045  64.032  1.00  0.00           C
ATOM   5696  C23 POPEm  96      34.505  13.375  64.942  1.00  0.00           C
ATOM   5699  C24 POPEm  96      34.995  13.135  63.512  1.00  0.00           C
ATOM   5702  C25 POPEm  96      36.385  13.705  63.242  1.00  0.00           C
ATOM   5705  C26 POPEm  96      36.765  13.495  61.772  1.00  0.00           C
ATOM   5708  C27 POPEm  96      37.995  14.295  61.342  1.00  0.00           C
ATOM   5711  C28 POPEm  96      38.055  14.375  59.802  1.00  0.00           C
ATOM   5714  C29 POPEm  96      39.195  15.195  59.272  1.00  0.00           C
ATOM   5716 0C21 POPEm  96      39.685  15.095  58.022  1.00  0.00           C
ATOM   5718 1C21 POPEm  96      39.165  14.155  56.962  1.00  0.00           C
ATOM   5721 2C21 POPEm  96      40.175  13.055  56.582  1.00  0.00           C
ATOM   5724 3C21 POPEm  96      41.375  13.605  55.782  1.00  0.00           C
ATOM   5727 4C21 POPEm  96      42.155  12.515  55.032  1.00  0.00           C
ATOM   5730 5C21 POPEm  96      43.125  13.115  54.012  1.00  0.00           C
ATOM   5733 6C21 POPEm  96      43.845  12.065  53.142  1.00  0.00           C
ATOM   5736 7C21 POPEm  96      44.725  12.715  52.072  1.00  0.00           C
ATOM   5739 8C21 POPEm  96      45.485  11.715  51.192  1.00  0.00           C
ATOM   5743  C33 POPEm  96      29.575  12.485  63.442  1.00  0.00           C
ATOM   5746  C34 POPEm  96      29.495  12.195  61.932  1.00  0.00           C
ATOM   5749  C35 POPEm  96      30.895  11.865  61.372  1.00  0.00           C
ATOM   5752  C36 POPEm  96      31.045  12.085  59.862  1.00  0.00           C
ATOM   5755  C37 POPEm  96      32.395  11.535  59.362  1.00  0.00           C
ATOM   5758  C38 POPEm  96      33.265  12.515  58.562  1.00  0.00           C
ATOM   5761  C39 POPEm  96      32.595  13.045  57.282  1.00  0.00           C
ATOM   5764 0C31 POPEm  96      33.635  13.505  56.252  1.00  0.00           C
ATOM   5767 1C31 POPEm  96      33.055  14.435  55.182  1.00  0.00           C
ATOM   5770 2C31 POPEm  96      33.435  14.065  53.742  1.00  0.00           C
ATOM   5773 3C31 POPEm  96      34.945  13.945  53.472  1.00  0.00           C
ATOM   5776 4C31 POPEm  96      35.735  15.215  53.822  1.00  0.00           C
ATOM   5779 5C31 POPEm  96      37.165  15.145  53.272  1.00  0.00           C
ATOM   5782 6C31 POPEm  96      38.005  16.375  53.592  1.00  0.00           C
ATOM   5786  NH3 POPEn  97      30.965  64.845  30.172  1.00  0.00           N
ATOM   5790  C12 POPEn  97      30.415  64.615  31.542  1.00  0.00           C
ATOM   5793  C11 POPEn  97      29.095  65.335  31.812  1.00  0.00           C
ATOM   5796  P   POPEn  97      27.475  63.455  32.562  1.00  0.00           P
ATOM   5797  O13 POPEn  97      26.155  64.035  32.242  1.00  0.00           O
ATOM   5798  O14 POPEn  97      28.075  62.565  31.542  1.00  0.00           O
ATOM   5799  O11 POPEn  97      27.475  62.765  33.982  1.00  0.00           O
ATOM   5800  O12 POPEn  97      28.435  64.675  32.892  1.00  0.00           O
ATOM   5801  C1  POPEn  97      26.945  61.505  34.362  1.00  0.00           C
ATOM   5804  C2  POPEn  97      25.475  61.625  34.872  1.00  0.00           C
ATOM   5806  O21 POPEn  97      25.155  60.485  35.702  1.00  0.00           O
ATOM   5807  C21 POPEn  97      24.825  60.795  36.942  1.00  0.00           C
ATOM   5808  O22 POPEn  97      25.075  61.845  37.512  1.00  0.00           O
ATOM   5809  C22 POPEn  97      24.025  59.635  37.562  1.00  0.00           C
ATOM   5812  C3  POPEn  97      24.485  61.645  33.682  1.00  0.00           C
ATOM   5815  O31 POPEn  97      23.205  61.005  33.902  1.00  0.00           O
ATOM   5816  C31 POPEn  97      22.115  61.645  34.372  1.00  0.00           C
ATOM   5817  O32 POPEn  97      21.005  61.125  34.372  1.00  0.00           O
ATOM   5818  C32 POPEn  97      22.435  63.055  34.892  1.00  0.00           C
ATOM   5821  C23 POPEn  97      24.825  58.885  38.652  1.00  0.00           C
ATOM   5824  C24 POPEn  97      23.995  57.855  39.442  1.00  0.00           C
ATOM   5827  C25 POPEn  97      23.245  58.465  40.642  1.00  0.00           C
ATOM   5830  C26 POPEn  97      24.055  58.555  41.932  1.00  0.00           C
ATOM   5833  C27 POPEn  97      23.405  59.515  42.932  1.00  0.00           C
ATOM   5836  C28 POPEn  97      24.145  59.555  44.292  1.00  0.00           C
ATOM   5839  C29 POPEn  97      23.795  60.815  45.042  1.00  0.00           C
ATOM   5841 0C21 POPEn  97      23.235  60.925  46.262  1.00  0.00           C
ATOM   5843 1C21 POPEn  97      22.855  59.815  47.212  1.00  0.00           C
ATOM   5846 2C21 POPEn  97      23.655  59.855  48.532  1.00  0.00           C
ATOM   5849 3C21 POPEn  97      23.505  61.175  49.302  1.00  0.00           C
ATOM   5852 4C21 POPEn  97      24.165  61.165  50.692  1.00  0.00           C
ATOM   5855 5C21 POPEn  97      24.405  62.575  51.262  1.00  0.00           C
ATOM   5858 6C21 POPEn  97      23.175  63.495  51.212  1.00  0.00           C
ATOM   5861 7C21 POPEn  97      23.465  64.895  51.782  1.00  0.00           C
ATOM   5864 8C21 POPEn  97      22.355  65.915  51.522  1.00  0.00           C
ATOM   5868  C33 POPEn  97      21.205  63.815  35.452  1.00  0.00           C
ATOM   5871  C34 POPEn  97      21.595  65.145  36.122  1.00  0.00           C
ATOM   5874  C35 POPEn  97      22.625  65.015  37.252  1.00  0.00           C
ATOM   5877  C36 POPEn  97      22.285  63.925  38.272  1.00  0.00           C
ATOM   5880  C37 POPEn  97      23.215  63.925  39.482  1.00  0.00           C
ATOM   5883  C38 POPEn  97      22.635  63.085  40.632  1.00  0.00           C
ATOM   5886  C39 POPEn  97      22.805  63.765  42.002  1.00  0.00           C
ATOM   5889 0C31 POPEn  97      21.705  63.385  42.982  1.00  0.00           C
ATOM   5892 1C31 POPEn  97      21.775  64.215  44.272  1.00  0.00           C
ATOM   5895 2C31 POPEn  97      20.615  63.885  45.212  1.00  0.00           C
ATOM   5898 3C31 POPEn  97      20.585  64.765  46.472  1.00  0.00           C
ATOM   5901 4C31 POPEn  97      19.525  64.275  47.452  1.00  0.00           C
ATOM   5904 5C31 POPEn  97      19.335  65.175  48.672  1.00  0.00           C
ATOM   5907 6C31 POPEn  97      18.235  64.685  49.612  1.00  0.00           C
ATOM   5911  NH3 POPEo  98      54.735  31.465  30.672  1.00  0.00           N
ATOM   5915  C12 POPEo  98      55.705  30.465  31.282  1.00  0.00           C
ATOM   5918  C11 POPEo  98      56.345  29.545  30.222  1.00  0.00           C
ATOM   5921  P   POPEo  98      58.745  28.855  31.212  1.00  0.00           P
ATOM   5922  O13 POPEo  98      59.675  28.035  30.392  1.00  0.00           O
ATOM   5923  O14 POPEo  98      58.945  30.305  31.262  1.00  0.00           O
ATOM   5924  O11 POPEo  98      58.745  28.275  32.692  1.00  0.00           O
ATOM   5925  O12 POPEo  98      57.235  28.595  30.792  1.00  0.00           O
ATOM   5926  C1  POPEo  98      59.665  28.825  33.642  1.00  0.00           C
ATOM   5929  C2  POPEo  98      59.865  27.835  34.812  1.00  0.00           C
ATOM   5931  O21 POPEo  98      60.445  28.535  35.932  1.00  0.00           O
ATOM   5932  C21 POPEo  98      61.445  28.075  36.672  1.00  0.00           C
ATOM   5933  O22 POPEo  98      62.105  27.085  36.472  1.00  0.00           O
ATOM   5934  C22 POPEo  98      61.695  29.055  37.822  1.00  0.00           C
ATOM   5937  C3  POPEo  98      60.555  26.535  34.272  1.00  0.00           C
ATOM   5940  O31 POPEo  98      60.385  25.415  35.162  1.00  0.00           O
ATOM   5941  C31 POPEo  98      59.165  24.895  35.162  1.00  0.00           C
ATOM   5942  O32 POPEo  98      58.305  25.155  34.342  1.00  0.00           O
ATOM   5943  C32 POPEo  98      58.985  23.925  36.322  1.00  0.00           C
ATOM   5946  C23 POPEo  98      61.755  28.335  39.202  1.00  0.00           C
ATOM   5949  C24 POPEo  98      62.175  29.275  40.342  1.00  0.00           C
ATOM   5952  C25 POPEo  98      62.135  28.585  41.722  1.00  0.00           C
ATOM   5955  C26 POPEo  98      62.855  29.375  42.822  1.00  0.00           C
ATOM   5958  C27 POPEo  98      62.605  28.765  44.212  1.00  0.00           C
ATOM   5961  C28 POPEo  98      63.615  29.185  45.302  1.00  0.00           C
ATOM   5964  C29 POPEo  98      63.675  30.675  45.532  1.00  0.00           C
ATOM   5966 0C21 POPEo  98      63.125  31.385  46.532  1.00  0.00           C
ATOM   5968 1C21 POPEo  98      62.245  30.905  47.662  1.00  0.00           C
ATOM   5971 2C21 POPEo  98      60.975  31.775  47.772  1.00  0.00           C
ATOM   5974 3C21 POPEo  98      60.275  31.685  49.142  1.00  0.00           C
ATOM   5977 4C21 POPEo  98      58.995  32.525  49.202  1.00  0.00           C
ATOM   5980 5C21 POPEo  98      58.375  32.615  50.602  1.00  0.00           C
ATOM   5983 6C21 POPEo  98      56.875  32.935  50.572  1.00  0.00           C
ATOM   5986 7C21 POPEo  98      56.215  32.815  51.952  1.00  0.00           C
ATOM   5989 8C21 POPEo  98      54.715  33.155  51.942  1.00  0.00           C
ATOM   5993  C33 POPEo  98      59.975  24.135  37.482  1.00  0.00           C
ATOM   5996  C34 POPEo  98      59.645  23.185  38.632  1.00  0.00           C
ATOM   5999  C35 POPEo  98      60.615  23.335  39.812  1.00  0.00           C
ATOM   6002  C36 POPEo  98      60.115  22.535  41.012  1.00  0.00           C
ATOM   6005  C37 POPEo  98      61.015  22.625  42.252  1.00  0.00           C
ATOM   6008  C38 POPEo  98      60.435  21.785  43.392  1.00  0.00           C
ATOM   6011  C39 POPEo  98      61.025  22.105  44.772  1.00  0.00           C
ATOM   6014 0C31 POPEo  98      60.285  21.325  45.862  1.00  0.00           C
ATOM   6017 1C31 POPEo  98      60.585  21.835  47.282  1.00  0.00           C
ATOM   6020 2C31 POPEo  98      59.625  21.205  48.312  1.00  0.00           C
ATOM   6023 3C31 POPEo  98      59.815  21.735  49.742  1.00  0.00           C
ATOM   6026 4C31 POPEo  98      61.135  21.305  50.382  1.00  0.00           C
ATOM   6029 5C31 POPEo  98      61.305  21.825  51.812  1.00  0.00           C
ATOM   6032 6C31 POPEo  98      62.595  21.355  52.472  1.00  0.00           C
ATOM   6036  NH3 POPEp  99     122.245  80.195  27.852  1.00  0.00           N
ATOM   6040  C12 POPEp  99     123.345  79.195  27.672  1.00  0.00           C
ATOM   6043  C11 POPEp  99     124.675  79.855  27.222  1.00  0.00           C
ATOM   6046  P   POPEp  99     126.655  78.185  26.512  1.00  0.00           P
ATOM   6047  O13 POPEp  99     126.605  77.085  25.532  1.00  0.00           O
ATOM   6048  O14 POPEp  99     127.825  79.095  26.432  1.00  0.00           O
ATOM   6049  O11 POPEp  99     126.515  77.605  27.972  1.00  0.00           O
ATOM   6050  O12 POPEp  99     125.355  79.025  26.302  1.00  0.00           O
ATOM   6051  C1  POPEp  99     127.415  77.995  29.002  1.00  0.00           C
ATOM   6054  C2  POPEp  99     127.115  77.285  30.362  1.00  0.00           C
ATOM   6056  O21 POPEp  99     127.865  76.065  30.522  1.00  0.00           O
ATOM   6057  C21 POPEp  99     127.435  74.945  29.982  1.00  0.00           C
ATOM   6058  O22 POPEp  99     126.575  74.815  29.122  1.00  0.00           O
ATOM   6059  C22 POPEp  99     128.165  73.795  30.662  1.00  0.00           C
ATOM   6062  C3  POPEp  99     125.585  77.215  30.682  1.00  0.00           C
ATOM   6065  O31 POPEp  99     125.185  76.215  31.632  1.00  0.00           O
ATOM   6066  C31 POPEp  99     124.855  76.515  32.892  1.00  0.00           C
ATOM   6067  O32 POPEp  99     123.915  76.005  33.482  1.00  0.00           O
ATOM   6068  C32 POPEp  99     125.885  77.415  33.582  1.00  0.00           C
ATOM   6071  C23 POPEp  99     127.285  73.145  31.752  1.00  0.00           C
ATOM   6074  C24 POPEp  99     128.075  72.485  32.892  1.00  0.00           C
ATOM   6077  C25 POPEp  99     127.095  71.795  33.832  1.00  0.00           C
ATOM   6080  C26 POPEp  99     127.705  71.155  35.082  1.00  0.00           C
ATOM   6083  C27 POPEp  99     126.575  70.715  36.042  1.00  0.00           C
ATOM   6086  C28 POPEp  99     127.005  70.045  37.352  1.00  0.00           C
ATOM   6089  C29 POPEp  99     127.765  68.785  37.062  1.00  0.00           C
ATOM   6091 0C21 POPEp  99     127.785  67.625  37.722  1.00  0.00           C
ATOM   6093 1C21 POPEp  99     126.975  67.185  38.912  1.00  0.00           C
ATOM   6096 2C21 POPEp  99     127.005  65.645  38.962  1.00  0.00           C
ATOM   6099 3C21 POPEp  99     126.495  64.945  37.692  1.00  0.00           C
ATOM   6102 4C21 POPEp  99     126.665  63.415  37.752  1.00  0.00           C
ATOM   6105 5C21 POPEp  99     125.825  62.665  36.702  1.00  0.00           C
ATOM   6108 6C21 POPEp  99     126.285  62.905  35.252  1.00  0.00           C
ATOM   6111 7C21 POPEp  99     125.335  62.245  34.242  1.00  0.00           C
ATOM   6114 8C21 POPEp  99     125.715  62.475  32.782  1.00  0.00           C
ATOM   6118  C33 POPEp  99     126.005  77.055  35.092  1.00  0.00           C
ATOM   6121  C34 POPEp  99     127.195  77.695  35.832  1.00  0.00           C
ATOM   6124  C35 POPEp  99     127.565  76.935  37.122  1.00  0.00           C
ATOM   6127  C36 POPEp  99     128.045  77.805  38.292  1.00  0.00           C
ATOM   6130  C37 POPEp  99     128.575  76.935  39.452  1.00  0.00           C
ATOM   6133  C38 POPEp  99     129.055  77.755  40.662  1.00  0.00           C
ATOM   6136  C39 POPEp  99     129.765  76.885  41.712  1.00  0.00           C
ATOM   6139 0C31 POPEp  99     129.385  77.245  43.162  1.00  0.00           C
ATOM   6142 1C31 POPEp  99     130.095  76.355  44.192  1.00  0.00           C
ATOM   6145 2C31 POPEp  99     129.445  76.395  45.592  1.00  0.00           C
ATOM   6148 3C31 POPEp  99     129.715  75.135  46.442  1.00  0.00           C
ATOM   6151 4C31 POPEp  99     128.995  73.895  45.892  1.00  0.00           C
ATOM   6154 5C31 POPEp  99     129.215  72.625  46.722  1.00  0.00           C
ATOM   6157 6C31 POPEp  99     128.615  71.385  46.062  1.00  0.00           C
ATOM   6161  NH3 POPEq 100     102.135  79.405  30.382  1.00  0.00           N
ATOM   6165  C12 POPEq 100     100.725  78.905  30.492  1.00  0.00           C
ATOM   6168  C11 POPEq 100      99.935  79.115  29.172  1.00  0.00           C
ATOM   6171  P   POPEq 100     101.035  77.255  27.712  1.00  0.00           P
ATOM   6172  O13 POPEq 100     100.665  76.645  26.422  1.00  0.00           O
ATOM   6173  O14 POPEq 100     102.085  78.295  27.682  1.00  0.00           O
ATOM   6174  O11 POPEq 100     101.435  76.125  28.762  1.00  0.00           O
ATOM   6175  O12 POPEq 100      99.765  77.915  28.402  1.00  0.00           O
ATOM   6176  C1  POPEq 100     100.355  75.335  29.292  1.00  0.00           C
ATOM   6179  C2  POPEq 100     100.795  74.045  30.052  1.00  0.00           C
ATOM   6181  O21 POPEq 100     101.385  74.385  31.332  1.00  0.00           O
ATOM   6182  C21 POPEq 100     100.685  74.015  32.392  1.00  0.00           C
ATOM   6183  O22 POPEq 100      99.605  73.445  32.382  1.00  0.00           O
ATOM   6184  C22 POPEq 100     101.465  74.355  33.672  1.00  0.00           C
ATOM   6187  C3  POPEq 100     101.795  73.175  29.242  1.00  0.00           C
ATOM   6190  O31 POPEq 100     101.645  71.795  29.612  1.00  0.00           O
ATOM   6191  C31 POPEq 100     102.605  71.185  30.292  1.00  0.00           C
ATOM   6192  O32 POPEq 100     103.765  71.545  30.362  1.00  0.00           O
ATOM   6193  C32 POPEq 100     101.995  69.975  31.012  1.00  0.00           C
ATOM   6196  C23 POPEq 100     102.895  73.755  33.692  1.00  0.00           C
ATOM   6199  C24 POPEq 100     103.835  74.445  34.682  1.00  0.00           C
ATOM   6202  C25 POPEq 100     103.815  73.845  36.092  1.00  0.00           C
ATOM   6205  C26 POPEq 100     104.825  74.505  37.032  1.00  0.00           C
ATOM   6208  C27 POPEq 100     104.675  74.035  38.492  1.00  0.00           C
ATOM   6211  C28 POPEq 100     105.435  74.935  39.492  1.00  0.00           C
ATOM   6214  C29 POPEq 100     106.925  74.795  39.402  1.00  0.00           C
ATOM   6216 0C21 POPEq 100     107.795  75.275  40.302  1.00  0.00           C
ATOM   6218 1C21 POPEq 100     107.465  76.005  41.582  1.00  0.00           C
ATOM   6221 2C21 POPEq 100     108.395  75.555  42.722  1.00  0.00           C
ATOM   6224 3C21 POPEq 100     108.345  74.035  42.992  1.00  0.00           C
ATOM   6227 4C21 POPEq 100     109.085  73.635  44.272  1.00  0.00           C
ATOM   6230 5C21 POPEq 100     108.255  73.935  45.532  1.00  0.00           C
ATOM   6233 6C21 POPEq 100     109.115  74.035  46.802  1.00  0.00           C
ATOM   6236 7C21 POPEq 100     108.265  74.365  48.032  1.00  0.00           C
ATOM   6239 8C21 POPEq 100     109.095  74.545  49.312  1.00  0.00           C
ATOM   6243  C33 POPEq 100     101.965  70.245  32.532  1.00  0.00           C
ATOM   6246  C34 POPEq 100     100.965  69.375  33.292  1.00  0.00           C
ATOM   6249  C35 POPEq 100     100.565  70.035  34.622  1.00  0.00           C
ATOM   6252  C36 POPEq 100     101.695  70.025  35.652  1.00  0.00           C
ATOM   6255  C37 POPEq 100     101.335  70.805  36.922  1.00  0.00           C
ATOM   6258  C38 POPEq 100     102.375  70.605  38.032  1.00  0.00           C
ATOM   6261  C39 POPEq 100     101.985  71.195  39.392  1.00  0.00           C
ATOM   6264 0C31 POPEq 100     102.945  70.705  40.492  1.00  0.00           C
ATOM   6267 1C31 POPEq 100     102.565  71.165  41.902  1.00  0.00           C
ATOM   6270 2C31 POPEq 100     103.695  70.855  42.882  1.00  0.00           C
ATOM   6273 3C31 POPEq 100     103.325  71.085  44.362  1.00  0.00           C
ATOM   6276 4C31 POPEq 100     104.535  70.915  45.292  1.00  0.00           C
ATOM   6279 5C31 POPEq 100     104.145  70.675  46.752  1.00  0.00           C
ATOM   6282 6C31 POPEq 100     105.355  70.455  47.662  1.00  0.00           C
ATOM   6286  NH3 POPEr 101      92.375 120.775  34.602  1.00  0.00           N
ATOM   6290  C12 POPEr 101      92.995 122.135  34.442  1.00  0.00           C
ATOM   6293  C11 POPEr 101      93.105 122.515  32.952  1.00  0.00           C
ATOM   6296  P   POPEr 101      93.195 125.125  32.882  1.00  0.00           P
ATOM   6297  O13 POPEr 101      94.305 126.095  32.802  1.00  0.00           O
ATOM   6298  O14 POPEr 101      92.115 125.225  31.882  1.00  0.00           O
ATOM   6299  O11 POPEr 101      92.595 125.055  34.332  1.00  0.00           O
ATOM   6300  O12 POPEr 101      93.855 123.705  32.772  1.00  0.00           O
ATOM   6301  C1  POPEr 101      92.915 125.815  35.482  1.00  0.00           C
ATOM   6304  C2  POPEr 101      94.165 125.275  36.202  1.00  0.00           C
ATOM   6306  O21 POPEr 101      93.965 125.295  37.622  1.00  0.00           O
ATOM   6307  C21 POPEr 101      94.655 124.365  38.252  1.00  0.00           C
ATOM   6308  O22 POPEr 101      94.985 123.285  37.802  1.00  0.00           O
ATOM   6309  C22 POPEr 101      95.075 124.955  39.602  1.00  0.00           C
ATOM   6312  C3  POPEr 101      95.435 126.115  35.892  1.00  0.00           C
ATOM   6315  O31 POPEr 101      96.595 125.355  36.262  1.00  0.00           O
ATOM   6316  C31 POPEr 101      97.615 125.425  35.452  1.00  0.00           C
ATOM   6317  O32 POPEr 101      97.655 126.015  34.382  1.00  0.00           O
ATOM   6318  C32 POPEr 101      98.765 124.515  35.902  1.00  0.00           C
ATOM   6321  C23 POPEr 101      95.915 123.975  40.452  1.00  0.00           C
ATOM   6324  C24 POPEr 101      96.865 124.705  41.422  1.00  0.00           C
ATOM   6327  C25 POPEr 101      97.835 123.735  42.072  1.00  0.00           C
ATOM   6330  C26 POPEr 101      97.125 122.955  43.172  1.00  0.00           C
ATOM   6333  C27 POPEr 101      98.045 122.125  44.062  1.00  0.00           C
ATOM   6336  C28 POPEr 101      97.275 121.595  45.272  1.00  0.00           C
ATOM   6339  C29 POPEr 101      98.195 120.845  46.212  1.00  0.00           C
ATOM   6341 0C21 POPEr 101      98.425 121.175  47.492  1.00  0.00           C
ATOM   6343 1C21 POPEr 101      97.805 122.345  48.212  1.00  0.00           C
ATOM   6346 2C21 POPEr 101      98.525 122.705  49.512  1.00  0.00           C
ATOM   6349 3C21 POPEr 101      99.985 123.125  49.312  1.00  0.00           C
ATOM   6352 4C21 POPEr 101     100.525 123.945  50.482  1.00  0.00           C
ATOM   6355 5C21 POPEr 101     100.475 123.195  51.812  1.00  0.00           C
ATOM   6358 6C21 POPEr 101     101.135 123.955  52.962  1.00  0.00           C
ATOM   6361 7C21 POPEr 101     101.485 123.025  54.132  1.00  0.00           C
ATOM   6364 8C21 POPEr 101     102.435 123.645  55.152  1.00  0.00           C
ATOM   6368  C33 POPEr 101      99.995 125.245  36.522  1.00  0.00           C
ATOM   6371  C34 POPEr 101     100.835 124.355  37.472  1.00  0.00           C
ATOM   6374  C35 POPEr 101     101.665 125.115  38.522  1.00  0.00           C
ATOM   6377  C36 POPEr 101     102.125 124.245  39.712  1.00  0.00           C
ATOM   6380  C37 POPEr 101     103.035 125.005  40.692  1.00  0.00           C
ATOM   6383  C38 POPEr 101     103.175 124.355  42.092  1.00  0.00           C
ATOM   6386  C39 POPEr 101     103.995 123.055  42.132  1.00  0.00           C
ATOM   6389 0C31 POPEr 101     104.095 122.455  43.552  1.00  0.00           C
ATOM   6392 1C31 POPEr 101     105.385 121.655  43.782  1.00  0.00           C
ATOM   6395 2C31 POPEr 101     105.475 120.925  45.122  1.00  0.00           C
ATOM   6398 3C31 POPEr 101     105.265 121.825  46.352  1.00  0.00           C
ATOM   6401 4C31 POPEr 101     105.525 121.085  47.662  1.00  0.00           C
ATOM   6404 5C31 POPEr 101     105.065 121.875  48.902  1.00  0.00           C
ATOM   6407 6C31 POPEr 101     105.255 121.095  50.202  1.00  0.00           C
ATOM   6411  NH3 POPEs 102      35.395  26.855  71.002  1.00  0.00           N
ATOM   6415  C12 POPEs 102      36.095  26.485  69.702  1.00  0.00           C
ATOM   6418  C11 POPEs 102      35.425  25.345  68.912  1.00  0.00           C
ATOM   6421  P   POPEs 102      32.905  24.585  69.092  1.00  0.00           P
ATOM   6422  O13 POPEs 102      33.385  23.565  70.062  1.00  0.00           O
ATOM   6423  O14 POPEs 102      31.745  25.375  69.532  1.00  0.00           O
ATOM   6424  O11 POPEs 102      32.495  23.945  67.702  1.00  0.00           O
ATOM   6425  O12 POPEs 102      34.045  25.575  68.702  1.00  0.00           O
ATOM   6426  C1  POPEs 102      33.355  23.055  66.982  1.00  0.00           C
ATOM   6429  C2  POPEs 102      33.265  23.345  65.452  1.00  0.00           C
ATOM   6431  O21 POPEs 102      33.515  22.185  64.632  1.00  0.00           O
ATOM   6432  C21 POPEs 102      34.735  21.665  64.722  1.00  0.00           C
ATOM   6433  O22 POPEs 102      35.555  21.895  65.592  1.00  0.00           O
ATOM   6434  C22 POPEs 102      34.945  20.625  63.612  1.00  0.00           C
ATOM   6437  C3  POPEs 102      34.145  24.575  65.032  1.00  0.00           C
ATOM   6440  O31 POPEs 102      34.635  24.535  63.672  1.00  0.00           O
ATOM   6441  C31 POPEs 102      33.725  24.745  62.742  1.00  0.00           C
ATOM   6442  O32 POPEs 102      32.525  24.875  62.932  1.00  0.00           O
ATOM   6443  C32 POPEs 102      34.375  24.845  61.362  1.00  0.00           C
ATOM   6446  C23 POPEs 102      36.445  20.285  63.352  1.00  0.00           C
ATOM   6449  C24 POPEs 102      36.645  19.155  62.342  1.00  0.00           C
ATOM   6452  C25 POPEs 102      38.115  18.975  61.892  1.00  0.00           C
ATOM   6455  C26 POPEs 102      39.025  18.245  62.882  1.00  0.00           C
ATOM   6458  C27 POPEs 102      40.465  18.175  62.352  1.00  0.00           C
ATOM   6461  C28 POPEs 102      41.445  17.435  63.272  1.00  0.00           C
ATOM   6464  C29 POPEs 102      41.345  15.935  63.142  1.00  0.00           C
ATOM   6466 0C21 POPEs 102      41.975  15.205  62.202  1.00  0.00           C
ATOM   6468 1C21 POPEs 102      42.825  15.775  61.092  1.00  0.00           C
ATOM   6471 2C21 POPEs 102      42.875  14.855  59.852  1.00  0.00           C
ATOM   6474 3C21 POPEs 102      43.845  13.675  59.992  1.00  0.00           C
ATOM   6477 4C21 POPEs 102      43.855  12.765  58.762  1.00  0.00           C
ATOM   6480 5C21 POPEs 102      44.735  11.525  58.962  1.00  0.00           C
ATOM   6483 6C21 POPEs 102      44.585  10.515  57.812  1.00  0.00           C
ATOM   6486 7C21 POPEs 102      45.265   9.165  58.102  1.00  0.00           C
ATOM   6489 8C21 POPEs 102      46.785   9.205  58.012  1.00  0.00           C
ATOM   6493  C33 POPEs 102      35.175  23.615  60.882  1.00  0.00           C
ATOM   6496  C34 POPEs 102      35.945  23.955  59.592  1.00  0.00           C
ATOM   6499  C35 POPEs 102      36.705  22.805  58.922  1.00  0.00           C
ATOM   6502  C36 POPEs 102      37.995  22.385  59.652  1.00  0.00           C
ATOM   6505  C37 POPEs 102      39.035  21.835  58.662  1.00  0.00           C
ATOM   6508  C38 POPEs 102      40.265  21.195  59.302  1.00  0.00           C
ATOM   6511  C39 POPEs 102      41.145  20.435  58.302  1.00  0.00           C
ATOM   6514 0C31 POPEs 102      41.755  21.315  57.202  1.00  0.00           C
ATOM   6517 1C31 POPEs 102      42.595  20.515  56.202  1.00  0.00           C
ATOM   6520 2C31 POPEs 102      43.195  21.395  55.102  1.00  0.00           C
ATOM   6523 3C31 POPEs 102      44.095  20.625  54.112  1.00  0.00           C
ATOM   6526 4C31 POPEs 102      45.365  20.075  54.762  1.00  0.00           C
ATOM   6529 5C31 POPEs 102      46.405  19.575  53.742  1.00  0.00           C
ATOM   6532 6C31 POPEs 102      47.755  19.225  54.372  1.00  0.00           C
ATOM   6536  NH3 POPEt 103     113.715 106.015  29.742  1.00  0.00           N
ATOM   6540  C12 POPEt 103     114.455 107.005  28.882  1.00  0.00           C
ATOM   6543  C11 POPEt 103     115.465 107.825  29.692  1.00  0.00           C
ATOM   6546  P   POPEt 103     116.255 110.305  29.402  1.00  0.00           P
ATOM   6547  O13 POPEt 103     117.165 110.045  28.262  1.00  0.00           O
ATOM   6548  O14 POPEt 103     115.595 111.615  29.452  1.00  0.00           O
ATOM   6549  O11 POPEt 103     117.085 110.115  30.722  1.00  0.00           O
ATOM   6550  O12 POPEt 103     115.125 109.205  29.542  1.00  0.00           O
ATOM   6551  C1  POPEt 103     118.365 109.485  30.782  1.00  0.00           C
ATOM   6554  C2  POPEt 103     118.525 108.795  32.162  1.00  0.00           C
ATOM   6556  O21 POPEt 103     119.765 109.225  32.752  1.00  0.00           O
ATOM   6557  C21 POPEt 103     119.895 109.575  34.042  1.00  0.00           C
ATOM   6558  O22 POPEt 103     120.985 109.695  34.582  1.00  0.00           O
ATOM   6559  C22 POPEt 103     118.585 109.925  34.762  1.00  0.00           C
ATOM   6562  C3  POPEt 103     118.435 107.245  32.122  1.00  0.00           C
ATOM   6565  O31 POPEt 103     117.695 106.725  33.252  1.00  0.00           O
ATOM   6566  C31 POPEt 103     118.375 106.195  34.252  1.00  0.00           C
ATOM   6567  O32 POPEt 103     119.585 106.075  34.332  1.00  0.00           O
ATOM   6568  C32 POPEt 103     117.395 105.775  35.352  1.00  0.00           C
ATOM   6571  C23 POPEt 103     118.775 110.505  36.192  1.00  0.00           C
ATOM   6574  C24 POPEt 103     117.575 111.355  36.662  1.00  0.00           C
ATOM   6577  C25 POPEt 103     116.265 110.605  36.952  1.00  0.00           C
ATOM   6580  C26 POPEt 103     116.195 109.875  38.302  1.00  0.00           C
ATOM   6583  C27 POPEt 103     114.745 109.605  38.752  1.00  0.00           C
ATOM   6586  C28 POPEt 103     114.075 110.855  39.362  1.00  0.00           C
ATOM   6589  C29 POPEt 103     112.655 110.645  39.822  1.00  0.00           C
ATOM   6591 0C21 POPEt 103     112.265 110.465  41.102  1.00  0.00           C
ATOM   6593 1C21 POPEt 103     113.185 110.315  42.282  1.00  0.00           C
ATOM   6596 2C21 POPEt 103     112.465 109.645  43.482  1.00  0.00           C
ATOM   6599 3C21 POPEt 103     111.345 110.495  44.112  1.00  0.00           C
ATOM   6602 4C21 POPEt 103     111.845 111.775  44.782  1.00  0.00           C
ATOM   6605 5C21 POPEt 103     110.705 112.715  45.172  1.00  0.00           C
ATOM   6608 6C21 POPEt 103     111.195 114.075  45.692  1.00  0.00           C
ATOM   6611 7C21 POPEt 103     110.055 115.025  46.052  1.00  0.00           C
ATOM   6614 8C21 POPEt 103     110.535 116.435  46.382  1.00  0.00           C
ATOM   6618  C33 POPEt 103     118.105 105.545  36.702  1.00  0.00           C
ATOM   6621  C34 POPEt 103     117.095 105.235  37.822  1.00  0.00           C
ATOM   6624  C35 POPEt 103     117.745 104.885  39.172  1.00  0.00           C
ATOM   6627  C36 POPEt 103     116.745 105.045  40.332  1.00  0.00           C
ATOM   6630  C37 POPEt 103     117.395 105.155  41.722  1.00  0.00           C
ATOM   6633  C38 POPEt 103     116.365 105.225  42.852  1.00  0.00           C
ATOM   6636  C39 POPEt 103     116.985 105.645  44.192  1.00  0.00           C
ATOM   6639 0C31 POPEt 103     116.005 105.485  45.352  1.00  0.00           C
ATOM   6642 1C31 POPEt 103     116.665 105.775  46.702  1.00  0.00           C
ATOM   6645 2C31 POPEt 103     115.675 105.735  47.872  1.00  0.00           C
ATOM   6648 3C31 POPEt 103     116.355 106.015  49.212  1.00  0.00           C
ATOM   6651 4C31 POPEt 103     115.735 105.235  50.372  1.00  0.00           C
ATOM   6654 5C31 POPEt 103     116.545 105.365  51.662  1.00  0.00           C
ATOM   6657 6C31 POPEt 103     115.905 104.645  52.842  1.00  0.00           C
ATOM   6661  NH3 POPEu 104      51.425  69.865  32.282  1.00  0.00           N
ATOM   6665  C12 POPEu 104      50.065  69.325  32.632  1.00  0.00           C
ATOM   6668  C11 POPEu 104      49.395  68.705  31.392  1.00  0.00           C
ATOM   6671  P   POPEu 104      46.705  68.785  31.312  1.00  0.00           P
ATOM   6672  O13 POPEu 104      46.885  70.125  30.682  1.00  0.00           O
ATOM   6673  O14 POPEu 104      46.035  67.725  30.512  1.00  0.00           O
ATOM   6674  O11 POPEu 104      45.995  69.045  32.692  1.00  0.00           O
ATOM   6675  O12 POPEu 104      48.115  68.225  31.762  1.00  0.00           O
ATOM   6676  C1  POPEu 104      44.755  68.415  32.982  1.00  0.00           C
ATOM   6679  C2  POPEu 104      44.225  68.855  34.372  1.00  0.00           C
ATOM   6681  O21 POPEu 104      43.625  67.705  34.982  1.00  0.00           O
ATOM   6682  C21 POPEu 104      43.725  67.635  36.292  1.00  0.00           C
ATOM   6683  O22 POPEu 104      44.375  68.355  37.022  1.00  0.00           O
ATOM   6684  C22 POPEu 104      42.835  66.495  36.752  1.00  0.00           C
ATOM   6687  C3  POPEu 104      43.145  69.965  34.232  1.00  0.00           C
ATOM   6690  O31 POPEu 104      42.285  70.045  35.382  1.00  0.00           O
ATOM   6691  C31 POPEu 104      42.695  70.895  36.312  1.00  0.00           C
ATOM   6692  O32 POPEu 104      43.675  71.615  36.232  1.00  0.00           O
ATOM   6693  C32 POPEu 104      41.755  70.805  37.522  1.00  0.00           C
ATOM   6696  C23 POPEu 104      43.255  65.945  38.122  1.00  0.00           C
ATOM   6699  C24 POPEu 104      42.485  66.565  39.282  1.00  0.00           C
ATOM   6702  C25 POPEu 104      43.035  66.115  40.652  1.00  0.00           C
ATOM   6705  C26 POPEu 104      43.115  64.595  40.812  1.00  0.00           C
ATOM   6708  C27 POPEu 104      43.855  64.115  42.062  1.00  0.00           C
ATOM   6711  C28 POPEu 104      44.355  62.665  41.932  1.00  0.00           C
ATOM   6714  C29 POPEu 104      43.245  61.665  41.822  1.00  0.00           C
ATOM   6716 0C21 POPEu 104      43.135  60.525  42.532  1.00  0.00           C
ATOM   6718 1C21 POPEu 104      44.125  60.025  43.552  1.00  0.00           C
ATOM   6721 2C21 POPEu 104      43.755  60.445  44.982  1.00  0.00           C
ATOM   6724 3C21 POPEu 104      42.545  59.675  45.532  1.00  0.00           C
ATOM   6727 4C21 POPEu 104      42.265  59.995  47.012  1.00  0.00           C
ATOM   6730 5C21 POPEu 104      41.315  58.995  47.672  1.00  0.00           C
ATOM   6733 6C21 POPEu 104      41.975  57.625  47.912  1.00  0.00           C
ATOM   6736 7C21 POPEu 104      41.025  56.595  48.532  1.00  0.00           C
ATOM   6739 8C21 POPEu 104      41.635  55.205  48.632  1.00  0.00           C
ATOM   6743  C33 POPEu 104      42.235  71.675  38.712  1.00  0.00           C
ATOM   6746  C34 POPEu 104      41.305  71.625  39.932  1.00  0.00           C
ATOM   6749  C35 POPEu 104      41.585  70.465  40.912  1.00  0.00           C
ATOM   6752  C36 POPEu 104      41.715  70.955  42.362  1.00  0.00           C
ATOM   6755  C37 POPEu 104      42.185  69.895  43.372  1.00  0.00           C
ATOM   6758  C38 POPEu 104      41.145  68.825  43.712  1.00  0.00           C
ATOM   6761  C39 POPEu 104      41.545  68.035  44.972  1.00  0.00           C
ATOM   6764 0C31 POPEu 104      41.125  68.725  46.282  1.00  0.00           C
ATOM   6767 1C31 POPEu 104      42.225  68.755  47.352  1.00  0.00           C
ATOM   6770 2C31 POPEu 104      41.695  69.265  48.702  1.00  0.00           C
ATOM   6773 3C31 POPEu 104      42.785  69.375  49.772  1.00  0.00           C
ATOM   6776 4C31 POPEu 104      42.215  69.775  51.142  1.00  0.00           C
ATOM   6779 5C31 POPEu 104      43.275  69.795  52.252  1.00  0.00           C
ATOM   6782 6C31 POPEu 104      42.715  70.175  53.622  1.00  0.00           C
ATOM   6786  NH3 POPEv 105       6.825  51.795  70.522  1.00  0.00           N
ATOM   6790  C12 POPEv 105       8.285  52.175  70.472  1.00  0.00           C
ATOM   6793  C11 POPEv 105       9.225  50.985  70.202  1.00  0.00           C
ATOM   6796  P   POPEv 105      11.645  51.995  70.432  1.00  0.00           P
ATOM   6797  O13 POPEv 105      12.135  52.805  71.562  1.00  0.00           O
ATOM   6798  O14 POPEv 105      12.595  51.095  69.742  1.00  0.00           O
ATOM   6799  O11 POPEv 105      10.955  52.915  69.352  1.00  0.00           O
ATOM   6800  O12 POPEv 105      10.435  51.135  70.932  1.00  0.00           O
ATOM   6801  C1  POPEv 105      11.265  54.305  69.252  1.00  0.00           C
ATOM   6804  C2  POPEv 105      10.825  54.885  67.882  1.00  0.00           C
ATOM   6806  O21 POPEv 105      10.545  56.275  68.082  1.00  0.00           O
ATOM   6807  C21 POPEv 105      10.215  57.085  67.082  1.00  0.00           C
ATOM   6808  O22 POPEv 105       9.345  57.935  67.122  1.00  0.00           O
ATOM   6809  C22 POPEv 105      11.295  57.115  65.992  1.00  0.00           C
ATOM   6812  C3  POPEv 105       9.605  54.145  67.242  1.00  0.00           C
ATOM   6815  O31 POPEv 105       9.645  54.165  65.792  1.00  0.00           O
ATOM   6816  C31 POPEv 105       9.355  52.995  65.222  1.00  0.00           C
ATOM   6817  O32 POPEv 105       9.165  51.935  65.792  1.00  0.00           O
ATOM   6818  C32 POPEv 105       9.135  53.185  63.722  1.00  0.00           C
ATOM   6821  C23 POPEv 105      10.775  57.135  64.552  1.00  0.00           C
ATOM   6824  C24 POPEv 105      11.945  56.975  63.572  1.00  0.00           C
ATOM   6827  C25 POPEv 105      11.595  57.215  62.102  1.00  0.00           C
ATOM   6830  C26 POPEv 105      10.465  56.315  61.602  1.00  0.00           C
ATOM   6833  C27 POPEv 105      10.275  56.355  60.072  1.00  0.00           C
ATOM   6836  C28 POPEv 105       9.095  55.455  59.662  1.00  0.00           C
ATOM   6839  C29 POPEv 105       8.825  55.385  58.182  1.00  0.00           C
ATOM   6841 0C21 POPEv 105       7.795  54.705  57.652  1.00  0.00           C
ATOM   6843 1C21 POPEv 105       6.815  53.905  58.462  1.00  0.00           C
ATOM   6846 2C21 POPEv 105       5.565  54.685  58.902  1.00  0.00           C
ATOM   6849 3C21 POPEv 105       4.465  54.755  57.842  1.00  0.00           C
ATOM   6852 4C21 POPEv 105       3.185  55.385  58.402  1.00  0.00           C
ATOM   6855 5C21 POPEv 105       2.155  55.805  57.332  1.00  0.00           C
ATOM   6858 6C21 POPEv 105       2.535  57.085  56.582  1.00  0.00           C
ATOM   6861 7C21 POPEv 105       1.405  57.575  55.662  1.00  0.00           C
ATOM   6864 8C21 POPEv 105       1.675  58.925  55.012  1.00  0.00           C
ATOM   6868  C33 POPEv 105       7.875  52.395  63.302  1.00  0.00           C
ATOM   6871  C34 POPEv 105       7.785  52.195  61.782  1.00  0.00           C
ATOM   6874  C35 POPEv 105       8.555  50.955  61.312  1.00  0.00           C
ATOM   6877  C36 POPEv 105       8.485  50.735  59.792  1.00  0.00           C
ATOM   6880  C37 POPEv 105       9.225  49.465  59.372  1.00  0.00           C
ATOM   6883  C38 POPEv 105       9.155  49.145  57.872  1.00  0.00           C
ATOM   6886  C39 POPEv 105       9.875  50.185  56.982  1.00  0.00           C
ATOM   6889 0C31 POPEv 105       9.695  49.895  55.482  1.00  0.00           C
ATOM   6892 1C31 POPEv 105      10.405  50.915  54.582  1.00  0.00           C
ATOM   6895 2C31 POPEv 105       9.815  51.005  53.162  1.00  0.00           C
ATOM   6898 3C31 POPEv 105       9.775  49.675  52.392  1.00  0.00           C
ATOM   6901 4C31 POPEv 105       8.825  49.735  51.182  1.00  0.00           C
ATOM   6904 5C31 POPEv 105       8.715  48.395  50.442  1.00  0.00           C
ATOM   6907 6C31 POPEv 105       7.565  48.345  49.442  1.00  0.00           C
ATOM   6911  NH3 POPEw 106     126.435 108.765  71.732  1.00  0.00           N
ATOM   6915  C12 POPEw 106     126.455 110.035  70.912  1.00  0.00           C
ATOM   6918  C11 POPEw 106     127.275 111.155  71.592  1.00  0.00           C
ATOM   6921  P   POPEw 106     128.695 112.145  69.622  1.00  0.00           P
ATOM   6922  O13 POPEw 106     128.975 113.475  69.062  1.00  0.00           O
ATOM   6923  O14 POPEw 106     129.845 111.445  70.212  1.00  0.00           O
ATOM   6924  O11 POPEw 106     128.025 111.275  68.502  1.00  0.00           O
ATOM   6925  O12 POPEw 106     127.525 112.235  70.692  1.00  0.00           O
ATOM   6926  C1  POPEw 106     127.035 111.855  67.632  1.00  0.00           C
ATOM   6929  C2  POPEw 106     127.465 111.625  66.172  1.00  0.00           C
ATOM   6931  O21 POPEw 106     126.385 111.915  65.262  1.00  0.00           O
ATOM   6932  C21 POPEw 106     126.625 112.875  64.372  1.00  0.00           C
ATOM   6933  O22 POPEw 106     127.525 113.685  64.442  1.00  0.00           O
ATOM   6934  C22 POPEw 106     125.545 112.895  63.292  1.00  0.00           C
ATOM   6937  C3  POPEw 106     127.875 110.135  66.042  1.00  0.00           C
ATOM   6940  O31 POPEw 106     128.185 109.775  64.692  1.00  0.00           O
ATOM   6941  C31 POPEw 106     127.185 109.275  63.992  1.00  0.00           C
ATOM   6942  O32 POPEw 106     126.035 109.135  64.362  1.00  0.00           O
ATOM   6943  C32 POPEw 106     127.715 108.915  62.602  1.00  0.00           C
ATOM   6946  C23 POPEw 106     125.925 112.235  61.942  1.00  0.00           C
ATOM   6949  C24 POPEw 106     124.815 112.345  60.892  1.00  0.00           C
ATOM   6952  C25 POPEw 106     124.645 113.745  60.252  1.00  0.00           C
ATOM   6955  C26 POPEw 106     125.665 114.035  59.132  1.00  0.00           C
ATOM   6958  C27 POPEw 106     124.995 114.535  57.842  1.00  0.00           C
ATOM   6961  C28 POPEw 106     126.015 114.795  56.722  1.00  0.00           C
ATOM   6964  C29 POPEw 106     125.405 115.295  55.442  1.00  0.00           C
ATOM   6966 0C21 POPEw 106     125.895 116.295  54.672  1.00  0.00           C
ATOM   6968 1C21 POPEw 106     127.125 117.115  54.952  1.00  0.00           C
ATOM   6971 2C21 POPEw 106     127.125 118.465  54.212  1.00  0.00           C
ATOM   6974 3C21 POPEw 106     128.435 119.225  54.422  1.00  0.00           C
ATOM   6977 4C21 POPEw 106     128.495 120.605  53.762  1.00  0.00           C
ATOM   6980 5C21 POPEw 106     127.935 121.765  54.622  1.00  0.00           C
ATOM   6983 6C21 POPEw 106     128.695 121.955  55.942  1.00  0.00           C
ATOM   6986 7C21 POPEw 106     128.415 123.295  56.622  1.00  0.00           C
ATOM   6989 8C21 POPEw 106     129.135 123.465  57.962  1.00  0.00           C
ATOM   6993  C33 POPEw 106     126.715 108.045  61.802  1.00  0.00           C
ATOM   6996  C34 POPEw 106     127.385 107.275  60.652  1.00  0.00           C
ATOM   6999  C35 POPEw 106     127.725 108.165  59.462  1.00  0.00           C
ATOM   7002  C36 POPEw 106     128.225 107.375  58.232  1.00  0.00           C
ATOM   7005  C37 POPEw 106     129.675 106.895  58.362  1.00  0.00           C
ATOM   7008  C38 POPEw 106     130.155 106.085  57.142  1.00  0.00           C
ATOM   7011  C39 POPEw 106     130.075 106.855  55.822  1.00  0.00           C
ATOM   7014 0C31 POPEw 106     130.635 106.095  54.612  1.00  0.00           C
ATOM   7017 1C31 POPEw 106     130.525 106.935  53.332  1.00  0.00           C
ATOM   7020 2C31 POPEw 106     131.045 106.215  52.082  1.00  0.00           C
ATOM   7023 3C31 POPEw 106     131.065 107.135  50.842  1.00  0.00           C
ATOM   7026 4C31 POPEw 106     131.245 106.375  49.522  1.00  0.00           C
ATOM   7029 5C31 POPEw 106     131.265 107.305  48.302  1.00  0.00           C
ATOM   7032 6C31 POPEw 106     131.185 106.555  46.972  1.00  0.00           C
ATOM   7036  NH3 POPEx 107     124.755  88.935  75.262  1.00  0.00           N
ATOM   7040  C12 POPEx 107     123.865  90.155  75.282  1.00  0.00           C
ATOM   7043  C11 POPEx 107     122.855  90.065  74.122  1.00  0.00           C
ATOM   7046  P   POPEx 107     122.275  92.485  73.352  1.00  0.00           P
ATOM   7047  O13 POPEx 107     120.985  93.115  73.022  1.00  0.00           O
ATOM   7048  O14 POPEx 107     123.245  93.195  74.202  1.00  0.00           O
ATOM   7049  O11 POPEx 107     122.915  91.845  72.102  1.00  0.00           O
ATOM   7050  O12 POPEx 107     121.895  91.135  74.102  1.00  0.00           O
ATOM   7051  C1  POPEx 107     123.105  92.425  70.822  1.00  0.00           C
ATOM   7054  C2  POPEx 107     122.995  91.295  69.762  1.00  0.00           C
ATOM   7056  O21 POPEx 107     123.515  91.755  68.502  1.00  0.00           O
ATOM   7057  C21 POPEx 107     124.245  90.875  67.842  1.00  0.00           C
ATOM   7058  O22 POPEx 107     124.625  89.795  68.262  1.00  0.00           O
ATOM   7059  C22 POPEx 107     124.475  91.375  66.412  1.00  0.00           C
ATOM   7062  C3  POPEx 107     121.525  90.865  69.572  1.00  0.00           C
ATOM   7065  O31 POPEx 107     121.505  89.585  68.922  1.00  0.00           O
ATOM   7066  C31 POPEx 107     120.565  89.295  68.012  1.00  0.00           C
ATOM   7067  O32 POPEx 107     120.715  88.425  67.152  1.00  0.00           O
ATOM   7068  C32 POPEx 107     119.255  90.055  68.192  1.00  0.00           C
ATOM   7071  C23 POPEx 107     125.415  90.465  65.562  1.00  0.00           C
ATOM   7074  C24 POPEx 107     124.875  89.055  65.232  1.00  0.00           C
ATOM   7077  C25 POPEx 107     123.535  88.975  64.482  1.00  0.00           C
ATOM   7080  C26 POPEx 107     123.655  89.395  63.012  1.00  0.00           C
ATOM   7083  C27 POPEx 107     122.305  89.375  62.272  1.00  0.00           C
ATOM   7086  C28 POPEx 107     122.415  89.845  60.802  1.00  0.00           C
ATOM   7089  C29 POPEx 107     123.195  88.865  59.962  1.00  0.00           C
ATOM   7091 0C21 POPEx 107     122.755  88.165  58.902  1.00  0.00           C
ATOM   7093 1C21 POPEx 107     121.395  88.255  58.282  1.00  0.00           C
ATOM   7096 2C21 POPEx 107     121.435  87.755  56.822  1.00  0.00           C
ATOM   7099 3C21 POPEx 107     120.085  87.895  56.102  1.00  0.00           C
ATOM   7102 4C21 POPEx 107     119.905  86.935  54.922  1.00  0.00           C
ATOM   7105 5C21 POPEx 107     120.695  87.285  53.652  1.00  0.00           C
ATOM   7108 6C21 POPEx 107     122.185  86.935  53.722  1.00  0.00           C
ATOM   7111 7C21 POPEx 107     122.715  86.335  52.402  1.00  0.00           C
ATOM   7114 8C21 POPEx 107     124.195  85.985  52.462  1.00  0.00           C
ATOM   7118  C33 POPEx 107     118.105  89.345  67.442  1.00  0.00           C
ATOM   7121  C34 POPEx 107     116.765  90.095  67.502  1.00  0.00           C
ATOM   7124  C35 POPEx 107     116.815  91.565  67.042  1.00  0.00           C
ATOM   7127  C36 POPEx 107     117.495  91.795  65.682  1.00  0.00           C
ATOM   7130  C37 POPEx 107     117.535  93.285  65.312  1.00  0.00           C
ATOM   7133  C38 POPEx 107     118.655  93.695  64.352  1.00  0.00           C
ATOM   7136  C39 POPEx 107     118.695  92.975  62.992  1.00  0.00           C
ATOM   7139 0C31 POPEx 107     119.665  93.695  62.042  1.00  0.00           C
ATOM   7142 1C31 POPEx 107     119.835  93.055  60.662  1.00  0.00           C
ATOM   7145 2C31 POPEx 107     120.515  94.025  59.682  1.00  0.00           C
ATOM   7148 3C31 POPEx 107     120.745  93.465  58.262  1.00  0.00           C
ATOM   7151 4C31 POPEx 107     121.985  92.565  58.152  1.00  0.00           C
ATOM   7154 5C31 POPEx 107     122.305  92.155  56.712  1.00  0.00           C
ATOM   7157 6C31 POPEx 107     123.625  91.385  56.582  1.00  0.00           C
ATOM   7161  NH3 POPEy 108      85.935  63.085  68.622  1.00  0.00           N
ATOM   7165  C12 POPEy 108      85.415  62.155  69.682  1.00  0.00           C
ATOM   7168  C11 POPEy 108      84.525  61.085  69.082  1.00  0.00           C
ATOM   7171  P   POPEy 108      83.455  58.855  69.792  1.00  0.00           P
ATOM   7172  O13 POPEy 108      82.375  58.355  70.662  1.00  0.00           O
ATOM   7173  O14 POPEy 108      84.655  58.005  69.762  1.00  0.00           O
ATOM   7174  O11 POPEy 108      82.885  58.995  68.322  1.00  0.00           O
ATOM   7175  O12 POPEy 108      83.925  60.325  70.132  1.00  0.00           O
ATOM   7176  C1  POPEy 108      83.595  58.725  67.122  1.00  0.00           C
ATOM   7179  C2  POPEy 108      82.755  57.825  66.172  1.00  0.00           C
ATOM   7181  O21 POPEy 108      83.405  57.675  64.892  1.00  0.00           O
ATOM   7182  C21 POPEy 108      83.385  58.665  64.002  1.00  0.00           C
ATOM   7183  O22 POPEy 108      82.855  59.745  64.152  1.00  0.00           O
ATOM   7184  C22 POPEy 108      84.215  58.315  62.762  1.00  0.00           C
ATOM   7187  C3  POPEy 108      81.245  58.245  66.112  1.00  0.00           C
ATOM   7190  O31 POPEy 108      80.495  57.185  65.512  1.00  0.00           O
ATOM   7191  C31 POPEy 108      80.165  57.225  64.222  1.00  0.00           C
ATOM   7192  O32 POPEy 108      80.195  56.245  63.492  1.00  0.00           O
ATOM   7193  C32 POPEy 108      79.565  58.545  63.752  1.00  0.00           C
ATOM   7196  C23 POPEy 108      83.395  58.225  61.452  1.00  0.00           C
ATOM   7199  C24 POPEy 108      84.315  58.195  60.212  1.00  0.00           C
ATOM   7202  C25 POPEy 108      83.545  58.035  58.892  1.00  0.00           C
ATOM   7205  C26 POPEy 108      84.245  58.725  57.712  1.00  0.00           C
ATOM   7208  C27 POPEy 108      83.555  58.455  56.362  1.00  0.00           C
ATOM   7211  C28 POPEy 108      83.575  59.645  55.382  1.00  0.00           C
ATOM   7214  C29 POPEy 108      84.965  60.145  55.092  1.00  0.00           C
ATOM   7216 0C21 POPEy 108      85.535  60.295  53.882  1.00  0.00           C
ATOM   7218 1C21 POPEy 108      84.875  60.015  52.562  1.00  0.00           C
ATOM   7221 2C21 POPEy 108      85.585  60.725  51.402  1.00  0.00           C
ATOM   7224 3C21 POPEy 108      84.885  60.505  50.052  1.00  0.00           C
ATOM   7227 4C21 POPEy 108      85.725  61.045  48.882  1.00  0.00           C
ATOM   7230 5C21 POPEy 108      85.205  60.635  47.492  1.00  0.00           C
ATOM   7233 6C21 POPEy 108      83.815  61.165  47.132  1.00  0.00           C
ATOM   7236 7C21 POPEy 108      83.545  61.055  45.622  1.00  0.00           C
ATOM   7239 8C21 POPEy 108      82.075  61.205  45.222  1.00  0.00           C
ATOM   7243  C33 POPEy 108      78.885  58.405  62.362  1.00  0.00           C
ATOM   7246  C34 POPEy 108      77.975  59.595  62.062  1.00  0.00           C
ATOM   7249  C35 POPEy 108      77.425  59.615  60.632  1.00  0.00           C
ATOM   7252  C36 POPEy 108      76.245  58.675  60.342  1.00  0.00           C
ATOM   7255  C37 POPEy 108      76.005  58.555  58.832  1.00  0.00           C
ATOM   7258  C38 POPEy 108      74.845  57.615  58.462  1.00  0.00           C
ATOM   7261  C39 POPEy 108      74.805  57.245  56.972  1.00  0.00           C
ATOM   7264 0C31 POPEy 108      74.515  58.425  56.042  1.00  0.00           C
ATOM   7267 1C31 POPEy 108      73.475  58.065  54.962  1.00  0.00           C
ATOM   7270 2C31 POPEy 108      72.935  59.275  54.172  1.00  0.00           C
ATOM   7273 3C31 POPEy 108      73.975  59.945  53.262  1.00  0.00           C
ATOM   7276 4C31 POPEy 108      73.315  60.905  52.252  1.00  0.00           C
ATOM   7279 5C31 POPEy 108      74.255  61.405  51.152  1.00  0.00           C
ATOM   7282 6C31 POPEy 108      73.495  62.065  49.992  1.00  0.00           C
ATOM   7286  NH3 POPEz 109      50.725  42.455  72.122  1.00  0.00           N
ATOM   7290  C12 POPEz 109      50.825  43.945  72.032  1.00  0.00           C
ATOM   7293  C11 POPEz 109      52.005  44.475  72.842  1.00  0.00           C
ATOM   7296  P   POPEz 109      51.505  46.935  73.612  1.00  0.00           P
ATOM   7297  O13 POPEz 109      52.575  47.835  74.102  1.00  0.00           O
ATOM   7298  O14 POPEz 109      50.695  46.235  74.612  1.00  0.00           O
ATOM   7299  O11 POPEz 109      50.555  47.815  72.702  1.00  0.00           O
ATOM   7300  O12 POPEz 109      52.155  45.885  72.622  1.00  0.00           O
ATOM   7301  C1  POPEz 109      50.995  48.455  71.512  1.00  0.00           C
ATOM   7304  C2  POPEz 109      51.125  47.455  70.322  1.00  0.00           C
ATOM   7306  O21 POPEz 109      51.595  48.185  69.172  1.00  0.00           O
ATOM   7307  C21 POPEz 109      52.555  47.565  68.492  1.00  0.00           C
ATOM   7308  O22 POPEz 109      52.895  46.405  68.672  1.00  0.00           O
ATOM   7309  C22 POPEz 109      53.115  48.565  67.492  1.00  0.00           C
ATOM   7312  C3  POPEz 109      49.795  46.725  70.002  1.00  0.00           C
ATOM   7315  O31 POPEz 109      50.075  45.445  69.392  1.00  0.00           O
ATOM   7316  C31 POPEz 109      49.985  45.165  68.082  1.00  0.00           C
ATOM   7317  O32 POPEz 109      50.385  44.115  67.612  1.00  0.00           O
ATOM   7318  C32 POPEz 109      49.385  46.275  67.222  1.00  0.00           C
ATOM   7321  C23 POPEz 109      54.445  48.145  66.842  1.00  0.00           C
ATOM   7324  C24 POPEz 109      55.205  49.345  66.262  1.00  0.00           C
ATOM   7327  C25 POPEz 109      54.455  50.105  65.162  1.00  0.00           C
ATOM   7330  C26 POPEz 109      55.265  51.275  64.592  1.00  0.00           C
ATOM   7333  C27 POPEz 109      54.525  52.065  63.512  1.00  0.00           C
ATOM   7336  C28 POPEz 109      55.435  53.065  62.752  1.00  0.00           C
ATOM   7339  C29 POPEz 109      54.655  53.895  61.762  1.00  0.00           C
ATOM   7341 0C21 POPEz 109      54.225  53.465  60.562  1.00  0.00           C
ATOM   7343 1C21 POPEz 109      54.425  52.075  60.002  1.00  0.00           C
ATOM   7346 2C21 POPEz 109      55.255  52.095  58.712  1.00  0.00           C
ATOM   7349 3C21 POPEz 109      55.545  50.675  58.232  1.00  0.00           C
ATOM   7352 4C21 POPEz 109      56.465  50.635  57.012  1.00  0.00           C
ATOM   7355 5C21 POPEz 109      57.115  49.255  56.862  1.00  0.00           C
ATOM   7358 6C21 POPEz 109      57.955  49.115  55.592  1.00  0.00           C
ATOM   7361 7C21 POPEz 109      58.675  47.765  55.542  1.00  0.00           C
ATOM   7364 8C21 POPEz 109      59.265  47.455  54.172  1.00  0.00           C
ATOM   7368  C33 POPEz 109      47.855  46.415  67.342  1.00  0.00           C
ATOM   7371  C34 POPEz 109      47.345  47.655  66.602  1.00  0.00           C
ATOM   7374  C35 POPEz 109      45.815  47.765  66.632  1.00  0.00           C
ATOM   7377  C36 POPEz 109      45.295  48.865  65.702  1.00  0.00           C
ATOM   7380  C37 POPEz 109      43.765  48.855  65.622  1.00  0.00           C
ATOM   7383  C38 POPEz 109      43.175  50.005  64.802  1.00  0.00           C
ATOM   7386  C39 POPEz 109      43.565  49.935  63.322  1.00  0.00           C
ATOM   7389 0C31 POPEz 109      42.685  50.805  62.422  1.00  0.00           C
ATOM   7392 1C31 POPEz 109      43.145  50.755  60.952  1.00  0.00           C
ATOM   7395 2C31 POPEz 109      42.295  51.645  60.032  1.00  0.00           C
ATOM   7398 3C31 POPEz 109      42.635  51.515  58.542  1.00  0.00           C
ATOM   7401 4C31 POPEz 109      44.135  51.685  58.242  1.00  0.00           C
ATOM   7404 5C31 POPEz 109      44.455  51.665  56.742  1.00  0.00           C
ATOM   7407 6C31 POPEz 109      45.955  51.575  56.452  1.00  0.00           C
ATOM   7411  NH3 POPE0 110     114.505 124.145  30.222  1.00  0.00           N
ATOM   7415  C12 POPE0 110     113.675 122.945  30.592  1.00  0.00           C
ATOM   7418  C11 POPE0 110     112.175 123.235  30.592  1.00  0.00           C
ATOM   7421  P   POPE0 110     110.045 122.005  31.522  1.00  0.00           P
ATOM   7422  O13 POPE0 110     109.325 123.235  31.132  1.00  0.00           O
ATOM   7423  O14 POPE0 110     109.415 120.725  31.142  1.00  0.00           O
ATOM   7424  O11 POPE0 110     110.195 122.115  33.082  1.00  0.00           O
ATOM   7425  O12 POPE0 110     111.525 122.045  30.992  1.00  0.00           O
ATOM   7426  C1  POPE0 110     111.355 121.675  33.782  1.00  0.00           C
ATOM   7429  C2  POPE0 110     111.325 122.165  35.242  1.00  0.00           C
ATOM   7431  O21 POPE0 110     110.815 121.085  36.052  1.00  0.00           O
ATOM   7432  C21 POPE0 110     111.265 121.075  37.282  1.00  0.00           C
ATOM   7433  O22 POPE0 110     112.045 121.885  37.762  1.00  0.00           O
ATOM   7434  C22 POPE0 110     110.725 119.875  38.052  1.00  0.00           C
ATOM   7437  C3  POPE0 110     110.475 123.475  35.432  1.00  0.00           C
ATOM   7440  O31 POPE0 110     111.085 124.365  36.412  1.00  0.00           O
ATOM   7441  C31 POPE0 110     110.385 124.515  37.552  1.00  0.00           C
ATOM   7442  O32 POPE0 110     109.195 124.285  37.672  1.00  0.00           O
ATOM   7443  C32 POPE0 110     111.305 125.005  38.672  1.00  0.00           C
ATOM   7446  C23 POPE0 110     109.875 120.335  39.262  1.00  0.00           C
ATOM   7449  C24 POPE0 110     109.755 119.245  40.332  1.00  0.00           C
ATOM   7452  C25 POPE0 110     110.995 119.105  41.232  1.00  0.00           C
ATOM   7455  C26 POPE0 110     111.325 120.305  42.142  1.00  0.00           C
ATOM   7458  C27 POPE0 110     112.495 119.955  43.082  1.00  0.00           C
ATOM   7461  C28 POPE0 110     112.715 120.965  44.222  1.00  0.00           C
ATOM   7464  C29 POPE0 110     113.785 120.745  45.272  1.00  0.00           C
ATOM   7466 0C21 POPE0 110     114.775 119.815  45.362  1.00  0.00           C
ATOM   7468 1C21 POPE0 110     115.135 118.675  44.452  1.00  0.00           C
ATOM   7471 2C21 POPE0 110     116.185 119.065  43.392  1.00  0.00           C
ATOM   7474 3C21 POPE0 110     117.605 119.235  43.962  1.00  0.00           C
ATOM   7477 4C21 POPE0 110     118.655 119.365  42.852  1.00  0.00           C
ATOM   7480 5C21 POPE0 110     120.075 119.695  43.332  1.00  0.00           C
ATOM   7483 6C21 POPE0 110     120.805 118.525  43.992  1.00  0.00           C
ATOM   7486 7C21 POPE0 110     122.125 118.965  44.652  1.00  0.00           C
ATOM   7489 8C21 POPE0 110     122.895 117.825  45.322  1.00  0.00           C
ATOM   7493  C33 POPE0 110     111.055 124.255  40.012  1.00  0.00           C
ATOM   7496  C34 POPE0 110     110.415 125.125  41.102  1.00  0.00           C
ATOM   7499  C35 POPE0 110     110.105 124.305  42.362  1.00  0.00           C
ATOM   7502  C36 POPE0 110     109.665 125.165  43.552  1.00  0.00           C
ATOM   7505  C37 POPE0 110     109.275 124.345  44.802  1.00  0.00           C
ATOM   7508  C38 POPE0 110     110.505 123.805  45.522  1.00  0.00           C
ATOM   7511  C39 POPE0 110     110.195 122.965  46.772  1.00  0.00           C
ATOM   7514 0C31 POPE0 110     109.835 123.795  48.012  1.00  0.00           C
ATOM   7517 1C31 POPE0 110     109.855 122.945  49.292  1.00  0.00           C
ATOM   7520 2C31 POPE0 110     108.745 123.285  50.292  1.00  0.00           C
ATOM   7523 3C31 POPE0 110     108.795 124.715  50.842  1.00  0.00           C
ATOM   7526 4C31 POPE0 110     107.725 124.925  51.922  1.00  0.00           C
ATOM   7529 5C31 POPE0 110     107.655 126.355  52.472  1.00  0.00           C
ATOM   7532 6C31 POPE0 110     106.775 126.485  53.722  1.00  0.00           C
ATOM   7536  NH3 POPE1 111      96.745 125.295  31.912  1.00  0.00           N
ATOM   7540  C12 POPE1 111      97.405 124.075  31.312  1.00  0.00           C
ATOM   7543  C11 POPE1 111      96.675 122.775  31.682  1.00  0.00           C
ATOM   7546  P   POPE1 111      96.875 121.025  33.612  1.00  0.00           P
ATOM   7547  O13 POPE1 111      95.585 120.345  33.382  1.00  0.00           O
ATOM   7548  O14 POPE1 111      98.085 120.415  32.982  1.00  0.00           O
ATOM   7549  O11 POPE1 111      97.085 121.265  35.162  1.00  0.00           O
ATOM   7550  O12 POPE1 111      96.785 122.525  33.092  1.00  0.00           O
ATOM   7551  C1  POPE1 111      97.665 120.265  35.992  1.00  0.00           C
ATOM   7554  C2  POPE1 111      97.605 120.705  37.502  1.00  0.00           C
ATOM   7556  O21 POPE1 111      98.905 120.775  38.122  1.00  0.00           O
ATOM   7557  C21 POPE1 111      99.645 119.675  38.162  1.00  0.00           C
ATOM   7558  O22 POPE1 111      99.385 118.615  37.602  1.00  0.00           O
ATOM   7559  C22 POPE1 111     100.855 119.925  39.072  1.00  0.00           C
ATOM   7562  C3  POPE1 111      96.625 119.855  38.352  1.00  0.00           C
ATOM   7565  O31 POPE1 111      96.435 120.395  39.682  1.00  0.00           O
ATOM   7566  C31 POPE1 111      97.095 119.805  40.662  1.00  0.00           C
ATOM   7567  O32 POPE1 111      98.255 120.035  40.982  1.00  0.00           O
ATOM   7568  C32 POPE1 111      96.195 118.735  41.272  1.00  0.00           C
ATOM   7571  C23 POPE1 111     101.105 118.795  40.112  1.00  0.00           C
ATOM   7574  C24 POPE1 111     101.555 119.355  41.472  1.00  0.00           C
ATOM   7577  C25 POPE1 111     101.795 118.315  42.582  1.00  0.00           C
ATOM   7580  C26 POPE1 111     100.545 117.485  42.892  1.00  0.00           C
ATOM   7583  C27 POPE1 111     100.605 116.715  44.222  1.00  0.00           C
ATOM   7586  C28 POPE1 111     100.225 117.585  45.442  1.00  0.00           C
ATOM   7589  C29 POPE1 111     100.385 116.835  46.742  1.00  0.00           C
ATOM   7591 0C21 POPE1 111     100.985 117.285  47.862  1.00  0.00           C
ATOM   7593 1C21 POPE1 111     101.575 118.665  48.062  1.00  0.00           C
ATOM   7596 2C21 POPE1 111     101.315 119.225  49.472  1.00  0.00           C
ATOM   7599 3C21 POPE1 111     102.115 118.525  50.582  1.00  0.00           C
ATOM   7602 4C21 POPE1 111     102.215 119.405  51.832  1.00  0.00           C
ATOM   7605 5C21 POPE1 111     103.225 118.865  52.862  1.00  0.00           C
ATOM   7608 6C21 POPE1 111     103.455 119.835  54.032  1.00  0.00           C
ATOM   7611 7C21 POPE1 111     104.565 119.385  54.982  1.00  0.00           C
ATOM   7614 8C21 POPE1 111     104.875 120.395  56.092  1.00  0.00           C
ATOM   7618  C33 POPE1 111      96.485 118.435  42.762  1.00  0.00           C
ATOM   7621  C34 POPE1 111      95.485 117.415  43.312  1.00  0.00           C
ATOM   7624  C35 POPE1 111      95.935 116.735  44.612  1.00  0.00           C
ATOM   7627  C36 POPE1 111      96.115 117.705  45.782  1.00  0.00           C
ATOM   7630  C37 POPE1 111      96.445 116.965  47.092  1.00  0.00           C
ATOM   7633  C38 POPE1 111      96.765 117.885  48.272  1.00  0.00           C
ATOM   7636  C39 POPE1 111      95.645 118.885  48.602  1.00  0.00           C
ATOM   7639 0C31 POPE1 111      95.845 119.555  49.972  1.00  0.00           C
ATOM   7642 1C31 POPE1 111      94.615 120.365  50.392  1.00  0.00           C
ATOM   7645 2C31 POPE1 111      94.775 120.995  51.782  1.00  0.00           C
ATOM   7648 3C31 POPE1 111      93.445 121.395  52.442  1.00  0.00           C
ATOM   7651 4C31 POPE1 111      92.595 122.355  51.592  1.00  0.00           C
ATOM   7654 5C31 POPE1 111      91.285 122.755  52.292  1.00  0.00           C
ATOM   7657 6C31 POPE1 111      90.415 123.675  51.442  1.00  0.00           C
ATOM   7661  NH3 POPE2 112      13.985  40.065  70.292  1.00  0.00           N
ATOM   7665  C12 POPE2 112      12.775  39.165  70.172  1.00  0.00           C
ATOM   7668  C11 POPE2 112      12.775  38.335  68.872  1.00  0.00           C
ATOM   7671  P   POPE2 112      13.755  35.975  68.412  1.00  0.00           P
ATOM   7672  O13 POPE2 112      15.055  35.295  68.592  1.00  0.00           O
ATOM   7673  O14 POPE2 112      12.595  35.405  69.122  1.00  0.00           O
ATOM   7674  O11 POPE2 112      13.365  36.015  66.872  1.00  0.00           O
ATOM   7675  O12 POPE2 112      13.925  37.485  68.812  1.00  0.00           O
ATOM   7676  C1  POPE2 112      13.905  35.005  66.032  1.00  0.00           C
ATOM   7679  C2  POPE2 112      13.405  35.185  64.582  1.00  0.00           C
ATOM   7681  O21 POPE2 112      13.935  34.125  63.762  1.00  0.00           O
ATOM   7682  C21 POPE2 112      15.195  34.205  63.362  1.00  0.00           C
ATOM   7683  O22 POPE2 112      15.975  35.105  63.612  1.00  0.00           O
ATOM   7684  C22 POPE2 112      15.575  32.985  62.542  1.00  0.00           C
ATOM   7687  C3  POPE2 112      13.705  36.655  64.102  1.00  0.00           C
ATOM   7690  O31 POPE2 112      13.825  36.825  62.682  1.00  0.00           O
ATOM   7691  C31 POPE2 112      12.705  36.965  62.022  1.00  0.00           C
ATOM   7692  O32 POPE2 112      11.585  36.825  62.472  1.00  0.00           O
ATOM   7693  C32 POPE2 112      13.065  37.385  60.592  1.00  0.00           C
ATOM   7696  C23 POPE2 112      15.325  33.125  61.032  1.00  0.00           C
ATOM   7699  C24 POPE2 112      16.135  32.085  60.252  1.00  0.00           C
ATOM   7702  C25 POPE2 112      17.375  32.665  59.542  1.00  0.00           C
ATOM   7705  C26 POPE2 112      16.985  33.325  58.212  1.00  0.00           C
ATOM   7708  C27 POPE2 112      18.135  33.455  57.212  1.00  0.00           C
ATOM   7711  C28 POPE2 112      17.585  33.375  55.772  1.00  0.00           C
ATOM   7714  C29 POPE2 112      18.615  33.485  54.682  1.00  0.00           C
ATOM   7716 0C21 POPE2 112      18.345  33.845  53.412  1.00  0.00           C
ATOM   7718 1C21 POPE2 112      16.985  34.205  52.872  1.00  0.00           C
ATOM   7721 2C21 POPE2 112      16.485  33.295  51.732  1.00  0.00           C
ATOM   7724 3C21 POPE2 112      16.355  31.815  52.122  1.00  0.00           C
ATOM   7727 4C21 POPE2 112      15.435  31.025  51.182  1.00  0.00           C
ATOM   7730 5C21 POPE2 112      13.945  31.295  51.422  1.00  0.00           C
ATOM   7733 6C21 POPE2 112      13.035  30.315  50.662  1.00  0.00           C
ATOM   7736 7C21 POPE2 112      11.575  30.335  51.152  1.00  0.00           C
ATOM   7739 8C21 POPE2 112      10.755  29.155  50.632  1.00  0.00           C
ATOM   7743  C33 POPE2 112      11.875  37.405  59.602  1.00  0.00           C
ATOM   7746  C34 POPE2 112      12.145  38.425  58.492  1.00  0.00           C
ATOM   7749  C35 POPE2 112      11.415  38.125  57.182  1.00  0.00           C
ATOM   7752  C36 POPE2 112       9.895  37.985  57.312  1.00  0.00           C
ATOM   7755  C37 POPE2 112       9.245  37.835  55.932  1.00  0.00           C
ATOM   7758  C38 POPE2 112       7.735  37.575  56.002  1.00  0.00           C
ATOM   7761  C39 POPE2 112       7.085  37.555  54.612  1.00  0.00           C
ATOM   7764 0C31 POPE2 112       6.765  38.955  54.062  1.00  0.00           C
ATOM   7767 1C31 POPE2 112       5.955  38.875  52.762  1.00  0.00           C
ATOM   7770 2C31 POPE2 112       5.325  40.215  52.332  1.00  0.00           C
ATOM   7773 3C31 POPE2 112       6.345  41.235  51.812  1.00  0.00           C
ATOM   7776 4C31 POPE2 112       5.655  42.495  51.252  1.00  0.00           C
ATOM   7779 5C31 POPE2 112       6.635  43.465  50.572  1.00  0.00           C
ATOM   7782 6C31 POPE2 112       5.925  44.675  49.952  1.00  0.00           C
ATOM   7786  NH3 POPE3 113     104.575  24.855  68.272  1.00  0.00           N
ATOM   7790  C12 POPE3 113     103.235  25.065  67.592  1.00  0.00           C
ATOM   7793  C11 POPE3 113     102.155  25.635  68.542  1.00  0.00           C
ATOM   7796  P   POPE3 113     100.865  27.445  67.152  1.00  0.00           P
ATOM   7797  O13 POPE3 113      99.455  27.775  66.892  1.00  0.00           O
ATOM   7798  O14 POPE3 113     101.645  28.425  67.942  1.00  0.00           O
ATOM   7799  O11 POPE3 113     101.585  27.175  65.772  1.00  0.00           O
ATOM   7800  O12 POPE3 113     100.965  26.025  67.852  1.00  0.00           O
ATOM   7801  C1  POPE3 113     101.215  26.035  64.982  1.00  0.00           C
ATOM   7804  C2  POPE3 113     102.225  25.835  63.812  1.00  0.00           C
ATOM   7806  O21 POPE3 113     102.075  26.835  62.782  1.00  0.00           O
ATOM   7807  C21 POPE3 113     101.015  26.775  61.992  1.00  0.00           C
ATOM   7808  O22 POPE3 113     100.005  26.115  62.162  1.00  0.00           O
ATOM   7809  C22 POPE3 113     101.305  27.695  60.782  1.00  0.00           C
ATOM   7812  C3  POPE3 113     102.235  24.385  63.242  1.00  0.00           C
ATOM   7815  O31 POPE3 113     103.025  24.325  62.032  1.00  0.00           O
ATOM   7816  C31 POPE3 113     104.345  24.335  62.232  1.00  0.00           C
ATOM   7817  O32 POPE3 113     104.915  23.985  63.242  1.00  0.00           O
ATOM   7818  C32 POPE3 113     104.975  24.965  60.982  1.00  0.00           C
ATOM   7821  C23 POPE3 113     100.335  27.515  59.582  1.00  0.00           C
ATOM   7824  C24 POPE3 113     101.055  27.545  58.222  1.00  0.00           C
ATOM   7827  C25 POPE3 113     100.155  27.175  57.022  1.00  0.00           C
ATOM   7830  C26 POPE3 113      98.975  28.125  56.802  1.00  0.00           C
ATOM   7833  C27 POPE3 113      98.025  27.645  55.682  1.00  0.00           C
ATOM   7836  C28 POPE3 113      96.805  28.565  55.502  1.00  0.00           C
ATOM   7839  C29 POPE3 113      95.755  27.925  54.642  1.00  0.00           C
ATOM   7841 0C21 POPE3 113      95.625  28.015  53.302  1.00  0.00           C
ATOM   7843 1C21 POPE3 113      96.525  28.765  52.352  1.00  0.00           C
ATOM   7846 2C21 POPE3 113      97.345  27.795  51.492  1.00  0.00           C
ATOM   7849 3C21 POPE3 113      98.075  28.505  50.342  1.00  0.00           C
ATOM   7852 4C21 POPE3 113      98.875  27.515  49.482  1.00  0.00           C
ATOM   7855 5C21 POPE3 113      99.435  28.135  48.192  1.00  0.00           C
ATOM   7858 6C21 POPE3 113     100.205  29.445  48.422  1.00  0.00           C
ATOM   7861 7C21 POPE3 113     101.005  29.895  47.192  1.00  0.00           C
ATOM   7864 8C21 POPE3 113     101.675  31.265  47.352  1.00  0.00           C
ATOM   7868  C33 POPE3 113     106.265  25.795  61.262  1.00  0.00           C
ATOM   7871  C34 POPE3 113     106.635  26.755  60.122  1.00  0.00           C
ATOM   7874  C35 POPE3 113     106.505  26.155  58.712  1.00  0.00           C
ATOM   7877  C36 POPE3 113     106.925  27.115  57.592  1.00  0.00           C
ATOM   7880  C37 POPE3 113     106.295  26.735  56.242  1.00  0.00           C
ATOM   7883  C38 POPE3 113     106.755  27.635  55.082  1.00  0.00           C
ATOM   7886  C39 POPE3 113     108.125  27.235  54.522  1.00  0.00           C
ATOM   7889 0C31 POPE3 113     108.495  27.955  53.222  1.00  0.00           C
ATOM   7892 1C31 POPE3 113     109.675  27.265  52.512  1.00  0.00           C
ATOM   7895 2C31 POPE3 113     109.815  27.615  51.012  1.00  0.00           C
ATOM   7898 3C31 POPE3 113     108.565  27.265  50.202  1.00  0.00           C
ATOM   7901 4C31 POPE3 113     108.765  27.305  48.682  1.00  0.00           C
ATOM   7904 5C31 POPE3 113     107.505  26.825  47.952  1.00  0.00           C
ATOM   7907 6C31 POPE3 113     107.615  26.845  46.422  1.00  0.00           C
ATOM   7911  NH3 POPE4 114      60.845 103.965  76.872  1.00  0.00           N
ATOM   7915  C12 POPE4 114      59.715 103.095  76.362  1.00  0.00           C
ATOM   7918  C11 POPE4 114      58.345 103.695  76.752  1.00  0.00           C
ATOM   7921  P   POPE4 114      58.165 106.305  76.292  1.00  0.00           P
ATOM   7922  O13 POPE4 114      57.965 107.425  77.242  1.00  0.00           O
ATOM   7923  O14 POPE4 114      59.215 106.495  75.242  1.00  0.00           O
ATOM   7924  O11 POPE4 114      56.805 105.855  75.642  1.00  0.00           O
ATOM   7925  O12 POPE4 114      58.475 105.045  77.172  1.00  0.00           O
ATOM   7926  C1  POPE4 114      56.215 106.525  74.522  1.00  0.00           C
ATOM   7929  C2  POPE4 114      56.745 105.975  73.172  1.00  0.00           C
ATOM   7931  O21 POPE4 114      56.235 106.835  72.142  1.00  0.00           O
ATOM   7932  C21 POPE4 114      57.015 106.975  71.102  1.00  0.00           C
ATOM   7933  O22 POPE4 114      58.145 106.535  70.982  1.00  0.00           O
ATOM   7934  C22 POPE4 114      56.295 107.765  70.012  1.00  0.00           C
ATOM   7937  C3  POPE4 114      56.305 104.495  72.912  1.00  0.00           C
ATOM   7940  O31 POPE4 114      57.245 103.795  72.082  1.00  0.00           O
ATOM   7941  C31 POPE4 114      56.905 103.495  70.832  1.00  0.00           C
ATOM   7942  O32 POPE4 114      55.825 103.735  70.302  1.00  0.00           O
ATOM   7943  C32 POPE4 114      58.105 102.775  70.182  1.00  0.00           C
ATOM   7946  C23 POPE4 114      55.345 106.875  69.182  1.00  0.00           C
ATOM   7949  C24 POPE4 114      54.805 107.525  67.892  1.00  0.00           C
ATOM   7952  C25 POPE4 114      55.755 107.355  66.692  1.00  0.00           C
ATOM   7955  C26 POPE4 114      55.085 107.525  65.322  1.00  0.00           C
ATOM   7958  C27 POPE4 114      56.015 107.135  64.162  1.00  0.00           C
ATOM   7961  C28 POPE4 114      55.375 107.265  62.772  1.00  0.00           C
ATOM   7964  C29 POPE4 114      56.185 106.555  61.722  1.00  0.00           C
ATOM   7966 0C21 POPE4 114      57.045 107.085  60.832  1.00  0.00           C
ATOM   7968 1C21 POPE4 114      57.435 108.545  60.702  1.00  0.00           C
ATOM   7971 2C21 POPE4 114      58.935 108.745  60.372  1.00  0.00           C
ATOM   7974 3C21 POPE4 114      59.355 108.205  58.992  1.00  0.00           C
ATOM   7977 4C21 POPE4 114      60.865 108.335  58.722  1.00  0.00           C
ATOM   7980 5C21 POPE4 114      61.315 107.585  57.452  1.00  0.00           C
ATOM   7983 6C21 POPE4 114      62.845 107.475  57.352  1.00  0.00           C
ATOM   7986 7C21 POPE4 114      63.315 106.685  56.132  1.00  0.00           C
ATOM   7989 8C21 POPE4 114      64.835 106.445  56.102  1.00  0.00           C
ATOM   7993  C33 POPE4 114      57.825 102.165  68.782  1.00  0.00           C
ATOM   7996  C34 POPE4 114      59.095 101.625  68.092  1.00  0.00           C
ATOM   7999  C35 POPE4 114      60.075 102.705  67.572  1.00  0.00           C
ATOM   8002  C36 POPE4 114      59.505 103.555  66.432  1.00  0.00           C
ATOM   8005  C37 POPE4 114      60.445 104.675  65.952  1.00  0.00           C
ATOM   8008  C38 POPE4 114      59.865 105.385  64.722  1.00  0.00           C
ATOM   8011  C39 POPE4 114      60.605 106.655  64.292  1.00  0.00           C
ATOM   8014 0C31 POPE4 114      60.195 107.895  65.112  1.00  0.00           C
ATOM   8017 1C31 POPE4 114      60.505 109.215  64.402  1.00  0.00           C
ATOM   8020 2C31 POPE4 114      61.995 109.515  64.212  1.00  0.00           C
ATOM   8023 3C31 POPE4 114      62.745 109.865  65.502  1.00  0.00           C
ATOM   8026 4C31 POPE4 114      62.195 111.125  66.192  1.00  0.00           C
ATOM   8029 5C31 POPE4 114      63.135 111.645  67.282  1.00  0.00           C
ATOM   8032 6C31 POPE4 114      62.625 112.905  67.992  1.00  0.00           C
ATOM   8036  NH3 POPE5 115     103.325  53.445  64.732  1.00  0.00           N
ATOM   8040  C12 POPE5 115     101.825  53.335  64.642  1.00  0.00           C
ATOM   8043  C11 POPE5 115     101.105  54.375  65.522  1.00  0.00           C
ATOM   8046  P   POPE5 115     102.385  56.505  66.302  1.00  0.00           P
ATOM   8047  O13 POPE5 115     103.355  55.585  66.912  1.00  0.00           O
ATOM   8048  O14 POPE5 115     101.465  57.285  67.182  1.00  0.00           O
ATOM   8049  O11 POPE5 115     103.125  57.505  65.342  1.00  0.00           O
ATOM   8050  O12 POPE5 115     101.535  55.715  65.232  1.00  0.00           O
ATOM   8051  C1  POPE5 115     104.085  57.095  64.362  1.00  0.00           C
ATOM   8054  C2  POPE5 115     103.475  57.025  62.932  1.00  0.00           C
ATOM   8056  O21 POPE5 115     104.505  56.735  61.972  1.00  0.00           O
ATOM   8057  C21 POPE5 115     104.555  55.495  61.492  1.00  0.00           C
ATOM   8058  O22 POPE5 115     103.875  54.565  61.892  1.00  0.00           O
ATOM   8059  C22 POPE5 115     105.635  55.445  60.402  1.00  0.00           C
ATOM   8062  C3  POPE5 115     102.845  58.395  62.532  1.00  0.00           C
ATOM   8065  O31 POPE5 115     101.795  58.215  61.562  1.00  0.00           O
ATOM   8066  C31 POPE5 115     102.075  58.485  60.292  1.00  0.00           C
ATOM   8067  O32 POPE5 115     103.115  58.955  59.872  1.00  0.00           O
ATOM   8068  C32 POPE5 115     100.835  58.215  59.432  1.00  0.00           C
ATOM   8071  C23 POPE5 115     105.395  54.445  59.232  1.00  0.00           C
ATOM   8074  C24 POPE5 115     106.345  54.775  58.062  1.00  0.00           C
ATOM   8077  C25 POPE5 115     105.885  54.225  56.702  1.00  0.00           C
ATOM   8080  C26 POPE5 115     106.965  54.425  55.622  1.00  0.00           C
ATOM   8083  C27 POPE5 115     106.465  54.175  54.192  1.00  0.00           C
ATOM   8086  C28 POPE5 115     107.575  54.185  53.122  1.00  0.00           C
ATOM   8089  C29 POPE5 115     108.265  55.525  52.972  1.00  0.00           C
ATOM   8091 0C21 POPE5 115     108.605  56.135  51.822  1.00  0.00           C
ATOM   8093 1C21 POPE5 115     108.385  55.605  50.422  1.00  0.00           C
ATOM   8096 2C21 POPE5 115     107.075  56.145  49.822  1.00  0.00           C
ATOM   8099 3C21 POPE5 115     106.745  55.495  48.472  1.00  0.00           C
ATOM   8102 4C21 POPE5 115     105.385  55.935  47.912  1.00  0.00           C
ATOM   8105 5C21 POPE5 115     105.415  57.315  47.242  1.00  0.00           C
ATOM   8108 6C21 POPE5 115     104.325  58.255  47.772  1.00  0.00           C
ATOM   8111 7C21 POPE5 115     104.355  59.625  47.072  1.00  0.00           C
ATOM   8114 8C21 POPE5 115     103.285  60.575  47.592  1.00  0.00           C
ATOM   8118  C33 POPE5 115     100.725  56.745  58.932  1.00  0.00           C
ATOM   8121  C34 POPE5 115     100.605  56.675  57.402  1.00  0.00           C
ATOM   8124  C35 POPE5 115     100.365  55.255  56.862  1.00  0.00           C
ATOM   8127  C36 POPE5 115     101.535  54.285  57.032  1.00  0.00           C
ATOM   8130  C37 POPE5 115     101.135  52.865  56.592  1.00  0.00           C
ATOM   8133  C38 POPE5 115     102.235  51.815  56.812  1.00  0.00           C
ATOM   8136  C39 POPE5 115     103.125  51.605  55.582  1.00  0.00           C
ATOM   8139 0C31 POPE5 115     104.205  50.535  55.792  1.00  0.00           C
ATOM   8142 1C31 POPE5 115     104.955  50.185  54.502  1.00  0.00           C
ATOM   8145 2C31 POPE5 115     106.175  49.275  54.762  1.00  0.00           C
ATOM   8148 3C31 POPE5 115     106.925  48.835  53.492  1.00  0.00           C
ATOM   8151 4C31 POPE5 115     107.545  49.995  52.692  1.00  0.00           C
ATOM   8154 5C31 POPE5 115     108.385  49.505  51.502  1.00  0.00           C
ATOM   8157 6C31 POPE5 115     109.125  50.635  50.782  1.00  0.00           C
ATOM   8161  NH3 POPE6 116      38.625  94.275  31.902  1.00  0.00           N
ATOM   8165  C12 POPE6 116      37.705  94.875  30.862  1.00  0.00           C
ATOM   8168  C11 POPE6 116      36.455  94.015  30.552  1.00  0.00           C
ATOM   8171  P   POPE6 116      33.925  94.145  29.982  1.00  0.00           P
ATOM   8172  O13 POPE6 116      33.015  94.955  29.152  1.00  0.00           O
ATOM   8173  O14 POPE6 116      34.075  92.725  29.652  1.00  0.00           O
ATOM   8174  O11 POPE6 116      33.245  94.215  31.402  1.00  0.00           O
ATOM   8175  O12 POPE6 116      35.345  94.835  30.132  1.00  0.00           O
ATOM   8176  C1  POPE6 116      33.875  93.895  32.642  1.00  0.00           C
ATOM   8179  C2  POPE6 116      32.795  93.365  33.592  1.00  0.00           C
ATOM   8181  O21 POPE6 116      33.125  93.655  34.972  1.00  0.00           O
ATOM   8182  C21 POPE6 116      34.075  92.955  35.562  1.00  0.00           C
ATOM   8183  O22 POPE6 116      34.735  92.065  35.042  1.00  0.00           O
ATOM   8184  C22 POPE6 116      34.175  93.415  37.022  1.00  0.00           C
ATOM   8187  C3  POPE6 116      32.445  91.885  33.272  1.00  0.00           C
ATOM   8190  O31 POPE6 116      31.515  91.415  34.252  1.00  0.00           O
ATOM   8191  C31 POPE6 116      31.715  90.195  34.722  1.00  0.00           C
ATOM   8192  O32 POPE6 116      32.455  89.345  34.242  1.00  0.00           O
ATOM   8193  C32 POPE6 116      30.955  90.125  36.052  1.00  0.00           C
ATOM   8196  C23 POPE6 116      34.725  92.335  37.982  1.00  0.00           C
ATOM   8199  C24 POPE6 116      34.215  92.475  39.432  1.00  0.00           C
ATOM   8202  C25 POPE6 116      34.785  93.655  40.222  1.00  0.00           C
ATOM   8205  C26 POPE6 116      34.295  93.625  41.682  1.00  0.00           C
ATOM   8208  C27 POPE6 116      34.555  94.915  42.472  1.00  0.00           C
ATOM   8211  C28 POPE6 116      33.905  94.855  43.872  1.00  0.00           C
ATOM   8214  C29 POPE6 116      34.115  96.115  44.682  1.00  0.00           C
ATOM   8216 0C21 POPE6 116      34.345  96.165  46.012  1.00  0.00           C
ATOM   8218 1C21 POPE6 116      34.355  94.965  46.932  1.00  0.00           C
ATOM   8221 2C21 POPE6 116      33.865  95.265  48.372  1.00  0.00           C
ATOM   8224 3C21 POPE6 116      34.965  95.845  49.282  1.00  0.00           C
ATOM   8227 4C21 POPE6 116      34.485  96.085  50.722  1.00  0.00           C
ATOM   8230 5C21 POPE6 116      33.955  97.505  50.942  1.00  0.00           C
ATOM   8233 6C21 POPE6 116      33.385  97.715  52.352  1.00  0.00           C
ATOM   8236 7C21 POPE6 116      33.005  99.175  52.632  1.00  0.00           C
ATOM   8239 8C21 POPE6 116      32.485  99.405  54.052  1.00  0.00           C
ATOM   8243  C33 POPE6 116      31.635  89.235  37.112  1.00  0.00           C
ATOM   8246  C34 POPE6 116      30.745  89.075  38.352  1.00  0.00           C
ATOM   8249  C35 POPE6 116      30.555  90.365  39.152  1.00  0.00           C
ATOM   8252  C36 POPE6 116      31.105  90.255  40.582  1.00  0.00           C
ATOM   8255  C37 POPE6 116      30.855  91.525  41.402  1.00  0.00           C
ATOM   8258  C38 POPE6 116      31.375  91.465  42.842  1.00  0.00           C
ATOM   8261  C39 POPE6 116      30.585  90.495  43.732  1.00  0.00           C
ATOM   8264 0C31 POPE6 116      31.045  90.465  45.192  1.00  0.00           C
ATOM   8267 1C31 POPE6 116      31.035  91.845  45.852  1.00  0.00           C
ATOM   8270 2C31 POPE6 116      30.945  91.805  47.382  1.00  0.00           C
ATOM   8273 3C31 POPE6 116      32.145  91.135  48.062  1.00  0.00           C
ATOM   8276 4C31 POPE6 116      31.955  91.065  49.582  1.00  0.00           C
ATOM   8279 5C31 POPE6 116      33.065  90.305  50.312  1.00  0.00           C
ATOM   8282 6C31 POPE6 116      32.895  90.305  51.832  1.00  0.00           C
ATOM   8286  NH3 POPE7 117      24.685  -1.885  69.342  1.00  0.00           N
ATOM   8290  C12 POPE7 117      25.535  -0.685  69.662  1.00  0.00           C
ATOM   8293  C11 POPE7 117      24.705   0.545  70.042  1.00  0.00           C
ATOM   8296  P   POPE7 117      26.495   2.535  69.922  1.00  0.00           P
ATOM   8297  O13 POPE7 117      25.855   3.875  69.922  1.00  0.00           O
ATOM   8298  O14 POPE7 117      27.845   2.415  70.522  1.00  0.00           O
ATOM   8299  O11 POPE7 117      26.525   1.965  68.452  1.00  0.00           O
ATOM   8300  O12 POPE7 117      25.515   1.535  70.662  1.00  0.00           O
ATOM   8301  C1  POPE7 117      26.745   2.815  67.312  1.00  0.00           C
ATOM   8304  C2  POPE7 117      25.935   2.285  66.102  1.00  0.00           C
ATOM   8306  O21 POPE7 117      26.575   2.635  64.862  1.00  0.00           O
ATOM   8307  C21 POPE7 117      26.155   3.725  64.232  1.00  0.00           C
ATOM   8308  O22 POPE7 117      25.735   4.745  64.732  1.00  0.00           O
ATOM   8309  C22 POPE7 117      26.205   3.425  62.722  1.00  0.00           C
ATOM   8312  C3  POPE7 117      24.405   2.625  66.172  1.00  0.00           C
ATOM   8315  O31 POPE7 117      23.725   2.145  64.992  1.00  0.00           O
ATOM   8316  C31 POPE7 117      22.395   2.355  65.042  1.00  0.00           C
ATOM   8317  O32 POPE7 117      21.835   2.975  65.922  1.00  0.00           O
ATOM   8318  C32 POPE7 117      21.735   1.625  63.852  1.00  0.00           C
ATOM   8321  C23 POPE7 117      25.365   4.445  61.922  1.00  0.00           C
ATOM   8324  C24 POPE7 117      25.195   4.095  60.432  1.00  0.00           C
ATOM   8327  C25 POPE7 117      26.465   4.245  59.562  1.00  0.00           C
ATOM   8330  C26 POPE7 117      26.255   3.785  58.122  1.00  0.00           C
ATOM   8333  C27 POPE7 117      27.575   3.765  57.322  1.00  0.00           C
ATOM   8336  C28 POPE7 117      27.565   2.805  56.122  1.00  0.00           C
ATOM   8339  C29 POPE7 117      27.495   1.365  56.572  1.00  0.00           C
ATOM   8341 0C21 POPE7 117      27.685   0.275  55.812  1.00  0.00           C
ATOM   8343 1C21 POPE7 117      28.005   0.255  54.342  1.00  0.00           C
ATOM   8346 2C21 POPE7 117      29.335  -0.485  54.042  1.00  0.00           C
ATOM   8349 3C21 POPE7 117      29.305  -1.985  54.362  1.00  0.00           C
ATOM   8352 4C21 POPE7 117      30.635  -2.685  54.052  1.00  0.00           C
ATOM   8355 5C21 POPE7 117      30.635  -4.205  54.342  1.00  0.00           C
ATOM   8358 6C21 POPE7 117      30.175  -4.595  55.762  1.00  0.00           C
ATOM   8361 7C21 POPE7 117      31.015  -3.955  56.892  1.00  0.00           C
ATOM   8364 8C21 POPE7 117      30.475  -4.245  58.292  1.00  0.00           C
ATOM   8368  C33 POPE7 117      21.555   0.105  64.112  1.00  0.00           C
ATOM   8371  C34 POPE7 117      21.185  -0.755  62.892  1.00  0.00           C
ATOM   8374  C35 POPE7 117      20.015  -0.225  62.052  1.00  0.00           C
ATOM   8377  C36 POPE7 117      19.785  -1.055  60.782  1.00  0.00           C
ATOM   8380  C37 POPE7 117      19.065  -0.245  59.702  1.00  0.00           C
ATOM   8383  C38 POPE7 117      19.125  -0.895  58.312  1.00  0.00           C
ATOM   8386  C39 POPE7 117      19.065   0.145  57.192  1.00  0.00           C
ATOM   8389 0C31 POPE7 117      17.675   0.745  56.982  1.00  0.00           C
ATOM   8392 1C31 POPE7 117      17.725   2.185  56.462  1.00  0.00           C
ATOM   8395 2C31 POPE7 117      16.465   2.595  55.692  1.00  0.00           C
ATOM   8398 3C31 POPE7 117      16.465   4.065  55.242  1.00  0.00           C
ATOM   8401 4C31 POPE7 117      17.765   4.515  54.562  1.00  0.00           C
ATOM   8404 5C31 POPE7 117      17.655   5.905  53.922  1.00  0.00           C
ATOM   8407 6C31 POPE7 117      18.955   6.335  53.222  1.00  0.00           C
ATOM   8411  NH3 POPE8 118       4.055  23.285  24.472  1.00  0.00           N
ATOM   8415  C12 POPE8 118       4.585  23.785  23.162  1.00  0.00           C
ATOM   8418  C11 POPE8 118       4.565  25.325  23.122  1.00  0.00           C
ATOM   8421  P   POPE8 118       2.235  26.455  23.672  1.00  0.00           P
ATOM   8422  O13 POPE8 118       0.865  26.085  23.262  1.00  0.00           O
ATOM   8423  O14 POPE8 118       2.545  27.895  23.842  1.00  0.00           O
ATOM   8424  O11 POPE8 118       2.545  25.735  25.072  1.00  0.00           O
ATOM   8425  O12 POPE8 118       3.285  25.805  22.712  1.00  0.00           O
ATOM   8426  C1  POPE8 118       2.405  26.595  26.232  1.00  0.00           C
ATOM   8429  C2  POPE8 118       2.295  25.835  27.582  1.00  0.00           C
ATOM   8431  O21 POPE8 118       2.305  26.865  28.592  1.00  0.00           O
ATOM   8432  C21 POPE8 118       2.395  26.525  29.862  1.00  0.00           C
ATOM   8433  O22 POPE8 118       2.425  25.395  30.312  1.00  0.00           O
ATOM   8434  C22 POPE8 118       2.525  27.785  30.712  1.00  0.00           C
ATOM   8437  C3  POPE8 118       3.415  24.745  27.732  1.00  0.00           C
ATOM   8440  O31 POPE8 118       2.905  23.505  28.302  1.00  0.00           O
ATOM   8441  C31 POPE8 118       3.625  23.005  29.312  1.00  0.00           C
ATOM   8442  O32 POPE8 118       4.655  23.485  29.742  1.00  0.00           O
ATOM   8443  C32 POPE8 118       2.975  21.745  29.882  1.00  0.00           C
ATOM   8446  C23 POPE8 118       1.945  27.605  32.132  1.00  0.00           C
ATOM   8449  C24 POPE8 118       2.835  26.735  33.032  1.00  0.00           C
ATOM   8452  C25 POPE8 118       2.255  26.495  34.432  1.00  0.00           C
ATOM   8455  C26 POPE8 118       3.265  25.765  35.312  1.00  0.00           C
ATOM   8458  C27 POPE8 118       2.735  25.445  36.712  1.00  0.00           C
ATOM   8461  C28 POPE8 118       3.885  25.015  37.642  1.00  0.00           C
ATOM   8464  C29 POPE8 118       3.415  24.315  38.892  1.00  0.00           C
ATOM   8466 0C21 POPE8 118       2.795  24.895  39.932  1.00  0.00           C
ATOM   8468 1C21 POPE8 118       2.435  26.355  40.092  1.00  0.00           C
ATOM   8471 2C21 POPE8 118       3.105  26.975  41.322  1.00  0.00           C
ATOM   8474 3C21 POPE8 118       2.805  26.225  42.632  1.00  0.00           C
ATOM   8477 4C21 POPE8 118       3.195  27.025  43.872  1.00  0.00           C
ATOM   8480 5C21 POPE8 118       2.595  26.445  45.162  1.00  0.00           C
ATOM   8483 6C21 POPE8 118       1.095  26.755  45.292  1.00  0.00           C
ATOM   8486 7C21 POPE8 118       0.425  26.065  46.482  1.00  0.00           C
ATOM   8489 8C21 POPE8 118      -1.045  26.455  46.632  1.00  0.00           C
ATOM   8493  C33 POPE8 118       3.345  21.565  31.372  1.00  0.00           C
ATOM   8496  C34 POPE8 118       2.865  20.225  31.932  1.00  0.00           C
ATOM   8499  C35 POPE8 118       2.965  20.125  33.462  1.00  0.00           C
ATOM   8502  C36 POPE8 118       1.935  20.995  34.192  1.00  0.00           C
ATOM   8505  C37 POPE8 118       1.835  20.665  35.682  1.00  0.00           C
ATOM   8508  C38 POPE8 118       0.845  21.585  36.422  1.00  0.00           C
ATOM   8511  C39 POPE8 118       0.715  21.255  37.912  1.00  0.00           C
ATOM   8514 0C31 POPE8 118       0.035  22.365  38.722  1.00  0.00           C
ATOM   8517 1C31 POPE8 118       0.115  22.105  40.232  1.00  0.00           C
ATOM   8520 2C31 POPE8 118      -0.325  23.295  41.092  1.00  0.00           C
ATOM   8523 3C31 POPE8 118       0.125  23.165  42.562  1.00  0.00           C
ATOM   8526 4C31 POPE8 118      -0.455  21.935  43.272  1.00  0.00           C
ATOM   8529 5C31 POPE8 118       0.155  21.715  44.662  1.00  0.00           C
ATOM   8532 6C31 POPE8 118      -0.385  20.465  45.362  1.00  0.00           C
ATOM   8536  NH3 POPE9 119      40.585  74.505  68.622  1.00  0.00           N
ATOM   8540  C12 POPE9 119      40.345  73.715  69.882  1.00  0.00           C
ATOM   8543  C11 POPE9 119      41.695  73.255  70.442  1.00  0.00           C
ATOM   8546  P   POPE9 119      43.785  72.125  69.312  1.00  0.00           P
ATOM   8547  O13 POPE9 119      44.625  72.425  70.502  1.00  0.00           O
ATOM   8548  O14 POPE9 119      43.985  70.865  68.582  1.00  0.00           O
ATOM   8549  O11 POPE9 119      43.925  73.355  68.342  1.00  0.00           O
ATOM   8550  O12 POPE9 119      42.245  72.225  69.632  1.00  0.00           O
ATOM   8551  C1  POPE9 119      45.225  73.575  67.782  1.00  0.00           C
ATOM   8554  C2  POPE9 119      45.145  74.645  66.662  1.00  0.00           C
ATOM   8556  O21 POPE9 119      44.125  74.335  65.692  1.00  0.00           O
ATOM   8557  C21 POPE9 119      44.175  73.205  65.032  1.00  0.00           C
ATOM   8558  O22 POPE9 119      45.075  72.375  65.022  1.00  0.00           O
ATOM   8559  C22 POPE9 119      42.985  73.165  64.072  1.00  0.00           C
ATOM   8562  C3  POPE9 119      46.535  74.955  66.042  1.00  0.00           C
ATOM   8565  O31 POPE9 119      46.595  76.225  65.342  1.00  0.00           O
ATOM   8566  C31 POPE9 119      47.485  76.235  64.342  1.00  0.00           C
ATOM   8567  O32 POPE9 119      48.085  75.245  63.972  1.00  0.00           O
ATOM   8568  C32 POPE9 119      47.715  77.645  63.772  1.00  0.00           C
ATOM   8571  C23 POPE9 119      43.115  74.295  63.042  1.00  0.00           C
ATOM   8574  C24 POPE9 119      44.425  74.225  62.242  1.00  0.00           C
ATOM   8577  C25 POPE9 119      44.655  75.445  61.352  1.00  0.00           C
ATOM   8580  C26 POPE9 119      46.035  75.415  60.692  1.00  0.00           C
ATOM   8583  C27 POPE9 119      46.165  74.365  59.572  1.00  0.00           C
ATOM   8586  C28 POPE9 119      47.635  74.015  59.282  1.00  0.00           C
ATOM   8589  C29 POPE9 119      48.415  75.225  58.822  1.00  0.00           C
ATOM   8591 0C21 POPE9 119      49.015  75.405  57.632  1.00  0.00           C
ATOM   8593 1C21 POPE9 119      49.065  74.445  56.462  1.00  0.00           C
ATOM   8596 2C21 POPE9 119      48.435  75.055  55.202  1.00  0.00           C
ATOM   8599 3C21 POPE9 119      49.245  76.205  54.582  1.00  0.00           C
ATOM   8602 4C21 POPE9 119      49.905  75.865  53.232  1.00  0.00           C
ATOM   8605 5C21 POPE9 119      50.765  74.595  53.252  1.00  0.00           C
ATOM   8608 6C21 POPE9 119      51.755  74.555  52.072  1.00  0.00           C
ATOM   8611 7C21 POPE9 119      52.525  73.235  51.982  1.00  0.00           C
ATOM   8614 8C21 POPE9 119      53.525  73.195  50.812  1.00  0.00           C
ATOM   8618  C33 POPE9 119      49.075  77.775  63.012  1.00  0.00           C
ATOM   8621  C34 POPE9 119      50.315  77.605  63.912  1.00  0.00           C
ATOM   8624  C35 POPE9 119      51.655  77.615  63.142  1.00  0.00           C
ATOM   8627  C36 POPE9 119      52.845  77.065  63.982  1.00  0.00           C
ATOM   8630  C37 POPE9 119      54.105  76.695  63.162  1.00  0.00           C
ATOM   8633  C38 POPE9 119      55.075  75.735  63.892  1.00  0.00           C
ATOM   8636  C39 POPE9 119      56.385  75.505  63.102  1.00  0.00           C
ATOM   8639 0C31 POPE9 119      57.375  74.505  63.762  1.00  0.00           C
ATOM   8642 1C31 POPE9 119      57.155  73.075  63.272  1.00  0.00           C
ATOM   8645 2C31 POPE9 119      58.275  72.435  62.412  1.00  0.00           C
ATOM   8648 3C31 POPE9 119      57.735  71.095  61.882  1.00  0.00           C
ATOM   8651 4C31 POPE9 119      58.525  70.325  60.812  1.00  0.00           C
ATOM   8654 5C31 POPE9 119      57.625  69.175  60.322  1.00  0.00           C
ATOM   8657 6C31 POPE9 119      58.195  68.215  59.282  1.00  0.00           C
ATOM   8661  NH3 POPE  120      48.045  96.375  74.372  1.00  0.00           N
ATOM   8665  C12 POPE  120      47.785  95.335  75.442  1.00  0.00           C
ATOM   8668  C11 POPE  120      48.875  94.235  75.462  1.00  0.00           C
ATOM   8671  P   POPE  120      47.545  92.215  76.582  1.00  0.00           P
ATOM   8672  O13 POPE  120      48.075  90.865  76.882  1.00  0.00           O
ATOM   8673  O14 POPE  120      46.465  92.705  77.472  1.00  0.00           O
ATOM   8674  O11 POPE  120      47.005  92.235  75.092  1.00  0.00           O
ATOM   8675  O12 POPE  120      48.705  93.275  76.522  1.00  0.00           O
ATOM   8676  C1  POPE  120      47.585  91.425  74.072  1.00  0.00           C
ATOM   8679  C2  POPE  120      46.815  91.555  72.732  1.00  0.00           C
ATOM   8681  O21 POPE  120      47.525  90.835  71.712  1.00  0.00           O
ATOM   8682  C21 POPE  120      48.615  91.355  71.182  1.00  0.00           C
ATOM   8683  O22 POPE  120      49.185  92.375  71.532  1.00  0.00           O
ATOM   8684  C22 POPE  120      49.115  90.415  70.082  1.00  0.00           C
ATOM   8687  C3  POPE  120      46.495  93.035  72.352  1.00  0.00           C
ATOM   8690  O31 POPE  120      46.515  93.285  70.932  1.00  0.00           O
ATOM   8691  C31 POPE  120      45.395  93.045  70.272  1.00  0.00           C
ATOM   8692  O32 POPE  120      44.375  92.585  70.752  1.00  0.00           O
ATOM   8693  C32 POPE  120      45.655  93.475  68.832  1.00  0.00           C
ATOM   8696  C23 POPE  120      49.395  91.135  68.742  1.00  0.00           C
ATOM   8699  C24 POPE  120      49.585  90.145  67.582  1.00  0.00           C
ATOM   8702  C25 POPE  120      50.765  89.165  67.752  1.00  0.00           C
ATOM   8705  C26 POPE  120      50.415  87.745  67.282  1.00  0.00           C
ATOM   8708  C27 POPE  120      51.485  86.725  67.672  1.00  0.00           C
ATOM   8711  C28 POPE  120      51.105  85.275  67.282  1.00  0.00           C
ATOM   8714  C29 POPE  120      51.975  84.275  68.002  1.00  0.00           C
ATOM   8716 0C21 POPE  120      53.285  84.045  67.772  1.00  0.00           C
ATOM   8718 1C21 POPE  120      54.135  84.685  66.712  1.00  0.00           C
ATOM   8721 2C21 POPE  120      55.115  83.655  66.102  1.00  0.00           C
ATOM   8724 3C21 POPE  120      55.995  84.275  65.022  1.00  0.00           C
ATOM   8727 4C21 POPE  120      56.885  83.245  64.312  1.00  0.00           C
ATOM   8730 5C21 POPE  120      58.175  83.835  63.752  1.00  0.00           C
ATOM   8733 6C21 POPE  120      59.195  84.215  64.842  1.00  0.00           C
ATOM   8736 7C21 POPE  120      60.605  84.455  64.292  1.00  0.00           C
ATOM   8739 8C21 POPE  120      61.655  84.725  65.382  1.00  0.00           C
ATOM   8743  C33 POPE  120      44.395  93.635  67.962  1.00  0.00           C
ATOM   8746  C34 POPE  120      44.715  94.305  66.612  1.00  0.00           C
ATOM   8749  C35 POPE  120      45.685  93.525  65.722  1.00  0.00           C
ATOM   8752  C36 POPE  120      45.925  94.235  64.382  1.00  0.00           C
ATOM   8755  C37 POPE  120      46.555  93.355  63.302  1.00  0.00           C
ATOM   8758  C38 POPE  120      48.075  93.145  63.442  1.00  0.00           C
ATOM   8761  C39 POPE  120      48.465  91.765  64.002  1.00  0.00           C
ATOM   8764 0C31 POPE  120      49.955  91.465  63.752  1.00  0.00           C
ATOM   8767 1C31 POPE  120      50.385  90.045  64.162  1.00  0.00           C
ATOM   8770 2C31 POPE  120      50.895  89.195  62.992  1.00  0.00           C
ATOM   8773 3C31 POPE  120      51.895  88.115  63.442  1.00  0.00           C
ATOM   8776 4C31 POPE  120      52.405  87.275  62.272  1.00  0.00           C
ATOM   8779 5C31 POPE  120      53.605  86.395  62.662  1.00  0.00           C
ATOM   8782 6C31 POPE  120      54.125  85.565  61.492  1.00  0.00           C
ATOM   8786  NH3 POPE  121      66.535  71.315  30.822  1.00  0.00           N
ATOM   8790  C12 POPE  121      65.065  71.085  30.552  1.00  0.00           C
ATOM   8793  C11 POPE  121      64.765  69.785  29.802  1.00  0.00           C
ATOM   8796  P   POPE  121      62.995  67.925  30.162  1.00  0.00           P
ATOM   8797  O13 POPE  121      61.565  67.735  30.512  1.00  0.00           O
ATOM   8798  O14 POPE  121      63.475  67.245  28.942  1.00  0.00           O
ATOM   8799  O11 POPE  121      63.885  67.435  31.382  1.00  0.00           O
ATOM   8800  O12 POPE  121      63.385  69.455  30.022  1.00  0.00           O
ATOM   8801  C1  POPE  121      64.585  66.195  31.252  1.00  0.00           C
ATOM   8804  C2  POPE  121      65.695  66.045  32.322  1.00  0.00           C
ATOM   8806  O21 POPE  121      66.835  66.855  31.942  1.00  0.00           O
ATOM   8807  C21 POPE  121      67.045  68.055  32.472  1.00  0.00           C
ATOM   8808  O22 POPE  121      67.535  68.995  31.862  1.00  0.00           O
ATOM   8809  C22 POPE  121      66.625  68.145  33.922  1.00  0.00           C
ATOM   8812  C3  POPE  121      66.135  64.575  32.462  1.00  0.00           C
ATOM   8815  O31 POPE  121      66.755  64.365  33.742  1.00  0.00           O
ATOM   8816  C31 POPE  121      68.025  64.015  33.762  1.00  0.00           C
ATOM   8817  O32 POPE  121      68.735  63.825  32.792  1.00  0.00           O
ATOM   8818  C32 POPE  121      68.415  63.785  35.232  1.00  0.00           C
ATOM   8821  C23 POPE  121      67.405  69.165  34.772  1.00  0.00           C
ATOM   8824  C24 POPE  121      66.905  69.095  36.212  1.00  0.00           C
ATOM   8827  C25 POPE  121      67.685  69.955  37.202  1.00  0.00           C
ATOM   8830  C26 POPE  121      69.175  69.585  37.272  1.00  0.00           C
ATOM   8833  C27 POPE  121      69.875  70.305  38.422  1.00  0.00           C
ATOM   8836  C28 POPE  121      71.375  70.005  38.452  1.00  0.00           C
ATOM   8839  C29 POPE  121      72.045  70.745  39.582  1.00  0.00           C
ATOM   8841 0C21 POPE  121      73.235  71.345  39.532  1.00  0.00           C
ATOM   8843 1C21 POPE  121      74.165  71.395  38.342  1.00  0.00           C
ATOM   8846 2C21 POPE  121      75.095  72.625  38.332  1.00  0.00           C
ATOM   8849 3C21 POPE  121      75.985  72.735  39.582  1.00  0.00           C
ATOM   8852 4C21 POPE  121      77.015  73.865  39.492  1.00  0.00           C
ATOM   8855 5C21 POPE  121      77.715  74.095  40.842  1.00  0.00           C
ATOM   8858 6C21 POPE  121      76.855  74.855  41.862  1.00  0.00           C
ATOM   8861 7C21 POPE  121      77.545  74.995  43.222  1.00  0.00           C
ATOM   8864 8C21 POPE  121      76.765  75.865  44.212  1.00  0.00           C
ATOM   8868  C33 POPE  121      69.735  64.455  35.662  1.00  0.00           C
ATOM   8871  C34 POPE  121      70.175  64.045  37.082  1.00  0.00           C
ATOM   8874  C35 POPE  121      69.135  64.305  38.182  1.00  0.00           C
ATOM   8877  C36 POPE  121      69.665  63.975  39.582  1.00  0.00           C
ATOM   8880  C37 POPE  121      68.615  64.095  40.702  1.00  0.00           C
ATOM   8883  C38 POPE  121      69.135  63.525  42.032  1.00  0.00           C
ATOM   8886  C39 POPE  121      68.095  63.555  43.172  1.00  0.00           C
ATOM   8889 0C31 POPE  121      68.045  64.875  43.952  1.00  0.00           C
ATOM   8892 1C31 POPE  121      66.795  64.995  44.852  1.00  0.00           C
ATOM   8895 2C31 POPE  121      66.655  66.385  45.512  1.00  0.00           C
ATOM   8898 3C31 POPE  121      65.195  66.785  45.802  1.00  0.00           C
ATOM   8901 4C31 POPE  121      64.785  66.685  47.282  1.00  0.00           C
ATOM   8904 5C31 POPE  121      65.395  67.785  48.172  1.00  0.00           C
ATOM   8907 6C31 POPE  121      64.775  67.855  49.572  1.00  0.00           C
ATOM   8911  NH3 POPE  122      67.375   5.105  31.432  1.00  0.00           N
ATOM   8915  C12 POPE  122      66.415   5.405  32.562  1.00  0.00           C
ATOM   8918  C11 POPE  122      64.935   5.195  32.172  1.00  0.00           C
ATOM   8921  P   POPE  122      63.775   7.505  32.022  1.00  0.00           P
ATOM   8922  O13 POPE  122      64.935   7.815  31.182  1.00  0.00           O
ATOM   8923  O14 POPE  122      62.445   7.565  31.382  1.00  0.00           O
ATOM   8924  O11 POPE  122      63.905   8.615  33.162  1.00  0.00           O
ATOM   8925  O12 POPE  122      64.085   6.165  32.792  1.00  0.00           O
ATOM   8926  C1  POPE  122      62.855   9.585  33.232  1.00  0.00           C
ATOM   8929  C2  POPE  122      62.855  10.395  34.552  1.00  0.00           C
ATOM   8931  O21 POPE  122      62.035  11.545  34.282  1.00  0.00           O
ATOM   8932  C21 POPE  122      61.575  12.345  35.252  1.00  0.00           C
ATOM   8933  O22 POPE  122      61.445  13.535  35.082  1.00  0.00           O
ATOM   8934  C22 POPE  122      61.235  11.625  36.572  1.00  0.00           C
ATOM   8937  C3  POPE  122      64.295  10.845  34.912  1.00  0.00           C
ATOM   8940  O31 POPE  122      64.305  11.805  35.992  1.00  0.00           O
ATOM   8941  C31 POPE  122      65.405  12.575  36.002  1.00  0.00           C
ATOM   8942  O32 POPE  122      66.305  12.475  35.182  1.00  0.00           O
ATOM   8943  C32 POPE  122      65.325  13.515  37.202  1.00  0.00           C
ATOM   8946  C23 POPE  122      60.095  12.365  37.312  1.00  0.00           C
ATOM   8949  C24 POPE  122      59.875  11.915  38.762  1.00  0.00           C
ATOM   8952  C25 POPE  122      58.665  12.655  39.342  1.00  0.00           C
ATOM   8955  C26 POPE  122      58.465  12.535  40.862  1.00  0.00           C
ATOM   8958  C27 POPE  122      57.165  13.255  41.282  1.00  0.00           C
ATOM   8961  C28 POPE  122      56.995  13.435  42.792  1.00  0.00           C
ATOM   8964  C29 POPE  122      57.855  14.545  43.352  1.00  0.00           C
ATOM   8966 0C21 POPE  122      57.445  15.655  44.002  1.00  0.00           C
ATOM   8968 1C21 POPE  122      56.025  16.025  44.362  1.00  0.00           C
ATOM   8971 2C21 POPE  122      55.865  16.465  45.832  1.00  0.00           C
ATOM   8974 3C21 POPE  122      54.395  16.435  46.262  1.00  0.00           C
ATOM   8977 4C21 POPE  122      54.205  16.605  47.772  1.00  0.00           C
ATOM   8980 5C21 POPE  122      52.775  16.265  48.212  1.00  0.00           C
ATOM   8983 6C21 POPE  122      52.545  16.475  49.712  1.00  0.00           C
ATOM   8986 7C21 POPE  122      51.135  16.045  50.122  1.00  0.00           C
ATOM   8989 8C21 POPE  122      50.825  16.295  51.602  1.00  0.00           C
ATOM   8993  C33 POPE  122      66.295  13.105  38.332  1.00  0.00           C
ATOM   8996  C34 POPE  122      65.935  13.765  39.682  1.00  0.00           C
ATOM   8999  C35 POPE  122      66.965  13.455  40.782  1.00  0.00           C
ATOM   9002  C36 POPE  122      66.495  13.895  42.182  1.00  0.00           C
ATOM   9005  C37 POPE  122      67.655  14.345  43.082  1.00  0.00           C
ATOM   9008  C38 POPE  122      67.185  14.785  44.482  1.00  0.00           C
ATOM   9011  C39 POPE  122      66.935  13.625  45.452  1.00  0.00           C
ATOM   9014 0C31 POPE  122      67.975  13.485  46.572  1.00  0.00           C
ATOM   9017 1C31 POPE  122      69.245  12.705  46.172  1.00  0.00           C
ATOM   9020 2C31 POPE  122      70.295  12.625  47.302  1.00  0.00           C
ATOM   9023 3C31 POPE  122      69.775  12.115  48.662  1.00  0.00           C
ATOM   9026 4C31 POPE  122      69.205  10.685  48.612  1.00  0.00           C
ATOM   9029 5C31 POPE  122      68.645  10.195  49.962  1.00  0.00           C
ATOM   9032 6C31 POPE  122      68.185   8.735  49.942  1.00  0.00           C
ATOM   9036  NH3 POPE  123      67.195 111.775  75.852  1.00  0.00           N
ATOM   9040  C12 POPE  123      67.945 112.955  76.402  1.00  0.00           C
ATOM   9043  C11 POPE  123      67.355 114.265  75.862  1.00  0.00           C
ATOM   9046  P   POPE  123      67.515 116.815  75.982  1.00  0.00           P
ATOM   9047  O13 POPE  123      66.205 117.015  76.642  1.00  0.00           O
ATOM   9048  O14 POPE  123      68.595 117.815  76.192  1.00  0.00           O
ATOM   9049  O11 POPE  123      67.225 116.635  74.442  1.00  0.00           O
ATOM   9050  O12 POPE  123      68.075 115.375  76.402  1.00  0.00           O
ATOM   9051  C1  POPE  123      66.425 117.645  73.842  1.00  0.00           C
ATOM   9054  C2  POPE  123      65.695 117.145  72.572  1.00  0.00           C
ATOM   9056  O21 POPE  123      66.645 116.525  71.712  1.00  0.00           O
ATOM   9057  C21 POPE  123      66.235 115.475  71.062  1.00  0.00           C
ATOM   9058  O22 POPE  123      65.185 114.865  71.242  1.00  0.00           O
ATOM   9059  C22 POPE  123      67.245 115.195  69.962  1.00  0.00           C
ATOM   9062  C3  POPE  123      65.085 118.345  71.822  1.00  0.00           C
ATOM   9065  O31 POPE  123      64.105 117.945  70.842  1.00  0.00           O
ATOM   9066  C31 POPE  123      63.635 118.975  70.132  1.00  0.00           C
ATOM   9067  O32 POPE  123      64.015 120.135  70.252  1.00  0.00           O
ATOM   9068  C32 POPE  123      62.535 118.485  69.212  1.00  0.00           C
ATOM   9071  C23 POPE  123      66.565 114.415  68.832  1.00  0.00           C
ATOM   9074  C24 POPE  123      67.415 114.275  67.572  1.00  0.00           C
ATOM   9077  C25 POPE  123      66.675 113.415  66.562  1.00  0.00           C
ATOM   9080  C26 POPE  123      67.435 113.185  65.252  1.00  0.00           C
ATOM   9083  C27 POPE  123      66.795 112.075  64.432  1.00  0.00           C
ATOM   9086  C28 POPE  123      67.715 111.585  63.292  1.00  0.00           C
ATOM   9089  C29 POPE  123      67.075 110.435  62.552  1.00  0.00           C
ATOM   9091 0C21 POPE  123      66.165 110.545  61.562  1.00  0.00           C
ATOM   9093 1C21 POPE  123      65.625 111.845  61.012  1.00  0.00           C
ATOM   9096 2C21 POPE  123      64.145 112.105  61.382  1.00  0.00           C
ATOM   9099 3C21 POPE  123      63.155 111.225  60.612  1.00  0.00           C
ATOM   9102 4C21 POPE  123      61.675 111.615  60.802  1.00  0.00           C
ATOM   9105 5C21 POPE  123      61.345 113.085  60.492  1.00  0.00           C
ATOM   9108 6C21 POPE  123      61.755 113.535  59.082  1.00  0.00           C
ATOM   9111 7C21 POPE  123      61.475 115.015  58.822  1.00  0.00           C
ATOM   9114 8C21 POPE  123      62.205 115.545  57.582  1.00  0.00           C
ATOM   9118  C33 POPE  123      62.825 118.775  67.732  1.00  0.00           C
ATOM   9121  C34 POPE  123      62.575 120.235  67.332  1.00  0.00           C
ATOM   9124  C35 POPE  123      63.885 120.955  66.942  1.00  0.00           C
ATOM   9127  C36 POPE  123      63.635 122.225  66.142  1.00  0.00           C
ATOM   9130  C37 POPE  123      64.815 122.605  65.242  1.00  0.00           C
ATOM   9133  C38 POPE  123      64.495 123.805  64.352  1.00  0.00           C
ATOM   9136  C39 POPE  123      65.645 124.215  63.422  1.00  0.00           C
ATOM   9139 0C31 POPE  123      66.035 123.115  62.412  1.00  0.00           C
ATOM   9142 1C31 POPE  123      67.105 123.575  61.402  1.00  0.00           C
ATOM   9145 2C31 POPE  123      66.625 124.645  60.412  1.00  0.00           C
ATOM   9148 3C31 POPE  123      67.785 125.395  59.762  1.00  0.00           C
ATOM   9151 4C31 POPE  123      68.585 124.615  58.712  1.00  0.00           C
ATOM   9154 5C31 POPE  123      69.865 125.365  58.332  1.00  0.00           C
ATOM   9157 6C31 POPE  123      70.765 124.645  57.332  1.00  0.00           C
ATOM   9161  NH3 POPE  124     113.885  33.415  67.322  1.00  0.00           N
ATOM   9165  C12 POPE  124     114.085  33.305  68.812  1.00  0.00           C
ATOM   9168  C11 POPE  124     115.555  33.545  69.232  1.00  0.00           C
ATOM   9171  P   POPE  124     116.085  35.835  68.042  1.00  0.00           P
ATOM   9172  O13 POPE  124     117.145  36.835  68.312  1.00  0.00           O
ATOM   9173  O14 POPE  124     116.225  34.955  66.872  1.00  0.00           O
ATOM   9174  O11 POPE  124     114.665  36.495  67.902  1.00  0.00           O
ATOM   9175  O12 POPE  124     115.905  34.935  69.332  1.00  0.00           O
ATOM   9176  C1  POPE  124     114.445  37.605  67.012  1.00  0.00           C
ATOM   9179  C2  POPE  124     113.675  37.235  65.732  1.00  0.00           C
ATOM   9181  O21 POPE  124     113.685  38.435  64.962  1.00  0.00           O
ATOM   9182  C21 POPE  124     113.635  38.285  63.662  1.00  0.00           C
ATOM   9183  O22 POPE  124     113.365  37.275  63.052  1.00  0.00           O
ATOM   9184  C22 POPE  124     114.075  39.605  63.002  1.00  0.00           C
ATOM   9187  C3  POPE  124     112.225  36.745  66.022  1.00  0.00           C
ATOM   9190  O31 POPE  124     111.745  35.895  64.952  1.00  0.00           O
ATOM   9191  C31 POPE  124     110.605  36.185  64.342  1.00  0.00           C
ATOM   9192  O32 POPE  124     109.865  37.105  64.642  1.00  0.00           O
ATOM   9193  C32 POPE  124     110.345  35.135  63.252  1.00  0.00           C
ATOM   9196  C23 POPE  124     114.395  39.475  61.492  1.00  0.00           C
ATOM   9199  C24 POPE  124     114.925  40.785  60.892  1.00  0.00           C
ATOM   9202  C25 POPE  124     115.405  40.625  59.442  1.00  0.00           C
ATOM   9205  C26 POPE  124     114.285  40.315  58.432  1.00  0.00           C
ATOM   9208  C27 POPE  124     114.835  40.045  57.022  1.00  0.00           C
ATOM   9211  C28 POPE  124     113.735  39.795  55.972  1.00  0.00           C
ATOM   9214  C29 POPE  124     113.005  41.055  55.592  1.00  0.00           C
ATOM   9216 0C21 POPE  124     112.835  41.555  54.362  1.00  0.00           C
ATOM   9218 1C21 POPE  124     113.335  40.945  53.072  1.00  0.00           C
ATOM   9221 2C21 POPE  124     114.645  41.605  52.572  1.00  0.00           C
ATOM   9224 3C21 POPE  124     114.425  42.975  51.922  1.00  0.00           C
ATOM   9227 4C21 POPE  124     115.745  43.605  51.442  1.00  0.00           C
ATOM   9230 5C21 POPE  124     115.565  44.615  50.292  1.00  0.00           C
ATOM   9233 6C21 POPE  124     115.305  43.925  48.942  1.00  0.00           C
ATOM   9236 7C21 POPE  124     114.975  44.915  47.812  1.00  0.00           C
ATOM   9239 8C21 POPE  124     114.625  44.215  46.492  1.00  0.00           C
ATOM   9243  C33 POPE  124     110.635  35.595  61.802  1.00  0.00           C
ATOM   9246  C34 POPE  124     110.715  34.425  60.812  1.00  0.00           C
ATOM   9249  C35 POPE  124     111.345  34.805  59.462  1.00  0.00           C
ATOM   9252  C36 POPE  124     110.425  35.605  58.512  1.00  0.00           C
ATOM   9255  C37 POPE  124     111.215  36.185  57.332  1.00  0.00           C
ATOM   9258  C38 POPE  124     110.375  36.415  56.072  1.00  0.00           C
ATOM   9261  C39 POPE  124     111.255  36.775  54.862  1.00  0.00           C
ATOM   9264 0C31 POPE  124     110.475  36.915  53.562  1.00  0.00           C
ATOM   9267 1C31 POPE  124     111.365  37.335  52.372  1.00  0.00           C
ATOM   9270 2C31 POPE  124     110.535  37.875  51.202  1.00  0.00           C
ATOM   9273 3C31 POPE  124     111.315  37.975  49.882  1.00  0.00           C
ATOM   9276 4C31 POPE  124     112.125  39.265  49.702  1.00  0.00           C
ATOM   9279 5C31 POPE  124     112.715  39.365  48.292  1.00  0.00           C
ATOM   9282 6C31 POPE  124     113.435  40.685  47.992  1.00  0.00           C
ATOM   9286  NH3 POPE  125     109.625  32.075  23.392  1.00  0.00           N
ATOM   9290  C12 POPE  125     108.725  33.295  23.252  1.00  0.00           C
ATOM   9293  C11 POPE  125     107.815  33.235  21.992  1.00  0.00           C
ATOM   9296  P   POPE  125     106.845  30.815  21.862  1.00  0.00           P
ATOM   9297  O13 POPE  125     105.795  30.255  20.982  1.00  0.00           O
ATOM   9298  O14 POPE  125     108.265  30.565  21.582  1.00  0.00           O
ATOM   9299  O11 POPE  125     106.635  30.195  23.302  1.00  0.00           O
ATOM   9300  O12 POPE  125     106.665  32.365  22.152  1.00  0.00           O
ATOM   9301  C1  POPE  125     105.335  30.285  23.902  1.00  0.00           C
ATOM   9304  C2  POPE  125     105.425  30.605  25.392  1.00  0.00           C
ATOM   9306  O21 POPE  125     104.145  31.115  25.752  1.00  0.00           O
ATOM   9307  C21 POPE  125     103.605  30.595  26.822  1.00  0.00           C
ATOM   9308  O22 POPE  125     104.025  29.635  27.452  1.00  0.00           O
ATOM   9309  C22 POPE  125     102.375  31.435  27.172  1.00  0.00           C
ATOM   9312  C3  POPE  125     106.495  31.685  25.702  1.00  0.00           C
ATOM   9315  O31 POPE  125     106.775  31.795  27.122  1.00  0.00           O
ATOM   9316  C31 POPE  125     106.055  32.735  27.732  1.00  0.00           C
ATOM   9317  O32 POPE  125     105.155  33.365  27.212  1.00  0.00           O
ATOM   9318  C32 POPE  125     106.445  32.835  29.192  1.00  0.00           C
ATOM   9321  C23 POPE  125     101.115  30.575  27.242  1.00  0.00           C
ATOM   9324  C24 POPE  125      99.835  31.395  27.102  1.00  0.00           C
ATOM   9327  C25 POPE  125      99.615  32.345  28.282  1.00  0.00           C
ATOM   9330  C26 POPE  125      99.205  31.635  29.592  1.00  0.00           C
ATOM   9333  C27 POPE  125      98.625  32.665  30.562  1.00  0.00           C
ATOM   9336  C28 POPE  125      98.245  32.095  31.932  1.00  0.00           C
ATOM   9339  C29 POPE  125      97.705  33.215  32.792  1.00  0.00           C
ATOM   9341 0C21 POPE  125      97.765  33.315  34.122  1.00  0.00           C
ATOM   9343 1C21 POPE  125      98.335  32.265  35.052  1.00  0.00           C
ATOM   9346 2C21 POPE  125      99.615  32.685  35.802  1.00  0.00           C
ATOM   9349 3C21 POPE  125     100.845  32.745  34.882  1.00  0.00           C
ATOM   9352 4C21 POPE  125     102.185  32.905  35.622  1.00  0.00           C
ATOM   9355 5C21 POPE  125     102.325  34.245  36.352  1.00  0.00           C
ATOM   9358 6C21 POPE  125     103.625  34.975  35.992  1.00  0.00           C
ATOM   9361 7C21 POPE  125     103.855  36.245  36.802  1.00  0.00           C
ATOM   9364 8C21 POPE  125     104.965  37.135  36.242  1.00  0.00           C
ATOM   9368  C33 POPE  125     106.645  34.305  29.612  1.00  0.00           C
ATOM   9371  C34 POPE  125     106.625  34.505  31.122  1.00  0.00           C
ATOM   9374  C35 POPE  125     107.865  33.975  31.852  1.00  0.00           C
ATOM   9377  C36 POPE  125     107.945  34.495  33.292  1.00  0.00           C
ATOM   9380  C37 POPE  125     109.265  34.115  33.982  1.00  0.00           C
ATOM   9383  C38 POPE  125     109.715  35.115  35.052  1.00  0.00           C
ATOM   9386  C39 POPE  125     108.705  35.315  36.192  1.00  0.00           C
ATOM   9389 0C31 POPE  125     109.305  35.985  37.432  1.00  0.00           C
ATOM   9392 1C31 POPE  125     108.305  36.105  38.582  1.00  0.00           C
ATOM   9395 2C31 POPE  125     108.955  36.215  39.972  1.00  0.00           C
ATOM   9398 3C31 POPE  125     109.415  37.635  40.362  1.00  0.00           C
ATOM   9401 4C31 POPE  125     108.285  38.465  40.992  1.00  0.00           C
ATOM   9404 5C31 POPE  125     108.775  39.815  41.562  1.00  0.00           C
ATOM   9407 6C31 POPE  125     107.675  40.595  42.282  1.00  0.00           C
ATOM   9411  NH3 POPE  126     127.915  73.385  68.452  1.00  0.00           N
ATOM   9415  C12 POPE  126     126.485  73.715  68.102  1.00  0.00           C
ATOM   9418  C11 POPE  126     125.845  72.655  67.172  1.00  0.00           C
ATOM   9421  P   POPE  126     123.365  72.635  67.962  1.00  0.00           P
ATOM   9422  O13 POPE  126     123.475  73.555  69.102  1.00  0.00           O
ATOM   9423  O14 POPE  126     123.375  71.195  68.262  1.00  0.00           O
ATOM   9424  O11 POPE  126     121.965  72.925  67.272  1.00  0.00           O
ATOM   9425  O12 POPE  126     124.475  72.965  66.892  1.00  0.00           O
ATOM   9426  C1  POPE  126     121.895  73.665  66.052  1.00  0.00           C
ATOM   9429  C2  POPE  126     122.165  72.735  64.842  1.00  0.00           C
ATOM   9431  O21 POPE  126     122.365  73.485  63.632  1.00  0.00           O
ATOM   9432  C21 POPE  126     121.325  74.025  63.032  1.00  0.00           C
ATOM   9433  O22 POPE  126     120.165  73.985  63.412  1.00  0.00           O
ATOM   9434  C22 POPE  126     121.835  74.655  61.732  1.00  0.00           C
ATOM   9437  C3  POPE  126     121.105  71.585  64.752  1.00  0.00           C
ATOM   9440  O31 POPE  126     121.365  70.725  63.622  1.00  0.00           O
ATOM   9441  C31 POPE  126     122.335  69.835  63.842  1.00  0.00           C
ATOM   9442  O32 POPE  126     122.975  69.705  64.862  1.00  0.00           O
ATOM   9443  C32 POPE  126     122.505  68.965  62.602  1.00  0.00           C
ATOM   9446  C23 POPE  126     120.735  75.155  60.792  1.00  0.00           C
ATOM   9449  C24 POPE  126     119.885  74.025  60.182  1.00  0.00           C
ATOM   9452  C25 POPE  126     119.435  74.385  58.762  1.00  0.00           C
ATOM   9455  C26 POPE  126     118.395  73.445  58.162  1.00  0.00           C
ATOM   9458  C27 POPE  126     118.175  73.765  56.672  1.00  0.00           C
ATOM   9461  C28 POPE  126     116.985  73.025  56.032  1.00  0.00           C
ATOM   9464  C29 POPE  126     117.115  71.535  56.122  1.00  0.00           C
ATOM   9466 0C21 POPE  126     117.425  70.655  55.152  1.00  0.00           C
ATOM   9468 1C21 POPE  126     117.725  70.975  53.712  1.00  0.00           C
ATOM   9471 2C21 POPE  126     116.955  70.075  52.722  1.00  0.00           C
ATOM   9474 3C21 POPE  126     117.395  68.605  52.762  1.00  0.00           C
ATOM   9477 4C21 POPE  126     116.775  67.775  51.622  1.00  0.00           C
ATOM   9480 5C21 POPE  126     117.215  66.305  51.612  1.00  0.00           C
ATOM   9483 6C21 POPE  126     118.735  66.095  51.662  1.00  0.00           C
ATOM   9486 7C21 POPE  126     119.155  64.645  51.392  1.00  0.00           C
ATOM   9489 8C21 POPE  126     120.665  64.405  51.542  1.00  0.00           C
ATOM   9493  C33 POPE  126     122.145  67.505  62.952  1.00  0.00           C
ATOM   9496  C34 POPE  126     121.945  66.655  61.692  1.00  0.00           C
ATOM   9499  C35 POPE  126     120.685  67.025  60.892  1.00  0.00           C
ATOM   9502  C36 POPE  126     120.945  67.175  59.392  1.00  0.00           C
ATOM   9505  C37 POPE  126     119.725  67.625  58.592  1.00  0.00           C
ATOM   9508  C38 POPE  126     120.025  67.835  57.092  1.00  0.00           C
ATOM   9511  C39 POPE  126     120.315  66.545  56.302  1.00  0.00           C
ATOM   9514 0C31 POPE  126     119.095  65.615  56.182  1.00  0.00           C
ATOM   9517 1C31 POPE  126     119.385  64.355  55.362  1.00  0.00           C
ATOM   9520 2C31 POPE  126     118.215  63.365  55.412  1.00  0.00           C
ATOM   9523 3C31 POPE  126     118.485  62.045  54.672  1.00  0.00           C
ATOM   9526 4C31 POPE  126     117.175  61.345  54.272  1.00  0.00           C
ATOM   9529 5C31 POPE  126     117.415  60.015  53.552  1.00  0.00           C
ATOM   9532 6C31 POPE  126     116.125  59.405  52.982  1.00  0.00           C
ATOM   9536  NH3 POPE  127     116.705  85.775  28.532  1.00  0.00           N
ATOM   9540  C12 POPE  127     118.115  85.315  28.262  1.00  0.00           C
ATOM   9543  C11 POPE  127     118.245  84.245  27.152  1.00  0.00           C
ATOM   9546  P   POPE  127     119.905  82.355  26.292  1.00  0.00           P
ATOM   9547  O13 POPE  127     118.925  82.185  25.222  1.00  0.00           O
ATOM   9548  O14 POPE  127     121.345  82.235  25.922  1.00  0.00           O
ATOM   9549  O11 POPE  127     119.695  81.265  27.412  1.00  0.00           O
ATOM   9550  O12 POPE  127     119.585  83.705  27.102  1.00  0.00           O
ATOM   9551  C1  POPE  127     118.565  80.405  27.572  1.00  0.00           C
ATOM   9554  C2  POPE  127     118.205  80.375  29.082  1.00  0.00           C
ATOM   9556  O21 POPE  127     117.585  79.125  29.462  1.00  0.00           O
ATOM   9557  C21 POPE  127     118.395  78.285  30.112  1.00  0.00           C
ATOM   9558  O22 POPE  127     119.615  78.375  30.142  1.00  0.00           O
ATOM   9559  C22 POPE  127     117.565  77.345  30.992  1.00  0.00           C
ATOM   9562  C3  POPE  127     117.285  81.565  29.492  1.00  0.00           C
ATOM   9565  O31 POPE  127     116.985  81.545  30.912  1.00  0.00           O
ATOM   9566  C31 POPE  127     117.745  82.355  31.642  1.00  0.00           C
ATOM   9567  O32 POPE  127     117.535  83.545  31.832  1.00  0.00           O
ATOM   9568  C32 POPE  127     118.955  81.565  32.162  1.00  0.00           C
ATOM   9571  C23 POPE  127     118.365  76.875  32.232  1.00  0.00           C
ATOM   9574  C24 POPE  127     117.525  76.165  33.312  1.00  0.00           C
ATOM   9577  C25 POPE  127     116.965  77.095  34.402  1.00  0.00           C
ATOM   9580  C26 POPE  127     116.975  76.445  35.802  1.00  0.00           C
ATOM   9583  C27 POPE  127     116.475  77.395  36.902  1.00  0.00           C
ATOM   9586  C28 POPE  127     117.185  77.235  38.272  1.00  0.00           C
ATOM   9589  C29 POPE  127     116.815  75.985  39.022  1.00  0.00           C
ATOM   9591 0C21 POPE  127     115.805  75.835  39.902  1.00  0.00           C
ATOM   9593 1C21 POPE  127     114.785  76.875  40.292  1.00  0.00           C
ATOM   9596 2C21 POPE  127     114.865  77.285  41.772  1.00  0.00           C
ATOM   9599 3C21 POPE  127     114.305  76.255  42.772  1.00  0.00           C
ATOM   9602 4C21 POPE  127     114.325  76.795  44.212  1.00  0.00           C
ATOM   9605 5C21 POPE  127     113.725  75.815  45.232  1.00  0.00           C
ATOM   9608 6C21 POPE  127     113.705  76.395  46.652  1.00  0.00           C
ATOM   9611 7C21 POPE  127     113.175  75.395  47.682  1.00  0.00           C
ATOM   9614 8C21 POPE  127     113.175  75.965  49.102  1.00  0.00           C
ATOM   9618  C33 POPE  127     119.695  82.295  33.292  1.00  0.00           C
ATOM   9621  C34 POPE  127     120.985  81.585  33.732  1.00  0.00           C
ATOM   9624  C35 POPE  127     120.755  80.245  34.452  1.00  0.00           C
ATOM   9627  C36 POPE  127     120.005  80.425  35.782  1.00  0.00           C
ATOM   9630  C37 POPE  127     120.265  79.285  36.772  1.00  0.00           C
ATOM   9633  C38 POPE  127     119.975  79.715  38.212  1.00  0.00           C
ATOM   9636  C39 POPE  127     120.575  78.775  39.252  1.00  0.00           C
ATOM   9639 0C31 POPE  127     120.395  79.305  40.672  1.00  0.00           C
ATOM   9642 1C31 POPE  127     120.775  78.275  41.732  1.00  0.00           C
ATOM   9645 2C31 POPE  127     120.405  78.735  43.142  1.00  0.00           C
ATOM   9648 3C31 POPE  127     120.305  77.595  44.172  1.00  0.00           C
ATOM   9651 4C31 POPE  127     119.245  76.535  43.842  1.00  0.00           C
ATOM   9654 5C31 POPE  127     119.065  75.515  44.972  1.00  0.00           C
ATOM   9657 6C31 POPE  127     118.225  74.305  44.552  1.00  0.00           C
ATOM   9661  NH3 POPE  128      46.175  73.625  72.242  1.00  0.00           N
ATOM   9665  C12 POPE  128      45.815  75.085  72.182  1.00  0.00           C
ATOM   9668  C11 POPE  128      44.445  75.285  71.522  1.00  0.00           C
ATOM   9671  P   POPE  128      42.665  77.175  71.202  1.00  0.00           P
ATOM   9672  O13 POPE  128      41.535  76.255  71.452  1.00  0.00           O
ATOM   9673  O14 POPE  128      42.655  78.525  71.822  1.00  0.00           O
ATOM   9674  O11 POPE  128      42.995  77.115  69.652  1.00  0.00           O
ATOM   9675  O12 POPE  128      43.925  76.535  71.912  1.00  0.00           O
ATOM   9676  C1  POPE  128      43.925  78.005  69.042  1.00  0.00           C
ATOM   9679  C2  POPE  128      43.805  78.095  67.482  1.00  0.00           C
ATOM   9681  O21 POPE  128      43.855  79.485  67.062  1.00  0.00           O
ATOM   9682  C21 POPE  128      44.455  79.725  65.902  1.00  0.00           C
ATOM   9683  O22 POPE  128      45.075  78.905  65.252  1.00  0.00           O
ATOM   9684  C22 POPE  128      44.315  81.185  65.492  1.00  0.00           C
ATOM   9687  C3  POPE  128      42.495  77.415  66.972  1.00  0.00           C
ATOM   9690  O31 POPE  128      42.565  77.115  65.572  1.00  0.00           O
ATOM   9691  C31 POPE  128      42.005  78.025  64.772  1.00  0.00           C
ATOM   9692  O32 POPE  128      41.255  78.915  65.132  1.00  0.00           O
ATOM   9693  C32 POPE  128      42.465  77.775  63.332  1.00  0.00           C
ATOM   9696  C23 POPE  128      42.855  81.655  65.262  1.00  0.00           C
ATOM   9699  C24 POPE  128      42.735  82.965  64.482  1.00  0.00           C
ATOM   9702  C25 POPE  128      41.265  83.375  64.332  1.00  0.00           C
ATOM   9705  C26 POPE  128      41.075  84.625  63.462  1.00  0.00           C
ATOM   9708  C27 POPE  128      40.555  85.835  64.252  1.00  0.00           C
ATOM   9711  C28 POPE  128      41.155  87.135  63.712  1.00  0.00           C
ATOM   9714  C29 POPE  128      40.655  88.335  64.482  1.00  0.00           C
ATOM   9716 0C21 POPE  128      40.005  89.395  63.982  1.00  0.00           C
ATOM   9718 1C21 POPE  128      39.575  89.585  62.542  1.00  0.00           C
ATOM   9721 2C21 POPE  128      38.155  90.165  62.452  1.00  0.00           C
ATOM   9724 3C21 POPE  128      37.105  89.295  63.152  1.00  0.00           C
ATOM   9727 4C21 POPE  128      35.685  89.825  62.932  1.00  0.00           C
ATOM   9730 5C21 POPE  128      34.655  89.215  63.902  1.00  0.00           C
ATOM   9733 6C21 POPE  128      33.475  90.165  64.132  1.00  0.00           C
ATOM   9736 7C21 POPE  128      32.645  89.785  65.362  1.00  0.00           C
ATOM   9739 8C21 POPE  128      32.115  91.005  66.122  1.00  0.00           C
ATOM   9743  C33 POPE  128      42.385  79.015  62.412  1.00  0.00           C
ATOM   9746  C34 POPE  128      43.715  79.735  62.172  1.00  0.00           C
ATOM   9749  C35 POPE  128      44.445  79.315  60.892  1.00  0.00           C
ATOM   9752  C36 POPE  128      45.795  80.025  60.812  1.00  0.00           C
ATOM   9755  C37 POPE  128      46.655  79.605  59.622  1.00  0.00           C
ATOM   9758  C38 POPE  128      48.045  80.265  59.682  1.00  0.00           C
ATOM   9761  C39 POPE  128      49.055  79.675  58.692  1.00  0.00           C
ATOM   9764 0C31 POPE  128      48.615  79.785  57.222  1.00  0.00           C
ATOM   9767 1C31 POPE  128      49.735  79.355  56.262  1.00  0.00           C
ATOM   9770 2C31 POPE  128      50.575  80.515  55.712  1.00  0.00           C
ATOM   9773 3C31 POPE  128      49.955  81.155  54.472  1.00  0.00           C
ATOM   9776 4C31 POPE  128      50.895  82.155  53.772  1.00  0.00           C
ATOM   9779 5C31 POPE  128      50.365  82.545  52.392  1.00  0.00           C
ATOM   9782 6C31 POPE  128      51.195  83.605  51.662  1.00  0.00           C
ATOM   9786  NH3 POPE  129      68.515  50.445  28.242  1.00  0.00           N
ATOM   9790  C12 POPE  129      69.535  51.385  27.662  1.00  0.00           C
ATOM   9793  C11 POPE  129      69.295  52.845  28.092  1.00  0.00           C
ATOM   9796  P   POPE  129      66.765  53.295  28.722  1.00  0.00           P
ATOM   9797  O13 POPE  129      66.755  54.625  29.362  1.00  0.00           O
ATOM   9798  O14 POPE  129      65.615  52.905  27.892  1.00  0.00           O
ATOM   9799  O11 POPE  129      67.095  52.115  29.742  1.00  0.00           O
ATOM   9800  O12 POPE  129      67.995  53.275  27.762  1.00  0.00           O
ATOM   9801  C1  POPE  129      66.005  51.415  30.342  1.00  0.00           C
ATOM   9804  C2  POPE  129      66.475  50.375  31.402  1.00  0.00           C
ATOM   9806  O21 POPE  129      65.555  50.455  32.522  1.00  0.00           O
ATOM   9807  C21 POPE  129      65.465  49.335  33.232  1.00  0.00           C
ATOM   9808  O22 POPE  129      65.905  48.255  32.902  1.00  0.00           O
ATOM   9809  C22 POPE  129      64.725  49.635  34.532  1.00  0.00           C
ATOM   9812  C3  POPE  129      67.935  50.615  31.882  1.00  0.00           C
ATOM   9815  O31 POPE  129      68.245  49.785  33.012  1.00  0.00           O
ATOM   9816  C31 POPE  129      69.495  49.375  33.162  1.00  0.00           C
ATOM   9817  O32 POPE  129      70.385  49.525  32.342  1.00  0.00           O
ATOM   9818  C32 POPE  129      69.625  48.635  34.492  1.00  0.00           C
ATOM   9821  C23 POPE  129      64.085  48.385  35.162  1.00  0.00           C
ATOM   9824  C24 POPE  129      63.255  48.755  36.392  1.00  0.00           C
ATOM   9827  C25 POPE  129      62.995  47.605  37.362  1.00  0.00           C
ATOM   9830  C26 POPE  129      64.265  47.125  38.092  1.00  0.00           C
ATOM   9833  C27 POPE  129      63.915  46.255  39.312  1.00  0.00           C
ATOM   9836  C28 POPE  129      65.045  45.305  39.742  1.00  0.00           C
ATOM   9839  C29 POPE  129      65.235  44.175  38.752  1.00  0.00           C
ATOM   9841 0C21 POPE  129      64.505  43.035  38.692  1.00  0.00           C
ATOM   9843 1C21 POPE  129      63.325  42.695  39.572  1.00  0.00           C
ATOM   9846 2C21 POPE  129      63.695  42.155  40.972  1.00  0.00           C
ATOM   9849 3C21 POPE  129      62.465  42.045  41.892  1.00  0.00           C
ATOM   9852 4C21 POPE  129      62.845  41.805  43.352  1.00  0.00           C
ATOM   9855 5C21 POPE  129      61.635  41.825  44.292  1.00  0.00           C
ATOM   9858 6C21 POPE  129      62.045  41.955  45.762  1.00  0.00           C
ATOM   9861 7C21 POPE  129      60.865  41.955  46.742  1.00  0.00           C
ATOM   9864 8C21 POPE  129      61.285  42.305  48.172  1.00  0.00           C
ATOM   9868  C33 POPE  129      68.705  49.195  35.612  1.00  0.00           C
ATOM   9871  C34 POPE  129      68.225  48.115  36.592  1.00  0.00           C
ATOM   9874  C35 POPE  129      69.355  47.345  37.272  1.00  0.00           C
ATOM   9877  C36 POPE  129      70.415  48.255  37.892  1.00  0.00           C
ATOM   9880  C37 POPE  129      71.505  47.445  38.592  1.00  0.00           C
ATOM   9883  C38 POPE  129      72.755  48.285  38.882  1.00  0.00           C
ATOM   9886  C39 POPE  129      73.875  47.455  39.512  1.00  0.00           C
ATOM   9889 0C31 POPE  129      73.525  46.955  40.922  1.00  0.00           C
ATOM   9892 1C31 POPE  129      74.675  46.125  41.502  1.00  0.00           C
ATOM   9895 2C31 POPE  129      74.505  45.705  42.972  1.00  0.00           C
ATOM   9898 3C31 POPE  129      74.315  46.895  43.902  1.00  0.00           C
ATOM   9901 4C31 POPE  129      74.535  46.515  45.362  1.00  0.00           C
ATOM   9904 5C31 POPE  129      74.615  47.745  46.262  1.00  0.00           C
ATOM   9907 6C31 POPE  129      74.995  47.385  47.692  1.00  0.00           C
ATOM   9911  NH3 POPE  130      76.175 129.055  33.462  1.00  0.00           N
ATOM   9915  C12 POPE  130      76.275 127.575  33.752  1.00  0.00           C
ATOM   9918  C11 POPE  130      74.925 126.845  33.722  1.00  0.00           C
ATOM   9921  P   POPE  130      75.695 124.535  34.782  1.00  0.00           P
ATOM   9922  O13 POPE  130      74.855 123.335  34.922  1.00  0.00           O
ATOM   9923  O14 POPE  130      77.145 124.305  34.592  1.00  0.00           O
ATOM   9924  O11 POPE  130      75.505 125.455  36.042  1.00  0.00           O
ATOM   9925  O12 POPE  130      75.115 125.435  33.622  1.00  0.00           O
ATOM   9926  C1  POPE  130      76.135 125.115  37.282  1.00  0.00           C
ATOM   9929  C2  POPE  130      75.845 126.225  38.332  1.00  0.00           C
ATOM   9931  O21 POPE  130      76.855 126.265  39.342  1.00  0.00           O
ATOM   9932  C21 POPE  130      76.825 125.615  40.502  1.00  0.00           C
ATOM   9933  O22 POPE  130      77.275 126.095  41.532  1.00  0.00           O
ATOM   9934  C22 POPE  130      76.315 124.165  40.432  1.00  0.00           C
ATOM   9937  C3  POPE  130      74.375 126.295  38.852  1.00  0.00           C
ATOM   9940  O31 POPE  130      74.185 127.435  39.712  1.00  0.00           O
ATOM   9941  C31 POPE  130      74.025 127.195  41.002  1.00  0.00           C
ATOM   9942  O32 POPE  130      73.995 126.095  41.522  1.00  0.00           O
ATOM   9943  C32 POPE  130      73.935 128.535  41.742  1.00  0.00           C
ATOM   9946  C23 POPE  130      76.765 123.305  41.642  1.00  0.00           C
ATOM   9949  C24 POPE  130      75.915 123.595  42.892  1.00  0.00           C
ATOM   9952  C25 POPE  130      76.045 122.555  44.012  1.00  0.00           C
ATOM   9955  C26 POPE  130      77.475 122.335  44.512  1.00  0.00           C
ATOM   9958  C27 POPE  130      77.525 121.275  45.622  1.00  0.00           C
ATOM   9961  C28 POPE  130      78.935 121.035  46.182  1.00  0.00           C
ATOM   9964  C29 POPE  130      79.925 120.635  45.112  1.00  0.00           C
ATOM   9966 0C21 POPE  130      81.265 120.755  45.232  1.00  0.00           C
ATOM   9968 1C21 POPE  130      81.985 121.225  46.462  1.00  0.00           C
ATOM   9971 2C21 POPE  130      82.255 120.035  47.392  1.00  0.00           C
ATOM   9974 3C21 POPE  130      82.575 120.475  48.822  1.00  0.00           C
ATOM   9977 4C21 POPE  130      82.925 119.275  49.712  1.00  0.00           C
ATOM   9980 5C21 POPE  130      82.875 119.595  51.202  1.00  0.00           C
ATOM   9983 6C21 POPE  130      81.455 119.495  51.782  1.00  0.00           C
ATOM   9986 7C21 POPE  130      81.425 119.715  53.292  1.00  0.00           C
ATOM   9989 8C21 POPE  130      80.025 119.535  53.892  1.00  0.00           C
ATOM   9993  C33 POPE  130      73.275 128.385  43.122  1.00  0.00           C
ATOM   9996  C34 POPE  130      71.755 128.285  42.992  1.00  0.00           C
ATOM   9999  C35 POPE  130      71.065 127.495  44.112  1.00  0.00           C
ATOM  10002  C36 POPE  130      71.075 128.155  45.492  1.00  0.00           C
ATOM  10005  C37 POPE  130      69.925 127.605  46.352  1.00  0.00           C
ATOM  10008  C38 POPE  130      69.945 128.015  47.832  1.00  0.00           C
ATOM  10011  C39 POPE  130      69.795 129.515  48.052  1.00  0.00           C
ATOM  10014 0C31 POPE  130      69.675 129.875  49.542  1.00  0.00           C
ATOM  10017 1C31 POPE  130      69.655 131.395  49.762  1.00  0.00           C
ATOM  10020 2C31 POPE  130      69.665 131.815  51.242  1.00  0.00           C
ATOM  10023 3C31 POPE  130      68.395 131.415  52.012  1.00  0.00           C
ATOM  10026 4C31 POPE  130      68.195 132.255  53.272  1.00  0.00           C
ATOM  10029 5C31 POPE  130      66.915 131.905  54.052  1.00  0.00           C
ATOM  10032 6C31 POPE  130      66.565 132.945  55.122  1.00  0.00           C
ATOM  10036  NH3 POPE  131      28.475  -6.575  29.822  1.00  0.00           N
ATOM  10040  C12 POPE  131      27.645  -5.315  29.762  1.00  0.00           C
ATOM  10043  C11 POPE  131      27.825  -4.375  30.962  1.00  0.00           C
ATOM  10046  P   POPE  131      26.855  -1.945  30.612  1.00  0.00           P
ATOM  10047  O13 POPE  131      27.175  -1.775  29.182  1.00  0.00           O
ATOM  10048  O14 POPE  131      25.605  -1.335  31.112  1.00  0.00           O
ATOM  10049  O11 POPE  131      28.075  -1.495  31.472  1.00  0.00           O
ATOM  10050  O12 POPE  131      26.735  -3.465  30.962  1.00  0.00           O
ATOM  10051  C1  POPE  131      28.505  -0.145  31.652  1.00  0.00           C
ATOM  10054  C2  POPE  131      28.455   0.235  33.152  1.00  0.00           C
ATOM  10056  O21 POPE  131      28.905   1.595  33.342  1.00  0.00           O
ATOM  10057  C21 POPE  131      29.725   2.025  34.282  1.00  0.00           C
ATOM  10058  O22 POPE  131      30.415   1.345  35.022  1.00  0.00           O
ATOM  10059  C22 POPE  131      29.635   3.545  34.332  1.00  0.00           C
ATOM  10062  C3  POPE  131      29.065  -0.885  34.062  1.00  0.00           C
ATOM  10065  O31 POPE  131      28.575  -0.735  35.412  1.00  0.00           O
ATOM  10066  C31 POPE  131      29.425  -1.065  36.372  1.00  0.00           C
ATOM  10067  O32 POPE  131      30.495  -1.625  36.222  1.00  0.00           O
ATOM  10068  C32 POPE  131      28.815  -0.675  37.712  1.00  0.00           C
ATOM  10071  C23 POPE  131      30.175   4.155  35.642  1.00  0.00           C
ATOM  10074  C24 POPE  131      29.395   3.745  36.902  1.00  0.00           C
ATOM  10077  C25 POPE  131      29.455   4.785  38.032  1.00  0.00           C
ATOM  10080  C26 POPE  131      30.825   4.945  38.722  1.00  0.00           C
ATOM  10083  C27 POPE  131      30.735   5.955  39.882  1.00  0.00           C
ATOM  10086  C28 POPE  131      32.105   6.325  40.512  1.00  0.00           C
ATOM  10089  C29 POPE  131      32.025   7.645  41.242  1.00  0.00           C
ATOM  10091 0C21 POPE  131      32.715   8.065  42.322  1.00  0.00           C
ATOM  10093 1C21 POPE  131      33.735   7.315  43.122  1.00  0.00           C
ATOM  10096 2C21 POPE  131      33.725   7.755  44.612  1.00  0.00           C
ATOM  10099 3C21 POPE  131      34.925   7.225  45.402  1.00  0.00           C
ATOM  10102 4C21 POPE  131      35.025   7.755  46.842  1.00  0.00           C
ATOM  10105 5C21 POPE  131      33.995   7.155  47.812  1.00  0.00           C
ATOM  10108 6C21 POPE  131      34.355   7.445  49.282  1.00  0.00           C
ATOM  10111 7C21 POPE  131      33.305   6.955  50.292  1.00  0.00           C
ATOM  10114 8C21 POPE  131      33.655   7.265  51.752  1.00  0.00           C
ATOM  10118  C33 POPE  131      29.925  -0.255  38.712  1.00  0.00           C
ATOM  10121  C34 POPE  131      29.385   0.225  40.072  1.00  0.00           C
ATOM  10124  C35 POPE  131      28.465   1.445  39.962  1.00  0.00           C
ATOM  10127  C36 POPE  131      28.225   2.175  41.292  1.00  0.00           C
ATOM  10130  C37 POPE  131      27.125   3.235  41.162  1.00  0.00           C
ATOM  10133  C38 POPE  131      27.155   4.305  42.262  1.00  0.00           C
ATOM  10136  C39 POPE  131      26.765   3.765  43.652  1.00  0.00           C
ATOM  10139 0C31 POPE  131      26.695   4.895  44.682  1.00  0.00           C
ATOM  10142 1C31 POPE  131      26.275   4.405  46.072  1.00  0.00           C
ATOM  10145 2C31 POPE  131      25.975   5.575  47.022  1.00  0.00           C
ATOM  10148 3C31 POPE  131      25.365   5.155  48.362  1.00  0.00           C
ATOM  10151 4C31 POPE  131      26.355   5.135  49.532  1.00  0.00           C
ATOM  10154 5C31 POPE  131      25.645   4.955  50.882  1.00  0.00           C
ATOM  10157 6C31 POPE  131      26.565   5.105  52.092  1.00  0.00           C
ATOM  10161  NH3 POPE  132      40.935  26.985  30.912  1.00  0.00           N
ATOM  10165  C12 POPE  132      40.865  28.245  30.092  1.00  0.00           C
ATOM  10168  C11 POPE  132      41.835  29.315  30.602  1.00  0.00           C
ATOM  10171  P   POPE  132      40.245  31.055  31.762  1.00  0.00           P
ATOM  10172  O13 POPE  132      40.915  32.135  32.492  1.00  0.00           O
ATOM  10173  O14 POPE  132      38.885  31.265  31.232  1.00  0.00           O
ATOM  10174  O11 POPE  132      40.215  29.775  32.702  1.00  0.00           O
ATOM  10175  O12 POPE  132      41.205  30.585  30.592  1.00  0.00           O
ATOM  10176  C1  POPE  132      39.165  29.685  33.672  1.00  0.00           C
ATOM  10179  C2  POPE  132      39.285  28.305  34.332  1.00  0.00           C
ATOM  10181  O21 POPE  132      38.155  27.985  35.162  1.00  0.00           O
ATOM  10182  C21 POPE  132      37.105  27.545  34.472  1.00  0.00           C
ATOM  10183  O22 POPE  132      36.995  27.595  33.262  1.00  0.00           O
ATOM  10184  C22 POPE  132      36.115  26.895  35.432  1.00  0.00           C
ATOM  10187  C3  POPE  132      40.595  28.215  35.152  1.00  0.00           C
ATOM  10190  O31 POPE  132      40.925  26.845  35.362  1.00  0.00           O
ATOM  10191  C31 POPE  132      40.585  26.125  36.432  1.00  0.00           C
ATOM  10192  O32 POPE  132      40.805  24.925  36.512  1.00  0.00           O
ATOM  10193  C32 POPE  132      40.025  26.935  37.592  1.00  0.00           C
ATOM  10196  C23 POPE  132      36.105  25.365  35.222  1.00  0.00           C
ATOM  10199  C24 POPE  132      35.285  24.585  36.252  1.00  0.00           C
ATOM  10202  C25 POPE  132      35.865  24.695  37.672  1.00  0.00           C
ATOM  10205  C26 POPE  132      35.275  23.655  38.632  1.00  0.00           C
ATOM  10208  C27 POPE  132      35.835  23.795  40.052  1.00  0.00           C
ATOM  10211  C28 POPE  132      35.175  22.855  41.072  1.00  0.00           C
ATOM  10214  C29 POPE  132      36.075  21.695  41.402  1.00  0.00           C
ATOM  10216 0C21 POPE  132      36.535  21.375  42.632  1.00  0.00           C
ATOM  10218 1C21 POPE  132      36.215  22.115  43.902  1.00  0.00           C
ATOM  10221 2C21 POPE  132      36.825  21.395  45.122  1.00  0.00           C
ATOM  10224 3C21 POPE  132      36.555  22.145  46.422  1.00  0.00           C
ATOM  10227 4C21 POPE  132      37.115  21.405  47.652  1.00  0.00           C
ATOM  10230 5C21 POPE  132      37.005  22.225  48.942  1.00  0.00           C
ATOM  10233 6C21 POPE  132      38.025  23.365  49.012  1.00  0.00           C
ATOM  10236 7C21 POPE  132      37.785  24.295  50.202  1.00  0.00           C
ATOM  10239 8C21 POPE  132      38.895  25.325  50.342  1.00  0.00           C
ATOM  10243  C33 POPE  132      41.145  27.675  38.352  1.00  0.00           C
ATOM  10246  C34 POPE  132      40.715  29.015  38.972  1.00  0.00           C
ATOM  10249  C35 POPE  132      41.925  29.665  39.662  1.00  0.00           C
ATOM  10252  C36 POPE  132      42.845  30.485  38.752  1.00  0.00           C
ATOM  10255  C37 POPE  132      44.115  30.925  39.492  1.00  0.00           C
ATOM  10258  C38 POPE  132      44.925  31.985  38.732  1.00  0.00           C
ATOM  10261  C39 POPE  132      45.565  33.055  39.642  1.00  0.00           C
ATOM  10264 0C31 POPE  132      44.535  33.815  40.482  1.00  0.00           C
ATOM  10267 1C31 POPE  132      44.985  35.215  40.922  1.00  0.00           C
ATOM  10270 2C31 POPE  132      43.945  35.925  41.792  1.00  0.00           C
ATOM  10273 3C31 POPE  132      43.995  35.445  43.242  1.00  0.00           C
ATOM  10276 4C31 POPE  132      43.055  36.225  44.162  1.00  0.00           C
ATOM  10279 5C31 POPE  132      43.145  35.705  45.602  1.00  0.00           C
ATOM  10282 6C31 POPE  132      42.185  36.415  46.542  1.00  0.00           C
ATOM  10286  NH3 POPE  133      62.145  79.355  31.962  1.00  0.00           N
ATOM  10290  C12 POPE  133      62.125  77.975  31.362  1.00  0.00           C
ATOM  10293  C11 POPE  133      60.785  77.635  30.702  1.00  0.00           C
ATOM  10296  P   POPE  133      59.625  75.275  30.962  1.00  0.00           P
ATOM  10297  O13 POPE  133      58.365  75.515  30.222  1.00  0.00           O
ATOM  10298  O14 POPE  133      60.135  73.895  30.972  1.00  0.00           O
ATOM  10299  O11 POPE  133      59.395  75.695  32.452  1.00  0.00           O
ATOM  10300  O12 POPE  133      60.735  76.235  30.452  1.00  0.00           O
ATOM  10301  C1  POPE  133      60.285  75.155  33.432  1.00  0.00           C
ATOM  10304  C2  POPE  133      59.745  75.445  34.842  1.00  0.00           C
ATOM  10306  O21 POPE  133      60.035  74.295  35.632  1.00  0.00           O
ATOM  10307  C21 POPE  133      60.825  74.515  36.662  1.00  0.00           C
ATOM  10308  O22 POPE  133      61.525  75.495  36.832  1.00  0.00           O
ATOM  10309  C22 POPE  133      60.475  73.455  37.682  1.00  0.00           C
ATOM  10312  C3  POPE  133      58.205  75.625  34.832  1.00  0.00           C
ATOM  10315  O31 POPE  133      57.685  75.885  36.152  1.00  0.00           O
ATOM  10316  C31 POPE  133      57.065  74.885  36.772  1.00  0.00           C
ATOM  10317  O32 POPE  133      56.865  73.775  36.322  1.00  0.00           O
ATOM  10318  C32 POPE  133      56.545  75.395  38.132  1.00  0.00           C
ATOM  10321  C23 POPE  133      61.635  72.695  38.362  1.00  0.00           C
ATOM  10324  C24 POPE  133      60.995  71.675  39.312  1.00  0.00           C
ATOM  10327  C25 POPE  133      61.925  71.025  40.322  1.00  0.00           C
ATOM  10330  C26 POPE  133      62.985  70.155  39.662  1.00  0.00           C
ATOM  10333  C27 POPE  133      63.605  69.185  40.662  1.00  0.00           C
ATOM  10336  C28 POPE  133      64.925  68.605  40.152  1.00  0.00           C
ATOM  10339  C29 POPE  133      65.385  67.505  41.062  1.00  0.00           C
ATOM  10341 0C21 POPE  133      66.145  67.645  42.152  1.00  0.00           C
ATOM  10343 1C21 POPE  133      66.735  68.905  42.732  1.00  0.00           C
ATOM  10346 2C21 POPE  133      68.285  68.875  42.762  1.00  0.00           C
ATOM  10349 3C21 POPE  133      68.905  69.595  43.972  1.00  0.00           C
ATOM  10352 4C21 POPE  133      68.675  71.115  43.972  1.00  0.00           C
ATOM  10355 5C21 POPE  133      69.305  71.815  45.192  1.00  0.00           C
ATOM  10358 6C21 POPE  133      68.525  71.595  46.492  1.00  0.00           C
ATOM  10361 7C21 POPE  133      69.185  72.275  47.692  1.00  0.00           C
ATOM  10364 8C21 POPE  133      68.335  72.245  48.962  1.00  0.00           C
ATOM  10368  C33 POPE  133      57.335  74.835  39.332  1.00  0.00           C
ATOM  10371  C34 POPE  133      56.645  75.155  40.672  1.00  0.00           C
ATOM  10374  C35 POPE  133      57.225  74.415  41.892  1.00  0.00           C
ATOM  10377  C36 POPE  133      56.205  73.475  42.562  1.00  0.00           C
ATOM  10380  C37 POPE  133      56.805  72.605  43.672  1.00  0.00           C
ATOM  10383  C38 POPE  133      55.745  72.045  44.632  1.00  0.00           C
ATOM  10386  C39 POPE  133      56.375  71.345  45.842  1.00  0.00           C
ATOM  10389 0C31 POPE  133      55.315  70.845  46.842  1.00  0.00           C
ATOM  10392 1C31 POPE  133      55.945  70.215  48.092  1.00  0.00           C
ATOM  10395 2C31 POPE  133      54.905  69.725  49.102  1.00  0.00           C
ATOM  10398 3C31 POPE  133      55.555  69.125  50.352  1.00  0.00           C
ATOM  10401 4C31 POPE  133      54.525  68.645  51.382  1.00  0.00           C
ATOM  10404 5C31 POPE  133      55.205  67.955  52.572  1.00  0.00           C
ATOM  10407 6C31 POPE  133      54.225  67.415  53.612  1.00  0.00           C
ATOM  10411  NH3 POPE  134      44.635  66.965  71.332  1.00  0.00           N
ATOM  10415  C12 POPE  134      45.115  65.535  71.372  1.00  0.00           C
ATOM  10418  C11 POPE  134      44.985  64.825  70.002  1.00  0.00           C
ATOM  10421  P   POPE  134      45.495  62.335  70.642  1.00  0.00           P
ATOM  10422  O13 POPE  134      45.995  62.295  72.022  1.00  0.00           O
ATOM  10423  O14 POPE  134      44.045  62.045  70.502  1.00  0.00           O
ATOM  10424  O11 POPE  134      46.235  61.215  69.802  1.00  0.00           O
ATOM  10425  O12 POPE  134      45.865  63.705  69.952  1.00  0.00           O
ATOM  10426  C1  POPE  134      47.295  61.525  68.882  1.00  0.00           C
ATOM  10429  C2  POPE  134      46.875  61.315  67.402  1.00  0.00           C
ATOM  10431  O21 POPE  134      47.245  62.405  66.532  1.00  0.00           O
ATOM  10432  C21 POPE  134      48.515  62.575  66.272  1.00  0.00           C
ATOM  10433  O22 POPE  134      49.455  62.145  66.932  1.00  0.00           O
ATOM  10434  C22 POPE  134      48.655  63.295  64.932  1.00  0.00           C
ATOM  10437  C3  POPE  134      45.345  61.085  67.212  1.00  0.00           C
ATOM  10440  O31 POPE  134      44.945  61.255  65.832  1.00  0.00           O
ATOM  10441  C31 POPE  134      45.485  60.405  65.002  1.00  0.00           C
ATOM  10442  O32 POPE  134      45.975  59.315  65.282  1.00  0.00           O
ATOM  10443  C32 POPE  134      45.455  60.985  63.592  1.00  0.00           C
ATOM  10446  C23 POPE  134      49.885  62.845  64.092  1.00  0.00           C
ATOM  10449  C24 POPE  134      49.905  63.595  62.752  1.00  0.00           C
ATOM  10452  C25 POPE  134      51.075  63.205  61.842  1.00  0.00           C
ATOM  10455  C26 POPE  134      52.415  63.865  62.232  1.00  0.00           C
ATOM  10458  C27 POPE  134      53.285  64.175  61.002  1.00  0.00           C
ATOM  10461  C28 POPE  134      53.815  62.935  60.262  1.00  0.00           C
ATOM  10464  C29 POPE  134      55.075  62.385  60.892  1.00  0.00           C
ATOM  10466 0C21 POPE  134      56.215  62.055  60.272  1.00  0.00           C
ATOM  10468 1C21 POPE  134      56.505  62.135  58.792  1.00  0.00           C
ATOM  10471 2C21 POPE  134      57.795  62.915  58.472  1.00  0.00           C
ATOM  10474 3C21 POPE  134      57.965  63.195  56.972  1.00  0.00           C
ATOM  10477 4C21 POPE  134      59.375  63.715  56.622  1.00  0.00           C
ATOM  10480 5C21 POPE  134      59.395  64.755  55.492  1.00  0.00           C
ATOM  10483 6C21 POPE  134      58.865  66.125  55.952  1.00  0.00           C
ATOM  10486 7C21 POPE  134      59.025  67.255  54.932  1.00  0.00           C
ATOM  10489 8C21 POPE  134      58.755  68.635  55.552  1.00  0.00           C
ATOM  10493  C33 POPE  134      46.815  60.785  62.882  1.00  0.00           C
ATOM  10496  C34 POPE  134      46.875  61.485  61.522  1.00  0.00           C
ATOM  10499  C35 POPE  134      46.005  60.765  60.492  1.00  0.00           C
ATOM  10502  C36 POPE  134      45.775  61.595  59.232  1.00  0.00           C
ATOM  10505  C37 POPE  134      44.665  60.995  58.362  1.00  0.00           C
ATOM  10508  C38 POPE  134      44.625  61.595  56.952  1.00  0.00           C
ATOM  10511  C39 POPE  134      45.775  61.065  56.092  1.00  0.00           C
ATOM  10514 0C31 POPE  134      45.895  61.785  54.752  1.00  0.00           C
ATOM  10517 1C31 POPE  134      47.085  61.235  53.962  1.00  0.00           C
ATOM  10520 2C31 POPE  134      47.155  61.765  52.532  1.00  0.00           C
ATOM  10523 3C31 POPE  134      46.755  60.715  51.492  1.00  0.00           C
ATOM  10526 4C31 POPE  134      47.195  61.135  50.082  1.00  0.00           C
ATOM  10529 5C31 POPE  134      47.105  59.985  49.082  1.00  0.00           C
ATOM  10532 6C31 POPE  134      47.965  60.225  47.842  1.00  0.00           C
ATOM  10536  NH3 POPE  135      94.925 103.505  74.522  1.00  0.00           N
ATOM  10540  C12 POPE  135      94.745 102.035  74.232  1.00  0.00           C
ATOM  10543  C11 POPE  135      93.395 101.415  74.652  1.00  0.00           C
ATOM  10546  P   POPE  135      93.605  99.015  73.482  1.00  0.00           P
ATOM  10547  O13 POPE  135      94.815  98.195  73.692  1.00  0.00           O
ATOM  10548  O14 POPE  135      92.345  98.285  73.212  1.00  0.00           O
ATOM  10549  O11 POPE  135      93.875 100.015  72.302  1.00  0.00           O
ATOM  10550  O12 POPE  135      93.455  99.995  74.722  1.00  0.00           O
ATOM  10551  C1  POPE  135      93.455  99.925  70.952  1.00  0.00           C
ATOM  10554  C2  POPE  135      94.675 100.125  70.002  1.00  0.00           C
ATOM  10556  O21 POPE  135      95.285  98.865  69.672  1.00  0.00           O
ATOM  10557  C21 POPE  135      94.535  97.985  68.982  1.00  0.00           C
ATOM  10558  O22 POPE  135      94.325  96.855  69.382  1.00  0.00           O
ATOM  10559  C22 POPE  135      94.065  98.565  67.632  1.00  0.00           C
ATOM  10562  C3  POPE  135      95.715 101.065  70.692  1.00  0.00           C
ATOM  10565  O31 POPE  135      96.685 101.565  69.772  1.00  0.00           O
ATOM  10566  C31 POPE  135      97.965 101.485  70.122  1.00  0.00           C
ATOM  10567  O32 POPE  135      98.405 100.975  71.142  1.00  0.00           O
ATOM  10568  C32 POPE  135      98.815 101.925  68.922  1.00  0.00           C
ATOM  10571  C23 POPE  135      93.505  97.525  66.602  1.00  0.00           C
ATOM  10574  C24 POPE  135      92.805  98.185  65.412  1.00  0.00           C
ATOM  10577  C25 POPE  135      92.085  97.225  64.432  1.00  0.00           C
ATOM  10580  C26 POPE  135      93.015  96.415  63.502  1.00  0.00           C
ATOM  10583  C27 POPE  135      92.265  95.875  62.252  1.00  0.00           C
ATOM  10586  C28 POPE  135      93.075  94.935  61.332  1.00  0.00           C
ATOM  10589  C29 POPE  135      94.205  95.625  60.602  1.00  0.00           C
ATOM  10591 0C21 POPE  135      95.295  95.005  60.122  1.00  0.00           C
ATOM  10593 1C21 POPE  135      95.545  93.515  60.202  1.00  0.00           C
ATOM  10596 2C21 POPE  135      96.705  93.085  59.282  1.00  0.00           C
ATOM  10599 3C21 POPE  135      96.985  91.575  59.342  1.00  0.00           C
ATOM  10602 4C21 POPE  135      98.395  91.205  58.872  1.00  0.00           C
ATOM  10605 5C21 POPE  135      99.485  91.595  59.892  1.00  0.00           C
ATOM  10608 6C21 POPE  135     100.905  91.175  59.472  1.00  0.00           C
ATOM  10611 7C21 POPE  135     101.985  91.625  60.462  1.00  0.00           C
ATOM  10614 8C21 POPE  135     103.395  91.325  59.952  1.00  0.00           C
ATOM  10618  C33 POPE  135      98.305 103.035  67.962  1.00  0.00           C
ATOM  10621  C34 POPE  135      97.105 102.635  67.082  1.00  0.00           C
ATOM  10624  C35 POPE  135      96.965 103.485  65.802  1.00  0.00           C
ATOM  10627  C36 POPE  135      95.585 103.295  65.152  1.00  0.00           C
ATOM  10630  C37 POPE  135      95.295 104.305  64.032  1.00  0.00           C
ATOM  10633  C38 POPE  135      93.825 104.275  63.592  1.00  0.00           C
ATOM  10636  C39 POPE  135      93.155 105.655  63.562  1.00  0.00           C
ATOM  10639 0C31 POPE  135      93.535 106.495  62.332  1.00  0.00           C
ATOM  10642 1C31 POPE  135      93.065 107.945  62.482  1.00  0.00           C
ATOM  10645 2C31 POPE  135      93.155 108.775  61.192  1.00  0.00           C
ATOM  10648 3C31 POPE  135      92.135 108.345  60.132  1.00  0.00           C
ATOM  10651 4C31 POPE  135      91.655 109.515  59.272  1.00  0.00           C
ATOM  10654 5C31 POPE  135      90.635 109.095  58.202  1.00  0.00           C
ATOM  10657 6C31 POPE  135      89.905 110.275  57.562  1.00  0.00           C
ATOM  10661  NH3 POPE  136      33.625  34.235  70.502  1.00  0.00           N
ATOM  10665  C12 POPE  136      32.675  35.235  71.082  1.00  0.00           C
ATOM  10668  C11 POPE  136      31.245  34.705  70.932  1.00  0.00           C
ATOM  10671  P   POPE  136      28.845  35.615  71.512  1.00  0.00           P
ATOM  10672  O13 POPE  136      28.235  34.365  72.002  1.00  0.00           O
ATOM  10673  O14 POPE  136      28.305  36.855  72.102  1.00  0.00           O
ATOM  10674  O11 POPE  136      28.535  35.645  69.952  1.00  0.00           O
ATOM  10675  O12 POPE  136      30.395  35.555  71.682  1.00  0.00           O
ATOM  10676  C1  POPE  136      28.815  36.795  69.142  1.00  0.00           C
ATOM  10679  C2  POPE  136      27.635  37.165  68.182  1.00  0.00           C
ATOM  10681  O21 POPE  136      27.675  36.385  66.962  1.00  0.00           O
ATOM  10682  C21 POPE  136      27.215  35.135  67.052  1.00  0.00           C
ATOM  10683  O22 POPE  136      26.765  34.605  68.042  1.00  0.00           O
ATOM  10684  C22 POPE  136      27.085  34.535  65.642  1.00  0.00           C
ATOM  10687  C3  POPE  136      27.635  38.715  67.872  1.00  0.00           C
ATOM  10690  O31 POPE  136      27.195  39.035  66.532  1.00  0.00           O
ATOM  10691  C31 POPE  136      26.525  40.175  66.362  1.00  0.00           C
ATOM  10692  O32 POPE  136      26.085  40.885  67.262  1.00  0.00           O
ATOM  10693  C32 POPE  136      26.435  40.505  64.852  1.00  0.00           C
ATOM  10696  C23 POPE  136      25.705  33.815  65.502  1.00  0.00           C
ATOM  10699  C24 POPE  136      25.215  33.605  64.052  1.00  0.00           C
ATOM  10702  C25 POPE  136      26.125  32.775  63.132  1.00  0.00           C
ATOM  10705  C26 POPE  136      26.565  33.545  61.882  1.00  0.00           C
ATOM  10708  C27 POPE  136      26.865  32.635  60.682  1.00  0.00           C
ATOM  10711  C28 POPE  136      27.365  33.385  59.432  1.00  0.00           C
ATOM  10714  C29 POPE  136      26.365  34.365  58.872  1.00  0.00           C
ATOM  10716 0C21 POPE  136      26.215  34.715  57.582  1.00  0.00           C
ATOM  10718 1C21 POPE  136      27.015  34.195  56.412  1.00  0.00           C
ATOM  10721 2C21 POPE  136      27.955  35.265  55.852  1.00  0.00           C
ATOM  10724 3C21 POPE  136      28.855  34.665  54.762  1.00  0.00           C
ATOM  10727 4C21 POPE  136      29.635  35.695  53.942  1.00  0.00           C
ATOM  10730 5C21 POPE  136      30.475  35.055  52.822  1.00  0.00           C
ATOM  10733 6C21 POPE  136      29.675  34.115  51.912  1.00  0.00           C
ATOM  10736 7C21 POPE  136      30.495  33.515  50.772  1.00  0.00           C
ATOM  10739 8C21 POPE  136      29.735  32.475  49.932  1.00  0.00           C
ATOM  10743  C33 POPE  136      25.075  40.175  64.172  1.00  0.00           C
ATOM  10746  C34 POPE  136      25.195  39.235  62.952  1.00  0.00           C
ATOM  10749  C35 POPE  136      25.395  39.925  61.592  1.00  0.00           C
ATOM  10752  C36 POPE  136      25.505  38.905  60.452  1.00  0.00           C
ATOM  10755  C37 POPE  136      25.845  39.555  59.112  1.00  0.00           C
ATOM  10758  C38 POPE  136      26.275  38.555  58.022  1.00  0.00           C
ATOM  10761  C39 POPE  136      27.065  39.225  56.892  1.00  0.00           C
ATOM  10764 0C31 POPE  136      26.185  40.055  55.952  1.00  0.00           C
ATOM  10767 1C31 POPE  136      25.615  39.245  54.792  1.00  0.00           C
ATOM  10770 2C31 POPE  136      24.615  40.065  53.962  1.00  0.00           C
ATOM  10773 3C31 POPE  136      24.375  39.485  52.562  1.00  0.00           C
ATOM  10776 4C31 POPE  136      25.605  39.615  51.662  1.00  0.00           C
ATOM  10779 5C31 POPE  136      25.325  39.365  50.182  1.00  0.00           C
ATOM  10782 6C31 POPE  136      26.515  39.775  49.332  1.00  0.00           C
ATOM  10786  NH3 POPE  137      90.675  79.465  32.032  1.00  0.00           N
ATOM  10790  C12 POPE  137      90.375  79.085  30.612  1.00  0.00           C
ATOM  10793  C11 POPE  137      91.115  77.785  30.252  1.00  0.00           C
ATOM  10796  P   POPE  137      91.305  75.305  30.982  1.00  0.00           P
ATOM  10797  O13 POPE  137      90.355  74.285  31.492  1.00  0.00           O
ATOM  10798  O14 POPE  137      91.855  75.095  29.622  1.00  0.00           O
ATOM  10799  O11 POPE  137      92.495  75.555  31.992  1.00  0.00           O
ATOM  10800  O12 POPE  137      90.585  76.715  31.032  1.00  0.00           O
ATOM  10801  C1  POPE  137      92.205  75.985  33.332  1.00  0.00           C
ATOM  10804  C2  POPE  137      93.425  76.715  33.992  1.00  0.00           C
ATOM  10806  O21 POPE  137      93.025  77.565  35.082  1.00  0.00           O
ATOM  10807  C21 POPE  137      92.755  76.965  36.242  1.00  0.00           C
ATOM  10808  O22 POPE  137      92.925  75.785  36.472  1.00  0.00           O
ATOM  10809  C22 POPE  137      92.345  78.015  37.282  1.00  0.00           C
ATOM  10812  C3  POPE  137      94.145  77.625  32.942  1.00  0.00           C
ATOM  10815  O31 POPE  137      94.935  78.705  33.512  1.00  0.00           O
ATOM  10816  C31 POPE  137      95.935  78.275  34.282  1.00  0.00           C
ATOM  10817  O32 POPE  137      96.305  77.125  34.382  1.00  0.00           O
ATOM  10818  C32 POPE  137      96.535  79.435  35.052  1.00  0.00           C
ATOM  10821  C23 POPE  137      91.635  77.445  38.552  1.00  0.00           C
ATOM  10824  C24 POPE  137      91.925  78.305  39.792  1.00  0.00           C
ATOM  10827  C25 POPE  137      91.365  77.755  41.102  1.00  0.00           C
ATOM  10830  C26 POPE  137      90.125  78.515  41.592  1.00  0.00           C
ATOM  10833  C27 POPE  137      89.665  78.025  42.972  1.00  0.00           C
ATOM  10836  C28 POPE  137      88.665  78.975  43.662  1.00  0.00           C
ATOM  10839  C29 POPE  137      87.255  78.815  43.152  1.00  0.00           C
ATOM  10841 0C21 POPE  137      86.285  78.075  43.732  1.00  0.00           C
ATOM  10843 1C21 POPE  137      86.415  77.245  44.982  1.00  0.00           C
ATOM  10846 2C21 POPE  137      85.465  77.685  46.112  1.00  0.00           C
ATOM  10849 3C21 POPE  137      83.985  77.345  45.822  1.00  0.00           C
ATOM  10852 4C21 POPE  137      83.075  78.575  45.792  1.00  0.00           C
ATOM  10855 5C21 POPE  137      82.675  79.105  47.182  1.00  0.00           C
ATOM  10858 6C21 POPE  137      81.575  78.275  47.862  1.00  0.00           C
ATOM  10861 7C21 POPE  137      81.175  78.835  49.232  1.00  0.00           C
ATOM  10864 8C21 POPE  137      79.955  78.145  49.852  1.00  0.00           C
ATOM  10868  C33 POPE  137      96.265  79.285  36.562  1.00  0.00           C
ATOM  10871  C34 POPE  137      97.295  80.065  37.372  1.00  0.00           C
ATOM  10874  C35 POPE  137      97.195  79.835  38.882  1.00  0.00           C
ATOM  10877  C36 POPE  137      98.445  80.335  39.592  1.00  0.00           C
ATOM  10880  C37 POPE  137      98.505  79.945  41.072  1.00  0.00           C
ATOM  10883  C38 POPE  137      99.935  80.055  41.612  1.00  0.00           C
ATOM  10886  C39 POPE  137      99.985  80.135  43.132  1.00  0.00           C
ATOM  10889 0C31 POPE  137      99.815  78.775  43.822  1.00  0.00           C
ATOM  10892 1C31 POPE  137      99.455  78.965  45.292  1.00  0.00           C
ATOM  10895 2C31 POPE  137      99.855  77.785  46.182  1.00  0.00           C
ATOM  10898 3C31 POPE  137      99.565  78.095  47.662  1.00  0.00           C
ATOM  10901 4C31 POPE  137     100.025  76.975  48.592  1.00  0.00           C
ATOM  10904 5C31 POPE  137      99.935  77.365  50.072  1.00  0.00           C
ATOM  10907 6C31 POPE  137     100.205  76.195  51.022  1.00  0.00           C
ATOM  10911  NH3 POPE  138      64.895  28.445  73.492  1.00  0.00           N
ATOM  10915  C12 POPE  138      66.355  28.585  73.882  1.00  0.00           C
ATOM  10918  C11 POPE  138      67.215  27.335  73.542  1.00  0.00           C
ATOM  10921  P   POPE  138      69.695  28.395  73.412  1.00  0.00           P
ATOM  10922  O13 POPE  138      70.135  29.305  74.492  1.00  0.00           O
ATOM  10923  O14 POPE  138      70.745  27.605  72.712  1.00  0.00           O
ATOM  10924  O11 POPE  138      68.925  29.255  72.332  1.00  0.00           O
ATOM  10925  O12 POPE  138      68.565  27.445  73.992  1.00  0.00           O
ATOM  10926  C1  POPE  138      68.715  28.765  71.012  1.00  0.00           C
ATOM  10929  C2  POPE  138      69.575  29.555  69.992  1.00  0.00           C
ATOM  10931  O21 POPE  138      68.745  30.085  68.932  1.00  0.00           O
ATOM  10932  C21 POPE  138      68.025  29.215  68.242  1.00  0.00           C
ATOM  10933  O22 POPE  138      68.165  28.015  68.232  1.00  0.00           O
ATOM  10934  C22 POPE  138      66.845  30.015  67.642  1.00  0.00           C
ATOM  10937  C3  POPE  138      70.805  28.755  69.482  1.00  0.00           C
ATOM  10940  O31 POPE  138      71.545  29.535  68.522  1.00  0.00           O
ATOM  10941  C31 POPE  138      72.235  29.005  67.502  1.00  0.00           C
ATOM  10942  O32 POPE  138      72.635  29.675  66.562  1.00  0.00           O
ATOM  10943  C32 POPE  138      72.565  27.525  67.542  1.00  0.00           C
ATOM  10946  C23 POPE  138      65.885  29.215  66.722  1.00  0.00           C
ATOM  10949  C24 POPE  138      65.115  28.085  67.402  1.00  0.00           C
ATOM  10952  C25 POPE  138      64.085  27.415  66.482  1.00  0.00           C
ATOM  10955  C26 POPE  138      64.675  26.935  65.142  1.00  0.00           C
ATOM  10958  C27 POPE  138      63.645  26.225  64.242  1.00  0.00           C
ATOM  10961  C28 POPE  138      64.245  25.775  62.902  1.00  0.00           C
ATOM  10964  C29 POPE  138      63.165  25.275  61.972  1.00  0.00           C
ATOM  10966 0C21 POPE  138      62.765  25.815  60.802  1.00  0.00           C
ATOM  10968 1C21 POPE  138      63.315  27.045  60.122  1.00  0.00           C
ATOM  10971 2C21 POPE  138      62.245  28.155  60.002  1.00  0.00           C
ATOM  10974 3C21 POPE  138      62.725  29.345  59.162  1.00  0.00           C
ATOM  10977 4C21 POPE  138      61.645  30.425  58.962  1.00  0.00           C
ATOM  10980 5C21 POPE  138      62.105  31.535  58.002  1.00  0.00           C
ATOM  10983 6C21 POPE  138      61.075  32.665  57.842  1.00  0.00           C
ATOM  10986 7C21 POPE  138      61.655  33.865  57.072  1.00  0.00           C
ATOM  10989 8C21 POPE  138      60.655  34.995  56.832  1.00  0.00           C
ATOM  10993  C33 POPE  138      72.665  26.985  66.092  1.00  0.00           C
ATOM  10996  C34 POPE  138      71.265  26.985  65.452  1.00  0.00           C
ATOM  10999  C35 POPE  138      71.205  26.315  64.082  1.00  0.00           C
ATOM  11002  C36 POPE  138      71.615  27.315  63.002  1.00  0.00           C
ATOM  11005  C37 POPE  138      71.805  26.715  61.602  1.00  0.00           C
ATOM  11008  C38 POPE  138      72.275  27.805  60.642  1.00  0.00           C
ATOM  11011  C39 POPE  138      72.805  27.315  59.292  1.00  0.00           C
ATOM  11014 0C31 POPE  138      73.665  28.405  58.642  1.00  0.00           C
ATOM  11017 1C31 POPE  138      74.225  28.035  57.272  1.00  0.00           C
ATOM  11020 2C31 POPE  138      75.305  29.035  56.842  1.00  0.00           C
ATOM  11023 3C31 POPE  138      75.635  28.995  55.352  1.00  0.00           C
ATOM  11026 4C31 POPE  138      74.535  29.615  54.472  1.00  0.00           C
ATOM  11029 5C31 POPE  138      74.995  29.835  53.032  1.00  0.00           C
ATOM  11032 6C31 POPE  138      73.905  30.395  52.112  1.00  0.00           C
ATOM  11036  NH3 POPE  139      16.405  44.155  25.672  1.00  0.00           N
ATOM  11040  C12 POPE  139      17.325  44.045  24.492  1.00  0.00           C
ATOM  11043  C11 POPE  139      17.745  45.465  24.102  1.00  0.00           C
ATOM  11046  P   POPE  139      19.475  45.915  25.972  1.00  0.00           P
ATOM  11047  O13 POPE  139      19.755  47.025  26.902  1.00  0.00           O
ATOM  11048  O14 POPE  139      20.455  45.535  24.952  1.00  0.00           O
ATOM  11049  O11 POPE  139      19.085  44.615  26.812  1.00  0.00           O
ATOM  11050  O12 POPE  139      18.095  46.235  25.252  1.00  0.00           O
ATOM  11051  C1  POPE  139      20.005  44.195  27.822  1.00  0.00           C
ATOM  11054  C2  POPE  139      19.285  43.315  28.882  1.00  0.00           C
ATOM  11056  O21 POPE  139      20.065  43.415  30.092  1.00  0.00           O
ATOM  11057  C21 POPE  139      19.615  42.815  31.172  1.00  0.00           C
ATOM  11058  O22 POPE  139      18.495  42.355  31.302  1.00  0.00           O
ATOM  11059  C22 POPE  139      20.635  42.825  32.302  1.00  0.00           C
ATOM  11062  C3  POPE  139      19.125  41.855  28.322  1.00  0.00           C
ATOM  11065  O31 POPE  139      17.935  41.165  28.802  1.00  0.00           O
ATOM  11066  C31 POPE  139      18.145  40.085  29.572  1.00  0.00           C
ATOM  11067  O32 POPE  139      19.215  39.625  29.902  1.00  0.00           O
ATOM  11068  C32 POPE  139      16.765  39.555  29.942  1.00  0.00           C
ATOM  11071  C23 POPE  139      19.955  42.235  33.562  1.00  0.00           C
ATOM  11074  C24 POPE  139      20.865  42.095  34.772  1.00  0.00           C
ATOM  11077  C25 POPE  139      20.735  43.225  35.812  1.00  0.00           C
ATOM  11080  C26 POPE  139      21.225  42.715  37.172  1.00  0.00           C
ATOM  11083  C27 POPE  139      21.085  43.705  38.332  1.00  0.00           C
ATOM  11086  C28 POPE  139      21.335  43.055  39.712  1.00  0.00           C
ATOM  11089  C29 POPE  139      22.695  42.405  39.832  1.00  0.00           C
ATOM  11091 0C21 POPE  139      23.495  42.385  40.912  1.00  0.00           C
ATOM  11093 1C21 POPE  139      23.205  42.995  42.262  1.00  0.00           C
ATOM  11096 2C21 POPE  139      24.105  44.215  42.502  1.00  0.00           C
ATOM  11099 3C21 POPE  139      23.825  44.875  43.852  1.00  0.00           C
ATOM  11102 4C21 POPE  139      24.595  46.195  44.032  1.00  0.00           C
ATOM  11105 5C21 POPE  139      24.475  46.765  45.452  1.00  0.00           C
ATOM  11108 6C21 POPE  139      23.035  47.055  45.892  1.00  0.00           C
ATOM  11111 7C21 POPE  139      22.935  47.565  47.332  1.00  0.00           C
ATOM  11114 8C21 POPE  139      21.495  47.615  47.822  1.00  0.00           C
ATOM  11118  C33 POPE  139      16.735  38.595  31.132  1.00  0.00           C
ATOM  11121  C34 POPE  139      15.315  38.025  31.302  1.00  0.00           C
ATOM  11124  C35 POPE  139      15.105  37.395  32.682  1.00  0.00           C
ATOM  11127  C36 POPE  139      13.625  37.175  33.012  1.00  0.00           C
ATOM  11130  C37 POPE  139      13.405  36.735  34.462  1.00  0.00           C
ATOM  11133  C38 POPE  139      13.905  35.315  34.742  1.00  0.00           C
ATOM  11136  C39 POPE  139      13.705  34.835  36.182  1.00  0.00           C
ATOM  11139 0C31 POPE  139      12.335  35.215  36.762  1.00  0.00           C
ATOM  11142 1C31 POPE  139      12.005  34.485  38.072  1.00  0.00           C
ATOM  11145 2C31 POPE  139      11.025  35.295  38.932  1.00  0.00           C
ATOM  11148 3C31 POPE  139      10.345  34.455  40.032  1.00  0.00           C
ATOM  11151 4C31 POPE  139       9.205  33.595  39.482  1.00  0.00           C
ATOM  11154 5C31 POPE  139       8.545  32.695  40.532  1.00  0.00           C
ATOM  11157 6C31 POPE  139       7.395  31.845  39.972  1.00  0.00           C
ATOM  11161  NH3 POPE  140      89.695 109.215  74.132  1.00  0.00           N
ATOM  11165  C12 POPE  140      88.275 109.695  73.982  1.00  0.00           C
ATOM  11168  C11 POPE  140      87.825 110.455  75.242  1.00  0.00           C
ATOM  11171  P   POPE  140      85.735 111.475  76.382  1.00  0.00           P
ATOM  11172  O13 POPE  140      84.695 110.635  77.002  1.00  0.00           O
ATOM  11173  O14 POPE  140      86.785 111.935  77.302  1.00  0.00           O
ATOM  11174  O11 POPE  140      85.065 112.715  75.652  1.00  0.00           O
ATOM  11175  O12 POPE  140      86.415 110.655  75.202  1.00  0.00           O
ATOM  11176  C1  POPE  140      84.655 112.665  74.262  1.00  0.00           C
ATOM  11179  C2  POPE  140      85.445 113.685  73.402  1.00  0.00           C
ATOM  11181  O21 POPE  140      84.905 113.775  72.062  1.00  0.00           O
ATOM  11182  C21 POPE  140      85.165 112.815  71.192  1.00  0.00           C
ATOM  11183  O22 POPE  140      85.735 111.765  71.442  1.00  0.00           O
ATOM  11184  C22 POPE  140      84.695 113.185  69.792  1.00  0.00           C
ATOM  11187  C3  POPE  140      86.975 113.425  73.452  1.00  0.00           C
ATOM  11190  O31 POPE  140      87.675 114.185  72.442  1.00  0.00           O
ATOM  11191  C31 POPE  140      88.885 113.705  72.182  1.00  0.00           C
ATOM  11192  O32 POPE  140      89.425 112.785  72.782  1.00  0.00           O
ATOM  11193  C32 POPE  140      89.485 114.475  71.012  1.00  0.00           C
ATOM  11196  C23 POPE  140      85.825 113.785  68.922  1.00  0.00           C
ATOM  11199  C24 POPE  140      85.745 115.315  68.782  1.00  0.00           C
ATOM  11202  C25 POPE  140      84.745 115.745  67.692  1.00  0.00           C
ATOM  11205  C26 POPE  140      84.795 117.245  67.352  1.00  0.00           C
ATOM  11208  C27 POPE  140      83.905 117.585  66.142  1.00  0.00           C
ATOM  11211  C28 POPE  140      83.725 119.095  65.902  1.00  0.00           C
ATOM  11214  C29 POPE  140      84.945 119.785  65.342  1.00  0.00           C
ATOM  11216 0C21 POPE  140      85.085 120.345  64.122  1.00  0.00           C
ATOM  11218 1C21 POPE  140      84.065 120.405  63.022  1.00  0.00           C
ATOM  11221 2C21 POPE  140      84.415 119.405  61.902  1.00  0.00           C
ATOM  11224 3C21 POPE  140      83.355 119.365  60.792  1.00  0.00           C
ATOM  11227 4C21 POPE  140      83.695 118.345  59.692  1.00  0.00           C
ATOM  11230 5C21 POPE  140      82.585 118.235  58.642  1.00  0.00           C
ATOM  11233 6C21 POPE  140      82.965 117.315  57.472  1.00  0.00           C
ATOM  11236 7C21 POPE  140      81.835 117.175  56.442  1.00  0.00           C
ATOM  11239 8C21 POPE  140      82.185 116.285  55.242  1.00  0.00           C
ATOM  11243  C33 POPE  140      90.645 113.705  70.352  1.00  0.00           C
ATOM  11246  C34 POPE  140      91.275 114.475  69.172  1.00  0.00           C
ATOM  11249  C35 POPE  140      92.405 113.695  68.482  1.00  0.00           C
ATOM  11252  C36 POPE  140      91.995 112.285  68.032  1.00  0.00           C
ATOM  11255  C37 POPE  140      93.015 111.715  67.042  1.00  0.00           C
ATOM  11258  C38 POPE  140      93.065 110.175  66.942  1.00  0.00           C
ATOM  11261  C39 POPE  140      91.865 109.555  66.212  1.00  0.00           C
ATOM  11264 0C31 POPE  140      90.865 108.925  67.192  1.00  0.00           C
ATOM  11267 1C31 POPE  140      89.775 108.085  66.502  1.00  0.00           C
ATOM  11270 2C31 POPE  140      90.225 106.665  66.092  1.00  0.00           C
ATOM  11273 3C31 POPE  140      90.725 105.765  67.242  1.00  0.00           C
ATOM  11276 4C31 POPE  140      90.735 104.285  66.822  1.00  0.00           C
ATOM  11279 5C31 POPE  140      91.425 103.375  67.842  1.00  0.00           C
ATOM  11282 6C31 POPE  140      91.225 101.875  67.572  1.00  0.00           C
ATOM  11286  NH3 POPE  141       6.285  25.895  65.892  1.00  0.00           N
ATOM  11290  C12 POPE  141       4.795  26.085  65.832  1.00  0.00           C
ATOM  11293  C11 POPE  141       4.075  24.995  65.002  1.00  0.00           C
ATOM  11296  P   POPE  141       3.485  22.585  65.832  1.00  0.00           P
ATOM  11297  O13 POPE  141       4.065  21.245  65.682  1.00  0.00           O
ATOM  11298  O14 POPE  141       3.135  22.955  67.222  1.00  0.00           O
ATOM  11299  O11 POPE  141       2.265  22.785  64.822  1.00  0.00           O
ATOM  11300  O12 POPE  141       4.525  23.685  65.342  1.00  0.00           O
ATOM  11301  C1  POPE  141       2.465  22.475  63.422  1.00  0.00           C
ATOM  11304  C2  POPE  141       1.545  21.325  62.972  1.00  0.00           C
ATOM  11306  O21 POPE  141       1.865  20.925  61.622  1.00  0.00           O
ATOM  11307  C21 POPE  141       2.705  19.895  61.522  1.00  0.00           C
ATOM  11308  O22 POPE  141       3.285  19.365  62.442  1.00  0.00           O
ATOM  11309  C22 POPE  141       2.805  19.475  60.052  1.00  0.00           C
ATOM  11312  C3  POPE  141       0.055  21.775  63.002  1.00  0.00           C
ATOM  11315  O31 POPE  141      -0.805  20.775  62.402  1.00  0.00           O
ATOM  11316  C31 POPE  141      -1.195  19.785  63.172  1.00  0.00           C
ATOM  11317  O32 POPE  141      -0.945  19.655  64.362  1.00  0.00           O
ATOM  11318  C32 POPE  141      -2.005  18.805  62.322  1.00  0.00           C
ATOM  11321  C23 POPE  141       3.645  18.185  59.862  1.00  0.00           C
ATOM  11324  C24 POPE  141       3.645  17.645  58.422  1.00  0.00           C
ATOM  11327  C25 POPE  141       2.465  16.715  58.092  1.00  0.00           C
ATOM  11330  C26 POPE  141       2.465  16.275  56.622  1.00  0.00           C
ATOM  11333  C27 POPE  141       1.425  15.185  56.292  1.00  0.00           C
ATOM  11336  C28 POPE  141       1.245  14.905  54.782  1.00  0.00           C
ATOM  11339  C29 POPE  141       0.545  16.035  54.052  1.00  0.00           C
ATOM  11341 0C21 POPE  141       0.695  16.365  52.752  1.00  0.00           C
ATOM  11343 1C21 POPE  141       1.575  15.675  51.732  1.00  0.00           C
ATOM  11346 2C21 POPE  141       2.745  16.535  51.222  1.00  0.00           C
ATOM  11349 3C21 POPE  141       2.335  17.725  50.332  1.00  0.00           C
ATOM  11352 4C21 POPE  141       3.495  18.305  49.502  1.00  0.00           C
ATOM  11355 5C21 POPE  141       4.625  18.905  50.362  1.00  0.00           C
ATOM  11358 6C21 POPE  141       5.815  19.415  49.542  1.00  0.00           C
ATOM  11361 7C21 POPE  141       7.045  19.705  50.422  1.00  0.00           C
ATOM  11364 8C21 POPE  141       8.345  19.825  49.612  1.00  0.00           C
ATOM  11368  C33 POPE  141      -1.225  18.245  61.112  1.00  0.00           C
ATOM  11371  C34 POPE  141      -2.065  17.315  60.222  1.00  0.00           C
ATOM  11374  C35 POPE  141      -3.095  18.045  59.342  1.00  0.00           C
ATOM  11377  C36 POPE  141      -2.575  18.405  57.942  1.00  0.00           C
ATOM  11380  C37 POPE  141      -3.675  19.115  57.132  1.00  0.00           C
ATOM  11383  C38 POPE  141      -3.445  19.165  55.612  1.00  0.00           C
ATOM  11386  C39 POPE  141      -2.295  20.065  55.152  1.00  0.00           C
ATOM  11389 0C31 POPE  141      -2.425  20.365  53.652  1.00  0.00           C
ATOM  11392 1C31 POPE  141      -1.275  21.185  53.032  1.00  0.00           C
ATOM  11395 2C31 POPE  141      -1.595  21.535  51.572  1.00  0.00           C
ATOM  11398 3C31 POPE  141      -0.575  22.455  50.882  1.00  0.00           C
ATOM  11401 4C31 POPE  141       0.615  21.735  50.242  1.00  0.00           C
ATOM  11404 5C31 POPE  141       1.425  22.675  49.332  1.00  0.00           C
ATOM  11407 6C31 POPE  141       2.625  21.995  48.672  1.00  0.00           C
ATOM  11411  NH3 POPE  142      95.905  81.385  31.992  1.00  0.00           N
ATOM  11415  C12 POPE  142      95.315  82.625  32.592  1.00  0.00           C
ATOM  11418  C11 POPE  142      94.785  83.565  31.502  1.00  0.00           C
ATOM  11421  P   POPE  142      92.245  82.675  31.342  1.00  0.00           P
ATOM  11422  O13 POPE  142      91.705  82.805  29.982  1.00  0.00           O
ATOM  11423  O14 POPE  142      92.615  81.345  31.882  1.00  0.00           O
ATOM  11424  O11 POPE  142      91.205  83.315  32.332  1.00  0.00           O
ATOM  11425  O12 POPE  142      93.385  83.725  31.582  1.00  0.00           O
ATOM  11426  C1  POPE  142      91.265  83.075  33.742  1.00  0.00           C
ATOM  11429  C2  POPE  142      92.045  84.155  34.522  1.00  0.00           C
ATOM  11431  O21 POPE  142      92.615  83.605  35.732  1.00  0.00           O
ATOM  11432  C21 POPE  142      91.855  83.005  36.642  1.00  0.00           C
ATOM  11433  O22 POPE  142      90.645  83.065  36.732  1.00  0.00           O
ATOM  11434  C22 POPE  142      92.755  82.095  37.492  1.00  0.00           C
ATOM  11437  C3  POPE  142      91.215  85.475  34.642  1.00  0.00           C
ATOM  11440  O31 POPE  142      90.815  85.805  35.972  1.00  0.00           O
ATOM  11441  C31 POPE  142      91.805  86.305  36.712  1.00  0.00           C
ATOM  11442  O32 POPE  142      92.965  86.425  36.362  1.00  0.00           O
ATOM  11443  C32 POPE  142      91.225  86.505  38.122  1.00  0.00           C
ATOM  11446  C23 POPE  142      92.515  82.185  39.012  1.00  0.00           C
ATOM  11449  C24 POPE  142      93.625  81.445  39.772  1.00  0.00           C
ATOM  11452  C25 POPE  142      93.485  81.455  41.302  1.00  0.00           C
ATOM  11455  C26 POPE  142      94.705  80.815  41.982  1.00  0.00           C
ATOM  11458  C27 POPE  142      94.855  81.105  43.492  1.00  0.00           C
ATOM  11461  C28 POPE  142      93.865  80.375  44.412  1.00  0.00           C
ATOM  11464  C29 POPE  142      92.515  81.025  44.522  1.00  0.00           C
ATOM  11466 0C21 POPE  142      91.765  81.175  45.632  1.00  0.00           C
ATOM  11468 1C21 POPE  142      92.095  80.705  47.032  1.00  0.00           C
ATOM  11471 2C21 POPE  142      91.265  79.475  47.442  1.00  0.00           C
ATOM  11474 3C21 POPE  142      91.475  78.275  46.502  1.00  0.00           C
ATOM  11477 4C21 POPE  142      90.735  76.995  46.942  1.00  0.00           C
ATOM  11480 5C21 POPE  142      91.405  76.295  48.132  1.00  0.00           C
ATOM  11483 6C21 POPE  142      90.415  75.905  49.232  1.00  0.00           C
ATOM  11486 7C21 POPE  142      91.095  75.115  50.352  1.00  0.00           C
ATOM  11489 8C21 POPE  142      90.205  74.915  51.582  1.00  0.00           C
ATOM  11493  C33 POPE  142      92.245  86.385  39.272  1.00  0.00           C
ATOM  11496  C34 POPE  142      91.495  86.345  40.602  1.00  0.00           C
ATOM  11499  C35 POPE  142      92.335  86.695  41.842  1.00  0.00           C
ATOM  11502  C36 POPE  142      93.245  85.575  42.352  1.00  0.00           C
ATOM  11505  C37 POPE  142      93.905  86.005  43.672  1.00  0.00           C
ATOM  11508  C38 POPE  142      94.355  84.835  44.552  1.00  0.00           C
ATOM  11511  C39 POPE  142      94.325  85.195  46.042  1.00  0.00           C
ATOM  11514 0C31 POPE  142      95.325  86.285  46.482  1.00  0.00           C
ATOM  11517 1C31 POPE  142      95.005  86.765  47.902  1.00  0.00           C
ATOM  11520 2C31 POPE  142      96.135  87.525  48.622  1.00  0.00           C
ATOM  11523 3C31 POPE  142      97.315  86.605  48.972  1.00  0.00           C
ATOM  11526 4C31 POPE  142      98.145  87.155  50.142  1.00  0.00           C
ATOM  11529 5C31 POPE  142      99.385  86.295  50.432  1.00  0.00           C
ATOM  11532 6C31 POPE  142     100.185  86.765  51.652  1.00  0.00           C
ATOM  11536  NH3 POPE  143      91.405  93.465  34.152  1.00  0.00           N
ATOM  11540  C12 POPE  143      90.525  93.085  33.002  1.00  0.00           C
ATOM  11543  C11 POPE  143      89.075  93.325  33.412  1.00  0.00           C
ATOM  11546  P   POPE  143      86.755  92.455  32.662  1.00  0.00           P
ATOM  11547  O13 POPE  143      86.045  92.065  31.442  1.00  0.00           O
ATOM  11548  O14 POPE  143      86.845  91.455  33.752  1.00  0.00           O
ATOM  11549  O11 POPE  143      85.975  93.765  33.172  1.00  0.00           O
ATOM  11550  O12 POPE  143      88.215  92.955  32.332  1.00  0.00           O
ATOM  11551  C1  POPE  143      85.935  94.075  34.572  1.00  0.00           C
ATOM  11554  C2  POPE  143      84.675  93.515  35.312  1.00  0.00           C
ATOM  11556  O21 POPE  143      84.475  94.225  36.562  1.00  0.00           O
ATOM  11557  C21 POPE  143      85.335  93.885  37.522  1.00  0.00           C
ATOM  11558  O22 POPE  143      86.335  93.205  37.372  1.00  0.00           O
ATOM  11559  C22 POPE  143      84.795  94.325  38.872  1.00  0.00           C
ATOM  11562  C3  POPE  143      84.635  91.955  35.472  1.00  0.00           C
ATOM  11565  O31 POPE  143      83.675  91.515  36.462  1.00  0.00           O
ATOM  11566  C31 POPE  143      84.065  90.515  37.262  1.00  0.00           C
ATOM  11567  O32 POPE  143      85.065  89.825  37.092  1.00  0.00           O
ATOM  11568  C32 POPE  143      83.075  90.415  38.422  1.00  0.00           C
ATOM  11571  C23 POPE  143      85.515  93.535  39.992  1.00  0.00           C
ATOM  11574  C24 POPE  143      84.955  93.765  41.392  1.00  0.00           C
ATOM  11577  C25 POPE  143      85.705  92.885  42.402  1.00  0.00           C
ATOM  11580  C26 POPE  143      85.005  92.825  43.762  1.00  0.00           C
ATOM  11583  C27 POPE  143      85.115  91.445  44.432  1.00  0.00           C
ATOM  11586  C28 POPE  143      84.255  91.345  45.712  1.00  0.00           C
ATOM  11589  C29 POPE  143      84.985  91.705  46.972  1.00  0.00           C
ATOM  11591 0C21 POPE  143      84.425  91.665  48.202  1.00  0.00           C
ATOM  11593 1C21 POPE  143      82.995  91.265  48.482  1.00  0.00           C
ATOM  11596 2C21 POPE  143      82.875  90.055  49.432  1.00  0.00           C
ATOM  11599 3C21 POPE  143      81.425  89.565  49.572  1.00  0.00           C
ATOM  11602 4C21 POPE  143      81.305  88.195  50.272  1.00  0.00           C
ATOM  11605 5C21 POPE  143      81.955  88.165  51.662  1.00  0.00           C
ATOM  11608 6C21 POPE  143      81.775  86.815  52.362  1.00  0.00           C
ATOM  11611 7C21 POPE  143      82.615  86.705  53.632  1.00  0.00           C
ATOM  11614 8C21 POPE  143      82.495  85.345  54.332  1.00  0.00           C
ATOM  11618  C33 POPE  143      83.515  89.515  39.612  1.00  0.00           C
ATOM  11621  C34 POPE  143      83.265  90.155  40.992  1.00  0.00           C
ATOM  11624  C35 POPE  143      81.785  90.245  41.402  1.00  0.00           C
ATOM  11627  C36 POPE  143      81.565  91.045  42.712  1.00  0.00           C
ATOM  11630  C37 POPE  143      80.075  91.245  43.052  1.00  0.00           C
ATOM  11633  C38 POPE  143      79.825  92.345  44.102  1.00  0.00           C
ATOM  11636  C39 POPE  143      79.755  91.845  45.552  1.00  0.00           C
ATOM  11639 0C31 POPE  143      79.795  93.025  46.542  1.00  0.00           C
ATOM  11642 1C31 POPE  143      79.605  92.605  48.012  1.00  0.00           C
ATOM  11645 2C31 POPE  143      79.985  93.745  48.972  1.00  0.00           C
ATOM  11648 3C31 POPE  143      79.935  93.345  50.452  1.00  0.00           C
ATOM  11651 4C31 POPE  143      80.245  94.535  51.372  1.00  0.00           C
ATOM  11654 5C31 POPE  143      80.135  94.185  52.862  1.00  0.00           C
ATOM  11657 6C31 POPE  143      80.495  95.375  53.762  1.00  0.00           C
ATOM  11661  NH3 POPE  144      78.985 122.475  33.642  1.00  0.00           N
ATOM  11665  C12 POPE  144      79.225 121.135  33.012  1.00  0.00           C
ATOM  11668  C11 POPE  144      77.985 120.735  32.192  1.00  0.00           C
ATOM  11671  P   POPE  144      76.715 119.125  33.802  1.00  0.00           P
ATOM  11672  O13 POPE  144      77.375 118.035  33.062  1.00  0.00           O
ATOM  11673  O14 POPE  144      75.265 118.965  34.102  1.00  0.00           O
ATOM  11674  O11 POPE  144      77.495 119.375  35.142  1.00  0.00           O
ATOM  11675  O12 POPE  144      76.875 120.495  33.042  1.00  0.00           O
ATOM  11676  C1  POPE  144      77.515 118.525  36.292  1.00  0.00           C
ATOM  11679  C2  POPE  144      76.475 118.965  37.382  1.00  0.00           C
ATOM  11681  O21 POPE  144      77.045 119.055  38.712  1.00  0.00           O
ATOM  11682  C21 POPE  144      77.525 117.965  39.272  1.00  0.00           C
ATOM  11683  O22 POPE  144      77.595 116.865  38.752  1.00  0.00           O
ATOM  11684  C22 POPE  144      78.055 118.295  40.672  1.00  0.00           C
ATOM  11687  C3  POPE  144      75.185 118.095  37.342  1.00  0.00           C
ATOM  11690  O31 POPE  144      74.295 118.425  38.412  1.00  0.00           O
ATOM  11691  C31 POPE  144      73.385 119.365  38.152  1.00  0.00           C
ATOM  11692  O32 POPE  144      73.185 119.875  37.062  1.00  0.00           O
ATOM  11693  C32 POPE  144      72.665 119.815  39.432  1.00  0.00           C
ATOM  11696  C23 POPE  144      78.355 117.085  41.612  1.00  0.00           C
ATOM  11699  C24 POPE  144      78.135 117.485  43.082  1.00  0.00           C
ATOM  11702  C25 POPE  144      78.335 116.375  44.122  1.00  0.00           C
ATOM  11705  C26 POPE  144      77.075 115.955  44.882  1.00  0.00           C
ATOM  11708  C27 POPE  144      77.425 115.375  46.262  1.00  0.00           C
ATOM  11711  C28 POPE  144      76.225 114.795  47.032  1.00  0.00           C
ATOM  11714  C29 POPE  144      76.665 114.345  48.402  1.00  0.00           C
ATOM  11716 0C21 POPE  144      76.435 114.995  49.562  1.00  0.00           C
ATOM  11718 1C21 POPE  144      75.645 116.265  49.722  1.00  0.00           C
ATOM  11721 2C21 POPE  144      74.995 116.385  51.122  1.00  0.00           C
ATOM  11724 3C21 POPE  144      75.975 116.835  52.212  1.00  0.00           C
ATOM  11727 4C21 POPE  144      75.335 117.045  53.592  1.00  0.00           C
ATOM  11730 5C21 POPE  144      74.135 118.005  53.592  1.00  0.00           C
ATOM  11733 6C21 POPE  144      73.655 118.365  55.012  1.00  0.00           C
ATOM  11736 7C21 POPE  144      72.405 119.265  55.012  1.00  0.00           C
ATOM  11739 8C21 POPE  144      71.925 119.635  56.412  1.00  0.00           C
ATOM  11743  C33 POPE  144      73.175 119.135  40.722  1.00  0.00           C
ATOM  11746  C34 POPE  144      72.585 119.725  42.002  1.00  0.00           C
ATOM  11749  C35 POPE  144      72.995 118.915  43.242  1.00  0.00           C
ATOM  11752  C36 POPE  144      72.535 119.585  44.532  1.00  0.00           C
ATOM  11755  C37 POPE  144      73.055 118.905  45.802  1.00  0.00           C
ATOM  11758  C38 POPE  144      72.635 119.695  47.042  1.00  0.00           C
ATOM  11761  C39 POPE  144      73.485 119.395  48.282  1.00  0.00           C
ATOM  11764 0C31 POPE  144      74.865 120.055  48.262  1.00  0.00           C
ATOM  11767 1C31 POPE  144      75.395 120.225  49.692  1.00  0.00           C
ATOM  11770 2C31 POPE  144      76.775 120.895  49.792  1.00  0.00           C
ATOM  11773 3C31 POPE  144      77.325 120.885  51.232  1.00  0.00           C
ATOM  11776 4C31 POPE  144      76.355 121.465  52.262  1.00  0.00           C
ATOM  11779 5C31 POPE  144      76.875 121.405  53.702  1.00  0.00           C
ATOM  11782 6C31 POPE  144      75.875 121.945  54.732  1.00  0.00           C
ATOM  11786  NH3 POPE  145      41.515  75.325  31.042  1.00  0.00           N
ATOM  11790  C12 POPE  145      41.045  75.065  29.642  1.00  0.00           C
ATOM  11793  C11 POPE  145      39.565  75.475  29.432  1.00  0.00           C
ATOM  11796  P   POPE  145      38.375  76.335  31.582  1.00  0.00           P
ATOM  11797  O13 POPE  145      39.625  77.125  31.722  1.00  0.00           O
ATOM  11798  O14 POPE  145      37.145  77.015  31.142  1.00  0.00           O
ATOM  11799  O11 POPE  145      38.115  75.515  32.922  1.00  0.00           O
ATOM  11800  O12 POPE  145      38.725  75.175  30.562  1.00  0.00           O
ATOM  11801  C1  POPE  145      36.785  75.375  33.442  1.00  0.00           C
ATOM  11804  C2  POPE  145      36.235  76.615  34.222  1.00  0.00           C
ATOM  11806  O21 POPE  145      36.685  76.585  35.602  1.00  0.00           O
ATOM  11807  C21 POPE  145      37.345  77.685  36.002  1.00  0.00           C
ATOM  11808  O22 POPE  145      37.745  78.575  35.282  1.00  0.00           O
ATOM  11809  C22 POPE  145      37.425  77.685  37.522  1.00  0.00           C
ATOM  11812  C3  POPE  145      34.675  76.575  34.212  1.00  0.00           C
ATOM  11815  O31 POPE  145      34.125  77.725  34.852  1.00  0.00           O
ATOM  11816  C31 POPE  145      33.585  77.775  36.062  1.00  0.00           C
ATOM  11817  O32 POPE  145      33.425  78.815  36.682  1.00  0.00           O
ATOM  11818  C32 POPE  145      33.125  76.435  36.642  1.00  0.00           C
ATOM  11821  C23 POPE  145      38.555  78.575  38.112  1.00  0.00           C
ATOM  11824  C24 POPE  145      38.765  78.325  39.622  1.00  0.00           C
ATOM  11827  C25 POPE  145      37.615  78.775  40.542  1.00  0.00           C
ATOM  11830  C26 POPE  145      37.855  78.375  42.002  1.00  0.00           C
ATOM  11833  C27 POPE  145      36.695  78.695  42.972  1.00  0.00           C
ATOM  11836  C28 POPE  145      36.875  77.975  44.322  1.00  0.00           C
ATOM  11839  C29 POPE  145      35.835  78.355  45.352  1.00  0.00           C
ATOM  11841 0C21 POPE  145      35.295  77.565  46.302  1.00  0.00           C
ATOM  11843 1C21 POPE  145      35.605  76.125  46.582  1.00  0.00           C
ATOM  11846 2C21 POPE  145      36.295  75.945  47.952  1.00  0.00           C
ATOM  11849 3C21 POPE  145      36.595  74.475  48.272  1.00  0.00           C
ATOM  11852 4C21 POPE  145      37.335  74.255  49.602  1.00  0.00           C
ATOM  11855 5C21 POPE  145      38.745  74.855  49.592  1.00  0.00           C
ATOM  11858 6C21 POPE  145      39.645  74.375  50.742  1.00  0.00           C
ATOM  11861 7C21 POPE  145      41.085  74.865  50.582  1.00  0.00           C
ATOM  11864 8C21 POPE  145      42.025  74.375  51.682  1.00  0.00           C
ATOM  11868  C33 POPE  145      32.435  76.625  38.022  1.00  0.00           C
ATOM  11871  C34 POPE  145      32.265  75.315  38.792  1.00  0.00           C
ATOM  11874  C35 POPE  145      31.905  75.535  40.272  1.00  0.00           C
ATOM  11877  C36 POPE  145      32.975  75.005  41.252  1.00  0.00           C
ATOM  11880  C37 POPE  145      32.625  75.205  42.732  1.00  0.00           C
ATOM  11883  C38 POPE  145      31.345  74.465  43.162  1.00  0.00           C
ATOM  11886  C39 POPE  145      30.165  75.395  43.472  1.00  0.00           C
ATOM  11889 0C31 POPE  145      30.255  76.025  44.872  1.00  0.00           C
ATOM  11892 1C31 POPE  145      28.965  76.755  45.272  1.00  0.00           C
ATOM  11895 2C31 POPE  145      29.085  77.535  46.592  1.00  0.00           C
ATOM  11898 3C31 POPE  145      29.575  76.695  47.772  1.00  0.00           C
ATOM  11901 4C31 POPE  145      29.525  77.465  49.102  1.00  0.00           C
ATOM  11904 5C31 POPE  145      30.075  76.655  50.282  1.00  0.00           C
ATOM  11907 6C31 POPE  145      29.965  77.405  51.602  1.00  0.00           C
ATOM  11911  NH3 POPE  146       4.575  60.005  67.562  1.00  0.00           N
ATOM  11915  C12 POPE  146       4.235  58.715  68.262  1.00  0.00           C
ATOM  11918  C11 POPE  146       5.425  57.775  68.502  1.00  0.00           C
ATOM  11921  P   POPE  146       6.025  55.295  68.972  1.00  0.00           P
ATOM  11922  O13 POPE  146       5.655  54.375  70.082  1.00  0.00           O
ATOM  11923  O14 POPE  146       7.355  55.925  69.052  1.00  0.00           O
ATOM  11924  O11 POPE  146       6.035  54.415  67.672  1.00  0.00           O
ATOM  11925  O12 POPE  146       4.925  56.435  68.742  1.00  0.00           O
ATOM  11926  C1  POPE  146       5.055  54.295  66.642  1.00  0.00           C
ATOM  11929  C2  POPE  146       5.125  55.505  65.672  1.00  0.00           C
ATOM  11931  O21 POPE  146       4.215  55.365  64.552  1.00  0.00           O
ATOM  11932  C21 POPE  146       3.895  56.535  64.012  1.00  0.00           C
ATOM  11933  O22 POPE  146       4.165  57.625  64.482  1.00  0.00           O
ATOM  11934  C22 POPE  146       3.105  56.335  62.722  1.00  0.00           C
ATOM  11937  C3  POPE  146       6.575  55.715  65.152  1.00  0.00           C
ATOM  11940  O31 POPE  146       6.885  57.115  65.182  1.00  0.00           O
ATOM  11941  C31 POPE  146       7.155  57.715  64.042  1.00  0.00           C
ATOM  11942  O32 POPE  146       7.275  57.185  62.952  1.00  0.00           O
ATOM  11943  C32 POPE  146       7.255  59.215  64.342  1.00  0.00           C
ATOM  11946  C23 POPE  146       3.135  57.575  61.792  1.00  0.00           C
ATOM  11949  C24 POPE  146       4.525  57.885  61.202  1.00  0.00           C
ATOM  11952  C25 POPE  146       4.455  58.835  59.992  1.00  0.00           C
ATOM  11955  C26 POPE  146       5.845  59.165  59.422  1.00  0.00           C
ATOM  11958  C27 POPE  146       5.825  59.475  57.912  1.00  0.00           C
ATOM  11961  C28 POPE  146       6.225  58.255  57.052  1.00  0.00           C
ATOM  11964  C29 POPE  146       6.075  58.545  55.582  1.00  0.00           C
ATOM  11966 0C21 POPE  146       7.035  58.535  54.632  1.00  0.00           C
ATOM  11968 1C21 POPE  146       8.495  58.195  54.792  1.00  0.00           C
ATOM  11971 2C21 POPE  146       8.865  57.055  53.832  1.00  0.00           C
ATOM  11974 3C21 POPE  146      10.365  56.745  53.812  1.00  0.00           C
ATOM  11977 4C21 POPE  146      10.715  55.475  53.012  1.00  0.00           C
ATOM  11980 5C21 POPE  146      10.175  55.445  51.572  1.00  0.00           C
ATOM  11983 6C21 POPE  146       8.785  54.805  51.432  1.00  0.00           C
ATOM  11986 7C21 POPE  146       8.585  54.145  50.072  1.00  0.00           C
ATOM  11989 8C21 POPE  146       7.175  53.595  49.852  1.00  0.00           C
ATOM  11993  C33 POPE  146       7.975  60.005  63.232  1.00  0.00           C
ATOM  11996  C34 POPE  146       7.965  61.515  63.522  1.00  0.00           C
ATOM  11999  C35 POPE  146       8.965  62.295  62.662  1.00  0.00           C
ATOM  12002  C36 POPE  146       8.775  62.075  61.152  1.00  0.00           C
ATOM  12005  C37 POPE  146       9.965  62.535  60.312  1.00  0.00           C
ATOM  12008  C38 POPE  146       9.925  61.965  58.892  1.00  0.00           C
ATOM  12011  C39 POPE  146       8.875  62.655  58.002  1.00  0.00           C
ATOM  12014 0C31 POPE  146       9.465  63.815  57.182  1.00  0.00           C
ATOM  12017 1C31 POPE  146      10.015  63.345  55.832  1.00  0.00           C
ATOM  12020 2C31 POPE  146      10.735  64.445  55.062  1.00  0.00           C
ATOM  12023 3C31 POPE  146      10.755  64.195  53.542  1.00  0.00           C
ATOM  12026 4C31 POPE  146      11.325  62.835  53.142  1.00  0.00           C
ATOM  12029 5C31 POPE  146      11.415  62.655  51.622  1.00  0.00           C
ATOM  12032 6C31 POPE  146      11.915  61.275  51.192  1.00  0.00           C
ATOM  12036  NH3 POPE  147     119.805  68.245  25.952  1.00  0.00           N
ATOM  12040  C12 POPE  147     120.235  69.455  25.172  1.00  0.00           C
ATOM  12043  C11 POPE  147     120.805  70.525  26.112  1.00  0.00           C
ATOM  12046  P   POPE  147     121.075  73.125  26.152  1.00  0.00           P
ATOM  12047  O13 POPE  147     122.435  73.345  26.712  1.00  0.00           O
ATOM  12048  O14 POPE  147     120.495  74.195  25.302  1.00  0.00           O
ATOM  12049  O11 POPE  147     120.055  72.855  27.312  1.00  0.00           O
ATOM  12050  O12 POPE  147     120.975  71.745  25.392  1.00  0.00           O
ATOM  12051  C1  POPE  147     119.515  73.765  28.262  1.00  0.00           C
ATOM  12054  C2  POPE  147     119.785  73.255  29.712  1.00  0.00           C
ATOM  12056  O21 POPE  147     118.915  73.985  30.622  1.00  0.00           O
ATOM  12057  C21 POPE  147     117.765  73.405  30.982  1.00  0.00           C
ATOM  12058  O22 POPE  147     116.665  73.925  30.822  1.00  0.00           O
ATOM  12059  C22 POPE  147     118.005  72.085  31.732  1.00  0.00           C
ATOM  12062  C3  POPE  147     121.275  73.505  30.062  1.00  0.00           C
ATOM  12065  O31 POPE  147     121.635  72.945  31.332  1.00  0.00           O
ATOM  12066  C31 POPE  147     122.895  72.545  31.462  1.00  0.00           C
ATOM  12067  O32 POPE  147     123.785  72.665  30.622  1.00  0.00           O
ATOM  12068  C32 POPE  147     123.035  71.885  32.832  1.00  0.00           C
ATOM  12071  C23 POPE  147     116.935  71.755  32.822  1.00  0.00           C
ATOM  12074  C24 POPE  147     117.305  70.525  33.662  1.00  0.00           C
ATOM  12077  C25 POPE  147     118.145  70.865  34.902  1.00  0.00           C
ATOM  12080  C26 POPE  147     117.295  71.435  36.042  1.00  0.00           C
ATOM  12083  C27 POPE  147     118.175  71.875  37.222  1.00  0.00           C
ATOM  12086  C28 POPE  147     117.365  72.465  38.402  1.00  0.00           C
ATOM  12089  C29 POPE  147     116.665  71.435  39.242  1.00  0.00           C
ATOM  12091 0C21 POPE  147     116.915  71.135  40.532  1.00  0.00           C
ATOM  12093 1C21 POPE  147     117.965  71.775  41.422  1.00  0.00           C
ATOM  12096 2C21 POPE  147     119.255  70.915  41.502  1.00  0.00           C
ATOM  12099 3C21 POPE  147     119.145  69.695  42.442  1.00  0.00           C
ATOM  12102 4C21 POPE  147     119.395  70.035  43.912  1.00  0.00           C
ATOM  12105 5C21 POPE  147     119.365  68.785  44.802  1.00  0.00           C
ATOM  12108 6C21 POPE  147     119.775  69.055  46.262  1.00  0.00           C
ATOM  12111 7C21 POPE  147     120.145  67.765  47.002  1.00  0.00           C
ATOM  12114 8C21 POPE  147     120.705  67.985  48.412  1.00  0.00           C
ATOM  12118  C33 POPE  147     123.215  72.885  34.002  1.00  0.00           C
ATOM  12121  C34 POPE  147     122.855  72.255  35.362  1.00  0.00           C
ATOM  12124  C35 POPE  147     123.275  73.065  36.592  1.00  0.00           C
ATOM  12127  C36 POPE  147     122.425  74.325  36.842  1.00  0.00           C
ATOM  12130  C37 POPE  147     122.695  74.975  38.222  1.00  0.00           C
ATOM  12133  C38 POPE  147     124.025  75.745  38.262  1.00  0.00           C
ATOM  12136  C39 POPE  147     124.205  76.675  39.472  1.00  0.00           C
ATOM  12139 0C31 POPE  147     124.685  76.015  40.772  1.00  0.00           C
ATOM  12142 1C31 POPE  147     125.125  77.095  41.772  1.00  0.00           C
ATOM  12145 2C31 POPE  147     125.405  76.605  43.202  1.00  0.00           C
ATOM  12148 3C31 POPE  147     124.125  76.435  44.022  1.00  0.00           C
ATOM  12151 4C31 POPE  147     124.375  76.195  45.512  1.00  0.00           C
ATOM  12154 5C31 POPE  147     123.065  76.185  46.312  1.00  0.00           C
ATOM  12157 6C31 POPE  147     123.255  76.015  47.822  1.00  0.00           C
ATOM  12161  NH3 POPE  148     107.595 109.695  74.512  1.00  0.00           N
ATOM  12165  C12 POPE  148     107.755 110.195  75.932  1.00  0.00           C
ATOM  12168  C11 POPE  148     106.585 111.085  76.442  1.00  0.00           C
ATOM  12171  P   POPE  148     104.155 111.365  75.522  1.00  0.00           P
ATOM  12172  O13 POPE  148     103.815 110.075  74.872  1.00  0.00           O
ATOM  12173  O14 POPE  148     103.755 111.555  76.922  1.00  0.00           O
ATOM  12174  O11 POPE  148     103.475 112.485  74.642  1.00  0.00           O
ATOM  12175  O12 POPE  148     105.715 111.565  75.402  1.00  0.00           O
ATOM  12176  C1  POPE  148     104.135 113.655  74.192  1.00  0.00           C
ATOM  12179  C2  POPE  148     104.565 113.495  72.712  1.00  0.00           C
ATOM  12181  O21 POPE  148     105.235 114.665  72.222  1.00  0.00           O
ATOM  12182  C21 POPE  148     104.535 115.735  71.992  1.00  0.00           C
ATOM  12183  O22 POPE  148     103.355 115.945  72.232  1.00  0.00           O
ATOM  12184  C22 POPE  148     105.425 116.755  71.322  1.00  0.00           C
ATOM  12187  C3  POPE  148     103.375 113.045  71.812  1.00  0.00           C
ATOM  12190  O31 POPE  148     103.665 113.065  70.382  1.00  0.00           O
ATOM  12191  C31 POPE  148     104.305 111.975  69.952  1.00  0.00           C
ATOM  12192  O32 POPE  148     104.675 111.075  70.682  1.00  0.00           O
ATOM  12193  C32 POPE  148     104.445 112.005  68.432  1.00  0.00           C
ATOM  12196  C23 POPE  148     105.335 116.635  69.792  1.00  0.00           C
ATOM  12199  C24 POPE  148     106.315 115.605  69.222  1.00  0.00           C
ATOM  12202  C25 POPE  148     105.905 115.115  67.832  1.00  0.00           C
ATOM  12205  C26 POPE  148     105.725 116.205  66.762  1.00  0.00           C
ATOM  12208  C27 POPE  148     106.995 117.025  66.522  1.00  0.00           C
ATOM  12211  C28 POPE  148     106.885 117.905  65.272  1.00  0.00           C
ATOM  12214  C29 POPE  148     108.085 118.825  65.182  1.00  0.00           C
ATOM  12216 0C21 POPE  148     109.005 118.875  64.212  1.00  0.00           C
ATOM  12218 1C21 POPE  148     109.095 117.995  62.992  1.00  0.00           C
ATOM  12221 2C21 POPE  148     109.115 118.765  61.662  1.00  0.00           C
ATOM  12224 3C21 POPE  148     109.745 117.905  60.562  1.00  0.00           C
ATOM  12227 4C21 POPE  148     109.825 118.605  59.202  1.00  0.00           C
ATOM  12230 5C21 POPE  148     110.555 117.765  58.142  1.00  0.00           C
ATOM  12233 6C21 POPE  148     112.015 117.455  58.502  1.00  0.00           C
ATOM  12236 7C21 POPE  148     112.785 116.805  57.342  1.00  0.00           C
ATOM  12239 8C21 POPE  148     114.275 116.615  57.662  1.00  0.00           C
ATOM  12243  C33 POPE  148     103.805 110.785  67.742  1.00  0.00           C
ATOM  12246  C34 POPE  148     104.155 110.655  66.262  1.00  0.00           C
ATOM  12249  C35 POPE  148     102.975 110.145  65.422  1.00  0.00           C
ATOM  12252  C36 POPE  148     103.355 109.635  64.022  1.00  0.00           C
ATOM  12255  C37 POPE  148     102.225 109.795  63.002  1.00  0.00           C
ATOM  12258  C38 POPE  148     102.365 108.885  61.772  1.00  0.00           C
ATOM  12261  C39 POPE  148     101.945 109.585  60.472  1.00  0.00           C
ATOM  12264 0C31 POPE  148     101.155 108.695  59.502  1.00  0.00           C
ATOM  12267 1C31 POPE  148     100.435 109.525  58.422  1.00  0.00           C
ATOM  12270 2C31 POPE  148      99.215 108.815  57.822  1.00  0.00           C
ATOM  12273 3C31 POPE  148      98.225 109.815  57.192  1.00  0.00           C
ATOM  12276 4C31 POPE  148      96.885 109.165  56.802  1.00  0.00           C
ATOM  12279 5C31 POPE  148      95.845 110.215  56.392  1.00  0.00           C
ATOM  12282 6C31 POPE  148      94.515 109.615  55.962  1.00  0.00           C
ATOM  12286  NH3 POPE  149      87.855  96.595  74.702  1.00  0.00           N
ATOM  12290  C12 POPE  149      88.245  96.685  76.132  1.00  0.00           C
ATOM  12293  C11 POPE  149      87.255  97.515  76.972  1.00  0.00           C
ATOM  12296  P   POPE  149      85.995  99.635  75.962  1.00  0.00           P
ATOM  12297  O13 POPE  149      85.425 100.635  76.882  1.00  0.00           O
ATOM  12298  O14 POPE  149      86.445 100.145  74.642  1.00  0.00           O
ATOM  12299  O11 POPE  149      84.995  98.435  75.752  1.00  0.00           O
ATOM  12300  O12 POPE  149      87.245  98.895  76.592  1.00  0.00           O
ATOM  12301  C1  POPE  149      84.065  98.295  74.702  1.00  0.00           C
ATOM  12304  C2  POPE  149      84.545  97.225  73.702  1.00  0.00           C
ATOM  12306  O21 POPE  149      85.845  97.565  73.182  1.00  0.00           O
ATOM  12307  C21 POPE  149      85.965  98.505  72.242  1.00  0.00           C
ATOM  12308  O22 POPE  149      85.065  99.135  71.732  1.00  0.00           O
ATOM  12309  C22 POPE  149      87.455  98.775  72.002  1.00  0.00           C
ATOM  12312  C3  POPE  149      83.505  96.865  72.612  1.00  0.00           C
ATOM  12315  O31 POPE  149      84.085  95.925  71.672  1.00  0.00           O
ATOM  12316  C31 POPE  149      83.445  95.925  70.512  1.00  0.00           C
ATOM  12317  O32 POPE  149      82.415  96.525  70.252  1.00  0.00           O
ATOM  12318  C32 POPE  149      84.165  94.995  69.562  1.00  0.00           C
ATOM  12321  C23 POPE  149      87.775  99.775  70.862  1.00  0.00           C
ATOM  12324  C24 POPE  149      88.305  99.095  69.592  1.00  0.00           C
ATOM  12327  C25 POPE  149      87.605  99.605  68.332  1.00  0.00           C
ATOM  12330  C26 POPE  149      88.285  99.115  67.052  1.00  0.00           C
ATOM  12333  C27 POPE  149      87.985 100.025  65.862  1.00  0.00           C
ATOM  12336  C28 POPE  149      88.745  99.575  64.602  1.00  0.00           C
ATOM  12339  C29 POPE  149      88.525 100.525  63.452  1.00  0.00           C
ATOM  12341 0C21 POPE  149      89.485 101.185  62.782  1.00  0.00           C
ATOM  12343 1C21 POPE  149      90.965 101.045  63.022  1.00  0.00           C
ATOM  12346 2C21 POPE  149      91.805 101.685  61.902  1.00  0.00           C
ATOM  12349 3C21 POPE  149      91.735 100.935  60.562  1.00  0.00           C
ATOM  12352 4C21 POPE  149      92.445 101.695  59.432  1.00  0.00           C
ATOM  12355 5C21 POPE  149      91.615 102.835  58.832  1.00  0.00           C
ATOM  12358 6C21 POPE  149      92.405 103.605  57.762  1.00  0.00           C
ATOM  12361 7C21 POPE  149      91.625 104.775  57.152  1.00  0.00           C
ATOM  12364 8C21 POPE  149      92.485 105.625  56.212  1.00  0.00           C
ATOM  12368  C33 POPE  149      83.535  95.005  68.162  1.00  0.00           C
ATOM  12371  C34 POPE  149      84.505  94.425  67.122  1.00  0.00           C
ATOM  12374  C35 POPE  149      83.855  94.215  65.752  1.00  0.00           C
ATOM  12377  C36 POPE  149      83.305  95.495  65.112  1.00  0.00           C
ATOM  12380  C37 POPE  149      82.695  95.255  63.722  1.00  0.00           C
ATOM  12383  C38 POPE  149      81.755  96.395  63.302  1.00  0.00           C
ATOM  12386  C39 POPE  149      81.905  96.835  61.842  1.00  0.00           C
ATOM  12389 0C31 POPE  149      81.455  95.785  60.812  1.00  0.00           C
ATOM  12392 1C31 POPE  149      81.525  96.325  59.382  1.00  0.00           C
ATOM  12395 2C31 POPE  149      80.965  95.375  58.302  1.00  0.00           C
ATOM  12398 3C31 POPE  149      81.655  94.005  58.302  1.00  0.00           C
ATOM  12401 4C31 POPE  149      81.235  93.125  57.112  1.00  0.00           C
ATOM  12404 5C31 POPE  149      81.885  91.735  57.142  1.00  0.00           C
ATOM  12407 6C31 POPE  149      82.535  91.325  55.812  1.00  0.00           C
ATOM  12411  NH3 POPE  150      58.755  66.975  30.652  1.00  0.00           N
ATOM  12415  C12 POPE  150      58.365  67.955  29.602  1.00  0.00           C
ATOM  12418  C11 POPE  150      57.235  68.875  30.082  1.00  0.00           C
ATOM  12421  P   POPE  150      54.795  68.385  31.092  1.00  0.00           P
ATOM  12422  O13 POPE  150      55.255  69.205  32.232  1.00  0.00           O
ATOM  12423  O14 POPE  150      53.495  68.755  30.482  1.00  0.00           O
ATOM  12424  O11 POPE  150      54.695  66.875  31.502  1.00  0.00           O
ATOM  12425  O12 POPE  150      55.945  68.265  30.002  1.00  0.00           O
ATOM  12426  C1  POPE  150      54.535  66.345  32.802  1.00  0.00           C
ATOM  12429  C2  POPE  150      55.905  66.055  33.472  1.00  0.00           C
ATOM  12431  O21 POPE  150      55.895  64.835  34.242  1.00  0.00           O
ATOM  12432  C21 POPE  150      55.135  64.855  35.332  1.00  0.00           C
ATOM  12433  O22 POPE  150      54.255  65.655  35.592  1.00  0.00           O
ATOM  12434  C22 POPE  150      55.625  63.765  36.282  1.00  0.00           C
ATOM  12437  C3  POPE  150      56.425  67.265  34.302  1.00  0.00           C
ATOM  12440  O31 POPE  150      57.445  66.885  35.232  1.00  0.00           O
ATOM  12441  C31 POPE  150      58.665  66.805  34.732  1.00  0.00           C
ATOM  12442  O32 POPE  150      58.945  66.835  33.542  1.00  0.00           O
ATOM  12443  C32 POPE  150      59.655  66.825  35.892  1.00  0.00           C
ATOM  12446  C23 POPE  150      54.935  63.775  37.652  1.00  0.00           C
ATOM  12449  C24 POPE  150      55.955  63.575  38.772  1.00  0.00           C
ATOM  12452  C25 POPE  150      55.335  63.175  40.112  1.00  0.00           C
ATOM  12455  C26 POPE  150      56.415  63.075  41.192  1.00  0.00           C
ATOM  12458  C27 POPE  150      55.865  62.615  42.552  1.00  0.00           C
ATOM  12461  C28 POPE  150      56.895  62.745  43.692  1.00  0.00           C
ATOM  12464  C29 POPE  150      57.155  64.185  44.042  1.00  0.00           C
ATOM  12466 0C21 POPE  150      57.245  64.725  45.282  1.00  0.00           C
ATOM  12468 1C21 POPE  150      57.195  63.965  46.572  1.00  0.00           C
ATOM  12471 2C21 POPE  150      58.085  64.615  47.642  1.00  0.00           C
ATOM  12474 3C21 POPE  150      58.015  63.865  48.972  1.00  0.00           C
ATOM  12477 4C21 POPE  150      58.705  64.575  50.152  1.00  0.00           C
ATOM  12480 5C21 POPE  150      60.235  64.605  50.042  1.00  0.00           C
ATOM  12483 6C21 POPE  150      60.925  65.165  51.292  1.00  0.00           C
ATOM  12486 7C21 POPE  150      62.455  65.085  51.202  1.00  0.00           C
ATOM  12489 8C21 POPE  150      63.175  65.615  52.452  1.00  0.00           C
ATOM  12493  C33 POPE  150      59.315  67.915  36.952  1.00  0.00           C
ATOM  12496  C34 POPE  150      58.745  67.375  38.272  1.00  0.00           C
ATOM  12499  C35 POPE  150      57.825  68.415  38.952  1.00  0.00           C
ATOM  12502  C36 POPE  150      58.005  68.585  40.472  1.00  0.00           C
ATOM  12505  C37 POPE  150      57.675  67.395  41.362  1.00  0.00           C
ATOM  12508  C38 POPE  150      57.745  67.805  42.852  1.00  0.00           C
ATOM  12511  C39 POPE  150      59.175  67.905  43.402  1.00  0.00           C
ATOM  12514 0C31 POPE  150      59.235  68.255  44.902  1.00  0.00           C
ATOM  12517 1C31 POPE  150      60.385  67.515  45.602  1.00  0.00           C
ATOM  12520 2C31 POPE  150      60.825  68.135  46.942  1.00  0.00           C
ATOM  12523 3C31 POPE  150      59.755  68.155  48.032  1.00  0.00           C
ATOM  12526 4C31 POPE  150      60.325  68.695  49.352  1.00  0.00           C
ATOM  12529 5C31 POPE  150      59.275  68.825  50.462  1.00  0.00           C
ATOM  12532 6C31 POPE  150      59.875  69.315  51.782  1.00  0.00           C
ATOM  12536  NH3 POPE  151     124.485  68.985  67.142  1.00  0.00           N
ATOM  12540  C12 POPE  151     123.995  67.575  67.062  1.00  0.00           C
ATOM  12543  C11 POPE  151     124.915  66.695  66.212  1.00  0.00           C
ATOM  12546  P   POPE  151     125.195  64.135  65.772  1.00  0.00           P
ATOM  12547  O13 POPE  151     125.905  64.335  64.502  1.00  0.00           O
ATOM  12548  O14 POPE  151     125.995  63.775  66.962  1.00  0.00           O
ATOM  12549  O11 POPE  151     124.045  63.075  65.642  1.00  0.00           O
ATOM  12550  O12 POPE  151     124.315  65.415  66.112  1.00  0.00           O
ATOM  12551  C1  POPE  151     123.665  62.455  64.412  1.00  0.00           C
ATOM  12554  C2  POPE  151     122.205  62.795  64.032  1.00  0.00           C
ATOM  12556  O21 POPE  151     122.185  63.115  62.632  1.00  0.00           O
ATOM  12557  C21 POPE  151     121.125  62.745  61.952  1.00  0.00           C
ATOM  12558  O22 POPE  151     120.135  62.155  62.372  1.00  0.00           O
ATOM  12559  C22 POPE  151     121.295  63.245  60.522  1.00  0.00           C
ATOM  12562  C3  POPE  151     121.625  63.995  64.832  1.00  0.00           C
ATOM  12565  O31 POPE  151     120.335  64.315  64.322  1.00  0.00           O
ATOM  12566  C31 POPE  151     119.755  65.415  64.742  1.00  0.00           C
ATOM  12567  O32 POPE  151     120.185  66.195  65.582  1.00  0.00           O
ATOM  12568  C32 POPE  151     118.475  65.555  63.902  1.00  0.00           C
ATOM  12571  C23 POPE  151     120.635  62.315  59.492  1.00  0.00           C
ATOM  12574  C24 POPE  151     120.995  62.685  58.052  1.00  0.00           C
ATOM  12577  C25 POPE  151     122.485  62.515  57.692  1.00  0.00           C
ATOM  12580  C26 POPE  151     123.005  61.085  57.862  1.00  0.00           C
ATOM  12583  C27 POPE  151     124.475  60.925  57.462  1.00  0.00           C
ATOM  12586  C28 POPE  151     125.005  59.505  57.782  1.00  0.00           C
ATOM  12589  C29 POPE  151     125.995  58.975  56.772  1.00  0.00           C
ATOM  12591 0C21 POPE  151     126.035  57.725  56.282  1.00  0.00           C
ATOM  12593 1C21 POPE  151     125.145  56.565  56.682  1.00  0.00           C
ATOM  12596 2C21 POPE  151     125.915  55.245  56.932  1.00  0.00           C
ATOM  12599 3C21 POPE  151     126.635  54.645  55.722  1.00  0.00           C
ATOM  12602 4C21 POPE  151     128.165  54.755  55.812  1.00  0.00           C
ATOM  12605 5C21 POPE  151     128.915  53.875  54.792  1.00  0.00           C
ATOM  12608 6C21 POPE  151     128.605  54.185  53.322  1.00  0.00           C
ATOM  12611 7C21 POPE  151     129.545  53.425  52.372  1.00  0.00           C
ATOM  12614 8C21 POPE  151     129.085  53.425  50.912  1.00  0.00           C
ATOM  12618  C33 POPE  151     117.775  66.935  63.912  1.00  0.00           C
ATOM  12621  C34 POPE  151     117.345  67.405  62.502  1.00  0.00           C
ATOM  12624  C35 POPE  151     116.665  66.345  61.602  1.00  0.00           C
ATOM  12627  C36 POPE  151     115.385  65.735  62.192  1.00  0.00           C
ATOM  12630  C37 POPE  151     114.845  64.505  61.432  1.00  0.00           C
ATOM  12633  C38 POPE  151     114.125  64.755  60.092  1.00  0.00           C
ATOM  12636  C39 POPE  151     115.035  65.155  58.932  1.00  0.00           C
ATOM  12639 0C31 POPE  151     114.375  64.995  57.552  1.00  0.00           C
ATOM  12642 1C31 POPE  151     115.265  65.555  56.442  1.00  0.00           C
ATOM  12645 2C31 POPE  151     114.795  65.215  55.012  1.00  0.00           C
ATOM  12648 3C31 POPE  151     113.385  65.735  54.682  1.00  0.00           C
ATOM  12651 4C31 POPE  151     113.025  65.545  53.202  1.00  0.00           C
ATOM  12654 5C31 POPE  151     111.595  66.015  52.892  1.00  0.00           C
ATOM  12657 6C31 POPE  151     111.175  65.845  51.432  1.00  0.00           C
ATOM  12661  NH3 POPE  152      76.115  79.715  73.532  1.00  0.00           N
ATOM  12665  C12 POPE  152      75.705  78.305  73.862  1.00  0.00           C
ATOM  12668  C11 POPE  152      74.185  78.105  73.902  1.00  0.00           C
ATOM  12671  P   POPE  152      72.365  76.265  74.122  1.00  0.00           P
[truncated: 1,673,232 more chars]
