# Supplementary material for: Characterizing Membrane Association and Periplasmic Transfer of Bacterial Lipoproteins through Molecular Dynamics Simulations
Source: Structure. 2020 Apr 7;28(4):475–487.e3. doi: 10.1016/j.str.2020.01.012 (PMC7139219; doi:10.1016/j.str.2020.01.012)
Supplement: Data S1. Final Coordinates from Simulations (Y–Z), Related to Figure 3 [file mmc3.zip › Y-Z/YBHC-1-atomistic.pdb]

TITLE     Protein
REMARK    THIS IS A SIMULATION BOX
CRYST1  128.717  128.717  119.215  90.00  90.00  90.00 P 1           1
MODEL        1
ATOM      1  N   CYSTA   1      62.389  62.109  59.868  1.00  0.00           N
ATOM      3  CA  CYSTA   1      62.879  62.769  61.068  1.00  0.00           C
ATOM      5  C   CYSTA   1      61.899  62.879  62.188  1.00  0.00           C
ATOM      6  O   CYSTA   1      62.369  62.729  63.307  1.00  0.00           O
ATOM      7  CB  CYSTA   1      63.699  64.058  60.908  1.00  0.00           C
ATOM     10  SG  CYSTA   1      65.049  63.809  59.738  1.00  0.00           S
ATOM     11  C1  CYSTA   1      64.169  64.568  58.348  1.00  0.00           C
ATOM     14  CA1 CYSTA   1      61.269  62.359  59.177  1.00  0.00           C
ATOM     15  OA1 CYSTA   1      60.709  63.439  59.278  1.00  0.00           O
ATOM     16  CA2 CYSTA   1      60.629  61.279  58.358  1.00  0.00           C
ATOM     19  C11 CYSTA   1      64.169  66.129  58.198  1.00  0.00           C
ATOM     21  O11 CYSTA   1      65.229  66.759  58.928  1.00  0.00           O
ATOM     22  CX1 CYSTA   1      66.449  66.619  58.428  1.00  0.00           C
ATOM     23  OX1 CYSTA   1      67.309  65.879  58.847  1.00  0.00           O
ATOM     24  CX2 CYSTA   1      66.639  67.439  57.148  1.00  0.00           C
ATOM     27  C12 CYSTA   1      62.799  66.829  58.517  1.00  0.00           C
ATOM     30  O12 CYSTA   1      62.859  68.269  58.698  1.00  0.00           O
ATOM     31  CD1 CYSTA   1      62.479  69.058  57.698  1.00  0.00           C
ATOM     32  OD1 CYSTA   1      61.619  69.918  57.778  1.00  0.00           O
ATOM     33  CD2 CYSTA   1      63.419  68.888  56.518  1.00  0.00           C
ATOM     36  CA3 CYSTA   1      61.429  59.959  58.398  1.00  0.00           C
ATOM     39  CA4 CYSTA   1      62.749  60.039  57.628  1.00  0.00           C
ATOM     42  CA5 CYSTA   1      63.649  58.849  57.948  1.00  0.00           C
ATOM     45  CA6 CYSTA   1      64.279  58.219  56.708  1.00  0.00           C
ATOM     48  CA7 CYSTA   1      63.259  57.418  55.877  1.00  0.00           C
ATOM     51  CA8 CYSTA   1      62.849  58.068  54.548  1.00  0.00           C
ATOM     54  CA9 CYSTA   1      62.059  57.059  53.708  1.00  0.00           C
ATOM     57 0CA1 CYSTA   1      61.399  57.629  52.448  1.00  0.00           C
ATOM     60 1CA1 CYSTA   1      59.909  57.268  52.408  1.00  0.00           C
ATOM     63 2CA1 CYSTA   1      59.159  57.858  51.208  1.00  0.00           C
ATOM     66 3CA1 CYSTA   1      57.639  57.839  51.428  1.00  0.00           C
ATOM     69 4CA1 CYSTA   1      56.959  56.489  51.178  1.00  0.00           C
ATOM     72 5CA1 CYSTA   1      56.239  56.419  49.818  1.00  0.00           C
ATOM     75 6CA1 CYSTA   1      55.229  55.269  49.718  1.00  0.00           C
ATOM     79  CD3 CYSTA   1      62.829  69.439  55.228  1.00  0.00           C
ATOM     82  CD4 CYSTA   1      61.539  68.699  54.897  1.00  0.00           C
ATOM     85  CD5 CYSTA   1      61.449  68.229  53.447  1.00  0.00           C
ATOM     88  CD6 CYSTA   1      60.369  67.159  53.288  1.00  0.00           C
ATOM     91  CD7 CYSTA   1      58.969  67.719  53.568  1.00  0.00           C
ATOM     94  CD8 CYSTA   1      57.869  66.678  53.377  1.00  0.00           C
ATOM     97  CD9 CYSTA   1      56.489  67.358  53.368  1.00  0.00           C
ATOM    100 0CD1 CYSTA   1      55.339  66.439  52.948  1.00  0.00           C
ATOM    103 1CD1 CYSTA   1      55.119  65.238  53.888  1.00  0.00           C
ATOM    106 2CD1 CYSTA   1      53.919  64.399  53.447  1.00  0.00           C
ATOM    109 3CD1 CYSTA   1      53.949  62.948  53.967  1.00  0.00           C
ATOM    112 4CD1 CYSTA   1      53.989  61.888  52.857  1.00  0.00           C
ATOM    115 5CD1 CYSTA   1      55.289  61.919  52.048  1.00  0.00           C
ATOM    118 6CD1 CYSTA   1      55.419  60.879  50.928  1.00  0.00           C
ATOM    122  CX3 CYSTA   1      67.469  66.698  56.077  1.00  0.00           C
ATOM    125  CX4 CYSTA   1      66.729  66.428  54.757  1.00  0.00           C
ATOM    128  CX5 CYSTA   1      67.699  65.969  53.668  1.00  0.00           C
ATOM    131  CX6 CYSTA   1      67.969  66.948  52.538  1.00  0.00           C
ATOM    134  CX7 CYSTA   1      68.968  66.329  51.548  1.00  0.00           C
ATOM    137  CX8 CYSTA   1      69.679  67.318  50.597  1.00  0.00           C
ATOM    140  CX9 CYSTA   1      68.749  68.019  49.637  1.00  0.00           C
ATOM    142 0CX1 CYSTA   1      68.919  68.428  48.368  1.00  0.00           C
ATOM    144 1CX1 CYSTA   1      70.078  68.399  47.388  1.00  0.00           C
ATOM    147 2CX1 CYSTA   1      71.389  67.638  47.717  1.00  0.00           C
ATOM    150 3CX1 CYSTA   1      72.659  68.208  47.067  1.00  0.00           C
ATOM    153 4CX1 CYSTA   1      73.938  67.668  47.748  1.00  0.00           C
ATOM    156 5CX1 CYSTA   1      74.499  68.608  48.827  1.00  0.00           C
ATOM    159 6CX1 CYSTA   1      75.299  69.789  48.218  1.00  0.00           C
ATOM    162 7CX1 CYSTA   1      75.729  70.829  49.258  1.00  0.00           C
ATOM    165 8CX1 CYSTA   1      76.708  71.869  48.688  1.00  0.00           C
ATOM    169  N   SER A   2      60.569  63.059  61.948  1.00  0.00           N
ATOM    171  CA  SER A   2      59.469  62.239  62.478  1.00  0.00           C
ATOM    173  CB  SER A   2      59.249  62.099  64.007  1.00  0.00           C
ATOM    176  OG  SER A   2      60.349  62.239  64.838  1.00  0.00           O
ATOM    178  C   SER A   2      58.099  62.789  62.117  1.00  0.00           C
ATOM    179  O   SER A   2      57.929  63.858  61.548  1.00  0.00           O
ATOM    180  N   SER A   3      57.049  62.068  62.588  1.00  0.00           N
ATOM    182  CA  SER A   3      55.699  62.599  62.757  1.00  0.00           C
ATOM    184  CB  SER A   3      54.669  61.469  62.498  1.00  0.00           C
ATOM    187  OG  SER A   3      53.438  61.958  61.968  1.00  0.00           O
ATOM    189  C   SER A   3      55.509  63.129  64.188  1.00  0.00           C
ATOM    190  O   SER A   3      54.479  62.928  64.817  1.00  0.00           O
ATOM    191  N   THR A   4      56.559  63.748  64.778  1.00  0.00           N
ATOM    193  CA  THR A   4      56.789  64.108  66.188  1.00  0.00           C
ATOM    195  CB  THR A   4      56.729  62.858  67.098  1.00  0.00           C
ATOM    197  OG1 THR A   4      56.449  63.149  68.448  1.00  0.00           O
ATOM    199  CG2 THR A   4      57.899  61.888  67.067  1.00  0.00           C
ATOM    203  C   THR A   4      57.999  65.119  66.118  1.00  0.00           C
ATOM    204  O   THR A   4      58.489  64.989  65.027  1.00  0.00           O
ATOM    205  N   PRO A   5      58.459  66.119  67.018  1.00  0.00           N
ATOM    206  CD  PRO A   5      57.769  65.998  68.247  1.00  0.00           C
ATOM    209  CA  PRO A   5      59.399  67.348  67.168  1.00  0.00           C
ATOM    211  CB  PRO A   5      59.609  67.299  68.637  1.00  0.00           C
ATOM    214  CG  PRO A   5      58.189  67.129  69.107  1.00  0.00           C
ATOM    217  C   PRO A   5      60.659  68.029  66.478  1.00  0.00           C
ATOM    218  O   PRO A   5      61.079  67.649  65.427  1.00  0.00           O
ATOM    219  N   PRO A   6      61.479  69.009  66.848  1.00  0.00           N
ATOM    220  CD  PRO A   6      61.639  70.108  65.857  1.00  0.00           C
ATOM    223  CA  PRO A   6      62.839  68.428  66.908  1.00  0.00           C
ATOM    225  CB  PRO A   6      63.689  68.979  65.758  1.00  0.00           C
ATOM    228  CG  PRO A   6      63.149  70.378  65.688  1.00  0.00           C
ATOM    231  C   PRO A   6      63.479  68.739  68.198  1.00  0.00           C
ATOM    232  O   PRO A   6      63.269  69.778  68.808  1.00  0.00           O
ATOM    233  N   ASP A   7      64.229  67.719  68.567  1.00  0.00           N
ATOM    235  CA  ASP A   7      64.209  67.059  69.827  1.00  0.00           C
ATOM    237  CB  ASP A   7      62.799  67.129  70.478  1.00  0.00           C
ATOM    240  CG  ASP A   7      62.939  67.219  71.978  1.00  0.00           C
ATOM    241  OD1 ASP A   7      63.919  67.869  72.418  1.00  0.00           O
ATOM    242  OD2 ASP A   7      62.059  66.698  72.698  1.00  0.00           O
ATOM    243  C   ASP A   7      64.609  65.729  69.217  1.00  0.00           C
ATOM    244  O   ASP A   7      63.979  65.289  68.268  1.00  0.00           O
ATOM    245  N   GLN A   8      65.729  65.059  69.558  1.00  0.00           N
ATOM    247  CA  GLN A   8      66.188  63.949  68.707  1.00  0.00           C
ATOM    249  CB  GLN A   8      67.699  63.619  69.048  1.00  0.00           C
ATOM    252  CG  GLN A   8      68.399  64.419  70.188  1.00  0.00           C
ATOM    255  CD  GLN A   8      69.929  64.198  70.308  1.00  0.00           C
ATOM    256  OE1 GLN A   8      70.379  63.138  70.708  1.00  0.00           O
ATOM    257  NE2 GLN A   8      70.738  65.238  70.038  1.00  0.00           N
ATOM    260  C   GLN A   8      65.339  62.709  69.007  1.00  0.00           C
ATOM    261  O   GLN A   8      65.569  62.408  70.158  1.00  0.00           O
ATOM    262  N   ARG A   9      64.459  62.009  68.118  1.00  0.00           N
ATOM    264  CA  ARG A   9      63.689  60.689  68.338  1.00  0.00           C
ATOM    266  CB  ARG A   9      63.489  60.549  70.018  1.00  0.00           C
ATOM    269  CG  ARG A   9      64.189  60.279  71.577  1.00  0.00           C
ATOM    272  CD  ARG A   9      65.538  60.768  72.468  1.00  0.00           C
ATOM    275  NE  ARG A   9      65.529  61.799  73.628  1.00  0.00           N
ATOM    277  CZ  ARG A   9      66.458  62.049  74.558  1.00  0.00           C
ATOM    278  NH1 ARG A   9      66.489  61.439  75.717  1.00  0.00           N
ATOM    281  NH2 ARG A   9      67.258  63.089  74.628  1.00  0.00           N
ATOM    284  C   ARG A   9      62.399  60.279  67.247  1.00  0.00           C
ATOM    285  O   ARG A   9      61.419  60.989  67.457  1.00  0.00           O
ATOM    286  N   PRO A  10      62.109  59.299  66.107  1.00  0.00           N
ATOM    287  CD  PRO A  10      63.209  58.779  65.268  1.00  0.00           C
ATOM    290  CA  PRO A  10      60.938  59.479  65.108  1.00  0.00           C
ATOM    292  CB  PRO A  10      61.799  59.949  63.928  1.00  0.00           C
ATOM    295  CG  PRO A  10      62.899  58.928  63.788  1.00  0.00           C
ATOM    298  C   PRO A  10      59.958  58.539  64.228  1.00  0.00           C
ATOM    299  O   PRO A  10      60.369  57.678  63.468  1.00  0.00           O
ATOM    300  N   SER A  11      58.599  58.749  64.177  1.00  0.00           N
ATOM    302  CA  SER A  11      57.579  58.239  63.208  1.00  0.00           C
ATOM    304  CB  SER A  11      56.149  58.458  63.788  1.00  0.00           C
ATOM    307  OG  SER A  11      56.219  58.899  65.147  1.00  0.00           O
ATOM    309  C   SER A  11      57.529  56.789  62.728  1.00  0.00           C
ATOM    310  O   SER A  11      57.069  55.908  63.447  1.00  0.00           O
ATOM    311  N   ASP A  12      57.909  56.479  61.467  1.00  0.00           N
ATOM    313  CA  ASP A  12      58.899  55.479  61.048  1.00  0.00           C
ATOM    315  CB  ASP A  12      59.529  56.109  59.778  1.00  0.00           C
ATOM    318  CG  ASP A  12      60.239  55.159  58.838  1.00  0.00           C
ATOM    319  OD1 ASP A  12      60.309  53.939  59.097  1.00  0.00           O
ATOM    320  OD2 ASP A  12      60.719  55.659  57.787  1.00  0.00           O
ATOM    321  C   ASP A  12      59.879  54.869  62.117  1.00  0.00           C
ATOM    322  O   ASP A  12      61.069  54.619  61.938  1.00  0.00           O
ATOM    323  N   GLN A  13      59.339  54.658  63.317  1.00  0.00           N
ATOM    325  CA  GLN A  13      59.819  53.979  64.467  1.00  0.00           C
ATOM    327  CB  GLN A  13      59.329  54.638  65.778  1.00  0.00           C
ATOM    330  CG  GLN A  13      59.399  56.139  65.808  1.00  0.00           C
ATOM    333  CD  GLN A  13      59.079  56.839  67.128  1.00  0.00           C
ATOM    334  OE1 GLN A  13      58.009  56.779  67.717  1.00  0.00           O
ATOM    335  NE2 GLN A  13      60.099  57.589  67.558  1.00  0.00           N
ATOM    338  C   GLN A  13      59.109  52.689  64.388  1.00  0.00           C
ATOM    339  O   GLN A  13      57.929  52.569  64.677  1.00  0.00           O
ATOM    340  N   THR A  14      59.789  51.639  63.967  1.00  0.00           N
ATOM    342  CA  THR A  14      59.149  50.358  63.878  1.00  0.00           C
ATOM    344  CB  THR A  14      59.609  49.629  62.618  1.00  0.00           C
ATOM    346  OG1 THR A  14      60.868  48.989  62.698  1.00  0.00           O
ATOM    348  CG2 THR A  14      59.709  50.669  61.488  1.00  0.00           C
ATOM    352  C   THR A  14      59.449  49.719  65.217  1.00  0.00           C
ATOM    353  O   THR A  14      60.579  49.339  65.528  1.00  0.00           O
ATOM    354  N   ALA A  15      58.449  49.679  66.137  1.00  0.00           N
ATOM    356  CA  ALA A  15      58.699  49.159  67.457  1.00  0.00           C
ATOM    358  CB  ALA A  15      57.458  49.349  68.357  1.00  0.00           C
ATOM    362  C   ALA A  15      59.149  47.689  67.457  1.00  0.00           C
ATOM    363  O   ALA A  15      58.639  46.909  66.647  1.00  0.00           O
ATOM    364  N   PRO A  16      60.049  47.249  68.327  1.00  0.00           N
ATOM    365  CD  PRO A  16      60.499  45.858  68.348  1.00  0.00           C
ATOM    368  CA  PRO A  16      60.809  48.079  69.248  1.00  0.00           C
ATOM    370  CB  PRO A  16      61.169  47.068  70.338  1.00  0.00           C
ATOM    373  CG  PRO A  16      61.409  45.748  69.588  1.00  0.00           C
ATOM    376  C   PRO A  16      62.049  48.609  68.538  1.00  0.00           C
ATOM    377  O   PRO A  16      62.649  47.919  67.728  1.00  0.00           O
ATOM    378  N   GLY A  17      62.439  49.879  68.808  1.00  0.00           N
ATOM    380  CA  GLY A  17      63.549  50.519  68.107  1.00  0.00           C
ATOM    383  C   GLY A  17      64.909  50.019  68.518  1.00  0.00           C
ATOM    384  O   GLY A  17      65.269  48.858  68.348  1.00  0.00           O
ATOM    385  N   THR A  18      65.738  50.899  69.077  1.00  0.00           N
ATOM    387  CA  THR A  18      67.109  50.539  69.397  1.00  0.00           C
ATOM    389  CB  THR A  18      68.139  51.259  68.528  1.00  0.00           C
ATOM    391  OG1 THR A  18      68.229  52.669  68.718  1.00  0.00           O
ATOM    393  CG2 THR A  18      67.799  50.999  67.058  1.00  0.00           C
ATOM    397  C   THR A  18      67.359  50.818  70.848  1.00  0.00           C
ATOM    398  O   THR A  18      66.629  51.599  71.438  1.00  0.00           O
ATOM    399  N   SER A  19      68.429  50.229  71.458  1.00  0.00           N
ATOM    401  CA  SER A  19      68.909  50.568  72.808  1.00  0.00           C
ATOM    403  CB  SER A  19      70.369  50.118  73.147  1.00  0.00           C
ATOM    406  OG  SER A  19      70.479  48.719  73.278  1.00  0.00           O
ATOM    408  C   SER A  19      68.979  52.049  73.037  1.00  0.00           C
ATOM    409  O   SER A  19      68.618  52.548  74.098  1.00  0.00           O
ATOM    410  N   SER A  20      69.439  52.789  72.018  1.00  0.00           N
ATOM    412  CA  SER A  20      69.589  54.209  72.088  1.00  0.00           C
ATOM    414  CB  SER A  20      70.519  54.708  70.948  1.00  0.00           C
ATOM    417  OG  SER A  20      71.729  53.949  70.948  1.00  0.00           O
ATOM    419  C   SER A  20      68.279  54.939  71.997  1.00  0.00           C
ATOM    420  O   SER A  20      68.189  56.018  72.558  1.00  0.00           O
ATOM    421  N   ARG A  21      67.249  54.369  71.318  1.00  0.00           N
ATOM    423  CA  ARG A  21      66.008  54.999  70.878  1.00  0.00           C
ATOM    425  CB  ARG A  21      66.188  55.319  69.357  1.00  0.00           C
ATOM    428  CG  ARG A  21      65.249  56.389  68.757  1.00  0.00           C
ATOM    431  CD  ARG A  21      65.689  56.729  67.327  1.00  0.00           C
ATOM    434  NE  ARG A  21      65.538  58.208  67.168  1.00  0.00           N
ATOM    436  CZ  ARG A  21      66.208  58.949  66.298  1.00  0.00           C
ATOM    437  NH1 ARG A  21      66.969  58.359  65.427  1.00  0.00           N
ATOM    440  NH2 ARG A  21      66.069  60.259  66.188  1.00  0.00           N
ATOM    443  C   ARG A  21      64.829  54.019  71.038  1.00  0.00           C
ATOM    444  O   ARG A  21      64.339  53.489  70.027  1.00  0.00           O
ATOM    445  N   PRO A  22      64.339  53.639  72.216  1.00  0.00           N
ATOM    446  CD  PRO A  22      64.609  54.318  73.466  1.00  0.00           C
ATOM    449  CA  PRO A  22      63.179  52.769  72.357  1.00  0.00           C
ATOM    451  CB  PRO A  22      63.149  52.379  73.827  1.00  0.00           C
ATOM    454  CG  PRO A  22      63.859  53.528  74.558  1.00  0.00           C
ATOM    457  C   PRO A  22      61.849  53.388  71.978  1.00  0.00           C
ATOM    458  O   PRO A  22      61.489  54.479  72.418  1.00  0.00           O
ATOM    459  N   ILE A  23      61.079  52.618  71.207  1.00  0.00           N
ATOM    461  CA  ILE A  23      59.859  53.049  70.568  1.00  0.00           C
ATOM    463  CB  ILE A  23      59.979  52.748  69.098  1.00  0.00           C
ATOM    465  CG2 ILE A  23      58.659  53.119  68.387  1.00  0.00           C
ATOM    469  CG1 ILE A  23      61.269  53.408  68.538  1.00  0.00           C
ATOM    472  CD  ILE A  23      61.369  54.908  68.827  1.00  0.00           C
ATOM    476  C   ILE A  23      58.739  52.198  71.088  1.00  0.00           C
ATOM    477  O   ILE A  23      58.889  50.979  71.118  1.00  0.00           O
ATOM    478  N   LEU A  24      57.589  52.789  71.498  1.00  0.00           N
ATOM    480  CA  LEU A  24      56.389  52.039  71.848  1.00  0.00           C
ATOM    482  CB  LEU A  24      55.359  52.948  72.547  1.00  0.00           C
ATOM    485  CG  LEU A  24      55.929  53.658  73.788  1.00  0.00           C
ATOM    487  CD1 LEU A  24      54.899  54.638  74.357  1.00  0.00           C
ATOM    491  CD2 LEU A  24      56.379  52.649  74.857  1.00  0.00           C
ATOM    495  C   LEU A  24      55.679  51.368  70.688  1.00  0.00           C
ATOM    496  O   LEU A  24      55.559  51.919  69.598  1.00  0.00           O
ATOM    497  N   SER A  25      55.139  50.149  70.908  1.00  0.00           N
ATOM    499  CA  SER A  25      54.129  49.559  70.058  1.00  0.00           C
ATOM    501  CB  SER A  25      53.949  48.019  70.308  1.00  0.00           C
ATOM    504  OG  SER A  25      53.039  47.678  71.367  1.00  0.00           O
ATOM    506  C   SER A  25      52.799  50.269  70.228  1.00  0.00           C
ATOM    507  O   SER A  25      52.559  50.939  71.238  1.00  0.00           O
ATOM    508  N   ALA A  26      51.889  50.108  69.248  1.00  0.00           N
ATOM    510  CA  ALA A  26      50.539  50.649  69.298  1.00  0.00           C
ATOM    512  CB  ALA A  26      49.779  50.229  68.018  1.00  0.00           C
ATOM    516  C   ALA A  26      49.758  50.239  70.537  1.00  0.00           C
ATOM    517  O   ALA A  26      49.049  51.049  71.128  1.00  0.00           O
ATOM    518  N   LYS A  27      49.899  48.979  70.978  1.00  0.00           N
ATOM    520  CA  LYS A  27      49.329  48.489  72.228  1.00  0.00           C
ATOM    522  CB  LYS A  27      49.399  46.948  72.308  1.00  0.00           C
ATOM    525  CG  LYS A  27      48.719  46.329  73.548  1.00  0.00           C
ATOM    528  CD  LYS A  27      47.239  46.719  73.647  1.00  0.00           C
ATOM    531  CE  LYS A  27      46.339  45.768  74.458  1.00  0.00           C
ATOM    534  NZ  LYS A  27      46.869  45.639  75.837  1.00  0.00           N
ATOM    538  C   LYS A  27      49.939  49.069  73.507  1.00  0.00           C
ATOM    539  O   LYS A  27      49.239  49.358  74.488  1.00  0.00           O
ATOM    540  N   GLU A  28      51.269  49.248  73.548  1.00  0.00           N
ATOM    542  CA  GLU A  28      51.939  49.978  74.618  1.00  0.00           C
ATOM    544  CB  GLU A  28      53.479  49.859  74.467  1.00  0.00           C
ATOM    547  CG  GLU A  28      53.999  48.399  74.618  1.00  0.00           C
ATOM    550  CD  GLU A  28      55.439  48.208  74.177  1.00  0.00           C
ATOM    551  OE1 GLU A  28      55.829  48.749  73.107  1.00  0.00           O
ATOM    552  OE2 GLU A  28      56.219  47.519  74.878  1.00  0.00           O
ATOM    553  C   GLU A  28      51.499  51.449  74.688  1.00  0.00           C
ATOM    554  O   GLU A  28      51.229  52.018  75.747  1.00  0.00           O
ATOM    555  N   ALA A  29      51.339  52.099  73.518  1.00  0.00           N
ATOM    557  CA  ALA A  29      50.999  53.489  73.396  1.00  0.00           C
ATOM    559  CB  ALA A  29      51.229  53.928  71.948  1.00  0.00           C
ATOM    563  C   ALA A  29      49.569  53.839  73.818  1.00  0.00           C
ATOM    564  O   ALA A  29      49.279  54.999  74.077  1.00  0.00           O
ATOM    565  N   GLN A  30      48.679  52.849  73.978  1.00  0.00           N
ATOM    567  CA  GLN A  30      47.339  53.049  74.507  1.00  0.00           C
ATOM    569  CB  GLN A  30      46.479  51.779  74.367  1.00  0.00           C
ATOM    572  CG  GLN A  30      46.159  51.399  72.917  1.00  0.00           C
ATOM    575  CD  GLN A  30      45.349  50.108  72.878  1.00  0.00           C
ATOM    576  OE1 GLN A  30      45.849  49.069  72.448  1.00  0.00           O
ATOM    577  NE2 GLN A  30      44.079  50.159  73.326  1.00  0.00           N
ATOM    580  C   GLN A  30      47.289  53.408  75.967  1.00  0.00           C
ATOM    581  O   GLN A  30      46.289  53.959  76.448  1.00  0.00           O
ATOM    582  N   ASN A  31      48.368  53.138  76.728  1.00  0.00           N
ATOM    584  CA  ASN A  31      48.399  53.408  78.147  1.00  0.00           C
ATOM    586  CB  ASN A  31      49.259  52.348  78.877  1.00  0.00           C
ATOM    589  CG  ASN A  31      48.629  50.958  78.797  1.00  0.00           C
ATOM    590  OD1 ASN A  31      47.569  50.689  78.217  1.00  0.00           O
ATOM    591  ND2 ASN A  31      49.339  49.978  79.397  1.00  0.00           N
ATOM    594  C   ASN A  31      48.999  54.789  78.387  1.00  0.00           C
ATOM    595  O   ASN A  31      49.159  55.229  79.518  1.00  0.00           O
ATOM    596  N   PHE A  32      49.319  55.529  77.308  1.00  0.00           N
ATOM    598  CA  PHE A  32      49.969  56.809  77.388  1.00  0.00           C
ATOM    600  CB  PHE A  32      51.439  56.729  76.908  1.00  0.00           C
ATOM    603  CG  PHE A  32      52.219  55.689  77.658  1.00  0.00           C
ATOM    604  CD1 PHE A  32      52.519  55.849  79.027  1.00  0.00           C
ATOM    606  CE1 PHE A  32      53.329  54.918  79.698  1.00  0.00           C
ATOM    608  CZ  PHE A  32      53.889  53.839  78.997  1.00  0.00           C
ATOM    610  CD2 PHE A  32      52.749  54.579  76.987  1.00  0.00           C
ATOM    612  CE2 PHE A  32      53.589  53.668  77.637  1.00  0.00           C
ATOM    614  C   PHE A  32      49.139  57.809  76.588  1.00  0.00           C
ATOM    615  O   PHE A  32      49.429  58.169  75.448  1.00  0.00           O
ATOM    616  N   ASP A  33      48.009  58.248  77.158  1.00  0.00           N
ATOM    618  CA  ASP A  33      47.219  59.358  76.698  1.00  0.00           C
ATOM    620  CB  ASP A  33      46.008  58.989  75.768  1.00  0.00           C
ATOM    623  CG  ASP A  33      45.029  57.928  76.278  1.00  0.00           C
ATOM    624  OD1 ASP A  33      45.309  57.249  77.297  1.00  0.00           O
ATOM    625  OD2 ASP A  33      44.009  57.719  75.577  1.00  0.00           O
ATOM    626  C   ASP A  33      46.759  60.159  77.908  1.00  0.00           C
ATOM    627  O   ASP A  33      46.889  59.719  79.048  1.00  0.00           O
ATOM    628  N   ALA A  34      46.259  61.389  77.698  1.00  0.00           N
ATOM    630  CA  ALA A  34      45.969  62.309  78.778  1.00  0.00           C
ATOM    632  CB  ALA A  34      45.379  63.598  78.197  1.00  0.00           C
ATOM    636  C   ALA A  34      45.049  61.759  79.867  1.00  0.00           C
ATOM    637  O   ALA A  34      45.269  62.009  81.038  1.00  0.00           O
ATOM    638  N   GLN A  35      44.029  60.939  79.528  1.00  0.00           N
ATOM    640  CA  GLN A  35      43.209  60.289  80.537  1.00  0.00           C
ATOM    642  CB  GLN A  35      41.949  59.599  79.937  1.00  0.00           C
ATOM    645  CG  GLN A  35      42.169  58.479  78.887  1.00  0.00           C
ATOM    648  CD  GLN A  35      40.839  58.068  78.217  1.00  0.00           C
ATOM    649  OE1 GLN A  35      40.629  58.189  77.008  1.00  0.00           O
ATOM    650  NE2 GLN A  35      39.859  57.669  79.058  1.00  0.00           N
ATOM    653  C   GLN A  35      43.969  59.399  81.536  1.00  0.00           C
ATOM    654  O   GLN A  35      43.708  59.448  82.738  1.00  0.00           O
ATOM    655  N   HIS A  36      44.969  58.629  81.068  1.00  0.00           N
ATOM    657  CA  HIS A  36      45.938  57.919  81.887  1.00  0.00           C
ATOM    659  CB  HIS A  36      46.789  57.018  80.988  1.00  0.00           C
ATOM    662  ND1 HIS A  36      45.189  55.649  79.537  1.00  0.00           N
ATOM    664  CG  HIS A  36      45.999  55.809  80.637  1.00  0.00           C
ATOM    665  CE1 HIS A  36      44.569  54.458  79.698  1.00  0.00           C
ATOM    667  NE2 HIS A  36      44.939  53.849  80.817  1.00  0.00           N
ATOM    668  CD2 HIS A  36      45.868  54.689  81.387  1.00  0.00           C
ATOM    670  C   HIS A  36      46.839  58.798  82.738  1.00  0.00           C
ATOM    671  O   HIS A  36      47.029  58.588  83.938  1.00  0.00           O
ATOM    672  N   TYR A  37      47.389  59.869  82.127  1.00  0.00           N
ATOM    674  CA  TYR A  37      48.249  60.809  82.817  1.00  0.00           C
ATOM    676  CB  TYR A  37      48.959  61.779  81.838  1.00  0.00           C
ATOM    679  CG  TYR A  37      50.179  61.129  81.247  1.00  0.00           C
ATOM    680  CD1 TYR A  37      50.069  60.219  80.176  1.00  0.00           C
ATOM    682  CE1 TYR A  37      51.208  59.669  79.587  1.00  0.00           C
ATOM    684  CZ  TYR A  37      52.479  60.019  80.057  1.00  0.00           C
ATOM    685  OH  TYR A  37      53.619  59.479  79.456  1.00  0.00           O
ATOM    687  CD2 TYR A  37      51.459  61.479  81.707  1.00  0.00           C
ATOM    689  CE2 TYR A  37      52.599  60.919  81.117  1.00  0.00           C
ATOM    691  C   TYR A  37      47.499  61.629  83.857  1.00  0.00           C
ATOM    692  O   TYR A  37      48.089  62.099  84.827  1.00  0.00           O
ATOM    693  N   PHE A  38      46.189  61.818  83.667  1.00  0.00           N
ATOM    695  CA  PHE A  38      45.359  62.629  84.518  1.00  0.00           C
ATOM    697  CB  PHE A  38      44.519  63.638  83.698  1.00  0.00           C
ATOM    700  CG  PHE A  38      45.339  64.729  83.066  1.00  0.00           C
ATOM    701  CD1 PHE A  38      46.639  65.079  83.498  1.00  0.00           C
ATOM    703  CE1 PHE A  38      47.319  66.149  82.926  1.00  0.00           C
ATOM    705  CZ  PHE A  38      46.709  66.899  81.918  1.00  0.00           C
ATOM    707  CD2 PHE A  38      44.749  65.489  82.048  1.00  0.00           C
ATOM    709  CE2 PHE A  38      45.419  66.579  81.478  1.00  0.00           C
ATOM    711  C   PHE A  38      44.409  61.799  85.348  1.00  0.00           C
ATOM    712  O   PHE A  38      43.499  62.338  85.977  1.00  0.00           O
ATOM    713  N   ALA A  39      44.629  60.479  85.426  1.00  0.00           N
ATOM    715  CA  ALA A  39      43.859  59.588  86.268  1.00  0.00           C
ATOM    717  CB  ALA A  39      44.329  58.129  86.128  1.00  0.00           C
ATOM    721  C   ALA A  39      43.849  60.019  87.738  1.00  0.00           C
ATOM    722  O   ALA A  39      44.849  60.439  88.327  1.00  0.00           O
ATOM    723  N   SER A  40      42.649  59.978  88.358  1.00  0.00           N
ATOM    725  CA  SER A  40      42.439  60.108  89.788  1.00  0.00           C
ATOM    727  CB  SER A  40      40.958  60.428  90.117  1.00  0.00           C
ATOM    730  OG  SER A  40      40.089  59.448  89.537  1.00  0.00           O
ATOM    732  C   SER A  40      42.799  58.819  90.488  1.00  0.00           C
ATOM    733  O   SER A  40      42.829  57.759  89.857  1.00  0.00           O
ATOM    734  N   LEU A  41      43.099  58.909  91.798  1.00  0.00           N
ATOM    736  CA  LEU A  41      43.539  57.759  92.577  1.00  0.00           C
ATOM    738  CB  LEU A  41      44.789  58.219  93.367  1.00  0.00           C
ATOM    741  CG  LEU A  41      45.599  57.119  94.077  1.00  0.00           C
ATOM    743  CD1 LEU A  41      45.789  55.869  93.206  1.00  0.00           C
ATOM    747  CD2 LEU A  41      46.979  57.659  94.478  1.00  0.00           C
ATOM    751  C   LEU A  41      42.449  57.239  93.527  1.00  0.00           C
ATOM    752  O   LEU A  41      42.489  56.088  93.967  1.00  0.00           O
ATOM    753  N   THR A  42      41.419  58.039  93.838  1.00  0.00           N
ATOM    755  CA  THR A  42      40.259  57.569  94.598  1.00  0.00           C
ATOM    757  CB  THR A  42      39.359  58.709  95.088  1.00  0.00           C
ATOM    759  OG1 THR A  42      40.129  59.768  95.618  1.00  0.00           O
ATOM    761  CG2 THR A  42      38.459  58.229  96.228  1.00  0.00           C
ATOM    765  C   THR A  42      39.379  56.629  93.768  1.00  0.00           C
ATOM    766  O   THR A  42      38.849  57.088  92.757  1.00  0.00           O
ATOM    767  N   PRO A  43      39.129  55.349  94.088  1.00  0.00           N
ATOM    768  CD  PRO A  43      39.439  54.759  95.387  1.00  0.00           C
ATOM    771  CA  PRO A  43      38.139  54.549  93.377  1.00  0.00           C
ATOM    773  CB  PRO A  43      38.189  53.138  94.007  1.00  0.00           C
ATOM    776  CG  PRO A  43      38.989  53.289  95.317  1.00  0.00           C
ATOM    779  C   PRO A  43      36.739  55.139  93.408  1.00  0.00           C
ATOM    780  O   PRO A  43      36.279  55.638  94.438  1.00  0.00           O
ATOM    781  N   GLY A  44      36.039  55.079  92.248  1.00  0.00           N
ATOM    783  CA  GLY A  44      34.739  55.719  92.048  1.00  0.00           C
ATOM    786  C   GLY A  44      34.879  57.169  91.688  1.00  0.00           C
ATOM    787  O   GLY A  44      33.999  57.989  91.956  1.00  0.00           O
ATOM    788  N   ALA A  45      36.029  57.539  91.107  1.00  0.00           N
ATOM    790  CA  ALA A  45      36.269  58.849  90.537  1.00  0.00           C
ATOM    792  CB  ALA A  45      37.419  59.559  91.268  1.00  0.00           C
ATOM    796  C   ALA A  45      36.689  58.719  89.088  1.00  0.00           C
ATOM    797  O   ALA A  45      37.159  57.678  88.638  1.00  0.00           O
ATOM    798  N   ALA A  46      36.559  59.829  88.348  1.00  0.00           N
ATOM    800  CA  ALA A  46      36.949  59.908  86.967  1.00  0.00           C
ATOM    802  CB  ALA A  46      35.859  60.669  86.198  1.00  0.00           C
ATOM    806  C   ALA A  46      38.279  60.619  86.838  1.00  0.00           C
ATOM    807  O   ALA A  46      38.719  61.368  87.708  1.00  0.00           O
ATOM    808  N   ALA A  47      38.969  60.399  85.697  1.00  0.00           N
ATOM    810  CA  ALA A  47      40.139  61.158  85.338  1.00  0.00           C
ATOM    812  CB  ALA A  47      40.829  60.589  84.088  1.00  0.00           C
ATOM    816  C   ALA A  47      39.839  62.649  85.158  1.00  0.00           C
ATOM    817  O   ALA A  47      38.739  63.068  84.777  1.00  0.00           O
ATOM    818  N   TRP A  48      40.829  63.498  85.457  1.00  0.00           N
ATOM    820  CA  TRP A  48      40.699  64.909  85.168  1.00  0.00           C
ATOM    822  CB  TRP A  48      41.729  65.719  85.988  1.00  0.00           C
ATOM    825  CG  TRP A  48      41.689  67.208  85.808  1.00  0.00           C
ATOM    826  CD1 TRP A  48      40.669  68.039  86.187  1.00  0.00           C
ATOM    828  NE1 TRP A  48      41.008  69.339  85.908  1.00  0.00           N
ATOM    830  CE2 TRP A  48      42.279  69.369  85.397  1.00  0.00           C
ATOM    831  CD2 TRP A  48      42.749  68.039  85.327  1.00  0.00           C
ATOM    832  CE3 TRP A  48      44.039  67.789  84.878  1.00  0.00           C
ATOM    834  CZ3 TRP A  48      44.839  68.869  84.487  1.00  0.00           C
ATOM    836  CZ2 TRP A  48      43.079  70.448  85.036  1.00  0.00           C
ATOM    838  CH2 TRP A  48      44.359  70.178  84.558  1.00  0.00           C
ATOM    840  C   TRP A  48      40.669  65.189  83.646  1.00  0.00           C
ATOM    841  O   TRP A  48      41.559  64.809  82.897  1.00  0.00           O
ATOM    842  N   ASN A  49      39.589  65.829  83.188  1.00  0.00           N
ATOM    844  CA  ASN A  49      39.329  66.208  81.807  1.00  0.00           C
ATOM    846  CB  ASN A  49      38.079  65.469  81.237  1.00  0.00           C
ATOM    849  CG  ASN A  49      37.689  65.888  79.818  1.00  0.00           C
ATOM    850  OD1 ASN A  49      38.529  66.189  78.967  1.00  0.00           O
ATOM    851  ND2 ASN A  49      36.359  65.928  79.548  1.00  0.00           N
ATOM    854  C   ASN A  49      39.019  67.689  81.887  1.00  0.00           C
ATOM    855  O   ASN A  49      37.829  68.029  81.978  1.00  0.00           O
ATOM    856  N   PRO A  50      39.958  68.608  82.008  1.00  0.00           N
ATOM    857  CD  PRO A  50      41.389  68.358  81.857  1.00  0.00           C
ATOM    860  CA  PRO A  50      39.639  70.019  82.137  1.00  0.00           C
ATOM    862  CB  PRO A  50      40.999  70.719  82.207  1.00  0.00           C
ATOM    865  CG  PRO A  50      41.959  69.739  81.527  1.00  0.00           C
ATOM    868  C   PRO A  50      38.789  70.568  81.027  1.00  0.00           C
ATOM    869  O   PRO A  50      39.129  70.439  79.847  1.00  0.00           O
ATOM    870  N   SER A  51      37.689  71.248  81.387  1.00  0.00           N
ATOM    872  CA  SER A  51      37.029  72.149  80.488  1.00  0.00           C
ATOM    874  CB  SER A  51      35.669  72.598  81.088  1.00  0.00           C
ATOM    877  OG  SER A  51      35.809  73.169  82.388  1.00  0.00           O
ATOM    879  C   SER A  51      37.979  73.318  80.208  1.00  0.00           C
ATOM    880  O   SER A  51      38.689  73.708  81.138  1.00  0.00           O
ATOM    881  N   PRO A  52      38.119  73.879  79.007  1.00  0.00           N
ATOM    882  CD  PRO A  52      37.458  73.358  77.817  1.00  0.00           C
ATOM    885  CA  PRO A  52      39.029  74.979  78.717  1.00  0.00           C
ATOM    887  CB  PRO A  52      38.779  75.349  77.248  1.00  0.00           C
ATOM    890  CG  PRO A  52      37.839  74.279  76.667  1.00  0.00           C
ATOM    893  C   PRO A  52      38.909  76.168  79.648  1.00  0.00           C
ATOM    894  O   PRO A  52      37.899  76.319  80.327  1.00  0.00           O
ATOM    895  N   ILE A  53      39.949  77.019  79.717  1.00  0.00           N
ATOM    897  CA  ILE A  53      39.909  78.259  80.478  1.00  0.00           C
ATOM    899  CB  ILE A  53      41.269  78.979  80.457  1.00  0.00           C
ATOM    901  CG2 ILE A  53      41.169  80.399  81.077  1.00  0.00           C
ATOM    905  CG1 ILE A  53      42.339  78.099  81.167  1.00  0.00           C
ATOM    908  CD  ILE A  53      43.769  78.619  81.017  1.00  0.00           C
ATOM    912  C   ILE A  53      38.849  79.159  79.907  1.00  0.00           C
ATOM    913  O   ILE A  53      38.929  79.509  78.737  1.00  0.00           O
ATOM    914  N   THR A  54      37.819  79.549  80.677  1.00  0.00           N
ATOM    916  CA  THR A  54      36.809  80.509  80.247  1.00  0.00           C
ATOM    918  CB  THR A  54      35.369  80.118  80.588  1.00  0.00           C
ATOM    920  OG1 THR A  54      35.079  78.778  80.208  1.00  0.00           O
ATOM    922  CG2 THR A  54      34.379  80.999  79.827  1.00  0.00           C
ATOM    926  C   THR A  54      37.119  81.818  80.918  1.00  0.00           C
ATOM    927  O   THR A  54      37.429  81.848  82.117  1.00  0.00           O
ATOM    928  N   LEU A  55      37.059  82.958  80.198  1.00  0.00           N
ATOM    930  CA  LEU A  55      37.259  84.289  80.737  1.00  0.00           C
ATOM    932  CB  LEU A  55      38.029  85.178  79.738  1.00  0.00           C
ATOM    935  CG  LEU A  55      39.419  84.638  79.338  1.00  0.00           C
ATOM    937  CD1 LEU A  55      40.109  85.649  78.418  1.00  0.00           C
ATOM    941  CD2 LEU A  55      40.289  84.329  80.557  1.00  0.00           C
ATOM    945  C   LEU A  55      35.929  84.959  81.068  1.00  0.00           C
ATOM    946  O   LEU A  55      34.939  84.649  80.397  1.00  0.00           O
ATOM    947  N   PRO A  56      35.859  85.869  82.037  1.00  0.00           N
ATOM    948  CD  PRO A  56      36.969  86.239  82.917  1.00  0.00           C
ATOM    951  CA  PRO A  56      34.609  86.469  82.478  1.00  0.00           C
ATOM    953  CB  PRO A  56      34.909  86.858  83.926  1.00  0.00           C
ATOM    956  CG  PRO A  56      36.379  87.279  83.877  1.00  0.00           C
ATOM    959  C   PRO A  56      34.359  87.699  81.647  1.00  0.00           C
ATOM    960  O   PRO A  56      35.229  88.149  80.898  1.00  0.00           O
ATOM    961  N   ALA A  57      33.149  88.269  81.738  1.00  0.00           N
ATOM    963  CA  ALA A  57      32.859  89.569  81.198  1.00  0.00           C
ATOM    965  CB  ALA A  57      31.349  89.719  81.117  1.00  0.00           C
ATOM    969  C   ALA A  57      33.449  90.729  81.967  1.00  0.00           C
ATOM    970  O   ALA A  57      33.909  91.718  81.387  1.00  0.00           O
ATOM    971  N   GLN A  58      33.509  90.608  83.298  1.00  0.00           N
ATOM    973  CA  GLN A  58      34.239  91.528  84.137  1.00  0.00           C
ATOM    975  CB  GLN A  58      33.239  92.319  85.018  1.00  0.00           C
ATOM    978  CG  GLN A  58      32.539  93.439  84.228  1.00  0.00           C
ATOM    981  CD  GLN A  58      33.569  94.499  83.807  1.00  0.00           C
ATOM    982  OE1 GLN A  58      34.389  94.929  84.608  1.00  0.00           O
ATOM    983  NE2 GLN A  58      33.529  94.929  82.528  1.00  0.00           N
ATOM    986  C   GLN A  58      35.219  90.738  84.978  1.00  0.00           C
ATOM    987  O   GLN A  58      34.759  89.989  85.837  1.00  0.00           O
ATOM    988  N   PRO A  59      36.549  90.819  84.827  1.00  0.00           N
ATOM    989  CD  PRO A  59      37.239  91.699  83.877  1.00  0.00           C
ATOM    992  CA  PRO A  59      37.458  90.318  85.858  1.00  0.00           C
ATOM    994  CB  PRO A  59      38.849  90.598  85.277  1.00  0.00           C
ATOM    997  CG  PRO A  59      38.649  91.879  84.447  1.00  0.00           C
ATOM   1000  C   PRO A  59      37.239  90.999  87.198  1.00  0.00           C
ATOM   1001  O   PRO A  59      36.769  92.128  87.238  1.00  0.00           O
ATOM   1002  N   ASP A  60      37.559  90.299  88.298  1.00  0.00           N
ATOM   1004  CA  ASP A  60      37.519  90.838  89.648  1.00  0.00           C
ATOM   1006  CB  ASP A  60      37.709  89.639  90.607  1.00  0.00           C
ATOM   1009  CG  ASP A  60      36.639  88.549  90.628  1.00  0.00           C
ATOM   1010  OD1 ASP A  60      35.629  88.669  91.387  1.00  0.00           O
ATOM   1011  OD2 ASP A  60      36.919  87.518  89.958  1.00  0.00           O
ATOM   1012  C   ASP A  60      38.689  91.808  89.967  1.00  0.00           C
ATOM   1013  O   ASP A  60      38.599  92.669  90.848  1.00  0.00           O
ATOM   1014  N   PHE A  61      39.829  91.659  89.268  1.00  0.00           N
ATOM   1016  CA  PHE A  61      40.969  92.548  89.418  1.00  0.00           C
ATOM   1018  CB  PHE A  61      42.129  92.039  90.327  1.00  0.00           C
ATOM   1021  CG  PHE A  61      41.709  91.808  91.738  1.00  0.00           C
ATOM   1022  CD1 PHE A  61      41.499  92.869  92.637  1.00  0.00           C
ATOM   1024  CE1 PHE A  61      41.099  92.629  93.958  1.00  0.00           C
ATOM   1026  CZ  PHE A  61      40.899  91.309  94.387  1.00  0.00           C
ATOM   1028  CD2 PHE A  61      41.589  90.498  92.217  1.00  0.00           C
ATOM   1030  CE2 PHE A  61      41.139  90.248  93.517  1.00  0.00           C
ATOM   1032  C   PHE A  61      41.609  92.799  88.077  1.00  0.00           C
ATOM   1033  O   PHE A  61      41.609  91.969  87.168  1.00  0.00           O
ATOM   1034  N   VAL A  62      42.229  93.989  87.967  1.00  0.00           N
ATOM   1036  CA  VAL A  62      42.909  94.399  86.768  1.00  0.00           C
ATOM   1038  CB  VAL A  62      42.159  95.468  85.988  1.00  0.00           C
ATOM   1040  CG1 VAL A  62      42.969  95.899  84.748  1.00  0.00           C
ATOM   1044  CG2 VAL A  62      40.779  94.929  85.557  1.00  0.00           C
ATOM   1048  C   VAL A  62      44.289  94.878  87.188  1.00  0.00           C
ATOM   1049  O   VAL A  62      44.449  95.708  88.077  1.00  0.00           O
ATOM   1050  N   VAL A  63      45.319  94.318  86.536  1.00  0.00           N
ATOM   1052  CA  VAL A  63      46.689  94.768  86.667  1.00  0.00           C
ATOM   1054  CB  VAL A  63      47.669  93.608  86.658  1.00  0.00           C
ATOM   1056  CG1 VAL A  63      49.119  94.138  86.707  1.00  0.00           C
ATOM   1060  CG2 VAL A  63      47.289  92.638  87.786  1.00  0.00           C
ATOM   1064  C   VAL A  63      46.989  95.698  85.518  1.00  0.00           C
ATOM   1065  O   VAL A  63      46.749  95.369  84.357  1.00  0.00           O
ATOM   1066  N   GLY A  64      47.509  96.909  85.787  1.00  0.00           N
ATOM   1068  CA  GLY A  64      47.849  97.799  84.698  1.00  0.00           C
ATOM   1071  C   GLY A  64      48.639  98.979  85.176  1.00  0.00           C
ATOM   1072  O   GLY A  64      48.839  99.148  86.387  1.00  0.00           O
ATOM   1073  N   PRO A  65      49.099  99.808  84.247  1.00  0.00           N
ATOM   1074  CD  PRO A  65      48.729  99.698  82.827  1.00  0.00           C
ATOM   1077  CA  PRO A  65      49.769 101.058  84.558  1.00  0.00           C
ATOM   1079  CB  PRO A  65      50.239 101.578  83.177  1.00  0.00           C
ATOM   1082  CG  PRO A  65      49.379 100.889  82.108  1.00  0.00           C
ATOM   1085  C   PRO A  65      48.929 102.039  85.387  1.00  0.00           C
ATOM   1086  O   PRO A  65      47.709 102.079  85.277  1.00  0.00           O
ATOM   1087  N   ALA A  66      49.609 102.778  86.286  1.00  0.00           N
ATOM   1089  CA  ALA A  66      49.049 103.709  87.248  1.00  0.00           C
ATOM   1091  CB  ALA A  66      50.079 104.078  88.337  1.00  0.00           C
ATOM   1095  C   ALA A  66      48.389 104.939  86.658  1.00  0.00           C
ATOM   1096  O   ALA A  66      49.019 105.759  85.998  1.00  0.00           O
ATOM   1097  N   GLY A  67      47.069 105.089  86.918  1.00  0.00           N
ATOM   1099  CA  GLY A  67      46.249 106.198  86.467  1.00  0.00           C
ATOM   1102  C   GLY A  67      45.469 105.848  85.228  1.00  0.00           C
ATOM   1103  O   GLY A  67      44.758 106.689  84.688  1.00  0.00           O
ATOM   1104  N   THR A  68      45.559 104.579  84.797  1.00  0.00           N
ATOM   1106  CA  THR A  68      44.789 104.008  83.708  1.00  0.00           C
ATOM   1108  CB  THR A  68      45.529 102.888  82.988  1.00  0.00           C
ATOM   1110  OG1 THR A  68      46.709 103.418  82.388  1.00  0.00           O
ATOM   1112  CG2 THR A  68      44.688 102.238  81.868  1.00  0.00           C
ATOM   1116  C   THR A  68      43.469 103.499  84.238  1.00  0.00           C
ATOM   1117  O   THR A  68      43.359 103.019  85.368  1.00  0.00           O
ATOM   1118  N   GLN A  69      42.389 103.689  83.467  1.00  0.00           N
ATOM   1120  CA  GLN A  69      41.059 103.299  83.857  1.00  0.00           C
ATOM   1122  CB  GLN A  69      40.019 103.798  82.838  1.00  0.00           C
ATOM   1125  CG  GLN A  69      39.899 105.328  82.838  1.00  0.00           C
ATOM   1128  CD  GLN A  69      38.809 105.729  81.857  1.00  0.00           C
ATOM   1129  OE1 GLN A  69      37.969 104.889  81.507  1.00  0.00           O
ATOM   1130  NE2 GLN A  69      38.779 106.999  81.418  1.00  0.00           N
ATOM   1133  C   GLN A  69      40.859 101.808  84.088  1.00  0.00           C
ATOM   1134  O   GLN A  69      41.329 100.978  83.308  1.00  0.00           O
ATOM   1135  N   GLY A  70      40.129 101.459  85.176  1.00  0.00           N
ATOM   1137  CA  GLY A  70      39.709 100.089  85.457  1.00  0.00           C
ATOM   1140  C   GLY A  70      40.739  99.308  86.208  1.00  0.00           C
ATOM   1141  O   GLY A  70      40.459  98.278  86.807  1.00  0.00           O
ATOM   1142  N   VAL A  71      41.969  99.819  86.217  1.00  0.00           N
ATOM   1144  CA  VAL A  71      43.069  99.239  86.938  1.00  0.00           C
ATOM   1146  CB  VAL A  71      44.409  99.849  86.558  1.00  0.00           C
ATOM   1148  CG1 VAL A  71      45.479  99.028  87.267  1.00  0.00           C
ATOM   1152  CG2 VAL A  71      44.629  99.749  85.036  1.00  0.00           C
ATOM   1156  C   VAL A  71      42.879  99.318  88.438  1.00  0.00           C
ATOM   1157  O   VAL A  71      42.649 100.388  89.018  1.00  0.00           O
ATOM   1158  N   THR A  72      42.959  98.159  89.107  1.00  0.00           N
ATOM   1160  CA  THR A  72      42.859  98.098  90.557  1.00  0.00           C
ATOM   1162  CB  THR A  72      41.949  96.958  91.038  1.00  0.00           C
ATOM   1164  OG1 THR A  72      42.359  95.659  90.618  1.00  0.00           O
ATOM   1166  CG2 THR A  72      40.559  97.159  90.426  1.00  0.00           C
ATOM   1170  C   THR A  72      44.229  97.958  91.167  1.00  0.00           C
ATOM   1171  O   THR A  72      44.419  98.198  92.357  1.00  0.00           O
ATOM   1172  N   HIS A  73      45.269  97.579  90.397  1.00  0.00           N
ATOM   1174  CA  HIS A  73      46.569  97.308  90.977  1.00  0.00           C
ATOM   1176  CB  HIS A  73      46.639  95.859  91.548  1.00  0.00           C
ATOM   1179  ND1 HIS A  73      44.439  95.059  92.528  1.00  0.00           N
ATOM   1181  CG  HIS A  73      45.699  95.589  92.676  1.00  0.00           C
ATOM   1182  CE1 HIS A  73      43.919  94.899  93.768  1.00  0.00           C
ATOM   1184  NE2 HIS A  73      44.758  95.288  94.698  1.00  0.00           N
ATOM   1185  CD2 HIS A  73      45.889  95.689  94.018  1.00  0.00           C
ATOM   1187  C   HIS A  73      47.689  97.498  89.967  1.00  0.00           C
ATOM   1188  O   HIS A  73      47.509  97.299  88.768  1.00  0.00           O
ATOM   1189  N   THR A  74      48.909  97.818  90.438  1.00  0.00           N
ATOM   1191  CA  THR A  74      50.079  98.089  89.598  1.00  0.00           C
ATOM   1193  CB  THR A  74      50.729  99.399  90.047  1.00  0.00           C
ATOM   1195  OG1 THR A  74      50.879  99.439  91.467  1.00  0.00           O
ATOM   1197  CG2 THR A  74      49.789 100.538  89.648  1.00  0.00           C
ATOM   1201  C   THR A  74      51.159  97.019  89.617  1.00  0.00           C
ATOM   1202  O   THR A  74      52.079  97.058  88.797  1.00  0.00           O
ATOM   1203  N   THR A  75      51.079  96.029  90.537  1.00  0.00           N
ATOM   1205  CA  THR A  75      51.939  94.838  90.588  1.00  0.00           C
ATOM   1207  CB  THR A  75      52.889  94.799  91.787  1.00  0.00           C
ATOM   1209  OG1 THR A  75      52.209  94.858  93.037  1.00  0.00           O
ATOM   1211  CG2 THR A  75      53.799  96.029  91.728  1.00  0.00           C
ATOM   1215  C   THR A  75      51.099  93.588  90.668  1.00  0.00           C
ATOM   1216  O   THR A  75      50.139  93.518  91.448  1.00  0.00           O
ATOM   1217  N   ILE A  76      51.419  92.529  89.878  1.00  0.00           N
ATOM   1219  CA  ILE A  76      50.629  91.298  89.788  1.00  0.00           C
ATOM   1221  CB  ILE A  76      51.159  90.318  88.728  1.00  0.00           C
ATOM   1223  CG2 ILE A  76      50.349  88.998  88.737  1.00  0.00           C
ATOM   1227  CG1 ILE A  76      51.139  90.978  87.318  1.00  0.00           C
ATOM   1230  CD  ILE A  76      51.839  90.148  86.247  1.00  0.00           C
ATOM   1234  C   ILE A  76      50.479  90.608  91.128  1.00  0.00           C
ATOM   1235  O   ILE A  76      49.419  90.089  91.467  1.00  0.00           O
ATOM   1236  N   GLN A  77      51.529  90.659  91.967  1.00  0.00           N
ATOM   1238  CA  GLN A  77      51.509  90.148  93.327  1.00  0.00           C
ATOM   1240  CB  GLN A  77      52.889  90.379  94.007  1.00  0.00           C
ATOM   1243  CG  GLN A  77      53.029  89.668  95.378  1.00  0.00           C
ATOM   1246  CD  GLN A  77      52.839  88.168  95.198  1.00  0.00           C
ATOM   1247  OE1 GLN A  77      53.579  87.529  94.447  1.00  0.00           O
ATOM   1248  NE2 GLN A  77      51.829  87.589  95.867  1.00  0.00           N
ATOM   1251  C   GLN A  77      50.429  90.789  94.198  1.00  0.00           C
ATOM   1252  O   GLN A  77      49.699  90.099  94.888  1.00  0.00           O
ATOM   1253  N   ALA A  78      50.239  92.128  94.128  1.00  0.00           N
ATOM   1255  CA  ALA A  78      49.189  92.799  94.867  1.00  0.00           C
ATOM   1257  CB  ALA A  78      49.309  94.318  94.648  1.00  0.00           C
ATOM   1261  C   ALA A  78      47.779  92.338  94.497  1.00  0.00           C
ATOM   1262  O   ALA A  78      46.939  92.128  95.357  1.00  0.00           O
ATOM   1263  N   ALA A  79      47.529  92.128  93.188  1.00  0.00           N
ATOM   1265  CA  ALA A  79      46.279  91.559  92.708  1.00  0.00           C
ATOM   1267  CB  ALA A  79      46.208  91.648  91.167  1.00  0.00           C
ATOM   1271  C   ALA A  79      46.049  90.129  93.177  1.00  0.00           C
ATOM   1272  O   ALA A  79      44.949  89.759  93.588  1.00  0.00           O
ATOM   1273  N   VAL A  80      47.099  89.288  93.158  1.00  0.00           N
ATOM   1275  CA  VAL A  80      47.069  87.949  93.737  1.00  0.00           C
ATOM   1277  CB  VAL A  80      48.359  87.179  93.438  1.00  0.00           C
ATOM   1279  CG1 VAL A  80      48.438  85.838  94.198  1.00  0.00           C
ATOM   1283  CG2 VAL A  80      48.438  86.899  91.918  1.00  0.00           C
ATOM   1287  C   VAL A  80      46.779  87.979  95.228  1.00  0.00           C
ATOM   1288  O   VAL A  80      45.899  87.268  95.697  1.00  0.00           O
ATOM   1289  N   ASP A  81      47.449  88.858  95.998  1.00  0.00           N
ATOM   1291  CA  ASP A  81      47.239  89.008  97.417  1.00  0.00           C
ATOM   1293  CB  ASP A  81      48.119  90.148  98.007  1.00  0.00           C
ATOM   1296  CG  ASP A  81      49.599  89.838  98.048  1.00  0.00           C
ATOM   1297  OD1 ASP A  81      50.019  88.709  97.698  1.00  0.00           O
ATOM   1298  OD2 ASP A  81      50.339  90.759  98.507  1.00  0.00           O
ATOM   1299  C   ASP A  81      45.809  89.388  97.757  1.00  0.00           C
ATOM   1300  O   ASP A  81      45.189  88.798  98.638  1.00  0.00           O
ATOM   1301  N   ALA A  82      45.259  90.369  97.008  1.00  0.00           N
ATOM   1303  CA  ALA A  82      43.919  90.889  97.137  1.00  0.00           C
ATOM   1305  CB  ALA A  82      43.749  92.058  96.167  1.00  0.00           C
ATOM   1309  C   ALA A  82      42.859  89.819  96.918  1.00  0.00           C
ATOM   1310  O   ALA A  82      41.869  89.749  97.646  1.00  0.00           O
ATOM   1311  N   ALA A  83      43.059  88.949  95.908  1.00  0.00           N
ATOM   1313  CA  ALA A  83      42.289  87.739  95.717  1.00  0.00           C
ATOM   1315  CB  ALA A  83      42.739  87.058  94.397  1.00  0.00           C
ATOM   1319  C   ALA A  83      42.379  86.729  96.857  1.00  0.00           C
ATOM   1320  O   ALA A  83      41.359  86.289  97.396  1.00  0.00           O
ATOM   1321  N   ILE A  84      43.609  86.398  97.308  1.00  0.00           N
ATOM   1323  CA  ILE A  84      43.859  85.428  98.367  1.00  0.00           C
ATOM   1325  CB  ILE A  84      45.349  85.099  98.517  1.00  0.00           C
ATOM   1327  CG2 ILE A  84      45.599  84.189  99.738  1.00  0.00           C
ATOM   1331  CG1 ILE A  84      45.949  84.479  97.217  1.00  0.00           C
ATOM   1334  CD  ILE A  84      45.579  83.028  96.918  1.00  0.00           C
ATOM   1338  C   ILE A  84      43.219  85.808  99.698  1.00  0.00           C
ATOM   1339  O   ILE A  84      42.629  84.978 100.387  1.00  0.00           O
ATOM   1340  N   ILE A  85      43.259  87.098 100.068  1.00  0.00           N
ATOM   1342  CA  ILE A  85      42.689  87.569 101.318  1.00  0.00           C
ATOM   1344  CB  ILE A  85      43.119  88.979 101.688  1.00  0.00           C
ATOM   1346  CG2 ILE A  85      44.649  88.959 101.956  1.00  0.00           C
ATOM   1350  CG1 ILE A  85      42.719  90.018 100.618  1.00  0.00           C
ATOM   1353  CD  ILE A  85      42.759  91.449 101.138  1.00  0.00           C
ATOM   1357  C   ILE A  85      41.159  87.478 101.418  1.00  0.00           C
ATOM   1358  O   ILE A  85      40.609  87.539 102.518  1.00  0.00           O
ATOM   1359  N   LYS A  86      40.419  87.279 100.298  1.00  0.00           N
ATOM   1361  CA  LYS A  86      38.999  86.969 100.348  1.00  0.00           C
ATOM   1363  CB  LYS A  86      38.299  86.958  98.958  1.00  0.00           C
ATOM   1366  CG  LYS A  86      38.279  88.329  98.247  1.00  0.00           C
ATOM   1369  CD  LYS A  86      37.399  88.338  96.978  1.00  0.00           C
ATOM   1372  CE  LYS A  86      37.699  89.519  96.027  1.00  0.00           C
ATOM   1375  NZ  LYS A  86      36.989  89.358  94.738  1.00  0.00           N
ATOM   1379  C   LYS A  86      38.699  85.659 101.077  1.00  0.00           C
ATOM   1380  O   LYS A  86      37.769  85.558 101.868  1.00  0.00           O
ATOM   1381  N   ARG A  87      39.529  84.609 100.817  1.00  0.00           N
ATOM   1383  CA  ARG A  87      39.409  83.269 101.387  1.00  0.00           C
ATOM   1385  CB  ARG A  87      39.309  83.198 102.938  1.00  0.00           C
ATOM   1388  CG  ARG A  87      40.259  84.119 103.698  1.00  0.00           C
ATOM   1391  CD  ARG A  87      41.729  83.789 103.477  1.00  0.00           C
ATOM   1394  NE  ARG A  87      42.499  84.959 103.997  1.00  0.00           N
ATOM   1396  CZ  ARG A  87      43.819  85.039 103.918  1.00  0.00           C
ATOM   1397  NH1 ARG A  87      44.529  84.089 103.348  1.00  0.00           N
ATOM   1400  NH2 ARG A  87      44.409  86.108 104.408  1.00  0.00           N
ATOM   1403  C   ARG A  87      38.209  82.559 100.817  1.00  0.00           C
ATOM   1404  O   ARG A  87      37.449  81.888 101.507  1.00  0.00           O
ATOM   1405  N   THR A  88      37.929  82.769  99.528  1.00  0.00           N
ATOM   1407  CA  THR A  88      36.709  82.268  98.918  1.00  0.00           C
ATOM   1409  CB  THR A  88      36.039  83.259  97.967  1.00  0.00           C
ATOM   1411  OG1 THR A  88      34.829  82.739  97.437  1.00  0.00           O
ATOM   1413  CG2 THR A  88      36.969  83.618  96.798  1.00  0.00           C
ATOM   1417  C   THR A  88      37.019  80.948  98.258  1.00  0.00           C
ATOM   1418  O   THR A  88      38.159  80.689  97.868  1.00  0.00           O
ATOM   1419  N   ASN A  89      36.009  80.079  98.147  1.00  0.00           N
ATOM   1421  CA  ASN A  89      36.129  78.869  97.357  1.00  0.00           C
ATOM   1423  CB  ASN A  89      35.019  77.849  97.717  1.00  0.00           C
ATOM   1426  CG  ASN A  89      35.089  77.429  99.167  1.00  0.00           C
ATOM   1427  OD1 ASN A  89      36.089  77.589  99.867  1.00  0.00           O
ATOM   1428  ND2 ASN A  89      33.979  76.869  99.707  1.00  0.00           N
ATOM   1431  C   ASN A  89      35.959  79.129  95.887  1.00  0.00           C
ATOM   1432  O   ASN A  89      36.469  78.388  95.057  1.00  0.00           O
ATOM   1433  N   LYS A  90      35.209  80.209  95.507  1.00  0.00           N
ATOM   1435  CA  LYS A  90      35.039  80.589  94.118  1.00  0.00           C
ATOM   1437  CB  LYS A  90      34.069  81.799  93.867  1.00  0.00           C
ATOM   1440  CG  LYS A  90      32.609  81.379  93.657  1.00  0.00           C
ATOM   1443  CD  LYS A  90      31.629  82.559  93.428  1.00  0.00           C
ATOM   1446  CE  LYS A  90      31.839  83.429  92.168  1.00  0.00           C
ATOM   1449  NZ  LYS A  90      31.609  82.689  90.898  1.00  0.00           N
ATOM   1453  C   LYS A  90      36.349  80.838  93.408  1.00  0.00           C
ATOM   1454  O   LYS A  90      37.329  81.319  93.978  1.00  0.00           O
ATOM   1455  N   ARG A  91      36.399  80.519  92.108  1.00  0.00           N
ATOM   1457  CA  ARG A  91      37.458  80.948  91.228  1.00  0.00           C
ATOM   1459  CB  ARG A  91      37.259  80.339  89.818  1.00  0.00           C
ATOM   1462  CG  ARG A  91      38.379  80.638  88.786  1.00  0.00           C
ATOM   1465  CD  ARG A  91      38.259  79.799  87.507  1.00  0.00           C
ATOM   1468  NE  ARG A  91      38.708  78.399  87.798  1.00  0.00           N
ATOM   1470  CZ  ARG A  91      39.958  78.068  88.048  1.00  0.00           C
ATOM   1471  NH1 ARG A  91      40.969  78.918  87.988  1.00  0.00           N
ATOM   1474  NH2 ARG A  91      40.269  76.839  88.418  1.00  0.00           N
ATOM   1477  C   ARG A  91      37.539  82.459  91.228  1.00  0.00           C
ATOM   1478  O   ARG A  91      36.569  83.149  91.536  1.00  0.00           O
ATOM   1479  N   GLN A  92      38.729  82.998  90.957  1.00  0.00           N
ATOM   1481  CA  GLN A  92      38.919  84.418  90.837  1.00  0.00           C
ATOM   1483  CB  GLN A  92      39.549  84.918  92.148  1.00  0.00           C
ATOM   1486  CG  GLN A  92      38.499  85.039  93.268  1.00  0.00           C
ATOM   1489  CD  GLN A  92      38.959  85.929  94.418  1.00  0.00           C
ATOM   1490  OE1 GLN A  92      38.729  87.139  94.387  1.00  0.00           O
ATOM   1491  NE2 GLN A  92      39.559  85.329  95.467  1.00  0.00           N
ATOM   1494  C   GLN A  92      39.719  84.778  89.598  1.00  0.00           C
ATOM   1495  O   GLN A  92      40.599  84.019  89.176  1.00  0.00           O
ATOM   1496  N   TYR A  93      39.369  85.909  88.938  1.00  0.00           N
ATOM   1498  CA  TYR A  93      39.939  86.319  87.658  1.00  0.00           C
ATOM   1500  CB  TYR A  93      38.869  86.528  86.548  1.00  0.00           C
ATOM   1503  CG  TYR A  93      38.289  85.229  86.058  1.00  0.00           C
ATOM   1504  CD1 TYR A  93      36.959  84.889  86.348  1.00  0.00           C
ATOM   1506  CE1 TYR A  93      36.439  83.649  85.957  1.00  0.00           C
ATOM   1508  CZ  TYR A  93      37.249  82.739  85.268  1.00  0.00           C
ATOM   1509  OH  TYR A  93      36.779  81.428  85.007  1.00  0.00           O
ATOM   1511  CD2 TYR A  93      39.019  84.388  85.208  1.00  0.00           C
ATOM   1513  CE2 TYR A  93      38.509  83.129  84.827  1.00  0.00           C
ATOM   1515  C   TYR A  93      40.729  87.618  87.747  1.00  0.00           C
ATOM   1516  O   TYR A  93      40.199  88.698  88.007  1.00  0.00           O
ATOM   1517  N   ILE A  94      42.039  87.548  87.478  1.00  0.00           N
ATOM   1519  CA  ILE A  94      42.929  88.698  87.428  1.00  0.00           C
ATOM   1521  CB  ILE A  94      44.179  88.499  88.278  1.00  0.00           C
ATOM   1523  CG2 ILE A  94      45.059  89.768  88.206  1.00  0.00           C
ATOM   1527  CG1 ILE A  94      43.829  88.149  89.748  1.00  0.00           C
ATOM   1530  CD  ILE A  94      45.019  87.629  90.557  1.00  0.00           C
ATOM   1534  C   ILE A  94      43.349  88.949  85.988  1.00  0.00           C
ATOM   1535  O   ILE A  94      43.979  88.098  85.348  1.00  0.00           O
ATOM   1536  N   ALA A  95      43.029  90.118  85.408  1.00  0.00           N
ATOM   1538  CA  ALA A  95      43.349  90.418  84.036  1.00  0.00           C
ATOM   1540  CB  ALA A  95      42.099  91.009  83.358  1.00  0.00           C
ATOM   1544  C   ALA A  95      44.489  91.409  83.967  1.00  0.00           C
ATOM   1545  O   ALA A  95      44.469  92.459  84.617  1.00  0.00           O
ATOM   1546  N   VAL A  96      45.529  91.139  83.158  1.00  0.00           N
ATOM   1548  CA  VAL A  96      46.719  91.958  83.097  1.00  0.00           C
ATOM   1550  CB  VAL A  96      47.989  91.149  83.327  1.00  0.00           C
ATOM   1552  CG1 VAL A  96      49.229  92.058  83.448  1.00  0.00           C
ATOM   1556  CG2 VAL A  96      47.839  90.278  84.587  1.00  0.00           C
ATOM   1560  C   VAL A  96      46.769  92.669  81.757  1.00  0.00           C
ATOM   1561  O   VAL A  96      46.779  92.049  80.688  1.00  0.00           O
ATOM   1562  N   MET A  97      46.779  94.008  81.798  1.00  0.00           N
ATOM   1564  CA  MET A  97      47.009  94.889  80.668  1.00  0.00           C
ATOM   1566  CB  MET A  97      46.839  96.358  81.097  1.00  0.00           C
ATOM   1569  CG  MET A  97      45.409  96.678  81.567  1.00  0.00           C
ATOM   1572  SD  MET A  97      45.049  98.439  81.827  1.00  0.00           S
ATOM   1573  CE  MET A  97      45.229  98.949  80.088  1.00  0.00           C
ATOM   1577  C   MET A  97      48.389  94.728  80.028  1.00  0.00           C
ATOM   1578  O   MET A  97      49.339  94.458  80.758  1.00  0.00           O
ATOM   1579  N   PRO A  98      48.579  94.868  78.708  1.00  0.00           N
ATOM   1580  CD  PRO A  98      47.499  95.079  77.747  1.00  0.00           C
ATOM   1583  CA  PRO A  98      49.879  95.018  78.066  1.00  0.00           C
ATOM   1585  CB  PRO A  98      49.579  95.519  76.647  1.00  0.00           C
ATOM   1588  CG  PRO A  98      48.169  95.008  76.377  1.00  0.00           C
ATOM   1591  C   PRO A  98      50.919  95.878  78.768  1.00  0.00           C
ATOM   1592  O   PRO A  98      50.589  96.948  79.287  1.00  0.00           O
ATOM   1593  N   GLY A  99      52.179  95.428  78.778  1.00  0.00           N
ATOM   1595  CA  GLY A  99      53.209  96.049  79.567  1.00  0.00           C
ATOM   1598  C   GLY A  99      54.149  95.079  80.208  1.00  0.00           C
ATOM   1599  O   GLY A  99      53.919  93.868  80.268  1.00  0.00           O
ATOM   1600  N   GLU A 100      55.249  95.619  80.728  1.00  0.00           N
ATOM   1602  CA  GLU A 100      56.289  94.889  81.396  1.00  0.00           C
ATOM   1604  CB  GLU A 100      57.649  95.449  80.957  1.00  0.00           C
ATOM   1607  CG  GLU A 100      58.019  95.048  79.508  1.00  0.00           C
ATOM   1610  CD  GLU A 100      57.319  95.778  78.367  1.00  0.00           C
ATOM   1611  OE1 GLU A 100      57.079  97.009  78.498  1.00  0.00           O
ATOM   1612  OE2 GLU A 100      57.209  95.159  77.277  1.00  0.00           O
ATOM   1613  C   GLU A 100      56.219  95.008  82.908  1.00  0.00           C
ATOM   1614  O   GLU A 100      56.239  96.108  83.467  1.00  0.00           O
ATOM   1615  N   TYR A 101      56.149  93.858  83.607  1.00  0.00           N
ATOM   1617  CA  TYR A 101      55.949  93.779  85.036  1.00  0.00           C
ATOM   1619  CB  TYR A 101      54.629  93.009  85.348  1.00  0.00           C
ATOM   1622  CG  TYR A 101      53.449  93.719  84.717  1.00  0.00           C
ATOM   1623  CD1 TYR A 101      52.839  94.799  85.378  1.00  0.00           C
ATOM   1625  CE1 TYR A 101      51.769  95.479  84.777  1.00  0.00           C
ATOM   1627  CZ  TYR A 101      51.299  95.089  83.517  1.00  0.00           C
ATOM   1628  OH  TYR A 101      50.209  95.759  82.926  1.00  0.00           O
ATOM   1630  CD2 TYR A 101      52.949  93.308  83.467  1.00  0.00           C
ATOM   1632  CE2 TYR A 101      51.889  94.008  82.857  1.00  0.00           C
ATOM   1634  C   TYR A 101      57.129  93.089  85.706  1.00  0.00           C
ATOM   1635  O   TYR A 101      57.329  91.879  85.618  1.00  0.00           O
ATOM   1636  N   GLN A 102      57.969  93.849  86.448  1.00  0.00           N
ATOM   1638  CA  GLN A 102      59.179  93.278  87.048  1.00  0.00           C
ATOM   1640  CB  GLN A 102      60.409  94.218  87.037  1.00  0.00           C
ATOM   1643  CG  GLN A 102      61.699  93.588  87.658  1.00  0.00           C
ATOM   1646  CD  GLN A 102      62.849  94.579  87.897  1.00  0.00           C
ATOM   1647  OE1 GLN A 102      62.749  95.528  88.678  1.00  0.00           O
ATOM   1648  NE2 GLN A 102      64.008  94.308  87.288  1.00  0.00           N
ATOM   1651  C   GLN A 102      58.939  92.769  88.448  1.00  0.00           C
ATOM   1652  O   GLN A 102      58.349  93.429  89.307  1.00  0.00           O
ATOM   1653  N   GLY A 103      59.449  91.559  88.717  1.00  0.00           N
ATOM   1655  CA  GLY A 103      59.449  90.988  90.047  1.00  0.00           C
ATOM   1658  C   GLY A 103      58.749  89.689  90.036  1.00  0.00           C
ATOM   1659  O   GLY A 103      57.959  89.388  89.147  1.00  0.00           O
ATOM   1660  N   THR A 104      58.999  88.898  91.077  1.00  0.00           N
ATOM   1662  CA  THR A 104      58.339  87.629  91.327  1.00  0.00           C
ATOM   1664  CB  THR A 104      58.859  86.928  92.588  1.00  0.00           C
ATOM   1666  OG1 THR A 104      58.969  87.849  93.667  1.00  0.00           O
ATOM   1668  CG2 THR A 104      60.279  86.439  92.318  1.00  0.00           C
ATOM   1672  C   THR A 104      56.819  87.699  91.426  1.00  0.00           C
ATOM   1673  O   THR A 104      56.259  88.698  91.887  1.00  0.00           O
ATOM   1674  N   VAL A 105      56.129  86.638  90.998  1.00  0.00           N
ATOM   1676  CA  VAL A 105      54.729  86.419  91.318  1.00  0.00           C
ATOM   1678  CB  VAL A 105      53.829  86.409  90.077  1.00  0.00           C
ATOM   1680  CG1 VAL A 105      52.359  86.149  90.488  1.00  0.00           C
ATOM   1684  CG2 VAL A 105      53.939  87.758  89.357  1.00  0.00           C
ATOM   1688  C   VAL A 105      54.629  85.089  92.037  1.00  0.00           C
ATOM   1689  O   VAL A 105      54.889  84.028  91.467  1.00  0.00           O
ATOM   1690  N   TYR A 106      54.249  85.118  93.327  1.00  0.00           N
ATOM   1692  CA  TYR A 106      53.999  83.939  94.128  1.00  0.00           C
ATOM   1694  CB  TYR A 106      54.739  83.989  95.497  1.00  0.00           C
ATOM   1697  CG  TYR A 106      56.249  83.919  95.448  1.00  0.00           C
ATOM   1698  CD1 TYR A 106      56.989  83.618  94.287  1.00  0.00           C
ATOM   1700  CE1 TYR A 106      58.399  83.598  94.327  1.00  0.00           C
ATOM   1702  CZ  TYR A 106      59.059  83.849  95.528  1.00  0.00           C
ATOM   1703  OH  TYR A 106      60.459  83.858  95.566  1.00  0.00           O
ATOM   1705  CD2 TYR A 106      56.939  84.129  96.647  1.00  0.00           C
ATOM   1707  CE2 TYR A 106      58.329  84.099  96.698  1.00  0.00           C
ATOM   1709  C   TYR A 106      52.509  83.798  94.368  1.00  0.00           C
ATOM   1710  O   TYR A 106      51.849  84.659  94.967  1.00  0.00           O
ATOM   1711  N   VAL A 107      51.919  82.699  93.857  1.00  0.00           N
ATOM   1713  CA  VAL A 107      50.509  82.408  94.036  1.00  0.00           C
ATOM   1715  CB  VAL A 107      49.819  82.029  92.728  1.00  0.00           C
ATOM   1717  CG1 VAL A 107      48.289  82.039  92.967  1.00  0.00           C
ATOM   1721  CG2 VAL A 107      50.199  83.019  91.607  1.00  0.00           C
ATOM   1725  C   VAL A 107      50.369  81.269  95.057  1.00  0.00           C
ATOM   1726  O   VAL A 107      50.569  80.099  94.698  1.00  0.00           O
ATOM   1727  N   PRO A 108      50.059  81.538  96.327  1.00  0.00           N
ATOM   1728  CD  PRO A 108      49.529  82.818  96.798  1.00  0.00           C
ATOM   1731  CA  PRO A 108      49.949  80.509  97.347  1.00  0.00           C
ATOM   1733  CB  PRO A 108      49.779  81.319  98.646  1.00  0.00           C
ATOM   1736  CG  PRO A 108      48.989  82.548  98.206  1.00  0.00           C
ATOM   1739  C   PRO A 108      48.829  79.529  97.108  1.00  0.00           C
ATOM   1740  O   PRO A 108      47.929  79.759  96.286  1.00  0.00           O
ATOM   1741  N   ALA A 109      48.859  78.399  97.838  1.00  0.00           N
ATOM   1743  CA  ALA A 109      47.719  77.519  97.868  1.00  0.00           C
ATOM   1745  CB  ALA A 109      48.069  76.179  98.488  1.00  0.00           C
ATOM   1749  C   ALA A 109      46.499  78.149  98.517  1.00  0.00           C
ATOM   1750  O   ALA A 109      46.579  79.099  99.298  1.00  0.00           O
ATOM   1751  N   ALA A 110      45.309  77.689  98.118  1.00  0.00           N
ATOM   1753  CA  ALA A 110      44.129  78.409  98.477  1.00  0.00           C
ATOM   1755  CB  ALA A 110      43.999  79.708  97.646  1.00  0.00           C
ATOM   1759  C   ALA A 110      42.949  77.489  98.268  1.00  0.00           C
ATOM   1760  O   ALA A 110      43.059  76.509  97.528  1.00  0.00           O
ATOM   1761  N   PRO A 111      41.799  77.769  98.877  1.00  0.00           N
ATOM   1762  CD  PRO A 111      41.649  78.729  99.967  1.00  0.00           C
ATOM   1765  CA  PRO A 111      40.599  76.979  98.657  1.00  0.00           C
ATOM   1767  CB  PRO A 111      39.679  77.429  99.808  1.00  0.00           C
ATOM   1770  CG  PRO A 111      40.139  78.869 100.107  1.00  0.00           C
ATOM   1773  C   PRO A 111      39.958  77.278  97.318  1.00  0.00           C
ATOM   1774  O   PRO A 111      39.059  76.539  96.908  1.00  0.00           O
ATOM   1775  N   GLY A 112      40.368  78.388  96.658  1.00  0.00           N
ATOM   1777  CA  GLY A 112      39.889  78.778  95.348  1.00  0.00           C
ATOM   1780  C   GLY A 112      41.049  78.858  94.397  1.00  0.00           C
ATOM   1781  O   GLY A 112      42.188  79.099  94.777  1.00  0.00           O
ATOM   1782  N   GLY A 113      40.739  78.699  93.097  1.00  0.00           N
ATOM   1784  CA  GLY A 113      41.689  78.739  92.008  1.00  0.00           C
ATOM   1787  C   GLY A 113      41.879  80.118  91.458  1.00  0.00           C
ATOM   1788  O   GLY A 113      40.938  80.919  91.367  1.00  0.00           O
ATOM   1789  N   ILE A 114      43.099  80.418  91.007  1.00  0.00           N
ATOM   1791  CA  ILE A 114      43.459  81.739  90.488  1.00  0.00           C
ATOM   1793  CB  ILE A 114      44.719  82.319  91.138  1.00  0.00           C
ATOM   1795  CG2 ILE A 114      45.159  83.629  90.448  1.00  0.00           C
ATOM   1799  CG1 ILE A 114      44.519  82.529  92.658  1.00  0.00           C
ATOM   1802  CD  ILE A 114      43.739  83.798  93.018  1.00  0.00           C
ATOM   1806  C   ILE A 114      43.669  81.708  88.988  1.00  0.00           C
ATOM   1807  O   ILE A 114      44.629  81.129  88.438  1.00  0.00           O
ATOM   1808  N   THR A 115      42.809  82.418  88.247  1.00  0.00           N
ATOM   1810  CA  THR A 115      43.029  82.678  86.838  1.00  0.00           C
ATOM   1812  CB  THR A 115      41.759  82.669  86.038  1.00  0.00           C
ATOM   1814  OG1 THR A 115      41.069  81.449  86.286  1.00  0.00           O
ATOM   1816  CG2 THR A 115      42.069  82.748  84.528  1.00  0.00           C
ATOM   1820  C   THR A 115      43.749  83.998  86.647  1.00  0.00           C
ATOM   1821  O   THR A 115      43.368  85.029  87.198  1.00  0.00           O
ATOM   1822  N   LEU A 116      44.839  83.989  85.858  1.00  0.00           N
ATOM   1824  CA  LEU A 116      45.609  85.169  85.528  1.00  0.00           C
ATOM   1826  CB  LEU A 116      47.019  85.099  86.167  1.00  0.00           C
ATOM   1829  CG  LEU A 116      47.919  86.339  85.957  1.00  0.00           C
ATOM   1831  CD1 LEU A 116      47.399  87.548  86.738  1.00  0.00           C
ATOM   1835  CD2 LEU A 116      49.349  86.028  86.396  1.00  0.00           C
ATOM   1839  C   LEU A 116      45.719  85.169  84.018  1.00  0.00           C
ATOM   1840  O   LEU A 116      46.059  84.138  83.438  1.00  0.00           O
ATOM   1841  N   TYR A 117      45.379  86.269  83.327  1.00  0.00           N
ATOM   1843  CA  TYR A 117      45.389  86.248  81.887  1.00  0.00           C
ATOM   1845  CB  TYR A 117      44.049  85.769  81.268  1.00  0.00           C
ATOM   1848  CG  TYR A 117      42.869  86.678  81.548  1.00  0.00           C
ATOM   1849  CD1 TYR A 117      42.129  86.549  82.738  1.00  0.00           C
ATOM   1851  CE1 TYR A 117      40.969  87.308  82.938  1.00  0.00           C
ATOM   1853  CZ  TYR A 117      40.549  88.208  81.956  1.00  0.00           C
ATOM   1854  OH  TYR A 117      39.359  88.928  82.148  1.00  0.00           O
ATOM   1856  CD2 TYR A 117      42.449  87.599  80.588  1.00  0.00           C
ATOM   1858  CE2 TYR A 117      41.299  88.378  80.787  1.00  0.00           C
ATOM   1860  C   TYR A 117      45.789  87.599  81.327  1.00  0.00           C
ATOM   1861  O   TYR A 117      45.519  88.649  81.908  1.00  0.00           O
ATOM   1862  N   GLY A 118      46.479  87.589  80.176  1.00  0.00           N
ATOM   1864  CA  GLY A 118      46.859  88.809  79.478  1.00  0.00           C
ATOM   1867  C   GLY A 118      45.769  89.269  78.547  1.00  0.00           C
ATOM   1868  O   GLY A 118      45.039  88.478  77.967  1.00  0.00           O
ATOM   1869  N   THR A 119      45.649  90.589  78.358  1.00  0.00           N
ATOM   1871  CA  THR A 119      44.589  91.158  77.528  1.00  0.00           C
ATOM   1873  CB  THR A 119      43.769  92.209  78.278  1.00  0.00           C
ATOM   1875  OG1 THR A 119      44.549  93.308  78.717  1.00  0.00           O
ATOM   1877  CG2 THR A 119      43.189  91.519  79.528  1.00  0.00           C
ATOM   1881  C   THR A 119      45.109  91.729  76.228  1.00  0.00           C
ATOM   1882  O   THR A 119      44.379  92.378  75.497  1.00  0.00           O
ATOM   1883  N   GLY A 120      46.389  91.459  75.908  1.00  0.00           N
ATOM   1885  CA  GLY A 120      47.019  91.818  74.637  1.00  0.00           C
ATOM   1888  C   GLY A 120      46.509  91.079  73.438  1.00  0.00           C
ATOM   1889  O   GLY A 120      45.739  90.118  73.528  1.00  0.00           O
ATOM   1890  N   GLU A 121      47.009  91.498  72.257  1.00  0.00           N
ATOM   1892  CA  GLU A 121      46.799  90.829  70.988  1.00  0.00           C
ATOM   1894  CB  GLU A 121      47.329  91.699  69.817  1.00  0.00           C
ATOM   1897  CG  GLU A 121      47.449  91.009  68.427  1.00  0.00           C
ATOM   1900  CD  GLU A 121      46.159  90.439  67.897  1.00  0.00           C
ATOM   1901  OE1 GLU A 121      45.069  90.759  68.448  1.00  0.00           O
ATOM   1902  OE2 GLU A 121      46.229  89.519  67.037  1.00  0.00           O
ATOM   1903  C   GLU A 121      47.409  89.439  70.958  1.00  0.00           C
ATOM   1904  O   GLU A 121      46.749  88.488  70.518  1.00  0.00           O
ATOM   1905  N   LYS A 122      48.649  89.339  71.488  1.00  0.00           N
ATOM   1907  CA  LYS A 122      49.529  88.189  71.518  1.00  0.00           C
ATOM   1909  CB  LYS A 122      50.809  88.459  70.668  1.00  0.00           C
ATOM   1912  CG  LYS A 122      50.519  88.919  69.228  1.00  0.00           C
ATOM   1915  CD  LYS A 122      51.759  88.868  68.308  1.00  0.00           C
ATOM   1918  CE  LYS A 122      51.519  89.358  66.868  1.00  0.00           C
ATOM   1921  NZ  LYS A 122      51.119  90.789  66.868  1.00  0.00           N
ATOM   1925  C   LYS A 122      50.019  87.968  72.958  1.00  0.00           C
ATOM   1926  O   LYS A 122      49.939  88.879  73.788  1.00  0.00           O
ATOM   1927  N   PRO A 123      50.599  86.808  73.308  1.00  0.00           N
ATOM   1928  CD  PRO A 123      50.439  85.558  72.568  1.00  0.00           C
ATOM   1931  CA  PRO A 123      51.089  86.568  74.677  1.00  0.00           C
ATOM   1933  CB  PRO A 123      51.479  85.079  74.668  1.00  0.00           C
ATOM   1936  CG  PRO A 123      50.549  84.469  73.628  1.00  0.00           C
ATOM   1939  C   PRO A 123      52.289  87.419  75.047  1.00  0.00           C
ATOM   1940  O   PRO A 123      52.569  87.638  76.228  1.00  0.00           O
ATOM   1941  N   ILE A 124      53.049  87.879  74.048  1.00  0.00           N
ATOM   1943  CA  ILE A 124      54.269  88.649  74.238  1.00  0.00           C
ATOM   1945  CB  ILE A 124      55.139  88.569  72.978  1.00  0.00           C
ATOM   1947  CG2 ILE A 124      54.549  89.439  71.848  1.00  0.00           C
ATOM   1951  CG1 ILE A 124      56.609  88.938  73.238  1.00  0.00           C
ATOM   1954  CD  ILE A 124      57.339  88.028  74.238  1.00  0.00           C
ATOM   1958  C   ILE A 124      54.009  90.089  74.677  1.00  0.00           C
ATOM   1959  O   ILE A 124      54.889  90.769  75.217  1.00  0.00           O
ATOM   1960  N   ASP A 125      52.769  90.589  74.528  1.00  0.00           N
ATOM   1962  CA  ASP A 125      52.329  91.909  74.928  1.00  0.00           C
ATOM   1964  CB  ASP A 125      50.938  92.198  74.297  1.00  0.00           C
ATOM   1967  CG  ASP A 125      50.929  92.139  72.768  1.00  0.00           C
ATOM   1968  OD1 ASP A 125      52.019  92.228  72.158  1.00  0.00           O
ATOM   1969  OD2 ASP A 125      49.809  92.088  72.198  1.00  0.00           O
ATOM   1970  C   ASP A 125      52.258  92.049  76.458  1.00  0.00           C
ATOM   1971  O   ASP A 125      52.379  93.138  77.008  1.00  0.00           O
ATOM   1972  N   VAL A 126      52.109  90.929  77.198  1.00  0.00           N
ATOM   1974  CA  VAL A 126      52.188  90.929  78.657  1.00  0.00           C
ATOM   1976  CB  VAL A 126      50.959  90.299  79.327  1.00  0.00           C
ATOM   1978  CG1 VAL A 126      51.119  90.288  80.867  1.00  0.00           C
ATOM   1982  CG2 VAL A 126      49.729  91.139  78.948  1.00  0.00           C
ATOM   1986  C   VAL A 126      53.429  90.188  79.107  1.00  0.00           C
ATOM   1987  O   VAL A 126      53.559  88.979  78.948  1.00  0.00           O
ATOM   1988  N   LYS A 127      54.389  90.909  79.707  1.00  0.00           N
ATOM   1990  CA  LYS A 127      55.659  90.349  80.127  1.00  0.00           C
ATOM   1992  CB  LYS A 127      56.869  91.049  79.467  1.00  0.00           C
ATOM   1995  CG  LYS A 127      56.849  90.969  77.938  1.00  0.00           C
ATOM   1998  CD  LYS A 127      58.109  91.608  77.327  1.00  0.00           C
ATOM   2001  CE  LYS A 127      58.079  91.739  75.808  1.00  0.00           C
ATOM   2004  NZ  LYS A 127      56.959  92.618  75.438  1.00  0.00           N
ATOM   2008  C   LYS A 127      55.849  90.398  81.628  1.00  0.00           C
ATOM   2009  O   LYS A 127      55.689  91.428  82.288  1.00  0.00           O
ATOM   2010  N   ILE A 128      56.208  89.239  82.178  1.00  0.00           N
ATOM   2012  CA  ILE A 128      56.509  88.979  83.558  1.00  0.00           C
ATOM   2014  CB  ILE A 128      55.559  87.909  84.118  1.00  0.00           C
ATOM   2016  CG2 ILE A 128      55.919  87.548  85.577  1.00  0.00           C
ATOM   2020  CG1 ILE A 128      54.079  88.359  83.967  1.00  0.00           C
ATOM   2023  CD  ILE A 128      53.039  87.329  84.438  1.00  0.00           C
ATOM   2027  C   ILE A 128      57.949  88.478  83.568  1.00  0.00           C
ATOM   2028  O   ILE A 128      58.269  87.518  82.857  1.00  0.00           O
ATOM   2029  N   GLY A 129      58.859  89.089  84.347  1.00  0.00           N
ATOM   2031  CA  GLY A 129      60.209  88.569  84.447  1.00  0.00           C
ATOM   2034  C   GLY A 129      60.999  89.159  85.566  1.00  0.00           C
ATOM   2035  O   GLY A 129      60.589  90.169  86.157  1.00  0.00           O
ATOM   2036  N   LEU A 130      62.169  88.569  85.877  1.00  0.00           N
ATOM   2038  CA  LEU A 130      63.029  88.998  86.967  1.00  0.00           C
ATOM   2040  CB  LEU A 130      62.339  88.989  88.358  1.00  0.00           C
ATOM   2043  CG  LEU A 130      63.239  89.428  89.548  1.00  0.00           C
ATOM   2045  CD1 LEU A 130      63.319  90.948  89.678  1.00  0.00           C
ATOM   2049  CD2 LEU A 130      62.769  88.758  90.837  1.00  0.00           C
ATOM   2053  C   LEU A 130      64.219  88.068  87.087  1.00  0.00           C
ATOM   2054  O   LEU A 130      64.079  86.888  87.417  1.00  0.00           O
ATOM   2055  N   SER A 131      65.439  88.588  86.847  1.00  0.00           N
ATOM   2057  CA  SER A 131      66.679  87.818  86.816  1.00  0.00           C
ATOM   2059  CB  SER A 131      67.918  88.719  86.548  1.00  0.00           C
ATOM   2062  OG  SER A 131      67.609  89.749  85.597  1.00  0.00           O
ATOM   2064  C   SER A 131      66.969  87.079  88.118  1.00  0.00           C
ATOM   2065  O   SER A 131      67.258  87.699  89.137  1.00  0.00           O
ATOM   2066  N   LEU A 132      66.919  85.729  88.107  1.00  0.00           N
ATOM   2068  CA  LEU A 132      67.249  84.939  89.287  1.00  0.00           C
ATOM   2070  CB  LEU A 132      66.008  84.428  90.077  1.00  0.00           C
ATOM   2073  CG  LEU A 132      65.109  85.528  90.706  1.00  0.00           C
ATOM   2075  CD1 LEU A 132      63.819  84.908  91.257  1.00  0.00           C
ATOM   2079  CD2 LEU A 132      65.829  86.329  91.807  1.00  0.00           C
ATOM   2083  C   LEU A 132      68.098  83.739  88.887  1.00  0.00           C
ATOM   2084  O   LEU A 132      67.739  82.969  87.997  1.00  0.00           O
ATOM   2085  N   ASP A 133      69.219  83.518  89.587  1.00  0.00           N
ATOM   2087  CA  ASP A 133      70.059  82.358  89.427  1.00  0.00           C
ATOM   2089  CB  ASP A 133      71.539  82.759  89.118  1.00  0.00           C
ATOM   2092  CG  ASP A 133      72.429  81.589  88.717  1.00  0.00           C
ATOM   2093  OD1 ASP A 133      71.969  80.428  88.617  1.00  0.00           O
ATOM   2094  OD2 ASP A 133      73.649  81.818  88.517  1.00  0.00           O
ATOM   2095  C   ASP A 133      69.979  81.538  90.697  1.00  0.00           C
ATOM   2096  O   ASP A 133      70.069  82.019  91.816  1.00  0.00           O
ATOM   2097  N   GLY A 134      69.839  80.209  90.577  1.00  0.00           N
ATOM   2099  CA  GLY A 134      69.889  79.289  91.707  1.00  0.00           C
ATOM   2102  C   GLY A 134      71.249  79.239  92.327  1.00  0.00           C
ATOM   2103  O   GLY A 134      71.429  78.769  93.448  1.00  0.00           O
ATOM   2104  N   GLY A 135      72.268  79.739  91.598  1.00  0.00           N
ATOM   2106  CA  GLY A 135      73.629  79.959  92.077  1.00  0.00           C
ATOM   2109  C   GLY A 135      73.848  81.289  92.728  1.00  0.00           C
ATOM   2110  O   GLY A 135      74.989  81.649  92.948  1.00  0.00           O
ATOM   2111  N   MET A 136      72.799  82.079  93.007  1.00  0.00           N
ATOM   2113  CA  MET A 136      72.969  83.349  93.678  1.00  0.00           C
ATOM   2115  CB  MET A 136      71.988  84.399  93.147  1.00  0.00           C
ATOM   2118  CG  MET A 136      70.569  84.329  93.737  1.00  0.00           C
ATOM   2121  SD  MET A 136      69.288  85.008  92.646  1.00  0.00           S
ATOM   2122  CE  MET A 136      70.229  86.479  92.188  1.00  0.00           C
ATOM   2126  C   MET A 136      72.878  83.208  95.198  1.00  0.00           C
ATOM   2127  O   MET A 136      72.289  82.278  95.737  1.00  0.00           O
ATOM   2128  N   SER A 137      73.518  84.159  95.918  1.00  0.00           N
ATOM   2130  CA  SER A 137      73.508  84.189  97.378  1.00  0.00           C
ATOM   2132  CB  SER A 137      74.528  85.189  98.028  1.00  0.00           C
ATOM   2135  OG  SER A 137      74.099  86.549  97.997  1.00  0.00           O
ATOM   2137  C   SER A 137      72.118  84.498  97.926  1.00  0.00           C
ATOM   2138  O   SER A 137      71.359  85.248  97.308  1.00  0.00           O
ATOM   2139  N   PRO A 138      71.708  83.959  99.067  1.00  0.00           N
ATOM   2140  CD  PRO A 138      72.279  82.748  99.658  1.00  0.00           C
ATOM   2143  CA  PRO A 138      70.509  84.388  99.767  1.00  0.00           C
ATOM   2145  CB  PRO A 138      70.499  83.569 101.058  1.00  0.00           C
ATOM   2148  CG  PRO A 138      71.239  82.289 100.677  1.00  0.00           C
ATOM   2151  C   PRO A 138      70.379  85.888  99.997  1.00  0.00           C
ATOM   2152  O   PRO A 138      69.259  86.398  99.928  1.00  0.00           O
ATOM   2153  N   ALA A 139      71.488  86.589 100.317  1.00  0.00           N
ATOM   2155  CA  ALA A 139      71.499  88.028 100.528  1.00  0.00           C
ATOM   2157  CB  ALA A 139      72.869  88.478 101.068  1.00  0.00           C
ATOM   2161  C   ALA A 139      71.139  88.839  99.307  1.00  0.00           C
ATOM   2162  O   ALA A 139      70.278  89.719  99.368  1.00  0.00           O
ATOM   2163  N   ASP A 140      71.749  88.509  98.147  1.00  0.00           N
ATOM   2165  CA  ASP A 140      71.379  89.089  96.878  1.00  0.00           C
ATOM   2167  CB  ASP A 140      72.329  88.608  95.758  1.00  0.00           C
ATOM   2170  CG  ASP A 140      73.739  89.159  95.908  1.00  0.00           C
ATOM   2171  OD1 ASP A 140      74.148  89.609  97.008  1.00  0.00           O
ATOM   2172  OD2 ASP A 140      74.479  89.049  94.888  1.00  0.00           O
ATOM   2173  C   ASP A 140      69.938  88.748  96.548  1.00  0.00           C
ATOM   2174  O   ASP A 140      69.139  89.619  96.208  1.00  0.00           O
ATOM   2175  N   TRP A 141      69.549  87.469  96.707  1.00  0.00           N
ATOM   2177  CA  TRP A 141      68.229  86.948  96.377  1.00  0.00           C
ATOM   2179  CB  TRP A 141      68.189  85.418  96.647  1.00  0.00           C
ATOM   2182  CG  TRP A 141      66.909  84.719  96.318  1.00  0.00           C
ATOM   2183  CD1 TRP A 141      66.619  84.079  95.137  1.00  0.00           C
ATOM   2185  NE1 TRP A 141      65.339  83.569  95.198  1.00  0.00           N
ATOM   2187  CE2 TRP A 141      64.779  83.909  96.387  1.00  0.00           C
ATOM   2188  CD2 TRP A 141      65.738  84.619  97.137  1.00  0.00           C
ATOM   2189  CE3 TRP A 141      65.418  85.048  98.428  1.00  0.00           C
ATOM   2191  CZ3 TRP A 141      64.119  84.858  98.896  1.00  0.00           C
ATOM   2193  CZ2 TRP A 141      63.499  83.689  96.868  1.00  0.00           C
ATOM   2195  CH2 TRP A 141      63.169  84.219  98.118  1.00  0.00           C
ATOM   2197  C   TRP A 141      67.118  87.669  97.127  1.00  0.00           C
ATOM   2198  O   TRP A 141      66.109  88.068  96.558  1.00  0.00           O
ATOM   2199  N   ARG A 142      67.299  87.898  98.448  1.00  0.00           N
ATOM   2201  CA  ARG A 142      66.359  88.689  99.217  1.00  0.00           C
ATOM   2203  CB  ARG A 142      66.699  88.679 100.728  1.00  0.00           C
ATOM   2206  CG  ARG A 142      66.479  87.329 101.448  1.00  0.00           C
ATOM   2209  CD  ARG A 142      66.559  87.439 102.988  1.00  0.00           C
ATOM   2212  NE  ARG A 142      67.969  87.788 103.337  1.00  0.00           N
ATOM   2214  CZ  ARG A 142      68.939  86.909 103.467  1.00  0.00           C
ATOM   2215  NH1 ARG A 142      68.769  85.608 103.507  1.00  0.00           N
ATOM   2218  NH2 ARG A 142      70.169  87.368 103.607  1.00  0.00           N
ATOM   2221  C   ARG A 142      66.199  90.129  98.737  1.00  0.00           C
ATOM   2222  O   ARG A 142      65.089  90.668  98.737  1.00  0.00           O
ATOM   2223  N   HIS A 143      67.299  90.778  98.298  1.00  0.00           N
ATOM   2225  CA  HIS A 143      67.258  92.088  97.688  1.00  0.00           C
ATOM   2227  CB  HIS A 143      68.659  92.699  97.528  1.00  0.00           C
ATOM   2230  ND1 HIS A 143      68.649  95.148  98.077  1.00  0.00           N
ATOM   2231  CG  HIS A 143      68.599  94.138  97.127  1.00  0.00           C
ATOM   2232  CE1 HIS A 143      68.649  96.268  97.378  1.00  0.00           C
ATOM   2234  NE2 HIS A 143      68.618  96.039  96.038  1.00  0.00           N
ATOM   2236  CD2 HIS A 143      68.599  94.668  95.877  1.00  0.00           C
ATOM   2238  C   HIS A 143      66.519  92.209  96.357  1.00  0.00           C
ATOM   2239  O   HIS A 143      65.889  93.238  96.138  1.00  0.00           O
ATOM   2240  N   ASP A 144      66.598  91.198  95.438  1.00  0.00           N
ATOM   2242  CA  ASP A 144      65.989  91.248  94.098  1.00  0.00           C
ATOM   2244  CB  ASP A 144      66.889  90.678  92.948  1.00  0.00           C
ATOM   2247  CG  ASP A 144      68.209  91.409  92.738  1.00  0.00           C
ATOM   2248  OD1 ASP A 144      68.209  92.659  92.838  1.00  0.00           O
ATOM   2249  OD2 ASP A 144      69.199  90.749  92.308  1.00  0.00           O
ATOM   2250  C   ASP A 144      64.669  90.468  94.018  1.00  0.00           C
ATOM   2251  O   ASP A 144      63.909  90.659  93.066  1.00  0.00           O
ATOM   2252  N   VAL A 145      64.309  89.649  95.018  1.00  0.00           N
ATOM   2254  CA  VAL A 145      62.959  89.108  95.127  1.00  0.00           C
ATOM   2256  CB  VAL A 145      62.979  87.699  95.688  1.00  0.00           C
ATOM   2258  CG1 VAL A 145      61.579  87.159  96.058  1.00  0.00           C
ATOM   2262  CG2 VAL A 145      63.599  86.808  94.598  1.00  0.00           C
ATOM   2266  C   VAL A 145      62.019  90.018  95.918  1.00  0.00           C
ATOM   2267  O   VAL A 145      60.829  90.138  95.607  1.00  0.00           O
ATOM   2268  N   ASN A 146      62.539  90.708  96.947  1.00  0.00           N
ATOM   2270  CA  ASN A 146      61.729  91.549  97.786  1.00  0.00           C
ATOM   2272  CB  ASN A 146      61.769  90.918  99.198  1.00  0.00           C
ATOM   2275  CG  ASN A 146      60.759  91.568 100.107  1.00  0.00           C
ATOM   2276  OD1 ASN A 146      60.029  92.508  99.788  1.00  0.00           O
ATOM   2277  ND2 ASN A 146      60.669  91.018 101.327  1.00  0.00           N
ATOM   2280  C   ASN A 146      62.269  92.968  97.817  1.00  0.00           C
ATOM   2281  O   ASN A 146      63.329  93.189  98.398  1.00  0.00           O
ATOM   2282  N   PRO A 147      61.559  93.959  97.297  1.00  0.00           N
ATOM   2283  CD  PRO A 147      60.949  93.898  95.957  1.00  0.00           C
ATOM   2286  CA  PRO A 147      61.899  95.328  97.617  1.00  0.00           C
ATOM   2288  CB  PRO A 147      62.209  95.978  96.257  1.00  0.00           C
ATOM   2291  CG  PRO A 147      61.619  95.059  95.188  1.00  0.00           C
ATOM   2294  C   PRO A 147      60.699  95.959  98.268  1.00  0.00           C
ATOM   2295  O   PRO A 147      59.549  95.689  97.878  1.00  0.00           O
ATOM   2296  N   ARG A 148      60.929  96.799  99.278  1.00  0.00           N
ATOM   2298  CA  ARG A 148      59.939  97.709  99.838  1.00  0.00           C
ATOM   2300  CB  ARG A 148      59.229  98.579  98.757  1.00  0.00           C
ATOM   2303  CG  ARG A 148      60.279  99.339  97.917  1.00  0.00           C
ATOM   2306  CD  ARG A 148      59.809 100.178  96.728  1.00  0.00           C
ATOM   2309  NE  ARG A 148      60.259  99.549  95.438  1.00  0.00           N
ATOM   2311  CZ  ARG A 148      59.779  98.448  94.878  1.00  0.00           C
ATOM   2312  NH1 ARG A 148      58.789  97.769  95.408  1.00  0.00           N
ATOM   2315  NH2 ARG A 148      60.349  98.009  93.768  1.00  0.00           N
ATOM   2318  C   ARG A 148      58.939  97.028 100.747  1.00  0.00           C
ATOM   2319  O   ARG A 148      58.019  97.669 101.257  1.00  0.00           O
ATOM   2320  N   GLY A 149      59.109  95.729 101.047  1.00  0.00           N
ATOM   2322  CA  GLY A 149      58.139  94.948 101.807  1.00  0.00           C
ATOM   2325  C   GLY A 149      57.099  94.339 100.938  1.00  0.00           C
ATOM   2326  O   GLY A 149      55.919  94.288 101.268  1.00  0.00           O
ATOM   2327  N   LYS A 150      57.509  93.839  99.767  1.00  0.00           N
ATOM   2329  CA  LYS A 150      56.659  93.038  98.908  1.00  0.00           C
ATOM   2331  CB  LYS A 150      57.399  92.769  97.588  1.00  0.00           C
ATOM   2334  CG  LYS A 150      56.579  91.958  96.588  1.00  0.00           C
ATOM   2337  CD  LYS A 150      57.319  91.818  95.257  1.00  0.00           C
ATOM   2340  CE  LYS A 150      56.479  91.058  94.228  1.00  0.00           C
ATOM   2343  NZ  LYS A 150      57.269  90.869  93.007  1.00  0.00           N
ATOM   2347  C   LYS A 150      56.199  91.739  99.567  1.00  0.00           C
ATOM   2348  O   LYS A 150      55.049  91.329  99.408  1.00  0.00           O
ATOM   2349  N   TYR A 151      57.089  91.108 100.348  1.00  0.00           N
ATOM   2351  CA  TYR A 151      56.759  89.939 101.157  1.00  0.00           C
ATOM   2353  CB  TYR A 151      57.589  88.698 100.737  1.00  0.00           C
ATOM   2356  CG  TYR A 151      57.359  88.389  99.278  1.00  0.00           C
ATOM   2357  CD1 TYR A 151      56.179  87.758  98.867  1.00  0.00           C
ATOM   2359  CE1 TYR A 151      55.938  87.498  97.507  1.00  0.00           C
ATOM   2361  CZ  TYR A 151      56.899  87.818  96.548  1.00  0.00           C
ATOM   2362  OH  TYR A 151      56.649  87.548  95.188  1.00  0.00           O
ATOM   2364  CD2 TYR A 151      58.329  88.709  98.308  1.00  0.00           C
ATOM   2366  CE2 TYR A 151      58.109  88.418  96.947  1.00  0.00           C
ATOM   2368  C   TYR A 151      57.019  90.248 102.627  1.00  0.00           C
ATOM   2369  O   TYR A 151      58.089  90.759 102.988  1.00  0.00           O
ATOM   2370  N   MET A 152      56.049  89.969 103.507  1.00  0.00           N
ATOM   2372  CA  MET A 152      56.089  90.299 104.928  1.00  0.00           C
ATOM   2374  CB  MET A 152      55.509  91.699 105.277  1.00  0.00           C
ATOM   2377  CG  MET A 152      56.159  92.858 104.508  1.00  0.00           C
ATOM   2380  SD  MET A 152      55.699  94.509 105.117  1.00  0.00           S
ATOM   2381  CE  MET A 152      56.569  94.469 106.717  1.00  0.00           C
ATOM   2385  C   MET A 152      55.229  89.288 105.668  1.00  0.00           C
ATOM   2386  O   MET A 152      54.309  88.748 105.047  1.00  0.00           O
ATOM   2387  N   PRO A 153      55.439  88.989 106.947  1.00  0.00           N
ATOM   2388  CD  PRO A 153      56.599  89.409 107.738  1.00  0.00           C
ATOM   2391  CA  PRO A 153      54.489  88.238 107.768  1.00  0.00           C
ATOM   2393  CB  PRO A 153      55.119  88.208 109.158  1.00  0.00           C
ATOM   2396  CG  PRO A 153      56.609  88.409 108.877  1.00  0.00           C
ATOM   2399  C   PRO A 153      53.089  88.829 107.747  1.00  0.00           C
ATOM   2400  O   PRO A 153      52.929  90.039 107.926  1.00  0.00           O
ATOM   2401  N   GLY A 154      52.059  88.019 107.467  1.00  0.00           N
ATOM   2403  CA  GLY A 154      50.669  88.469 107.396  1.00  0.00           C
ATOM   2406  C   GLY A 154      50.249  88.938 106.027  1.00  0.00           C
ATOM   2407  O   GLY A 154      49.089  89.288 105.827  1.00  0.00           O
ATOM   2408  N   LYS A 155      51.189  88.919 105.057  1.00  0.00           N
ATOM   2410  CA  LYS A 155      50.879  89.019 103.638  1.00  0.00           C
ATOM   2412  CB  LYS A 155      51.919  89.829 102.808  1.00  0.00           C
ATOM   2415  CG  LYS A 155      51.939  91.329 103.088  1.00  0.00           C
ATOM   2418  CD  LYS A 155      52.679  92.098 101.978  1.00  0.00           C
ATOM   2421  CE  LYS A 155      52.709  93.608 102.238  1.00  0.00           C
ATOM   2424  NZ  LYS A 155      53.169  94.379 101.077  1.00  0.00           N
ATOM   2428  C   LYS A 155      50.739  87.618 103.037  1.00  0.00           C
ATOM   2429  O   LYS A 155      51.479  86.718 103.467  1.00  0.00           O
ATOM   2430  N   PRO A 156      49.839  87.338 102.098  1.00  0.00           N
ATOM   2431  CD  PRO A 156      48.809  88.278 101.647  1.00  0.00           C
ATOM   2434  CA  PRO A 156      49.879  86.149 101.237  1.00  0.00           C
ATOM   2436  CB  PRO A 156      48.779  86.428 100.198  1.00  0.00           C
ATOM   2439  CG  PRO A 156      47.819  87.389 100.898  1.00  0.00           C
ATOM   2442  C   PRO A 156      51.259  85.779 100.677  1.00  0.00           C
ATOM   2443  O   PRO A 156      52.129  86.629 100.566  1.00  0.00           O
ATOM   2444  N   ALA A 157      51.499  84.479 100.438  1.00  0.00           N
ATOM   2446  CA  ALA A 157      52.769  83.949  99.967  1.00  0.00           C
ATOM   2448  CB  ALA A 157      53.079  84.428  98.538  1.00  0.00           C
ATOM   2452  C   ALA A 157      53.969  84.129 100.898  1.00  0.00           C
ATOM   2453  O   ALA A 157      55.109  83.829 100.528  1.00  0.00           O
ATOM   2454  N   TRP A 158      53.769  84.568 102.168  1.00  0.00           N
ATOM   2456  CA  TRP A 158      54.849  84.679 103.147  1.00  0.00           C
ATOM   2458  CB  TRP A 158      54.369  85.278 104.508  1.00  0.00           C
ATOM   2461  CG  TRP A 158      55.379  85.269 105.618  1.00  0.00           C
ATOM   2462  CD1 TRP A 158      55.509  84.488 106.747  1.00  0.00           C
ATOM   2464  NE1 TRP A 158      56.769  84.659 107.288  1.00  0.00           N
ATOM   2466  CE2 TRP A 158      57.449  85.568 106.536  1.00  0.00           C
ATOM   2467  CD2 TRP A 158      56.609  85.978 105.478  1.00  0.00           C
ATOM   2468  CE3 TRP A 158      57.079  86.879 104.537  1.00  0.00           C
ATOM   2470  CZ3 TRP A 158      58.359  87.389 104.678  1.00  0.00           C
ATOM   2472  CZ2 TRP A 158      58.759  86.028 106.637  1.00  0.00           C
ATOM   2474  CH2 TRP A 158      59.199  86.948 105.688  1.00  0.00           C
ATOM   2476  C   TRP A 158      55.569  83.369 103.398  1.00  0.00           C
ATOM   2477  O   TRP A 158      56.799  83.329 103.428  1.00  0.00           O
ATOM   2478  N   TYR A 159      54.839  82.249 103.527  1.00  0.00           N
ATOM   2480  CA  TYR A 159      55.439  80.958 103.757  1.00  0.00           C
ATOM   2482  CB  TYR A 159      54.349  79.899 104.128  1.00  0.00           C
ATOM   2485  CG  TYR A 159      53.579  79.388 102.948  1.00  0.00           C
ATOM   2486  CD1 TYR A 159      52.439  80.039 102.458  1.00  0.00           C
ATOM   2488  CE1 TYR A 159      51.759  79.529 101.338  1.00  0.00           C
ATOM   2490  CZ  TYR A 159      52.219  78.369 100.697  1.00  0.00           C
ATOM   2491  OH  TYR A 159      51.609  77.858  99.537  1.00  0.00           O
ATOM   2493  CD2 TYR A 159      54.009  78.208 102.327  1.00  0.00           C
ATOM   2495  CE2 TYR A 159      53.339  77.709 101.208  1.00  0.00           C
ATOM   2497  C   TYR A 159      56.369  80.549 102.598  1.00  0.00           C
ATOM   2498  O   TYR A 159      57.499  80.108 102.827  1.00  0.00           O
ATOM   2499  N   MET A 160      55.938  80.769 101.327  1.00  0.00           N
ATOM   2501  CA  MET A 160      56.739  80.579 100.127  1.00  0.00           C
ATOM   2503  CB  MET A 160      55.889  80.919  98.867  1.00  0.00           C
ATOM   2506  CG  MET A 160      54.609  80.079  98.698  1.00  0.00           C
ATOM   2509  SD  MET A 160      53.499  80.659  97.388  1.00  0.00           S
ATOM   2510  CE  MET A 160      54.479  80.148  95.957  1.00  0.00           C
ATOM   2514  C   MET A 160      57.999  81.428 100.088  1.00  0.00           C
ATOM   2515  O   MET A 160      59.089  80.948  99.788  1.00  0.00           O
ATOM   2516  N   TYR A 161      57.899  82.729 100.417  1.00  0.00           N
ATOM   2518  CA  TYR A 161      59.079  83.569 100.557  1.00  0.00           C
ATOM   2520  CB  TYR A 161      58.639  85.059 100.688  1.00  0.00           C
ATOM   2523  CG  TYR A 161      59.829  85.969 100.808  1.00  0.00           C
ATOM   2524  CD1 TYR A 161      60.519  86.379  99.658  1.00  0.00           C
ATOM   2526  CE1 TYR A 161      61.669  87.159  99.767  1.00  0.00           C
ATOM   2528  CZ  TYR A 161      62.149  87.548 101.017  1.00  0.00           C
ATOM   2529  OH  TYR A 161      63.339  88.289 101.077  1.00  0.00           O
ATOM   2531  CD2 TYR A 161      60.309  86.368 102.067  1.00  0.00           C
ATOM   2533  CE2 TYR A 161      61.469  87.149 102.178  1.00  0.00           C
ATOM   2535  C   TYR A 161      60.029  83.119 101.676  1.00  0.00           C
ATOM   2536  O   TYR A 161      61.249  83.068 101.536  1.00  0.00           O
ATOM   2537  N   ASP A 162      59.449  82.769 102.838  1.00  0.00           N
ATOM   2539  CA  ASP A 162      60.159  82.508 104.077  1.00  0.00           C
ATOM   2541  CB  ASP A 162      59.169  82.699 105.247  1.00  0.00           C
ATOM   2544  CG  ASP A 162      59.849  82.809 106.598  1.00  0.00           C
ATOM   2545  OD1 ASP A 162      61.039  83.198 106.647  1.00  0.00           O
ATOM   2546  OD2 ASP A 162      59.149  82.589 107.627  1.00  0.00           O
ATOM   2547  C   ASP A 162      60.919  81.168 104.077  1.00  0.00           C
ATOM   2548  O   ASP A 162      61.919  80.948 104.767  1.00  0.00           O
ATOM   2549  N   SER A 163      60.529  80.259 103.158  1.00  0.00           N
ATOM   2551  CA  SER A 163      61.208  78.979 102.997  1.00  0.00           C
ATOM   2553  CB  SER A 163      60.249  77.878 102.467  1.00  0.00           C
ATOM   2556  OG  SER A 163      59.809  78.068 101.117  1.00  0.00           O
ATOM   2558  C   SER A 163      62.389  79.058 102.077  1.00  0.00           C
ATOM   2559  O   SER A 163      63.159  78.108 101.938  1.00  0.00           O
ATOM   2560  N   CYS A 164      62.589  80.229 101.458  1.00  0.00           N
ATOM   2562  CA  CYS A 164      63.739  80.549 100.647  1.00  0.00           C
ATOM   2564  CB  CYS A 164      63.279  81.239  99.347  1.00  0.00           C
ATOM   2567  SG  CYS A 164      62.069  80.278  98.377  1.00  0.00           S
ATOM   2569  C   CYS A 164      64.659  81.528 101.377  1.00  0.00           C
ATOM   2570  O   CYS A 164      65.878  81.409 101.348  1.00  0.00           O
ATOM   2571  N   GLN A 165      64.089  82.548 102.048  1.00  0.00           N
ATOM   2573  CA  GLN A 165      64.839  83.689 102.547  1.00  0.00           C
ATOM   2575  CB  GLN A 165      63.839  84.838 102.838  1.00  0.00           C
ATOM   2578  CG  GLN A 165      62.979  84.689 104.118  1.00  0.00           C
ATOM   2581  CD  GLN A 165      63.429  85.558 105.298  1.00  0.00           C
ATOM   2582  OE1 GLN A 165      64.069  86.599 105.137  1.00  0.00           O
ATOM   2583  NE2 GLN A 165      63.009  85.129 106.507  1.00  0.00           N
ATOM   2586  C   GLN A 165      65.639  83.349 103.797  1.00  0.00           C
ATOM   2587  O   GLN A 165      66.579  84.049 104.167  1.00  0.00           O
ATOM   2588  N   SER A 166      65.269  82.219 104.438  1.00  0.00           N
ATOM   2590  CA  SER A 166      65.819  81.748 105.697  1.00  0.00           C
ATOM   2592  CB  SER A 166      64.769  80.999 106.588  1.00  0.00           C
ATOM   2595  OG  SER A 166      64.169  79.868 105.938  1.00  0.00           O
ATOM   2597  C   SER A 166      67.029  80.859 105.467  1.00  0.00           C
ATOM   2598  O   SER A 166      67.679  80.379 106.387  1.00  0.00           O
ATOM   2599  N   LYS A 167      67.389  80.659 104.188  1.00  0.00           N
ATOM   2601  CA  LYS A 167      68.589  79.949 103.778  1.00  0.00           C
ATOM   2603  CB  LYS A 167      68.569  79.588 102.267  1.00  0.00           C
ATOM   2606  CG  LYS A 167      67.409  78.629 101.938  1.00  0.00           C
ATOM   2609  CD  LYS A 167      67.399  78.108 100.497  1.00  0.00           C
ATOM   2612  CE  LYS A 167      66.249  77.108 100.286  1.00  0.00           C
ATOM   2615  NZ  LYS A 167      66.389  76.418  98.997  1.00  0.00           N
ATOM   2619  C   LYS A 167      69.899  80.619 104.176  1.00  0.00           C
ATOM   2620  O   LYS A 167      70.129  81.818 103.997  1.00  0.00           O
ATOM   2621  N   ARG A 168      70.809  79.819 104.757  1.00  0.00           N
ATOM   2623  CA  ARG A 168      72.118  80.299 105.176  1.00  0.00           C
ATOM   2625  CB  ARG A 168      72.268  80.288 106.717  1.00  0.00           C
ATOM   2628  CG  ARG A 168      71.188  81.118 107.448  1.00  0.00           C
ATOM   2631  CD  ARG A 168      71.368  82.638 107.267  1.00  0.00           C
ATOM   2634  NE  ARG A 168      70.029  83.289 107.458  1.00  0.00           N
ATOM   2636  CZ  ARG A 168      69.789  84.588 107.327  1.00  0.00           C
ATOM   2637  NH1 ARG A 168      70.738  85.489 107.407  1.00  0.00           N
ATOM   2640  NH2 ARG A 168      68.539  84.978 107.178  1.00  0.00           N
ATOM   2643  C   ARG A 168      73.178  79.439 104.518  1.00  0.00           C
ATOM   2644  O   ARG A 168      74.329  79.399 104.937  1.00  0.00           O
ATOM   2645  N   SER A 169      72.779  78.739 103.448  1.00  0.00           N
ATOM   2647  CA  SER A 169      73.639  78.178 102.437  1.00  0.00           C
ATOM   2649  CB  SER A 169      72.819  77.208 101.536  1.00  0.00           C
ATOM   2652  OG  SER A 169      71.579  77.769 101.107  1.00  0.00           O
ATOM   2654  C   SER A 169      74.329  79.219 101.598  1.00  0.00           C
ATOM   2655  O   SER A 169      73.868  80.358 101.507  1.00  0.00           O
ATOM   2656  N   ASP A 170      75.458  78.869 100.948  1.00  0.00           N
ATOM   2658  CA  ASP A 170      76.109  79.739  99.978  1.00  0.00           C
ATOM   2660  CB  ASP A 170      77.429  79.019  99.537  1.00  0.00           C
ATOM   2663  CG  ASP A 170      78.459  79.908  98.857  1.00  0.00           C
ATOM   2664  OD1 ASP A 170      78.069  80.838  98.118  1.00  0.00           O
ATOM   2665  OD2 ASP A 170      79.669  79.568  98.967  1.00  0.00           O
ATOM   2666  C   ASP A 170      75.159  80.079  98.807  1.00  0.00           C
ATOM   2667  O   ASP A 170      74.949  81.219  98.448  1.00  0.00           O
ATOM   2668  N   SER A 171      74.458  79.069  98.247  1.00  0.00           N
ATOM   2670  CA  SER A 171      73.639  79.299  97.067  1.00  0.00           C
ATOM   2672  CB  SER A 171      74.159  78.458  95.877  1.00  0.00           C
ATOM   2675  OG  SER A 171      75.469  78.918  95.566  1.00  0.00           O
ATOM   2677  C   SER A 171      72.188  78.969  97.297  1.00  0.00           C
ATOM   2678  O   SER A 171      71.848  77.899  97.827  1.00  0.00           O
ATOM   2679  N   ILE A 172      71.269  79.868  96.887  1.00  0.00           N
ATOM   2681  CA  ILE A 172      69.829  79.778  97.137  1.00  0.00           C
ATOM   2683  CB  ILE A 172      69.109  81.028  96.628  1.00  0.00           C
ATOM   2685  CG2 ILE A 172      68.979  81.069  95.088  1.00  0.00           C
ATOM   2689  CG1 ILE A 172      67.729  81.209  97.297  1.00  0.00           C
ATOM   2692  CD  ILE A 172      67.778  81.909  98.646  1.00  0.00           C
ATOM   2696  C   ILE A 172      69.189  78.479  96.598  1.00  0.00           C
ATOM   2697  O   ILE A 172      68.339  77.849  97.248  1.00  0.00           O
ATOM   2698  N   GLY A 173      69.618  78.009  95.408  1.00  0.00           N
ATOM   2700  CA  GLY A 173      69.179  76.789  94.738  1.00  0.00           C
ATOM   2703  C   GLY A 173      68.079  76.989  93.728  1.00  0.00           C
ATOM   2704  O   GLY A 173      67.339  77.969  93.757  1.00  0.00           O
ATOM   2705  N   VAL A 174      67.939  76.019  92.798  1.00  0.00           N
ATOM   2707  CA  VAL A 174      66.979  75.989  91.698  1.00  0.00           C
ATOM   2709  CB  VAL A 174      67.149  74.719  90.858  1.00  0.00           C
ATOM   2711  CG1 VAL A 174      66.848  73.428  91.658  1.00  0.00           C
ATOM   2715  CG2 VAL A 174      66.299  74.759  89.567  1.00  0.00           C
ATOM   2719  C   VAL A 174      65.529  76.119  92.117  1.00  0.00           C
ATOM   2720  O   VAL A 174      64.729  76.748  91.438  1.00  0.00           O
ATOM   2721  N   LEU A 175      65.148  75.568  93.287  1.00  0.00           N
ATOM   2723  CA  LEU A 175      63.769  75.629  93.728  1.00  0.00           C
ATOM   2725  CB  LEU A 175      63.519  74.588  94.847  1.00  0.00           C
ATOM   2728  CG  LEU A 175      63.519  73.099  94.418  1.00  0.00           C
ATOM   2730  CD1 LEU A 175      63.129  72.229  95.618  1.00  0.00           C
ATOM   2734  CD2 LEU A 175      62.589  72.789  93.228  1.00  0.00           C
ATOM   2738  C   LEU A 175      63.339  77.049  94.137  1.00  0.00           C
ATOM   2739  O   LEU A 175      62.139  77.358  94.158  1.00  0.00           O
ATOM   2740  N   CYS A 176      64.299  77.969  94.378  1.00  0.00           N
ATOM   2742  CA  CYS A 176      64.019  79.348  94.748  1.00  0.00           C
ATOM   2744  CB  CYS A 176      64.999  79.799  95.858  1.00  0.00           C
ATOM   2747  SG  CYS A 176      64.949  78.699  97.297  1.00  0.00           S
ATOM   2749  C   CYS A 176      64.219  80.339  93.607  1.00  0.00           C
ATOM   2750  O   CYS A 176      63.969  81.528  93.768  1.00  0.00           O
ATOM   2751  N   SER A 177      64.649  79.899  92.407  1.00  0.00           N
ATOM   2753  CA  SER A 177      65.008  80.818  91.338  1.00  0.00           C
ATOM   2755  CB  SER A 177      66.299  80.399  90.577  1.00  0.00           C
ATOM   2758  OG  SER A 177      66.188  79.119  89.967  1.00  0.00           O
ATOM   2760  C   SER A 177      63.859  81.009  90.368  1.00  0.00           C
ATOM   2761  O   SER A 177      64.059  81.358  89.207  1.00  0.00           O
ATOM   2762  N   ALA A 178      62.609  80.799  90.837  1.00  0.00           N
ATOM   2764  CA  ALA A 178      61.409  80.978  90.057  1.00  0.00           C
ATOM   2766  CB  ALA A 178      60.289  80.048  90.557  1.00  0.00           C
ATOM   2770  C   ALA A 178      60.899  82.408  90.098  1.00  0.00           C
ATOM   2771  O   ALA A 178      60.589  82.939  91.167  1.00  0.00           O
ATOM   2772  N   VAL A 179      60.759  83.039  88.926  1.00  0.00           N
ATOM   2774  CA  VAL A 179      60.019  84.278  88.786  1.00  0.00           C
ATOM   2776  CB  VAL A 179      60.129  84.829  87.367  1.00  0.00           C
ATOM   2778  CG1 VAL A 179      59.389  86.179  87.277  1.00  0.00           C
ATOM   2782  CG2 VAL A 179      61.619  84.978  87.048  1.00  0.00           C
ATOM   2786  C   VAL A 179      58.549  84.129  89.128  1.00  0.00           C
ATOM   2787  O   VAL A 179      57.969  84.879  89.907  1.00  0.00           O
ATOM   2788  N   PHE A 180      57.909  83.079  88.577  1.00  0.00           N
ATOM   2790  CA  PHE A 180      56.519  82.778  88.838  1.00  0.00           C
ATOM   2792  CB  PHE A 180      55.749  82.709  87.497  1.00  0.00           C
ATOM   2795  CG  PHE A 180      54.269  82.888  87.688  1.00  0.00           C
ATOM   2796  CD1 PHE A 180      53.469  81.928  88.337  1.00  0.00           C
ATOM   2798  CE1 PHE A 180      52.089  82.138  88.498  1.00  0.00           C
ATOM   2800  CZ  PHE A 180      51.499  83.308  88.028  1.00  0.00           C
ATOM   2802  CD2 PHE A 180      53.649  84.049  87.188  1.00  0.00           C
ATOM   2804  CE2 PHE A 180      52.279  84.269  87.357  1.00  0.00           C
ATOM   2806  C   PHE A 180      56.519  81.439  89.548  1.00  0.00           C
ATOM   2807  O   PHE A 180      57.019  80.439  89.036  1.00  0.00           O
ATOM   2808  N   TRP A 181      55.938  81.388  90.758  1.00  0.00           N
ATOM   2810  CA  TRP A 181      55.819  80.169  91.527  1.00  0.00           C
ATOM   2812  CB  TRP A 181      56.829  80.118  92.708  1.00  0.00           C
ATOM   2815  CG  TRP A 181      56.809  78.928  93.628  1.00  0.00           C
ATOM   2816  CD1 TRP A 181      56.208  77.699  93.507  1.00  0.00           C
ATOM   2818  NE1 TRP A 181      56.389  76.979  94.668  1.00  0.00           N
ATOM   2820  CE2 TRP A 181      57.139  77.699  95.537  1.00  0.00           C
ATOM   2821  CD2 TRP A 181      57.439  78.939  94.917  1.00  0.00           C
ATOM   2822  CE3 TRP A 181      58.219  79.879  95.588  1.00  0.00           C
ATOM   2824  CZ3 TRP A 181      58.679  79.568  96.868  1.00  0.00           C
ATOM   2826  CZ2 TRP A 181      57.579  77.409  96.827  1.00  0.00           C
ATOM   2828  CH2 TRP A 181      58.359  78.358  97.478  1.00  0.00           C
ATOM   2830  C   TRP A 181      54.389  80.079  92.008  1.00  0.00           C
ATOM   2831  O   TRP A 181      53.819  81.028  92.536  1.00  0.00           O
ATOM   2832  N   SER A 182      53.759  78.928  91.816  1.00  0.00           N
ATOM   2834  CA  SER A 182      52.389  78.739  92.227  1.00  0.00           C
ATOM   2836  CB  SER A 182      51.479  78.789  90.988  1.00  0.00           C
ATOM   2839  OG  SER A 182      50.099  78.679  91.338  1.00  0.00           O
ATOM   2841  C   SER A 182      52.239  77.418  92.938  1.00  0.00           C
ATOM   2842  O   SER A 182      52.669  76.388  92.448  1.00  0.00           O
ATOM   2843  N   GLN A 183      51.589  77.429  94.107  1.00  0.00           N
ATOM   2845  CA  GLN A 183      51.139  76.219  94.757  1.00  0.00           C
ATOM   2847  CB  GLN A 183      51.649  76.138  96.217  1.00  0.00           C
ATOM   2850  CG  GLN A 183      53.199  76.259  96.278  1.00  0.00           C
ATOM   2853  CD  GLN A 183      53.769  75.619  97.536  1.00  0.00           C
ATOM   2854  OE1 GLN A 183      53.339  75.939  98.638  1.00  0.00           O
ATOM   2855  NE2 GLN A 183      54.749  74.699  97.388  1.00  0.00           N
ATOM   2858  C   GLN A 183      49.629  76.138  94.698  1.00  0.00           C
ATOM   2859  O   GLN A 183      48.979  75.259  95.268  1.00  0.00           O
ATOM   2860  N   ASN A 184      48.999  77.059  93.938  1.00  0.00           N
ATOM   2862  CA  ASN A 184      47.569  77.079  93.768  1.00  0.00           C
ATOM   2864  CB  ASN A 184      47.159  78.458  93.188  1.00  0.00           C
ATOM   2867  CG  ASN A 184      45.659  78.659  93.137  1.00  0.00           C
ATOM   2868  OD1 ASN A 184      45.089  78.809  92.048  1.00  0.00           O
ATOM   2869  ND2 ASN A 184      45.019  78.649  94.327  1.00  0.00           N
ATOM   2872  C   ASN A 184      47.039  75.919  92.926  1.00  0.00           C
ATOM   2873  O   ASN A 184      47.258  75.838  91.717  1.00  0.00           O
ATOM   2874  N   ASN A 185      46.269  74.998  93.538  1.00  0.00           N
ATOM   2876  CA  ASN A 185      45.439  74.049  92.827  1.00  0.00           C
ATOM   2878  CB  ASN A 185      44.649  73.149  93.807  1.00  0.00           C
ATOM   2881  CG  ASN A 185      45.529  72.189  94.617  1.00  0.00           C
ATOM   2882  OD1 ASN A 185      46.669  71.858  94.307  1.00  0.00           O
ATOM   2883  ND2 ASN A 185      44.919  71.668  95.706  1.00  0.00           N
ATOM   2886  C   ASN A 185      44.419  74.748  91.938  1.00  0.00           C
ATOM   2887  O   ASN A 185      43.699  75.638  92.378  1.00  0.00           O
ATOM   2888  N   GLY A 186      44.319  74.358  90.658  1.00  0.00           N
ATOM   2890  CA  GLY A 186      43.379  75.009  89.748  1.00  0.00           C
ATOM   2893  C   GLY A 186      43.829  76.369  89.238  1.00  0.00           C
ATOM   2894  O   GLY A 186      43.019  77.199  88.827  1.00  0.00           O
ATOM   2895  N   LEU A 187      45.149  76.639  89.247  1.00  0.00           N
ATOM   2897  CA  LEU A 187      45.719  77.819  88.628  1.00  0.00           C
ATOM   2899  CB  LEU A 187      47.239  77.969  88.867  1.00  0.00           C
ATOM   2902  CG  LEU A 187      47.949  79.219  88.287  1.00  0.00           C
ATOM   2904  CD1 LEU A 187      47.889  80.399  89.278  1.00  0.00           C
ATOM   2908  CD2 LEU A 187      49.409  78.928  87.926  1.00  0.00           C
ATOM   2912  C   LEU A 187      45.469  77.808  87.127  1.00  0.00           C
ATOM   2913  O   LEU A 187      45.739  76.839  86.426  1.00  0.00           O
ATOM   2914  N   GLN A 188      44.979  78.928  86.577  1.00  0.00           N
ATOM   2916  CA  GLN A 188      44.869  79.119  85.158  1.00  0.00           C
ATOM   2918  CB  GLN A 188      43.389  79.278  84.748  1.00  0.00           C
ATOM   2921  CG  GLN A 188      42.589  77.979  85.036  1.00  0.00           C
ATOM   2924  CD  GLN A 188      41.089  78.108  84.727  1.00  0.00           C
ATOM   2925  OE1 GLN A 188      40.559  79.149  84.327  1.00  0.00           O
ATOM   2926  NE2 GLN A 188      40.379  76.989  84.958  1.00  0.00           N
ATOM   2929  C   GLN A 188      45.769  80.269  84.727  1.00  0.00           C
ATOM   2930  O   GLN A 188      45.829  81.309  85.387  1.00  0.00           O
ATOM   2931  N   LEU A 189      46.549  80.069  83.646  1.00  0.00           N
ATOM   2933  CA  LEU A 189      47.409  81.079  83.037  1.00  0.00           C
ATOM   2935  CB  LEU A 189      48.929  80.789  83.177  1.00  0.00           C
ATOM   2938  CG  LEU A 189      49.519  80.769  84.598  1.00  0.00           C
ATOM   2940  CD1 LEU A 189      51.029  80.469  84.548  1.00  0.00           C
ATOM   2944  CD2 LEU A 189      49.249  82.058  85.368  1.00  0.00           C
ATOM   2948  C   LEU A 189      47.099  81.118  81.558  1.00  0.00           C
ATOM   2949  O   LEU A 189      47.159  80.089  80.898  1.00  0.00           O
ATOM   2950  N   GLN A 190      46.759  82.299  81.007  1.00  0.00           N
ATOM   2952  CA  GLN A 190      46.469  82.418  79.587  1.00  0.00           C
ATOM   2954  CB  GLN A 190      44.958  82.198  79.307  1.00  0.00           C
ATOM   2957  CG  GLN A 190      44.499  82.539  77.868  1.00  0.00           C
ATOM   2960  CD  GLN A 190      43.049  82.128  77.588  1.00  0.00           C
ATOM   2961  OE1 GLN A 190      42.149  82.958  77.478  1.00  0.00           O
ATOM   2962  NE2 GLN A 190      42.809  80.808  77.448  1.00  0.00           N
ATOM   2965  C   GLN A 190      46.969  83.709  78.948  1.00  0.00           C
ATOM   2966  O   GLN A 190      46.679  84.789  79.438  1.00  0.00           O
ATOM   2967  N   ASN A 191      47.699  83.639  77.817  1.00  0.00           N
ATOM   2969  CA  ASN A 191      47.899  84.789  76.938  1.00  0.00           C
ATOM   2971  CB  ASN A 191      46.549  85.469  76.536  1.00  0.00           C
ATOM   2974  CG  ASN A 191      46.689  86.409  75.348  1.00  0.00           C
ATOM   2975  OD1 ASN A 191      47.379  86.129  74.378  1.00  0.00           O
ATOM   2976  ND2 ASN A 191      45.979  87.569  75.387  1.00  0.00           N
ATOM   2979  C   ASN A 191      48.939  85.759  77.497  1.00  0.00           C
ATOM   2980  O   ASN A 191      48.779  86.969  77.448  1.00  0.00           O
ATOM   2981  N   LEU A 192      50.019  85.219  78.077  1.00  0.00           N
ATOM   2983  CA  LEU A 192      51.019  85.999  78.768  1.00  0.00           C
ATOM   2985  CB  LEU A 192      50.649  86.219  80.268  1.00  0.00           C
ATOM   2988  CG  LEU A 192      50.319  84.969  81.117  1.00  0.00           C
ATOM   2990  CD1 LEU A 192      51.569  84.219  81.567  1.00  0.00           C
ATOM   2994  CD2 LEU A 192      49.539  85.318  82.396  1.00  0.00           C
ATOM   2998  C   LEU A 192      52.379  85.358  78.568  1.00  0.00           C
ATOM   2999  O   LEU A 192      52.479  84.219  78.118  1.00  0.00           O
ATOM   3000  N   THR A 193      53.479  86.079  78.867  1.00  0.00           N
ATOM   3002  CA  THR A 193      54.849  85.579  78.778  1.00  0.00           C
ATOM   3004  CB  THR A 193      55.709  86.368  77.808  1.00  0.00           C
ATOM   3006  OG1 THR A 193      55.129  86.298  76.518  1.00  0.00           O
ATOM   3008  CG2 THR A 193      57.139  85.799  77.708  1.00  0.00           C
ATOM   3012  C   THR A 193      55.529  85.649  80.127  1.00  0.00           C
ATOM   3013  O   THR A 193      55.599  86.699  80.758  1.00  0.00           O
ATOM   3014  N   ILE A 194      56.099  84.529  80.607  1.00  0.00           N
ATOM   3016  CA  ILE A 194      56.879  84.498  81.827  1.00  0.00           C
ATOM   3018  CB  ILE A 194      56.349  83.499  82.848  1.00  0.00           C
ATOM   3020  CG2 ILE A 194      57.239  83.499  84.107  1.00  0.00           C
ATOM   3024  CG1 ILE A 194      54.879  83.819  83.247  1.00  0.00           C
ATOM   3027  CD  ILE A 194      54.159  82.629  83.877  1.00  0.00           C
ATOM   3031  C   ILE A 194      58.319  84.168  81.478  1.00  0.00           C
ATOM   3032  O   ILE A 194      58.609  83.098  80.948  1.00  0.00           O
ATOM   3033  N   GLU A 195      59.259  85.099  81.728  1.00  0.00           N
ATOM   3035  CA  GLU A 195      60.639  84.998  81.286  1.00  0.00           C
ATOM   3037  CB  GLU A 195      60.959  86.098  80.238  1.00  0.00           C
ATOM   3040  CG  GLU A 195      62.379  86.028  79.608  1.00  0.00           C
ATOM   3043  CD  GLU A 195      62.719  87.109  78.577  1.00  0.00           C
ATOM   3044  OE1 GLU A 195      61.819  87.608  77.848  1.00  0.00           O
ATOM   3045  OE2 GLU A 195      63.929  87.429  78.477  1.00  0.00           O
ATOM   3046  C   GLU A 195      61.529  85.099  82.507  1.00  0.00           C
ATOM   3047  O   GLU A 195      61.329  85.978  83.348  1.00  0.00           O
ATOM   3048  N   ASN A 196      62.539  84.219  82.708  1.00  0.00           N
ATOM   3050  CA  ASN A 196      63.469  84.418  83.818  1.00  0.00           C
ATOM   3052  CB  ASN A 196      64.329  83.168  84.158  1.00  0.00           C
ATOM   3055  CG  ASN A 196      65.208  83.439  85.387  1.00  0.00           C
ATOM   3056  OD1 ASN A 196      66.289  84.009  85.268  1.00  0.00           O
ATOM   3057  ND2 ASN A 196      64.789  82.989  86.588  1.00  0.00           N
ATOM   3060  C   ASN A 196      64.309  85.698  83.717  1.00  0.00           C
ATOM   3061  O   ASN A 196      64.559  86.349  84.707  1.00  0.00           O
ATOM   3062  N   THR A 197      64.789  86.059  82.518  1.00  0.00           N
ATOM   3064  CA  THR A 197      65.509  87.319  82.267  1.00  0.00           C
ATOM   3066  CB  THR A 197      64.769  88.649  82.518  1.00  0.00           C
ATOM   3068  OG1 THR A 197      64.799  89.129  83.857  1.00  0.00           O
ATOM   3070  CG2 THR A 197      63.289  88.539  82.127  1.00  0.00           C
ATOM   3074  C   THR A 197      66.919  87.308  82.848  1.00  0.00           C
ATOM   3075  O   THR A 197      67.529  88.348  83.048  1.00  0.00           O
ATOM   3076  N   LEU A 198      67.479  86.098  83.077  1.00  0.00           N
ATOM   3078  CA  LEU A 198      68.898  85.849  83.317  1.00  0.00           C
ATOM   3080  CB  LEU A 198      69.069  84.759  84.418  1.00  0.00           C
ATOM   3083  CG  LEU A 198      70.489  84.439  84.958  1.00  0.00           C
ATOM   3085  CD1 LEU A 198      70.949  85.498  85.967  1.00  0.00           C
ATOM   3089  CD2 LEU A 198      70.529  83.058  85.637  1.00  0.00           C
ATOM   3093  C   LEU A 198      69.539  85.358  82.018  1.00  0.00           C
ATOM   3094  O   LEU A 198      70.709  84.998  81.938  1.00  0.00           O
ATOM   3095  N   GLY A 199      68.758  85.288  80.918  1.00  0.00           N
ATOM   3097  CA  GLY A 199      69.219  84.708  79.658  1.00  0.00           C
ATOM   3100  C   GLY A 199      70.429  85.399  79.098  1.00  0.00           C
ATOM   3101  O   GLY A 199      70.418  86.608  78.896  1.00  0.00           O
ATOM   3102  N   ASP A 200      71.519  84.649  78.877  1.00  0.00           N
ATOM   3104  CA  ASP A 200      72.639  85.108  78.066  1.00  0.00           C
ATOM   3106  CB  ASP A 200      72.139  85.528  76.637  1.00  0.00           C
ATOM   3109  CG  ASP A 200      71.278  84.448  75.988  1.00  0.00           C
ATOM   3110  OD1 ASP A 200      71.379  83.269  76.418  1.00  0.00           O
ATOM   3111  OD2 ASP A 200      70.499  84.708  75.038  1.00  0.00           O
ATOM   3112  C   ASP A 200      73.539  86.139  78.797  1.00  0.00           C
ATOM   3113  O   ASP A 200      74.528  86.619  78.247  1.00  0.00           O
ATOM   3114  N   SER A 201      73.249  86.459  80.098  1.00  0.00           N
ATOM   3116  CA  SER A 201      74.159  87.179  81.007  1.00  0.00           C
ATOM   3118  CB  SER A 201      73.469  87.949  82.188  1.00  0.00           C
ATOM   3121  OG  SER A 201      72.688  87.098  83.028  1.00  0.00           O
ATOM   3123  C   SER A 201      75.159  86.269  81.667  1.00  0.00           C
ATOM   3124  O   SER A 201      76.249  86.708  82.028  1.00  0.00           O
ATOM   3125  N   VAL A 202      74.809  84.989  81.857  1.00  0.00           N
ATOM   3127  CA  VAL A 202      75.649  84.009  82.497  1.00  0.00           C
ATOM   3129  CB  VAL A 202      74.919  83.208  83.568  1.00  0.00           C
ATOM   3131  CG1 VAL A 202      74.479  84.138  84.707  1.00  0.00           C
ATOM   3135  CG2 VAL A 202      73.699  82.469  82.988  1.00  0.00           C
ATOM   3139  C   VAL A 202      76.229  83.068  81.448  1.00  0.00           C
ATOM   3140  O   VAL A 202      75.699  82.899  80.357  1.00  0.00           O
ATOM   3141  N   ASP A 203      77.359  82.459  81.787  1.00  0.00           N
ATOM   3143  CA  ASP A 203      78.089  81.509  80.998  1.00  0.00           C
ATOM   3145  CB  ASP A 203      79.528  81.398  81.588  1.00  0.00           C
ATOM   3148  CG  ASP A 203      79.589  80.939  83.037  1.00  0.00           C
ATOM   3149  OD1 ASP A 203      78.629  80.288  83.517  1.00  0.00           O
ATOM   3150  OD2 ASP A 203      80.619  81.189  83.708  1.00  0.00           O
ATOM   3151  C   ASP A 203      77.389  80.159  80.787  1.00  0.00           C
ATOM   3152  O   ASP A 203      76.309  79.838  81.327  1.00  0.00           O
ATOM   3153  N   ALA A 204      78.029  79.299  79.967  1.00  0.00           N
ATOM   3155  CA  ALA A 204      77.648  77.959  79.608  1.00  0.00           C
ATOM   3157  CB  ALA A 204      78.429  77.549  78.337  1.00  0.00           C
ATOM   3161  C   ALA A 204      77.878  76.958  80.737  1.00  0.00           C
ATOM   3162  O   ALA A 204      78.169  75.789  80.488  1.00  0.00           O
ATOM   3163  N   GLY A 205      77.699  77.388  82.008  1.00  0.00           N
ATOM   3165  CA  GLY A 205      77.729  76.558  83.206  1.00  0.00           C
ATOM   3168  C   GLY A 205      76.359  76.179  83.747  1.00  0.00           C
ATOM   3169  O   GLY A 205      75.359  76.149  83.028  1.00  0.00           O
ATOM   3170  N   ASN A 206      76.289  75.909  85.057  1.00  0.00           N
ATOM   3172  CA  ASN A 206      75.199  75.168  85.697  1.00  0.00           C
ATOM   3174  CB  ASN A 206      75.789  74.388  86.938  1.00  0.00           C
ATOM   3177  CG  ASN A 206      74.809  73.439  87.646  1.00  0.00           C
ATOM   3178  OD1 ASN A 206      74.128  72.608  87.037  1.00  0.00           O
ATOM   3179  ND2 ASN A 206      74.649  73.608  88.978  1.00  0.00           N
ATOM   3182  C   ASN A 206      74.039  76.049  86.146  1.00  0.00           C
ATOM   3183  O   ASN A 206      73.169  75.599  86.887  1.00  0.00           O
ATOM   3184  N   HIS A 207      73.959  77.329  85.737  1.00  0.00           N
ATOM   3186  CA  HIS A 207      73.059  78.329  86.327  1.00  0.00           C
ATOM   3188  CB  HIS A 207      73.229  79.669  85.577  1.00  0.00           C
ATOM   3191  CD2 HIS A 207      75.659  79.868  84.738  1.00  0.00           C
ATOM   3193  CG  HIS A 207      74.659  80.089  85.618  1.00  0.00           C
ATOM   3194  NE2 HIS A 207      76.788  80.409  85.286  1.00  0.00           N
ATOM   3196  ND1 HIS A 207      75.188  80.769  86.667  1.00  0.00           N
ATOM   3198  CE1 HIS A 207      76.479  80.969  86.458  1.00  0.00           C
ATOM   3200  C   HIS A 207      71.558  77.998  86.338  1.00  0.00           C
ATOM   3201  O   HIS A 207      70.919  78.089  85.286  1.00  0.00           O
ATOM   3202  N   PRO A 208      70.889  77.629  87.428  1.00  0.00           N
ATOM   3203  CD  PRO A 208      71.479  77.289  88.717  1.00  0.00           C
ATOM   3206  CA  PRO A 208      69.529  77.138  87.347  1.00  0.00           C
ATOM   3208  CB  PRO A 208      69.379  76.179  88.547  1.00  0.00           C
ATOM   3211  CG  PRO A 208      70.779  75.998  89.118  1.00  0.00           C
ATOM   3214  C   PRO A 208      68.589  78.318  87.448  1.00  0.00           C
ATOM   3215  O   PRO A 208      68.409  78.869  88.527  1.00  0.00           O
ATOM   3216  N   ALA A 209      67.969  78.699  86.327  1.00  0.00           N
ATOM   3218  CA  ALA A 209      67.029  79.778  86.247  1.00  0.00           C
ATOM   3220  CB  ALA A 209      67.499  80.708  85.107  1.00  0.00           C
ATOM   3224  C   ALA A 209      65.678  79.199  85.928  1.00  0.00           C
ATOM   3225  O   ALA A 209      65.549  78.449  84.958  1.00  0.00           O
ATOM   3226  N   VAL A 210      64.649  79.509  86.747  1.00  0.00           N
ATOM   3228  CA  VAL A 210      63.299  79.039  86.536  1.00  0.00           C
ATOM   3230  CB  VAL A 210      62.749  78.259  87.728  1.00  0.00           C
ATOM   3232  CG1 VAL A 210      61.309  77.759  87.458  1.00  0.00           C
ATOM   3236  CG2 VAL A 210      63.659  77.059  88.028  1.00  0.00           C
ATOM   3240  C   VAL A 210      62.419  80.219  86.187  1.00  0.00           C
ATOM   3241  O   VAL A 210      62.429  81.269  86.816  1.00  0.00           O
ATOM   3242  N   ALA A 211      61.609  80.089  85.117  1.00  0.00           N
ATOM   3244  CA  ALA A 211      60.709  81.139  84.738  1.00  0.00           C
ATOM   3246  CB  ALA A 211      60.619  81.179  83.197  1.00  0.00           C
ATOM   3250  C   ALA A 211      59.369  80.878  85.378  1.00  0.00           C
ATOM   3251  O   ALA A 211      58.839  81.708  86.117  1.00  0.00           O
ATOM   3252  N   LEU A 212      58.819  79.679  85.168  1.00  0.00           N
ATOM   3254  CA  LEU A 212      57.569  79.259  85.778  1.00  0.00           C
ATOM   3256  CB  LEU A 212      56.469  79.089  84.698  1.00  0.00           C
ATOM   3259  CG  LEU A 212      55.119  78.489  85.176  1.00  0.00           C
ATOM   3261  CD1 LEU A 212      54.459  79.308  86.297  1.00  0.00           C
ATOM   3265  CD2 LEU A 212      54.149  78.358  83.997  1.00  0.00           C
ATOM   3269  C   LEU A 212      57.759  77.989  86.577  1.00  0.00           C
ATOM   3270  O   LEU A 212      58.229  76.969  86.068  1.00  0.00           O
ATOM   3271  N   ARG A 213      57.399  78.019  87.868  1.00  0.00           N
ATOM   3273  CA  ARG A 213      57.269  76.858  88.708  1.00  0.00           C
ATOM   3275  CB  ARG A 213      58.189  76.888  89.948  1.00  0.00           C
ATOM   3278  CG  ARG A 213      57.949  75.748  90.967  1.00  0.00           C
ATOM   3281  CD  ARG A 213      58.939  75.799  92.137  1.00  0.00           C
ATOM   3284  NE  ARG A 213      58.459  74.848  93.197  1.00  0.00           N
ATOM   3286  CZ  ARG A 213      59.009  74.799  94.387  1.00  0.00           C
ATOM   3287  NH1 ARG A 213      60.089  75.479  94.678  1.00  0.00           N
ATOM   3290  NH2 ARG A 213      58.469  74.128  95.378  1.00  0.00           N
ATOM   3293  C   ARG A 213      55.829  76.668  89.128  1.00  0.00           C
ATOM   3294  O   ARG A 213      55.119  77.608  89.497  1.00  0.00           O
ATOM   3295  N   THR A 214      55.339  75.428  89.088  1.00  0.00           N
ATOM   3297  CA  THR A 214      53.989  75.178  89.558  1.00  0.00           C
ATOM   3299  CB  THR A 214      52.929  75.308  88.477  1.00  0.00           C
ATOM   3301  OG1 THR A 214      51.629  74.998  88.948  1.00  0.00           O
ATOM   3303  CG2 THR A 214      53.209  74.349  87.327  1.00  0.00           C
ATOM   3307  C   THR A 214      53.929  73.858  90.286  1.00  0.00           C
ATOM   3308  O   THR A 214      54.379  72.808  89.827  1.00  0.00           O
ATOM   3309  N   ASP A 215      53.359  73.928  91.497  1.00  0.00           N
ATOM   3311  CA  ASP A 215      53.289  72.819  92.407  1.00  0.00           C
ATOM   3313  CB  ASP A 215      53.849  73.239  93.797  1.00  0.00           C
ATOM   3316  CG  ASP A 215      55.279  73.778  93.797  1.00  0.00           C
ATOM   3317  OD1 ASP A 215      56.059  73.608  92.817  1.00  0.00           O
ATOM   3318  OD2 ASP A 215      55.699  74.299  94.857  1.00  0.00           O
ATOM   3319  C   ASP A 215      51.849  72.339  92.547  1.00  0.00           C
ATOM   3320  O   ASP A 215      51.599  71.299  93.137  1.00  0.00           O
ATOM   3321  N   GLY A 216      50.829  73.068  92.028  1.00  0.00           N
ATOM   3323  CA  GLY A 216      49.399  72.748  92.198  1.00  0.00           C
ATOM   3326  C   GLY A 216      48.889  71.528  91.458  1.00  0.00           C
ATOM   3327  O   GLY A 216      49.529  71.068  90.518  1.00  0.00           O
ATOM   3328  N   ASP A 217      47.699  70.998  91.838  1.00  0.00           N
ATOM   3330  CA  ASP A 217      46.989  69.958  91.097  1.00  0.00           C
ATOM   3332  CB  ASP A 217      46.429  68.839  92.048  1.00  0.00           C
ATOM   3335  CG  ASP A 217      45.689  67.699  91.327  1.00  0.00           C
ATOM   3336  OD1 ASP A 217      45.979  67.409  90.146  1.00  0.00           O
ATOM   3337  OD2 ASP A 217      44.849  67.039  91.987  1.00  0.00           O
ATOM   3338  C   ASP A 217      45.868  70.619  90.298  1.00  0.00           C
ATOM   3339  O   ASP A 217      45.159  71.498  90.798  1.00  0.00           O
ATOM   3340  N   GLN A 218      45.719  70.219  89.027  1.00  0.00           N
ATOM   3342  CA  GLN A 218      44.679  70.649  88.107  1.00  0.00           C
ATOM   3344  CB  GLN A 218      43.239  70.498  88.617  1.00  0.00           C
ATOM   3347  CG  GLN A 218      42.879  69.028  88.887  1.00  0.00           C
ATOM   3350  CD  GLN A 218      41.399  68.979  89.257  1.00  0.00           C
ATOM   3351  OE1 GLN A 218      40.689  69.969  89.077  1.00  0.00           O
ATOM   3352  NE2 GLN A 218      40.938  67.849  89.818  1.00  0.00           N
ATOM   3355  C   GLN A 218      44.929  71.998  87.467  1.00  0.00           C
ATOM   3356  O   GLN A 218      44.039  72.808  87.217  1.00  0.00           O
ATOM   3357  N   VAL A 219      46.208  72.259  87.188  1.00  0.00           N
ATOM   3359  CA  VAL A 219      46.689  73.509  86.658  1.00  0.00           C
ATOM   3361  CB  VAL A 219      48.109  73.719  87.148  1.00  0.00           C
ATOM   3363  CG1 VAL A 219      48.809  74.909  86.458  1.00  0.00           C
ATOM   3367  CG2 VAL A 219      48.079  73.909  88.678  1.00  0.00           C
ATOM   3371  C   VAL A 219      46.559  73.528  85.146  1.00  0.00           C
ATOM   3372  O   VAL A 219      46.869  72.559  84.447  1.00  0.00           O
ATOM   3373  N   GLN A 220      46.059  74.638  84.577  1.00  0.00           N
ATOM   3375  CA  GLN A 220      45.929  74.778  83.137  1.00  0.00           C
ATOM   3377  CB  GLN A 220      44.459  74.918  82.676  1.00  0.00           C
ATOM   3380  CG  GLN A 220      43.609  73.679  82.978  1.00  0.00           C
ATOM   3383  CD  GLN A 220      42.149  74.049  82.768  1.00  0.00           C
ATOM   3384  OE1 GLN A 220      41.709  74.299  81.637  1.00  0.00           O
ATOM   3385  NE2 GLN A 220      41.369  74.128  83.867  1.00  0.00           N
ATOM   3388  C   GLN A 220      46.669  75.989  82.637  1.00  0.00           C
ATOM   3389  O   GLN A 220      46.489  77.108  83.097  1.00  0.00           O
ATOM   3390  N   ILE A 221      47.559  75.789  81.658  1.00  0.00           N
ATOM   3392  CA  ILE A 221      48.329  76.849  81.058  1.00  0.00           C
ATOM   3394  CB  ILE A 221      49.819  76.639  81.327  1.00  0.00           C
ATOM   3396  CG2 ILE A 221      50.649  77.699  80.588  1.00  0.00           C
ATOM   3400  CG1 ILE A 221      50.119  76.628  82.848  1.00  0.00           C
ATOM   3403  CD  ILE A 221      51.489  76.039  83.206  1.00  0.00           C
ATOM   3407  C   ILE A 221      48.029  76.849  79.567  1.00  0.00           C
ATOM   3408  O   ILE A 221      48.249  75.858  78.877  1.00  0.00           O
ATOM   3409  N   ASN A 222      47.479  77.948  79.036  1.00  0.00           N
ATOM   3411  CA  ASN A 222      47.049  77.989  77.646  1.00  0.00           C
ATOM   3413  CB  ASN A 222      45.499  77.998  77.528  1.00  0.00           C
ATOM   3416  CG  ASN A 222      44.979  77.959  76.088  1.00  0.00           C
ATOM   3417  OD1 ASN A 222      44.019  78.638  75.728  1.00  0.00           O
ATOM   3418  ND2 ASN A 222      45.639  77.149  75.238  1.00  0.00           N
ATOM   3421  C   ASN A 222      47.579  79.219  76.956  1.00  0.00           C
ATOM   3422  O   ASN A 222      47.258  80.329  77.338  1.00  0.00           O
ATOM   3423  N   ASN A 223      48.389  79.039  75.898  1.00  0.00           N
ATOM   3425  CA  ASN A 223      48.769  80.148  75.047  1.00  0.00           C
ATOM   3427  CB  ASN A 223      47.539  80.899  74.437  1.00  0.00           C
ATOM   3430  CG  ASN A 223      47.949  81.869  73.348  1.00  0.00           C
ATOM   3431  OD1 ASN A 223      48.939  81.668  72.647  1.00  0.00           O
ATOM   3432  ND2 ASN A 223      47.199  82.989  73.208  1.00  0.00           N
ATOM   3435  C   ASN A 223      49.769  81.039  75.778  1.00  0.00           C
ATOM   3436  O   ASN A 223      49.669  82.268  75.817  1.00  0.00           O
ATOM   3437  N   VAL A 224      50.719  80.418  76.488  1.00  0.00           N
ATOM   3439  CA  VAL A 224      51.639  81.118  77.347  1.00  0.00           C
ATOM   3441  CB  VAL A 224      51.469  80.708  78.807  1.00  0.00           C
ATOM   3443  CG1 VAL A 224      52.669  81.129  79.688  1.00  0.00           C
ATOM   3447  CG2 VAL A 224      50.169  81.329  79.347  1.00  0.00           C
ATOM   3451  C   VAL A 224      53.039  80.838  76.868  1.00  0.00           C
ATOM   3452  O   VAL A 224      53.438  79.698  76.647  1.00  0.00           O
ATOM   3453  N   ASN A 225      53.829  81.899  76.698  1.00  0.00           N
ATOM   3455  CA  ASN A 225      55.239  81.778  76.418  1.00  0.00           C
ATOM   3457  CB  ASN A 225      55.779  83.028  75.697  1.00  0.00           C
ATOM   3460  CG  ASN A 225      55.089  83.289  74.378  1.00  0.00           C
ATOM   3461  OD1 ASN A 225      54.419  82.439  73.777  1.00  0.00           O
ATOM   3462  ND2 ASN A 225      55.229  84.529  73.878  1.00  0.00           N
ATOM   3465  C   ASN A 225      55.999  81.629  77.728  1.00  0.00           C
ATOM   3466  O   ASN A 225      55.868  82.449  78.638  1.00  0.00           O
ATOM   3467  N   ILE A 226      56.829  80.579  77.857  1.00  0.00           N
ATOM   3469  CA  ILE A 226      57.679  80.418  79.018  1.00  0.00           C
ATOM   3471  CB  ILE A 226      57.449  79.149  79.827  1.00  0.00           C
ATOM   3473  CG2 ILE A 226      58.169  79.299  81.178  1.00  0.00           C
ATOM   3477  CG1 ILE A 226      55.938  78.909  80.047  1.00  0.00           C
ATOM   3480  CD  ILE A 226      55.679  77.559  80.706  1.00  0.00           C
ATOM   3484  C   ILE A 226      59.099  80.439  78.517  1.00  0.00           C
ATOM   3485  O   ILE A 226      59.529  79.579  77.747  1.00  0.00           O
ATOM   3486  N   LEU A 227      59.859  81.469  78.908  1.00  0.00           N
ATOM   3488  CA  LEU A 227      61.119  81.789  78.278  1.00  0.00           C
ATOM   3490  CB  LEU A 227      61.089  83.178  77.617  1.00  0.00           C
ATOM   3493  CG  LEU A 227      59.949  83.399  76.598  1.00  0.00           C
ATOM   3495  CD1 LEU A 227      59.999  84.838  76.077  1.00  0.00           C
ATOM   3499  CD2 LEU A 227      60.029  82.408  75.426  1.00  0.00           C
ATOM   3503  C   LEU A 227      62.239  81.739  79.287  1.00  0.00           C
ATOM   3504  O   LEU A 227      62.199  82.329  80.368  1.00  0.00           O
ATOM   3505  N   GLY A 228      63.299  80.989  78.988  1.00  0.00           N
ATOM   3507  CA  GLY A 228      64.419  80.929  79.896  1.00  0.00           C
ATOM   3510  C   GLY A 228      65.609  80.418  79.167  1.00  0.00           C
ATOM   3511  O   GLY A 228      65.709  80.509  77.948  1.00  0.00           O
ATOM   3512  N   ARG A 229      66.569  79.889  79.928  1.00  0.00           N
ATOM   3514  CA  ARG A 229      67.679  79.138  79.408  1.00  0.00           C
ATOM   3516  CB  ARG A 229      69.019  79.899  79.567  1.00  0.00           C
ATOM   3519  CG  ARG A 229      69.098  81.149  78.667  1.00  0.00           C
ATOM   3522  CD  ARG A 229      68.999  80.878  77.148  1.00  0.00           C
ATOM   3525  NE  ARG A 229      68.868  82.208  76.458  1.00  0.00           N
ATOM   3527  CZ  ARG A 229      67.809  82.638  75.768  1.00  0.00           C
ATOM   3528  NH1 ARG A 229      66.639  82.029  75.798  1.00  0.00           N
ATOM   3531  NH2 ARG A 229      67.929  83.719  75.038  1.00  0.00           N
ATOM   3534  C   ARG A 229      67.639  77.769  80.028  1.00  0.00           C
ATOM   3535  O   ARG A 229      67.128  76.849  79.408  1.00  0.00           O
ATOM   3536  N   GLN A 230      68.129  77.589  81.268  1.00  0.00           N
ATOM   3538  CA  GLN A 230      68.249  76.248  81.838  1.00  0.00           C
ATOM   3540  CB  GLN A 230      69.309  76.248  82.957  1.00  0.00           C
ATOM   3543  CG  GLN A 230      69.679  74.848  83.488  1.00  0.00           C
ATOM   3546  CD  GLN A 230      71.018  74.869  84.207  1.00  0.00           C
ATOM   3547  OE1 GLN A 230      72.069  75.189  83.628  1.00  0.00           O
ATOM   3548  NE2 GLN A 230      70.999  74.498  85.497  1.00  0.00           N
ATOM   3551  C   GLN A 230      66.909  75.629  82.288  1.00  0.00           C
ATOM   3552  O   GLN A 230      66.208  75.009  81.497  1.00  0.00           O
ATOM   3553  N   ASN A 231      66.499  75.769  83.558  1.00  0.00           N
ATOM   3555  CA  ASN A 231      65.319  75.079  84.048  1.00  0.00           C
ATOM   3557  CB  ASN A 231      65.458  74.699  85.537  1.00  0.00           C
ATOM   3560  CG  ASN A 231      66.679  73.809  85.758  1.00  0.00           C
ATOM   3561  OD1 ASN A 231      67.708  74.269  86.257  1.00  0.00           O
ATOM   3562  ND2 ASN A 231      66.549  72.509  85.417  1.00  0.00           N
ATOM   3565  C   ASN A 231      64.039  75.869  83.848  1.00  0.00           C
ATOM   3566  O   ASN A 231      63.379  76.299  84.788  1.00  0.00           O
ATOM   3567  N   THR A 232      63.649  76.129  82.588  1.00  0.00           N
ATOM   3569  CA  THR A 232      62.649  77.129  82.207  1.00  0.00           C
ATOM   3571  CB  THR A 232      62.499  77.208  80.688  1.00  0.00           C
ATOM   3573  OG1 THR A 232      63.708  77.619  80.077  1.00  0.00           O
ATOM   3575  CG2 THR A 232      61.419  78.219  80.268  1.00  0.00           C
ATOM   3579  C   THR A 232      61.279  76.948  82.848  1.00  0.00           C
ATOM   3580  O   THR A 232      60.669  77.899  83.337  1.00  0.00           O
ATOM   3581  N   PHE A 233      60.799  75.708  82.897  1.00  0.00           N
ATOM   3583  CA  PHE A 233      59.549  75.329  83.527  1.00  0.00           C
ATOM   3585  CB  PHE A 233      58.529  74.818  82.467  1.00  0.00           C
ATOM   3588  CG  PHE A 233      57.149  74.428  82.926  1.00  0.00           C
ATOM   3589  CD1 PHE A 233      56.429  75.209  83.838  1.00  0.00           C
ATOM   3591  CE1 PHE A 233      55.089  74.918  84.137  1.00  0.00           C
ATOM   3593  CZ  PHE A 233      54.459  73.839  83.517  1.00  0.00           C
ATOM   3595  CD2 PHE A 233      56.499  73.329  82.327  1.00  0.00           C
ATOM   3597  CE2 PHE A 233      55.169  73.029  82.637  1.00  0.00           C
ATOM   3599  C   PHE A 233      59.889  74.239  84.518  1.00  0.00           C
ATOM   3600  O   PHE A 233      60.469  73.208  84.167  1.00  0.00           O
ATOM   3601  N   PHE A 234      59.549  74.419  85.798  1.00  0.00           N
ATOM   3603  CA  PHE A 234      59.859  73.428  86.807  1.00  0.00           C
ATOM   3605  CB  PHE A 234      60.849  73.988  87.857  1.00  0.00           C
ATOM   3608  CG  PHE A 234      61.719  72.889  88.408  1.00  0.00           C
ATOM   3609  CD1 PHE A 234      61.179  71.839  89.176  1.00  0.00           C
ATOM   3611  CE1 PHE A 234      61.989  70.809  89.658  1.00  0.00           C
ATOM   3613  CZ  PHE A 234      63.368  70.809  89.387  1.00  0.00           C
ATOM   3615  CD2 PHE A 234      63.109  72.889  88.177  1.00  0.00           C
ATOM   3617  CE2 PHE A 234      63.929  71.858  88.646  1.00  0.00           C
ATOM   3619  C   PHE A 234      58.539  73.019  87.437  1.00  0.00           C
ATOM   3620  O   PHE A 234      57.719  73.839  87.838  1.00  0.00           O
ATOM   3621  N   VAL A 235      58.289  71.719  87.528  1.00  0.00           N
ATOM   3623  CA  VAL A 235      57.118  71.208  88.197  1.00  0.00           C
ATOM   3625  CB  VAL A 235      56.249  70.369  87.297  1.00  0.00           C
ATOM   3627  CG1 VAL A 235      55.639  71.278  86.228  1.00  0.00           C
ATOM   3631  CG2 VAL A 235      57.039  69.239  86.618  1.00  0.00           C
ATOM   3635  C   VAL A 235      57.509  70.448  89.418  1.00  0.00           C
ATOM   3636  O   VAL A 235      58.479  69.689  89.456  1.00  0.00           O
ATOM   3637  N   THR A 236      56.799  70.659  90.528  1.00  0.00           N
ATOM   3639  CA  THR A 236      57.139  69.909  91.717  1.00  0.00           C
ATOM   3641  CB  THR A 236      57.989  70.689  92.738  1.00  0.00           C
ATOM   3643  OG1 THR A 236      57.269  71.418  93.708  1.00  0.00           O
ATOM   3645  CG2 THR A 236      58.979  71.659  92.087  1.00  0.00           C
ATOM   3649  C   THR A 236      55.859  69.409  92.297  1.00  0.00           C
ATOM   3650  O   THR A 236      54.769  69.929  92.077  1.00  0.00           O
ATOM   3651  N   ASN A 237      55.969  68.349  93.107  1.00  0.00           N
ATOM   3653  CA  ASN A 237      54.839  67.869  93.848  1.00  0.00           C
ATOM   3655  CB  ASN A 237      54.749  66.329  93.818  1.00  0.00           C
ATOM   3658  CG  ASN A 237      55.909  65.589  94.467  1.00  0.00           C
ATOM   3659  OD1 ASN A 237      56.989  66.119  94.767  1.00  0.00           O
ATOM   3660  ND2 ASN A 237      55.679  64.289  94.738  1.00  0.00           N
ATOM   3663  C   ASN A 237      54.889  68.439  95.247  1.00  0.00           C
ATOM   3664  O   ASN A 237      54.169  67.948  96.107  1.00  0.00           O
ATOM   3665  N   SER A 238      55.659  69.509  95.497  1.00  0.00           N
ATOM   3667  CA  SER A 238      55.799  70.149  96.798  1.00  0.00           C
ATOM   3669  CB  SER A 238      56.799  71.309  96.676  1.00  0.00           C
ATOM   3672  OG  SER A 238      57.219  71.888  97.908  1.00  0.00           O
ATOM   3674  C   SER A 238      54.519  70.678  97.437  1.00  0.00           C
ATOM   3675  O   SER A 238      53.609  71.189  96.778  1.00  0.00           O
ATOM   3676  N   GLY A 239      54.399  70.519  98.757  1.00  0.00           N
ATOM   3678  CA  GLY A 239      53.579  71.289  99.678  1.00  0.00           C
ATOM   3681  C   GLY A 239      54.289  72.458 100.268  1.00  0.00           C
ATOM   3682  O   GLY A 239      55.119  73.108  99.658  1.00  0.00           O
ATOM   3683  N   VAL A 240      54.029  72.748 101.548  1.00  0.00           N
ATOM   3685  CA  VAL A 240      54.439  73.979 102.178  1.00  0.00           C
ATOM   3687  CB  VAL A 240      53.449  74.358 103.268  1.00  0.00           C
ATOM   3689  CG1 VAL A 240      52.069  74.568 102.627  1.00  0.00           C
ATOM   3693  CG2 VAL A 240      53.379  73.279 104.368  1.00  0.00           C
ATOM   3697  C   VAL A 240      55.829  73.909 102.798  1.00  0.00           C
ATOM   3698  O   VAL A 240      56.219  74.789 103.577  1.00  0.00           O
ATOM   3699  N   GLN A 241      56.639  72.878 102.458  1.00  0.00           N
ATOM   3701  CA  GLN A 241      58.019  72.778 102.887  1.00  0.00           C
ATOM   3703  CB  GLN A 241      58.368  71.358 103.418  1.00  0.00           C
ATOM   3706  CG  GLN A 241      57.719  70.998 104.777  1.00  0.00           C
ATOM   3709  CD  GLN A 241      58.359  69.719 105.338  1.00  0.00           C
ATOM   3710  OE1 GLN A 241      59.419  69.769 105.977  1.00  0.00           O
ATOM   3711  NE2 GLN A 241      57.719  68.559 105.098  1.00  0.00           N
ATOM   3714  C   GLN A 241      59.019  73.159 101.787  1.00  0.00           C
ATOM   3715  O   GLN A 241      60.209  73.269 102.058  1.00  0.00           O
ATOM   3716  N   ASN A 242      58.579  73.369 100.528  1.00  0.00           N
ATOM   3718  CA  ASN A 242      59.469  73.829  99.456  1.00  0.00           C
ATOM   3720  CB  ASN A 242      60.039  75.238  99.707  1.00  0.00           C
ATOM   3723  CG  ASN A 242      60.709  75.899  98.498  1.00  0.00           C
ATOM   3724  OD1 ASN A 242      60.639  75.428  97.357  1.00  0.00           O
ATOM   3725  ND2 ASN A 242      61.379  77.039  98.768  1.00  0.00           N
ATOM   3728  C   ASN A 242      60.489  72.769  99.048  1.00  0.00           C
ATOM   3729  O   ASN A 242      61.679  73.029  98.827  1.00  0.00           O
ATOM   3730  N   ARG A 243      60.009  71.528  98.967  1.00  0.00           N
ATOM   3732  CA  ARG A 243      60.829  70.418  98.568  1.00  0.00           C
ATOM   3734  CB  ARG A 243      61.559  69.818  99.777  1.00  0.00           C
ATOM   3737  CG  ARG A 243      60.639  69.229 100.858  1.00  0.00           C
ATOM   3740  CD  ARG A 243      61.489  68.748 102.028  1.00  0.00           C
ATOM   3743  NE  ARG A 243      60.619  68.119 103.048  1.00  0.00           N
ATOM   3745  CZ  ARG A 243      61.119  67.729 104.217  1.00  0.00           C
ATOM   3746  NH1 ARG A 243      62.369  67.989 104.548  1.00  0.00           N
ATOM   3749  NH2 ARG A 243      60.429  66.948 105.007  1.00  0.00           N
ATOM   3752  C   ARG A 243      59.958  69.349  97.957  1.00  0.00           C
ATOM   3753  O   ARG A 243      58.749  69.299  98.188  1.00  0.00           O
ATOM   3754  N   LEU A 244      60.579  68.469  97.168  1.00  0.00           N
ATOM   3756  CA  LEU A 244      59.949  67.309  96.598  1.00  0.00           C
ATOM   3758  CB  LEU A 244      60.859  66.599  95.548  1.00  0.00           C
ATOM   3761  CG  LEU A 244      61.139  67.449  94.287  1.00  0.00           C
ATOM   3763  CD1 LEU A 244      62.258  66.849  93.428  1.00  0.00           C
ATOM   3767  CD2 LEU A 244      59.879  67.579  93.428  1.00  0.00           C
ATOM   3771  C   LEU A 244      59.399  66.329  97.637  1.00  0.00           C
ATOM   3772  O   LEU A 244      59.869  66.199  98.778  1.00  0.00           O
ATOM   3773  N   GLU A 245      58.309  65.649  97.257  1.00  0.00           N
ATOM   3775  CA  GLU A 245      57.599  64.739  98.097  1.00  0.00           C
ATOM   3777  CB  GLU A 245      56.159  65.219  98.438  1.00  0.00           C
ATOM   3780  CG  GLU A 245      56.039  66.628  99.058  1.00  0.00           C
ATOM   3783  CD  GLU A 245      54.589  67.059  99.327  1.00  0.00           C
ATOM   3784  OE1 GLU A 245      53.629  66.358  98.887  1.00  0.00           O
ATOM   3785  OE2 GLU A 245      54.399  68.119  99.978  1.00  0.00           O
ATOM   3786  C   GLU A 245      57.539  63.399  97.378  1.00  0.00           C
ATOM   3787  O   GLU A 245      57.919  63.259  96.208  1.00  0.00           O
ATOM   3788  N   THR A 246      57.089  62.369  98.107  1.00  0.00           N
ATOM   3790  CA  THR A 246      57.199  60.969  97.717  1.00  0.00           C
ATOM   3792  CB  THR A 246      57.869  60.159  98.818  1.00  0.00           C
ATOM   3794  OG1 THR A 246      57.369  60.469 100.117  1.00  0.00           O
ATOM   3796  CG2 THR A 246      59.359  60.529  98.857  1.00  0.00           C
ATOM   3800  C   THR A 246      55.859  60.349  97.367  1.00  0.00           C
ATOM   3801  O   THR A 246      55.809  59.229  96.878  1.00  0.00           O
ATOM   3802  N   ASN A 247      54.719  61.049  97.588  1.00  0.00           N
ATOM   3804  CA  ASN A 247      53.399  60.409  97.478  1.00  0.00           C
ATOM   3806  CB  ASN A 247      52.849  60.319  98.926  1.00  0.00           C
ATOM   3809  CG  ASN A 247      51.619  59.448  99.147  1.00  0.00           C
ATOM   3810  OD1 ASN A 247      50.729  59.209  98.317  1.00  0.00           O
ATOM   3811  ND2 ASN A 247      51.519  58.969 100.408  1.00  0.00           N
ATOM   3814  C   ASN A 247      52.458  61.199  96.567  1.00  0.00           C
ATOM   3815  O   ASN A 247      51.729  60.669  95.737  1.00  0.00           O
ATOM   3816  N   ARG A 248      52.489  62.539  96.698  1.00  0.00           N
ATOM   3818  CA  ARG A 248      51.679  63.489  95.957  1.00  0.00           C
ATOM   3820  CB  ARG A 248      51.869  64.879  96.598  1.00  0.00           C
ATOM   3823  CG  ARG A 248      51.029  66.028  96.027  1.00  0.00           C
ATOM   3826  CD  ARG A 248      51.069  67.289  96.908  1.00  0.00           C
ATOM   3829  NE  ARG A 248      50.239  68.338  96.208  1.00  0.00           N
ATOM   3831  CZ  ARG A 248      50.639  69.108  95.198  1.00  0.00           C
ATOM   3832  NH1 ARG A 248      51.899  69.269  94.888  1.00  0.00           N
ATOM   3835  NH2 ARG A 248      49.749  69.799  94.508  1.00  0.00           N
ATOM   3838  C   ARG A 248      51.919  63.519  94.438  1.00  0.00           C
ATOM   3839  O   ARG A 248      53.049  63.668  93.978  1.00  0.00           O
ATOM   3840  N   GLN A 249      50.839  63.419  93.628  1.00  0.00           N
ATOM   3842  CA  GLN A 249      50.919  63.439  92.168  1.00  0.00           C
ATOM   3844  CB  GLN A 249      50.349  62.109  91.598  1.00  0.00           C
ATOM   3847  CG  GLN A 249      50.249  61.969  90.047  1.00  0.00           C
ATOM   3850  CD  GLN A 249      51.609  61.818  89.368  1.00  0.00           C
ATOM   3851  OE1 GLN A 249      52.619  62.408  89.757  1.00  0.00           O
ATOM   3852  NE2 GLN A 249      51.639  61.018  88.278  1.00  0.00           N
ATOM   3855  C   GLN A 249      50.079  64.608  91.658  1.00  0.00           C
ATOM   3856  O   GLN A 249      48.849  64.519  91.698  1.00  0.00           O
ATOM   3857  N   PRO A 250      50.639  65.729  91.217  1.00  0.00           N
ATOM   3858  CD  PRO A 250      51.979  66.149  91.618  1.00  0.00           C
ATOM   3861  CA  PRO A 250      49.849  66.839  90.697  1.00  0.00           C
ATOM   3863  CB  PRO A 250      50.679  68.089  91.027  1.00  0.00           C
ATOM   3866  CG  PRO A 250      52.118  67.579  91.088  1.00  0.00           C
ATOM   3869  C   PRO A 250      49.688  66.698  89.217  1.00  0.00           C
ATOM   3870  O   PRO A 250      50.539  66.098  88.577  1.00  0.00           O
ATOM   3871  N   ARG A 251      48.579  67.219  88.678  1.00  0.00           N
ATOM   3873  CA  ARG A 251      48.309  67.129  87.257  1.00  0.00           C
ATOM   3875  CB  ARG A 251      46.949  66.449  87.018  1.00  0.00           C
ATOM   3878  CG  ARG A 251      46.919  64.989  87.497  1.00  0.00           C
ATOM   3881  CD  ARG A 251      45.499  64.428  87.536  1.00  0.00           C
ATOM   3884  NE  ARG A 251      44.819  65.129  88.667  1.00  0.00           N
ATOM   3886  CZ  ARG A 251      43.699  64.699  89.228  1.00  0.00           C
ATOM   3887  NH1 ARG A 251      43.119  63.589  88.818  1.00  0.00           N
ATOM   3890  NH2 ARG A 251      43.169  65.409  90.208  1.00  0.00           N
ATOM   3893  C   ARG A 251      48.279  68.489  86.618  1.00  0.00           C
ATOM   3894  O   ARG A 251      47.599  69.399  87.077  1.00  0.00           O
ATOM   3895  N   THR A 252      49.009  68.659  85.507  1.00  0.00           N
ATOM   3897  CA  THR A 252      48.999  69.909  84.757  1.00  0.00           C
ATOM   3899  CB  THR A 252      50.249  70.748  84.907  1.00  0.00           C
ATOM   3901  OG1 THR A 252      50.389  71.189  86.247  1.00  0.00           O
ATOM   3903  CG2 THR A 252      50.209  72.029  84.036  1.00  0.00           C
ATOM   3907  C   THR A 252      48.769  69.649  83.298  1.00  0.00           C
ATOM   3908  O   THR A 252      49.319  68.719  82.708  1.00  0.00           O
ATOM   3909  N   LEU A 253      47.949  70.509  82.668  1.00  0.00           N
ATOM   3911  CA  LEU A 253      47.769  70.589  81.247  1.00  0.00           C
ATOM   3913  CB  LEU A 253      46.259  70.549  80.938  1.00  0.00           C
ATOM   3916  CG  LEU A 253      45.899  70.629  79.447  1.00  0.00           C
ATOM   3918  CD1 LEU A 253      46.599  69.529  78.638  1.00  0.00           C
ATOM   3922  CD2 LEU A 253      44.379  70.568  79.247  1.00  0.00           C
ATOM   3926  C   LEU A 253      48.359  71.888  80.697  1.00  0.00           C
ATOM   3927  O   LEU A 253      48.019  72.979  81.146  1.00  0.00           O
ATOM   3928  N   VAL A 254      49.259  71.789  79.698  1.00  0.00           N
ATOM   3930  CA  VAL A 254      49.769  72.948  78.958  1.00  0.00           C
ATOM   3932  CB  VAL A 254      51.279  73.129  79.058  1.00  0.00           C
ATOM   3934  CG1 VAL A 254      51.789  74.349  78.268  1.00  0.00           C
ATOM   3938  CG2 VAL A 254      51.699  73.269  80.537  1.00  0.00           C
ATOM   3942  C   VAL A 254      49.379  72.789  77.497  1.00  0.00           C
ATOM   3943  O   VAL A 254      49.639  71.769  76.857  1.00  0.00           O
ATOM   3944  N   THR A 255      48.699  73.799  76.947  1.00  0.00           N
ATOM   3946  CA  THR A 255      48.059  73.759  75.637  1.00  0.00           C
ATOM   3948  CB  THR A 255      46.529  73.729  75.697  1.00  0.00           C
ATOM   3950  OG1 THR A 255      46.049  74.608  76.707  1.00  0.00           O
ATOM   3952  CG2 THR A 255      46.099  72.309  76.077  1.00  0.00           C
ATOM   3956  C   THR A 255      48.459  74.958  74.827  1.00  0.00           C
ATOM   3957  O   THR A 255      48.339  76.098  75.277  1.00  0.00           O
ATOM   3958  N   ASN A 256      48.909  74.769  73.567  1.00  0.00           N
ATOM   3960  CA  ASN A 256      49.069  75.858  72.608  1.00  0.00           C
ATOM   3962  CB  ASN A 256      47.729  76.558  72.228  1.00  0.00           C
ATOM   3965  CG  ASN A 256      46.689  75.558  71.757  1.00  0.00           C
ATOM   3966  OD1 ASN A 256      45.549  75.529  72.228  1.00  0.00           O
ATOM   3967  ND2 ASN A 256      47.099  74.699  70.798  1.00  0.00           N
ATOM   3970  C   ASN A 256      50.099  76.899  73.007  1.00  0.00           C
ATOM   3971  O   ASN A 256      49.999  78.068  72.658  1.00  0.00           O
ATOM   3972  N   SER A 257      51.089  76.469  73.777  1.00  0.00           N
ATOM   3974  CA  SER A 257      52.069  77.318  74.418  1.00  0.00           C
ATOM   3976  CB  SER A 257      52.339  76.849  75.858  1.00  0.00           C
ATOM   3979  OG  SER A 257      51.269  77.229  76.707  1.00  0.00           O
ATOM   3981  C   SER A 257      53.389  77.299  73.698  1.00  0.00           C
ATOM   3982  O   SER A 257      53.659  76.379  72.927  1.00  0.00           O
ATOM   3983  N   TYR A 258      54.259  78.279  73.967  1.00  0.00           N
ATOM   3985  CA  TYR A 258      55.629  78.259  73.507  1.00  0.00           C
ATOM   3987  CB  TYR A 258      55.949  79.479  72.608  1.00  0.00           C
ATOM   3990  CG  TYR A 258      57.399  79.628  72.216  1.00  0.00           C
ATOM   3991  CD1 TYR A 258      57.929  78.879  71.147  1.00  0.00           C
ATOM   3993  CE1 TYR A 258      59.249  79.089  70.717  1.00  0.00           C
ATOM   3995  CZ  TYR A 258      60.049  80.048  71.358  1.00  0.00           C
ATOM   3996  OH  TYR A 258      61.369  80.329  70.958  1.00  0.00           O
ATOM   3998  CD2 TYR A 258      58.219  80.579  72.848  1.00  0.00           C
ATOM   4000  CE2 TYR A 258      59.539  80.779  72.428  1.00  0.00           C
ATOM   4002  C   TYR A 258      56.549  78.169  74.708  1.00  0.00           C
ATOM   4003  O   TYR A 258      56.299  78.748  75.768  1.00  0.00           O
ATOM   4004  N   ILE A 259      57.619  77.388  74.588  1.00  0.00           N
ATOM   4006  CA  ILE A 259      58.549  77.149  75.637  1.00  0.00           C
ATOM   4008  CB  ILE A 259      58.299  75.789  76.278  1.00  0.00           C
ATOM   4010  CG2 ILE A 259      59.349  75.529  77.347  1.00  0.00           C
ATOM   4014  CG1 ILE A 259      56.869  75.748  76.878  1.00  0.00           C
ATOM   4017  CD  ILE A 259      56.569  74.559  77.798  1.00  0.00           C
ATOM   4021  C   ILE A 259      59.919  77.278  75.018  1.00  0.00           C
ATOM   4022  O   ILE A 259      60.139  76.888  73.867  1.00  0.00           O
ATOM   4023  N   GLU A 260      60.889  77.869  75.728  1.00  0.00           N
ATOM   4025  CA  GLU A 260      62.209  78.089  75.188  1.00  0.00           C
ATOM   4027  CB  GLU A 260      62.309  79.509  74.588  1.00  0.00           C
ATOM   4030  CG  GLU A 260      63.699  79.889  74.027  1.00  0.00           C
ATOM   4033  CD  GLU A 260      63.708  81.339  73.558  1.00  0.00           C
ATOM   4034  OE1 GLU A 260      62.949  81.659  72.608  1.00  0.00           O
ATOM   4035  OE2 GLU A 260      64.459  82.138  74.177  1.00  0.00           O
ATOM   4036  C   GLU A 260      63.279  77.878  76.237  1.00  0.00           C
ATOM   4037  O   GLU A 260      63.119  78.259  77.396  1.00  0.00           O
ATOM   4038  N   GLY A 261      64.409  77.248  75.858  1.00  0.00           N
ATOM   4040  CA  GLY A 261      65.538  77.138  76.768  1.00  0.00           C
ATOM   4043  C   GLY A 261      66.689  76.439  76.117  1.00  0.00           C
ATOM   4044  O   GLY A 261      66.759  76.319  74.908  1.00  0.00           O
ATOM   4045  N   ASP A 262      67.659  75.969  76.918  1.00  0.00           N
ATOM   4047  CA  ASP A 262      68.769  75.168  76.497  1.00  0.00           C
ATOM   4049  CB  ASP A 262      70.139  75.909  76.567  1.00  0.00           C
ATOM   4052  CG  ASP A 262      70.339  76.808  77.777  1.00  0.00           C
ATOM   4053  OD1 ASP A 262      70.148  76.379  78.948  1.00  0.00           O
ATOM   4054  OD2 ASP A 262      70.849  77.939  77.568  1.00  0.00           O
ATOM   4055  C   ASP A 262      68.779  73.858  77.248  1.00  0.00           C
ATOM   4056  O   ASP A 262      68.419  72.829  76.688  1.00  0.00           O
ATOM   4057  N   VAL A 263      69.229  73.858  78.507  1.00  0.00           N
ATOM   4059  CA  VAL A 263      69.649  72.659  79.217  1.00  0.00           C
ATOM   4061  CB  VAL A 263      70.759  72.979  80.228  1.00  0.00           C
ATOM   4063  CG1 VAL A 263      71.118  71.829  81.178  1.00  0.00           C
ATOM   4067  CG2 VAL A 263      72.019  73.329  79.408  1.00  0.00           C
ATOM   4071  C   VAL A 263      68.459  71.858  79.688  1.00  0.00           C
ATOM   4072  O   VAL A 263      67.898  71.129  78.896  1.00  0.00           O
ATOM   4073  N   ASP A 264      67.958  71.909  80.928  1.00  0.00           N
ATOM   4075  CA  ASP A 264      66.899  70.989  81.297  1.00  0.00           C
ATOM   4077  CB  ASP A 264      67.258  70.269  82.627  1.00  0.00           C
ATOM   4080  CG  ASP A 264      68.459  69.329  82.487  1.00  0.00           C
ATOM   4081  OD1 ASP A 264      68.609  68.589  81.478  1.00  0.00           O
ATOM   4082  OD2 ASP A 264      69.249  69.239  83.467  1.00  0.00           O
ATOM   4083  C   ASP A 264      65.579  71.779  81.327  1.00  0.00           C
ATOM   4084  O   ASP A 264      65.099  72.178  82.378  1.00  0.00           O
ATOM   4085  N   ILE A 265      65.019  72.059  80.117  1.00  0.00           N
ATOM   4087  CA  ILE A 265      63.999  73.079  79.867  1.00  0.00           C
ATOM   4089  CB  ILE A 265      63.679  73.169  78.367  1.00  0.00           C
ATOM   4091  CG2 ILE A 265      62.609  74.248  78.057  1.00  0.00           C
ATOM   4095  CG1 ILE A 265      64.949  73.439  77.536  1.00  0.00           C
ATOM   4098  CD  ILE A 265      64.669  73.579  76.027  1.00  0.00           C
ATOM   4102  C   ILE A 265      62.719  72.858  80.668  1.00  0.00           C
ATOM   4103  O   ILE A 265      62.179  73.769  81.286  1.00  0.00           O
ATOM   4104  N   VAL A 266      62.219  71.619  80.697  1.00  0.00           N
ATOM   4106  CA  VAL A 266      61.059  71.189  81.438  1.00  0.00           C
ATOM   4108  CB  VAL A 266      60.009  70.579  80.497  1.00  0.00           C
ATOM   4110  CG1 VAL A 266      58.809  69.979  81.247  1.00  0.00           C
ATOM   4114  CG2 VAL A 266      59.519  71.678  79.537  1.00  0.00           C
ATOM   4118  C   VAL A 266      61.539  70.159  82.437  1.00  0.00           C
ATOM   4119  O   VAL A 266      61.919  69.049  82.098  1.00  0.00           O
ATOM   4120  N   SER A 267      61.549  70.509  83.737  1.00  0.00           N
ATOM   4122  CA  SER A 267      62.069  69.659  84.797  1.00  0.00           C
ATOM   4124  CB  SER A 267      63.269  70.289  85.557  1.00  0.00           C
ATOM   4127  OG  SER A 267      64.439  70.308  84.738  1.00  0.00           O
ATOM   4129  C   SER A 267      61.059  69.349  85.877  1.00  0.00           C
ATOM   4130  O   SER A 267      60.209  70.168  86.208  1.00  0.00           O
ATOM   4131  N   GLY A 268      61.179  68.149  86.507  1.00  0.00           N
ATOM   4133  CA  GLY A 268      60.619  67.918  87.838  1.00  0.00           C
ATOM   4136  C   GLY A 268      59.589  66.829  87.957  1.00  0.00           C
ATOM   4137  O   GLY A 268      59.599  65.858  87.207  1.00  0.00           O
ATOM   4138  N   ARG A 269      58.729  66.888  88.988  1.00  0.00           N
ATOM   4140  CA  ARG A 269      57.979  65.739  89.467  1.00  0.00           C
ATOM   4142  CB  ARG A 269      58.438  65.369  90.887  1.00  0.00           C
ATOM   4145  CG  ARG A 269      57.799  64.089  91.478  1.00  0.00           C
ATOM   4148  CD  ARG A 269      58.409  63.649  92.817  1.00  0.00           C
ATOM   4151  NE  ARG A 269      59.799  63.198  92.536  1.00  0.00           N
ATOM   4153  CZ  ARG A 269      60.669  62.858  93.477  1.00  0.00           C
ATOM   4154  NH1 ARG A 269      60.429  62.939  94.767  1.00  0.00           N
ATOM   4157  NH2 ARG A 269      61.849  62.359  93.188  1.00  0.00           N
ATOM   4160  C   ARG A 269      56.479  65.949  89.528  1.00  0.00           C
ATOM   4161  O   ARG A 269      55.979  66.779  90.277  1.00  0.00           O
ATOM   4162  N   GLY A 270      55.749  65.098  88.786  1.00  0.00           N
ATOM   4164  CA  GLY A 270      54.299  65.059  88.737  1.00  0.00           C
ATOM   4167  C   GLY A 270      53.889  64.729  87.327  1.00  0.00           C
ATOM   4168  O   GLY A 270      54.739  64.489  86.467  1.00  0.00           O
ATOM   4169  N   ALA A 271      52.569  64.729  87.048  1.00  0.00           N
ATOM   4171  CA  ALA A 271      52.039  64.358  85.758  1.00  0.00           C
ATOM   4173  CB  ALA A 271      50.799  63.469  85.877  1.00  0.00           C
ATOM   4177  C   ALA A 271      51.669  65.558  84.928  1.00  0.00           C
ATOM   4178  O   ALA A 271      50.859  66.418  85.277  1.00  0.00           O
ATOM   4179  N   VAL A 272      52.289  65.649  83.747  1.00  0.00           N
ATOM   4181  CA  VAL A 272      52.179  66.818  82.926  1.00  0.00           C
ATOM   4183  CB  VAL A 272      53.479  67.608  82.926  1.00  0.00           C
ATOM   4185  CG1 VAL A 272      53.139  68.959  82.347  1.00  0.00           C
ATOM   4189  CG2 VAL A 272      54.039  67.839  84.327  1.00  0.00           C
ATOM   4193  C   VAL A 272      51.799  66.358  81.527  1.00  0.00           C
ATOM   4194  O   VAL A 272      52.399  65.418  81.007  1.00  0.00           O
ATOM   4195  N   VAL A 273      50.799  66.998  80.887  1.00  0.00           N
ATOM   4197  CA  VAL A 273      50.459  66.799  79.478  1.00  0.00           C
ATOM   4199  CB  VAL A 273      49.039  66.269  79.268  1.00  0.00           C
ATOM   4201  CG1 VAL A 273      48.689  66.129  77.768  1.00  0.00           C
ATOM   4205  CG2 VAL A 273      48.879  64.909  79.978  1.00  0.00           C
ATOM   4209  C   VAL A 273      50.609  68.089  78.678  1.00  0.00           C
ATOM   4210  O   VAL A 273      49.989  69.108  78.978  1.00  0.00           O
ATOM   4211  N   PHE A 274      51.429  68.058  77.607  1.00  0.00           N
ATOM   4213  CA  PHE A 274      51.689  69.149  76.688  1.00  0.00           C
ATOM   4215  CB  PHE A 274      53.219  69.388  76.478  1.00  0.00           C
ATOM   4218  CG  PHE A 274      53.929  69.759  77.757  1.00  0.00           C
ATOM   4219  CD1 PHE A 274      54.299  71.089  78.037  1.00  0.00           C
ATOM   4221  CE1 PHE A 274      54.979  71.409  79.228  1.00  0.00           C
ATOM   4223  CZ  PHE A 274      55.339  70.389  80.117  1.00  0.00           C
ATOM   4225  CD2 PHE A 274      54.299  68.759  78.667  1.00  0.00           C
ATOM   4227  CE2 PHE A 274      55.019  69.058  79.827  1.00  0.00           C
ATOM   4229  C   PHE A 274      51.059  68.829  75.327  1.00  0.00           C
ATOM   4230  O   PHE A 274      51.559  67.979  74.598  1.00  0.00           O
ATOM   4231  N   ASP A 275      49.969  69.529  74.978  1.00  0.00           N
ATOM   4233  CA  ASP A 275      49.169  69.289  73.788  1.00  0.00           C
ATOM   4235  CB  ASP A 275      47.689  68.949  74.147  1.00  0.00           C
ATOM   4238  CG  ASP A 275      46.769  68.829  72.938  1.00  0.00           C
ATOM   4239  OD1 ASP A 275      47.229  68.379  71.857  1.00  0.00           O
ATOM   4240  OD2 ASP A 275      45.539  69.079  73.068  1.00  0.00           O
ATOM   4241  C   ASP A 275      49.289  70.498  72.857  1.00  0.00           C
ATOM   4242  O   ASP A 275      48.889  71.608  73.198  1.00  0.00           O
ATOM   4243  N   ASN A 276      49.879  70.308  71.658  1.00  0.00           N
ATOM   4245  CA  ASN A 276      50.129  71.388  70.708  1.00  0.00           C
ATOM   4247  CB  ASN A 276      48.839  72.019  70.128  1.00  0.00           C
ATOM   4250  CG  ASN A 276      48.069  71.039  69.257  1.00  0.00           C
ATOM   4251  OD1 ASN A 276      48.219  71.068  68.037  1.00  0.00           O
ATOM   4252  ND2 ASN A 276      47.149  70.229  69.827  1.00  0.00           N
ATOM   4255  C   ASN A 276      51.049  72.489  71.247  1.00  0.00           C
ATOM   4256  O   ASN A 276      50.849  73.668  70.978  1.00  0.00           O
ATOM   4257  N   THR A 277      52.059  72.129  72.048  1.00  0.00           N
ATOM   4259  CA  THR A 277      52.989  73.089  72.637  1.00  0.00           C
ATOM   4261  CB  THR A 277      53.379  72.719  74.068  1.00  0.00           C
ATOM   4263  OG1 THR A 277      52.249  72.869  74.918  1.00  0.00           O
ATOM   4265  CG2 THR A 277      54.489  73.598  74.668  1.00  0.00           C
ATOM   4269  C   THR A 277      54.219  73.138  71.768  1.00  0.00           C
ATOM   4270  O   THR A 277      54.779  72.108  71.408  1.00  0.00           O
ATOM   4271  N   GLU A 278      54.688  74.349  71.387  1.00  0.00           N
ATOM   4273  CA  GLU A 278      55.999  74.519  70.778  1.00  0.00           C
ATOM   4275  CB  GLU A 278      56.099  75.619  69.698  1.00  0.00           C
ATOM   4278  CG  GLU A 278      57.509  75.759  69.048  1.00  0.00           C
ATOM   4281  CD  GLU A 278      57.579  76.739  67.888  1.00  0.00           C
ATOM   4282  OE1 GLU A 278      56.549  77.429  67.597  1.00  0.00           O
ATOM   4283  OE2 GLU A 278      58.689  76.869  67.308  1.00  0.00           O
ATOM   4284  C   GLU A 278      57.099  74.629  71.818  1.00  0.00           C
ATOM   4285  O   GLU A 278      56.919  75.209  72.897  1.00  0.00           O
ATOM   4286  N   PHE A 279      58.269  74.069  71.518  1.00  0.00           N
ATOM   4288  CA  PHE A 279      59.469  74.178  72.308  1.00  0.00           C
ATOM   4290  CB  PHE A 279      59.949  72.869  72.967  1.00  0.00           C
ATOM   4293  CG  PHE A 279      58.849  72.248  73.768  1.00  0.00           C
ATOM   4294  CD1 PHE A 279      57.759  71.628  73.158  1.00  0.00           C
ATOM   4296  CE1 PHE A 279      56.729  71.059  73.897  1.00  0.00           C
ATOM   4298  CZ  PHE A 279      56.779  71.129  75.286  1.00  0.00           C
ATOM   4300  CD2 PHE A 279      58.919  72.278  75.168  1.00  0.00           C
ATOM   4302  CE2 PHE A 279      57.869  71.739  75.918  1.00  0.00           C
ATOM   4304  C   PHE A 279      60.549  74.678  71.397  1.00  0.00           C
ATOM   4305  O   PHE A 279      60.489  74.549  70.178  1.00  0.00           O
ATOM   4306  N   ARG A 280      61.569  75.308  71.978  1.00  0.00           N
ATOM   4308  CA  ARG A 280      62.679  75.829  71.238  1.00  0.00           C
ATOM   4310  CB  ARG A 280      62.469  77.329  70.927  1.00  0.00           C
ATOM   4313  CG  ARG A 280      63.559  77.998  70.068  1.00  0.00           C
ATOM   4316  CD  ARG A 280      63.569  77.598  68.588  1.00  0.00           C
ATOM   4319  NE  ARG A 280      62.249  78.009  67.998  1.00  0.00           N
ATOM   4321  CZ  ARG A 280      61.999  78.219  66.708  1.00  0.00           C
ATOM   4322  NH1 ARG A 280      62.919  78.068  65.778  1.00  0.00           N
ATOM   4325  NH2 ARG A 280      60.769  78.498  66.318  1.00  0.00           N
ATOM   4328  C   ARG A 280      63.929  75.659  72.067  1.00  0.00           C
ATOM   4329  O   ARG A 280      64.109  76.278  73.117  1.00  0.00           O
ATOM   4330  N   VAL A 281      64.868  74.848  71.568  1.00  0.00           N
ATOM   4332  CA  VAL A 281      66.229  74.918  72.058  1.00  0.00           C
ATOM   4334  CB  VAL A 281      66.999  73.638  71.818  1.00  0.00           C
ATOM   4336  CG1 VAL A 281      68.449  73.829  72.298  1.00  0.00           C
ATOM   4340  CG2 VAL A 281      66.289  72.489  72.558  1.00  0.00           C
ATOM   4344  C   VAL A 281      66.919  76.138  71.448  1.00  0.00           C
ATOM   4345  O   VAL A 281      66.979  76.309  70.238  1.00  0.00           O
ATOM   4346  N   VAL A 282      67.449  77.029  72.298  1.00  0.00           N
ATOM   4348  CA  VAL A 282      68.359  78.089  71.897  1.00  0.00           C
ATOM   4350  CB  VAL A 282      68.029  79.418  72.558  1.00  0.00           C
ATOM   4352  CG1 VAL A 282      66.699  79.939  71.988  1.00  0.00           C
ATOM   4356  CG2 VAL A 282      67.979  79.289  74.088  1.00  0.00           C
ATOM   4360  C   VAL A 282      69.789  77.729  72.238  1.00  0.00           C
ATOM   4361  O   VAL A 282      70.089  76.998  73.177  1.00  0.00           O
ATOM   4362  N   ASN A 283      70.759  78.259  71.448  1.00  0.00           N
ATOM   4364  CA  ASN A 283      72.159  77.969  71.667  1.00  0.00           C
ATOM   4366  CB  ASN A 283      72.648  77.119  70.467  1.00  0.00           C
ATOM   4369  CG  ASN A 283      72.859  77.889  69.158  1.00  0.00           C
ATOM   4370  OD1 ASN A 283      72.769  79.108  68.998  1.00  0.00           O
ATOM   4371  ND2 ASN A 283      73.219  77.099  68.138  1.00  0.00           N
ATOM   4374  C   ASN A 283      72.979  79.229  71.948  1.00  0.00           C
ATOM   4375  O   ASN A 283      74.208  79.178  71.927  1.00  0.00           O
ATOM   4376  N   SER A 284      72.339  80.379  72.247  1.00  0.00           N
ATOM   4378  CA  SER A 284      73.019  81.619  72.608  1.00  0.00           C
ATOM   4380  CB  SER A 284      72.089  82.869  72.717  1.00  0.00           C
ATOM   4383  OG  SER A 284      70.819  82.589  73.317  1.00  0.00           O
ATOM   4385  C   SER A 284      73.889  81.549  73.847  1.00  0.00           C
ATOM   4386  O   SER A 284      74.979  82.109  73.867  1.00  0.00           O
ATOM   4387  N   ARG A 285      73.438  80.849  74.908  1.00  0.00           N
ATOM   4389  CA  ARG A 285      74.189  80.738  76.138  1.00  0.00           C
ATOM   4391  CB  ARG A 285      73.208  80.479  77.308  1.00  0.00           C
ATOM   4394  CG  ARG A 285      73.859  80.458  78.698  1.00  0.00           C
ATOM   4397  CD  ARG A 285      72.869  80.189  79.838  1.00  0.00           C
ATOM   4400  NE  ARG A 285      72.438  78.759  79.777  1.00  0.00           N
ATOM   4402  CZ  ARG A 285      72.929  77.789  80.537  1.00  0.00           C
ATOM   4403  NH1 ARG A 285      73.959  77.959  81.338  1.00  0.00           N
ATOM   4406  NH2 ARG A 285      72.299  76.639  80.566  1.00  0.00           N
ATOM   4409  C   ARG A 285      75.199  79.599  76.097  1.00  0.00           C
ATOM   4410  O   ARG A 285      76.319  79.708  76.588  1.00  0.00           O
ATOM   4411  N   THR A 286      74.799  78.458  75.497  1.00  0.00           N
ATOM   4413  CA  THR A 286      75.579  77.239  75.507  1.00  0.00           C
ATOM   4415  CB  THR A 286      75.289  76.369  76.738  1.00  0.00           C
ATOM   4417  OG1 THR A 286      76.149  75.238  76.878  1.00  0.00           O
ATOM   4419  CG2 THR A 286      73.839  75.849  76.787  1.00  0.00           C
ATOM   4423  C   THR A 286      75.349  76.469  74.228  1.00  0.00           C
ATOM   4424  O   THR A 286      74.219  76.229  73.788  1.00  0.00           O
ATOM   4425  N   GLN A 287      76.429  76.059  73.548  1.00  0.00           N
ATOM   4427  CA  GLN A 287      76.339  75.329  72.298  1.00  0.00           C
ATOM   4429  CB  GLN A 287      77.149  76.028  71.198  1.00  0.00           C
ATOM   4432  CG  GLN A 287      76.609  77.418  70.827  1.00  0.00           C
ATOM   4435  CD  GLN A 287      77.118  77.849  69.458  1.00  0.00           C
ATOM   4436  OE1 GLN A 287      78.038  77.259  68.887  1.00  0.00           O
ATOM   4437  NE2 GLN A 287      76.449  78.848  68.838  1.00  0.00           N
ATOM   4440  C   GLN A 287      76.839  73.909  72.438  1.00  0.00           C
ATOM   4441  O   GLN A 287      77.089  73.229  71.448  1.00  0.00           O
ATOM   4442  N   GLN A 288      77.059  73.439  73.678  1.00  0.00           N
ATOM   4444  CA  GLN A 288      77.718  72.159  73.878  1.00  0.00           C
ATOM   4446  CB  GLN A 288      78.918  72.299  74.848  1.00  0.00           C
ATOM   4449  CG  GLN A 288      78.518  72.769  76.268  1.00  0.00           C
ATOM   4452  CD  GLN A 288      79.709  72.808  77.217  1.00  0.00           C
ATOM   4453  OE1 GLN A 288      79.969  73.819  77.868  1.00  0.00           O
ATOM   4454  NE2 GLN A 288      80.479  71.689  77.308  1.00  0.00           N
ATOM   4457  C   GLN A 288      76.799  71.108  74.448  1.00  0.00           C
ATOM   4458  O   GLN A 288      77.188  69.949  74.518  1.00  0.00           O
ATOM   4459  N   GLU A 289      75.589  71.488  74.878  1.00  0.00           N
ATOM   4461  CA  GLU A 289      74.628  70.558  75.417  1.00  0.00           C
ATOM   4463  CB  GLU A 289      74.999  70.049  76.857  1.00  0.00           C
ATOM   4466  CG  GLU A 289      74.999  71.098  78.007  1.00  0.00           C
ATOM   4469  CD  GLU A 289      75.299  70.558  79.418  1.00  0.00           C
ATOM   4470  OE1 GLU A 289      75.329  69.318  79.617  1.00  0.00           O
ATOM   4471  OE2 GLU A 289      75.469  71.418  80.338  1.00  0.00           O
ATOM   4472  C   GLU A 289      73.309  71.278  75.387  1.00  0.00           C
ATOM   4473  O   GLU A 289      73.249  72.498  75.478  1.00  0.00           O
ATOM   4474  N   ALA A 290      72.199  70.539  75.247  1.00  0.00           N
ATOM   4476  CA  ALA A 290      70.889  71.028  75.548  1.00  0.00           C
ATOM   4478  CB  ALA A 290      70.329  71.979  74.478  1.00  0.00           C
ATOM   4482  C   ALA A 290      70.029  69.809  75.668  1.00  0.00           C
ATOM   4483  O   ALA A 290      70.418  68.729  75.208  1.00  0.00           O
ATOM   4484  N   TYR A 291      68.868  69.918  76.318  1.00  0.00           N
ATOM   4486  CA  TYR A 291      68.038  68.809  76.728  1.00  0.00           C
ATOM   4488  CB  TYR A 291      68.459  68.198  78.107  1.00  0.00           C
ATOM   4491  CG  TYR A 291      69.949  67.948  78.237  1.00  0.00           C
ATOM   4492  CD1 TYR A 291      70.538  66.769  77.768  1.00  0.00           C
ATOM   4494  CE1 TYR A 291      71.909  66.519  77.948  1.00  0.00           C
ATOM   4496  CZ  TYR A 291      72.699  67.469  78.588  1.00  0.00           C
ATOM   4497  OH  TYR A 291      74.058  67.178  78.848  1.00  0.00           O
ATOM   4499  CD2 TYR A 291      70.769  68.899  78.867  1.00  0.00           C
ATOM   4501  CE2 TYR A 291      72.139  68.679  79.027  1.00  0.00           C
ATOM   4503  C   TYR A 291      66.659  69.469  76.738  1.00  0.00           C
ATOM   4504  O   TYR A 291      66.579  70.678  76.558  1.00  0.00           O
ATOM   4505  N   VAL A 292      65.519  68.769  76.857  1.00  0.00           N
ATOM   4507  CA  VAL A 292      64.229  69.458  76.918  1.00  0.00           C
ATOM   4509  CB  VAL A 292      63.438  69.369  75.607  1.00  0.00           C
ATOM   4511  CG1 VAL A 292      62.069  70.059  75.768  1.00  0.00           C
ATOM   4515  CG2 VAL A 292      64.229  70.069  74.488  1.00  0.00           C
ATOM   4519  C   VAL A 292      63.438  68.988  78.128  1.00  0.00           C
ATOM   4520  O   VAL A 292      62.849  69.789  78.848  1.00  0.00           O
ATOM   4521  N   PHE A 293      63.449  67.689  78.408  1.00  0.00           N
ATOM   4523  CA  PHE A 293      62.749  67.039  79.487  1.00  0.00           C
ATOM   4525  CB  PHE A 293      61.939  65.829  78.948  1.00  0.00           C
ATOM   4528  CG  PHE A 293      60.809  66.319  78.147  1.00  0.00           C
ATOM   4529  CD1 PHE A 293      59.819  67.019  78.838  1.00  0.00           C
ATOM   4531  CE1 PHE A 293      58.659  67.388  78.197  1.00  0.00           C
ATOM   4533  CZ  PHE A 293      58.519  67.189  76.816  1.00  0.00           C
ATOM   4535  CD2 PHE A 293      60.659  66.059  76.787  1.00  0.00           C
ATOM   4537  CE2 PHE A 293      59.519  66.528  76.117  1.00  0.00           C
ATOM   4539  C   PHE A 293      63.669  66.439  80.497  1.00  0.00           C
ATOM   4540  O   PHE A 293      64.279  65.399  80.268  1.00  0.00           O
ATOM   4541  N   ALA A 294      63.699  66.989  81.717  1.00  0.00           N
ATOM   4543  CA  ALA A 294      64.319  66.309  82.827  1.00  0.00           C
ATOM   4545  CB  ALA A 294      65.489  67.149  83.367  1.00  0.00           C
ATOM   4549  C   ALA A 294      63.299  65.879  83.877  1.00  0.00           C
ATOM   4550  O   ALA A 294      63.219  66.459  84.967  1.00  0.00           O
ATOM   4551  N   PRO A 295      62.429  64.888  83.597  1.00  0.00           N
ATOM   4552  CD  PRO A 295      62.539  63.998  82.437  1.00  0.00           C
ATOM   4555  CA  PRO A 295      61.489  64.369  84.567  1.00  0.00           C
ATOM   4557  CB  PRO A 295      60.709  63.299  83.786  1.00  0.00           C
ATOM   4560  CG  PRO A 295      61.719  62.759  82.777  1.00  0.00           C
ATOM   4563  C   PRO A 295      62.149  63.769  85.787  1.00  0.00           C
ATOM   4564  O   PRO A 295      63.109  62.998  85.668  1.00  0.00           O
ATOM   4565  N   ALA A 296      61.619  64.079  86.978  1.00  0.00           N
ATOM   4567  CA  ALA A 296      62.049  63.509  88.228  1.00  0.00           C
ATOM   4569  CB  ALA A 296      62.419  64.619  89.228  1.00  0.00           C
ATOM   4573  C   ALA A 296      60.919  62.659  88.768  1.00  0.00           C
ATOM   4574  O   ALA A 296      60.449  62.809  89.896  1.00  0.00           O
ATOM   4575  N   THR A 297      60.449  61.719  87.938  1.00  0.00           N
ATOM   4577  CA  THR A 297      59.289  60.888  88.217  1.00  0.00           C
ATOM   4579  CB  THR A 297      58.669  60.279  86.956  1.00  0.00           C
ATOM   4581  OG1 THR A 297      58.539  61.289  85.967  1.00  0.00           O
ATOM   4583  CG2 THR A 297      57.258  59.749  87.248  1.00  0.00           C
ATOM   4587  C   THR A 297      59.688  59.768  89.137  1.00  0.00           C
ATOM   4588  O   THR A 297      60.639  59.039  88.857  1.00  0.00           O
ATOM   4589  N   LEU A 298      58.989  59.588  90.257  1.00  0.00           N
ATOM   4591  CA  LEU A 298      59.229  58.469  91.146  1.00  0.00           C
ATOM   4593  CB  LEU A 298      58.299  58.539  92.378  1.00  0.00           C
ATOM   4596  CG  LEU A 298      58.549  59.749  93.287  1.00  0.00           C
ATOM   4598  CD1 LEU A 298      57.319  59.989  94.158  1.00  0.00           C
ATOM   4602  CD2 LEU A 298      59.809  59.549  94.147  1.00  0.00           C
ATOM   4606  C   LEU A 298      59.069  57.109  90.478  1.00  0.00           C
ATOM   4607  O   LEU A 298      58.229  56.919  89.598  1.00  0.00           O
ATOM   4608  N   SER A 299      59.899  56.109  90.848  1.00  0.00           N
ATOM   4610  CA  SER A 299      59.969  54.809  90.198  1.00  0.00           C
ATOM   4612  CB  SER A 299      61.099  53.919  90.758  1.00  0.00           C
ATOM   4615  OG  SER A 299      62.359  54.498  90.438  1.00  0.00           O
ATOM   4617  C   SER A 299      58.679  54.029  90.277  1.00  0.00           C
ATOM   4618  O   SER A 299      58.329  53.279  89.368  1.00  0.00           O
ATOM   4619  N   ASN A 300      57.919  54.219  91.367  1.00  0.00           N
ATOM   4621  CA  ASN A 300      56.639  53.588  91.607  1.00  0.00           C
ATOM   4623  CB  ASN A 300      56.409  53.499  93.137  1.00  0.00           C
ATOM   4626  CG  ASN A 300      56.389  54.869  93.818  1.00  0.00           C
ATOM   4627  OD1 ASN A 300      57.449  55.489  93.938  1.00  0.00           O
ATOM   4628  ND2 ASN A 300      55.189  55.319  94.257  1.00  0.00           N
ATOM   4631  C   ASN A 300      55.479  54.329  90.938  1.00  0.00           C
ATOM   4632  O   ASN A 300      54.379  53.779  90.837  1.00  0.00           O
ATOM   4633  N   ILE A 301      55.719  55.559  90.448  1.00  0.00           N
ATOM   4635  CA  ILE A 301      54.699  56.379  89.827  1.00  0.00           C
ATOM   4637  CB  ILE A 301      54.809  57.869  90.198  1.00  0.00           C
ATOM   4639  CG2 ILE A 301      53.899  58.749  89.307  1.00  0.00           C
ATOM   4643  CG1 ILE A 301      54.529  58.108  91.698  1.00  0.00           C
ATOM   4646  CD  ILE A 301      53.119  57.748  92.168  1.00  0.00           C
ATOM   4650  C   ILE A 301      54.819  56.209  88.337  1.00  0.00           C
ATOM   4651  O   ILE A 301      55.899  56.339  87.757  1.00  0.00           O
ATOM   4652  N   TYR A 302      53.708  55.859  87.658  1.00  0.00           N
ATOM   4654  CA  TYR A 302      53.799  55.428  86.278  1.00  0.00           C
ATOM   4656  CB  TYR A 302      52.699  54.388  85.918  1.00  0.00           C
ATOM   4659  CG  TYR A 302      52.859  53.059  86.618  1.00  0.00           C
ATOM   4660  CD1 TYR A 302      53.999  52.689  87.367  1.00  0.00           C
ATOM   4662  CE1 TYR A 302      54.119  51.399  87.887  1.00  0.00           C
ATOM   4664  CZ  TYR A 302      53.139  50.439  87.646  1.00  0.00           C
ATOM   4665  OH  TYR A 302      53.289  49.139  88.158  1.00  0.00           O
ATOM   4667  CD2 TYR A 302      51.829  52.109  86.467  1.00  0.00           C
ATOM   4669  CE2 TYR A 302      51.979  50.799  86.956  1.00  0.00           C
ATOM   4671  C   TYR A 302      53.749  56.579  85.298  1.00  0.00           C
ATOM   4672  O   TYR A 302      54.059  56.389  84.128  1.00  0.00           O
ATOM   4673  N   TYR A 303      53.379  57.789  85.747  1.00  0.00           N
ATOM   4675  CA  TYR A 303      53.039  58.899  84.867  1.00  0.00           C
ATOM   4677  CB  TYR A 303      51.519  59.219  84.907  1.00  0.00           C
ATOM   4680  CG  TYR A 303      50.739  58.059  84.347  1.00  0.00           C
ATOM   4681  CD1 TYR A 303      50.719  57.879  82.957  1.00  0.00           C
ATOM   4683  CE1 TYR A 303      50.119  56.748  82.396  1.00  0.00           C
ATOM   4685  CZ  TYR A 303      49.479  55.809  83.206  1.00  0.00           C
ATOM   4686  OH  TYR A 303      48.869  54.689  82.617  1.00  0.00           O
ATOM   4688  CD2 TYR A 303      50.059  57.138  85.158  1.00  0.00           C
ATOM   4690  CE2 TYR A 303      49.429  56.018  84.598  1.00  0.00           C
ATOM   4692  C   TYR A 303      53.819  60.149  85.198  1.00  0.00           C
ATOM   4693  O   TYR A 303      53.699  60.708  86.286  1.00  0.00           O
ATOM   4694  N   GLY A 304      54.649  60.599  84.247  1.00  0.00           N
ATOM   4696  CA  GLY A 304      55.259  61.919  84.268  1.00  0.00           C
ATOM   4699  C   GLY A 304      55.539  62.289  82.848  1.00  0.00           C
ATOM   4700  O   GLY A 304      56.169  61.519  82.137  1.00  0.00           O
ATOM   4701  N   PHE A 305      55.059  63.449  82.388  1.00  0.00           N
ATOM   4703  CA  PHE A 305      55.419  64.039  81.107  1.00  0.00           C
ATOM   4705  CB  PHE A 305      56.939  64.358  80.967  1.00  0.00           C
ATOM   4708  CG  PHE A 305      57.509  65.358  81.947  1.00  0.00           C
ATOM   4709  CD1 PHE A 305      56.829  65.888  83.066  1.00  0.00           C
ATOM   4711  CE1 PHE A 305      57.489  66.739  83.967  1.00  0.00           C
ATOM   4713  CZ  PHE A 305      58.809  67.119  83.737  1.00  0.00           C
ATOM   4715  CD2 PHE A 305      58.849  65.739  81.747  1.00  0.00           C
ATOM   4717  CE2 PHE A 305      59.489  66.628  82.617  1.00  0.00           C
ATOM   4719  C   PHE A 305      54.889  63.338  79.847  1.00  0.00           C
ATOM   4720  O   PHE A 305      55.279  62.239  79.447  1.00  0.00           O
ATOM   4721  N   LEU A 306      53.949  64.009  79.176  1.00  0.00           N
ATOM   4723  CA  LEU A 306      53.429  63.629  77.887  1.00  0.00           C
ATOM   4725  CB  LEU A 306      51.959  63.189  78.037  1.00  0.00           C
ATOM   4728  CG  LEU A 306      51.239  62.829  76.728  1.00  0.00           C
ATOM   4730  CD1 LEU A 306      52.029  61.769  75.948  1.00  0.00           C
ATOM   4734  CD2 LEU A 306      49.829  62.309  77.018  1.00  0.00           C
ATOM   4738  C   LEU A 306      53.479  64.799  76.918  1.00  0.00           C
ATOM   4739  O   LEU A 306      52.939  65.869  77.188  1.00  0.00           O
ATOM   4740  N   ALA A 307      54.099  64.619  75.737  1.00  0.00           N
ATOM   4742  CA  ALA A 307      54.019  65.599  74.677  1.00  0.00           C
ATOM   4744  CB  ALA A 307      55.419  66.089  74.248  1.00  0.00           C
ATOM   4748  C   ALA A 307      53.259  65.009  73.497  1.00  0.00           C
ATOM   4749  O   ALA A 307      53.579  63.918  73.007  1.00  0.00           O
ATOM   4750  N   VAL A 308      52.199  65.698  73.037  1.00  0.00           N
ATOM   4752  CA  VAL A 308      51.299  65.178  72.048  1.00  0.00           C
ATOM   4754  CB  VAL A 308      50.159  64.399  72.708  1.00  0.00           C
ATOM   4756  CG1 VAL A 308      49.419  65.278  73.738  1.00  0.00           C
ATOM   4760  CG2 VAL A 308      49.209  63.799  71.658  1.00  0.00           C
ATOM   4764  C   VAL A 308      50.849  66.299  71.088  1.00  0.00           C
ATOM   4765  O   VAL A 308      50.489  67.399  71.488  1.00  0.00           O
ATOM   4766  N   ASN A 309      50.938  66.079  69.757  1.00  0.00           N
ATOM   4768  CA  ASN A 309      50.529  67.039  68.728  1.00  0.00           C
ATOM   4770  CB  ASN A 309      48.979  67.159  68.668  1.00  0.00           C
ATOM   4773  CG  ASN A 309      48.269  65.799  68.738  1.00  0.00           C
ATOM   4774  OD1 ASN A 309      47.269  65.638  69.448  1.00  0.00           O
ATOM   4775  ND2 ASN A 309      48.809  64.739  68.088  1.00  0.00           N
ATOM   4778  C   ASN A 309      51.309  68.388  68.707  1.00  0.00           C
ATOM   4779  O   ASN A 309      50.959  69.369  68.057  1.00  0.00           O
ATOM   4780  N   SER A 310      52.458  68.419  69.418  1.00  0.00           N
ATOM   4782  CA  SER A 310      53.409  69.479  69.658  1.00  0.00           C
ATOM   4784  CB  SER A 310      54.209  69.149  70.967  1.00  0.00           C
ATOM   4787  OG  SER A 310      53.379  69.308  72.128  1.00  0.00           O
ATOM   4789  C   SER A 310      54.379  69.729  68.507  1.00  0.00           C
ATOM   4790  O   SER A 310      54.379  69.058  67.478  1.00  0.00           O
ATOM   4791  N   ARG A 311      55.269  70.719  68.658  1.00  0.00           N
ATOM   4793  CA  ARG A 311      56.389  70.939  67.768  1.00  0.00           C
ATOM   4795  CB  ARG A 311      56.149  72.079  66.748  1.00  0.00           C
ATOM   4798  CG  ARG A 311      54.989  71.808  65.758  1.00  0.00           C
ATOM   4801  CD  ARG A 311      54.618  73.029  64.918  1.00  0.00           C
ATOM   4804  NE  ARG A 311      53.929  73.969  65.848  1.00  0.00           N
ATOM   4806  CZ  ARG A 311      54.339  75.199  66.147  1.00  0.00           C
ATOM   4807  NH1 ARG A 311      55.329  75.789  65.528  1.00  0.00           N
ATOM   4810  NH2 ARG A 311      53.699  75.869  67.077  1.00  0.00           N
ATOM   4813  C   ARG A 311      57.499  71.339  68.707  1.00  0.00           C
ATOM   4814  O   ARG A 311      57.219  71.818  69.788  1.00  0.00           O
ATOM   4815  N   PHE A 312      58.769  71.098  68.408  1.00  0.00           N
ATOM   4817  CA  PHE A 312      59.849  71.628  69.238  1.00  0.00           C
ATOM   4819  CB  PHE A 312      60.629  70.579  70.097  1.00  0.00           C
ATOM   4822  CG  PHE A 312      59.869  69.809  71.198  1.00  0.00           C
ATOM   4823  CD1 PHE A 312      58.529  69.379  71.118  1.00  0.00           C
ATOM   4825  CE1 PHE A 312      57.909  68.619  72.118  1.00  0.00           C
ATOM   4827  CZ  PHE A 312      58.629  68.259  73.247  1.00  0.00           C
ATOM   4829  CD2 PHE A 312      60.569  69.409  72.348  1.00  0.00           C
ATOM   4831  CE2 PHE A 312      59.969  68.649  73.357  1.00  0.00           C
ATOM   4833  C   PHE A 312      60.669  72.409  68.208  1.00  0.00           C
ATOM   4834  O   PHE A 312      60.059  72.819  67.228  1.00  0.00           O
ATOM   4835  N   ASN A 313      61.999  72.608  68.308  1.00  0.00           N
ATOM   4837  CA  ASN A 313      62.809  73.379  67.348  1.00  0.00           C
ATOM   4839  CB  ASN A 313      62.209  74.748  66.868  1.00  0.00           C
ATOM   4842  CG  ASN A 313      61.379  74.638  65.568  1.00  0.00           C
ATOM   4843  OD1 ASN A 313      61.759  73.939  64.617  1.00  0.00           O
ATOM   4844  ND2 ASN A 313      60.219  75.339  65.498  1.00  0.00           N
ATOM   4847  C   ASN A 313      64.199  73.589  67.927  1.00  0.00           C
ATOM   4848  O   ASN A 313      64.389  73.649  69.147  1.00  0.00           O
ATOM   4849  N   ALA A 314      65.258  73.699  67.098  1.00  0.00           N
ATOM   4851  CA  ALA A 314      66.559  74.128  67.597  1.00  0.00           C
ATOM   4853  CB  ALA A 314      67.469  72.998  68.107  1.00  0.00           C
ATOM   4857  C   ALA A 314      67.319  74.848  66.537  1.00  0.00           C
ATOM   4858  O   ALA A 314      66.839  75.108  65.438  1.00  0.00           O
ATOM   4859  N   PHE A 315      68.539  75.199  66.938  1.00  0.00           N
ATOM   4861  CA  PHE A 315      69.639  75.669  66.147  1.00  0.00           C
ATOM   4863  CB  PHE A 315      69.958  77.178  66.408  1.00  0.00           C
ATOM   4866  CG  PHE A 315      68.708  77.998  66.647  1.00  0.00           C
ATOM   4867  CD1 PHE A 315      68.199  78.879  65.677  1.00  0.00           C
ATOM   4869  CE1 PHE A 315      67.089  79.698  65.958  1.00  0.00           C
ATOM   4871  CZ  PHE A 315      66.468  79.638  67.208  1.00  0.00           C
ATOM   4873  CD2 PHE A 315      68.089  77.989  67.908  1.00  0.00           C
ATOM   4875  CE2 PHE A 315      66.979  78.778  68.188  1.00  0.00           C
ATOM   4877  C   PHE A 315      70.779  74.809  66.698  1.00  0.00           C
ATOM   4878  O   PHE A 315      70.699  74.349  67.838  1.00  0.00           O
ATOM   4879  N   GLY A 316      71.859  74.579  65.948  1.00  0.00           N
ATOM   4881  CA  GLY A 316      72.948  73.699  66.358  1.00  0.00           C
ATOM   4884  C   GLY A 316      72.969  72.369  65.668  1.00  0.00           C
ATOM   4885  O   GLY A 316      71.988  71.649  65.598  1.00  0.00           O
ATOM   4886  N   ASP A 317      74.159  72.009  65.178  1.00  0.00           N
ATOM   4888  CA  ASP A 317      74.419  70.799  64.448  1.00  0.00           C
ATOM   4890  CB  ASP A 317      75.759  70.979  63.718  1.00  0.00           C
ATOM   4893  CG  ASP A 317      75.639  72.189  62.818  1.00  0.00           C
ATOM   4894  OD1 ASP A 317      74.789  72.189  61.888  1.00  0.00           O
ATOM   4895  OD2 ASP A 317      76.359  73.178  63.118  1.00  0.00           O
ATOM   4896  C   ASP A 317      74.449  69.549  65.327  1.00  0.00           C
ATOM   4897  O   ASP A 317      75.519  68.998  65.618  1.00  0.00           O
ATOM   4898  N   GLY A 318      73.259  69.089  65.768  1.00  0.00           N
ATOM   4900  CA  GLY A 318      73.059  67.799  66.418  1.00  0.00           C
ATOM   4903  C   GLY A 318      73.199  67.769  67.917  1.00  0.00           C
ATOM   4904  O   GLY A 318      73.339  66.709  68.528  1.00  0.00           O
ATOM   4905  N   VAL A 319      73.149  68.918  68.598  1.00  0.00           N
ATOM   4907  CA  VAL A 319      73.639  68.988  69.968  1.00  0.00           C
ATOM   4909  CB  VAL A 319      74.458  70.269  70.097  1.00  0.00           C
ATOM   4911  CG1 VAL A 319      74.908  70.519  71.548  1.00  0.00           C
ATOM   4915  CG2 VAL A 319      75.708  70.119  69.198  1.00  0.00           C
ATOM   4919  C   VAL A 319      72.559  68.869  71.058  1.00  0.00           C
ATOM   4920  O   VAL A 319      72.779  68.399  72.168  1.00  0.00           O
ATOM   4921  N   ALA A 320      71.319  69.248  70.747  1.00  0.00           N
ATOM   4923  CA  ALA A 320      70.269  69.419  71.738  1.00  0.00           C
ATOM   4925  CB  ALA A 320      69.379  70.529  71.188  1.00  0.00           C
ATOM   4929  C   ALA A 320      69.479  68.138  71.937  1.00  0.00           C
ATOM   4930  O   ALA A 320      69.569  67.269  71.098  1.00  0.00           O
ATOM   4931  N   GLN A 321      68.679  67.909  73.007  1.00  0.00           N
ATOM   4933  CA  GLN A 321      68.129  66.569  73.257  1.00  0.00           C
ATOM   4935  CB  GLN A 321      69.079  65.799  74.228  1.00  0.00           C
ATOM   4938  CG  GLN A 321      69.949  64.739  73.518  1.00  0.00           C
ATOM   4941  CD  GLN A 321      71.158  64.329  74.348  1.00  0.00           C
ATOM   4942  OE1 GLN A 321      71.269  64.729  75.507  1.00  0.00           O
ATOM   4943  NE2 GLN A 321      72.069  63.519  73.768  1.00  0.00           N
ATOM   4946  C   GLN A 321      66.699  66.539  73.797  1.00  0.00           C
ATOM   4947  O   GLN A 321      66.349  67.439  74.537  1.00  0.00           O
ATOM   4948  N   LEU A 322      65.859  65.469  73.567  1.00  0.00           N
ATOM   4950  CA  LEU A 322      64.549  65.399  74.257  1.00  0.00           C
ATOM   4952  CB  LEU A 322      63.539  64.209  74.048  1.00  0.00           C
ATOM   4955  CG  LEU A 322      63.309  63.449  72.728  1.00  0.00           C
ATOM   4957  CD1 LEU A 322      62.429  62.249  73.088  1.00  0.00           C
ATOM   4961  CD2 LEU A 322      62.649  64.099  71.548  1.00  0.00           C
ATOM   4965  C   LEU A 322      64.649  65.479  75.768  1.00  0.00           C
ATOM   4966  O   LEU A 322      63.789  66.049  76.396  1.00  0.00           O
ATOM   4967  N   GLY A 323      65.678  64.909  76.396  1.00  0.00           N
ATOM   4969  CA  GLY A 323      66.008  65.189  77.768  1.00  0.00           C
ATOM   4972  C   GLY A 323      66.309  63.969  78.588  1.00  0.00           C
ATOM   4973  O   GLY A 323      66.149  62.839  78.128  1.00  0.00           O
ATOM   4974  N   ARG A 324      66.909  64.209  79.757  1.00  0.00           N
ATOM   4976  CA  ARG A 324      67.629  63.219  80.537  1.00  0.00           C
ATOM   4978  CB  ARG A 324      69.109  63.608  80.717  1.00  0.00           C
ATOM   4981  CG  ARG A 324      69.379  65.089  81.068  1.00  0.00           C
ATOM   4984  CD  ARG A 324      70.878  65.399  81.237  1.00  0.00           C
ATOM   4987  NE  ARG A 324      70.959  66.839  81.628  1.00  0.00           N
ATOM   4989  CZ  ARG A 324      72.069  67.458  81.997  1.00  0.00           C
ATOM   4990  NH1 ARG A 324      73.278  66.989  81.807  1.00  0.00           N
ATOM   4993  NH2 ARG A 324      71.909  68.638  82.557  1.00  0.00           N
ATOM   4996  C   ARG A 324      67.009  63.059  81.897  1.00  0.00           C
ATOM   4997  O   ARG A 324      66.479  64.019  82.437  1.00  0.00           O
ATOM   4998  N   SER A 325      67.039  61.839  82.487  1.00  0.00           N
ATOM   5000  CA  SER A 325      66.398  61.599  83.778  1.00  0.00           C
ATOM   5002  CB  SER A 325      66.419  60.108  84.217  1.00  0.00           C
ATOM   5005  OG  SER A 325      65.669  59.889  85.417  1.00  0.00           O
ATOM   5007  C   SER A 325      66.988  62.469  84.867  1.00  0.00           C
ATOM   5008  O   SER A 325      68.199  62.579  85.007  1.00  0.00           O
ATOM   5009  N   LEU A 326      66.118  63.149  85.628  1.00  0.00           N
ATOM   5011  CA  LEU A 326      66.539  64.058  86.658  1.00  0.00           C
ATOM   5013  CB  LEU A 326      65.559  65.259  86.757  1.00  0.00           C
ATOM   5016  CG  LEU A 326      65.849  66.319  87.838  1.00  0.00           C
ATOM   5018  CD1 LEU A 326      67.339  66.698  87.878  1.00  0.00           C
ATOM   5022  CD2 LEU A 326      64.958  67.539  87.607  1.00  0.00           C
ATOM   5026  C   LEU A 326      66.629  63.318  87.957  1.00  0.00           C
ATOM   5027  O   LEU A 326      65.749  63.388  88.818  1.00  0.00           O
ATOM   5028  N   ASP A 327      67.708  62.539  88.137  1.00  0.00           N
ATOM   5030  CA  ASP A 327      67.789  61.589  89.217  1.00  0.00           C
ATOM   5032  CB  ASP A 327      68.859  60.498  88.896  1.00  0.00           C
ATOM   5035  CG  ASP A 327      68.449  59.469  87.848  1.00  0.00           C
ATOM   5036  OD1 ASP A 327      67.299  59.489  87.338  1.00  0.00           O
ATOM   5037  OD2 ASP A 327      69.269  58.539  87.607  1.00  0.00           O
ATOM   5038  C   ASP A 327      68.098  62.299  90.548  1.00  0.00           C
ATOM   5039  O   ASP A 327      69.259  62.478  90.908  1.00  0.00           O
ATOM   5040  N   VAL A 328      67.069  62.748  91.318  1.00  0.00           N
ATOM   5042  CA  VAL A 328      67.209  63.608  92.497  1.00  0.00           C
ATOM   5044  CB  VAL A 328      66.159  64.729  92.536  1.00  0.00           C
ATOM   5046  CG1 VAL A 328      66.528  65.829  91.527  1.00  0.00           C
ATOM   5050  CG2 VAL A 328      64.769  64.139  92.267  1.00  0.00           C
ATOM   5054  C   VAL A 328      67.089  62.849  93.818  1.00  0.00           C
ATOM   5055  O   VAL A 328      67.249  63.409  94.907  1.00  0.00           O
ATOM   5056  N   ASP A 329      66.819  61.539  93.737  1.00  0.00           N
ATOM   5058  CA  ASP A 329      66.848  60.619  94.838  1.00  0.00           C
ATOM   5060  CB  ASP A 329      65.609  60.768  95.778  1.00  0.00           C
ATOM   5063  CG  ASP A 329      64.269  60.638  95.068  1.00  0.00           C
ATOM   5064  OD1 ASP A 329      64.129  59.768  94.188  1.00  0.00           O
ATOM   5065  OD2 ASP A 329      63.319  61.389  95.448  1.00  0.00           O
ATOM   5066  C   ASP A 329      66.999  59.269  94.167  1.00  0.00           C
ATOM   5067  O   ASP A 329      66.969  59.159  92.948  1.00  0.00           O
ATOM   5068  N   ALA A 330      67.159  58.189  94.948  1.00  0.00           N
ATOM   5070  CA  ALA A 330      67.429  56.858  94.438  1.00  0.00           C
ATOM   5072  CB  ALA A 330      68.178  56.009  95.497  1.00  0.00           C
ATOM   5076  C   ALA A 330      66.139  56.119  94.098  1.00  0.00           C
ATOM   5077  O   ALA A 330      66.188  54.959  93.667  1.00  0.00           O
ATOM   5078  N   ASN A 331      64.989  56.809  94.188  1.00  0.00           N
ATOM   5080  CA  ASN A 331      63.689  56.289  93.818  1.00  0.00           C
ATOM   5082  CB  ASN A 331      62.749  56.368  95.047  1.00  0.00           C
ATOM   5085  CG  ASN A 331      61.539  55.469  94.818  1.00  0.00           C
ATOM   5086  OD1 ASN A 331      61.719  54.279  94.558  1.00  0.00           O
ATOM   5087  ND2 ASN A 331      60.319  56.039  94.888  1.00  0.00           N
ATOM   5090  C   ASN A 331      63.149  57.059  92.627  1.00  0.00           C
ATOM   5091  O   ASN A 331      61.939  57.068  92.378  1.00  0.00           O
ATOM   5092  N   THR A 332      64.019  57.739  91.868  1.00  0.00           N
ATOM   5094  CA  THR A 332      63.649  58.549  90.717  1.00  0.00           C
ATOM   5096  CB  THR A 332      64.259  59.939  90.728  1.00  0.00           C
ATOM   5098  OG1 THR A 332      63.699  60.708  91.787  1.00  0.00           O
ATOM   5100  CG2 THR A 332      63.929  60.689  89.427  1.00  0.00           C
ATOM   5104  C   THR A 332      64.079  57.839  89.467  1.00  0.00           C
ATOM   5105  O   THR A 332      65.269  57.689  89.167  1.00  0.00           O
ATOM   5106  N   ASN A 333      63.109  57.389  88.667  1.00  0.00           N
ATOM   5108  CA  ASN A 333      63.379  56.958  87.327  1.00  0.00           C
ATOM   5110  CB  ASN A 333      63.069  55.448  87.178  1.00  0.00           C
ATOM   5113  CG  ASN A 333      63.609  54.859  85.877  1.00  0.00           C
ATOM   5114  OD1 ASN A 333      64.419  55.469  85.158  1.00  0.00           O
ATOM   5115  ND2 ASN A 333      63.159  53.629  85.577  1.00  0.00           N
ATOM   5118  C   ASN A 333      62.479  57.789  86.458  1.00  0.00           C
ATOM   5119  O   ASN A 333      61.269  57.548  86.377  1.00  0.00           O
ATOM   5120  N   GLY A 334      63.039  58.809  85.778  1.00  0.00           N
ATOM   5122  CA  GLY A 334      62.339  59.689  84.857  1.00  0.00           C
ATOM   5125  C   GLY A 334      61.469  58.989  83.848  1.00  0.00           C
ATOM   5126  O   GLY A 334      61.799  57.919  83.348  1.00  0.00           O
ATOM   5127  N   GLN A 335      60.319  59.599  83.538  1.00  0.00           N
ATOM   5129  CA  GLN A 335      59.359  59.039  82.627  1.00  0.00           C
ATOM   5131  CB  GLN A 335      58.089  58.598  83.387  1.00  0.00           C
ATOM   5134  CG  GLN A 335      57.289  57.459  82.708  1.00  0.00           C
ATOM   5137  CD  GLN A 335      56.329  57.899  81.607  1.00  0.00           C
ATOM   5138  OE1 GLN A 335      55.499  58.798  81.807  1.00  0.00           O
ATOM   5139  NE2 GLN A 335      56.329  57.169  80.467  1.00  0.00           N
ATOM   5142  C   GLN A 335      59.049  60.178  81.707  1.00  0.00           C
ATOM   5143  O   GLN A 335      58.919  61.309  82.168  1.00  0.00           O
ATOM   5144  N   VAL A 336      58.979  59.929  80.397  1.00  0.00           N
ATOM   5146  CA  VAL A 336      58.339  60.849  79.478  1.00  0.00           C
ATOM   5148  CB  VAL A 336      59.179  62.099  79.118  1.00  0.00           C
ATOM   5150  CG1 VAL A 336      60.629  61.719  78.838  1.00  0.00           C
ATOM   5154  CG2 VAL A 336      58.589  62.909  77.948  1.00  0.00           C
ATOM   5158  C   VAL A 336      57.919  60.039  78.268  1.00  0.00           C
ATOM   5159  O   VAL A 336      58.619  59.108  77.848  1.00  0.00           O
ATOM   5160  N   VAL A 337      56.769  60.358  77.668  1.00  0.00           N
ATOM   5162  CA  VAL A 337      56.429  59.869  76.348  1.00  0.00           C
ATOM   5164  CB  VAL A 337      55.179  58.998  76.286  1.00  0.00           C
ATOM   5166  CG1 VAL A 337      54.999  58.469  74.848  1.00  0.00           C
ATOM   5170  CG2 VAL A 337      55.339  57.819  77.248  1.00  0.00           C
ATOM   5174  C   VAL A 337      56.259  61.039  75.417  1.00  0.00           C
ATOM   5175  O   VAL A 337      55.669  62.059  75.768  1.00  0.00           O
ATOM   5176  N   ILE A 338      56.789  60.929  74.188  1.00  0.00           N
ATOM   5178  CA  ILE A 338      56.569  61.899  73.138  1.00  0.00           C
ATOM   5180  CB  ILE A 338      57.869  62.548  72.728  1.00  0.00           C
ATOM   5182  CG2 ILE A 338      57.649  63.568  71.588  1.00  0.00           C
ATOM   5186  CG1 ILE A 338      58.479  63.178  73.998  1.00  0.00           C
ATOM   5189  CD  ILE A 338      59.589  64.149  73.668  1.00  0.00           C
ATOM   5193  C   ILE A 338      55.889  61.249  71.958  1.00  0.00           C
ATOM   5194  O   ILE A 338      56.319  60.219  71.438  1.00  0.00           O
ATOM   5195  N   ARG A 339      54.789  61.849  71.478  1.00  0.00           N
ATOM   5197  CA  ARG A 339      54.029  61.219  70.417  1.00  0.00           C
ATOM   5199  CB  ARG A 339      52.959  60.259  70.997  1.00  0.00           C
ATOM   5202  CG  ARG A 339      51.839  60.929  71.807  1.00  0.00           C
ATOM   5205  CD  ARG A 339      50.859  59.929  72.448  1.00  0.00           C
ATOM   5208  NE  ARG A 339      49.958  59.369  71.408  1.00  0.00           N
ATOM   5210  CZ  ARG A 339      49.229  58.279  71.568  1.00  0.00           C
ATOM   5211  NH1 ARG A 339      49.129  57.689  72.738  1.00  0.00           N
ATOM   5214  NH2 ARG A 339      48.589  57.789  70.528  1.00  0.00           N
ATOM   5217  C   ARG A 339      53.389  62.249  69.497  1.00  0.00           C
ATOM   5218  O   ARG A 339      53.049  63.358  69.897  1.00  0.00           O
ATOM   5219  N   ASP A 340      53.229  61.888  68.208  1.00  0.00           N
ATOM   5221  CA  ASP A 340      52.179  62.439  67.357  1.00  0.00           C
ATOM   5223  CB  ASP A 340      50.759  62.198  67.967  1.00  0.00           C
ATOM   5226  CG  ASP A 340      50.459  60.789  68.438  1.00  0.00           C
ATOM   5227  OD1 ASP A 340      51.229  59.838  68.217  1.00  0.00           O
ATOM   5228  OD2 ASP A 340      49.389  60.649  69.107  1.00  0.00           O
ATOM   5229  C   ASP A 340      52.319  63.928  66.988  1.00  0.00           C
ATOM   5230  O   ASP A 340      51.339  64.619  66.717  1.00  0.00           O
ATOM   5231  N   SER A 341      53.519  64.489  67.037  1.00  0.00           N
ATOM   5233  CA  SER A 341      53.819  65.919  66.988  1.00  0.00           C
ATOM   5235  CB  SER A 341      54.539  66.149  68.348  1.00  0.00           C
ATOM   5238  OG  SER A 341      53.759  65.969  69.528  1.00  0.00           O
ATOM   5240  C   SER A 341      54.469  66.309  65.577  1.00  0.00           C
ATOM   5241  O   SER A 341      53.879  65.928  64.577  1.00  0.00           O
ATOM   5242  N   ALA A 342      55.689  66.969  65.397  1.00  0.00           N
ATOM   5244  CA  ALA A 342      56.499  67.029  64.118  1.00  0.00           C
ATOM   5246  CB  ALA A 342      55.729  67.849  63.048  1.00  0.00           C
ATOM   5250  C   ALA A 342      57.889  67.759  64.208  1.00  0.00           C
ATOM   5251  O   ALA A 342      57.879  68.899  64.677  1.00  0.00           O
ATOM   5252  N   ILE A 343      59.169  67.318  63.868  1.00  0.00           N
ATOM   5254  CA  ILE A 343      60.089  66.159  63.468  1.00  0.00           C
ATOM   5256  CB  ILE A 343      61.219  65.308  64.427  1.00  0.00           C
ATOM   5258  CG2 ILE A 343      62.729  65.529  64.098  1.00  0.00           C
ATOM   5262  CG1 ILE A 343      61.229  64.918  65.988  1.00  0.00           C
ATOM   5265  CD  ILE A 343      62.229  63.869  66.548  1.00  0.00           C
ATOM   5269  C   ILE A 343      60.909  66.839  62.397  1.00  0.00           C
ATOM   5270  O   ILE A 343      60.899  66.428  61.248  1.00  0.00           O
ATOM   5271  N   ASN A 344      61.609  67.939  62.778  1.00  0.00           N
ATOM   5273  CA  ASN A 344      62.429  68.789  61.927  1.00  0.00           C
ATOM   5275  CB  ASN A 344      62.009  70.289  62.088  1.00  0.00           C
ATOM   5278  CG  ASN A 344      60.479  70.448  62.137  1.00  0.00           C
ATOM   5279  OD1 ASN A 344      59.709  69.879  61.368  1.00  0.00           O
ATOM   5280  ND2 ASN A 344      59.979  71.248  63.107  1.00  0.00           N
ATOM   5283  C   ASN A 344      63.949  68.549  62.168  1.00  0.00           C
ATOM   5284  O   ASN A 344      64.389  67.409  62.208  1.00  0.00           O
ATOM   5285  N   GLU A 345      64.789  69.599  62.358  1.00  0.00           N
ATOM   5287  CA  GLU A 345      66.258  69.519  62.348  1.00  0.00           C
ATOM   5289  CB  GLU A 345      66.799  70.278  61.098  1.00  0.00           C
ATOM   5292  CG  GLU A 345      68.329  70.439  60.908  1.00  0.00           C
ATOM   5295  CD  GLU A 345      69.089  69.119  60.768  1.00  0.00           C
ATOM   5296  OE1 GLU A 345      69.599  68.598  61.798  1.00  0.00           O
ATOM   5297  OE2 GLU A 345      69.239  68.659  59.608  1.00  0.00           O
ATOM   5298  C   GLU A 345      66.949  70.049  63.618  1.00  0.00           C
ATOM   5299  O   GLU A 345      66.379  70.818  64.408  1.00  0.00           O
ATOM   5300  N   GLY A 346      68.209  69.619  63.888  1.00  0.00           N
ATOM   5302  CA  GLY A 346      69.119  70.259  64.848  1.00  0.00           C
ATOM   5305  C   GLY A 346      69.639  69.289  65.867  1.00  0.00           C
ATOM   5306  O   GLY A 346      70.309  69.638  66.848  1.00  0.00           O
ATOM   5307  N   PHE A 347      69.279  68.019  65.708  1.00  0.00           N
ATOM   5309  CA  PHE A 347      69.339  67.049  66.778  1.00  0.00           C
ATOM   5311  CB  PHE A 347      67.918  66.858  67.397  1.00  0.00           C
ATOM   5314  CG  PHE A 347      67.409  68.079  68.158  1.00  0.00           C
ATOM   5315  CD1 PHE A 347      67.239  68.099  69.558  1.00  0.00           C
ATOM   5317  CE1 PHE A 347      66.629  69.168  70.228  1.00  0.00           C
ATOM   5319  CZ  PHE A 347      66.109  70.219  69.488  1.00  0.00           C
ATOM   5321  CD2 PHE A 347      66.879  69.159  67.448  1.00  0.00           C
ATOM   5323  CE2 PHE A 347      66.229  70.209  68.098  1.00  0.00           C
ATOM   5325  C   PHE A 347      69.929  65.719  66.288  1.00  0.00           C
ATOM   5326  O   PHE A 347      69.868  65.349  65.128  1.00  0.00           O
ATOM   5327  N   ASN A 348      70.569  64.958  67.188  1.00  0.00           N
ATOM   5329  CA  ASN A 348      71.348  63.769  66.878  1.00  0.00           C
ATOM   5331  CB  ASN A 348      72.589  63.719  67.818  1.00  0.00           C
ATOM   5334  CG  ASN A 348      73.459  62.469  67.878  1.00  0.00           C
ATOM   5335  OD1 ASN A 348      73.359  61.489  67.128  1.00  0.00           O
ATOM   5336  ND2 ASN A 348      74.359  62.509  68.887  1.00  0.00           N
ATOM   5339  C   ASN A 348      70.519  62.509  66.888  1.00  0.00           C
ATOM   5340  O   ASN A 348      70.029  62.018  67.888  1.00  0.00           O
ATOM   5341  N   THR A 349      70.329  61.958  65.698  1.00  0.00           N
ATOM   5343  CA  THR A 349      69.509  60.799  65.488  1.00  0.00           C
ATOM   5345  CB  THR A 349      68.968  60.859  64.058  1.00  0.00           C
ATOM   5347  OG1 THR A 349      70.019  61.079  63.128  1.00  0.00           O
ATOM   5349  CG2 THR A 349      68.029  62.079  63.958  1.00  0.00           C
ATOM   5353  C   THR A 349      70.239  59.509  65.878  1.00  0.00           C
ATOM   5354  O   THR A 349      69.609  58.489  66.118  1.00  0.00           O
ATOM   5355  N   ALA A 350      71.579  59.509  66.038  1.00  0.00           N
ATOM   5357  CA  ALA A 350      72.309  58.349  66.518  1.00  0.00           C
ATOM   5359  CB  ALA A 350      73.749  58.408  66.018  1.00  0.00           C
ATOM   5363  C   ALA A 350      72.429  58.159  68.018  1.00  0.00           C
ATOM   5364  O   ALA A 350      72.479  57.029  68.507  1.00  0.00           O
ATOM   5365  N   LYS A 351      72.399  59.248  68.818  1.00  0.00           N
ATOM   5367  CA  LYS A 351      72.229  59.119  70.248  1.00  0.00           C
ATOM   5369  CB  LYS A 351      73.518  59.318  71.067  1.00  0.00           C
ATOM   5372  CG  LYS A 351      74.348  58.029  71.018  1.00  0.00           C
ATOM   5375  CD  LYS A 351      75.629  58.068  71.857  1.00  0.00           C
ATOM   5378  CE  LYS A 351      76.158  56.698  72.268  1.00  0.00           C
ATOM   5381  NZ  LYS A 351      76.008  55.708  71.178  1.00  0.00           N
ATOM   5385  C   LYS A 351      71.039  59.848  70.808  1.00  0.00           C
ATOM   5386  O   LYS A 351      71.158  60.689  71.698  1.00  0.00           O
ATOM   5387  N   PRO A 352      69.849  59.479  70.397  1.00  0.00           N
ATOM   5388  CD  PRO A 352      69.488  58.268  69.648  1.00  0.00           C
ATOM   5391  CA  PRO A 352      68.669  60.059  70.958  1.00  0.00           C
ATOM   5393  CB  PRO A 352      67.739  59.879  69.747  1.00  0.00           C
ATOM   5396  CG  PRO A 352      68.049  58.479  69.248  1.00  0.00           C
ATOM   5399  C   PRO A 352      68.249  59.239  72.168  1.00  0.00           C
ATOM   5400  O   PRO A 352      67.309  58.479  72.088  1.00  0.00           O
ATOM   5401  N   TRP A 353      68.919  59.448  73.308  1.00  0.00           N
ATOM   5403  CA  TRP A 353      68.469  59.388  74.698  1.00  0.00           C
ATOM   5405  CB  TRP A 353      67.239  58.458  75.238  1.00  0.00           C
ATOM   5408  CG  TRP A 353      65.729  58.509  74.908  1.00  0.00           C
ATOM   5409  CD1 TRP A 353      65.299  57.618  73.938  1.00  0.00           C
ATOM   5411  NE1 TRP A 353      63.969  57.799  73.637  1.00  0.00           N
ATOM   5413  CE2 TRP A 353      63.438  58.719  74.458  1.00  0.00           C
ATOM   5414  CD2 TRP A 353      64.469  59.198  75.298  1.00  0.00           C
ATOM   5415  CE3 TRP A 353      64.079  60.169  76.268  1.00  0.00           C
ATOM   5417  CZ3 TRP A 353      62.779  60.698  76.257  1.00  0.00           C
ATOM   5419  CZ2 TRP A 353      62.129  59.159  74.537  1.00  0.00           C
ATOM   5421  CH2 TRP A 353      61.809  60.169  75.438  1.00  0.00           C
ATOM   5423  C   TRP A 353      69.709  59.318  75.588  1.00  0.00           C
ATOM   5424  O   TRP A 353      70.529  58.399  75.497  1.00  0.00           O
ATOM   5425  N   ALA A 354      69.958  60.369  76.408  1.00  0.00           N
ATOM   5427  CA  ALA A 354      71.219  60.608  77.108  1.00  0.00           C
ATOM   5429  CB  ALA A 354      71.689  62.068  77.048  1.00  0.00           C
ATOM   5433  C   ALA A 354      71.149  60.259  78.568  1.00  0.00           C
ATOM   5434  O   ALA A 354      70.069  59.989  79.118  1.00  0.00           O
ATOM   5435  N   ASP A 355      72.329  60.259  79.207  1.00  0.00           N
ATOM   5437  CA  ASP A 355      72.618  59.929  80.588  1.00  0.00           C
ATOM   5439  CB  ASP A 355      74.148  60.019  80.858  1.00  0.00           C
ATOM   5442  CG  ASP A 355      74.969  59.129  79.937  1.00  0.00           C
ATOM   5443  OD1 ASP A 355      74.379  58.259  79.238  1.00  0.00           O
ATOM   5444  OD2 ASP A 355      76.219  59.248  79.948  1.00  0.00           O
ATOM   5445  C   ASP A 355      71.879  60.818  81.577  1.00  0.00           C
ATOM   5446  O   ASP A 355      71.589  61.979  81.307  1.00  0.00           O
ATOM   5447  N   ALA A 356      71.519  60.269  82.747  1.00  0.00           N
ATOM   5449  CA  ALA A 356      70.849  61.009  83.786  1.00  0.00           C
ATOM   5451  CB  ALA A 356      70.339  60.039  84.857  1.00  0.00           C
ATOM   5455  C   ALA A 356      71.729  62.049  84.456  1.00  0.00           C
ATOM   5456  O   ALA A 356      72.819  61.759  84.928  1.00  0.00           O
ATOM   5457  N   VAL A 357      71.239  63.299  84.577  1.00  0.00           N
ATOM   5459  CA  VAL A 357      71.899  64.299  85.387  1.00  0.00           C
ATOM   5461  CB  VAL A 357      71.309  65.678  85.117  1.00  0.00           C
ATOM   5463  CG1 VAL A 357      69.868  65.809  85.637  1.00  0.00           C
ATOM   5467  CG2 VAL A 357      72.188  66.808  85.677  1.00  0.00           C
ATOM   5471  C   VAL A 357      71.939  63.928  86.878  1.00  0.00           C
ATOM   5472  O   VAL A 357      71.059  63.239  87.388  1.00  0.00           O
ATOM   5473  N   ILE A 358      72.989  64.369  87.598  1.00  0.00           N
ATOM   5475  CA  ILE A 358      73.199  64.178  89.027  1.00  0.00           C
ATOM   5477  CB  ILE A 358      71.999  64.409  89.978  1.00  0.00           C
ATOM   5479  CG2 ILE A 358      72.389  64.119  91.448  1.00  0.00           C
ATOM   5483  CG1 ILE A 358      71.389  65.829  89.838  1.00  0.00           C
ATOM   5486  CD  ILE A 358      69.989  65.928  90.467  1.00  0.00           C
ATOM   5490  C   ILE A 358      73.828  62.839  89.316  1.00  0.00           C
ATOM   5491  O   ILE A 358      74.949  62.759  89.838  1.00  0.00           O
ATOM   5492  N   SER A 359      73.129  61.729  89.018  1.00  0.00           N
ATOM   5494  CA  SER A 359      73.618  60.389  89.257  1.00  0.00           C
ATOM   5496  CB  SER A 359      72.499  59.299  89.188  1.00  0.00           C
ATOM   5499  OG  SER A 359      71.939  59.159  87.878  1.00  0.00           O
ATOM   5501  C   SER A 359      74.739  60.048  88.298  1.00  0.00           C
ATOM   5502  O   SER A 359      75.719  59.399  88.667  1.00  0.00           O
ATOM   5503  N   ASN A 360      74.609  60.519  87.037  1.00  0.00           N
ATOM   5505  CA  ASN A 360      75.469  60.239  85.908  1.00  0.00           C
ATOM   5507  CB  ASN A 360      76.969  60.608  86.097  1.00  0.00           C
ATOM   5510  CG  ASN A 360      77.199  61.979  86.738  1.00  0.00           C
ATOM   5511  OD1 ASN A 360      76.359  62.789  87.117  1.00  0.00           O
ATOM   5512  ND2 ASN A 360      78.499  62.239  87.037  1.00  0.00           N
ATOM   5515  C   ASN A 360      75.238  58.809  85.438  1.00  0.00           C
ATOM   5516  O   ASN A 360      76.129  58.149  84.888  1.00  0.00           O
ATOM   5517  N   ARG A 361      74.008  58.299  85.706  1.00  0.00           N
ATOM   5519  CA  ARG A 361      73.459  57.018  85.286  1.00  0.00           C
ATOM   5521  CB  ARG A 361      72.049  56.719  85.877  1.00  0.00           C
ATOM   5524  CG  ARG A 361      71.348  55.459  85.327  1.00  0.00           C
ATOM   5527  CD  ARG A 361      70.148  54.989  86.157  1.00  0.00           C
ATOM   5530  NE  ARG A 361      69.049  55.999  86.088  1.00  0.00           N
ATOM   5532  CZ  ARG A 361      67.809  55.739  85.688  1.00  0.00           C
ATOM   5533  NH1 ARG A 361      67.399  54.588  85.176  1.00  0.00           N
ATOM   5536  NH2 ARG A 361      66.879  56.649  85.887  1.00  0.00           N
ATOM   5539  C   ARG A 361      73.429  56.869  83.778  1.00  0.00           C
ATOM   5540  O   ARG A 361      72.688  57.608  83.118  1.00  0.00           O
ATOM   5541  N   PRO A 362      74.198  55.969  83.168  1.00  0.00           N
ATOM   5542  CD  PRO A 362      75.199  55.139  83.838  1.00  0.00           C
ATOM   5545  CA  PRO A 362      74.189  55.739  81.728  1.00  0.00           C
ATOM   5547  CB  PRO A 362      75.139  54.549  81.548  1.00  0.00           C
ATOM   5550  CG  PRO A 362      76.099  54.649  82.717  1.00  0.00           C
ATOM   5553  C   PRO A 362      72.808  55.469  81.146  1.00  0.00           C
ATOM   5554  O   PRO A 362      72.039  54.719  81.757  1.00  0.00           O
ATOM   5555  N   PHE A 363      72.469  56.039  79.967  1.00  0.00           N
ATOM   5557  CA  PHE A 363      71.179  55.759  79.347  1.00  0.00           C
ATOM   5559  CB  PHE A 363      70.729  56.729  78.217  1.00  0.00           C
ATOM   5562  CG  PHE A 363      69.359  56.368  77.646  1.00  0.00           C
ATOM   5563  CD1 PHE A 363      68.189  56.769  78.308  1.00  0.00           C
ATOM   5565  CE1 PHE A 363      66.919  56.389  77.838  1.00  0.00           C
ATOM   5567  CZ  PHE A 363      66.809  55.579  76.698  1.00  0.00           C
ATOM   5569  CD2 PHE A 363      69.229  55.589  76.478  1.00  0.00           C
ATOM   5571  CE2 PHE A 363      67.969  55.189  76.017  1.00  0.00           C
ATOM   5573  C   PHE A 363      71.069  54.339  78.838  1.00  0.00           C
ATOM   5574  O   PHE A 363      71.619  53.979  77.798  1.00  0.00           O
ATOM   5575  N   ALA A 364      70.249  53.549  79.548  1.00  0.00           N
ATOM   5577  CA  ALA A 364      69.789  52.259  79.098  1.00  0.00           C
ATOM   5579  CB  ALA A 364      69.958  51.219  80.208  1.00  0.00           C
ATOM   5583  C   ALA A 364      68.329  52.408  78.737  1.00  0.00           C
ATOM   5584  O   ALA A 364      67.529  52.899  79.528  1.00  0.00           O
ATOM   5585  N   GLY A 365      67.989  51.989  77.507  1.00  0.00           N
ATOM   5587  CA  GLY A 365      66.639  51.888  77.028  1.00  0.00           C
ATOM   5590  C   GLY A 365      66.339  50.439  76.757  1.00  0.00           C
ATOM   5591  O   GLY A 365      67.239  49.638  76.497  1.00  0.00           O
ATOM   5592  N   ASN A 366      65.059  50.079  76.838  1.00  0.00           N
ATOM   5594  CA  ASN A 366      64.569  48.719  76.868  1.00  0.00           C
ATOM   5596  CB  ASN A 366      63.579  48.579  78.066  1.00  0.00           C
ATOM   5599  CG  ASN A 366      63.229  47.138  78.387  1.00  0.00           C
ATOM   5600  OD1 ASN A 366      63.649  46.209  77.698  1.00  0.00           O
ATOM   5601  ND2 ASN A 366      62.399  46.919  79.438  1.00  0.00           N
ATOM   5604  C   ASN A 366      63.879  48.399  75.557  1.00  0.00           C
ATOM   5605  O   ASN A 366      62.779  48.858  75.257  1.00  0.00           O
ATOM   5606  N   THR A 367      64.499  47.548  74.708  1.00  0.00           N
ATOM   5608  CA  THR A 367      63.839  47.079  73.488  1.00  0.00           C
ATOM   5610  CB  THR A 367      64.758  46.739  72.317  1.00  0.00           C
ATOM   5612  OG1 THR A 367      65.829  45.888  72.708  1.00  0.00           O
ATOM   5614  CG2 THR A 367      65.389  48.049  71.818  1.00  0.00           C
ATOM   5618  C   THR A 367      62.919  45.919  73.757  1.00  0.00           C
ATOM   5619  O   THR A 367      62.009  45.659  72.978  1.00  0.00           O
ATOM   5620  N   GLY A 368      63.059  45.239  74.918  1.00  0.00           N
ATOM   5622  CA  GLY A 368      62.258  44.068  75.257  1.00  0.00           C
ATOM   5625  C   GLY A 368      62.509  42.839  74.418  1.00  0.00           C
ATOM   5626  O   GLY A 368      63.499  42.729  73.678  1.00  0.00           O
ATOM   5627  N   SER A 369      61.609  41.858  74.548  1.00  0.00           N
ATOM   5629  CA  SER A 369      61.709  40.599  73.818  1.00  0.00           C
ATOM   5631  CB  SER A 369      62.369  39.428  74.588  1.00  0.00           C
ATOM   5634  OG  SER A 369      61.789  39.178  75.867  1.00  0.00           O
ATOM   5636  C   SER A 369      60.379  40.178  73.268  1.00  0.00           C
ATOM   5637  O   SER A 369      59.329  40.709  73.618  1.00  0.00           O
ATOM   5638  N   VAL A 370      60.409  39.229  72.317  1.00  0.00           N
ATOM   5640  CA  VAL A 370      59.229  38.789  71.598  1.00  0.00           C
ATOM   5642  CB  VAL A 370      59.439  38.818  70.088  1.00  0.00           C
ATOM   5644  CG1 VAL A 370      59.579  40.279  69.617  1.00  0.00           C
ATOM   5648  CG2 VAL A 370      60.679  38.009  69.688  1.00  0.00           C
ATOM   5652  C   VAL A 370      58.829  37.399  72.067  1.00  0.00           C
ATOM   5653  O   VAL A 370      59.669  36.509  72.238  1.00  0.00           O
ATOM   5654  N   ASP A 371      57.529  37.169  72.308  1.00  0.00           N
ATOM   5656  CA  ASP A 371      57.019  35.879  72.728  1.00  0.00           C
ATOM   5658  CB  ASP A 371      56.839  35.769  74.287  1.00  0.00           C
ATOM   5661  CG  ASP A 371      57.239  34.408  74.868  1.00  0.00           C
ATOM   5662  OD1 ASP A 371      58.149  33.769  74.278  1.00  0.00           O
ATOM   5663  OD2 ASP A 371      56.739  34.029  75.967  1.00  0.00           O
ATOM   5664  C   ASP A 371      55.729  35.629  71.958  1.00  0.00           C
ATOM   5665  O   ASP A 371      55.239  36.519  71.268  1.00  0.00           O
ATOM   5666  N   ASP A 372      55.229  34.379  72.018  1.00  0.00           N
ATOM   5668  CA  ASP A 372      54.069  33.789  71.347  1.00  0.00           C
ATOM   5670  CB  ASP A 372      53.069  33.289  72.408  1.00  0.00           C
ATOM   5673  CG  ASP A 372      53.619  32.138  73.217  1.00  0.00           C
ATOM   5674  OD1 ASP A 372      53.169  31.969  74.378  1.00  0.00           O
ATOM   5675  OD2 ASP A 372      54.399  31.329  72.658  1.00  0.00           O
ATOM   5676  C   ASP A 372      53.319  34.608  70.287  1.00  0.00           C
ATOM   5677  O   ASP A 372      52.519  35.489  70.598  1.00  0.00           O
ATOM   5678  N   ASN A 373      53.559  34.299  68.988  1.00  0.00           N
ATOM   5680  CA  ASN A 373      52.929  34.959  67.857  1.00  0.00           C
ATOM   5682  CB  ASN A 373      51.379  34.858  67.868  1.00  0.00           C
ATOM   5685  CG  ASN A 373      50.929  33.439  67.548  1.00  0.00           C
ATOM   5686  OD1 ASN A 373      51.709  32.549  67.208  1.00  0.00           O
ATOM   5687  ND2 ASN A 373      49.589  33.229  67.588  1.00  0.00           N
ATOM   5690  C   ASN A 373      53.429  36.379  67.588  1.00  0.00           C
ATOM   5691  O   ASN A 373      52.839  37.089  66.778  1.00  0.00           O
ATOM   5692  N   ASP A 374      54.569  36.759  68.198  1.00  0.00           N
ATOM   5694  CA  ASP A 374      55.579  37.659  67.668  1.00  0.00           C
ATOM   5696  CB  ASP A 374      55.709  37.719  66.088  1.00  0.00           C
ATOM   5699  CG  ASP A 374      56.049  36.369  65.438  1.00  0.00           C
ATOM   5700  OD1 ASP A 374      56.119  35.349  66.178  1.00  0.00           O
ATOM   5701  OD2 ASP A 374      56.269  36.309  64.198  1.00  0.00           O
ATOM   5702  C   ASP A 374      55.489  39.019  68.367  1.00  0.00           C
ATOM   5703  O   ASP A 374      56.149  39.999  68.007  1.00  0.00           O
ATOM   5704  N   GLU A 375      54.679  39.089  69.438  1.00  0.00           N
ATOM   5706  CA  GLU A 375      54.319  40.289  70.158  1.00  0.00           C
ATOM   5708  CB  GLU A 375      53.089  40.029  71.058  1.00  0.00           C
ATOM   5711  CG  GLU A 375      51.829  39.608  70.257  1.00  0.00           C
ATOM   5714  CD  GLU A 375      50.689  39.099  71.128  1.00  0.00           C
ATOM   5715  OE1 GLU A 375      50.479  39.649  72.238  1.00  0.00           O
ATOM   5716  OE2 GLU A 375      49.939  38.199  70.647  1.00  0.00           O
ATOM   5717  C   GLU A 375      55.459  40.869  70.967  1.00  0.00           C
ATOM   5718  O   GLU A 375      56.159  40.139  71.667  1.00  0.00           O
ATOM   5719  N   ILE A 376      55.689  42.198  70.908  1.00  0.00           N
ATOM   5721  CA  ILE A 376      56.619  42.888  71.797  1.00  0.00           C
ATOM   5723  CB  ILE A 376      56.819  44.358  71.438  1.00  0.00           C
ATOM   5725  CG2 ILE A 376      57.799  45.079  72.408  1.00  0.00           C
ATOM   5729  CG1 ILE A 376      57.299  44.479  69.988  1.00  0.00           C
ATOM   5732  CD  ILE A 376      56.999  45.838  69.357  1.00  0.00           C
ATOM   5736  C   ILE A 376      56.189  42.779  73.247  1.00  0.00           C
ATOM   5737  O   ILE A 376      55.039  43.039  73.598  1.00  0.00           O
ATOM   5738  N   GLN A 377      57.109  42.389  74.128  1.00  0.00           N
ATOM   5740  CA  GLN A 377      56.919  42.359  75.548  1.00  0.00           C
ATOM   5742  CB  GLN A 377      56.849  40.908  76.088  1.00  0.00           C
ATOM   5745  CG  GLN A 377      55.559  40.159  75.706  1.00  0.00           C
ATOM   5748  CD  GLN A 377      55.579  38.719  76.208  1.00  0.00           C
ATOM   5749  OE1 GLN A 377      56.569  38.229  76.757  1.00  0.00           O
ATOM   5750  NE2 GLN A 377      54.459  37.989  76.017  1.00  0.00           N
ATOM   5753  C   GLN A 377      57.999  43.149  76.247  1.00  0.00           C
ATOM   5754  O   GLN A 377      59.189  43.069  75.948  1.00  0.00           O
ATOM   5755  N   ARG A 378      57.579  43.969  77.227  1.00  0.00           N
ATOM   5757  CA  ARG A 378      58.499  44.559  78.158  1.00  0.00           C
ATOM   5759  CB  ARG A 378      59.419  45.669  77.557  1.00  0.00           C
ATOM   5762  CG  ARG A 378      58.749  46.519  76.478  1.00  0.00           C
ATOM   5765  CD  ARG A 378      59.699  47.459  75.737  1.00  0.00           C
ATOM   5768  NE  ARG A 378      58.899  47.899  74.558  1.00  0.00           N
ATOM   5770  CZ  ARG A 378      59.319  48.619  73.548  1.00  0.00           C
ATOM   5771  NH1 ARG A 378      60.529  49.129  73.488  1.00  0.00           N
ATOM   5774  NH2 ARG A 378      58.469  48.839  72.568  1.00  0.00           N
ATOM   5777  C   ARG A 378      57.719  45.039  79.347  1.00  0.00           C
ATOM   5778  O   ARG A 378      56.499  45.229  79.307  1.00  0.00           O
ATOM   5779  N   ASN A 379      58.389  45.239  80.497  1.00  0.00           N
ATOM   5781  CA  ASN A 379      57.819  45.978  81.598  1.00  0.00           C
ATOM   5783  CB  ASN A 379      58.259  45.399  82.978  1.00  0.00           C
ATOM   5786  CG  ASN A 379      57.799  46.238  84.167  1.00  0.00           C
ATOM   5787  OD1 ASN A 379      56.939  47.119  84.027  1.00  0.00           O
ATOM   5788  ND2 ASN A 379      58.319  45.958  85.378  1.00  0.00           N
ATOM   5791  C   ASN A 379      58.219  47.429  81.408  1.00  0.00           C
ATOM   5792  O   ASN A 379      59.389  47.779  81.497  1.00  0.00           O
ATOM   5793  N   LEU A 380      57.249  48.329  81.178  1.00  0.00           N
ATOM   5795  CA  LEU A 380      57.529  49.708  80.817  1.00  0.00           C
ATOM   5797  CB  LEU A 380      56.299  50.329  80.117  1.00  0.00           C
ATOM   5800  CG  LEU A 380      55.919  49.629  78.797  1.00  0.00           C
ATOM   5802  CD1 LEU A 380      54.479  49.989  78.387  1.00  0.00           C
ATOM   5806  CD2 LEU A 380      56.899  49.978  77.668  1.00  0.00           C
ATOM   5810  C   LEU A 380      57.909  50.529  82.037  1.00  0.00           C
ATOM   5811  O   LEU A 380      58.368  51.669  81.967  1.00  0.00           O
ATOM   5812  N   ASN A 381      57.729  49.929  83.228  1.00  0.00           N
ATOM   5814  CA  ASN A 381      58.059  50.489  84.508  1.00  0.00           C
ATOM   5816  CB  ASN A 381      56.799  50.539  85.397  1.00  0.00           C
ATOM   5819  CG  ASN A 381      55.639  51.219  84.678  1.00  0.00           C
ATOM   5820  OD1 ASN A 381      54.618  50.619  84.357  1.00  0.00           O
ATOM   5821  ND2 ASN A 381      55.779  52.539  84.387  1.00  0.00           N
ATOM   5824  C   ASN A 381      59.179  49.698  85.176  1.00  0.00           C
ATOM   5825  O   ASN A 381      59.399  49.799  86.377  1.00  0.00           O
ATOM   5826  N   ASP A 382      59.969  48.939  84.397  1.00  0.00           N
ATOM   5828  CA  ASP A 382      61.239  48.399  84.827  1.00  0.00           C
ATOM   5830  CB  ASP A 382      61.719  47.418  83.728  1.00  0.00           C
ATOM   5833  CG  ASP A 382      62.969  46.629  84.036  1.00  0.00           C
ATOM   5834  OD1 ASP A 382      63.689  46.948  85.028  1.00  0.00           O
ATOM   5835  OD2 ASP A 382      63.259  45.719  83.217  1.00  0.00           O
ATOM   5836  C   ASP A 382      62.258  49.498  85.188  1.00  0.00           C
ATOM   5837  O   ASP A 382      62.469  50.459  84.447  1.00  0.00           O
ATOM   5838  N   THR A 383      62.909  49.379  86.357  1.00  0.00           N
ATOM   5840  CA  THR A 383      63.819  50.369  86.897  1.00  0.00           C
ATOM   5842  CB  THR A 383      63.829  50.389  88.418  1.00  0.00           C
ATOM   5844  OG1 THR A 383      63.859  49.069  88.938  1.00  0.00           O
ATOM   5846  CG2 THR A 383      62.499  50.969  88.926  1.00  0.00           C
ATOM   5850  C   THR A 383      65.229  50.139  86.408  1.00  0.00           C
ATOM   5851  O   THR A 383      66.089  51.018  86.497  1.00  0.00           O
ATOM   5852  N   ASN A 384      65.489  48.969  85.787  1.00  0.00           N
ATOM   5854  CA  ASN A 384      66.788  48.639  85.238  1.00  0.00           C
ATOM   5856  CB  ASN A 384      66.899  47.109  84.987  1.00  0.00           C
ATOM   5859  CG  ASN A 384      66.839  46.369  86.327  1.00  0.00           C
ATOM   5860  OD1 ASN A 384      66.039  45.489  86.637  1.00  0.00           O
ATOM   5861  ND2 ASN A 384      67.789  46.759  87.217  1.00  0.00           N
ATOM   5864  C   ASN A 384      67.109  49.428  83.978  1.00  0.00           C
ATOM   5865  O   ASN A 384      68.269  49.579  83.588  1.00  0.00           O
ATOM   5866  N   TYR A 385      66.059  50.019  83.377  1.00  0.00           N
ATOM   5868  CA  TYR A 385      66.129  50.879  82.217  1.00  0.00           C
ATOM   5870  CB  TYR A 385      65.409  50.239  80.998  1.00  0.00           C
ATOM   5873  CG  TYR A 385      66.019  48.909  80.677  1.00  0.00           C
ATOM   5874  CD1 TYR A 385      67.039  48.798  79.727  1.00  0.00           C
ATOM   5876  CE1 TYR A 385      67.618  47.559  79.438  1.00  0.00           C
ATOM   5878  CZ  TYR A 385      67.199  46.419  80.127  1.00  0.00           C
ATOM   5879  OH  TYR A 385      67.898  45.209  79.958  1.00  0.00           O
ATOM   5881  CD2 TYR A 385      65.538  47.729  81.297  1.00  0.00           C
ATOM   5883  CE2 TYR A 385      66.149  46.498  81.047  1.00  0.00           C
ATOM   5885  C   TYR A 385      65.458  52.208  82.536  1.00  0.00           C
ATOM   5886  O   TYR A 385      64.679  52.348  83.488  1.00  0.00           O
ATOM   5887  N   ASN A 386      65.738  53.239  81.728  1.00  0.00           N
ATOM   5889  CA  ASN A 386      64.999  54.498  81.728  1.00  0.00           C
ATOM   5891  CB  ASN A 386      65.779  55.589  80.957  1.00  0.00           C
ATOM   5894  CG  ASN A 386      67.069  55.958  81.688  1.00  0.00           C
ATOM   5895  OD1 ASN A 386      67.118  56.979  82.396  1.00  0.00           O
ATOM   5896  ND2 ASN A 386      68.139  55.169  81.488  1.00  0.00           N
ATOM   5899  C   ASN A 386      63.599  54.349  81.107  1.00  0.00           C
ATOM   5900  O   ASN A 386      63.368  53.479  80.277  1.00  0.00           O
ATOM   5901  N   ARG A 387      62.609  55.178  81.518  1.00  0.00           N
ATOM   5903  CA  ARG A 387      61.219  54.999  81.097  1.00  0.00           C
ATOM   5905  CB  ARG A 387      60.249  55.079  82.277  1.00  0.00           C
ATOM   5908  CG  ARG A 387      60.589  54.019  83.308  1.00  0.00           C
ATOM   5911  CD  ARG A 387      59.579  53.899  84.427  1.00  0.00           C
ATOM   5914  NE  ARG A 387      59.609  55.118  85.286  1.00  0.00           N
ATOM   5916  CZ  ARG A 387      58.639  55.409  86.157  1.00  0.00           C
ATOM   5917  NH1 ARG A 387      57.679  54.568  86.448  1.00  0.00           N
ATOM   5920  NH2 ARG A 387      58.679  56.559  86.798  1.00  0.00           N
ATOM   5923  C   ARG A 387      60.789  56.039  80.088  1.00  0.00           C
ATOM   5924  O   ARG A 387      59.879  56.839  80.286  1.00  0.00           O
ATOM   5925  N   MET A 388      61.479  56.049  78.967  1.00  0.00           N
ATOM   5927  CA  MET A 388      61.539  57.198  78.128  1.00  0.00           C
ATOM   5929  CB  MET A 388      62.919  57.849  78.367  1.00  0.00           C
ATOM   5932  CG  MET A 388      62.839  58.939  79.447  1.00  0.00           C
ATOM   5935  SD  MET A 388      64.339  59.198  80.438  1.00  0.00           S
ATOM   5936  CE  MET A 388      64.159  61.009  80.387  1.00  0.00           C
ATOM   5940  C   MET A 388      61.279  56.779  76.707  1.00  0.00           C
ATOM   5941  O   MET A 388      62.009  55.958  76.157  1.00  0.00           O
ATOM   5942  N   TRP A 389      60.149  57.249  76.146  1.00  0.00           N
ATOM   5944  CA  TRP A 389      59.499  56.509  75.088  1.00  0.00           C
ATOM   5946  CB  TRP A 389      58.379  55.568  75.597  1.00  0.00           C
ATOM   5949  CG  TRP A 389      58.619  54.829  76.857  1.00  0.00           C
ATOM   5950  CD1 TRP A 389      58.139  55.099  78.118  1.00  0.00           C
ATOM   5952  NE1 TRP A 389      58.489  54.079  78.967  1.00  0.00           N
ATOM   5954  CE2 TRP A 389      59.219  53.149  78.278  1.00  0.00           C
ATOM   5955  CD2 TRP A 389      59.319  53.588  76.938  1.00  0.00           C
ATOM   5956  CE3 TRP A 389      59.989  52.799  75.998  1.00  0.00           C
ATOM   5958  CZ3 TRP A 389      60.519  51.579  76.418  1.00  0.00           C
ATOM   5960  CZ2 TRP A 389      59.809  51.969  78.698  1.00  0.00           C
ATOM   5962  CH2 TRP A 389      60.429  51.179  77.738  1.00  0.00           C
ATOM   5964  C   TRP A 389      58.849  57.418  74.068  1.00  0.00           C
ATOM   5965  O   TRP A 389      58.609  58.598  74.278  1.00  0.00           O
ATOM   5966  N   GLU A 390      58.559  56.839  72.888  1.00  0.00           N
ATOM   5968  CA  GLU A 390      58.119  57.579  71.748  1.00  0.00           C
ATOM   5970  CB  GLU A 390      59.289  57.759  70.778  1.00  0.00           C
ATOM   5973  CG  GLU A 390      60.599  58.189  71.458  1.00  0.00           C
ATOM   5976  CD  GLU A 390      61.719  58.208  70.448  1.00  0.00           C
ATOM   5977  OE1 GLU A 390      61.489  58.829  69.388  1.00  0.00           O
ATOM   5978  OE2 GLU A 390      62.809  57.618  70.688  1.00  0.00           O
ATOM   5979  C   GLU A 390      57.059  56.789  71.007  1.00  0.00           C
ATOM   5980  O   GLU A 390      56.949  55.579  71.198  1.00  0.00           O
ATOM   5981  N   TYR A 391      56.249  57.469  70.168  1.00  0.00           N
ATOM   5983  CA  TYR A 391      55.239  56.818  69.378  1.00  0.00           C
ATOM   5985  CB  TYR A 391      54.049  56.449  70.327  1.00  0.00           C
ATOM   5988  CG  TYR A 391      52.919  55.739  69.648  1.00  0.00           C
ATOM   5989  CD1 TYR A 391      53.099  54.439  69.138  1.00  0.00           C
ATOM   5991  CE1 TYR A 391      52.049  53.779  68.488  1.00  0.00           C
ATOM   5993  CZ  TYR A 391      50.789  54.399  68.367  1.00  0.00           C
ATOM   5994  OH  TYR A 391      49.719  53.769  67.688  1.00  0.00           O
ATOM   5996  CD2 TYR A 391      51.669  56.358  69.497  1.00  0.00           C
ATOM   5998  CE2 TYR A 391      50.609  55.689  68.878  1.00  0.00           C
ATOM   6000  C   TYR A 391      54.739  57.699  68.228  1.00  0.00           C
ATOM   6001  O   TYR A 391      54.589  58.919  68.348  1.00  0.00           O
ATOM   6002  N   ASN A 392      54.349  57.059  67.107  1.00  0.00           N
ATOM   6004  CA  ASN A 392      53.079  57.278  66.448  1.00  0.00           C
ATOM   6006  CB  ASN A 392      53.059  58.549  65.548  1.00  0.00           C
ATOM   6009  CG  ASN A 392      51.729  58.789  64.838  1.00  0.00           C
ATOM   6010  OD1 ASN A 392      51.629  58.728  63.608  1.00  0.00           O
ATOM   6011  ND2 ASN A 392      50.709  59.219  65.607  1.00  0.00           N
ATOM   6014  C   ASN A 392      52.859  55.948  65.668  1.00  0.00           C
ATOM   6015  OT1 ASN A 392      51.709  55.428  65.647  1.00  0.00           O
ATOM   6016  OT2 ASN A 392      53.869  55.409  65.158  1.00  0.00           O
ATOM   6017  NH3 POPEB 393     109.419  60.739  61.618  1.00  0.00           N
ATOM   6021  C12 POPEB 393     110.419  61.409  60.747  1.00  0.00           C
ATOM   6024  C11 POPEB 393     110.168  62.919  60.718  1.00  0.00           C
ATOM   6027  P   POPEB 393     112.248  64.479  60.968  1.00  0.00           P
ATOM   6028  O13 POPEB 393     112.159  64.108  62.397  1.00  0.00           O
ATOM   6029  O14 POPEB 393     113.608  64.458  60.368  1.00  0.00           O
ATOM   6030  O11 POPEB 393     111.529  65.858  60.667  1.00  0.00           O
ATOM   6031  O12 POPEB 393     111.329  63.498  60.147  1.00  0.00           O
ATOM   6032  C1  POPEB 393     111.707  66.498  59.388  1.00  0.00           C
ATOM   6035  C2  POPEB 393     110.839  65.849  58.268  1.00  0.00           C
ATOM   6037  O21 POPEB 393     111.068  66.329  56.927  1.00  0.00           O
ATOM   6038  C21 POPEB 393     112.267  66.159  56.397  1.00  0.00           C
ATOM   6039  O22 POPEB 393     113.339  66.108  56.968  1.00  0.00           O
ATOM   6040  C22 POPEB 393     112.148  66.009  54.888  1.00  0.00           C
ATOM   6043  C3  POPEB 393     109.319  66.049  58.558  1.00  0.00           C
ATOM   6046  O31 POPEB 393     108.579  64.818  58.488  1.00  0.00           O
ATOM   6047  C31 POPEB 393     107.729  64.519  57.507  1.00  0.00           C
ATOM   6048  O32 POPEB 393     106.739  63.829  57.688  1.00  0.00           O
ATOM   6049  C32 POPEB 393     108.069  65.069  56.118  1.00  0.00           C
ATOM   6052  C23 POPEB 393     112.299  67.369  54.177  1.00  0.00           C
ATOM   6055  C24 POPEB 393     110.958  67.989  53.798  1.00  0.00           C
ATOM   6058  C25 POPEB 393     110.339  67.429  52.507  1.00  0.00           C
ATOM   6061  C26 POPEB 393     111.108  67.849  51.248  1.00  0.00           C
ATOM   6064  C27 POPEB 393     110.438  67.399  49.948  1.00  0.00           C
ATOM   6067  C28 POPEB 393     110.998  68.099  48.698  1.00  0.00           C
ATOM   6070  C29 POPEB 393     112.509  68.009  48.568  1.00  0.00           C
ATOM   6072 0C21 POPEB 393     113.199  67.569  47.507  1.00  0.00           C
ATOM   6074 1C21 POPEB 393     112.628  67.039  46.208  1.00  0.00           C
ATOM   6077 2C21 POPEB 393     112.008  68.129  45.318  1.00  0.00           C
ATOM   6080 3C21 POPEB 393     111.729  67.619  43.888  1.00  0.00           C
ATOM   6083 4C21 POPEB 393     110.889  68.598  43.048  1.00  0.00           C
ATOM   6086 5C21 POPEB 393     109.389  68.528  43.348  1.00  0.00           C
ATOM   6089 6C21 POPEB 393     108.658  67.309  42.738  1.00  0.00           C
ATOM   6092 7C21 POPEB 393     108.449  67.399  41.218  1.00  0.00           C
ATOM   6095 8C21 POPEB 393     107.348  66.479  40.677  1.00  0.00           C
ATOM   6099  C33 POPEB 393     106.938  65.958  55.557  1.00  0.00           C
ATOM   6102  C34 POPEB 393     107.148  66.299  54.068  1.00  0.00           C
ATOM   6105  C35 POPEB 393     105.849  66.619  53.288  1.00  0.00           C
ATOM   6108  C36 POPEB 393     105.039  67.799  53.838  1.00  0.00           C
ATOM   6111  C37 POPEB 393     103.598  67.858  53.298  1.00  0.00           C
ATOM   6114  C38 POPEB 393     103.458  68.479  51.898  1.00  0.00           C
ATOM   6117  C39 POPEB 393     103.309  67.458  50.778  1.00  0.00           C
ATOM   6120 0C31 POPEB 393     103.008  68.149  49.438  1.00  0.00           C
ATOM   6123 1C31 POPEB 393     102.439  67.229  48.358  1.00  0.00           C
ATOM   6126 2C31 POPEB 393     102.169  68.019  47.078  1.00  0.00           C
ATOM   6129 3C31 POPEB 393     101.138  67.388  46.128  1.00  0.00           C
ATOM   6132 4C31 POPEB 393     100.788  68.388  45.018  1.00  0.00           C
ATOM   6135 5C31 POPEB 393      99.639  67.969  44.097  1.00  0.00           C
ATOM   6138 6C31 POPEB 393      99.269  69.079  43.107  1.00  0.00           C
ATOM   6142  NH3 POPEC 394     118.778  47.959  18.648  1.00  0.00           N
ATOM   6146  C12 POPEC 394     117.999  47.208  17.598  1.00  0.00           C
ATOM   6149  C11 POPEC 394     117.458  45.879  18.178  1.00  0.00           C
ATOM   6152  P   POPEC 394     119.359  44.099  17.908  1.00  0.00           P
ATOM   6153  O13 POPEC 394     118.679  42.818  17.638  1.00  0.00           O
ATOM   6154  O14 POPEC 394     119.826  44.889  16.748  1.00  0.00           O
ATOM   6155  O11 POPEC 394     120.576  43.858  18.888  1.00  0.00           O
ATOM   6156  O12 POPEC 394     118.468  45.069  18.788  1.00  0.00           O
ATOM   6157  C1  POPEC 394     120.445  43.069  20.068  1.00  0.00           C
ATOM   6160  C2  POPEC 394     121.406  43.548  21.208  1.00  0.00           C
ATOM   6162  O21 POPEC 394     120.625  43.939  22.347  1.00  0.00           O
ATOM   6163  C21 POPEC 394     120.006  42.969  22.978  1.00  0.00           C
ATOM   6164  O22 POPEC 394     120.256  41.778  22.948  1.00  0.00           O
ATOM   6165  C22 POPEC 394     118.809  43.618  23.688  1.00  0.00           C
ATOM   6168  C3  POPEC 394     122.285  44.759  20.788  1.00  0.00           C
ATOM   6171  O31 POPEC 394     123.486  44.859  21.578  1.00  0.00           O
ATOM   6172  C31 POPEC 394     123.436  45.629  22.658  1.00  0.00           C
ATOM   6173  O32 POPEC 394     122.465  46.269  23.028  1.00  0.00           O
ATOM   6174  C32 POPEC 394     124.755  45.569  23.408  1.00  0.00           C
ATOM   6177  C23 POPEC 394     117.938  42.689  24.568  1.00  0.00           C
ATOM   6180  C24 POPEC 394     118.377  42.589  26.038  1.00  0.00           C
ATOM   6183  C25 POPEC 394     118.328  43.919  26.808  1.00  0.00           C
ATOM   6186  C26 POPEC 394     118.719  43.749  28.288  1.00  0.00           C
ATOM   6189  C27 POPEC 394     119.008  45.099  28.948  1.00  0.00           C
ATOM   6192  C28 POPEC 394     119.339  44.988  30.448  1.00  0.00           C
ATOM   6195  C29 POPEC 394     118.129  44.899  31.338  1.00  0.00           C
ATOM   6197 0C21 POPEC 394     118.159  45.039  32.678  1.00  0.00           C
ATOM   6199 1C21 POPEC 394     119.419  45.259  33.467  1.00  0.00           C
ATOM   6202 2C21 POPEC 394     119.239  46.018  34.788  1.00  0.00           C
ATOM   6205 3C21 POPEC 394     120.555  46.069  35.588  1.00  0.00           C
ATOM   6208 4C21 POPEC 394     120.336  46.329  37.088  1.00  0.00           C
ATOM   6211 5C21 POPEC 394     119.916  45.058  37.838  1.00  0.00           C
ATOM   6214 6C21 POPEC 394     121.105  44.119  38.088  1.00  0.00           C
ATOM   6217 7C21 POPEC 394     120.746  42.869  38.897  1.00  0.00           C
ATOM   6220 8C21 POPEC 394     121.986  42.029  39.208  1.00  0.00           C
ATOM   6224  C33 POPEC 394     124.655  46.259  24.798  1.00  0.00           C
ATOM   6227  C34 POPEC 394     125.896  46.009  25.667  1.00  0.00           C
ATOM   6230  C35 POPEC 394     125.905  46.779  26.998  1.00  0.00           C
ATOM   6233  C36 POPEC 394     126.346  48.239  26.868  1.00  0.00           C
ATOM   6236  C37 POPEC 394     127.836  48.429  26.488  1.00  0.00           C
ATOM   6239  C38 POPEC 394     128.715  48.939  27.638  1.00  0.00           C
ATOM   6242  C39 POPEC 394     129.276  47.849  28.558  1.00  0.00           C
ATOM   6245 0C31 POPEC 394     130.016  48.469  29.758  1.00  0.00           C
ATOM   6248 1C31 POPEC 394     130.585  47.439  30.737  1.00  0.00           C
ATOM   6251 2C31 POPEC 394     131.135  48.079  32.018  1.00  0.00           C
ATOM   6254 3C31 POPEC 394     131.626  47.039  33.028  1.00  0.00           C
ATOM   6257 4C31 POPEC 394     132.115  47.629  34.357  1.00  0.00           C
ATOM   6260 5C31 POPEC 394     132.686  46.539  35.287  1.00  0.00           C
ATOM   6263 6C31 POPEC 394     132.565  46.869  36.768  1.00  0.00           C
ATOM   6267  NH3 POPED 395      12.139 112.349  16.427  1.00  0.00           N
ATOM   6271  C12 POPED 395      12.699 110.959  16.358  1.00  0.00           C
ATOM   6274  C11 POPED 395      13.859 110.848  17.368  1.00  0.00           C
ATOM   6277  P   POPED 395      15.989 112.119  16.478  1.00  0.00           P
ATOM   6278  O13 POPED 395      16.839 113.259  16.868  1.00  0.00           O
ATOM   6279  O14 POPED 395      15.609 112.128  15.058  1.00  0.00           O
ATOM   6280  O11 POPED 395      16.739 110.769  16.768  1.00  0.00           O
ATOM   6281  O12 POPED 395      14.659 112.028  17.328  1.00  0.00           O
ATOM   6282  C1  POPED 395      17.639 110.698  17.898  1.00  0.00           C
ATOM   6285  C2  POPED 395      16.909 110.579  19.268  1.00  0.00           C
ATOM   6287  O21 POPED 395      17.719 111.009  20.378  1.00  0.00           O
ATOM   6288  C21 POPED 395      17.869 112.299  20.538  1.00  0.00           C
ATOM   6289  O22 POPED 395      17.729 113.159  19.688  1.00  0.00           O
ATOM   6290  C22 POPED 395      18.159 112.579  22.017  1.00  0.00           C
ATOM   6293  C3  POPED 395      16.459 109.119  19.578  1.00  0.00           C
ATOM   6296  O31 POPED 395      16.189 108.979  20.988  1.00  0.00           O
ATOM   6297  C31 POPED 395      16.739 107.939  21.588  1.00  0.00           C
ATOM   6298  O32 POPED 395      17.219 106.969  21.038  1.00  0.00           O
ATOM   6299  C32 POPED 395      16.769 108.178  23.097  1.00  0.00           C
ATOM   6302  C23 POPED 395      19.179 111.599  22.658  1.00  0.00           C
ATOM   6305  C24 POPED 395      18.959 111.449  24.168  1.00  0.00           C
ATOM   6308  C25 POPED 395      19.329 112.709  24.958  1.00  0.00           C
ATOM   6311  C26 POPED 395      18.459 112.928  26.198  1.00  0.00           C
ATOM   6314  C27 POPED 395      18.579 114.369  26.718  1.00  0.00           C
ATOM   6317  C28 POPED 395      17.519 114.728  27.768  1.00  0.00           C
ATOM   6320  C29 POPED 395      17.329 116.228  27.818  1.00  0.00           C
ATOM   6322 0C21 POPED 395      17.699 117.069  28.798  1.00  0.00           C
ATOM   6324 1C21 POPED 395      18.389 116.699  30.088  1.00  0.00           C
ATOM   6327 2C21 POPED 395      17.409 116.069  31.088  1.00  0.00           C
ATOM   6330 3C21 POPED 395      18.039 115.808  32.458  1.00  0.00           C
ATOM   6333 4C21 POPED 395      17.229 114.779  33.257  1.00  0.00           C
ATOM   6336 5C21 POPED 395      17.479 114.838  34.778  1.00  0.00           C
ATOM   6339 6C21 POPED 395      18.939 114.628  35.188  1.00  0.00           C
ATOM   6342 7C21 POPED 395      19.149 114.908  36.677  1.00  0.00           C
ATOM   6345 8C21 POPED 395      20.599 114.719  37.118  1.00  0.00           C
ATOM   6349  C33 POPED 395      16.679 106.879  23.938  1.00  0.00           C
ATOM   6352  C34 POPED 395      17.219 107.049  25.368  1.00  0.00           C
ATOM   6355  C35 POPED 395      16.579 108.208  26.148  1.00  0.00           C
ATOM   6358  C36 POPED 395      17.279 108.469  27.488  1.00  0.00           C
ATOM   6361  C37 POPED 395      16.869 109.819  28.108  1.00  0.00           C
ATOM   6364  C38 POPED 395      17.939 110.388  29.058  1.00  0.00           C
ATOM   6367  C39 POPED 395      17.999 109.689  30.418  1.00  0.00           C
ATOM   6370 0C31 POPED 395      19.299 110.008  31.167  1.00  0.00           C
ATOM   6373 1C31 POPED 395      19.369 109.369  32.568  1.00  0.00           C
ATOM   6376 2C31 POPED 395      20.639 109.749  33.338  1.00  0.00           C
ATOM   6379 3C31 POPED 395      21.929 109.229  32.678  1.00  0.00           C
ATOM   6382 4C31 POPED 395      23.199 109.579  33.458  1.00  0.00           C
ATOM   6385 5C31 POPED 395      24.459 109.068  32.748  1.00  0.00           C
ATOM   6388 6C31 POPED 395      25.739 109.239  33.568  1.00  0.00           C
ATOM   6392  NH3 POPEE 396      86.909  -1.188  17.438  1.00  0.00           N
ATOM   6396  C12 POPEE 396      87.628  -0.458  18.538  1.00  0.00           C
ATOM   6399  C11 POPEE 396      88.019   0.982  18.138  1.00  0.00           C
ATOM   6402  P   POPEE 396      87.089   3.062  16.878  1.00  0.00           P
ATOM   6403  O13 POPEE 396      87.999   2.802  15.748  1.00  0.00           O
ATOM   6404  O14 POPEE 396      85.778   3.662  16.568  1.00  0.00           O
ATOM   6405  O11 POPEE 396      87.799   4.032  17.878  1.00  0.00           O
ATOM   6406  O12 POPEE 396      86.868   1.762  17.758  1.00  0.00           O
ATOM   6407  C1  POPEE 396      87.408   4.202  19.238  1.00  0.00           C
ATOM   6410  C2  POPEE 396      87.598   5.692  19.618  1.00  0.00           C
ATOM   6412  O21 POPEE 396      88.148   5.842  20.938  1.00  0.00           O
ATOM   6413  C21 POPEE 396      87.279   5.832  21.928  1.00  0.00           C
ATOM   6414  O22 POPEE 396      86.169   5.332  21.908  1.00  0.00           O
ATOM   6415  C22 POPEE 396      87.839   6.559  23.138  1.00  0.00           C
ATOM   6418  C3  POPEE 396      86.329   6.559  19.358  1.00  0.00           C
ATOM   6421  O31 POPEE 396      86.459   7.809  20.058  1.00  0.00           O
ATOM   6422  C31 POPEE 396      86.859   8.849  19.358  1.00  0.00           C
ATOM   6423  O32 POPEE 396      86.758   8.989  18.148  1.00  0.00           O
ATOM   6424  C32 POPEE 396      87.559   9.809  20.318  1.00  0.00           C
ATOM   6427  C23 POPEE 396      86.898   6.372  24.347  1.00  0.00           C
ATOM   6430  C24 POPEE 396      87.458   6.909  25.667  1.00  0.00           C
ATOM   6433  C25 POPEE 396      86.368   6.849  26.738  1.00  0.00           C
ATOM   6436  C26 POPEE 396      86.879   7.069  28.167  1.00  0.00           C
ATOM   6439  C27 POPEE 396      85.858   6.559  29.188  1.00  0.00           C
ATOM   6442  C28 POPEE 396      86.368   6.539  30.628  1.00  0.00           C
ATOM   6445  C29 POPEE 396      85.729   5.422  31.408  1.00  0.00           C
ATOM   6447 0C21 POPEE 396      84.627   5.492  32.188  1.00  0.00           C
ATOM   6449 1C21 POPEE 396      83.778   6.719  32.438  1.00  0.00           C
ATOM   6452 2C21 POPEE 396      83.649   7.089  33.928  1.00  0.00           C
ATOM   6455 3C21 POPEE 396      82.779   8.349  34.088  1.00  0.00           C
ATOM   6458 4C21 POPEE 396      82.509   8.799  35.528  1.00  0.00           C
ATOM   6461 5C21 POPEE 396      83.719   9.459  36.218  1.00  0.00           C
ATOM   6464 6C21 POPEE 396      83.299  10.399  37.358  1.00  0.00           C
ATOM   6467 7C21 POPEE 396      84.479  10.819  38.237  1.00  0.00           C
ATOM   6470 8C21 POPEE 396      84.169  11.949  39.228  1.00  0.00           C
ATOM   6474  C33 POPEE 396      86.648  10.729  21.178  1.00  0.00           C
ATOM   6477  C34 POPEE 396      86.038  10.029  22.408  1.00  0.00           C
ATOM   6480  C35 POPEE 396      85.629  11.029  23.498  1.00  0.00           C
ATOM   6483  C36 POPEE 396      85.268  10.329  24.818  1.00  0.00           C
ATOM   6486  C37 POPEE 396      84.908  11.339  25.928  1.00  0.00           C
ATOM   6489  C38 POPEE 396      84.608  10.659  27.268  1.00  0.00           C
ATOM   6492  C39 POPEE 396      84.578  11.679  28.408  1.00  0.00           C
ATOM   6495 0C31 POPEE 396      84.139  11.119  29.758  1.00  0.00           C
ATOM   6498 1C31 POPEE 396      84.089  12.199  30.848  1.00  0.00           C
ATOM   6501 2C31 POPEE 396      83.369  11.739  32.118  1.00  0.00           C
ATOM   6504 3C31 POPEE 396      82.709  12.879  32.897  1.00  0.00           C
ATOM   6507 4C31 POPEE 396      81.968  12.359  34.138  1.00  0.00           C
ATOM   6510 5C31 POPEE 396      80.818  13.249  34.598  1.00  0.00           C
ATOM   6513 6C31 POPEE 396      80.118  12.699  35.838  1.00  0.00           C
ATOM   6517  NH3 POPEF 397      17.399  93.229  15.038  1.00  0.00           N
ATOM   6521  C12 POPEF 397      15.909  93.359  14.888  1.00  0.00           C
ATOM   6524  C11 POPEF 397      15.109  92.088  15.198  1.00  0.00           C
ATOM   6527  P   POPEF 397      12.579  91.459  15.388  1.00  0.00           P
ATOM   6528  O13 POPEF 397      12.859  90.398  14.418  1.00  0.00           O
ATOM   6529  O14 POPEF 397      11.269  92.139  15.398  1.00  0.00           O
ATOM   6530  O11 POPEF 397      12.769  90.708  16.757  1.00  0.00           O
ATOM   6531  O12 POPEF 397      13.759  92.498  15.408  1.00  0.00           O
ATOM   6532  C1  POPEF 397      13.019  91.409  17.958  1.00  0.00           C
ATOM   6535  C2  POPEF 397      11.759  92.179  18.398  1.00  0.00           C
ATOM   6537  O21 POPEF 397      12.069  92.958  19.568  1.00  0.00           O
ATOM   6538  C21 POPEF 397      12.779  94.038  19.288  1.00  0.00           C
ATOM   6539  O22 POPEF 397      13.239  94.329  18.188  1.00  0.00           O
ATOM   6540  C22 POPEF 397      12.949  94.899  20.538  1.00  0.00           C
ATOM   6543  C3  POPEF 397      10.559  91.219  18.648  1.00  0.00           C
ATOM   6546  O31 POPEF 397      10.839  90.328  19.748  1.00  0.00           O
ATOM   6547  C31 POPEF 397      10.519  90.789  20.938  1.00  0.00           C
ATOM   6548  O32 POPEF 397       9.789  91.729  21.178  1.00  0.00           O
ATOM   6549  C32 POPEF 397      11.399  90.069  21.958  1.00  0.00           C
ATOM   6552  C23 POPEF 397      13.079  94.129  21.878  1.00  0.00           C
ATOM   6555  C24 POPEF 397      14.469  93.509  22.038  1.00  0.00           C
ATOM   6558  C25 POPEF 397      14.609  92.589  23.258  1.00  0.00           C
ATOM   6561  C26 POPEF 397      14.639  93.308  24.608  1.00  0.00           C
ATOM   6564  C27 POPEF 397      14.729  92.289  25.758  1.00  0.00           C
ATOM   6567  C28 POPEF 397      14.639  92.909  27.168  1.00  0.00           C
ATOM   6570  C29 POPEF 397      15.869  93.658  27.608  1.00  0.00           C
ATOM   6572 0C21 POPEF 397      16.139  94.008  28.878  1.00  0.00           C
ATOM   6574 1C21 POPEF 397      15.249  93.768  30.068  1.00  0.00           C
ATOM   6577 2C21 POPEF 397      14.629  95.079  30.597  1.00  0.00           C
ATOM   6580 3C21 POPEF 397      15.669  96.088  31.118  1.00  0.00           C
ATOM   6583 4C21 POPEF 397      15.019  97.419  31.528  1.00  0.00           C
ATOM   6586 5C21 POPEF 397      14.409  97.439  32.938  1.00  0.00           C
ATOM   6589 6C21 POPEF 397      13.709  98.768  33.218  1.00  0.00           C
ATOM   6592 7C21 POPEF 397      13.019  98.849  34.588  1.00  0.00           C
ATOM   6595 8C21 POPEF 397      13.999  98.819  35.768  1.00  0.00           C
ATOM   6599  C33 POPEF 397      10.999  90.148  23.458  1.00  0.00           C
ATOM   6602  C34 POPEF 397      12.049  89.469  24.358  1.00  0.00           C
ATOM   6605  C35 POPEF 397      11.809  89.619  25.868  1.00  0.00           C
ATOM   6608  C36 POPEF 397      12.969  89.068  26.718  1.00  0.00           C
ATOM   6611  C37 POPEF 397      12.839  89.369  28.218  1.00  0.00           C
ATOM   6614  C38 POPEF 397      14.189  89.248  28.958  1.00  0.00           C
ATOM   6617  C39 POPEF 397      14.119  89.679  30.428  1.00  0.00           C
ATOM   6620 0C31 POPEF 397      13.899  88.509  31.388  1.00  0.00           C
ATOM   6623 1C31 POPEF 397      13.959  88.928  32.858  1.00  0.00           C
ATOM   6626 2C31 POPEF 397      13.559  87.818  33.838  1.00  0.00           C
ATOM   6629 3C31 POPEF 397      14.569  86.668  33.928  1.00  0.00           C
ATOM   6632 4C31 POPEF 397      13.979  85.458  34.678  1.00  0.00           C
ATOM   6635 5C31 POPEF 397      15.019  84.379  34.948  1.00  0.00           C
ATOM   6638 6C31 POPEF 397      14.459  83.159  35.677  1.00  0.00           C
ATOM   6642  NH3 POPEG 398      21.489  97.918  10.638  1.00  0.00           N
ATOM   6646  C12 POPEG 398      20.449  96.848  10.818  1.00  0.00           C
ATOM   6649  C11 POPEG 398      20.949  95.678  11.698  1.00  0.00           C
ATOM   6652  P   POPEG 398      20.319  95.479  14.248  1.00  0.00           P
ATOM   6653  O13 POPEG 398      19.349  96.498  14.708  1.00  0.00           O
ATOM   6654  O14 POPEG 398      19.739  94.168  13.878  1.00  0.00           O
ATOM   6655  O11 POPEG 398      21.489  95.288  15.298  1.00  0.00           O
ATOM   6656  O12 POPEG 398      21.159  96.099  13.038  1.00  0.00           O
ATOM   6657  C1  POPEG 398      21.439  94.288  16.318  1.00  0.00           C
ATOM   6660  C2  POPEG 398      21.129  94.939  17.698  1.00  0.00           C
ATOM   6662  O21 POPEG 398      22.369  95.339  18.328  1.00  0.00           O
ATOM   6663  C21 POPEG 398      22.369  96.578  18.818  1.00  0.00           C
ATOM   6664  O22 POPEG 398      22.569  97.579  18.158  1.00  0.00           O
ATOM   6665  C22 POPEG 398      21.919  96.508  20.298  1.00  0.00           C
ATOM   6668  C3  POPEG 398      20.329  93.959  18.608  1.00  0.00           C
ATOM   6671  O31 POPEG 398      19.559  94.619  19.658  1.00  0.00           O
ATOM   6672  C31 POPEG 398      18.259  94.799  19.328  1.00  0.00           C
ATOM   6673  O32 POPEG 398      17.749  94.479  18.267  1.00  0.00           O
ATOM   6674  C32 POPEG 398      17.479  95.328  20.548  1.00  0.00           C
ATOM   6677  C23 POPEG 398      22.789  97.259  21.338  1.00  0.00           C
ATOM   6680  C24 POPEG 398      22.319  96.939  22.768  1.00  0.00           C
ATOM   6683  C25 POPEG 398      23.439  96.948  23.818  1.00  0.00           C
ATOM   6686  C26 POPEG 398      22.949  96.568  25.228  1.00  0.00           C
ATOM   6689  C27 POPEG 398      23.969  95.719  26.008  1.00  0.00           C
ATOM   6692  C28 POPEG 398      23.619  95.549  27.507  1.00  0.00           C
ATOM   6695  C29 POPEG 398      24.219  96.638  28.358  1.00  0.00           C
ATOM   6697 0C21 POPEG 398      23.649  97.308  29.368  1.00  0.00           C
ATOM   6699 1C21 POPEG 398      22.249  97.149  29.908  1.00  0.00           C
ATOM   6702 2C21 POPEG 398      22.209  96.508  31.308  1.00  0.00           C
ATOM   6705 3C21 POPEG 398      20.919  96.899  32.038  1.00  0.00           C
ATOM   6708 4C21 POPEG 398      20.679  96.108  33.327  1.00  0.00           C
ATOM   6711 5C21 POPEG 398      19.579  96.778  34.168  1.00  0.00           C
ATOM   6714 6C21 POPEG 398      19.149  95.939  35.378  1.00  0.00           C
ATOM   6717 7C21 POPEG 398      18.439  96.778  36.438  1.00  0.00           C
ATOM   6720 8C21 POPEG 398      18.089  95.978  37.688  1.00  0.00           C
ATOM   6724  C33 POPEG 398      17.739  96.778  20.998  1.00  0.00           C
ATOM   6727  C34 POPEG 398      17.309  97.058  22.448  1.00  0.00           C
ATOM   6730  C35 POPEG 398      18.209  96.339  23.458  1.00  0.00           C
ATOM   6733  C36 POPEG 398      17.969  96.729  24.917  1.00  0.00           C
ATOM   6736  C37 POPEG 398      19.289  96.678  25.698  1.00  0.00           C
ATOM   6739  C38 POPEG 398      19.159  96.659  27.228  1.00  0.00           C
ATOM   6742  C39 POPEG 398      18.279  97.758  27.848  1.00  0.00           C
ATOM   6745 0C31 POPEG 398      19.019  99.059  28.208  1.00  0.00           C
ATOM   6748 1C31 POPEG 398      19.289  99.998  27.028  1.00  0.00           C
ATOM   6751 2C31 POPEG 398      19.909 101.349  27.428  1.00  0.00           C
ATOM   6754 3C31 POPEG 398      18.959 102.259  28.208  1.00  0.00           C
ATOM   6757 4C31 POPEG 398      19.549 103.639  28.538  1.00  0.00           C
ATOM   6760 5C31 POPEG 398      18.489 104.579  29.108  1.00  0.00           C
ATOM   6763 6C31 POPEG 398      19.059 105.778  29.858  1.00  0.00           C
ATOM   6767  NH3 POPEH 399      52.899 131.568  19.118  1.00  0.00           N
ATOM   6771  C12 POPEH 399      53.859 132.028  18.068  1.00  0.00           C
ATOM   6774  C11 POPEH 399      54.758 130.848  17.677  1.00  0.00           C
ATOM   6777  P   POPEH 399      53.229 128.898  16.798  1.00  0.00           P
ATOM   6778  O13 POPEH 399      51.959 129.649  16.808  1.00  0.00           O
ATOM   6779  O14 POPEH 399      53.939 128.779  15.518  1.00  0.00           O
ATOM   6780  O11 POPEH 399      52.869 127.448  17.378  1.00  0.00           O
ATOM   6781  O12 POPEH 399      54.149 129.569  17.878  1.00  0.00           O
ATOM   6782  C1  POPEH 399      53.809 126.718  18.178  1.00  0.00           C
ATOM   6785  C2  POPEH 399      53.719 127.109  19.678  1.00  0.00           C
ATOM   6787  O21 POPEH 399      54.769 128.019  19.988  1.00  0.00           O
ATOM   6788  C21 POPEH 399      54.409 129.038  20.737  1.00  0.00           C
ATOM   6789  O22 POPEH 399      53.269 129.439  20.918  1.00  0.00           O
ATOM   6790  C22 POPEH 399      55.649 129.749  21.218  1.00  0.00           C
ATOM   6793  C3  POPEH 399      53.899 125.909  20.638  1.00  0.00           C
ATOM   6796  O31 POPEH 399      53.769 126.329  22.017  1.00  0.00           O
ATOM   6797  C31 POPEH 399      52.529 126.388  22.468  1.00  0.00           C
ATOM   6798  O32 POPEH 399      51.539 126.219  21.778  1.00  0.00           O
ATOM   6799  C32 POPEH 399      52.489 126.708  23.948  1.00  0.00           C
ATOM   6802  C23 POPEH 399      55.409 130.538  22.518  1.00  0.00           C
ATOM   6805  C24 POPEH 399      55.439 129.608  23.738  1.00  0.00           C
ATOM   6808  C25 POPEH 399      54.599 130.159  24.888  1.00  0.00           C
ATOM   6811  C26 POPEH 399      54.459 129.168  26.048  1.00  0.00           C
ATOM   6814  C27 POPEH 399      53.479 129.679  27.108  1.00  0.00           C
ATOM   6817  C28 POPEH 399      53.359 128.679  28.267  1.00  0.00           C
ATOM   6820  C29 POPEH 399      52.258 129.019  29.228  1.00  0.00           C
ATOM   6822 0C21 POPEH 399      51.759 128.149  30.128  1.00  0.00           C
ATOM   6824 1C21 POPEH 399      52.239 126.739  30.368  1.00  0.00           C
ATOM   6827 2C21 POPEH 399      52.669 126.549  31.828  1.00  0.00           C
ATOM   6830 3C21 POPEH 399      52.999 125.089  32.168  1.00  0.00           C
ATOM   6833 4C21 POPEH 399      53.219 124.829  33.667  1.00  0.00           C
ATOM   6836 5C21 POPEH 399      52.029 125.278  34.518  1.00  0.00           C
ATOM   6839 6C21 POPEH 399      52.029 124.728  35.947  1.00  0.00           C
ATOM   6842 7C21 POPEH 399      50.749 125.159  36.688  1.00  0.00           C
ATOM   6845 8C21 POPEH 399      50.619 124.598  38.097  1.00  0.00           C
ATOM   6849  C33 POPEH 399      51.259 126.088  24.648  1.00  0.00           C
ATOM   6852  C34 POPEH 399      51.279 126.368  26.158  1.00  0.00           C
ATOM   6855  C35 POPEH 399      49.949 126.088  26.868  1.00  0.00           C
ATOM   6858  C36 POPEH 399      49.519 124.609  26.928  1.00  0.00           C
ATOM   6861  C37 POPEH 399      50.509 123.719  27.677  1.00  0.00           C
ATOM   6864  C38 POPEH 399      49.958 122.308  27.958  1.00  0.00           C
ATOM   6867  C39 POPEH 399      48.929 122.209  29.088  1.00  0.00           C
ATOM   6870 0C31 POPEH 399      49.509 122.579  30.458  1.00  0.00           C
ATOM   6873 1C31 POPEH 399      48.529 122.349  31.618  1.00  0.00           C
ATOM   6876 2C31 POPEH 399      49.109 122.739  32.978  1.00  0.00           C
ATOM   6879 3C31 POPEH 399      50.199 121.769  33.478  1.00  0.00           C
ATOM   6882 4C31 POPEH 399      49.939 121.279  34.908  1.00  0.00           C
ATOM   6885 5C31 POPEH 399      50.879 120.138  35.318  1.00  0.00           C
ATOM   6888 6C31 POPEH 399      50.619 119.619  36.737  1.00  0.00           C
ATOM   6892  NH3 POPEI 400      35.779  16.609  20.308  1.00  0.00           N
ATOM   6896  C12 POPEI 400      36.479  17.749  19.628  1.00  0.00           C
ATOM   6899  C11 POPEI 400      37.569  17.219  18.678  1.00  0.00           C
ATOM   6902  P   POPEI 400      39.799  16.699  20.028  1.00  0.00           P
ATOM   6903  O13 POPEI 400      40.889  16.389  19.078  1.00  0.00           O
ATOM   6904  O14 POPEI 400      39.699  18.099  20.498  1.00  0.00           O
ATOM   6905  O11 POPEI 400      39.809  15.749  21.278  1.00  0.00           O
ATOM   6906  O12 POPEI 400      38.419  16.309  19.358  1.00  0.00           O
ATOM   6907  C1  POPEI 400      40.439  15.948  22.538  1.00  0.00           C
ATOM   6910  C2  POPEI 400      39.559  16.759  23.528  1.00  0.00           C
ATOM   6912  O21 POPEI 400      40.259  17.069  24.748  1.00  0.00           O
ATOM   6913  C21 POPEI 400      40.229  16.169  25.718  1.00  0.00           C
ATOM   6914  O22 POPEI 400      39.809  15.039  25.667  1.00  0.00           O
ATOM   6915  C22 POPEI 400      40.879  16.769  26.978  1.00  0.00           C
ATOM   6918  C3  POPEI 400      38.129  16.199  23.738  1.00  0.00           C
ATOM   6921  O31 POPEI 400      37.359  17.069  24.608  1.00  0.00           O
ATOM   6922  C31 POPEI 400      36.269  17.569  24.018  1.00  0.00           C
ATOM   6923  O32 POPEI 400      36.039  17.459  22.828  1.00  0.00           O
ATOM   6924  C32 POPEI 400      35.359  18.289  25.018  1.00  0.00           C
ATOM   6927  C23 POPEI 400      40.559  15.959  28.258  1.00  0.00           C
ATOM   6930  C24 POPEI 400      41.069  16.649  29.517  1.00  0.00           C
ATOM   6933  C25 POPEI 400      40.509  16.079  30.828  1.00  0.00           C
ATOM   6936  C26 POPEI 400      40.809  14.599  31.097  1.00  0.00           C
ATOM   6939  C27 POPEI 400      40.099  14.089  32.358  1.00  0.00           C
ATOM   6942  C28 POPEI 400      40.379  12.599  32.618  1.00  0.00           C
ATOM   6945  C29 POPEI 400      39.589  12.039  33.778  1.00  0.00           C
ATOM   6947 0C21 POPEI 400      39.639  12.449  35.058  1.00  0.00           C
ATOM   6949 1C21 POPEI 400      40.529  13.529  35.628  1.00  0.00           C
ATOM   6952 2C21 POPEI 400      41.119  13.179  37.008  1.00  0.00           C
ATOM   6955 3C21 POPEI 400      40.059  13.029  38.107  1.00  0.00           C
ATOM   6958 4C21 POPEI 400      40.699  12.809  39.487  1.00  0.00           C
ATOM   6961 5C21 POPEI 400      39.669  12.559  40.607  1.00  0.00           C
ATOM   6964 6C21 POPEI 400      38.919  11.219  40.478  1.00  0.00           C
ATOM   6967 7C21 POPEI 400      38.019  10.939  41.677  1.00  0.00           C
ATOM   6970 8C21 POPEI 400      37.309   9.579  41.607  1.00  0.00           C
ATOM   6974  C33 POPEI 400      36.079  18.989  26.198  1.00  0.00           C
ATOM   6977  C34 POPEI 400      36.309  18.079  27.408  1.00  0.00           C
ATOM   6980  C35 POPEI 400      35.039  17.919  28.237  1.00  0.00           C
ATOM   6983  C36 POPEI 400      35.149  16.949  29.417  1.00  0.00           C
ATOM   6986  C37 POPEI 400      33.879  16.989  30.288  1.00  0.00           C
ATOM   6989  C38 POPEI 400      33.659  15.729  31.138  1.00  0.00           C
ATOM   6992  C39 POPEI 400      34.789  15.429  32.118  1.00  0.00           C
ATOM   6995 0C31 POPEI 400      34.869  16.449  33.268  1.00  0.00           C
ATOM   6998 1C31 POPEI 400      35.629  15.889  34.478  1.00  0.00           C
ATOM   7001 2C31 POPEI 400      35.719  16.869  35.648  1.00  0.00           C
ATOM   7004 3C31 POPEI 400      36.259  16.179  36.917  1.00  0.00           C
ATOM   7007 4C31 POPEI 400      36.849  17.139  37.958  1.00  0.00           C
ATOM   7010 5C31 POPEI 400      35.839  17.639  38.998  1.00  0.00           C
ATOM   7013 6C31 POPEI 400      36.499  18.529  40.058  1.00  0.00           C
ATOM   7017  NH3 POPEJ 401     106.029 104.019  57.798  1.00  0.00           N
ATOM   7021  C12 POPEJ 401     105.718 104.068  59.268  1.00  0.00           C
ATOM   7024  C11 POPEJ 401     104.788 105.248  59.588  1.00  0.00           C
ATOM   7027  P   POPEJ 401     102.348 104.539  58.847  1.00  0.00           P
ATOM   7028  O13 POPEJ 401     101.179 105.379  58.517  1.00  0.00           O
ATOM   7029  O14 POPEJ 401     102.348 103.798  60.128  1.00  0.00           O
ATOM   7030  O11 POPEJ 401     102.539 103.448  57.708  1.00  0.00           O
ATOM   7031  O12 POPEJ 401     103.699 105.358  58.668  1.00  0.00           O
ATOM   7032  C1  POPEJ 401     101.648 103.469  56.577  1.00  0.00           C
ATOM   7035  C2  POPEJ 401     102.159 104.469  55.508  1.00  0.00           C
ATOM   7037  O21 POPEJ 401     101.068 104.939  54.708  1.00  0.00           O
ATOM   7038  C21 POPEJ 401     101.068 106.248  54.417  1.00  0.00           C
ATOM   7039  O22 POPEJ 401     101.898 107.069  54.757  1.00  0.00           O
ATOM   7040  C22 POPEJ 401      99.809 106.589  53.638  1.00  0.00           C
ATOM   7043  C3  POPEJ 401     103.218 103.758  54.618  1.00  0.00           C
ATOM   7046  O31 POPEJ 401     103.918 104.668  53.748  1.00  0.00           O
ATOM   7047  C31 POPEJ 401     104.739 105.489  54.408  1.00  0.00           C
ATOM   7048  O32 POPEJ 401     105.019 105.409  55.588  1.00  0.00           O
ATOM   7049  C32 POPEJ 401     105.339 106.479  53.408  1.00  0.00           C
ATOM   7052  C23 POPEJ 401      99.858 107.989  52.958  1.00  0.00           C
ATOM   7055  C24 POPEJ 401     100.548 107.979  51.588  1.00  0.00           C
ATOM   7058  C25 POPEJ 401     100.778 109.369  50.978  1.00  0.00           C
ATOM   7061  C26 POPEJ 401      99.748 109.829  49.938  1.00  0.00           C
ATOM   7064  C27 POPEJ 401      98.318 109.978  50.487  1.00  0.00           C
ATOM   7067  C28 POPEJ 401      97.299 110.519  49.468  1.00  0.00           C
ATOM   7070  C29 POPEJ 401      97.488 111.979  49.118  1.00  0.00           C
ATOM   7072 0C21 POPEJ 401      97.768 112.498  47.908  1.00  0.00           C
ATOM   7074 1C21 POPEJ 401      97.999 111.729  46.628  1.00  0.00           C
ATOM   7077 2C21 POPEJ 401      96.839 111.808  45.618  1.00  0.00           C
ATOM   7080 3C21 POPEJ 401      95.529 111.169  46.108  1.00  0.00           C
ATOM   7083 4C21 POPEJ 401      94.519 110.939  44.978  1.00  0.00           C
ATOM   7086 5C21 POPEJ 401      93.089 110.749  45.487  1.00  0.00           C
ATOM   7089 6C21 POPEJ 401      92.808 109.388  46.128  1.00  0.00           C
ATOM   7092 7C21 POPEJ 401      91.359 109.288  46.628  1.00  0.00           C
ATOM   7095 8C21 POPEJ 401      90.949 107.869  47.008  1.00  0.00           C
ATOM   7099  C33 POPEJ 401     106.089 107.608  54.128  1.00  0.00           C
ATOM   7102  C34 POPEJ 401     105.118 108.698  54.627  1.00  0.00           C
ATOM   7105  C35 POPEJ 401     105.179 109.929  53.738  1.00  0.00           C
ATOM   7108  C36 POPEJ 401     104.239 111.069  54.147  1.00  0.00           C
ATOM   7111  C37 POPEJ 401     103.019 111.149  53.218  1.00  0.00           C
ATOM   7114  C38 POPEJ 401     102.339 112.529  53.237  1.00  0.00           C
ATOM   7117  C39 POPEJ 401     101.609 112.839  51.917  1.00  0.00           C
ATOM   7120 0C31 POPEJ 401     101.938 114.239  51.388  1.00  0.00           C
ATOM   7123 1C31 POPEJ 401     101.199 114.598  50.088  1.00  0.00           C
ATOM   7126 2C31 POPEJ 401     101.739 115.889  49.468  1.00  0.00           C
ATOM   7129 3C31 POPEJ 401     102.189 115.729  48.008  1.00  0.00           C
ATOM   7132 4C31 POPEJ 401     101.038 115.719  46.987  1.00  0.00           C
ATOM   7135 5C31 POPEJ 401     101.549 115.649  45.537  1.00  0.00           C
ATOM   7138 6C31 POPEJ 401     100.429 115.668  44.487  1.00  0.00           C
ATOM   7142  NH3 POPEK 402     120.695  76.129  17.378  1.00  0.00           N
ATOM   7146  C12 POPEK 402     122.186  76.219  17.388  1.00  0.00           C
ATOM   7149  C11 POPEK 402     122.815  74.879  17.808  1.00  0.00           C
ATOM   7152  P   POPEK 402     124.976  73.559  17.118  1.00  0.00           P
ATOM   7153  O13 POPEK 402     124.135  72.979  16.048  1.00  0.00           O
ATOM   7154  O14 POPEK 402     126.355  73.949  16.738  1.00  0.00           O
ATOM   7155  O11 POPEK 402     124.956  72.689  18.448  1.00  0.00           O
ATOM   7156  O12 POPEK 402     124.226  74.879  17.558  1.00  0.00           O
ATOM   7157  C1  POPEK 402     125.415  73.299  19.658  1.00  0.00           C
ATOM   7160  C2  POPEK 402     125.336  72.278  20.818  1.00  0.00           C
ATOM   7162  O21 POPEK 402     125.526  72.858  22.128  1.00  0.00           O
ATOM   7163  C21 POPEK 402     124.536  73.608  22.608  1.00  0.00           C
ATOM   7164  O22 POPEK 402     123.936  74.479  21.998  1.00  0.00           O
ATOM   7165  C22 POPEK 402     124.246  73.198  24.048  1.00  0.00           C
ATOM   7168  C3  POPEK 402     126.366  71.119  20.638  1.00  0.00           C
ATOM   7171  O31 POPEK 402     126.495  70.369  21.868  1.00  0.00           O
ATOM   7172  C31 POPEK 402     127.646  70.479  22.518  1.00  0.00           C
ATOM   7173  O32 POPEK 402     128.756  70.599  22.028  1.00  0.00           O
ATOM   7174  C32 POPEK 402     127.326  70.498  24.008  1.00  0.00           C
ATOM   7177  C23 POPEK 402     123.195  74.108  24.718  1.00  0.00           C
ATOM   7180  C24 POPEK 402     122.826  73.649  26.128  1.00  0.00           C
ATOM   7183  C25 POPEK 402     122.465  74.848  27.017  1.00  0.00           C
ATOM   7186  C26 POPEK 402     122.196  74.519  28.488  1.00  0.00           C
ATOM   7189  C27 POPEK 402     121.896  75.829  29.228  1.00  0.00           C
ATOM   7192  C28 POPEK 402     121.786  75.698  30.748  1.00  0.00           C
ATOM   7195  C29 POPEK 402     121.846  77.088  31.327  1.00  0.00           C
ATOM   7197 0C21 POPEK 402     121.035  77.638  32.238  1.00  0.00           C
ATOM   7199 1C21 POPEK 402     119.916  76.928  32.948  1.00  0.00           C
ATOM   7202 2C21 POPEK 402     120.426  76.399  34.287  1.00  0.00           C
ATOM   7205 3C21 POPEK 402     119.389  75.589  35.077  1.00  0.00           C
ATOM   7208 4C21 POPEK 402     119.669  75.619  36.577  1.00  0.00           C
ATOM   7211 5C21 POPEK 402     118.738  74.778  37.448  1.00  0.00           C
ATOM   7214 6C21 POPEK 402     119.058  75.028  38.928  1.00  0.00           C
ATOM   7217 7C21 POPEK 402     118.139  74.289  39.908  1.00  0.00           C
ATOM   7220 8C21 POPEK 402     118.377  74.708  41.358  1.00  0.00           C
ATOM   7224  C33 POPEK 402     128.596  70.389  24.878  1.00  0.00           C
ATOM   7227  C34 POPEK 402     128.266  70.329  26.378  1.00  0.00           C
ATOM   7230  C35 POPEK 402     128.036  71.698  27.017  1.00  0.00           C
ATOM   7233  C36 POPEK 402     127.596  71.589  28.488  1.00  0.00           C
ATOM   7236  C37 POPEK 402     127.376  72.959  29.138  1.00  0.00           C
ATOM   7239  C38 POPEK 402     128.656  73.608  29.678  1.00  0.00           C
ATOM   7242  C39 POPEK 402     128.995  73.208  31.118  1.00  0.00           C
ATOM   7245 0C31 POPEK 402     129.885  74.269  31.788  1.00  0.00           C
ATOM   7248 1C31 POPEK 402     130.245  74.009  33.257  1.00  0.00           C
ATOM   7251 2C31 POPEK 402     130.956  75.238  33.838  1.00  0.00           C
ATOM   7254 3C31 POPEK 402     131.616  75.059  35.217  1.00  0.00           C
ATOM   7257 4C31 POPEK 402     130.695  75.308  36.418  1.00  0.00           C
ATOM   7260 5C31 POPEK 402     131.495  75.649  37.688  1.00  0.00           C
ATOM   7263 6C31 POPEK 402     130.646  75.849  38.948  1.00  0.00           C
ATOM   7267  NH3 POPEL 403      58.849  45.678  16.778  1.00  0.00           N
ATOM   7271  C12 POPEL 403      59.779  44.509  16.968  1.00  0.00           C
ATOM   7274  C11 POPEL 403      59.029  43.178  17.087  1.00  0.00           C
ATOM   7277  P   POPEL 403      59.349  40.669  16.648  1.00  0.00           P
ATOM   7278  O13 POPEL 403      57.919  40.519  16.338  1.00  0.00           O
ATOM   7279  O14 POPEL 403      60.299  39.829  15.898  1.00  0.00           O
ATOM   7280  O11 POPEL 403      59.618  40.528  18.188  1.00  0.00           O
ATOM   7281  O12 POPEL 403      59.809  42.169  16.468  1.00  0.00           O
ATOM   7282  C1  POPEL 403      60.379  39.479  18.798  1.00  0.00           C
ATOM   7285  C2  POPEL 403      59.479  38.789  19.838  1.00  0.00           C
ATOM   7287  O21 POPEL 403      60.309  38.139  20.828  1.00  0.00           O
ATOM   7288  C21 POPEL 403      60.399  38.779  21.987  1.00  0.00           C
ATOM   7289  O22 POPEL 403      59.899  39.859  22.248  1.00  0.00           O
ATOM   7290  C22 POPEL 403      61.219  37.948  22.988  1.00  0.00           C
ATOM   7293  C3  POPEL 403      58.508  37.769  19.168  1.00  0.00           C
ATOM   7296  O31 POPEL 403      57.289  37.609  19.898  1.00  0.00           O
ATOM   7297  C31 POPEL 403      57.079  36.649  20.808  1.00  0.00           C
ATOM   7298  O32 POPEL 403      55.969  36.409  21.257  1.00  0.00           O
ATOM   7299  C32 POPEL 403      58.319  35.899  21.288  1.00  0.00           C
ATOM   7302  C23 POPEL 403      60.509  37.948  24.347  1.00  0.00           C
ATOM   7305  C24 POPEL 403      61.319  37.369  25.518  1.00  0.00           C
ATOM   7308  C25 POPEL 403      60.489  37.529  26.808  1.00  0.00           C
ATOM   7311  C26 POPEL 403      61.259  37.169  28.088  1.00  0.00           C
ATOM   7314  C27 POPEL 403      60.509  37.629  29.338  1.00  0.00           C
ATOM   7317  C28 POPEL 403      61.289  37.389  30.648  1.00  0.00           C
ATOM   7320  C29 POPEL 403      61.369  35.929  30.988  1.00  0.00           C
ATOM   7322 0C21 POPEL 403      60.899  35.369  32.118  1.00  0.00           C
ATOM   7324 1C21 POPEL 403      60.199  36.099  33.228  1.00  0.00           C
ATOM   7327 2C21 POPEL 403      59.539  35.119  34.198  1.00  0.00           C
ATOM   7330 3C21 POPEL 403      58.809  35.818  35.338  1.00  0.00           C
ATOM   7333 4C21 POPEL 403      58.239  34.809  36.338  1.00  0.00           C
ATOM   7336 5C21 POPEL 403      57.849  35.409  37.698  1.00  0.00           C
ATOM   7339 6C21 POPEL 403      57.789  34.329  38.778  1.00  0.00           C
ATOM   7342 7C21 POPEL 403      57.569  34.889  40.188  1.00  0.00           C
ATOM   7345 8C21 POPEL 403      57.709  33.809  41.257  1.00  0.00           C
ATOM   7349  C33 POPEL 403      57.929  34.799  22.288  1.00  0.00           C
ATOM   7352  C34 POPEL 403      59.109  34.289  23.128  1.00  0.00           C
ATOM   7355  C35 POPEL 403      58.579  33.269  24.138  1.00  0.00           C
ATOM   7358  C36 POPEL 403      59.589  32.679  25.118  1.00  0.00           C
ATOM   7361  C37 POPEL 403      58.849  31.669  26.008  1.00  0.00           C
ATOM   7364  C38 POPEL 403      59.739  30.909  26.998  1.00  0.00           C
ATOM   7367  C39 POPEL 403      60.569  31.838  27.888  1.00  0.00           C
ATOM   7370 0C31 POPEL 403      61.039  31.139  29.168  1.00  0.00           C
ATOM   7373 1C31 POPEL 403      60.499  31.809  30.438  1.00  0.00           C
ATOM   7376 2C31 POPEL 403      60.599  30.929  31.678  1.00  0.00           C
ATOM   7379 3C31 POPEL 403      59.609  29.749  31.618  1.00  0.00           C
ATOM   7382 4C31 POPEL 403      59.309  29.139  32.998  1.00  0.00           C
ATOM   7385 5C31 POPEL 403      58.139  28.149  32.958  1.00  0.00           C
ATOM   7388 6C31 POPEL 403      57.749  27.609  34.338  1.00  0.00           C
ATOM   7392  NH3 POPEM 404      46.879  19.139  17.538  1.00  0.00           N
ATOM   7396  C12 POPEM 404      46.239  17.799  17.808  1.00  0.00           C
ATOM   7399  C11 POPEM 404      47.209  16.609  17.608  1.00  0.00           C
ATOM   7402  P   POPEM 404      46.539  14.259  18.678  1.00  0.00           P
ATOM   7403  O13 POPEM 404      45.319  13.429  18.548  1.00  0.00           O
ATOM   7404  O14 POPEM 404      47.829  13.539  18.548  1.00  0.00           O
ATOM   7405  O11 POPEM 404      46.489  15.119  20.018  1.00  0.00           O
ATOM   7406  O12 POPEM 404      46.479  15.379  17.558  1.00  0.00           O
ATOM   7407  C1  POPEM 404      45.209  15.689  20.388  1.00  0.00           C
ATOM   7410  C2  POPEM 404      45.349  16.769  21.508  1.00  0.00           C
ATOM   7412  O21 POPEM 404      45.729  16.129  22.748  1.00  0.00           O
ATOM   7413  C21 POPEM 404      44.779  15.699  23.558  1.00  0.00           C
ATOM   7414  O22 POPEM 404      43.579  15.829  23.438  1.00  0.00           O
ATOM   7415  C22 POPEM 404      45.419  14.999  24.768  1.00  0.00           C
ATOM   7418  C3  POPEM 404      44.109  17.749  21.508  1.00  0.00           C
ATOM   7421  O31 POPEM 404      44.129  18.729  22.588  1.00  0.00           O
ATOM   7422  C31 POPEM 404      43.019  19.489  22.647  1.00  0.00           C
ATOM   7423  O32 POPEM 404      42.079  19.399  21.878  1.00  0.00           O
ATOM   7424  C32 POPEM 404      43.109  20.489  23.798  1.00  0.00           C
ATOM   7427  C23 POPEM 404      45.279  15.819  26.078  1.00  0.00           C
ATOM   7430  C24 POPEM 404      45.219  14.979  27.368  1.00  0.00           C
ATOM   7433  C25 POPEM 404      45.169  15.859  28.638  1.00  0.00           C
ATOM   7436  C26 POPEM 404      44.499  15.189  29.847  1.00  0.00           C
ATOM   7439  C27 POPEM 404      45.419  14.279  30.678  1.00  0.00           C
ATOM   7442  C28 POPEM 404      44.719  13.689  31.917  1.00  0.00           C
ATOM   7445  C29 POPEM 404      45.669  12.879  32.768  1.00  0.00           C
ATOM   7447 0C21 POPEM 404      45.579  12.619  34.088  1.00  0.00           C
ATOM   7449 1C21 POPEM 404      44.479  13.049  35.028  1.00  0.00           C
ATOM   7452 2C21 POPEM 404      44.929  13.159  36.507  1.00  0.00           C
ATOM   7455 3C21 POPEM 404      45.539  14.519  36.868  1.00  0.00           C
ATOM   7458 4C21 POPEM 404      45.889  14.679  38.368  1.00  0.00           C
ATOM   7461 5C21 POPEM 404      44.699  14.469  39.318  1.00  0.00           C
ATOM   7464 6C21 POPEM 404      44.779  15.319  40.597  1.00  0.00           C
ATOM   7467 7C21 POPEM 404      43.569  15.119  41.518  1.00  0.00           C
ATOM   7470 8C21 POPEM 404      43.499  16.109  42.688  1.00  0.00           C
ATOM   7474  C33 POPEM 404      41.779  20.629  24.598  1.00  0.00           C
ATOM   7477  C34 POPEM 404      41.969  21.299  25.978  1.00  0.00           C
ATOM   7480  C35 POPEM 404      42.529  20.329  27.017  1.00  0.00           C
ATOM   7483  C36 POPEM 404      42.759  20.919  28.418  1.00  0.00           C
ATOM   7486  C37 POPEM 404      42.949  19.799  29.458  1.00  0.00           C
ATOM   7489  C38 POPEM 404      43.708  20.179  30.737  1.00  0.00           C
ATOM   7492  C39 POPEM 404      44.009  18.919  31.568  1.00  0.00           C
ATOM   7495 0C31 POPEM 404      44.889  19.139  32.798  1.00  0.00           C
ATOM   7498 1C31 POPEM 404      44.989  17.849  33.628  1.00  0.00           C
ATOM   7501 2C31 POPEM 404      46.029  17.899  34.768  1.00  0.00           C
ATOM   7504 3C31 POPEM 404      45.529  18.609  36.038  1.00  0.00           C
ATOM   7507 4C31 POPEM 404      46.529  18.469  37.188  1.00  0.00           C
ATOM   7510 5C31 POPEM 404      45.999  18.989  38.528  1.00  0.00           C
ATOM   7513 6C31 POPEM 404      46.919  18.689  39.718  1.00  0.00           C
ATOM   7517  NH3 POPEN 405      70.059   6.382  61.198  1.00  0.00           N
ATOM   7521  C12 POPEN 405      68.898   7.109  60.548  1.00  0.00           C
ATOM   7524  C11 POPEN 405      67.609   7.158  61.408  1.00  0.00           C
ATOM   7527  P   POPEN 405      66.139   4.992  60.768  1.00  0.00           P
ATOM   7528  O13 POPEN 405      66.749   3.642  60.718  1.00  0.00           O
ATOM   7529  O14 POPEN 405      64.739   5.101  61.228  1.00  0.00           O
ATOM   7530  O11 POPEN 405      66.328   5.691  59.357  1.00  0.00           O
ATOM   7531  O12 POPEN 405      67.079   5.871  61.698  1.00  0.00           O
ATOM   7532  C1  POPEN 405      65.799   5.111  58.158  1.00  0.00           C
ATOM   7535  C2  POPEN 405      66.889   4.451  57.248  1.00  0.00           C
ATOM   7537  O21 POPEN 405      66.249   3.931  56.088  1.00  0.00           O
ATOM   7538  C21 POPEN 405      65.729   4.691  55.138  1.00  0.00           C
ATOM   7539  O22 POPEN 405      64.839   4.332  54.378  1.00  0.00           O
ATOM   7540  C22 POPEN 405      66.398   6.051  54.968  1.00  0.00           C
ATOM   7543  C3  POPEN 405      67.609   3.271  57.948  1.00  0.00           C
ATOM   7546  O31 POPEN 405      68.349   2.441  57.018  1.00  0.00           O
ATOM   7547  C31 POPEN 405      68.618   1.242  57.558  1.00  0.00           C
ATOM   7548  O32 POPEN 405      68.259   0.892  58.668  1.00  0.00           O
ATOM   7549  C32 POPEN 405      69.359   0.361  56.568  1.00  0.00           C
ATOM   7552  C23 POPEN 405      67.769   5.932  54.258  1.00  0.00           C
ATOM   7555  C24 POPEN 405      67.569   5.682  52.757  1.00  0.00           C
ATOM   7558  C25 POPEN 405      68.868   5.381  52.008  1.00  0.00           C
ATOM   7561  C26 POPEN 405      68.669   5.582  50.508  1.00  0.00           C
ATOM   7564  C27 POPEN 405      69.729   4.922  49.627  1.00  0.00           C
ATOM   7567  C28 POPEN 405      69.909   5.571  48.237  1.00  0.00           C
ATOM   7570  C29 POPEN 405      68.599   5.951  47.577  1.00  0.00           C
ATOM   7572 0C21 POPEN 405      68.349   5.971  46.268  1.00  0.00           C
ATOM   7574 1C21 POPEN 405      69.288   5.552  45.178  1.00  0.00           C
ATOM   7577 2C21 POPEN 405      68.469   4.992  44.007  1.00  0.00           C
ATOM   7580 3C21 POPEN 405      69.339   4.311  42.938  1.00  0.00           C
ATOM   7583 4C21 POPEN 405      68.429   3.661  41.898  1.00  0.00           C
ATOM   7586 5C21 POPEN 405      69.129   2.721  40.908  1.00  0.00           C
ATOM   7589 6C21 POPEN 405      70.348   3.341  40.228  1.00  0.00           C
ATOM   7592 7C21 POPEN 405      70.919   2.422  39.138  1.00  0.00           C
ATOM   7595 8C21 POPEN 405      72.319   2.821  38.688  1.00  0.00           C
ATOM   7599  C33 POPEN 405      68.349  -0.638  55.938  1.00  0.00           C
ATOM   7602  C34 POPEN 405      68.789  -1.128  54.557  1.00  0.00           C
ATOM   7605  C35 POPEN 405      68.769  -0.008  53.507  1.00  0.00           C
ATOM   7608  C36 POPEN 405      67.578  -0.078  52.548  1.00  0.00           C
ATOM   7611  C37 POPEN 405      67.389   1.242  51.787  1.00  0.00           C
ATOM   7614  C38 POPEN 405      66.619   1.051  50.487  1.00  0.00           C
ATOM   7617  C39 POPEN 405      66.468   2.361  49.718  1.00  0.00           C
ATOM   7620 0C31 POPEN 405      65.969   2.131  48.288  1.00  0.00           C
ATOM   7623 1C31 POPEN 405      65.729   3.462  47.558  1.00  0.00           C
ATOM   7626 2C31 POPEN 405      65.569   3.292  46.048  1.00  0.00           C
ATOM   7629 3C31 POPEN 405      64.309   2.511  45.648  1.00  0.00           C
ATOM   7632 4C31 POPEN 405      64.209   2.331  44.138  1.00  0.00           C
ATOM   7635 5C31 POPEN 405      62.899   1.701  43.688  1.00  0.00           C
ATOM   7638 6C31 POPEN 405      62.829   1.571  42.168  1.00  0.00           C
ATOM   7642  NH3 POPEO 406     119.389  72.019  60.178  1.00  0.00           N
ATOM   7646  C12 POPEO 406     119.379  71.068  61.338  1.00  0.00           C
ATOM   7649  C11 POPEO 406     120.676  70.259  61.448  1.00  0.00           C
ATOM   7652  P   POPEO 406     119.745  67.869  62.008  1.00  0.00           P
ATOM   7653  O13 POPEO 406     120.676  66.759  62.338  1.00  0.00           O
ATOM   7654  O14 POPEO 406     118.389  67.878  62.608  1.00  0.00           O
ATOM   7655  O11 POPEO 406     119.538  68.009  60.438  1.00  0.00           O
ATOM   7656  O12 POPEO 406     120.496  69.209  62.388  1.00  0.00           O
ATOM   7657  C1  POPEO 406     120.315  67.369  59.438  1.00  0.00           C
ATOM   7660  C2  POPEO 406     119.549  67.229  58.078  1.00  0.00           C
ATOM   7662  O21 POPEO 406     118.769  68.419  57.798  1.00  0.00           O
ATOM   7663  C21 POPEO 406     119.438  69.479  57.318  1.00  0.00           C
ATOM   7664  O22 POPEO 406     119.347  70.599  57.778  1.00  0.00           O
ATOM   7665  C22 POPEO 406     120.135  69.108  55.998  1.00  0.00           C
ATOM   7668  C3  POPEO 406     118.629  65.989  57.987  1.00  0.00           C
ATOM   7671  O31 POPEO 406     118.008  65.949  56.677  1.00  0.00           O
ATOM   7672  C31 POPEO 406     117.119  64.969  56.498  1.00  0.00           C
ATOM   7673  O32 POPEO 406     116.769  64.168  57.348  1.00  0.00           O
ATOM   7674  C32 POPEO 406     116.518  65.108  55.088  1.00  0.00           C
ATOM   7677  C23 POPEO 406     120.205  70.289  55.007  1.00  0.00           C
ATOM   7680  C24 POPEO 406     120.125  69.809  53.558  1.00  0.00           C
ATOM   7683  C25 POPEO 406     120.236  70.958  52.538  1.00  0.00           C
ATOM   7686  C26 POPEO 406     120.116  70.479  51.077  1.00  0.00           C
ATOM   7689  C27 POPEO 406     120.695  71.488  50.077  1.00  0.00           C
ATOM   7692  C28 POPEO 406     120.855  70.909  48.668  1.00  0.00           C
ATOM   7695  C29 POPEO 406     121.695  71.799  47.778  1.00  0.00           C
ATOM   7697 0C21 POPEO 406     121.455  72.129  46.498  1.00  0.00           C
ATOM   7699 1C21 POPEO 406     120.305  71.649  45.638  1.00  0.00           C
ATOM   7702 2C21 POPEO 406     120.756  71.388  44.188  1.00  0.00           C
ATOM   7705 3C21 POPEO 406     121.626  70.138  44.007  1.00  0.00           C
ATOM   7708 4C21 POPEO 406     121.996  69.918  42.538  1.00  0.00           C
ATOM   7711 5C21 POPEO 406     122.416  68.479  42.188  1.00  0.00           C
ATOM   7714 6C21 POPEO 406     121.285  67.469  42.418  1.00  0.00           C
ATOM   7717 7C21 POPEO 406     121.145  66.428  41.308  1.00  0.00           C
ATOM   7720 8C21 POPEO 406     119.956  65.489  41.528  1.00  0.00           C
ATOM   7724  C33 POPEO 406     116.987  63.988  54.138  1.00  0.00           C
ATOM   7727  C34 POPEO 406     116.449  64.139  52.708  1.00  0.00           C
ATOM   7730  C35 POPEO 406     116.868  62.959  51.828  1.00  0.00           C
ATOM   7733  C36 POPEO 406     116.269  62.939  50.417  1.00  0.00           C
ATOM   7736  C37 POPEO 406     116.158  61.498  49.888  1.00  0.00           C
ATOM   7739  C38 POPEO 406     115.669  61.368  48.438  1.00  0.00           C
ATOM   7742  C39 POPEO 406     115.089  59.978  48.128  1.00  0.00           C
ATOM   7745 0C31 POPEO 406     113.638  59.799  48.618  1.00  0.00           C
ATOM   7748 1C31 POPEO 406     112.957  58.518  48.107  1.00  0.00           C
ATOM   7751 2C31 POPEO 406     111.719  58.068  48.918  1.00  0.00           C
ATOM   7754 3C31 POPEO 406     110.479  58.969  48.788  1.00  0.00           C
ATOM   7757 4C31 POPEO 406     109.479  58.809  49.958  1.00  0.00           C
ATOM   7760 5C31 POPEO 406     108.199  59.638  49.778  1.00  0.00           C
ATOM   7763 6C31 POPEO 406     107.348  59.759  51.048  1.00  0.00           C
ATOM   7767  NH3 POPEP 407      47.899 100.008  18.118  1.00  0.00           N
ATOM   7771  C12 POPEP 407      47.639 101.489  18.308  1.00  0.00           C
ATOM   7774  C11 POPEP 407      46.909 102.159  17.118  1.00  0.00           C
ATOM   7777  P   POPEP 407      47.309 104.728  17.688  1.00  0.00           P
ATOM   7778  O13 POPEP 407      47.299 105.959  16.858  1.00  0.00           O
ATOM   7779  O14 POPEP 407      48.368 104.649  18.718  1.00  0.00           O
ATOM   7780  O11 POPEP 407      45.879 104.519  18.348  1.00  0.00           O
ATOM   7781  O12 POPEP 407      47.449 103.448  16.778  1.00  0.00           O
ATOM   7782  C1  POPEP 407      45.799 104.348  19.768  1.00  0.00           C
ATOM   7785  C2  POPEP 407      44.329 104.099  20.218  1.00  0.00           C
ATOM   7787  O21 POPEP 407      44.099 104.939  21.358  1.00  0.00           O
ATOM   7788  C21 POPEP 407      42.839 105.219  21.598  1.00  0.00           C
ATOM   7789  O22 POPEP 407      41.959 105.309  20.748  1.00  0.00           O
ATOM   7790  C22 POPEP 407      42.649 105.369  23.097  1.00  0.00           C
ATOM   7793  C3  POPEP 407      44.019 102.608  20.578  1.00  0.00           C
ATOM   7796  O31 POPEP 407      42.649 102.429  21.008  1.00  0.00           O
ATOM   7797  C31 POPEP 407      42.389 101.279  21.658  1.00  0.00           C
ATOM   7798  O32 POPEP 407      43.239 100.458  21.948  1.00  0.00           O
ATOM   7799  C32 POPEP 407      40.889 101.189  21.958  1.00  0.00           C
ATOM   7802  C23 POPEP 407      43.269 104.208  23.908  1.00  0.00           C
ATOM   7805  C24 POPEP 407      44.329 104.679  24.908  1.00  0.00           C
ATOM   7808  C25 POPEP 407      43.809 105.558  26.038  1.00  0.00           C
ATOM   7811  C26 POPEP 407      42.619 104.939  26.778  1.00  0.00           C
ATOM   7814  C27 POPEP 407      42.359 105.608  28.128  1.00  0.00           C
ATOM   7817  C28 POPEP 407      41.019 105.169  28.748  1.00  0.00           C
ATOM   7820  C29 POPEP 407      39.819 105.808  28.097  1.00  0.00           C
ATOM   7822 0C21 POPEP 407      39.299 107.009  28.418  1.00  0.00           C
ATOM   7824 1C21 POPEP 407      39.839 107.968  29.458  1.00  0.00           C
ATOM   7827 2C21 POPEP 407      38.949 108.138  30.698  1.00  0.00           C
ATOM   7830 3C21 POPEP 407      39.239 107.098  31.798  1.00  0.00           C
ATOM   7833 4C21 POPEP 407      38.489 107.399  33.097  1.00  0.00           C
ATOM   7836 5C21 POPEP 407      38.809 106.358  34.188  1.00  0.00           C
ATOM   7839 6C21 POPEP 407      38.199 106.729  35.548  1.00  0.00           C
ATOM   7842 7C21 POPEP 407      38.699 105.819  36.677  1.00  0.00           C
ATOM   7845 8C21 POPEP 407      38.149 106.169  38.068  1.00  0.00           C
ATOM   7849  C33 POPEP 407      40.489 101.189  23.458  1.00  0.00           C
ATOM   7852  C34 POPEP 407      39.409 100.138  23.788  1.00  0.00           C
ATOM   7855  C35 POPEP 407      38.859 100.229  25.218  1.00  0.00           C
ATOM   7858  C36 POPEP 407      39.809  99.659  26.278  1.00  0.00           C
ATOM   7861  C37 POPEP 407      39.289  99.838  27.718  1.00  0.00           C
ATOM   7864  C38 POPEP 407      40.399  99.689  28.778  1.00  0.00           C
ATOM   7867  C39 POPEP 407      40.849 101.029  29.388  1.00  0.00           C
ATOM   7870 0C31 POPEP 407      40.259 101.298  30.778  1.00  0.00           C
ATOM   7873 1C31 POPEP 407      40.579 102.719  31.278  1.00  0.00           C
ATOM   7876 2C31 POPEP 407      40.079 103.028  32.698  1.00  0.00           C
ATOM   7879 3C31 POPEP 407      40.999 102.508  33.808  1.00  0.00           C
ATOM   7882 4C31 POPEP 407      40.569 103.038  35.178  1.00  0.00           C
ATOM   7885 5C31 POPEP 407      41.489 102.629  36.327  1.00  0.00           C
ATOM   7888 6C31 POPEP 407      41.089 103.278  37.658  1.00  0.00           C
ATOM   7892  NH3 POPEQ 408      99.929 122.459  60.968  1.00  0.00           N
ATOM   7896  C12 POPEQ 408     100.019 121.009  61.288  1.00  0.00           C
ATOM   7899  C11 POPEQ 408     101.029 120.288  60.397  1.00  0.00           C
ATOM   7902  P   POPEQ 408     101.889 117.858  60.118  1.00  0.00           P
ATOM   7903  O13 POPEQ 408     102.749 118.509  59.118  1.00  0.00           O
ATOM   7904  O14 POPEQ 408     102.548 117.168  61.248  1.00  0.00           O
ATOM   7905  O11 POPEQ 408     100.919 116.818  59.438  1.00  0.00           O
ATOM   7906  O12 POPEQ 408     100.909 118.909  60.728  1.00  0.00           O
ATOM   7907  C1  POPEQ 408      99.578 117.109  59.037  1.00  0.00           C
ATOM   7910  C2  POPEQ 408      99.589 117.439  57.538  1.00  0.00           C
ATOM   7912  O21 POPEQ 408      98.568 118.389  57.218  1.00  0.00           O
ATOM   7913  C21 POPEQ 408      97.309 118.009  57.188  1.00  0.00           C
ATOM   7914  O22 POPEQ 408      96.847 116.939  57.528  1.00  0.00           O
ATOM   7915  C22 POPEQ 408      96.499 119.248  56.798  1.00  0.00           C
ATOM   7918  C3  POPEQ 408      99.568 116.158  56.667  1.00  0.00           C
ATOM   7921  O31 POPEQ 408      99.608 116.489  55.287  1.00  0.00           O
ATOM   7922  C31 POPEQ 408     100.729 116.729  54.578  1.00  0.00           C
ATOM   7923  O32 POPEQ 408     100.669 117.088  53.418  1.00  0.00           O
ATOM   7924  C32 POPEQ 408     102.068 116.419  55.248  1.00  0.00           C
ATOM   7927  C23 POPEQ 408      95.098 119.008  56.188  1.00  0.00           C
ATOM   7930  C24 POPEQ 408      95.009 119.229  54.668  1.00  0.00           C
ATOM   7933  C25 POPEQ 408      93.538 119.418  54.258  1.00  0.00           C
ATOM   7936  C26 POPEQ 408      93.229 119.159  52.778  1.00  0.00           C
ATOM   7939  C27 POPEQ 408      91.798 118.608  52.618  1.00  0.00           C
ATOM   7942  C28 POPEQ 408      91.449 118.049  51.228  1.00  0.00           C
ATOM   7945  C29 POPEQ 408      91.158 119.119  50.208  1.00  0.00           C
ATOM   7947 0C21 POPEQ 408      91.819 119.339  49.068  1.00  0.00           C
ATOM   7949 1C21 POPEQ 408      93.029 118.588  48.568  1.00  0.00           C
ATOM   7952 2C21 POPEQ 408      92.649 117.408  47.658  1.00  0.00           C
ATOM   7955 3C21 POPEQ 408      93.868 116.799  46.948  1.00  0.00           C
ATOM   7958 4C21 POPEQ 408      93.498 115.749  45.887  1.00  0.00           C
ATOM   7961 5C21 POPEQ 408      92.849 116.329  44.618  1.00  0.00           C
ATOM   7964 6C21 POPEQ 408      93.839 117.109  43.738  1.00  0.00           C
ATOM   7967 7C21 POPEQ 408      93.218 117.579  42.418  1.00  0.00           C
ATOM   7970 8C21 POPEQ 408      94.239 118.299  41.537  1.00  0.00           C
ATOM   7974  C33 POPEQ 408     103.139 117.508  54.988  1.00  0.00           C
ATOM   7977  C34 POPEQ 408     104.549 116.899  54.888  1.00  0.00           C
ATOM   7980  C35 POPEQ 408     104.869 116.329  53.498  1.00  0.00           C
ATOM   7983  C36 POPEQ 408     105.098 117.429  52.448  1.00  0.00           C
ATOM   7986  C37 POPEQ 408     105.809 116.909  51.188  1.00  0.00           C
ATOM   7989  C38 POPEQ 408     106.359 118.038  50.308  1.00  0.00           C
ATOM   7992  C39 POPEQ 408     105.359 118.599  49.298  1.00  0.00           C
ATOM   7995 0C31 POPEQ 408     105.489 117.909  47.927  1.00  0.00           C
ATOM   7998 1C31 POPEQ 408     104.718 118.628  46.807  1.00  0.00           C
ATOM   8001 2C31 POPEQ 408     105.238 118.289  45.397  1.00  0.00           C
ATOM   8004 3C31 POPEQ 408     105.349 116.788  45.108  1.00  0.00           C
ATOM   8007 4C31 POPEQ 408     105.699 116.519  43.638  1.00  0.00           C
ATOM   8010 5C31 POPEQ 408     105.499 115.059  43.218  1.00  0.00           C
ATOM   8013 6C31 POPEQ 408     105.519 114.868  41.698  1.00  0.00           C
ATOM   8017  NH3 POPER 409      50.639  21.099  62.057  1.00  0.00           N
ATOM   8021  C12 POPER 409      50.719  21.449  63.528  1.00  0.00           C
ATOM   8024  C11 POPER 409      52.169  21.589  64.048  1.00  0.00           C
ATOM   8027  P   POPER 409      53.129  19.129  63.647  1.00  0.00           P
ATOM   8028  O13 POPER 409      54.599  18.939  63.698  1.00  0.00           O
ATOM   8029  O14 POPER 409      52.269  18.029  64.077  1.00  0.00           O
ATOM   8030  O11 POPER 409      52.729  19.529  62.158  1.00  0.00           O
ATOM   8031  O12 POPER 409      52.719  20.358  64.528  1.00  0.00           O
ATOM   8032  C1  POPER 409      53.719  20.179  61.338  1.00  0.00           C
ATOM   8035  C2  POPER 409      54.329  19.269  60.217  1.00  0.00           C
ATOM   8037  O21 POPER 409      53.399  18.409  59.508  1.00  0.00           O
ATOM   8038  C21 POPER 409      52.379  19.049  58.897  1.00  0.00           C
ATOM   8039  O22 POPER 409      52.209  20.249  58.928  1.00  0.00           O
ATOM   8040  C22 POPER 409      51.539  18.069  58.057  1.00  0.00           C
ATOM   8043  C3  POPER 409      55.539  18.419  60.728  1.00  0.00           C
ATOM   8046  O31 POPER 409      56.489  18.209  59.658  1.00  0.00           O
ATOM   8047  C31 POPER 409      57.429  17.279  59.897  1.00  0.00           C
ATOM   8048  O32 POPER 409      57.519  16.649  60.938  1.00  0.00           O
ATOM   8049  C32 POPER 409      58.399  17.179  58.718  1.00  0.00           C
ATOM   8052  C23 POPER 409      51.949  18.099  56.558  1.00  0.00           C
ATOM   8055  C24 POPER 409      50.959  17.429  55.588  1.00  0.00           C
ATOM   8058  C25 POPER 409      51.289  17.709  54.107  1.00  0.00           C
ATOM   8061  C26 POPER 409      51.019  19.169  53.678  1.00  0.00           C
ATOM   8064  C27 POPER 409      52.089  19.739  52.738  1.00  0.00           C
ATOM   8067  C28 POPER 409      51.809  21.209  52.358  1.00  0.00           C
ATOM   8070  C29 POPER 409      50.639  21.409  51.438  1.00  0.00           C
ATOM   8072 0C21 POPER 409      50.699  21.649  50.118  1.00  0.00           C
ATOM   8074 1C21 POPER 409      51.939  21.729  49.258  1.00  0.00           C
ATOM   8077 2C21 POPER 409      52.129  20.449  48.418  1.00  0.00           C
ATOM   8080 3C21 POPER 409      50.949  20.199  47.468  1.00  0.00           C
ATOM   8083 4C21 POPER 409      51.179  19.039  46.488  1.00  0.00           C
ATOM   8086 5C21 POPER 409      49.949  18.809  45.618  1.00  0.00           C
ATOM   8089 6C21 POPER 409      50.119  17.679  44.588  1.00  0.00           C
ATOM   8092 7C21 POPER 409      48.849  17.479  43.757  1.00  0.00           C
ATOM   8095 8C21 POPER 409      48.859  16.259  42.847  1.00  0.00           C
ATOM   8099  C33 POPER 409      57.989  16.118  57.658  1.00  0.00           C
ATOM   8102  C34 POPER 409      58.609  14.739  57.888  1.00  0.00           C
ATOM   8105  C35 POPER 409      60.029  14.589  57.348  1.00  0.00           C
ATOM   8108  C36 POPER 409      60.089  14.059  55.908  1.00  0.00           C
ATOM   8111  C37 POPER 409      61.519  13.669  55.518  1.00  0.00           C
ATOM   8114  C38 POPER 409      61.619  12.849  54.228  1.00  0.00           C
ATOM   8117  C39 POPER 409      61.519  13.699  52.948  1.00  0.00           C
ATOM   8120 0C31 POPER 409      61.399  12.809  51.708  1.00  0.00           C
ATOM   8123 1C31 POPER 409      61.609  13.559  50.388  1.00  0.00           C
ATOM   8126 2C31 POPER 409      61.509  12.599  49.188  1.00  0.00           C
ATOM   8129 3C31 POPER 409      61.919  13.239  47.857  1.00  0.00           C
ATOM   8132 4C31 POPER 409      60.729  13.789  47.057  1.00  0.00           C
ATOM   8135 5C31 POPER 409      61.149  14.269  45.658  1.00  0.00           C
ATOM   8138 6C31 POPER 409      60.029  14.949  44.878  1.00  0.00           C
ATOM   8142  NH3 POPES 410     105.648  55.999  17.938  1.00  0.00           N
ATOM   8146  C12 POPES 410     105.858  54.549  17.677  1.00  0.00           C
ATOM   8149  C11 POPES 410     105.279  53.709  18.798  1.00  0.00           C
ATOM   8152  P   POPES 410     104.729  51.168  18.808  1.00  0.00           P
ATOM   8153  O13 POPES 410     103.649  51.298  17.798  1.00  0.00           O
ATOM   8154  O14 POPES 410     105.538  49.939  18.788  1.00  0.00           O
ATOM   8155  O11 POPES 410     104.148  51.368  20.258  1.00  0.00           O
ATOM   8156  O12 POPES 410     105.708  52.369  18.618  1.00  0.00           O
ATOM   8157  C1  POPES 410     103.188  50.399  20.688  1.00  0.00           C
ATOM   8160  C2  POPES 410     102.589  50.799  22.048  1.00  0.00           C
ATOM   8162  O21 POPES 410     101.359  50.089  22.148  1.00  0.00           O
ATOM   8163  C21 POPES 410     100.659  50.089  23.288  1.00  0.00           C
ATOM   8164  O22 POPES 410      99.438  50.009  23.328  1.00  0.00           O
ATOM   8165  C22 POPES 410     101.529  49.929  24.538  1.00  0.00           C
ATOM   8168  C3  POPES 410     102.358  52.338  22.108  1.00  0.00           C
ATOM   8171  O31 POPES 410     101.679  52.759  23.318  1.00  0.00           O
ATOM   8172  C31 POPES 410     102.239  53.709  24.038  1.00  0.00           C
ATOM   8173  O32 POPES 410     103.358  54.178  23.897  1.00  0.00           O
ATOM   8174  C32 POPES 410     101.199  54.239  25.028  1.00  0.00           C
ATOM   8177  C23 POPES 410     100.758  49.329  25.748  1.00  0.00           C
ATOM   8180  C24 POPES 410     101.648  48.509  26.708  1.00  0.00           C
ATOM   8183  C25 POPES 410     102.279  49.339  27.838  1.00  0.00           C
ATOM   8186  C26 POPES 410     101.409  49.448  29.098  1.00  0.00           C
ATOM   8189  C27 POPES 410     101.999  50.448  30.108  1.00  0.00           C
ATOM   8192  C28 POPES 410     101.199  50.559  31.427  1.00  0.00           C
ATOM   8195  C29 POPES 410     101.459  49.399  32.358  1.00  0.00           C
ATOM   8197 0C21 POPES 410     101.868  49.469  33.638  1.00  0.00           C
ATOM   8199 1C21 POPES 410     102.119  50.719  34.458  1.00  0.00           C
ATOM   8202 2C21 POPES 410     100.928  51.039  35.378  1.00  0.00           C
ATOM   8205 3C21 POPES 410     101.049  52.359  36.147  1.00  0.00           C
ATOM   8208 4C21 POPES 410      99.759  52.649  36.938  1.00  0.00           C
ATOM   8211 5C21 POPES 410      99.599  54.079  37.458  1.00  0.00           C
ATOM   8214 6C21 POPES 410     100.279  54.388  38.798  1.00  0.00           C
ATOM   8217 7C21 POPES 410      99.879  55.779  39.307  1.00  0.00           C
ATOM   8220 8C21 POPES 410     100.469  56.158  40.667  1.00  0.00           C
ATOM   8224  C33 POPES 410     101.669  54.209  26.508  1.00  0.00           C
ATOM   8227  C34 POPES 410     101.348  55.529  27.218  1.00  0.00           C
ATOM   8230  C35 POPES 410     101.488  55.459  28.748  1.00  0.00           C
ATOM   8233  C36 POPES 410     100.329  54.719  29.417  1.00  0.00           C
ATOM   8236  C37 POPES 410     100.308  54.918  30.938  1.00  0.00           C
ATOM   8239  C38 POPES 410      98.949  54.588  31.568  1.00  0.00           C
ATOM   8242  C39 POPES 410      98.859  55.019  33.037  1.00  0.00           C
ATOM   8245 0C31 POPES 410      97.429  55.029  33.578  1.00  0.00           C
ATOM   8248 1C31 POPES 410      97.329  55.748  34.928  1.00  0.00           C
ATOM   8251 2C31 POPES 410      95.889  55.899  35.438  1.00  0.00           C
ATOM   8254 3C31 POPES 410      95.799  56.729  36.728  1.00  0.00           C
ATOM   8257 4C31 POPES 410      95.609  55.879  37.998  1.00  0.00           C
ATOM   8260 5C31 POPES 410      95.408  56.748  39.237  1.00  0.00           C
ATOM   8263 6C31 POPES 410      95.299  55.939  40.537  1.00  0.00           C
ATOM   8267  NH3 POPET 411      51.059  60.638  60.108  1.00  0.00           N
ATOM   8271  C12 POPET 411      51.739  59.309  59.888  1.00  0.00           C
ATOM   8274  C11 POPET 411      52.989  59.479  58.998  1.00  0.00           C
ATOM   8277  P   POPET 411      55.419  58.518  59.077  1.00  0.00           P
ATOM   8278  O13 POPET 411      55.879  59.178  60.308  1.00  0.00           O
ATOM   8279  O14 POPET 411      56.079  57.229  58.728  1.00  0.00           O
ATOM   8280  O11 POPET 411      55.599  59.559  57.878  1.00  0.00           O
ATOM   8281  O12 POPET 411      53.839  58.349  59.128  1.00  0.00           O
ATOM   8282  C1  POPET 411      56.789  59.539  57.098  1.00  0.00           C
ATOM   8285  C2  POPET 411      56.999  60.879  56.338  1.00  0.00           C
ATOM   8287  O21 POPET 411      58.029  60.669  55.347  1.00  0.00           O
ATOM   8288  C21 POPET 411      58.039  61.619  54.417  1.00  0.00           C
ATOM   8289  O22 POPET 411      57.389  62.649  54.478  1.00  0.00           O
ATOM   8290  C22 POPET 411      58.899  61.228  53.218  1.00  0.00           C
ATOM   8293  C3  POPET 411      57.239  62.099  57.308  1.00  0.00           C
ATOM   8296  O31 POPET 411      58.459  62.839  57.018  1.00  0.00           O
ATOM   8297  C31 POPET 411      58.389  64.168  56.908  1.00  0.00           C
ATOM   8298  O32 POPET 411      57.389  64.839  57.118  1.00  0.00           O
ATOM   8299  C32 POPET 411      59.758  64.708  56.428  1.00  0.00           C
ATOM   8302  C23 POPET 411      59.009  62.379  52.188  1.00  0.00           C
ATOM   8305  C24 POPET 411      59.749  61.989  50.898  1.00  0.00           C
ATOM   8308  C25 POPET 411      60.309  63.178  50.097  1.00  0.00           C
ATOM   8311  C26 POPET 411      59.269  64.028  49.357  1.00  0.00           C
ATOM   8314  C27 POPET 411      59.929  65.129  48.507  1.00  0.00           C
ATOM   8317  C28 POPET 411      58.959  65.969  47.658  1.00  0.00           C
ATOM   8320  C29 POPET 411      58.519  65.299  46.378  1.00  0.00           C
ATOM   8322 0C21 POPET 411      58.849  65.678  45.118  1.00  0.00           C
ATOM   8324 1C21 POPET 411      59.749  66.818  44.718  1.00  0.00           C
ATOM   8327 2C21 POPET 411      60.619  66.519  43.478  1.00  0.00           C
ATOM   8330 3C21 POPET 411      61.599  65.339  43.628  1.00  0.00           C
ATOM   8333 4C21 POPET 411      62.559  65.448  44.818  1.00  0.00           C
ATOM   8336 5C21 POPET 411      63.789  64.539  44.697  1.00  0.00           C
ATOM   8339 6C21 POPET 411      63.449  63.049  44.518  1.00  0.00           C
ATOM   8342 7C21 POPET 411      64.699  62.158  44.408  1.00  0.00           C
ATOM   8345 8C21 POPET 411      64.369  60.708  44.068  1.00  0.00           C
ATOM   8349  C33 POPET 411      60.519  63.899  55.318  1.00  0.00           C
ATOM   8352  C34 POPET 411      62.049  63.879  55.478  1.00  0.00           C
ATOM   8355  C35 POPET 411      62.899  64.858  54.637  1.00  0.00           C
ATOM   8358  C36 POPET 411      62.949  64.579  53.118  1.00  0.00           C
ATOM   8361  C37 POPET 411      64.049  65.378  52.397  1.00  0.00           C
ATOM   8364  C38 POPET 411      63.799  65.629  50.898  1.00  0.00           C
ATOM   8367  C39 POPET 411      64.249  64.498  49.948  1.00  0.00           C
ATOM   8370 0C31 POPET 411      65.738  64.539  49.548  1.00  0.00           C
ATOM   8373 1C31 POPET 411      66.079  63.479  48.488  1.00  0.00           C
ATOM   8376 2C31 POPET 411      67.319  63.778  47.628  1.00  0.00           C
ATOM   8379 3C31 POPET 411      68.669  63.719  48.358  1.00  0.00           C
ATOM   8382 4C31 POPET 411      69.849  63.458  47.408  1.00  0.00           C
ATOM   8385 5C31 POPET 411      71.239  63.668  48.028  1.00  0.00           C
ATOM   8388 6C31 POPET 411      72.379  63.068  47.208  1.00  0.00           C
ATOM   8392  NH3 POPEU 412      37.789  36.409  19.347  1.00  0.00           N
ATOM   8396  C12 POPEU 412      38.329  35.019  19.458  1.00  0.00           C
ATOM   8399  C11 POPEU 412      37.309  34.079  18.827  1.00  0.00           C
ATOM   8402  P   POPEU 412      36.959  31.559  18.748  1.00  0.00           P
ATOM   8403  O13 POPEU 412      35.589  31.678  18.208  1.00  0.00           O
ATOM   8404  O14 POPEU 412      38.069  31.399  17.788  1.00  0.00           O
ATOM   8405  O11 POPEU 412      37.009  30.469  19.888  1.00  0.00           O
ATOM   8406  O12 POPEU 412      37.229  32.879  19.578  1.00  0.00           O
ATOM   8407  C1  POPEU 412      35.779  29.979  20.448  1.00  0.00           C
ATOM   8410  C2  POPEU 412      36.049  28.849  21.488  1.00  0.00           C
ATOM   8412  O21 POPEU 412      35.029  28.769  22.498  1.00  0.00           O
ATOM   8413  C21 POPEU 412      33.789  28.489  22.138  1.00  0.00           C
ATOM   8414  O22 POPEU 412      33.339  28.489  21.008  1.00  0.00           O
ATOM   8415  C22 POPEU 412      33.079  27.989  23.398  1.00  0.00           C
ATOM   8418  C3  POPEU 412      37.409  29.069  22.218  1.00  0.00           C
ATOM   8421  O31 POPEU 412      37.539  28.209  23.388  1.00  0.00           O
ATOM   8422  C31 POPEU 412      37.569  28.889  24.538  1.00  0.00           C
ATOM   8423  O32 POPEU 412      37.739  30.089  24.648  1.00  0.00           O
ATOM   8424  C32 POPEU 412      37.299  27.969  25.728  1.00  0.00           C
ATOM   8427  C23 POPEU 412      33.509  26.529  23.688  1.00  0.00           C
ATOM   8430  C24 POPEU 412      33.249  26.069  25.128  1.00  0.00           C
ATOM   8433  C25 POPEU 412      33.309  24.539  25.198  1.00  0.00           C
ATOM   8436  C26 POPEU 412      33.499  23.959  26.608  1.00  0.00           C
ATOM   8439  C27 POPEU 412      33.299  22.439  26.608  1.00  0.00           C
ATOM   8442  C28 POPEU 412      33.539  21.789  27.978  1.00  0.00           C
ATOM   8445  C29 POPEU 412      32.399  21.959  28.938  1.00  0.00           C
ATOM   8447 0C21 POPEU 412      32.499  21.999  30.278  1.00  0.00           C
ATOM   8449 1C21 POPEU 412      33.799  21.839  31.038  1.00  0.00           C
ATOM   8452 2C21 POPEU 412      33.669  21.919  32.568  1.00  0.00           C
ATOM   8455 3C21 POPEU 412      32.899  20.749  33.198  1.00  0.00           C
ATOM   8458 4C21 POPEU 412      33.039  20.719  34.728  1.00  0.00           C
ATOM   8461 5C21 POPEU 412      32.299  19.529  35.347  1.00  0.00           C
ATOM   8464 6C21 POPEU 412      32.359  19.518  36.888  1.00  0.00           C
ATOM   8467 7C21 POPEU 412      31.629  18.319  37.488  1.00  0.00           C
ATOM   8470 8C21 POPEU 412      31.479  18.389  39.007  1.00  0.00           C
ATOM   8474  C33 POPEU 412      37.229  28.799  27.028  1.00  0.00           C
ATOM   8477  C34 POPEU 412      36.729  28.009  28.248  1.00  0.00           C
ATOM   8480  C35 POPEU 412      37.659  26.849  28.618  1.00  0.00           C
ATOM   8483  C36 POPEU 412      37.239  26.109  29.888  1.00  0.00           C
ATOM   8486  C37 POPEU 412      38.339  25.129  30.308  1.00  0.00           C
ATOM   8489  C38 POPEU 412      37.869  23.999  31.218  1.00  0.00           C
ATOM   8492  C39 POPEU 412      37.749  24.329  32.708  1.00  0.00           C
ATOM   8495 0C31 POPEU 412      37.659  23.009  33.478  1.00  0.00           C
ATOM   8498 1C31 POPEU 412      37.399  23.139  34.978  1.00  0.00           C
ATOM   8501 2C31 POPEU 412      37.149  21.748  35.607  1.00  0.00           C
ATOM   8504 3C31 POPEU 412      38.199  21.389  36.658  1.00  0.00           C
ATOM   8507 4C31 POPEU 412      38.019  22.189  37.948  1.00  0.00           C
ATOM   8510 5C31 POPEU 412      39.109  21.919  38.978  1.00  0.00           C
ATOM   8513 6C31 POPEU 412      38.989  22.829  40.198  1.00  0.00           C
ATOM   8517  NH3 POPEV 413      97.539  47.889  59.858  1.00  0.00           N
ATOM   8521  C12 POPEV 413      97.199  47.729  61.308  1.00  0.00           C
ATOM   8524  C11 POPEV 413      97.878  46.469  61.878  1.00  0.00           C
ATOM   8527  P   POPEV 413     100.349  47.449  61.917  1.00  0.00           P
ATOM   8528  O13 POPEV 413      99.908  48.309  63.048  1.00  0.00           O
ATOM   8529  O14 POPEV 413     101.707  46.869  62.018  1.00  0.00           O
ATOM   8530  O11 POPEV 413     100.229  48.239  60.537  1.00  0.00           O
ATOM   8531  O12 POPEV 413      99.258  46.369  61.537  1.00  0.00           O
ATOM   8532  C1  POPEV 413     101.138  47.889  59.478  1.00  0.00           C
ATOM   8535  C2  POPEV 413     100.578  48.189  58.048  1.00  0.00           C
ATOM   8537  O21 POPEV 413      99.767  49.388  58.018  1.00  0.00           O
ATOM   8538  C21 POPEV 413     100.499  50.479  58.258  1.00  0.00           C
ATOM   8539  O22 POPEV 413     100.718  50.958  59.357  1.00  0.00           O
ATOM   8540  C22 POPEV 413     100.809  51.168  56.908  1.00  0.00           C
ATOM   8543  C3  POPEV 413      99.748  46.998  57.488  1.00  0.00           C
ATOM   8546  O31 POPEV 413      99.058  47.338  56.268  1.00  0.00           O
ATOM   8547  C31 POPEV 413      97.729  47.309  56.278  1.00  0.00           C
ATOM   8548  O32 POPEV 413      97.028  47.179  57.267  1.00  0.00           O
ATOM   8549  C32 POPEV 413      97.218  47.418  54.838  1.00  0.00           C
ATOM   8552  C23 POPEV 413     102.329  51.309  56.607  1.00  0.00           C
ATOM   8555  C24 POPEV 413     102.679  51.629  55.138  1.00  0.00           C
ATOM   8558  C25 POPEV 413     102.989  50.358  54.318  1.00  0.00           C
ATOM   8561  C26 POPEV 413     103.658  50.619  52.958  1.00  0.00           C
ATOM   8564  C27 POPEV 413     103.789  49.339  52.108  1.00  0.00           C
ATOM   8567  C28 POPEV 413     104.699  49.458  50.868  1.00  0.00           C
ATOM   8570  C29 POPEV 413     104.269  50.498  49.878  1.00  0.00           C
ATOM   8572 0C21 POPEV 413     104.249  50.399  48.528  1.00  0.00           C
ATOM   8574 1C21 POPEV 413     104.639  49.209  47.678  1.00  0.00           C
ATOM   8577 2C21 POPEV 413     103.538  48.809  46.658  1.00  0.00           C
ATOM   8580 3C21 POPEV 413     104.049  48.779  45.208  1.00  0.00           C
ATOM   8583 4C21 POPEV 413     102.889  48.639  44.208  1.00  0.00           C
ATOM   8586 5C21 POPEV 413     103.328  48.759  42.748  1.00  0.00           C
ATOM   8589 6C21 POPEV 413     102.318  49.529  41.888  1.00  0.00           C
ATOM   8592 7C21 POPEV 413     102.758  49.649  40.427  1.00  0.00           C
ATOM   8595 8C21 POPEV 413     101.958  50.689  39.648  1.00  0.00           C
ATOM   8599  C33 POPEV 413      95.778  47.959  54.648  1.00  0.00           C
ATOM   8602  C34 POPEV 413      95.589  48.528  53.218  1.00  0.00           C
ATOM   8605  C35 POPEV 413      95.499  47.489  52.098  1.00  0.00           C
ATOM   8608  C36 POPEV 413      95.559  48.138  50.708  1.00  0.00           C
ATOM   8611  C37 POPEV 413      95.839  47.149  49.567  1.00  0.00           C
ATOM   8614  C38 POPEV 413      94.829  45.999  49.458  1.00  0.00           C
ATOM   8617  C39 POPEV 413      93.398  46.428  49.097  1.00  0.00           C
ATOM   8620 0C31 POPEV 413      93.288  46.919  47.647  1.00  0.00           C
ATOM   8623 1C31 POPEV 413      91.919  47.548  47.327  1.00  0.00           C
ATOM   8626 2C31 POPEV 413      91.928  48.279  45.978  1.00  0.00           C
ATOM   8629 3C31 POPEV 413      91.879  47.348  44.757  1.00  0.00           C
ATOM   8632 4C31 POPEV 413      90.479  47.249  44.147  1.00  0.00           C
ATOM   8635 5C31 POPEV 413      90.479  46.599  42.757  1.00  0.00           C
ATOM   8638 6C31 POPEV 413      89.089  46.549  42.127  1.00  0.00           C
ATOM   8642  NH3 POPEW 414      28.199 100.878  56.778  1.00  0.00           N
ATOM   8646  C12 POPEW 414      27.319 102.098  56.798  1.00  0.00           C
ATOM   8649  C11 POPEW 414      26.889 102.589  55.397  1.00  0.00           C
ATOM   8652  P   POPEW 414      25.339 104.668  55.938  1.00  0.00           P
ATOM   8653  O13 POPEW 414      24.819 103.839  57.048  1.00  0.00           O
ATOM   8654  O14 POPEW 414      25.589 106.088  56.268  1.00  0.00           O
ATOM   8655  O11 POPEW 414      24.369 104.588  54.697  1.00  0.00           O
ATOM   8656  O12 POPEW 414      26.669 103.998  55.438  1.00  0.00           O
ATOM   8657  C1  POPEW 414      24.819 104.978  53.398  1.00  0.00           C
ATOM   8660  C2  POPEW 414      25.149 103.728  52.538  1.00  0.00           C
ATOM   8662  O21 POPEW 414      25.309 104.148  51.168  1.00  0.00           O
ATOM   8663  C21 POPEW 414      26.539 104.569  50.898  1.00  0.00           C
ATOM   8664  O22 POPEW 414      27.479 104.569  51.677  1.00  0.00           O
ATOM   8665  C22 POPEW 414      26.639 105.059  49.448  1.00  0.00           C
ATOM   8668  C3  POPEW 414      23.999 102.688  52.688  1.00  0.00           C
ATOM   8671  O31 POPEW 414      23.689 101.888  51.537  1.00  0.00           O
ATOM   8672  C31 POPEW 414      24.569 101.049  51.048  1.00  0.00           C
ATOM   8673  O32 POPEW 414      25.759 100.959  51.327  1.00  0.00           O
ATOM   8674  C32 POPEW 414      23.799 100.099  50.118  1.00  0.00           C
ATOM   8677  C23 POPEW 414      27.529 104.119  48.608  1.00  0.00           C
ATOM   8680  C24 POPEW 414      27.439 104.358  47.088  1.00  0.00           C
ATOM   8683  C25 POPEW 414      28.069 105.659  46.558  1.00  0.00           C
ATOM   8686  C26 POPEW 414      29.609 105.668  46.588  1.00  0.00           C
ATOM   8689  C27 POPEW 414      30.279 104.849  45.467  1.00  0.00           C
ATOM   8692  C28 POPEW 414      30.539 105.668  44.188  1.00  0.00           C
ATOM   8695  C29 POPEW 414      31.379 104.919  43.177  1.00  0.00           C
ATOM   8697 0C21 POPEW 414      31.809 105.439  42.008  1.00  0.00           C
ATOM   8699 1C21 POPEW 414      31.479 106.808  41.488  1.00  0.00           C
ATOM   8702 2C21 POPEW 414      31.489 106.848  39.948  1.00  0.00           C
ATOM   8705 3C21 POPEW 414      31.049 108.208  39.368  1.00  0.00           C
ATOM   8708 4C21 POPEW 414      31.309 108.289  37.857  1.00  0.00           C
ATOM   8711 5C21 POPEW 414      30.809 109.588  37.197  1.00  0.00           C
ATOM   8714 6C21 POPEW 414      31.659 110.829  37.498  1.00  0.00           C
ATOM   8717 7C21 POPEW 414      33.139 110.638  37.168  1.00  0.00           C
ATOM   8720 8C21 POPEW 414      33.909 111.939  36.927  1.00  0.00           C
ATOM   8724  C33 POPEW 414      22.959 100.829  49.037  1.00  0.00           C
ATOM   8727  C34 POPEW 414      23.749 101.108  47.748  1.00  0.00           C
ATOM   8730  C35 POPEW 414      23.019 102.019  46.748  1.00  0.00           C
ATOM   8733  C36 POPEW 414      21.549 101.638  46.507  1.00  0.00           C
ATOM   8736  C37 POPEW 414      20.909 102.399  45.338  1.00  0.00           C
ATOM   8739  C38 POPEW 414      19.389 102.209  45.287  1.00  0.00           C
ATOM   8742  C39 POPEW 414      18.739 102.589  43.948  1.00  0.00           C
ATOM   8745 0C31 POPEW 414      18.939 104.049  43.528  1.00  0.00           C
ATOM   8748 1C31 POPEW 414      19.839 104.218  42.298  1.00  0.00           C
ATOM   8751 2C31 POPEW 414      19.929 105.689  41.857  1.00  0.00           C
ATOM   8754 3C31 POPEW 414      20.269 105.889  40.378  1.00  0.00           C
ATOM   8757 4C31 POPEW 414      20.259 107.378  40.018  1.00  0.00           C
ATOM   8760 5C31 POPEW 414      20.229 107.659  38.507  1.00  0.00           C
ATOM   8763 6C31 POPEW 414      20.509 109.129  38.198  1.00  0.00           C
ATOM   8767  NH3 POPEX 415      97.479  40.739  55.458  1.00  0.00           N
ATOM   8771  C12 POPEX 415      97.309  40.248  56.868  1.00  0.00           C
ATOM   8774  C11 POPEX 415      98.369  40.869  57.787  1.00  0.00           C
ATOM   8777  P   POPEX 415      99.069  43.178  58.778  1.00  0.00           P
ATOM   8778  O13 POPEX 415      99.639  42.249  59.788  1.00  0.00           O
ATOM   8779  O14 POPEX 415      98.139  44.239  59.217  1.00  0.00           O
ATOM   8780  O11 POPEX 415     100.258  43.839  57.978  1.00  0.00           O
ATOM   8781  O12 POPEX 415      98.328  42.289  57.678  1.00  0.00           O
ATOM   8782  C1  POPEX 415     101.199  43.069  57.248  1.00  0.00           C
ATOM   8785  C2  POPEX 415     100.778  42.899  55.778  1.00  0.00           C
ATOM   8787  O21 POPEX 415     101.719  41.979  55.208  1.00  0.00           O
ATOM   8788  C21 POPEX 415     101.249  40.829  54.767  1.00  0.00           C
ATOM   8789  O22 POPEX 415     100.079  40.549  54.618  1.00  0.00           O
ATOM   8790  C22 POPEX 415     102.408  39.848  54.618  1.00  0.00           C
ATOM   8793  C3  POPEX 415     100.788  44.239  54.978  1.00  0.00           C
ATOM   8796  O31 POPEX 415      99.499  44.579  54.427  1.00  0.00           O
ATOM   8797  C31 POPEX 415      99.049  43.719  53.517  1.00  0.00           C
ATOM   8798  O32 POPEX 415      98.199  42.869  53.738  1.00  0.00           O
ATOM   8799  C32 POPEX 415      99.739  43.959  52.168  1.00  0.00           C
ATOM   8802  C23 POPEX 415     102.429  39.059  53.298  1.00  0.00           C
ATOM   8805  C24 POPEX 415     102.979  39.879  52.127  1.00  0.00           C
ATOM   8808  C25 POPEX 415     103.829  39.039  51.168  1.00  0.00           C
ATOM   8811  C26 POPEX 415     103.029  37.999  50.357  1.00  0.00           C
ATOM   8814  C27 POPEX 415     103.918  36.908  49.748  1.00  0.00           C
ATOM   8817  C28 POPEX 415     104.929  37.439  48.718  1.00  0.00           C
ATOM   8820  C29 POPEX 415     105.778  36.318  48.188  1.00  0.00           C
ATOM   8822 0C21 POPEX 415     105.869  35.899  46.917  1.00  0.00           C
ATOM   8824 1C21 POPEX 415     105.168  36.479  45.718  1.00  0.00           C
ATOM   8827 2C21 POPEX 415     103.999  35.629  45.188  1.00  0.00           C
ATOM   8830 3C21 POPEX 415     103.509  36.178  43.847  1.00  0.00           C
ATOM   8833 4C21 POPEX 415     102.479  35.299  43.107  1.00  0.00           C
ATOM   8836 5C21 POPEX 415     102.579  35.549  41.588  1.00  0.00           C
ATOM   8839 6C21 POPEX 415     101.488  34.858  40.747  1.00  0.00           C
ATOM   8842 7C21 POPEX 415     100.179  35.649  40.698  1.00  0.00           C
ATOM   8845 8C21 POPEX 415      99.198  35.129  39.637  1.00  0.00           C
ATOM   8849  C33 POPEX 415      98.729  44.249  51.038  1.00  0.00           C
ATOM   8852  C34 POPEX 415      99.309  45.159  49.938  1.00  0.00           C
ATOM   8855  C35 POPEX 415      99.599  46.589  50.438  1.00  0.00           C
ATOM   8858  C36 POPEX 415      99.779  47.599  49.298  1.00  0.00           C
ATOM   8861  C37 POPEX 415      99.949  49.009  49.888  1.00  0.00           C
ATOM   8864  C38 POPEX 415     100.529  50.069  48.938  1.00  0.00           C
ATOM   8867  C39 POPEX 415      99.608  50.498  47.787  1.00  0.00           C
ATOM   8870 0C31 POPEX 415      99.249  51.989  47.818  1.00  0.00           C
ATOM   8873 1C31 POPEX 415      98.708  52.489  46.467  1.00  0.00           C
ATOM   8876 2C31 POPEX 415      98.318  53.979  46.458  1.00  0.00           C
ATOM   8879 3C31 POPEX 415      96.979  54.259  47.158  1.00  0.00           C
ATOM   8882 4C31 POPEX 415      96.459  55.678  46.917  1.00  0.00           C
ATOM   8885 5C31 POPEX 415      95.059  55.908  47.498  1.00  0.00           C
ATOM   8888 6C31 POPEX 415      94.468  57.278  47.148  1.00  0.00           C
ATOM   8892  NH3 POPEY 416      94.608 100.589  20.118  1.00  0.00           N
ATOM   8896  C12 POPEY 416      94.229 102.039  20.058  1.00  0.00           C
ATOM   8899  C11 POPEY 416      94.669 102.778  21.327  1.00  0.00           C
ATOM   8902  P   POPEY 416      93.629 105.169  21.658  1.00  0.00           P
ATOM   8903  O13 POPEY 416      93.699 106.459  20.948  1.00  0.00           O
ATOM   8904  O14 POPEY 416      92.309 104.509  21.638  1.00  0.00           O
ATOM   8905  O11 POPEY 416      94.089 105.388  23.138  1.00  0.00           O
ATOM   8906  O12 POPEY 416      94.718 104.189  21.108  1.00  0.00           O
ATOM   8907  C1  POPEY 416      93.159 105.558  24.208  1.00  0.00           C
ATOM   8910  C2  POPEY 416      93.889 105.388  25.568  1.00  0.00           C
ATOM   8912  O21 POPEY 416      94.339 106.648  26.097  1.00  0.00           O
ATOM   8913  C21 POPEY 416      95.349 107.289  25.518  1.00  0.00           C
ATOM   8914  O22 POPEY 416      95.818 107.119  24.408  1.00  0.00           O
ATOM   8915  C22 POPEY 416      95.928 108.249  26.548  1.00  0.00           C
ATOM   8918  C3  POPEY 416      95.019 104.318  25.448  1.00  0.00           C
ATOM   8921  O31 POPEY 416      95.559 103.829  26.688  1.00  0.00           O
ATOM   8922  C31 POPEY 416      96.688 104.379  27.148  1.00  0.00           C
ATOM   8923  O32 POPEY 416      97.288 105.299  26.628  1.00  0.00           O
ATOM   8924  C32 POPEY 416      97.178 103.588  28.368  1.00  0.00           C
ATOM   8927  C23 POPEY 416      94.869 109.099  27.278  1.00  0.00           C
ATOM   8930  C24 POPEY 416      95.457 109.749  28.528  1.00  0.00           C
ATOM   8933  C25 POPEY 416      95.408 108.858  29.778  1.00  0.00           C
ATOM   8936  C26 POPEY 416      96.229 109.418  30.958  1.00  0.00           C
ATOM   8939  C27 POPEY 416      95.889 108.779  32.308  1.00  0.00           C
ATOM   8942  C28 POPEY 416      96.609 109.458  33.488  1.00  0.00           C
ATOM   8945  C29 POPEY 416      98.097 109.218  33.508  1.00  0.00           C
ATOM   8947 0C21 POPEY 416      98.839 108.758  34.538  1.00  0.00           C
ATOM   8949 1C21 POPEY 416      98.328 108.378  35.908  1.00  0.00           C
ATOM   8952 2C21 POPEY 416      98.328 109.579  36.878  1.00  0.00           C
ATOM   8955 3C21 POPEY 416      99.739 110.039  37.288  1.00  0.00           C
ATOM   8958 4C21 POPEY 416      99.767 111.438  37.908  1.00  0.00           C
ATOM   8961 5C21 POPEY 416      99.008 111.589  39.237  1.00  0.00           C
ATOM   8964 6C21 POPEY 416      99.639 110.808  40.408  1.00  0.00           C
ATOM   8967 7C21 POPEY 416      98.999 111.149  41.758  1.00  0.00           C
ATOM   8970 8C21 POPEY 416      99.648 110.428  42.938  1.00  0.00           C
ATOM   8974  C33 POPEY 416      98.148 104.358  29.298  1.00  0.00           C
ATOM   8977  C34 POPEY 416      97.419 105.328  30.248  1.00  0.00           C
ATOM   8980  C35 POPEY 416      97.859 105.229  31.708  1.00  0.00           C
ATOM   8983  C36 POPEY 416      99.298 105.698  31.958  1.00  0.00           C
ATOM   8986  C37 POPEY 416      99.748 105.288  33.358  1.00  0.00           C
ATOM   8989  C38 POPEY 416     101.259 105.029  33.448  1.00  0.00           C
ATOM   8992  C39 POPEY 416     101.749 104.919  34.898  1.00  0.00           C
ATOM   8995 0C31 POPEY 416     101.169 103.739  35.688  1.00  0.00           C
ATOM   8998 1C31 POPEY 416     101.208 103.969  37.197  1.00  0.00           C
ATOM   9001 2C31 POPEY 416     100.718 102.769  38.037  1.00  0.00           C
ATOM   9004 3C31 POPEY 416      99.258 102.349  37.757  1.00  0.00           C
ATOM   9007 4C31 POPEY 416      98.229 103.399  38.198  1.00  0.00           C
ATOM   9010 5C31 POPEY 416      96.779 102.928  37.998  1.00  0.00           C
ATOM   9013 6C31 POPEY 416      95.737 103.768  38.738  1.00  0.00           C
ATOM   9017  NH3 POPEZ 417      33.429  74.829  17.978  1.00  0.00           N
ATOM   9021  C12 POPEZ 417      34.729  75.579  17.758  1.00  0.00           C
ATOM   9024  C11 POPEZ 417      34.499  76.799  16.858  1.00  0.00           C
ATOM   9027  P   POPEZ 417      33.279  78.969  17.768  1.00  0.00           P
ATOM   9028  O13 POPEZ 417      34.459  79.708  17.258  1.00  0.00           O
ATOM   9029  O14 POPEZ 417      31.939  79.549  17.518  1.00  0.00           O
ATOM   9030  O11 POPEZ 417      33.459  78.729  19.288  1.00  0.00           O
ATOM   9031  O12 POPEZ 417      33.299  77.469  17.238  1.00  0.00           O
ATOM   9032  C1  POPEZ 417      32.759  77.759  20.048  1.00  0.00           C
ATOM   9035  C2  POPEZ 417      33.529  77.608  21.388  1.00  0.00           C
ATOM   9037  O21 POPEZ 417      32.719  76.928  22.368  1.00  0.00           O
ATOM   9038  C21 POPEZ 417      32.579  75.629  22.118  1.00  0.00           C
ATOM   9039  O22 POPEZ 417      33.129  75.028  21.208  1.00  0.00           O
ATOM   9040  C22 POPEZ 417      31.719  74.989  23.218  1.00  0.00           C
ATOM   9043  C3  POPEZ 417      33.949  79.049  21.808  1.00  0.00           C
ATOM   9046  O31 POPEZ 417      34.279  79.239  23.198  1.00  0.00           O
ATOM   9047  C31 POPEZ 417      35.589  79.208  23.438  1.00  0.00           C
ATOM   9048  O32 POPEZ 417      36.399  78.498  22.858  1.00  0.00           O
ATOM   9049  C32 POPEZ 417      35.909  80.339  24.398  1.00  0.00           C
ATOM   9052  C23 POPEZ 417      32.489  73.879  23.978  1.00  0.00           C
ATOM   9055  C24 POPEZ 417      31.679  73.219  25.118  1.00  0.00           C
ATOM   9058  C25 POPEZ 417      31.569  74.079  26.388  1.00  0.00           C
ATOM   9061  C26 POPEZ 417      30.849  73.338  27.528  1.00  0.00           C
ATOM   9064  C27 POPEZ 417      30.569  74.219  28.757  1.00  0.00           C
ATOM   9067  C28 POPEZ 417      29.969  73.449  29.948  1.00  0.00           C
ATOM   9070  C29 POPEZ 417      31.039  72.759  30.767  1.00  0.00           C
ATOM   9072 0C21 POPEZ 417      31.139  72.799  32.108  1.00  0.00           C
ATOM   9074 1C21 POPEZ 417      30.169  73.469  33.037  1.00  0.00           C
ATOM   9077 2C21 POPEZ 417      30.419  73.129  34.518  1.00  0.00           C
ATOM   9080 3C21 POPEZ 417      30.249  71.639  34.868  1.00  0.00           C
ATOM   9083 4C21 POPEZ 417      30.719  71.339  36.298  1.00  0.00           C
ATOM   9086 5C21 POPEZ 417      30.819  69.839  36.577  1.00  0.00           C
ATOM   9089 6C21 POPEZ 417      31.669  69.549  37.827  1.00  0.00           C
ATOM   9092 7C21 POPEZ 417      32.019  68.068  37.998  1.00  0.00           C
ATOM   9095 8C21 POPEZ 417      33.209  67.839  38.928  1.00  0.00           C
ATOM   9099  C33 POPEZ 417      35.889  79.868  25.858  1.00  0.00           C
ATOM   9102  C34 POPEZ 417      34.529  79.339  26.327  1.00  0.00           C
ATOM   9105  C35 POPEZ 417      34.579  79.028  27.828  1.00  0.00           C
ATOM   9108  C36 POPEZ 417      34.339  80.259  28.698  1.00  0.00           C
ATOM   9111  C37 POPEZ 417      35.159  80.199  29.988  1.00  0.00           C
ATOM   9114  C38 POPEZ 417      35.009  81.459  30.868  1.00  0.00           C
ATOM   9117  C39 POPEZ 417      36.299  81.778  31.628  1.00  0.00           C
ATOM   9120 0C31 POPEZ 417      37.379  82.389  30.728  1.00  0.00           C
ATOM   9123 1C31 POPEZ 417      38.729  82.569  31.438  1.00  0.00           C
ATOM   9126 2C31 POPEZ 417      39.709  83.409  30.608  1.00  0.00           C
ATOM   9129 3C31 POPEZ 417      41.079  83.569  31.278  1.00  0.00           C
ATOM   9132 4C31 POPEZ 417      40.999  84.229  32.658  1.00  0.00           C
ATOM   9135 5C31 POPEZ 417      42.369  84.488  33.278  1.00  0.00           C
ATOM   9138 6C31 POPEZ 417      42.269  84.838  34.758  1.00  0.00           C
ATOM   9142  NH3 POPEa 418      85.479  38.678  56.997  1.00  0.00           N
ATOM   9146  C12 POPEa 418      85.578  39.909  57.868  1.00  0.00           C
ATOM   9149  C11 POPEa 418      84.309  40.119  58.708  1.00  0.00           C
ATOM   9152  P   POPEa 418      84.188  42.759  58.888  1.00  0.00           P
ATOM   9153  O13 POPEa 418      83.038  43.429  59.518  1.00  0.00           O
ATOM   9154  O14 POPEa 418      85.479  43.478  59.028  1.00  0.00           O
ATOM   9155  O11 POPEa 418      83.929  42.499  57.358  1.00  0.00           O
ATOM   9156  O12 POPEa 418      84.379  41.299  59.497  1.00  0.00           O
ATOM   9157  C1  POPEa 418      82.618  42.628  56.768  1.00  0.00           C
ATOM   9160  C2  POPEa 418      82.789  42.748  55.238  1.00  0.00           C
ATOM   9162  O21 POPEa 418      81.569  42.319  54.598  1.00  0.00           O
ATOM   9163  C21 POPEa 418      81.179  43.069  53.577  1.00  0.00           C
ATOM   9164  O22 POPEa 418      81.628  44.159  53.278  1.00  0.00           O
ATOM   9165  C22 POPEa 418      80.028  42.389  52.857  1.00  0.00           C
ATOM   9168  C3  POPEa 418      83.949  41.809  54.808  1.00  0.00           C
ATOM   9171  O31 POPEa 418      83.859  41.369  53.438  1.00  0.00           O
ATOM   9172  C31 POPEa 418      84.328  40.139  53.258  1.00  0.00           C
ATOM   9173  O32 POPEa 418      84.818  39.448  54.138  1.00  0.00           O
ATOM   9174  C32 POPEa 418      84.029  39.679  51.838  1.00  0.00           C
ATOM   9177  C23 POPEa 418      79.519  43.229  51.667  1.00  0.00           C
ATOM   9180  C24 POPEa 418      78.579  42.449  50.747  1.00  0.00           C
ATOM   9183  C25 POPEa 418      78.219  43.259  49.497  1.00  0.00           C
ATOM   9186  C26 POPEa 418      77.659  42.409  48.358  1.00  0.00           C
ATOM   9189  C27 POPEa 418      77.519  43.239  47.067  1.00  0.00           C
ATOM   9192  C28 POPEa 418      77.389  42.389  45.798  1.00  0.00           C
ATOM   9195  C29 POPEa 418      77.729  43.219  44.578  1.00  0.00           C
ATOM   9197 0C21 POPEa 418      77.019  43.349  43.458  1.00  0.00           C
ATOM   9199 1C21 POPEa 418      75.699  42.678  43.128  1.00  0.00           C
ATOM   9202 2C21 POPEa 418      74.579  43.729  43.148  1.00  0.00           C
ATOM   9205 3C21 POPEa 418      73.229  43.159  42.688  1.00  0.00           C
ATOM   9208 4C21 POPEa 418      72.309  44.249  42.137  1.00  0.00           C
ATOM   9211 5C21 POPEa 418      72.729  44.719  40.737  1.00  0.00           C
ATOM   9214 6C21 POPEa 418      71.848  45.869  40.217  1.00  0.00           C
ATOM   9217 7C21 POPEa 418      72.179  46.329  38.798  1.00  0.00           C
ATOM   9220 8C21 POPEa 418      71.199  47.359  38.258  1.00  0.00           C
ATOM   9224  C33 POPEa 418      84.689  38.318  51.537  1.00  0.00           C
ATOM   9227  C34 POPEa 418      84.309  37.769  50.158  1.00  0.00           C
ATOM   9230  C35 POPEa 418      84.779  38.669  48.998  1.00  0.00           C
ATOM   9233  C36 POPEa 418      84.818  37.899  47.678  1.00  0.00           C
ATOM   9236  C37 POPEa 418      85.149  38.779  46.467  1.00  0.00           C
ATOM   9239  C38 POPEa 418      85.028  38.039  45.128  1.00  0.00           C
ATOM   9242  C39 POPEa 418      85.998  36.858  44.958  1.00  0.00           C
ATOM   9245 0C31 POPEa 418      87.429  37.268  44.588  1.00  0.00           C
ATOM   9248 1C31 POPEa 418      88.349  36.049  44.508  1.00  0.00           C
ATOM   9251 2C31 POPEa 418      89.729  36.339  43.908  1.00  0.00           C
ATOM   9254 3C31 POPEa 418      90.629  35.099  43.978  1.00  0.00           C
ATOM   9257 4C31 POPEa 418      92.008  35.299  43.328  1.00  0.00           C
ATOM   9260 5C31 POPEa 418      92.859  34.019  43.398  1.00  0.00           C
ATOM   9263 6C31 POPEa 418      94.207  34.149  42.698  1.00  0.00           C
ATOM   9267  NH3 POPEb 419      66.949  17.219  61.938  1.00  0.00           N
ATOM   9271  C12 POPEb 419      67.188  15.739  61.828  1.00  0.00           C
ATOM   9274  C11 POPEb 419      66.659  15.149  60.518  1.00  0.00           C
ATOM   9277  P   POPEb 419      67.099  12.629  60.028  1.00  0.00           P
ATOM   9278  O13 POPEb 419      68.559  12.879  60.048  1.00  0.00           O
ATOM   9279  O14 POPEb 419      66.648  11.339  60.588  1.00  0.00           O
ATOM   9280  O11 POPEb 419      66.579  12.749  58.558  1.00  0.00           O
ATOM   9281  O12 POPEb 419      66.328  13.779  60.758  1.00  0.00           O
ATOM   9282  C1  POPEb 419      66.039  11.639  57.818  1.00  0.00           C
ATOM   9285  C2  POPEb 419      66.969  11.269  56.647  1.00  0.00           C
ATOM   9287  O21 POPEb 419      66.258  10.319  55.828  1.00  0.00           O
ATOM   9288  C21 POPEb 419      66.359  10.519  54.528  1.00  0.00           C
ATOM   9289  O22 POPEb 419      66.988  11.399  53.978  1.00  0.00           O
ATOM   9290  C22 POPEb 419      65.569   9.429  53.818  1.00  0.00           C
ATOM   9293  C3  POPEb 419      68.319  10.669  57.148  1.00  0.00           C
ATOM   9296  O31 POPEb 419      69.059  10.029  56.088  1.00  0.00           O
ATOM   9297  C31 POPEb 419      69.669  10.889  55.278  1.00  0.00           C
ATOM   9298  O32 POPEb 419      69.779  12.079  55.487  1.00  0.00           O
ATOM   9299  C32 POPEb 419      70.179  10.119  54.048  1.00  0.00           C
ATOM   9302  C23 POPEb 419      65.218   9.769  52.358  1.00  0.00           C
ATOM   9305  C24 POPEb 419      64.489   8.589  51.698  1.00  0.00           C
ATOM   9308  C25 POPEb 419      64.319   8.739  50.178  1.00  0.00           C
ATOM   9311  C26 POPEb 419      63.679   7.479  49.578  1.00  0.00           C
ATOM   9314  C27 POPEb 419      63.459   7.589  48.057  1.00  0.00           C
ATOM   9317  C28 POPEb 419      62.769   6.362  47.438  1.00  0.00           C
ATOM   9320  C29 POPEb 419      61.369   6.142  47.967  1.00  0.00           C
ATOM   9322 0C21 POPEb 419      60.249   5.942  47.278  1.00  0.00           C
ATOM   9324 1C21 POPEb 419      60.089   5.892  45.788  1.00  0.00           C
ATOM   9327 2C21 POPEb 419      59.549   4.552  45.248  1.00  0.00           C
ATOM   9330 3C21 POPEb 419      58.019   4.512  45.088  1.00  0.00           C
ATOM   9333 4C21 POPEb 419      57.219   4.392  46.388  1.00  0.00           C
ATOM   9336 5C21 POPEb 419      55.719   4.242  46.098  1.00  0.00           C
ATOM   9339 6C21 POPEb 419      54.849   4.092  47.348  1.00  0.00           C
ATOM   9342 7C21 POPEb 419      53.359   4.052  46.997  1.00  0.00           C
ATOM   9345 8C21 POPEb 419      52.439   3.952  48.218  1.00  0.00           C
ATOM   9349  C33 POPEb 419      70.609  11.039  52.888  1.00  0.00           C
ATOM   9352  C34 POPEb 419      71.278  10.279  51.728  1.00  0.00           C
ATOM   9355  C35 POPEb 419      70.319   9.429  50.868  1.00  0.00           C
ATOM   9358  C36 POPEb 419      69.709  10.179  49.668  1.00  0.00           C
ATOM   9361  C37 POPEb 419      68.839   9.239  48.818  1.00  0.00           C
ATOM   9364  C38 POPEb 419      68.489   9.709  47.388  1.00  0.00           C
ATOM   9367  C39 POPEb 419      69.719  10.009  46.518  1.00  0.00           C
ATOM   9370 0C31 POPEb 419      69.459   9.779  45.028  1.00  0.00           C
ATOM   9373 1C31 POPEb 419      70.709  10.049  44.177  1.00  0.00           C
ATOM   9376 2C31 POPEb 419      70.458   9.909  42.668  1.00  0.00           C
ATOM   9379 3C31 POPEb 419      70.509   8.459  42.158  1.00  0.00           C
ATOM   9382 4C31 POPEb 419      71.089   8.409  40.737  1.00  0.00           C
ATOM   9385 5C31 POPEb 419      71.298   6.979  40.217  1.00  0.00           C
ATOM   9388 6C31 POPEb 419      72.188   6.959  38.978  1.00  0.00           C
ATOM   9392  NH3 POPEc 420     101.309 102.648  21.288  1.00  0.00           N
ATOM   9396  C12 POPEc 420     100.359 101.589  20.767  1.00  0.00           C
ATOM   9399  C11 POPEc 420     100.368 100.388  21.738  1.00  0.00           C
ATOM   9402  P   POPEc 420      97.799  99.819  21.878  1.00  0.00           P
ATOM   9403  O13 POPEc 420      97.208 100.708  20.858  1.00  0.00           O
ATOM   9404  O14 POPEc 420      97.049  98.599  22.228  1.00  0.00           O
ATOM   9405  O11 POPEc 420      98.019 100.689  23.167  1.00  0.00           O
ATOM   9406  O12 POPEc 420      99.298  99.448  21.508  1.00  0.00           O
ATOM   9407  C1  POPEc 420      98.148 100.018  24.417  1.00  0.00           C
ATOM   9410  C2  POPEc 420      99.128 100.808  25.288  1.00  0.00           C
ATOM   9412  O21 POPEc 420      98.789 100.519  26.648  1.00  0.00           O
ATOM   9413  C21 POPEc 420      99.829 100.409  27.448  1.00  0.00           C
ATOM   9414  O22 POPEc 420     100.998 100.409  27.138  1.00  0.00           O
ATOM   9415  C22 POPEc 420      99.279 100.339  28.868  1.00  0.00           C
ATOM   9418  C3  POPEc 420      98.999 102.338  25.018  1.00  0.00           C
ATOM   9421  O31 POPEc 420      99.839 103.138  25.868  1.00  0.00           O
ATOM   9422  C31 POPEc 420     101.049 103.369  25.368  1.00  0.00           C
ATOM   9423  O32 POPEc 420     101.499 102.879  24.347  1.00  0.00           O
ATOM   9424  C32 POPEc 420     101.788 104.288  26.327  1.00  0.00           C
ATOM   9427  C23 POPEc 420     100.419 100.418  29.898  1.00  0.00           C
ATOM   9430  C24 POPEc 420      99.899 100.528  31.327  1.00  0.00           C
ATOM   9433  C25 POPEc 420     101.079 100.598  32.288  1.00  0.00           C
ATOM   9436  C26 POPEc 420     100.809 100.219  33.738  1.00  0.00           C
ATOM   9439  C27 POPEc 420     102.049  99.499  34.298  1.00  0.00           C
ATOM   9442  C28 POPEc 420     102.139  99.439  35.828  1.00  0.00           C
ATOM   9445  C29 POPEc 420     103.517  98.959  36.218  1.00  0.00           C
ATOM   9447 0C21 POPEc 420     103.868  98.049  37.148  1.00  0.00           C
ATOM   9449 1C21 POPEc 420     102.957  97.268  38.068  1.00  0.00           C
ATOM   9452 2C21 POPEc 420     103.549  95.889  38.387  1.00  0.00           C
ATOM   9455 3C21 POPEc 420     102.808  95.159  39.518  1.00  0.00           C
ATOM   9458 4C21 POPEc 420     103.389  93.779  39.838  1.00  0.00           C
ATOM   9461 5C21 POPEc 420     102.559  93.019  40.877  1.00  0.00           C
ATOM   9464 6C21 POPEc 420     103.269  91.778  41.448  1.00  0.00           C
ATOM   9467 7C21 POPEc 420     102.348  90.969  42.378  1.00  0.00           C
ATOM   9470 8C21 POPEc 420     103.089  89.858  43.128  1.00  0.00           C
ATOM   9474  C33 POPEc 420     102.059 103.588  27.677  1.00  0.00           C
ATOM   9477  C34 POPEc 420     102.579 104.569  28.728  1.00  0.00           C
ATOM   9480  C35 POPEc 420     103.229 103.868  29.917  1.00  0.00           C
ATOM   9483  C36 POPEc 420     104.109 104.808  30.758  1.00  0.00           C
ATOM   9486  C37 POPEc 420     104.799 104.138  31.958  1.00  0.00           C
ATOM   9489  C38 POPEc 420     105.699 105.089  32.757  1.00  0.00           C
ATOM   9492  C39 POPEc 420     106.418 104.418  33.948  1.00  0.00           C
ATOM   9495 0C31 POPEc 420     105.457 103.998  35.068  1.00  0.00           C
ATOM   9498 1C31 POPEc 420     106.158 103.439  36.308  1.00  0.00           C
ATOM   9501 2C31 POPEc 420     105.109 103.068  37.368  1.00  0.00           C
ATOM   9504 3C31 POPEc 420     105.669 102.338  38.598  1.00  0.00           C
ATOM   9507 4C31 POPEc 420     104.538 101.668  39.398  1.00  0.00           C
ATOM   9510 5C31 POPEc 420     105.039 100.948  40.658  1.00  0.00           C
ATOM   9513 6C31 POPEc 420     103.909 100.258  41.428  1.00  0.00           C
ATOM   9517  NH3 POPEd 421      84.128  64.209  18.738  1.00  0.00           N
ATOM   9521  C12 POPEd 421      83.178  65.358  18.788  1.00  0.00           C
ATOM   9524  C11 POPEd 421      82.938  65.919  20.188  1.00  0.00           C
ATOM   9527  P   POPEd 421      81.319  67.759  21.118  1.00  0.00           P
ATOM   9528  O13 POPEd 421      81.688  69.119  21.578  1.00  0.00           O
ATOM   9529  O14 POPEd 421      79.949  67.638  20.558  1.00  0.00           O
ATOM   9530  O11 POPEd 421      81.399  66.789  22.368  1.00  0.00           O
ATOM   9531  O12 POPEd 421      82.339  67.208  20.058  1.00  0.00           O
ATOM   9532  C1  POPEd 421      82.509  66.849  23.288  1.00  0.00           C
ATOM   9535  C2  POPEd 421      82.099  67.629  24.558  1.00  0.00           C
ATOM   9537  O21 POPEd 421      83.038  68.659  24.928  1.00  0.00           O
ATOM   9538  C21 POPEd 421      84.207  68.239  25.368  1.00  0.00           C
ATOM   9539  O22 POPEd 421      84.589  67.079  25.408  1.00  0.00           O
ATOM   9540  C22 POPEd 421      85.028  69.419  25.908  1.00  0.00           C
ATOM   9543  C3  POPEd 421      81.688  66.719  25.767  1.00  0.00           C
ATOM   9546  O31 POPEd 421      81.009  67.509  26.768  1.00  0.00           O
ATOM   9547  C31 POPEd 421      79.758  67.778  26.418  1.00  0.00           C
ATOM   9548  O32 POPEd 421      79.119  67.149  25.597  1.00  0.00           O
ATOM   9549  C32 POPEd 421      79.309  69.108  27.017  1.00  0.00           C
ATOM   9552  C23 POPEd 421      85.749  69.058  27.228  1.00  0.00           C
ATOM   9555  C24 POPEd 421      84.908  69.369  28.488  1.00  0.00           C
ATOM   9558  C25 POPEd 421      85.609  68.909  29.778  1.00  0.00           C
ATOM   9561  C26 POPEd 421      84.919  69.419  31.048  1.00  0.00           C
ATOM   9564  C27 POPEd 421      85.438  68.748  32.328  1.00  0.00           C
ATOM   9567  C28 POPEd 421      84.578  69.028  33.568  1.00  0.00           C
ATOM   9570  C29 POPEd 421      84.339  70.509  33.738  1.00  0.00           C
ATOM   9572 0C21 POPEd 421      84.748  71.269  34.758  1.00  0.00           C
ATOM   9574 1C21 POPEd 421      85.469  70.779  35.978  1.00  0.00           C
ATOM   9577 2C21 POPEd 421      85.368  71.799  37.127  1.00  0.00           C
ATOM   9580 3C21 POPEd 421      85.968  71.259  38.418  1.00  0.00           C
ATOM   9583 4C21 POPEd 421      85.989  72.299  39.548  1.00  0.00           C
ATOM   9586 5C21 POPEd 421      86.518  71.719  40.868  1.00  0.00           C
ATOM   9589 6C21 POPEd 421      88.008  71.358  40.838  1.00  0.00           C
ATOM   9592 7C21 POPEd 421      88.428  70.589  42.098  1.00  0.00           C
ATOM   9595 8C21 POPEd 421      89.939  70.529  42.338  1.00  0.00           C
ATOM   9599  C33 POPEd 421      80.209  70.269  26.538  1.00  0.00           C
ATOM   9602  C34 POPEd 421      81.119  70.829  27.628  1.00  0.00           C
ATOM   9605  C35 POPEd 421      80.419  71.899  28.478  1.00  0.00           C
ATOM   9608  C36 POPEd 421      81.359  73.049  28.848  1.00  0.00           C
ATOM   9611  C37 POPEd 421      82.449  72.668  29.858  1.00  0.00           C
ATOM   9614  C38 POPEd 421      83.428  73.829  30.118  1.00  0.00           C
ATOM   9617  C39 POPEd 421      84.118  73.759  31.488  1.00  0.00           C
ATOM   9620 0C31 POPEd 421      83.419  74.568  32.597  1.00  0.00           C
ATOM   9623 1C31 POPEd 421      81.938  74.239  32.807  1.00  0.00           C
ATOM   9626 2C31 POPEd 421      81.359  74.858  34.088  1.00  0.00           C
ATOM   9629 3C31 POPEd 421      81.779  74.079  35.338  1.00  0.00           C
ATOM   9632 4C31 POPEd 421      81.249  74.678  36.638  1.00  0.00           C
ATOM   9635 5C31 POPEd 421      81.749  73.899  37.868  1.00  0.00           C
ATOM   9638 6C31 POPEd 421      81.098  74.379  39.158  1.00  0.00           C
ATOM   9642  NH3 POPEe 422       1.549 110.598  14.268  1.00  0.00           N
ATOM   9646  C12 POPEe 422       2.599 110.418  13.188  1.00  0.00           C
ATOM   9649  C11 POPEe 422       4.059 110.619  13.658  1.00  0.00           C
ATOM   9652  P   POPEe 422       6.479 111.069  12.718  1.00  0.00           P
ATOM   9653  O13 POPEe 422       7.099 109.829  12.218  1.00  0.00           O
ATOM   9654  O14 POPEe 422       6.959 112.338  12.128  1.00  0.00           O
ATOM   9655  O11 POPEe 422       6.609 111.158  14.288  1.00  0.00           O
ATOM   9656  O12 POPEe 422       4.909 110.948  12.548  1.00  0.00           O
ATOM   9657  C1  POPEe 422       7.849 111.398  14.928  1.00  0.00           C
ATOM   9660  C2  POPEe 422       7.649 111.438  16.468  1.00  0.00           C
ATOM   9662  O21 POPEe 422       8.949 111.258  17.038  1.00  0.00           O
ATOM   9663  C21 POPEe 422       9.419 111.858  18.138  1.00  0.00           C
ATOM   9664  O22 POPEe 422      10.539 111.629  18.558  1.00  0.00           O
ATOM   9665  C22 POPEe 422       8.449 112.828  18.827  1.00  0.00           C
ATOM   9668  C3  POPEe 422       6.699 110.278  16.908  1.00  0.00           C
ATOM   9671  O31 POPEe 422       6.179 110.418  18.258  1.00  0.00           O
ATOM   9672  C31 POPEe 422       4.859 110.629  18.318  1.00  0.00           C
ATOM   9673  O32 POPEe 422       4.149 110.969  17.388  1.00  0.00           O
ATOM   9674  C32 POPEe 422       4.339 110.099  19.658  1.00  0.00           C
ATOM   9677  C23 POPEe 422       8.999 113.289  20.198  1.00  0.00           C
ATOM   9680  C24 POPEe 422       7.909 113.888  21.097  1.00  0.00           C
ATOM   9683  C25 POPEe 422       8.269 113.868  22.588  1.00  0.00           C
ATOM   9686  C26 POPEe 422       9.329 114.908  22.998  1.00  0.00           C
ATOM   9689  C27 POPEe 422       9.579 114.919  24.517  1.00  0.00           C
ATOM   9692  C28 POPEe 422      10.239 116.219  25.038  1.00  0.00           C
ATOM   9695  C29 POPEe 422      11.719 116.118  25.298  1.00  0.00           C
ATOM   9697 0C21 POPEe 422      12.419 116.829  26.208  1.00  0.00           C
ATOM   9699 1C21 POPEe 422      11.869 117.888  27.138  1.00  0.00           C
ATOM   9702 2C21 POPEe 422      12.069 117.569  28.628  1.00  0.00           C
ATOM   9705 3C21 POPEe 422      13.539 117.638  29.088  1.00  0.00           C
ATOM   9708 4C21 POPEe 422      13.689 117.638  30.618  1.00  0.00           C
ATOM   9711 5C21 POPEe 422      13.479 116.258  31.257  1.00  0.00           C
ATOM   9714 6C21 POPEe 422      13.349 116.319  32.788  1.00  0.00           C
ATOM   9717 7C21 POPEe 422      13.169 114.919  33.408  1.00  0.00           C
ATOM   9720 8C21 POPEe 422      13.019 114.948  34.938  1.00  0.00           C
ATOM   9724  C33 POPEe 422       3.689 108.709  19.458  1.00  0.00           C
ATOM   9727  C34 POPEe 422       3.859 107.729  20.618  1.00  0.00           C
ATOM   9730  C35 POPEe 422       2.559 107.049  21.088  1.00  0.00           C
ATOM   9733  C36 POPEe 422       2.899 105.848  21.978  1.00  0.00           C
ATOM   9736  C37 POPEe 422       1.729 105.188  22.718  1.00  0.00           C
ATOM   9739  C38 POPEe 422       2.189 103.979  23.548  1.00  0.00           C
ATOM   9742  C39 POPEe 422       3.259 104.339  24.587  1.00  0.00           C
ATOM   9745 0C31 POPEe 422       3.599 103.208  25.568  1.00  0.00           C
ATOM   9748 1C31 POPEe 422       4.589 103.679  26.648  1.00  0.00           C
ATOM   9751 2C31 POPEe 422       4.809 102.648  27.768  1.00  0.00           C
ATOM   9754 3C31 POPEe 422       5.609 101.419  27.318  1.00  0.00           C
ATOM   9757 4C31 POPEe 422       5.719 100.358  28.418  1.00  0.00           C
ATOM   9760 5C31 POPEe 422       6.589  99.159  28.028  1.00  0.00           C
ATOM   9763 6C31 POPEe 422       6.689  98.108  29.128  1.00  0.00           C
ATOM   9767  NH3 POPEf 423     113.349  80.309  16.838  1.00  0.00           N
ATOM   9771  C12 POPEf 423     114.589  80.199  15.988  1.00  0.00           C
ATOM   9774  C11 POPEf 423     115.188  81.589  15.668  1.00  0.00           C
ATOM   9777  P   POPEf 423     113.529  83.559  16.128  1.00  0.00           P
ATOM   9778  O13 POPEf 423     112.358  82.678  15.848  1.00  0.00           O
ATOM   9779  O14 POPEf 423     113.909  84.539  15.098  1.00  0.00           O
ATOM   9780  O11 POPEf 423     113.299  84.369  17.478  1.00  0.00           O
ATOM   9781  O12 POPEf 423     114.729  82.629  16.538  1.00  0.00           O
ATOM   9782  C1  POPEf 423     113.258  83.739  18.768  1.00  0.00           C
ATOM   9785  C2  POPEf 423     114.648  83.758  19.498  1.00  0.00           C
ATOM   9787  O21 POPEf 423     114.809  82.818  20.608  1.00  0.00           O
ATOM   9788  C21 POPEf 423     114.669  81.528  20.348  1.00  0.00           C
ATOM   9789  O22 POPEf 423     114.188  81.028  19.347  1.00  0.00           O
ATOM   9790  C22 POPEf 423     115.359  80.638  21.408  1.00  0.00           C
ATOM   9793  C3  POPEf 423     114.969  85.209  20.007  1.00  0.00           C
ATOM   9796  O31 POPEf 423     116.378  85.418  20.238  1.00  0.00           O
ATOM   9797  C31 POPEf 423     116.769  85.659  21.488  1.00  0.00           C
ATOM   9798  O32 POPEf 423     116.049  85.708  22.468  1.00  0.00           O
ATOM   9799  C32 POPEf 423     118.299  85.799  21.518  1.00  0.00           C
ATOM   9802  C23 POPEf 423     115.669  81.158  22.838  1.00  0.00           C
ATOM   9805  C24 POPEf 423     117.028  80.619  23.298  1.00  0.00           C
ATOM   9808  C25 POPEf 423     117.267  80.608  24.808  1.00  0.00           C
ATOM   9811  C26 POPEf 423     116.898  79.278  25.458  1.00  0.00           C
ATOM   9814  C27 POPEf 423     117.699  79.028  26.748  1.00  0.00           C
ATOM   9817  C28 POPEf 423     117.159  77.839  27.548  1.00  0.00           C
ATOM   9820  C29 POPEf 423     118.129  77.479  28.648  1.00  0.00           C
ATOM   9822 0C21 POPEf 423     117.839  77.229  29.938  1.00  0.00           C
ATOM   9824 1C21 POPEf 423     116.488  77.289  30.608  1.00  0.00           C
ATOM   9827 2C21 POPEf 423     116.569  78.029  31.948  1.00  0.00           C
ATOM   9830 3C21 POPEf 423     115.199  78.528  32.428  1.00  0.00           C
ATOM   9833 4C21 POPEf 423     115.279  79.308  33.748  1.00  0.00           C
ATOM   9836 5C21 POPEf 423     115.688  78.439  34.938  1.00  0.00           C
ATOM   9839 6C21 POPEf 423     115.489  79.129  36.298  1.00  0.00           C
ATOM   9842 7C21 POPEf 423     116.309  80.418  36.467  1.00  0.00           C
ATOM   9845 8C21 POPEf 423     116.079  81.049  37.847  1.00  0.00           C
ATOM   9849  C33 POPEf 423     118.899  85.708  22.948  1.00  0.00           C
ATOM   9852  C34 POPEf 423     118.708  84.339  23.638  1.00  0.00           C
ATOM   9855  C35 POPEf 423     119.109  84.329  25.128  1.00  0.00           C
ATOM   9858  C36 POPEf 423     118.208  85.239  25.978  1.00  0.00           C
ATOM   9861  C37 POPEf 423     118.449  85.278  27.488  1.00  0.00           C
ATOM   9864  C38 POPEf 423     117.348  86.108  28.167  1.00  0.00           C
ATOM   9867  C39 POPEf 423     117.509  86.358  29.668  1.00  0.00           C
ATOM   9870 0C31 POPEf 423     116.169  86.788  30.288  1.00  0.00           C
ATOM   9873 1C31 POPEf 423     116.249  87.319  31.728  1.00  0.00           C
ATOM   9876 2C31 POPEf 423     114.848  87.399  32.368  1.00  0.00           C
ATOM   9879 3C31 POPEf 423     114.538  88.739  33.068  1.00  0.00           C
ATOM   9882 4C31 POPEf 423     115.408  89.068  34.278  1.00  0.00           C
ATOM   9885 5C31 POPEf 423     114.949  90.369  34.968  1.00  0.00           C
ATOM   9888 6C31 POPEf 423     115.669  90.668  36.288  1.00  0.00           C
ATOM   9892  NH3 POPEg 424      58.479  16.209  63.598  1.00  0.00           N
ATOM   9896  C12 POPEg 424      59.819  16.009  62.967  1.00  0.00           C
ATOM   9899  C11 POPEg 424      60.549  17.339  62.768  1.00  0.00           C
ATOM   9902  P   POPEg 424      62.909  18.249  62.178  1.00  0.00           P
ATOM   9903  O13 POPEg 424      62.649  19.318  63.158  1.00  0.00           O
ATOM   9904  O14 POPEg 424      64.288  17.709  62.057  1.00  0.00           O
ATOM   9905  O11 POPEg 424      62.449  18.799  60.758  1.00  0.00           O
ATOM   9906  O12 POPEg 424      61.909  17.059  62.397  1.00  0.00           O
ATOM   9907  C1  POPEg 424      61.739  18.039  59.778  1.00  0.00           C
ATOM   9910  C2  POPEg 424      62.629  17.699  58.558  1.00  0.00           C
ATOM   9912  O21 POPEg 424      61.809  17.569  57.388  1.00  0.00           O
ATOM   9913  C21 POPEg 424      61.579  18.709  56.758  1.00  0.00           C
ATOM   9914  O22 POPEg 424      62.029  19.799  57.067  1.00  0.00           O
ATOM   9915  C22 POPEg 424      60.529  18.499  55.667  1.00  0.00           C
ATOM   9918  C3  POPEg 424      63.438  16.379  58.738  1.00  0.00           C
ATOM   9921  O31 POPEg 424      64.439  16.249  57.708  1.00  0.00           O
ATOM   9922  C31 POPEg 424      64.559  15.049  57.137  1.00  0.00           C
ATOM   9923  O32 POPEg 424      63.939  14.049  57.468  1.00  0.00           O
ATOM   9924  C32 POPEg 424      65.639  15.099  56.048  1.00  0.00           C
ATOM   9927  C23 POPEg 424      60.689  19.469  54.478  1.00  0.00           C
ATOM   9930  C24 POPEg 424      61.559  18.919  53.348  1.00  0.00           C
ATOM   9933  C25 POPEg 424      60.989  19.219  51.948  1.00  0.00           C
ATOM   9936  C26 POPEg 424      59.969  18.179  51.438  1.00  0.00           C
ATOM   9939  C27 POPEg 424      59.779  18.239  49.918  1.00  0.00           C
ATOM   9942  C28 POPEg 424      58.799  17.169  49.398  1.00  0.00           C
ATOM   9945  C29 POPEg 424      58.819  17.099  47.888  1.00  0.00           C
ATOM   9947 0C21 POPEg 424      57.779  17.119  47.028  1.00  0.00           C
ATOM   9949 1C21 POPEg 424      56.309  17.229  47.348  1.00  0.00           C
ATOM   9952 2C21 POPEg 424      55.539  17.959  46.228  1.00  0.00           C
ATOM   9955 3C21 POPEg 424      55.799  19.469  46.178  1.00  0.00           C
ATOM   9958 4C21 POPEg 424      55.309  20.129  44.868  1.00  0.00           C
ATOM   9961 5C21 POPEg 424      56.459  20.729  44.048  1.00  0.00           C
ATOM   9964 6C21 POPEg 424      56.029  21.228  42.658  1.00  0.00           C
ATOM   9967 7C21 POPEg 424      57.229  21.649  41.787  1.00  0.00           C
ATOM   9970 8C21 POPEg 424      56.829  22.089  40.378  1.00  0.00           C
ATOM   9974  C33 POPEg 424      65.179  14.859  54.588  1.00  0.00           C
ATOM   9977  C34 POPEg 424      66.239  15.219  53.528  1.00  0.00           C
ATOM   9980  C35 POPEg 424      67.689  14.929  53.938  1.00  0.00           C
ATOM   9983  C36 POPEg 424      68.729  14.999  52.808  1.00  0.00           C
ATOM   9986  C37 POPEg 424      70.148  15.259  53.317  1.00  0.00           C
ATOM   9989  C38 POPEg 424      71.229  14.829  52.327  1.00  0.00           C
ATOM   9992  C39 POPEg 424      71.158  15.499  50.947  1.00  0.00           C
ATOM   9995 0C31 POPEg 424      72.139  14.849  49.968  1.00  0.00           C
ATOM   9998 1C31 POPEg 424      71.979  15.399  48.548  1.00  0.00           C
ATOM  10001 2C31 POPEg 424      73.109  14.939  47.618  1.00  0.00           C
ATOM  10004 3C31 POPEg 424      74.399  15.729  47.847  1.00  0.00           C
ATOM  10007 4C31 POPEg 424      75.649  14.849  47.847  1.00  0.00           C
ATOM  10010 5C31 POPEg 424      76.899  15.589  48.328  1.00  0.00           C
ATOM  10013 6C31 POPEg 424      78.178  14.769  48.198  1.00  0.00           C
ATOM  10017  NH3 POPEh 425      98.719   8.169  62.638  1.00  0.00           N
ATOM  10021  C12 POPEh 425      97.229   8.109  62.847  1.00  0.00           C
ATOM  10024  C11 POPEh 425      96.628   9.409  63.447  1.00  0.00           C
ATOM  10027  P   POPEh 425      98.008  11.579  63.018  1.00  0.00           P
ATOM  10028  O13 POPEh 425      97.479  12.629  63.918  1.00  0.00           O
ATOM  10029  O14 POPEh 425      99.207  10.799  63.398  1.00  0.00           O
ATOM  10030  O11 POPEh 425      98.288  12.269  61.638  1.00  0.00           O
ATOM  10031  O12 POPEh 425      96.859  10.559  62.647  1.00  0.00           O
ATOM  10032  C1  POPEh 425      98.959  11.589  60.578  1.00  0.00           C
ATOM  10035  C2  POPEh 425      97.929  10.869  59.678  1.00  0.00           C
ATOM  10037  O21 POPEh 425      98.579   9.859  58.897  1.00  0.00           O
ATOM  10038  C21 POPEh 425      99.519  10.219  58.048  1.00  0.00           C
ATOM  10039  O22 POPEh 425      99.869  11.369  57.808  1.00  0.00           O
ATOM  10040  C22 POPEh 425     100.118   8.959  57.438  1.00  0.00           C
ATOM  10043  C3  POPEh 425      97.028  11.859  58.858  1.00  0.00           C
ATOM  10046  O31 POPEh 425      95.828  11.229  58.358  1.00  0.00           O
ATOM  10047  C31 POPEh 425      95.877  10.769  57.118  1.00  0.00           C
ATOM  10048  O32 POPEh 425      96.828  10.889  56.358  1.00  0.00           O
ATOM  10049  C32 POPEh 425      94.528  10.189  56.737  1.00  0.00           C
ATOM  10052  C23 POPEh 425     100.009   8.959  55.898  1.00  0.00           C
ATOM  10055  C24 POPEh 425     100.349   7.579  55.318  1.00  0.00           C
ATOM  10058  C25 POPEh 425     100.118   7.519  53.798  1.00  0.00           C
ATOM  10061  C26 POPEh 425     100.188   6.102  53.237  1.00  0.00           C
ATOM  10064  C27 POPEh 425      99.748   6.002  51.768  1.00  0.00           C
ATOM  10067  C28 POPEh 425     100.909   6.232  50.788  1.00  0.00           C
ATOM  10070  C29 POPEh 425     100.419   6.529  49.398  1.00  0.00           C
ATOM  10072 0C21 POPEh 425     100.489   5.722  48.328  1.00  0.00           C
ATOM  10074 1C21 POPEh 425     101.049   4.322  48.317  1.00  0.00           C
ATOM  10077 2C21 POPEh 425     101.158   3.722  46.898  1.00  0.00           C
ATOM  10080 3C21 POPEh 425     102.388   4.222  46.118  1.00  0.00           C
ATOM  10083 4C21 POPEh 425     102.259   4.082  44.588  1.00  0.00           C
ATOM  10086 5C21 POPEh 425     101.839   2.692  44.077  1.00  0.00           C
ATOM  10089 6C21 POPEh 425     102.929   1.612  44.237  1.00  0.00           C
ATOM  10092 7C21 POPEh 425     102.589   0.342  43.458  1.00  0.00           C
ATOM  10095 8C21 POPEh 425     103.589  -0.788  43.678  1.00  0.00           C
ATOM  10099  C33 POPEh 425      94.347  10.349  55.228  1.00  0.00           C
ATOM  10102  C34 POPEh 425      92.999   9.929  54.648  1.00  0.00           C
ATOM  10105  C35 POPEh 425      92.919  10.389  53.198  1.00  0.00           C
ATOM  10108  C36 POPEh 425      91.938   9.589  52.338  1.00  0.00           C
ATOM  10111  C37 POPEh 425      91.798  10.199  50.938  1.00  0.00           C
ATOM  10114  C38 POPEh 425      91.138   9.279  49.888  1.00  0.00           C
ATOM  10117  C39 POPEh 425      89.639   9.029  50.118  1.00  0.00           C
ATOM  10120 0C31 POPEh 425      89.368   7.789  50.988  1.00  0.00           C
ATOM  10123 1C31 POPEh 425      87.957   7.739  51.568  1.00  0.00           C
ATOM  10126 2C31 POPEh 425      87.957   7.009  52.908  1.00  0.00           C
ATOM  10129 3C31 POPEh 425      86.628   7.089  53.678  1.00  0.00           C
ATOM  10132 4C31 POPEh 425      86.809   6.539  55.097  1.00  0.00           C
ATOM  10135 5C31 POPEh 425      85.979   7.209  56.188  1.00  0.00           C
ATOM  10138 6C31 POPEh 425      85.928   6.362  57.458  1.00  0.00           C
ATOM  10142  NH3 POPEi 426      43.879  66.969  15.708  1.00  0.00           N
ATOM  10146  C12 POPEi 426      42.369  66.919  15.658  1.00  0.00           C
ATOM  10149  C11 POPEi 426      41.789  65.689  16.388  1.00  0.00           C
ATOM  10152  P   POPEi 426      39.549  64.308  16.458  1.00  0.00           P
ATOM  10153  O13 POPEi 426      38.789  63.909  15.248  1.00  0.00           O
ATOM  10154  O14 POPEi 426      40.368  63.299  17.148  1.00  0.00           O
ATOM  10155  O11 POPEi 426      38.449  64.809  17.488  1.00  0.00           O
ATOM  10156  O12 POPEi 426      40.379  65.638  16.198  1.00  0.00           O
ATOM  10157  C1  POPEi 426      38.819  65.329  18.778  1.00  0.00           C
ATOM  10160  C2  POPEi 426      37.959  64.689  19.898  1.00  0.00           C
ATOM  10162  O21 POPEi 426      38.209  65.399  21.128  1.00  0.00           O
ATOM  10163  C21 POPEi 426      37.099  65.849  21.698  1.00  0.00           C
ATOM  10164  O22 POPEi 426      36.039  66.028  21.138  1.00  0.00           O
ATOM  10165  C22 POPEi 426      37.309  66.068  23.208  1.00  0.00           C
ATOM  10168  C3  POPEi 426      38.279  63.189  20.108  1.00  0.00           C
ATOM  10171  O31 POPEi 426      37.489  62.639  21.198  1.00  0.00           O
ATOM  10172  C31 POPEi 426      38.129  62.068  22.208  1.00  0.00           C
ATOM  10173  O32 POPEi 426      39.319  61.809  22.228  1.00  0.00           O
ATOM  10174  C32 POPEi 426      37.139  61.719  23.328  1.00  0.00           C
ATOM  10177  C23 POPEi 426      38.669  65.619  23.778  1.00  0.00           C
ATOM  10180  C24 POPEi 426      38.629  65.349  25.288  1.00  0.00           C
ATOM  10183  C25 POPEi 426      38.569  66.608  26.158  1.00  0.00           C
ATOM  10186  C26 POPEi 426      38.819  66.309  27.647  1.00  0.00           C
ATOM  10189  C27 POPEi 426      38.949  67.579  28.518  1.00  0.00           C
ATOM  10192  C28 POPEi 426      39.239  67.229  29.988  1.00  0.00           C
ATOM  10195  C29 POPEi 426      39.209  68.449  30.878  1.00  0.00           C
ATOM  10197 0C21 POPEi 426      39.879  68.619  32.038  1.00  0.00           C
ATOM  10199 1C21 POPEi 426      40.809  67.629  32.678  1.00  0.00           C
ATOM  10202 2C21 POPEi 426      40.129  66.729  33.738  1.00  0.00           C
ATOM  10205 3C21 POPEi 426      40.399  67.159  35.198  1.00  0.00           C
ATOM  10208 4C21 POPEi 426      39.709  68.458  35.648  1.00  0.00           C
ATOM  10211 5C21 POPEi 426      40.289  69.039  36.938  1.00  0.00           C
ATOM  10214 6C21 POPEi 426      41.669  69.689  36.737  1.00  0.00           C
ATOM  10217 7C21 POPEi 426      42.329  70.149  38.048  1.00  0.00           C
ATOM  10220 8C21 POPEi 426      43.729  70.719  37.827  1.00  0.00           C
ATOM  10224  C33 POPEi 426      37.819  61.168  24.608  1.00  0.00           C
ATOM  10227  C34 POPEi 426      36.799  60.739  25.678  1.00  0.00           C
ATOM  10230  C35 POPEi 426      37.399  60.019  26.898  1.00  0.00           C
ATOM  10233  C36 POPEi 426      36.339  59.719  27.978  1.00  0.00           C
ATOM  10236  C37 POPEi 426      36.759  58.658  29.018  1.00  0.00           C
ATOM  10239  C38 POPEi 426      35.599  58.379  29.988  1.00  0.00           C
ATOM  10242  C39 POPEi 426      35.799  57.219  30.968  1.00  0.00           C
ATOM  10245 0C31 POPEi 426      36.829  57.499  32.077  1.00  0.00           C
ATOM  10248 1C31 POPEi 426      36.429  56.829  33.408  1.00  0.00           C
ATOM  10251 2C31 POPEi 426      37.379  57.138  34.577  1.00  0.00           C
ATOM  10254 3C31 POPEi 426      37.379  58.619  34.978  1.00  0.00           C
ATOM  10257 4C31 POPEi 426      38.169  58.858  36.278  1.00  0.00           C
ATOM  10260 5C31 POPEi 426      37.959  60.279  36.807  1.00  0.00           C
ATOM  10263 6C31 POPEi 426      38.729  60.589  38.078  1.00  0.00           C
ATOM  10267  NH3 POPEj 427      50.479  79.299  19.308  1.00  0.00           N
ATOM  10271  C12 POPEj 427      50.899  78.178  18.428  1.00  0.00           C
ATOM  10274  C11 POPEj 427      51.059  76.979  19.338  1.00  0.00           C
ATOM  10277  P   POPEj 427      52.019  75.138  17.808  1.00  0.00           P
ATOM  10278  O13 POPEj 427      51.559  73.829  17.278  1.00  0.00           O
ATOM  10279  O14 POPEj 427      52.529  76.159  16.878  1.00  0.00           O
ATOM  10280  O11 POPEj 427      53.049  74.918  18.998  1.00  0.00           O
ATOM  10281  O12 POPEj 427      50.839  75.748  18.648  1.00  0.00           O
ATOM  10282  C1  POPEj 427      53.769  73.708  19.228  1.00  0.00           C
ATOM  10285  C2  POPEj 427      53.519  73.079  20.628  1.00  0.00           C
ATOM  10287  O21 POPEj 427      54.399  73.689  21.578  1.00  0.00           O
ATOM  10288  C21 POPEj 427      54.209  73.668  22.918  1.00  0.00           C
ATOM  10289  O22 POPEj 427      55.059  74.099  23.688  1.00  0.00           O
ATOM  10290  C22 POPEj 427      52.849  73.198  23.428  1.00  0.00           C
ATOM  10293  C3  POPEj 427      53.809  71.558  20.518  1.00  0.00           C
ATOM  10296  O31 POPEj 427      53.569  70.779  21.688  1.00  0.00           O
ATOM  10297  C31 POPEj 427      52.399  70.129  21.718  1.00  0.00           C
ATOM  10298  O32 POPEj 427      51.379  70.519  21.188  1.00  0.00           O
ATOM  10299  C32 POPEj 427      52.599  68.858  22.548  1.00  0.00           C
ATOM  10302  C23 POPEj 427      52.769  72.678  24.888  1.00  0.00           C
ATOM  10305  C24 POPEj 427      51.349  72.138  25.147  1.00  0.00           C
ATOM  10308  C25 POPEj 427      50.859  72.129  26.598  1.00  0.00           C
ATOM  10311  C26 POPEj 427      50.409  73.509  27.098  1.00  0.00           C
ATOM  10314  C27 POPEj 427      49.209  73.509  28.048  1.00  0.00           C
ATOM  10317  C28 POPEj 427      49.549  73.208  29.517  1.00  0.00           C
ATOM  10320  C29 POPEj 427      48.289  73.349  30.348  1.00  0.00           C
ATOM  10322 0C21 POPEj 427      48.099  74.108  31.448  1.00  0.00           C
ATOM  10324 1C21 POPEj 427      49.119  74.958  32.158  1.00  0.00           C
ATOM  10327 2C21 POPEj 427      49.449  74.439  33.578  1.00  0.00           C
ATOM  10330 3C21 POPEj 427      50.199  73.099  33.558  1.00  0.00           C
ATOM  10333 4C21 POPEj 427      50.709  72.668  34.938  1.00  0.00           C
ATOM  10336 5C21 POPEj 427      51.999  73.399  35.357  1.00  0.00           C
ATOM  10339 6C21 POPEj 427      52.479  72.998  36.768  1.00  0.00           C
ATOM  10342 7C21 POPEj 427      53.939  73.388  37.018  1.00  0.00           C
ATOM  10345 8C21 POPEj 427      54.449  73.009  38.408  1.00  0.00           C
ATOM  10349  C33 POPEj 427      51.439  68.479  23.508  1.00  0.00           C
ATOM  10352  C34 POPEj 427      51.959  67.819  24.798  1.00  0.00           C
ATOM  10355  C35 POPEj 427      52.689  68.769  25.767  1.00  0.00           C
ATOM  10358  C36 POPEj 427      53.279  68.058  26.998  1.00  0.00           C
ATOM  10361  C37 POPEj 427      54.409  68.839  27.698  1.00  0.00           C
ATOM  10364  C38 POPEj 427      55.039  68.009  28.827  1.00  0.00           C
ATOM  10367  C39 POPEj 427      56.319  68.619  29.438  1.00  0.00           C
ATOM  10370 0C31 POPEj 427      56.929  67.689  30.488  1.00  0.00           C
ATOM  10373 1C31 POPEj 427      58.229  68.189  31.128  1.00  0.00           C
ATOM  10376 2C31 POPEj 427      58.999  67.068  31.858  1.00  0.00           C
ATOM  10379 3C31 POPEj 427      58.269  66.488  33.078  1.00  0.00           C
ATOM  10382 4C31 POPEj 427      59.019  65.289  33.688  1.00  0.00           C
ATOM  10385 5C31 POPEj 427      58.399  64.799  34.998  1.00  0.00           C
ATOM  10388 6C31 POPEj 427      59.039  63.498  35.528  1.00  0.00           C
ATOM  10392  NH3 POPEk 428      76.309   0.442  61.787  1.00  0.00           N
ATOM  10396  C12 POPEk 428      75.229   1.351  62.298  1.00  0.00           C
ATOM  10399  C11 POPEk 428      75.769   2.711  62.748  1.00  0.00           C
ATOM  10402  P   POPEk 428      74.768   5.122  63.167  1.00  0.00           P
ATOM  10403  O13 POPEk 428      73.778   5.472  64.208  1.00  0.00           O
ATOM  10404  O14 POPEk 428      76.179   5.402  63.548  1.00  0.00           O
ATOM  10405  O11 POPEk 428      74.458   5.782  61.748  1.00  0.00           O
ATOM  10406  O12 POPEk 428      74.659   3.572  62.917  1.00  0.00           O
ATOM  10407  C1  POPEk 428      75.429   5.701  60.698  1.00  0.00           C
ATOM  10410  C2  POPEk 428      74.799   6.032  59.318  1.00  0.00           C
ATOM  10412  O21 POPEk 428      75.868   6.051  58.338  1.00  0.00           O
ATOM  10413  C21 POPEk 428      75.579   5.501  57.158  1.00  0.00           C
ATOM  10414  O22 POPEk 428      74.519   5.001  56.847  1.00  0.00           O
ATOM  10415  C22 POPEk 428      76.829   5.582  56.278  1.00  0.00           C
ATOM  10418  C3  POPEk 428      74.109   7.418  59.338  1.00  0.00           C
ATOM  10421  O31 POPEk 428      73.529   7.709  58.048  1.00  0.00           O
ATOM  10422  C31 POPEk 428      72.279   7.278  57.868  1.00  0.00           C
ATOM  10423  O32 POPEk 428      71.479   7.009  58.757  1.00  0.00           O
ATOM  10424  C32 POPEk 428      72.019   7.149  56.358  1.00  0.00           C
ATOM  10427  C23 POPEk 428      76.689   4.901  54.897  1.00  0.00           C
ATOM  10430  C24 POPEk 428      76.298   5.841  53.757  1.00  0.00           C
ATOM  10433  C25 POPEk 428      76.118   5.081  52.438  1.00  0.00           C
ATOM  10436  C26 POPEk 428      75.929   5.992  51.218  1.00  0.00           C
ATOM  10439  C27 POPEk 428      76.099   5.221  49.897  1.00  0.00           C
ATOM  10442  C28 POPEk 428      76.049   6.121  48.658  1.00  0.00           C
ATOM  10445  C29 POPEk 428      76.429   5.372  47.408  1.00  0.00           C
ATOM  10447 0C21 POPEk 428      75.759   5.321  46.238  1.00  0.00           C
ATOM  10449 1C21 POPEk 428      74.479   6.021  45.868  1.00  0.00           C
ATOM  10452 2C21 POPEk 428      74.458   6.559  44.417  1.00  0.00           C
ATOM  10455 3C21 POPEk 428      75.089   7.949  44.268  1.00  0.00           C
ATOM  10458 4C21 POPEk 428      75.048   8.509  42.827  1.00  0.00           C
ATOM  10461 5C21 POPEk 428      75.959   7.739  41.857  1.00  0.00           C
ATOM  10464 6C21 POPEk 428      76.869   8.649  41.017  1.00  0.00           C
ATOM  10467 7C21 POPEk 428      77.749   7.868  40.038  1.00  0.00           C
ATOM  10470 8C21 POPEk 428      78.649   8.758  39.177  1.00  0.00           C
ATOM  10474  C33 POPEk 428      71.479   5.752  55.988  1.00  0.00           C
ATOM  10477  C34 POPEk 428      71.819   5.342  54.538  1.00  0.00           C
ATOM  10480  C35 POPEk 428      71.449   3.882  54.278  1.00  0.00           C
ATOM  10483  C36 POPEk 428      71.999   3.311  52.958  1.00  0.00           C
ATOM  10486  C37 POPEk 428      71.508   1.872  52.757  1.00  0.00           C
ATOM  10489  C38 POPEk 428      72.389   0.971  51.878  1.00  0.00           C
ATOM  10492  C39 POPEk 428      72.299   1.251  50.368  1.00  0.00           C
ATOM  10495 0C31 POPEk 428      70.909   1.011  49.757  1.00  0.00           C
ATOM  10498 1C31 POPEk 428      71.008   0.922  48.228  1.00  0.00           C
ATOM  10501 2C31 POPEk 428      69.688   0.571  47.518  1.00  0.00           C
ATOM  10504 3C31 POPEk 428      69.909   0.512  45.998  1.00  0.00           C
ATOM  10507 4C31 POPEk 428      68.688   0.032  45.188  1.00  0.00           C
ATOM  10510 5C31 POPEk 428      69.008  -0.029  43.688  1.00  0.00           C
ATOM  10513 6C31 POPEk 428      67.889  -0.609  42.827  1.00  0.00           C
ATOM  10517  NH3 POPEl 429     117.279 124.939  17.298  1.00  0.00           N
ATOM  10521  C12 POPEl 429     118.708 124.628  16.968  1.00  0.00           C
ATOM  10524  C11 POPEl 429     118.829 123.149  16.588  1.00  0.00           C
ATOM  10527  P   POPEl 429     117.749 121.519  14.818  1.00  0.00           P
ATOM  10528  O13 POPEl 429     116.429 121.479  14.148  1.00  0.00           O
ATOM  10529  O14 POPEl 429     118.909 121.329  13.908  1.00  0.00           O
ATOM  10530  O11 POPEl 429     117.849 120.428  15.968  1.00  0.00           O
ATOM  10531  O12 POPEl 429     117.868 122.898  15.568  1.00  0.00           O
ATOM  10532  C1  POPEl 429     116.779 120.299  16.908  1.00  0.00           C
ATOM  10535  C2  POPEl 429     117.099 119.318  18.078  1.00  0.00           C
ATOM  10537  O21 POPEl 429     117.738 119.929  19.218  1.00  0.00           O
ATOM  10538  C21 POPEl 429     117.038 120.698  20.007  1.00  0.00           C
ATOM  10539  O22 POPEl 429     116.098 121.419  19.688  1.00  0.00           O
ATOM  10540  C22 POPEl 429     117.628 120.509  21.408  1.00  0.00           C
ATOM  10543  C3  POPEl 429     117.989 118.119  17.647  1.00  0.00           C
ATOM  10546  O31 POPEl 429     118.279 117.268  18.768  1.00  0.00           O
ATOM  10547  C31 POPEl 429     119.279 117.489  19.638  1.00  0.00           C
ATOM  10548  O32 POPEl 429     119.379 116.879  20.688  1.00  0.00           O
ATOM  10549  C32 POPEl 429     120.345 118.529  19.248  1.00  0.00           C
ATOM  10552  C23 POPEl 429     116.749 120.988  22.588  1.00  0.00           C
ATOM  10555  C24 POPEl 429     117.509 121.009  23.927  1.00  0.00           C
ATOM  10558  C25 POPEl 429     118.839 121.769  23.848  1.00  0.00           C
ATOM  10561  C26 POPEl 429     119.269 122.448  25.147  1.00  0.00           C
ATOM  10564  C27 POPEl 429     120.496 123.348  24.908  1.00  0.00           C
ATOM  10567  C28 POPEl 429     120.636 124.488  25.928  1.00  0.00           C
ATOM  10570  C29 POPEl 429     120.926 123.979  27.318  1.00  0.00           C
ATOM  10572 0C21 POPEl 429     120.666 124.639  28.448  1.00  0.00           C
ATOM  10574 1C21 POPEl 429     120.056 126.018  28.548  1.00  0.00           C
ATOM  10577 2C21 POPEl 429     119.398 126.289  29.928  1.00  0.00           C
ATOM  10580 3C21 POPEl 429     120.385 126.368  31.108  1.00  0.00           C
ATOM  10583 4C21 POPEl 429     121.306 127.589  31.068  1.00  0.00           C
ATOM  10586 5C21 POPEl 429     122.395 127.579  32.147  1.00  0.00           C
ATOM  10589 6C21 POPEl 429     121.835 127.589  33.578  1.00  0.00           C
ATOM  10592 7C21 POPEl 429     122.926 127.538  34.647  1.00  0.00           C
ATOM  10595 8C21 POPEl 429     122.326 127.589  36.058  1.00  0.00           C
ATOM  10599  C33 POPEl 429     121.016 119.129  20.507  1.00  0.00           C
ATOM  10602  C34 POPEl 429     121.996 120.258  20.147  1.00  0.00           C
ATOM  10605  C35 POPEl 429     122.535 121.049  21.348  1.00  0.00           C
ATOM  10608  C36 POPEl 429     123.116 120.159  22.468  1.00  0.00           C
ATOM  10611  C37 POPEl 429     123.834 120.999  23.538  1.00  0.00           C
ATOM  10614  C38 POPEl 429     124.036 120.258  24.868  1.00  0.00           C
ATOM  10617  C39 POPEl 429     125.216 120.829  25.648  1.00  0.00           C
ATOM  10620 0C31 POPEl 429     125.406 120.229  27.058  1.00  0.00           C
ATOM  10623 1C31 POPEl 429     126.296 121.158  27.888  1.00  0.00           C
ATOM  10626 2C31 POPEl 429     126.446 120.789  29.368  1.00  0.00           C
ATOM  10629 3C31 POPEl 429     127.416 121.759  30.068  1.00  0.00           C
ATOM  10632 4C31 POPEl 429     127.786 121.349  31.498  1.00  0.00           C
ATOM  10635 5C31 POPEl 429     129.076 122.019  31.998  1.00  0.00           C
ATOM  10638 6C31 POPEl 429     129.465 121.538  33.397  1.00  0.00           C
ATOM  10642  NH3 POPEm 430      82.449 123.768  63.328  1.00  0.00           N
ATOM  10646  C12 POPEm 430      81.539 124.388  62.288  1.00  0.00           C
ATOM  10649  C11 POPEm 430      81.249 123.509  61.048  1.00  0.00           C
ATOM  10652  P   POPEm 430      83.048 121.629  60.828  1.00  0.00           P
ATOM  10653  O13 POPEm 430      83.959 122.778  61.017  1.00  0.00           O
ATOM  10654  O14 POPEm 430      83.349 120.458  61.667  1.00  0.00           O
ATOM  10655  O11 POPEm 430      82.957 121.169  59.307  1.00  0.00           O
ATOM  10656  O12 POPEm 430      81.589 122.119  61.168  1.00  0.00           O
ATOM  10657  C1  POPEm 430      82.829 119.738  59.097  1.00  0.00           C
ATOM  10660  C2  POPEm 430      82.618 119.409  57.608  1.00  0.00           C
ATOM  10662  O21 POPEm 430      81.219 119.469  57.308  1.00  0.00           O
ATOM  10663  C21 POPEm 430      80.708 120.178  56.298  1.00  0.00           C
ATOM  10664  O22 POPEm 430      79.618 119.939  55.807  1.00  0.00           O
ATOM  10665  C22 POPEm 430      81.529 121.368  55.848  1.00  0.00           C
ATOM  10668  C3  POPEm 430      83.089 117.968  57.238  1.00  0.00           C
ATOM  10671  O31 POPEm 430      82.738 117.709  55.868  1.00  0.00           O
ATOM  10672  C31 POPEm 430      83.208 116.578  55.347  1.00  0.00           C
ATOM  10673  O32 POPEm 430      84.179 115.959  55.728  1.00  0.00           O
ATOM  10674  C32 POPEm 430      82.267 116.239  54.188  1.00  0.00           C
ATOM  10677  C23 POPEm 430      82.439 121.069  54.637  1.00  0.00           C
ATOM  10680  C24 POPEm 430      83.059 122.378  54.158  1.00  0.00           C
ATOM  10683  C25 POPEm 430      84.109 122.238  53.057  1.00  0.00           C
ATOM  10686  C26 POPEm 430      83.638 121.519  51.798  1.00  0.00           C
ATOM  10689  C27 POPEm 430      84.578 121.839  50.628  1.00  0.00           C
ATOM  10692  C28 POPEm 430      84.538 120.819  49.468  1.00  0.00           C
ATOM  10695  C29 POPEm 430      83.318 120.918  48.588  1.00  0.00           C
ATOM  10697 0C21 POPEm 430      83.218 121.739  47.528  1.00  0.00           C
ATOM  10699 1C21 POPEm 430      84.298 122.729  47.148  1.00  0.00           C
ATOM  10702 2C21 POPEm 430      83.789 123.849  46.228  1.00  0.00           C
ATOM  10705 3C21 POPEm 430      83.517 123.389  44.788  1.00  0.00           C
ATOM  10708 4C21 POPEm 430      83.479 124.558  43.808  1.00  0.00           C
ATOM  10711 5C21 POPEm 430      83.909 124.168  42.397  1.00  0.00           C
ATOM  10714 6C21 POPEm 430      83.048 123.058  41.798  1.00  0.00           C
ATOM  10717 7C21 POPEm 430      83.398 122.818  40.338  1.00  0.00           C
ATOM  10720 8C21 POPEm 430      82.458 121.829  39.678  1.00  0.00           C
ATOM  10724  C33 POPEm 430      82.829 115.328  53.068  1.00  0.00           C
ATOM  10727  C34 POPEm 430      81.769 115.239  51.968  1.00  0.00           C
ATOM  10730  C35 POPEm 430      82.218 114.588  50.658  1.00  0.00           C
ATOM  10733  C36 POPEm 430      81.059 114.539  49.648  1.00  0.00           C
ATOM  10736  C37 POPEm 430      81.469 114.049  48.258  1.00  0.00           C
ATOM  10739  C38 POPEm 430      81.149 115.059  47.148  1.00  0.00           C
ATOM  10742  C39 POPEm 430      81.348 114.479  45.747  1.00  0.00           C
ATOM  10745 0C31 POPEm 430      82.819 114.358  45.327  1.00  0.00           C
ATOM  10748 1C31 POPEm 430      82.979 113.558  44.028  1.00  0.00           C
ATOM  10751 2C31 POPEm 430      84.398 113.669  43.438  1.00  0.00           C
ATOM  10754 3C31 POPEm 430      84.499 113.079  42.028  1.00  0.00           C
ATOM  10757 4C31 POPEm 430      84.109 111.599  41.958  1.00  0.00           C
ATOM  10760 5C31 POPEm 430      84.328 110.988  40.578  1.00  0.00           C
ATOM  10763 6C31 POPEm 430      83.938 109.509  40.557  1.00  0.00           C
ATOM  10767  NH3 POPEn 431      21.529  36.768  17.368  1.00  0.00           N
ATOM  10771  C12 POPEn 431      20.139  37.029  16.898  1.00  0.00           C
ATOM  10774  C11 POPEn 431      19.189  36.039  17.568  1.00  0.00           C
ATOM  10777  P   POPEn 431      16.769  35.149  17.087  1.00  0.00           P
ATOM  10778  O13 POPEn 431      15.669  35.599  16.228  1.00  0.00           O
ATOM  10779  O14 POPEn 431      17.279  33.799  16.818  1.00  0.00           O
ATOM  10780  O11 POPEn 431      16.369  35.259  18.628  1.00  0.00           O
ATOM  10781  O12 POPEn 431      17.919  36.229  16.978  1.00  0.00           O
ATOM  10782  C1  POPEn 431      15.159  35.909  19.008  1.00  0.00           C
ATOM  10785  C2  POPEn 431      15.179  36.479  20.468  1.00  0.00           C
ATOM  10787  O21 POPEn 431      14.709  35.428  21.348  1.00  0.00           O
ATOM  10788  C21 POPEn 431      15.009  35.539  22.647  1.00  0.00           C
ATOM  10789  O22 POPEn 431      15.589  36.479  23.158  1.00  0.00           O
ATOM  10790  C22 POPEn 431      14.709  34.219  23.348  1.00  0.00           C
ATOM  10793  C3  POPEn 431      14.299  37.759  20.498  1.00  0.00           C
ATOM  10796  O31 POPEn 431      14.219  38.369  21.808  1.00  0.00           O
ATOM  10797  C31 POPEn 431      13.129  39.099  21.978  1.00  0.00           C
ATOM  10798  O32 POPEn 431      12.919  40.189  21.458  1.00  0.00           O
ATOM  10799  C32 POPEn 431      12.109  38.229  22.718  1.00  0.00           C
ATOM  10802  C23 POPEn 431      14.719  34.358  24.888  1.00  0.00           C
ATOM  10805  C24 POPEn 431      14.809  33.009  25.608  1.00  0.00           C
ATOM  10808  C25 POPEn 431      15.279  33.149  27.068  1.00  0.00           C
ATOM  10811  C26 POPEn 431      15.959  31.889  27.638  1.00  0.00           C
ATOM  10814  C27 POPEn 431      15.089  31.009  28.548  1.00  0.00           C
ATOM  10817  C28 POPEn 431      15.889  29.789  29.048  1.00  0.00           C
ATOM  10820  C29 POPEn 431      15.169  28.879  30.007  1.00  0.00           C
ATOM  10822 0C21 POPEn 431      15.279  28.839  31.338  1.00  0.00           C
ATOM  10824 1C21 POPEn 431      16.089  29.779  32.178  1.00  0.00           C
ATOM  10827 2C21 POPEn 431      15.419  29.959  33.548  1.00  0.00           C
ATOM  10830 3C21 POPEn 431      16.019  31.149  34.298  1.00  0.00           C
ATOM  10833 4C21 POPEn 431      15.509  31.269  35.728  1.00  0.00           C
ATOM  10836 5C21 POPEn 431      16.269  30.358  36.688  1.00  0.00           C
ATOM  10839 6C21 POPEn 431      15.799  30.539  38.128  1.00  0.00           C
ATOM  10842 7C21 POPEn 431      16.599  29.659  39.097  1.00  0.00           C
ATOM  10845 8C21 POPEn 431      15.979  29.608  40.487  1.00  0.00           C
ATOM  10849  C33 POPEn 431      12.189  38.318  24.248  1.00  0.00           C
ATOM  10852  C34 POPEn 431      10.939  37.669  24.878  1.00  0.00           C
ATOM  10855  C35 POPEn 431      10.859  37.809  26.397  1.00  0.00           C
ATOM  10858  C36 POPEn 431      11.989  37.068  27.128  1.00  0.00           C
ATOM  10861  C37 POPEn 431      12.029  37.299  28.638  1.00  0.00           C
ATOM  10864  C38 POPEn 431      13.269  36.619  29.248  1.00  0.00           C
ATOM  10867  C39 POPEn 431      13.769  37.239  30.558  1.00  0.00           C
ATOM  10870 0C31 POPEn 431      15.109  36.608  30.968  1.00  0.00           C
ATOM  10873 1C31 POPEn 431      15.859  37.389  32.058  1.00  0.00           C
ATOM  10876 2C31 POPEn 431      17.269  37.849  31.638  1.00  0.00           C
ATOM  10879 3C31 POPEn 431      17.259  38.809  30.438  1.00  0.00           C
ATOM  10882 4C31 POPEn 431      18.579  39.559  30.238  1.00  0.00           C
ATOM  10885 5C31 POPEn 431      18.559  40.409  28.958  1.00  0.00           C
ATOM  10888 6C31 POPEn 431      19.719  41.399  28.868  1.00  0.00           C
ATOM  10892  NH3 POPEo 432       4.229  37.498  19.368  1.00  0.00           N
ATOM  10896  C12 POPEo 432       5.629  37.909  19.018  1.00  0.00           C
ATOM  10899  C11 POPEo 432       5.639  39.299  18.378  1.00  0.00           C
ATOM  10902  P   POPEo 432       8.169  39.778  18.778  1.00  0.00           P
ATOM  10903  O13 POPEo 432       8.599  38.409  19.128  1.00  0.00           O
ATOM  10904  O14 POPEo 432       9.179  40.659  18.138  1.00  0.00           O
ATOM  10905  O11 POPEo 432       7.599  40.428  20.077  1.00  0.00           O
ATOM  10906  O12 POPEo 432       6.919  39.619  17.828  1.00  0.00           O
ATOM  10907  C1  POPEo 432       8.429  41.249  20.888  1.00  0.00           C
ATOM  10910  C2  POPEo 432       7.779  41.389  22.298  1.00  0.00           C
ATOM  10912  O21 POPEo 432       8.629  42.149  23.178  1.00  0.00           O
ATOM  10913  C21 POPEo 432       9.799  41.619  23.478  1.00  0.00           C
ATOM  10914  O22 POPEo 432      10.209  40.519  23.148  1.00  0.00           O
ATOM  10915  C22 POPEo 432      10.629  42.579  24.318  1.00  0.00           C
ATOM  10918  C3  POPEo 432       7.289  40.029  22.908  1.00  0.00           C
ATOM  10921  O31 POPEo 432       6.079  40.209  23.648  1.00  0.00           O
ATOM  10922  C31 POPEo 432       5.999  40.439  24.958  1.00  0.00           C
ATOM  10923  O32 POPEo 432       4.959  40.789  25.507  1.00  0.00           O
ATOM  10924  C32 POPEo 432       7.289  40.198  25.748  1.00  0.00           C
ATOM  10927  C23 POPEo 432      10.719  42.108  25.778  1.00  0.00           C
ATOM  10930  C24 POPEo 432      11.339  43.159  26.698  1.00  0.00           C
ATOM  10933  C25 POPEo 432      11.209  42.739  28.158  1.00  0.00           C
ATOM  10936  C26 POPEo 432      11.509  43.878  29.138  1.00  0.00           C
ATOM  10939  C27 POPEo 432      11.129  43.518  30.568  1.00  0.00           C
ATOM  10942  C28 POPEo 432      11.489  44.619  31.578  1.00  0.00           C
ATOM  10945  C29 POPEo 432      10.829  44.379  32.918  1.00  0.00           C
ATOM  10947 0C21 POPEo 432      11.359  43.688  33.948  1.00  0.00           C
ATOM  10949 1C21 POPEo 432      12.679  42.979  33.948  1.00  0.00           C
ATOM  10952 2C21 POPEo 432      12.619  41.689  34.788  1.00  0.00           C
ATOM  10955 3C21 POPEo 432      13.929  40.879  34.728  1.00  0.00           C
ATOM  10958 4C21 POPEo 432      13.929  39.689  35.708  1.00  0.00           C
ATOM  10961 5C21 POPEo 432      15.149  38.779  35.548  1.00  0.00           C
ATOM  10964 6C21 POPEo 432      15.169  37.649  36.588  1.00  0.00           C
ATOM  10967 7C21 POPEo 432      16.399  36.739  36.488  1.00  0.00           C
ATOM  10970 8C21 POPEo 432      16.449  35.689  37.608  1.00  0.00           C
ATOM  10974  C33 POPEo 432       7.099  40.469  27.268  1.00  0.00           C
ATOM  10977  C34 POPEo 432       8.279  40.009  28.138  1.00  0.00           C
ATOM  10980  C35 POPEo 432       8.109  38.608  28.757  1.00  0.00           C
ATOM  10983  C36 POPEo 432       7.549  38.629  30.188  1.00  0.00           C
ATOM  10986  C37 POPEo 432       8.629  38.948  31.228  1.00  0.00           C
ATOM  10989  C38 POPEo 432       8.099  38.959  32.667  1.00  0.00           C
ATOM  10992  C39 POPEo 432       9.209  39.129  33.708  1.00  0.00           C
ATOM  10995 0C31 POPEo 432       8.689  39.029  35.147  1.00  0.00           C
ATOM  10998 1C31 POPEo 432       9.799  38.989  36.198  1.00  0.00           C
ATOM  11001 2C31 POPEo 432       9.229  38.999  37.628  1.00  0.00           C
ATOM  11004 3C31 POPEo 432      10.249  38.639  38.728  1.00  0.00           C
ATOM  11007 4C31 POPEo 432      11.529  39.479  38.718  1.00  0.00           C
ATOM  11010 5C31 POPEo 432      12.409  39.239  39.958  1.00  0.00           C
ATOM  11013 6C31 POPEo 432      13.739  39.999  39.938  1.00  0.00           C
ATOM  11017  NH3 POPEp 433       8.179  61.139  19.978  1.00  0.00           N
ATOM  11021  C12 POPEp 433       7.039  60.879  19.058  1.00  0.00           C
ATOM  11024  C11 POPEp 433       5.789  61.639  19.487  1.00  0.00           C
ATOM  11027  P   POPEp 433       5.949  64.149  18.658  1.00  0.00           P
ATOM  11028  O13 POPEp 433       6.579  63.789  17.378  1.00  0.00           O
ATOM  11029  O14 POPEp 433       4.549  64.608  18.578  1.00  0.00           O
ATOM  11030  O11 POPEp 433       6.789  65.319  19.257  1.00  0.00           O
ATOM  11031  O12 POPEp 433       6.109  62.998  19.728  1.00  0.00           O
ATOM  11032  C1  POPEp 433       7.029  65.428  20.667  1.00  0.00           C
ATOM  11035  C2  POPEp 433       5.999  66.329  21.418  1.00  0.00           C
ATOM  11037  O21 POPEp 433       5.219  65.558  22.368  1.00  0.00           O
ATOM  11038  C21 POPEp 433       5.139  66.068  23.597  1.00  0.00           C
ATOM  11039  O22 POPEp 433       5.709  67.068  23.998  1.00  0.00           O
ATOM  11040  C22 POPEp 433       4.159  65.259  24.468  1.00  0.00           C
ATOM  11043  C3  POPEp 433       5.039  67.099  20.488  1.00  0.00           C
ATOM  11046  O31 POPEp 433       4.779  68.379  21.078  1.00  0.00           O
ATOM  11047  C31 POPEp 433       3.579  68.629  21.568  1.00  0.00           C
ATOM  11048  O32 POPEp 433       2.579  67.939  21.438  1.00  0.00           O
ATOM  11049  C32 POPEp 433       3.599  69.998  22.238  1.00  0.00           C
ATOM  11052  C23 POPEp 433       4.279  65.568  25.988  1.00  0.00           C
ATOM  11055  C24 POPEp 433       3.309  64.689  26.798  1.00  0.00           C
ATOM  11058  C25 POPEp 433       3.339  64.858  28.328  1.00  0.00           C
ATOM  11061  C26 POPEp 433       2.349  63.869  28.958  1.00  0.00           C
ATOM  11064  C27 POPEp 433       2.259  63.848  30.488  1.00  0.00           C
ATOM  11067  C28 POPEp 433       1.159  62.849  30.898  1.00  0.00           C
ATOM  11070  C29 POPEp 433       0.929  62.659  32.378  1.00  0.00           C
ATOM  11072 0C21 POPEp 433      -0.111  63.149  33.088  1.00  0.00           C
ATOM  11074 1C21 POPEp 433      -1.211  64.049  32.608  1.00  0.00           C
ATOM  11077 2C21 POPEp 433      -2.581  63.358  32.378  1.00  0.00           C
ATOM  11080 3C21 POPEp 433      -3.061  62.469  33.538  1.00  0.00           C
ATOM  11083 4C21 POPEp 433      -4.521  61.998  33.378  1.00  0.00           C
ATOM  11086 5C21 POPEp 433      -4.811  60.698  34.138  1.00  0.00           C
ATOM  11089 6C21 POPEp 433      -6.311  60.419  34.328  1.00  0.00           C
ATOM  11092 7C21 POPEp 433      -6.561  59.189  35.208  1.00  0.00           C
ATOM  11095 8C21 POPEp 433      -8.041  58.949  35.557  1.00  0.00           C
ATOM  11099  C33 POPEp 433       4.569  70.129  23.438  1.00  0.00           C
ATOM  11102  C34 POPEp 433       3.949  69.748  24.788  1.00  0.00           C
ATOM  11105  C35 POPEp 433       4.719  70.329  25.988  1.00  0.00           C
ATOM  11108  C36 POPEp 433       3.929  70.149  27.278  1.00  0.00           C
ATOM  11111  C37 POPEp 433       4.499  70.888  28.488  1.00  0.00           C
ATOM  11114  C38 POPEp 433       3.469  70.888  29.628  1.00  0.00           C
ATOM  11117  C39 POPEp 433       3.819  71.808  30.798  1.00  0.00           C
ATOM  11120 0C31 POPEp 433       5.059  71.369  31.588  1.00  0.00           C
ATOM  11123 1C31 POPEp 433       5.319  72.289  32.778  1.00  0.00           C
ATOM  11126 2C31 POPEp 433       6.689  72.029  33.418  1.00  0.00           C
ATOM  11129 3C31 POPEp 433       6.719  70.829  34.368  1.00  0.00           C
[truncated: 1,855,248 more chars]
