# Supplementary material for: Characterizing Membrane Association and Periplasmic Transfer of Bacterial Lipoproteins through Molecular Dynamics Simulations
Source: Structure. 2020 Apr 7;28(4):475–487.e3. doi: 10.1016/j.str.2020.01.012 (PMC7139219; doi:10.1016/j.str.2020.01.012)
Supplement: Data S1. Final Coordinates from Simulations (Y–Z), Related to Figure 3 [file mmc3.zip › Y-Z/YBHC-2-atomistic.pdb]

TITLE     Protein
REMARK    THIS IS A SIMULATION BOX
CRYST1  128.522  128.522  119.529  90.00  90.00  90.00 P 1           1
MODEL        1
ATOM      1  N   CYSTA   1      66.237  62.195  63.945  1.00  0.00           N
ATOM      3  CA  CYSTA   1      65.557  62.515  65.195  1.00  0.00           C
ATOM      5  C   CYSTA   1      66.477  62.325  66.395  1.00  0.00           C
ATOM      6  O   CYSTA   1      66.297  62.875  67.485  1.00  0.00           O
ATOM      7  CB  CYSTA   1      64.837  63.875  65.155  1.00  0.00           C
ATOM     10  SG  CYSTA   1      63.477  63.865  63.934  1.00  0.00           S
ATOM     11  C1  CYSTA   1      64.357  64.275  62.414  1.00  0.00           C
ATOM     14  CA1 CYSTA   1      67.427  62.715  63.535  1.00  0.00           C
ATOM     15  OA1 CYSTA   1      67.777  63.855  63.825  1.00  0.00           O
ATOM     16  CA2 CYSTA   1      68.397  61.735  62.964  1.00  0.00           C
ATOM     19  C11 CYSTA   1      64.657  63.125  61.405  1.00  0.00           C
ATOM     21  O11 CYSTA   1      64.527  63.705  60.094  1.00  0.00           O
ATOM     22  CX1 CYSTA   1      65.687  64.135  59.625  1.00  0.00           C
ATOM     23  OX1 CYSTA   1      66.767  63.635  59.895  1.00  0.00           O
ATOM     24  CX2 CYSTA   1      65.527  65.305  58.675  1.00  0.00           C
ATOM     27  C12 CYSTA   1      63.867  61.785  61.574  1.00  0.00           C
ATOM     30  O12 CYSTA   1      62.467  61.885  61.306  1.00  0.00           O
ATOM     31  CD1 CYSTA   1      62.137  61.665  60.044  1.00  0.00           C
ATOM     32  OD1 CYSTA   1      62.897  61.365  59.124  1.00  0.00           O
ATOM     33  CD2 CYSTA   1      60.657  61.925  59.874  1.00  0.00           C
ATOM     36  CA3 CYSTA   1      68.347  61.375  61.494  1.00  0.00           C
ATOM     39  CA4 CYSTA   1      68.947  59.965  61.306  1.00  0.00           C
ATOM     42  CA5 CYSTA   1      68.497  59.435  59.954  1.00  0.00           C
ATOM     45  CA6 CYSTA   1      69.507  58.585  59.184  1.00  0.00           C
ATOM     48  CA7 CYSTA   1      69.257  58.935  57.724  1.00  0.00           C
ATOM     51  CA8 CYSTA   1      69.657  57.915  56.655  1.00  0.00           C
ATOM     54  CA9 CYSTA   1      69.457  58.515  55.254  1.00  0.00           C
ATOM     57 0CA1 CYSTA   1      68.167  59.345  55.125  1.00  0.00           C
ATOM     60 1CA1 CYSTA   1      67.957  59.965  53.745  1.00  0.00           C
ATOM     63 2CA1 CYSTA   1      66.667  60.785  53.684  1.00  0.00           C
ATOM     66 3CA1 CYSTA   1      66.517  61.485  52.334  1.00  0.00           C
ATOM     69 4CA1 CYSTA   1      65.257  62.355  52.215  1.00  0.00           C
ATOM     72 5CA1 CYSTA   1      65.187  63.025  50.844  1.00  0.00           C
ATOM     75 6CA1 CYSTA   1      64.017  64.005  50.704  1.00  0.00           C
ATOM     79  CD3 CYSTA   1      60.407  62.745  58.594  1.00  0.00           C
ATOM     82  CD4 CYSTA   1      61.067  64.125  58.605  1.00  0.00           C
ATOM     85  CD5 CYSTA   1      60.947  64.825  57.255  1.00  0.00           C
ATOM     88  CD6 CYSTA   1      61.597  66.205  57.234  1.00  0.00           C
ATOM     91  CD7 CYSTA   1      61.737  66.775  55.825  1.00  0.00           C
ATOM     94  CD8 CYSTA   1      62.357  68.165  55.834  1.00  0.00           C
ATOM     97  CD9 CYSTA   1      62.467  68.815  54.454  1.00  0.00           C
ATOM    100 0CD1 CYSTA   1      63.497  68.125  53.544  1.00  0.00           C
ATOM    103 1CD1 CYSTA   1      63.737  68.925  52.264  1.00  0.00           C
ATOM    106 2CD1 CYSTA   1      64.507  68.125  51.204  1.00  0.00           C
ATOM    109 3CD1 CYSTA   1      64.747  68.915  49.914  1.00  0.00           C
ATOM    112 4CD1 CYSTA   1      63.467  69.195  49.114  1.00  0.00           C
ATOM    115 5CD1 CYSTA   1      63.747  69.955  47.814  1.00  0.00           C
ATOM    118 6CD1 CYSTA   1      62.477  70.225  47.005  1.00  0.00           C
ATOM    122  CX3 CYSTA   1      66.137  64.885  57.334  1.00  0.00           C
ATOM    125  CX4 CYSTA   1      66.167  65.975  56.274  1.00  0.00           C
ATOM    128  CX5 CYSTA   1      66.627  65.325  54.974  1.00  0.00           C
ATOM    131  CX6 CYSTA   1      67.197  66.285  53.934  1.00  0.00           C
ATOM    134  CX7 CYSTA   1      67.627  65.485  52.695  1.00  0.00           C
ATOM    137  CX8 CYSTA   1      68.387  66.315  51.655  1.00  0.00           C
ATOM    140  CX9 CYSTA   1      68.787  65.445  50.504  1.00  0.00           C
ATOM    142 0CX1 CYSTA   1      69.087  65.855  49.265  1.00  0.00           C
ATOM    144 1CX1 CYSTA   1      69.097  67.275  48.764  1.00  0.00           C
ATOM    147 2CX1 CYSTA   1      68.757  67.395  47.264  1.00  0.00           C
ATOM    150 3CX1 CYSTA   1      67.247  67.485  46.954  1.00  0.00           C
ATOM    153 4CX1 CYSTA   1      66.477  66.155  47.024  1.00  0.00           C
ATOM    156 5CX1 CYSTA   1      64.967  66.385  46.854  1.00  0.00           C
ATOM    159 6CX1 CYSTA   1      64.127  65.105  46.774  1.00  0.00           C
ATOM    162 7CX1 CYSTA   1      62.637  65.415  46.954  1.00  0.00           C
ATOM    165 8CX1 CYSTA   1      61.737  64.175  46.865  1.00  0.00           C
ATOM    169  N   SER A   2      67.497  61.495  66.104  1.00  0.00           N
ATOM    171  CA  SER A   2      68.897  61.555  66.484  1.00  0.00           C
ATOM    173  CB  SER A   2      69.007  61.865  67.984  1.00  0.00           C
ATOM    176  OG  SER A   2      69.037  63.285  68.134  1.00  0.00           O
ATOM    178  C   SER A   2      69.757  60.405  65.845  1.00  0.00           C
ATOM    179  O   SER A   2      69.277  59.765  64.924  1.00  0.00           O
ATOM    180  N   SER A   3      71.047  60.105  66.134  1.00  0.00           N
ATOM    182  CA  SER A   3      71.867  59.445  65.104  1.00  0.00           C
ATOM    184  CB  SER A   3      73.187  60.205  64.825  1.00  0.00           C
ATOM    187  OG  SER A   3      73.907  59.785  63.656  1.00  0.00           O
ATOM    189  C   SER A   3      72.177  57.975  65.234  1.00  0.00           C
ATOM    190  O   SER A   3      72.267  57.355  64.185  1.00  0.00           O
ATOM    191  N   THR A   4      72.377  57.285  66.384  1.00  0.00           N
ATOM    193  CA  THR A   4      72.007  57.455  67.804  1.00  0.00           C
ATOM    195  CB  THR A   4      73.257  57.615  68.674  1.00  0.00           C
ATOM    197  OG1 THR A   4      73.197  56.985  69.914  1.00  0.00           O
ATOM    199  CG2 THR A   4      73.517  59.095  68.975  1.00  0.00           C
ATOM    203  C   THR A   4      70.847  56.435  68.085  1.00  0.00           C
ATOM    204  O   THR A   4      70.197  56.475  67.064  1.00  0.00           O
ATOM    205  N   PRO A   5      70.267  55.555  68.984  1.00  0.00           N
ATOM    206  CD  PRO A   5      71.077  54.765  69.884  1.00  0.00           C
ATOM    209  CA  PRO A   5      69.057  54.725  68.594  1.00  0.00           C
ATOM    211  CB  PRO A   5      69.237  53.395  69.244  1.00  0.00           C
ATOM    214  CG  PRO A   5      70.727  53.335  69.474  1.00  0.00           C
ATOM    217  C   PRO A   5      67.527  55.075  68.725  1.00  0.00           C
ATOM    218  O   PRO A   5      67.117  55.955  68.035  1.00  0.00           O
ATOM    219  N   PRO A   6      66.487  54.575  69.374  1.00  0.00           N
ATOM    220  CD  PRO A   6      65.507  53.895  68.485  1.00  0.00           C
ATOM    223  CA  PRO A   6      65.717  55.675  69.965  1.00  0.00           C
ATOM    225  CB  PRO A   6      64.417  55.855  69.174  1.00  0.00           C
ATOM    228  CG  PRO A   6      64.097  54.425  68.825  1.00  0.00           C
ATOM    231  C   PRO A   6      65.507  55.285  71.354  1.00  0.00           C
ATOM    232  O   PRO A   6      65.257  54.125  71.674  1.00  0.00           O
ATOM    233  N   ASP A   7      65.717  56.305  72.156  1.00  0.00           N
ATOM    235  CA  ASP A   7      66.437  56.295  73.375  1.00  0.00           C
ATOM    237  CB  ASP A   7      67.307  55.025  73.594  1.00  0.00           C
ATOM    240  CG  ASP A   7      67.447  54.725  75.055  1.00  0.00           C
ATOM    241  OD1 ASP A   7      66.427  54.975  75.744  1.00  0.00           O
ATOM    242  OD2 ASP A   7      68.487  54.185  75.494  1.00  0.00           O
ATOM    243  C   ASP A   7      67.107  57.635  73.164  1.00  0.00           C
ATOM    244  O   ASP A   7      67.877  57.875  72.244  1.00  0.00           O
ATOM    245  N   GLN A   8      66.597  58.645  73.854  1.00  0.00           N
ATOM    247  CA  GLN A   8      66.467  60.005  73.325  1.00  0.00           C
ATOM    249  CB  GLN A   8      65.487  60.745  74.435  1.00  0.00           C
ATOM    252  CG  GLN A   8      63.997  61.295  74.735  1.00  0.00           C
ATOM    255  CD  GLN A   8      63.177  60.845  75.974  1.00  0.00           C
ATOM    256  OE1 GLN A   8      63.597  61.125  77.094  1.00  0.00           O
ATOM    257  NE2 GLN A   8      61.967  60.275  75.775  1.00  0.00           N
ATOM    260  C   GLN A   8      67.787  60.865  73.345  1.00  0.00           C
ATOM    261  O   GLN A   8      67.807  61.405  74.424  1.00  0.00           O
ATOM    262  N   ARG A   9      68.767  61.135  72.354  1.00  0.00           N
ATOM    264  CA  ARG A   9      69.897  62.195  72.445  1.00  0.00           C
ATOM    266  CB  ARG A   9      70.227  62.595  74.065  1.00  0.00           C
ATOM    269  CG  ARG A   9      70.267  61.915  75.645  1.00  0.00           C
ATOM    272  CD  ARG A   9      69.227  61.855  76.954  1.00  0.00           C
ATOM    275  NE  ARG A   9      69.547  60.815  77.985  1.00  0.00           N
ATOM    277  CZ  ARG A   9      68.947  60.645  79.165  1.00  0.00           C
ATOM    278  NH1 ARG A   9      69.547  61.015  80.274  1.00  0.00           N
ATOM    281  NH2 ARG A   9      67.787  60.085  79.354  1.00  0.00           N
ATOM    284  C   ARG A   9      71.117  62.485  71.244  1.00  0.00           C
ATOM    285  O   ARG A   9      72.177  61.905  71.285  1.00  0.00           O
ATOM    286  N   PRO A  10      71.237  63.455  70.164  1.00  0.00           N
ATOM    287  CD  PRO A  10      71.427  64.765  70.735  1.00  0.00           C
ATOM    290  CA  PRO A  10      72.237  63.615  68.954  1.00  0.00           C
ATOM    292  CB  PRO A  10      71.727  65.005  68.424  1.00  0.00           C
ATOM    295  CG  PRO A  10      71.117  65.735  69.615  1.00  0.00           C
ATOM    298  C   PRO A  10      72.377  62.975  67.524  1.00  0.00           C
ATOM    299  O   PRO A  10      71.397  62.475  67.084  1.00  0.00           O
ATOM    300  N   SER A  11      73.297  62.905  66.494  1.00  0.00           N
ATOM    302  CA  SER A  11      74.577  63.175  65.775  1.00  0.00           C
ATOM    304  CB  SER A  11      76.007  62.765  66.285  1.00  0.00           C
ATOM    307  OG  SER A  11      76.847  63.815  66.744  1.00  0.00           O
ATOM    309  C   SER A  11      74.597  64.125  64.564  1.00  0.00           C
ATOM    310  O   SER A  11      75.657  64.375  63.994  1.00  0.00           O
ATOM    311  N   ASP A  12      73.457  64.755  64.174  1.00  0.00           N
ATOM    313  CA  ASP A  12      73.397  66.135  63.664  1.00  0.00           C
ATOM    315  CB  ASP A  12      72.307  66.255  62.556  1.00  0.00           C
ATOM    318  CG  ASP A  12      72.347  67.535  61.714  1.00  0.00           C
ATOM    319  OD1 ASP A  12      72.787  68.595  62.215  1.00  0.00           O
ATOM    320  OD2 ASP A  12      71.807  67.485  60.564  1.00  0.00           O
ATOM    321  C   ASP A  12      73.217  67.035  64.895  1.00  0.00           C
ATOM    322  O   ASP A  12      72.487  68.005  65.004  1.00  0.00           O
ATOM    323  N   GLN A  13      73.917  66.565  65.935  1.00  0.00           N
ATOM    325  CA  GLN A  13      74.507  67.185  67.064  1.00  0.00           C
ATOM    327  CB  GLN A  13      75.237  66.045  67.824  1.00  0.00           C
ATOM    330  CG  GLN A  13      74.957  65.835  69.314  1.00  0.00           C
ATOM    333  CD  GLN A  13      75.587  64.525  69.805  1.00  0.00           C
ATOM    334  OE1 GLN A  13      76.547  64.015  69.255  1.00  0.00           O
ATOM    335  NE2 GLN A  13      75.017  63.875  70.845  1.00  0.00           N
ATOM    338  C   GLN A  13      75.527  68.165  66.554  1.00  0.00           C
ATOM    339  O   GLN A  13      76.357  67.845  65.704  1.00  0.00           O
ATOM    340  N   THR A  14      75.507  69.375  67.084  1.00  0.00           N
ATOM    342  CA  THR A  14      76.607  70.285  66.874  1.00  0.00           C
ATOM    344  CB  THR A  14      76.217  71.525  66.055  1.00  0.00           C
ATOM    346  OG1 THR A  14      75.357  72.425  66.734  1.00  0.00           O
ATOM    348  CG2 THR A  14      75.457  71.065  64.794  1.00  0.00           C
ATOM    352  C   THR A  14      77.077  70.555  68.275  1.00  0.00           C
ATOM    353  O   THR A  14      76.317  71.055  69.115  1.00  0.00           O
ATOM    354  N   ALA A  15      78.307  70.145  68.625  1.00  0.00           N
ATOM    356  CA  ALA A  15      78.847  70.415  69.934  1.00  0.00           C
ATOM    358  CB  ALA A  15      80.127  69.585  70.184  1.00  0.00           C
ATOM    362  C   ALA A  15      79.087  71.905  70.225  1.00  0.00           C
ATOM    363  O   ALA A  15      79.537  72.645  69.335  1.00  0.00           O
ATOM    364  N   PRO A  16      78.877  72.405  71.434  1.00  0.00           N
ATOM    365  CD  PRO A  16      79.187  73.815  71.685  1.00  0.00           C
ATOM    368  CA  PRO A  16      78.007  71.855  72.445  1.00  0.00           C
ATOM    370  CB  PRO A  16      78.477  72.645  73.674  1.00  0.00           C
ATOM    373  CG  PRO A  16      78.817  74.055  73.156  1.00  0.00           C
ATOM    376  C   PRO A  16      76.527  72.085  72.125  1.00  0.00           C
ATOM    377  O   PRO A  16      76.147  73.165  71.705  1.00  0.00           O
ATOM    378  N   GLY A  17      75.657  71.065  72.335  1.00  0.00           N
ATOM    380  CA  GLY A  17      74.237  71.135  71.965  1.00  0.00           C
ATOM    383  C   GLY A  17      73.407  71.945  72.924  1.00  0.00           C
ATOM    384  O   GLY A  17      73.217  73.145  72.725  1.00  0.00           O
ATOM    385  N   THR A  18      72.817  71.335  73.984  1.00  0.00           N
ATOM    387  CA  THR A  18      71.997  72.095  74.934  1.00  0.00           C
ATOM    389  CB  THR A  18      70.477  72.105  74.674  1.00  0.00           C
ATOM    391  OG1 THR A  18      69.817  70.885  74.914  1.00  0.00           O
ATOM    393  CG2 THR A  18      70.187  72.535  73.224  1.00  0.00           C
ATOM    397  C   THR A  18      72.257  71.665  76.365  1.00  0.00           C
ATOM    398  O   THR A  18      72.837  70.615  76.634  1.00  0.00           O
ATOM    399  N   SER A  19      71.787  72.485  77.335  1.00  0.00           N
ATOM    401  CA  SER A  19      71.787  72.105  78.764  1.00  0.00           C
ATOM    403  CB  SER A  19      71.387  73.235  79.755  1.00  0.00           C
ATOM    406  OG  SER A  19      72.337  74.275  79.755  1.00  0.00           O
ATOM    408  C   SER A  19      70.857  70.945  79.065  1.00  0.00           C
ATOM    409  O   SER A  19      70.907  70.335  80.125  1.00  0.00           O
ATOM    410  N   SER A  20      69.967  70.595  78.125  1.00  0.00           N
ATOM    412  CA  SER A  20      69.107  69.425  78.215  1.00  0.00           C
ATOM    414  CB  SER A  20      67.697  69.655  77.615  1.00  0.00           C
ATOM    417  OG  SER A  20      67.037  70.785  78.195  1.00  0.00           O
ATOM    419  C   SER A  20      69.687  68.265  77.475  1.00  0.00           C
ATOM    420  O   SER A  20      69.207  67.155  77.585  1.00  0.00           O
ATOM    421  N   ARG A  21      70.747  68.455  76.694  1.00  0.00           N
ATOM    423  CA  ARG A  21      71.147  67.495  75.694  1.00  0.00           C
ATOM    425  CB  ARG A  21      70.197  67.675  74.454  1.00  0.00           C
ATOM    428  CG  ARG A  21      70.107  66.505  73.445  1.00  0.00           C
ATOM    431  CD  ARG A  21      68.987  66.635  72.354  1.00  0.00           C
ATOM    434  NE  ARG A  21      68.607  65.265  71.835  1.00  0.00           N
ATOM    436  CZ  ARG A  21      67.607  64.915  71.024  1.00  0.00           C
ATOM    437  NH1 ARG A  21      66.567  65.655  70.775  1.00  0.00           N
ATOM    440  NH2 ARG A  21      67.667  63.755  70.405  1.00  0.00           N
ATOM    443  C   ARG A  21      72.607  67.855  75.445  1.00  0.00           C
ATOM    444  O   ARG A  21      72.887  68.505  74.435  1.00  0.00           O
ATOM    445  N   PRO A  22      73.577  67.555  76.335  1.00  0.00           N
ATOM    446  CD  PRO A  22      73.437  66.885  77.615  1.00  0.00           C
ATOM    449  CA  PRO A  22      74.947  67.965  76.145  1.00  0.00           C
ATOM    451  CB  PRO A  22      75.487  68.195  77.564  1.00  0.00           C
ATOM    454  CG  PRO A  22      74.657  67.275  78.455  1.00  0.00           C
ATOM    457  C   PRO A  22      75.747  66.935  75.395  1.00  0.00           C
ATOM    458  O   PRO A  22      75.467  65.735  75.424  1.00  0.00           O
ATOM    459  N   ILE A  23      76.707  67.455  74.625  1.00  0.00           N
ATOM    461  CA  ILE A  23      77.207  66.855  73.415  1.00  0.00           C
ATOM    463  CB  ILE A  23      76.777  67.705  72.224  1.00  0.00           C
ATOM    465  CG2 ILE A  23      77.467  67.205  70.924  1.00  0.00           C
ATOM    469  CG1 ILE A  23      75.237  67.855  72.165  1.00  0.00           C
ATOM    472  CD  ILE A  23      74.397  66.595  72.406  1.00  0.00           C
ATOM    476  C   ILE A  23      78.707  66.895  73.406  1.00  0.00           C
ATOM    477  O   ILE A  23      79.297  67.925  73.715  1.00  0.00           O
ATOM    478  N   LEU A  24      79.357  65.795  73.016  1.00  0.00           N
ATOM    480  CA  LEU A  24      80.787  65.745  72.884  1.00  0.00           C
ATOM    482  CB  LEU A  24      81.217  64.265  73.005  1.00  0.00           C
ATOM    485  CG  LEU A  24      80.707  63.635  74.314  1.00  0.00           C
ATOM    487  CD1 LEU A  24      80.967  62.115  74.365  1.00  0.00           C
ATOM    491  CD2 LEU A  24      81.197  64.425  75.554  1.00  0.00           C
ATOM    495  C   LEU A  24      81.277  66.295  71.554  1.00  0.00           C
ATOM    496  O   LEU A  24      80.737  66.015  70.494  1.00  0.00           O
ATOM    497  N   SER A  25      82.377  67.085  71.594  1.00  0.00           N
ATOM    499  CA  SER A  25      83.197  67.325  70.414  1.00  0.00           C
ATOM    501  CB  SER A  25      84.157  68.525  70.585  1.00  0.00           C
ATOM    504  OG  SER A  25      85.077  68.325  71.664  1.00  0.00           O
ATOM    506  C   SER A  25      84.027  66.105  70.044  1.00  0.00           C
ATOM    507  O   SER A  25      84.227  65.195  70.854  1.00  0.00           O
ATOM    508  N   ALA A  26      84.567  66.035  68.814  1.00  0.00           N
ATOM    510  CA  ALA A  26      85.397  64.925  68.384  1.00  0.00           C
ATOM    512  CB  ALA A  26      85.827  65.185  66.935  1.00  0.00           C
ATOM    516  C   ALA A  26      86.627  64.675  69.255  1.00  0.00           C
ATOM    517  O   ALA A  26      86.877  63.565  69.715  1.00  0.00           O
ATOM    518  N   LYS A  27      87.367  65.745  69.604  1.00  0.00           N
ATOM    520  CA  LYS A  27      88.517  65.675  70.484  1.00  0.00           C
ATOM    522  CB  LYS A  27      89.167  67.065  70.624  1.00  0.00           C
ATOM    525  CG  LYS A  27      90.367  67.145  71.594  1.00  0.00           C
ATOM    528  CD  LYS A  27      91.467  66.125  71.254  1.00  0.00           C
ATOM    531  CE  LYS A  27      92.817  66.325  71.965  1.00  0.00           C
ATOM    534  NZ  LYS A  27      92.697  66.175  73.435  1.00  0.00           N
ATOM    538  C   LYS A  27      88.217  65.145  71.865  1.00  0.00           C
ATOM    539  O   LYS A  27      88.927  64.305  72.414  1.00  0.00           O
ATOM    540  N   GLU A  28      87.097  65.585  72.475  1.00  0.00           N
ATOM    542  CA  GLU A  28      86.577  65.025  73.695  1.00  0.00           C
ATOM    544  CB  GLU A  28      85.327  65.825  74.195  1.00  0.00           C
ATOM    547  CG  GLU A  28      85.607  67.295  74.625  1.00  0.00           C
ATOM    550  CD  GLU A  28      84.327  68.115  74.825  1.00  0.00           C
ATOM    551  OE1 GLU A  28      83.497  68.185  73.865  1.00  0.00           O
ATOM    552  OE2 GLU A  28      84.127  68.735  75.895  1.00  0.00           O
ATOM    553  C   GLU A  28      86.257  63.535  73.516  1.00  0.00           C
ATOM    554  O   GLU A  28      86.517  62.715  74.395  1.00  0.00           O
ATOM    555  N   ALA A  29      85.647  63.125  72.384  1.00  0.00           N
ATOM    557  CA  ALA A  29      85.117  61.775  72.185  1.00  0.00           C
ATOM    559  CB  ALA A  29      84.067  61.805  71.075  1.00  0.00           C
ATOM    563  C   ALA A  29      86.177  60.715  71.895  1.00  0.00           C
ATOM    564  O   ALA A  29      85.937  59.505  71.965  1.00  0.00           O
ATOM    565  N   GLN A  30      87.437  61.135  71.664  1.00  0.00           N
ATOM    567  CA  GLN A  30      88.617  60.275  71.685  1.00  0.00           C
ATOM    569  CB  GLN A  30      89.867  61.105  71.335  1.00  0.00           C
ATOM    572  CG  GLN A  30      89.837  61.645  69.884  1.00  0.00           C
ATOM    575  CD  GLN A  30      91.107  62.405  69.525  1.00  0.00           C
ATOM    576  OE1 GLN A  30      91.097  63.565  69.115  1.00  0.00           O
ATOM    577  NE2 GLN A  30      92.267  61.725  69.634  1.00  0.00           N
ATOM    580  C   GLN A  30      88.877  59.555  73.005  1.00  0.00           C
ATOM    581  O   GLN A  30      89.537  58.525  73.035  1.00  0.00           O
ATOM    582  N   ASN A  31      88.357  60.095  74.124  1.00  0.00           N
ATOM    584  CA  ASN A  31      88.527  59.475  75.435  1.00  0.00           C
ATOM    586  CB  ASN A  31      88.537  60.565  76.524  1.00  0.00           C
ATOM    589  CG  ASN A  31      89.767  61.465  76.375  1.00  0.00           C
ATOM    590  OD1 ASN A  31      90.737  61.175  75.674  1.00  0.00           O
ATOM    591  ND2 ASN A  31      89.727  62.605  77.094  1.00  0.00           N
ATOM    594  C   ASN A  31      87.387  58.525  75.764  1.00  0.00           C
ATOM    595  O   ASN A  31      87.407  57.875  76.814  1.00  0.00           O
ATOM    596  N   PHE A  32      86.367  58.385  74.895  1.00  0.00           N
ATOM    598  CA  PHE A  32      85.227  57.525  75.174  1.00  0.00           C
ATOM    600  CB  PHE A  32      83.907  58.285  75.414  1.00  0.00           C
ATOM    603  CG  PHE A  32      84.047  59.205  76.595  1.00  0.00           C
ATOM    604  CD1 PHE A  32      84.147  58.745  77.915  1.00  0.00           C
ATOM    606  CE1 PHE A  32      84.207  59.655  78.995  1.00  0.00           C
ATOM    608  CZ  PHE A  32      84.157  61.035  78.735  1.00  0.00           C
ATOM    610  CD2 PHE A  32      83.977  60.585  76.365  1.00  0.00           C
ATOM    612  CE2 PHE A  32      84.027  61.495  77.424  1.00  0.00           C
ATOM    614  C   PHE A  32      85.037  56.505  74.074  1.00  0.00           C
ATOM    615  O   PHE A  32      84.117  56.535  73.255  1.00  0.00           O
ATOM    616  N   ASP A  33      85.957  55.525  74.074  1.00  0.00           N
ATOM    618  CA  ASP A  33      85.907  54.335  73.264  1.00  0.00           C
ATOM    620  CB  ASP A  33      86.747  54.525  71.974  1.00  0.00           C
ATOM    623  CG  ASP A  33      88.237  54.335  72.165  1.00  0.00           C
ATOM    624  OD1 ASP A  33      88.837  54.815  73.156  1.00  0.00           O
ATOM    625  OD2 ASP A  33      88.777  53.645  71.265  1.00  0.00           O
ATOM    626  C   ASP A  33      86.357  53.155  74.115  1.00  0.00           C
ATOM    627  O   ASP A  33      86.807  53.315  75.244  1.00  0.00           O
ATOM    628  N   ALA A  34      86.207  51.915  73.614  1.00  0.00           N
ATOM    630  CA  ALA A  34      86.277  50.715  74.424  1.00  0.00           C
ATOM    632  CB  ALA A  34      85.957  49.475  73.564  1.00  0.00           C
ATOM    636  C   ALA A  34      87.577  50.505  75.184  1.00  0.00           C
ATOM    637  O   ALA A  34      87.567  50.155  76.365  1.00  0.00           O
ATOM    638  N   GLN A  35      88.747  50.785  74.555  1.00  0.00           N
ATOM    640  CA  GLN A  35      90.047  50.745  75.195  1.00  0.00           C
ATOM    642  CB  GLN A  35      91.207  51.065  74.195  1.00  0.00           C
ATOM    645  CG  GLN A  35      91.227  52.525  73.645  1.00  0.00           C
ATOM    648  CD  GLN A  35      92.267  52.785  72.564  1.00  0.00           C
ATOM    649  OE1 GLN A  35      92.027  53.375  71.515  1.00  0.00           O
ATOM    650  NE2 GLN A  35      93.517  52.315  72.795  1.00  0.00           N
ATOM    653  C   GLN A  35      90.157  51.655  76.425  1.00  0.00           C
ATOM    654  O   GLN A  35      90.787  51.295  77.415  1.00  0.00           O
ATOM    655  N   HIS A  36      89.547  52.855  76.395  1.00  0.00           N
ATOM    657  CA  HIS A  36      89.437  53.725  77.564  1.00  0.00           C
ATOM    659  CB  HIS A  36      88.877  55.105  77.174  1.00  0.00           C
ATOM    662  ND1 HIS A  36      90.327  56.005  75.274  1.00  0.00           N
ATOM    664  CG  HIS A  36      89.967  55.925  76.604  1.00  0.00           C
ATOM    665  CE1 HIS A  36      91.367  56.875  75.204  1.00  0.00           C
ATOM    667  NE2 HIS A  36      91.687  57.345  76.395  1.00  0.00           N
ATOM    668  CD2 HIS A  36      90.787  56.775  77.266  1.00  0.00           C
ATOM    670  C   HIS A  36      88.597  53.165  78.685  1.00  0.00           C
ATOM    671  O   HIS A  36      88.997  53.145  79.854  1.00  0.00           O
ATOM    672  N   TYR A  37      87.407  52.635  78.344  1.00  0.00           N
ATOM    674  CA  TYR A  37      86.517  52.005  79.295  1.00  0.00           C
ATOM    676  CB  TYR A  37      85.147  51.625  78.656  1.00  0.00           C
ATOM    679  CG  TYR A  37      84.257  52.835  78.595  1.00  0.00           C
ATOM    680  CD1 TYR A  37      84.447  53.815  77.594  1.00  0.00           C
ATOM    682  CE1 TYR A  37      83.617  54.945  77.535  1.00  0.00           C
ATOM    684  CZ  TYR A  37      82.607  55.115  78.475  1.00  0.00           C
ATOM    685  OH  TYR A  37      81.777  56.245  78.405  1.00  0.00           O
ATOM    687  CD2 TYR A  37      83.207  53.005  79.515  1.00  0.00           C
ATOM    689  CE2 TYR A  37      82.397  54.155  79.465  1.00  0.00           C
ATOM    691  C   TYR A  37      87.167  50.815  79.975  1.00  0.00           C
ATOM    692  O   TYR A  37      87.047  50.605  81.185  1.00  0.00           O
ATOM    693  N   PHE A  38      87.927  50.025  79.194  1.00  0.00           N
ATOM    695  CA  PHE A  38      88.547  48.795  79.626  1.00  0.00           C
ATOM    697  CB  PHE A  38      88.437  47.765  78.484  1.00  0.00           C
ATOM    700  CG  PHE A  38      87.007  47.425  78.154  1.00  0.00           C
ATOM    701  CD1 PHE A  38      85.977  47.435  79.114  1.00  0.00           C
ATOM    703  CE1 PHE A  38      84.697  46.975  78.785  1.00  0.00           C
ATOM    705  CZ  PHE A  38      84.427  46.545  77.485  1.00  0.00           C
ATOM    707  CD2 PHE A  38      86.707  47.035  76.845  1.00  0.00           C
ATOM    709  CE2 PHE A  38      85.417  46.635  76.494  1.00  0.00           C
ATOM    711  C   PHE A  38      90.007  48.925  80.044  1.00  0.00           C
ATOM    712  O   PHE A  38      90.667  47.915  80.285  1.00  0.00           O
ATOM    713  N   ALA A  39      90.517  50.155  80.196  1.00  0.00           N
ATOM    715  CA  ALA A  39      91.877  50.465  80.615  1.00  0.00           C
ATOM    717  CB  ALA A  39      92.037  51.995  80.736  1.00  0.00           C
ATOM    721  C   ALA A  39      92.297  49.815  81.925  1.00  0.00           C
ATOM    722  O   ALA A  39      91.517  49.685  82.864  1.00  0.00           O
ATOM    723  N   SER A  40      93.537  49.325  82.024  1.00  0.00           N
ATOM    725  CA  SER A  40      94.007  48.685  83.245  1.00  0.00           C
ATOM    727  CB  SER A  40      95.087  47.625  82.955  1.00  0.00           C
ATOM    730  OG  SER A  40      96.167  48.225  82.234  1.00  0.00           O
ATOM    732  C   SER A  40      94.527  49.705  84.244  1.00  0.00           C
ATOM    733  O   SER A  40      94.947  50.805  83.895  1.00  0.00           O
ATOM    734  N   LEU A  41      94.507  49.365  85.555  1.00  0.00           N
ATOM    736  CA  LEU A  41      94.957  50.285  86.574  1.00  0.00           C
ATOM    738  CB  LEU A  41      94.017  50.185  87.785  1.00  0.00           C
ATOM    741  CG  LEU A  41      94.177  51.295  88.844  1.00  0.00           C
ATOM    743  CD1 LEU A  41      94.327  52.705  88.255  1.00  0.00           C
ATOM    747  CD2 LEU A  41      92.917  51.255  89.715  1.00  0.00           C
ATOM    751  C   LEU A  41      96.417  50.045  86.986  1.00  0.00           C
ATOM    752  O   LEU A  41      97.077  50.875  87.615  1.00  0.00           O
ATOM    753  N   THR A  42      96.997  48.915  86.544  1.00  0.00           N
ATOM    755  CA  THR A  42      98.387  48.565  86.825  1.00  0.00           C
ATOM    757  CB  THR A  42      98.617  47.065  86.925  1.00  0.00           C
ATOM    759  OG1 THR A  42      97.657  46.465  87.794  1.00  0.00           O
ATOM    761  CG2 THR A  42      99.997  46.785  87.535  1.00  0.00           C
ATOM    765  C   THR A  42      99.317  49.135  85.745  1.00  0.00           C
ATOM    766  O   THR A  42      99.237  48.715  84.585  1.00  0.00           O
ATOM    767  N   PRO A  43     100.227  50.085  86.025  1.00  0.00           N
ATOM    768  CD  PRO A  43     100.537  50.525  87.365  1.00  0.00           C
ATOM    771  CA  PRO A  43     101.267  50.505  85.094  1.00  0.00           C
ATOM    773  CB  PRO A  43     102.147  51.525  85.854  1.00  0.00           C
ATOM    776  CG  PRO A  43     101.517  51.695  87.244  1.00  0.00           C
ATOM    779  C   PRO A  43     102.077  49.365  84.524  1.00  0.00           C
ATOM    780  O   PRO A  43     102.527  48.495  85.266  1.00  0.00           O
ATOM    781  N   GLY A  44     102.297  49.385  83.204  1.00  0.00           N
ATOM    783  CA  GLY A  44     102.947  48.285  82.505  1.00  0.00           C
ATOM    786  C   GLY A  44     101.997  47.215  82.065  1.00  0.00           C
ATOM    787  O   GLY A  44     102.427  46.185  81.574  1.00  0.00           O
ATOM    788  N   ALA A  45     100.677  47.455  82.145  1.00  0.00           N
ATOM    790  CA  ALA A  45      99.667  46.525  81.694  1.00  0.00           C
ATOM    792  CB  ALA A  45      98.737  46.105  82.845  1.00  0.00           C
ATOM    796  C   ALA A  45      98.847  47.175  80.604  1.00  0.00           C
ATOM    797  O   ALA A  45      98.687  48.395  80.575  1.00  0.00           O
ATOM    798  N   ALA A  46      98.337  46.375  79.655  1.00  0.00           N
ATOM    800  CA  ALA A  46      97.517  46.875  78.574  1.00  0.00           C
ATOM    802  CB  ALA A  46      97.707  45.975  77.324  1.00  0.00           C
ATOM    806  C   ALA A  46      96.047  46.935  78.974  1.00  0.00           C
ATOM    807  O   ALA A  46      95.647  46.315  79.954  1.00  0.00           O
ATOM    808  N   ALA A  47      95.217  47.675  78.195  1.00  0.00           N
ATOM    810  CA  ALA A  47      93.767  47.665  78.285  1.00  0.00           C
ATOM    812  CB  ALA A  47      93.077  48.715  77.384  1.00  0.00           C
ATOM    816  C   ALA A  47      93.197  46.325  77.874  1.00  0.00           C
ATOM    817  O   ALA A  47      93.707  45.715  76.935  1.00  0.00           O
ATOM    818  N   TRP A  48      92.117  45.875  78.545  1.00  0.00           N
ATOM    820  CA  TRP A  48      91.457  44.645  78.175  1.00  0.00           C
ATOM    822  CB  TRP A  48      90.427  44.195  79.255  1.00  0.00           C
ATOM    825  CG  TRP A  48      89.607  42.975  78.974  1.00  0.00           C
ATOM    826  CD1 TRP A  48      90.107  41.705  78.774  1.00  0.00           C
ATOM    828  NE1 TRP A  48      89.057  40.825  78.615  1.00  0.00           N
ATOM    830  CE2 TRP A  48      87.877  41.485  78.735  1.00  0.00           C
ATOM    831  CD2 TRP A  48      88.167  42.845  78.974  1.00  0.00           C
ATOM    832  CE3 TRP A  48      87.127  43.745  79.194  1.00  0.00           C
ATOM    834  CZ3 TRP A  48      85.807  43.265  79.184  1.00  0.00           C
ATOM    836  CZ2 TRP A  48      86.577  41.025  78.674  1.00  0.00           C
ATOM    838  CH2 TRP A  48      85.537  41.925  78.895  1.00  0.00           C
ATOM    840  C   TRP A  48      90.927  44.665  76.744  1.00  0.00           C
ATOM    841  O   TRP A  48      90.327  45.635  76.274  1.00  0.00           O
ATOM    842  N   ASN A  49      91.257  43.605  76.005  1.00  0.00           N
ATOM    844  CA  ASN A  49      90.997  43.485  74.584  1.00  0.00           C
ATOM    846  CB  ASN A  49      92.247  43.845  73.715  1.00  0.00           C
ATOM    849  CG  ASN A  49      91.937  43.765  72.215  1.00  0.00           C
ATOM    850  OD1 ASN A  49      90.847  44.135  71.795  1.00  0.00           O
ATOM    851  ND2 ASN A  49      92.887  43.275  71.384  1.00  0.00           N
ATOM    854  C   ASN A  49      90.657  42.025  74.444  1.00  0.00           C
ATOM    855  O   ASN A  49      91.587  41.245  74.195  1.00  0.00           O
ATOM    856  N   PRO A  50      89.457  41.545  74.724  1.00  0.00           N
ATOM    857  CD  PRO A  50      88.267  42.345  75.035  1.00  0.00           C
ATOM    860  CA  PRO A  50      89.127  40.145  74.544  1.00  0.00           C
ATOM    862  CB  PRO A  50      87.717  39.995  75.094  1.00  0.00           C
ATOM    865  CG  PRO A  50      87.087  41.365  74.895  1.00  0.00           C
ATOM    868  C   PRO A  50      89.217  39.685  73.104  1.00  0.00           C
ATOM    869  O   PRO A  50      88.837  40.375  72.165  1.00  0.00           O
ATOM    870  N   SER A  51      89.697  38.445  72.945  1.00  0.00           N
ATOM    872  CA  SER A  51      89.357  37.625  71.814  1.00  0.00           C
ATOM    874  CB  SER A  51      90.307  36.415  71.645  1.00  0.00           C
ATOM    877  OG  SER A  51      90.367  35.575  72.804  1.00  0.00           O
ATOM    879  C   SER A  51      87.927  37.135  72.014  1.00  0.00           C
ATOM    880  O   SER A  51      87.607  36.795  73.156  1.00  0.00           O
ATOM    881  N   PRO A  52      87.067  37.075  70.985  1.00  0.00           N
ATOM    882  CD  PRO A  52      87.417  37.475  69.625  1.00  0.00           C
ATOM    885  CA  PRO A  52      85.687  36.605  71.094  1.00  0.00           C
ATOM    887  CB  PRO A  52      85.117  36.675  69.656  1.00  0.00           C
ATOM    890  CG  PRO A  52      86.277  37.035  68.715  1.00  0.00           C
ATOM    893  C   PRO A  52      85.517  35.225  71.705  1.00  0.00           C
ATOM    894  O   PRO A  52      86.467  34.435  71.714  1.00  0.00           O
ATOM    895  N   ILE A  53      84.307  34.895  72.174  1.00  0.00           N
ATOM    897  CA  ILE A  53      83.937  33.595  72.725  1.00  0.00           C
ATOM    899  CB  ILE A  53      82.497  33.625  73.264  1.00  0.00           C
ATOM    901  CG2 ILE A  53      82.047  32.235  73.754  1.00  0.00           C
ATOM    905  CG1 ILE A  53      82.347  34.695  74.384  1.00  0.00           C
ATOM    908  CD  ILE A  53      80.897  34.955  74.825  1.00  0.00           C
ATOM    912  C   ILE A  53      84.127  32.475  71.705  1.00  0.00           C
ATOM    913  O   ILE A  53      83.627  32.545  70.585  1.00  0.00           O
ATOM    914  N   THR A  54      84.877  31.415  72.075  1.00  0.00           N
ATOM    916  CA  THR A  54      85.247  30.335  71.174  1.00  0.00           C
ATOM    918  CB  THR A  54      86.757  30.175  70.985  1.00  0.00           C
ATOM    920  OG1 THR A  54      87.347  31.385  70.505  1.00  0.00           O
ATOM    922  CG2 THR A  54      87.067  29.085  69.945  1.00  0.00           C
ATOM    926  C   THR A  54      84.727  29.065  71.795  1.00  0.00           C
ATOM    927  O   THR A  54      85.007  28.775  72.955  1.00  0.00           O
ATOM    928  N   LEU A  55      83.927  28.275  71.055  1.00  0.00           N
ATOM    930  CA  LEU A  55      83.277  27.115  71.615  1.00  0.00           C
ATOM    932  CB  LEU A  55      81.837  26.975  71.064  1.00  0.00           C
ATOM    935  CG  LEU A  55      80.937  28.195  71.344  1.00  0.00           C
ATOM    937  CD1 LEU A  55      79.547  27.935  70.764  1.00  0.00           C
ATOM    941  CD2 LEU A  55      80.827  28.545  72.844  1.00  0.00           C
ATOM    945  C   LEU A  55      84.077  25.835  71.335  1.00  0.00           C
ATOM    946  O   LEU A  55      84.747  25.765  70.304  1.00  0.00           O
ATOM    947  N   PRO A  56      84.087  24.835  72.215  1.00  0.00           N
ATOM    948  CD  PRO A  56      83.497  24.895  73.544  1.00  0.00           C
ATOM    951  CA  PRO A  56      84.987  23.695  72.064  1.00  0.00           C
ATOM    953  CB  PRO A  56      85.167  23.215  73.524  1.00  0.00           C
ATOM    956  CG  PRO A  56      83.837  23.545  74.174  1.00  0.00           C
ATOM    959  C   PRO A  56      84.357  22.575  71.254  1.00  0.00           C
ATOM    960  O   PRO A  56      83.137  22.525  71.064  1.00  0.00           O
ATOM    961  N   ALA A  57      85.177  21.625  70.775  1.00  0.00           N
ATOM    963  CA  ALA A  57      84.717  20.445  70.085  1.00  0.00           C
ATOM    965  CB  ALA A  57      85.897  19.685  69.465  1.00  0.00           C
ATOM    969  C   ALA A  57      83.787  19.575  70.924  1.00  0.00           C
ATOM    970  O   ALA A  57      82.847  18.955  70.424  1.00  0.00           O
ATOM    971  N   GLN A  58      84.047  19.555  72.235  1.00  0.00           N
ATOM    973  CA  GLN A  58      83.227  18.915  73.215  1.00  0.00           C
ATOM    975  CB  GLN A  58      83.917  17.565  73.505  1.00  0.00           C
ATOM    978  CG  GLN A  58      83.467  16.415  72.564  1.00  0.00           C
ATOM    981  CD  GLN A  58      81.937  16.275  72.475  1.00  0.00           C
ATOM    982  OE1 GLN A  58      81.277  15.975  73.474  1.00  0.00           O
ATOM    983  NE2 GLN A  58      81.347  16.505  71.274  1.00  0.00           N
ATOM    986  C   GLN A  58      83.067  19.765  74.485  1.00  0.00           C
ATOM    987  O   GLN A  58      84.077  20.135  75.085  1.00  0.00           O
ATOM    988  N   PRO A  59      81.877  20.175  74.945  1.00  0.00           N
ATOM    989  CD  PRO A  59      80.577  19.675  74.485  1.00  0.00           C
ATOM    992  CA  PRO A  59      81.727  20.855  76.225  1.00  0.00           C
ATOM    994  CB  PRO A  59      80.267  21.335  76.195  1.00  0.00           C
ATOM    997  CG  PRO A  59      79.547  20.185  75.484  1.00  0.00           C
ATOM   1000  C   PRO A  59      81.987  19.945  77.415  1.00  0.00           C
ATOM   1001  O   PRO A  59      81.667  18.755  77.345  1.00  0.00           O
ATOM   1002  N   ASP A  60      82.537  20.485  78.516  1.00  0.00           N
ATOM   1004  CA  ASP A  60      82.717  19.775  79.766  1.00  0.00           C
ATOM   1006  CB  ASP A  60      83.437  20.695  80.794  1.00  0.00           C
ATOM   1009  CG  ASP A  60      84.697  21.315  80.234  1.00  0.00           C
ATOM   1010  OD1 ASP A  60      85.697  20.625  79.935  1.00  0.00           O
ATOM   1011  OD2 ASP A  60      84.697  22.565  80.055  1.00  0.00           O
ATOM   1012  C   ASP A  60      81.387  19.295  80.364  1.00  0.00           C
ATOM   1013  O   ASP A  60      81.267  18.195  80.895  1.00  0.00           O
ATOM   1014  N   PHE A  61      80.337  20.145  80.266  1.00  0.00           N
ATOM   1016  CA  PHE A  61      79.027  19.815  80.755  1.00  0.00           C
ATOM   1018  CB  PHE A  61      78.687  20.595  82.055  1.00  0.00           C
ATOM   1021  CG  PHE A  61      79.717  20.315  83.115  1.00  0.00           C
ATOM   1022  CD1 PHE A  61      79.617  19.165  83.925  1.00  0.00           C
ATOM   1024  CE1 PHE A  61      80.547  18.915  84.935  1.00  0.00           C
ATOM   1026  CZ  PHE A  61      81.597  19.815  85.155  1.00  0.00           C
ATOM   1028  CD2 PHE A  61      80.787  21.195  83.335  1.00  0.00           C
ATOM   1030  CE2 PHE A  61      81.727  20.945  84.346  1.00  0.00           C
ATOM   1032  C   PHE A  61      77.957  20.155  79.734  1.00  0.00           C
ATOM   1033  O   PHE A  61      78.097  21.045  78.895  1.00  0.00           O
ATOM   1034  N   VAL A  62      76.837  19.435  79.814  1.00  0.00           N
ATOM   1036  CA  VAL A  62      75.677  19.625  78.984  1.00  0.00           C
ATOM   1038  CB  VAL A  62      75.497  18.515  77.964  1.00  0.00           C
ATOM   1040  CG1 VAL A  62      74.167  18.665  77.195  1.00  0.00           C
ATOM   1044  CG2 VAL A  62      76.677  18.525  76.974  1.00  0.00           C
ATOM   1048  C   VAL A  62      74.477  19.665  79.906  1.00  0.00           C
ATOM   1049  O   VAL A  62      74.237  18.755  80.695  1.00  0.00           O
ATOM   1050  N   VAL A  63      73.687  20.725  79.824  1.00  0.00           N
ATOM   1052  CA  VAL A  63      72.407  20.815  80.485  1.00  0.00           C
ATOM   1054  CB  VAL A  63      72.167  22.185  81.095  1.00  0.00           C
ATOM   1056  CG1 VAL A  63      70.797  22.235  81.795  1.00  0.00           C
ATOM   1060  CG2 VAL A  63      73.287  22.455  82.104  1.00  0.00           C
ATOM   1064  C   VAL A  63      71.327  20.475  79.486  1.00  0.00           C
ATOM   1065  O   VAL A  63      71.287  20.995  78.364  1.00  0.00           O
ATOM   1066  N   GLY A  64      70.427  19.545  79.824  1.00  0.00           N
ATOM   1068  CA  GLY A  64      69.347  19.235  78.934  1.00  0.00           C
ATOM   1071  C   GLY A  64      68.237  18.535  79.655  1.00  0.00           C
ATOM   1072  O   GLY A  64      68.297  18.335  80.864  1.00  0.00           O
ATOM   1073  N   PRO A  65      67.197  18.155  78.914  1.00  0.00           N
ATOM   1074  CD  PRO A  65      67.197  18.295  77.464  1.00  0.00           C
ATOM   1077  CA  PRO A  65      66.187  17.215  79.384  1.00  0.00           C
ATOM   1079  CB  PRO A  65      65.197  17.105  78.215  1.00  0.00           C
ATOM   1082  CG  PRO A  65      65.897  17.685  76.974  1.00  0.00           C
ATOM   1085  C   PRO A  65      66.737  15.875  79.814  1.00  0.00           C
ATOM   1086  O   PRO A  65      67.627  15.345  79.165  1.00  0.00           O
ATOM   1087  N   ALA A  66      66.187  15.315  80.914  1.00  0.00           N
ATOM   1089  CA  ALA A  66      66.547  14.025  81.454  1.00  0.00           C
ATOM   1091  CB  ALA A  66      65.757  13.765  82.745  1.00  0.00           C
ATOM   1095  C   ALA A  66      66.317  12.895  80.475  1.00  0.00           C
ATOM   1096  O   ALA A  66      65.307  12.815  79.775  1.00  0.00           O
ATOM   1097  N   GLY A  67      67.317  11.995  80.424  1.00  0.00           N
ATOM   1099  CA  GLY A  67      67.327  10.815  79.565  1.00  0.00           C
ATOM   1102  C   GLY A  67      67.487  11.125  78.104  1.00  0.00           C
ATOM   1103  O   GLY A  67      67.157  10.325  77.234  1.00  0.00           O
ATOM   1104  N   THR A  68      68.037  12.305  77.804  1.00  0.00           N
ATOM   1106  CA  THR A  68      68.467  12.645  76.465  1.00  0.00           C
ATOM   1108  CB  THR A  68      68.197  14.105  76.085  1.00  0.00           C
ATOM   1110  OG1 THR A  68      66.817  14.415  76.165  1.00  0.00           O
ATOM   1112  CG2 THR A  68      68.617  14.405  74.634  1.00  0.00           C
ATOM   1116  C   THR A  68      69.957  12.335  76.405  1.00  0.00           C
ATOM   1117  O   THR A  68      70.697  12.605  77.345  1.00  0.00           O
ATOM   1118  N   GLN A  69      70.427  11.725  75.295  1.00  0.00           N
ATOM   1120  CA  GLN A  69      71.837  11.505  75.015  1.00  0.00           C
ATOM   1122  CB  GLN A  69      72.037  10.875  73.604  1.00  0.00           C
ATOM   1125  CG  GLN A  69      71.567   9.395  73.544  1.00  0.00           C
ATOM   1128  CD  GLN A  69      71.717   8.715  72.174  1.00  0.00           C
ATOM   1129  OE1 GLN A  69      72.667   8.905  71.424  1.00  0.00           O
ATOM   1130  NE2 GLN A  69      70.747   7.845  71.825  1.00  0.00           N
ATOM   1133  C   GLN A  69      72.727  12.735  75.184  1.00  0.00           C
ATOM   1134  O   GLN A  69      72.357  13.845  74.825  1.00  0.00           O
ATOM   1135  N   GLY A  70      73.927  12.565  75.775  1.00  0.00           N
ATOM   1137  CA  GLY A  70      74.867  13.655  75.974  1.00  0.00           C
ATOM   1140  C   GLY A  70      74.597  14.545  77.164  1.00  0.00           C
ATOM   1141  O   GLY A  70      75.417  15.385  77.494  1.00  0.00           O
ATOM   1142  N   VAL A  71      73.467  14.395  77.864  1.00  0.00           N
ATOM   1144  CA  VAL A  71      73.087  15.285  78.946  1.00  0.00           C
ATOM   1146  CB  VAL A  71      71.567  15.345  79.074  1.00  0.00           C
ATOM   1148  CG1 VAL A  71      71.117  16.165  80.304  1.00  0.00           C
ATOM   1152  CG2 VAL A  71      71.027  16.015  77.804  1.00  0.00           C
ATOM   1156  C   VAL A  71      73.747  14.935  80.274  1.00  0.00           C
ATOM   1157  O   VAL A  71      73.527  13.875  80.864  1.00  0.00           O
ATOM   1158  N   THR A  72      74.557  15.875  80.825  1.00  0.00           N
ATOM   1160  CA  THR A  72      75.207  15.665  82.104  1.00  0.00           C
ATOM   1162  CB  THR A  72      76.647  16.195  82.195  1.00  0.00           C
ATOM   1164  OG1 THR A  72      76.807  17.605  82.024  1.00  0.00           O
ATOM   1166  CG2 THR A  72      77.447  15.545  81.064  1.00  0.00           C
ATOM   1170  C   THR A  72      74.327  16.175  83.224  1.00  0.00           C
ATOM   1171  O   THR A  72      74.147  15.505  84.235  1.00  0.00           O
ATOM   1172  N   HIS A  73      73.607  17.295  83.045  1.00  0.00           N
ATOM   1174  CA  HIS A  73      72.817  17.885  84.124  1.00  0.00           C
ATOM   1176  CB  HIS A  73      73.547  19.065  84.804  1.00  0.00           C
ATOM   1179  ND1 HIS A  73      76.037  18.465  84.854  1.00  0.00           N
ATOM   1181  CG  HIS A  73      74.807  18.595  85.475  1.00  0.00           C
ATOM   1182  CE1 HIS A  73      76.897  17.955  85.774  1.00  0.00           C
ATOM   1184  NE2 HIS A  73      76.307  17.765  86.945  1.00  0.00           N
ATOM   1185  CD2 HIS A  73      75.007  18.195  86.755  1.00  0.00           C
ATOM   1187  C   HIS A  73      71.447  18.315  83.645  1.00  0.00           C
ATOM   1188  O   HIS A  73      71.197  18.495  82.454  1.00  0.00           O
ATOM   1189  N   THR A  74      70.467  18.435  84.565  1.00  0.00           N
ATOM   1191  CA  THR A  74      69.087  18.765  84.194  1.00  0.00           C
ATOM   1193  CB  THR A  74      68.077  17.775  84.766  1.00  0.00           C
ATOM   1195  OG1 THR A  74      68.377  17.505  86.124  1.00  0.00           O
ATOM   1197  CG2 THR A  74      68.247  16.435  84.016  1.00  0.00           C
ATOM   1201  C   THR A  74      68.707  20.145  84.674  1.00  0.00           C
ATOM   1202  O   THR A  74      67.677  20.705  84.275  1.00  0.00           O
ATOM   1203  N   THR A  75      69.577  20.745  85.514  1.00  0.00           N
ATOM   1205  CA  THR A  75      69.517  22.115  85.994  1.00  0.00           C
ATOM   1207  CB  THR A  75      69.277  22.245  87.505  1.00  0.00           C
ATOM   1209  OG1 THR A  75      70.217  21.485  88.265  1.00  0.00           O
ATOM   1211  CG2 THR A  75      67.877  21.705  87.815  1.00  0.00           C
ATOM   1215  C   THR A  75      70.807  22.795  85.615  1.00  0.00           C
ATOM   1216  O   THR A  75      71.877  22.195  85.685  1.00  0.00           O
ATOM   1217  N   ILE A  76      70.767  24.075  85.184  1.00  0.00           N
ATOM   1219  CA  ILE A  76      71.957  24.895  84.964  1.00  0.00           C
ATOM   1221  CB  ILE A  76      71.667  26.255  84.325  1.00  0.00           C
ATOM   1223  CG2 ILE A  76      72.977  27.055  84.145  1.00  0.00           C
ATOM   1227  CG1 ILE A  76      70.957  26.075  82.964  1.00  0.00           C
ATOM   1230  CD  ILE A  76      70.507  27.385  82.324  1.00  0.00           C
ATOM   1234  C   ILE A  76      72.787  25.045  86.225  1.00  0.00           C
ATOM   1235  O   ILE A  76      74.017  24.955  86.174  1.00  0.00           O
ATOM   1236  N   GLN A  77      72.147  25.195  87.406  1.00  0.00           N
ATOM   1238  CA  GLN A  77      72.867  25.305  88.656  1.00  0.00           C
ATOM   1240  CB  GLN A  77      71.887  25.505  89.835  1.00  0.00           C
ATOM   1243  CG  GLN A  77      72.577  25.885  91.165  1.00  0.00           C
ATOM   1246  CD  GLN A  77      73.427  27.145  90.965  1.00  0.00           C
ATOM   1247  OE1 GLN A  77      72.907  28.155  90.475  1.00  0.00           O
ATOM   1248  NE2 GLN A  77      74.727  27.095  91.294  1.00  0.00           N
ATOM   1251  C   GLN A  77      73.757  24.105  88.974  1.00  0.00           C
ATOM   1252  O   GLN A  77      74.917  24.285  89.305  1.00  0.00           O
ATOM   1253  N   ALA A  78      73.257  22.865  88.794  1.00  0.00           N
ATOM   1255  CA  ALA A  78      74.037  21.665  89.044  1.00  0.00           C
ATOM   1257  CB  ALA A  78      73.137  20.435  88.884  1.00  0.00           C
ATOM   1261  C   ALA A  78      75.287  21.515  88.175  1.00  0.00           C
ATOM   1262  O   ALA A  78      76.367  21.165  88.645  1.00  0.00           O
ATOM   1263  N   ALA A  79      75.167  21.835  86.865  1.00  0.00           N
ATOM   1265  CA  ALA A  79      76.317  21.925  85.975  1.00  0.00           C
ATOM   1267  CB  ALA A  79      75.847  22.255  84.544  1.00  0.00           C
ATOM   1271  C   ALA A  79      77.347  22.975  86.395  1.00  0.00           C
ATOM   1272  O   ALA A  79      78.557  22.755  86.354  1.00  0.00           O
ATOM   1273  N   VAL A  80      76.857  24.165  86.814  1.00  0.00           N
ATOM   1275  CA  VAL A  80      77.687  25.225  87.365  1.00  0.00           C
ATOM   1277  CB  VAL A  80      76.897  26.525  87.555  1.00  0.00           C
ATOM   1279  CG1 VAL A  80      77.727  27.585  88.294  1.00  0.00           C
ATOM   1283  CG2 VAL A  80      76.497  27.105  86.185  1.00  0.00           C
ATOM   1287  C   VAL A  80      78.387  24.785  88.645  1.00  0.00           C
ATOM   1288  O   VAL A  80      79.597  24.975  88.805  1.00  0.00           O
ATOM   1289  N   ASP A  81      77.687  24.125  89.585  1.00  0.00           N
ATOM   1291  CA  ASP A  81      78.267  23.525  90.785  1.00  0.00           C
ATOM   1293  CB  ASP A  81      77.167  22.805  91.614  1.00  0.00           C
ATOM   1296  CG  ASP A  81      76.167  23.775  92.234  1.00  0.00           C
ATOM   1297  OD1 ASP A  81      76.507  24.975  92.406  1.00  0.00           O
ATOM   1298  OD2 ASP A  81      75.087  23.285  92.655  1.00  0.00           O
ATOM   1299  C   ASP A  81      79.357  22.515  90.475  1.00  0.00           C
ATOM   1300  O   ASP A  81      80.447  22.575  91.054  1.00  0.00           O
ATOM   1301  N   ALA A  82      79.117  21.605  89.515  1.00  0.00           N
ATOM   1303  CA  ALA A  82      80.037  20.585  89.054  1.00  0.00           C
ATOM   1305  CB  ALA A  82      79.327  19.705  88.005  1.00  0.00           C
ATOM   1309  C   ALA A  82      81.347  21.155  88.494  1.00  0.00           C
ATOM   1310  O   ALA A  82      82.447  20.695  88.805  1.00  0.00           O
ATOM   1311  N   ALA A  83      81.257  22.215  87.675  1.00  0.00           N
ATOM   1313  CA  ALA A  83      82.407  22.975  87.205  1.00  0.00           C
ATOM   1315  CB  ALA A  83      81.907  24.055  86.214  1.00  0.00           C
ATOM   1319  C   ALA A  83      83.217  23.635  88.315  1.00  0.00           C
ATOM   1320  O   ALA A  83      84.447  23.515  88.376  1.00  0.00           O
ATOM   1321  N   ILE A  84      82.547  24.315  89.255  1.00  0.00           N
ATOM   1323  CA  ILE A  84      83.157  25.005  90.385  1.00  0.00           C
ATOM   1325  CB  ILE A  84      82.117  25.865  91.115  1.00  0.00           C
ATOM   1327  CG2 ILE A  84      82.677  26.445  92.435  1.00  0.00           C
ATOM   1331  CG1 ILE A  84      81.587  27.005  90.196  1.00  0.00           C
ATOM   1334  CD  ILE A  84      82.607  28.085  89.814  1.00  0.00           C
ATOM   1338  C   ILE A  84      83.907  24.095  91.344  1.00  0.00           C
ATOM   1339  O   ILE A  84      84.987  24.425  91.825  1.00  0.00           O
ATOM   1340  N   ILE A  85      83.367  22.885  91.614  1.00  0.00           N
ATOM   1342  CA  ILE A  85      83.947  21.955  92.575  1.00  0.00           C
ATOM   1344  CB  ILE A  85      83.027  20.805  93.025  1.00  0.00           C
ATOM   1346  CG2 ILE A  85      81.887  21.385  93.895  1.00  0.00           C
ATOM   1350  CG1 ILE A  85      82.517  19.975  91.825  1.00  0.00           C
ATOM   1353  CD  ILE A  85      81.957  18.605  92.215  1.00  0.00           C
ATOM   1357  C   ILE A  85      85.247  21.325  92.126  1.00  0.00           C
ATOM   1358  O   ILE A  85      85.967  20.775  92.955  1.00  0.00           O
ATOM   1359  N   LYS A  86      85.607  21.385  90.825  1.00  0.00           N
ATOM   1361  CA  LYS A  86      86.917  20.965  90.354  1.00  0.00           C
ATOM   1363  CB  LYS A  86      87.037  21.075  88.794  1.00  0.00           C
ATOM   1366  CG  LYS A  86      86.117  20.105  88.025  1.00  0.00           C
ATOM   1369  CD  LYS A  86      86.387  20.085  86.495  1.00  0.00           C
ATOM   1372  CE  LYS A  86      85.237  19.435  85.704  1.00  0.00           C
ATOM   1375  NZ  LYS A  86      85.377  19.475  84.235  1.00  0.00           N
ATOM   1379  C   LYS A  86      88.067  21.715  91.016  1.00  0.00           C
ATOM   1380  O   LYS A  86      88.997  21.105  91.535  1.00  0.00           O
ATOM   1381  N   ARG A  87      87.947  23.065  91.085  1.00  0.00           N
ATOM   1383  CA  ARG A  87      88.897  23.995  91.694  1.00  0.00           C
ATOM   1385  CB  ARG A  87      89.487  23.565  93.075  1.00  0.00           C
ATOM   1388  CG  ARG A  87      88.437  23.125  94.124  1.00  0.00           C
ATOM   1391  CD  ARG A  87      87.347  24.155  94.415  1.00  0.00           C
ATOM   1394  NE  ARG A  87      86.357  23.495  95.315  1.00  0.00           N
ATOM   1396  CZ  ARG A  87      85.127  23.945  95.545  1.00  0.00           C
ATOM   1397  NH1 ARG A  87      84.667  25.065  95.035  1.00  0.00           N
ATOM   1400  NH2 ARG A  87      84.367  23.275  96.375  1.00  0.00           N
ATOM   1403  C   ARG A  87      89.987  24.385  90.704  1.00  0.00           C
ATOM   1404  O   ARG A  87      91.157  24.595  91.045  1.00  0.00           O
ATOM   1405  N   THR A  88      89.627  24.455  89.415  1.00  0.00           N
ATOM   1407  CA  THR A  88      90.587  24.565  88.325  1.00  0.00           C
ATOM   1409  CB  THR A  88      90.237  23.695  87.135  1.00  0.00           C
ATOM   1411  OG1 THR A  88      91.227  23.735  86.124  1.00  0.00           O
ATOM   1413  CG2 THR A  88      88.897  24.085  86.484  1.00  0.00           C
ATOM   1417  C   THR A  88      90.787  25.995  87.864  1.00  0.00           C
ATOM   1418  O   THR A  88      89.877  26.815  87.885  1.00  0.00           O
ATOM   1419  N   ASN A  89      92.007  26.315  87.395  1.00  0.00           N
ATOM   1421  CA  ASN A  89      92.277  27.605  86.785  1.00  0.00           C
ATOM   1423  CB  ASN A  89      93.817  27.925  86.805  1.00  0.00           C
ATOM   1426  CG  ASN A  89      94.437  27.815  88.215  1.00  0.00           C
ATOM   1427  OD1 ASN A  89      93.777  27.555  89.214  1.00  0.00           O
ATOM   1428  ND2 ASN A  89      95.767  28.035  88.315  1.00  0.00           N
ATOM   1431  C   ASN A  89      91.727  27.665  85.345  1.00  0.00           C
ATOM   1432  O   ASN A  89      91.457  28.735  84.795  1.00  0.00           O
ATOM   1433  N   LYS A  90      91.527  26.495  84.705  1.00  0.00           N
ATOM   1435  CA  LYS A  90      90.947  26.385  83.376  1.00  0.00           C
ATOM   1437  CB  LYS A  90      91.077  24.975  82.715  1.00  0.00           C
ATOM   1440  CG  LYS A  90      92.467  24.765  82.085  1.00  0.00           C
ATOM   1443  CD  LYS A  90      92.717  23.395  81.414  1.00  0.00           C
ATOM   1446  CE  LYS A  90      91.837  23.025  80.196  1.00  0.00           C
ATOM   1449  NZ  LYS A  90      91.947  23.975  79.065  1.00  0.00           N
ATOM   1453  C   LYS A  90      89.537  26.915  83.185  1.00  0.00           C
ATOM   1454  O   LYS A  90      88.647  26.805  84.024  1.00  0.00           O
ATOM   1455  N   ARG A  91      89.307  27.515  81.995  1.00  0.00           N
ATOM   1457  CA  ARG A  91      88.007  27.815  81.474  1.00  0.00           C
ATOM   1459  CB  ARG A  91      88.087  28.695  80.204  1.00  0.00           C
ATOM   1462  CG  ARG A  91      86.727  28.965  79.535  1.00  0.00           C
ATOM   1465  CD  ARG A  91      86.737  30.035  78.434  1.00  0.00           C
ATOM   1468  NE  ARG A  91      87.077  31.345  79.054  1.00  0.00           N
ATOM   1470  CZ  ARG A  91      86.307  31.985  79.924  1.00  0.00           C
ATOM   1471  NH1 ARG A  91      85.077  31.625  80.224  1.00  0.00           N
ATOM   1474  NH2 ARG A  91      86.777  33.045  80.525  1.00  0.00           N
ATOM   1477  C   ARG A  91      87.167  26.585  81.165  1.00  0.00           C
ATOM   1478  O   ARG A  91      87.587  25.695  80.424  1.00  0.00           O
ATOM   1479  N   GLN A  92      85.937  26.575  81.694  1.00  0.00           N
ATOM   1481  CA  GLN A  92      85.047  25.445  81.554  1.00  0.00           C
ATOM   1483  CB  GLN A  92      84.707  24.825  82.915  1.00  0.00           C
ATOM   1486  CG  GLN A  92      85.957  24.225  83.585  1.00  0.00           C
ATOM   1489  CD  GLN A  92      85.527  23.645  84.915  1.00  0.00           C
ATOM   1490  OE1 GLN A  92      85.107  22.485  84.985  1.00  0.00           O
ATOM   1491  NE2 GLN A  92      85.537  24.485  85.984  1.00  0.00           N
ATOM   1494  C   GLN A  92      83.767  25.795  80.844  1.00  0.00           C
ATOM   1495  O   GLN A  92      83.237  26.905  80.945  1.00  0.00           O
ATOM   1496  N   TYR A  93      83.277  24.835  80.044  1.00  0.00           N
ATOM   1498  CA  TYR A  93      82.257  25.035  79.044  1.00  0.00           C
ATOM   1500  CB  TYR A  93      82.787  24.675  77.634  1.00  0.00           C
ATOM   1503  CG  TYR A  93      83.817  25.685  77.205  1.00  0.00           C
ATOM   1504  CD1 TYR A  93      85.187  25.465  77.435  1.00  0.00           C
ATOM   1506  CE1 TYR A  93      86.147  26.385  76.974  1.00  0.00           C
ATOM   1508  CZ  TYR A  93      85.737  27.495  76.235  1.00  0.00           C
ATOM   1509  OH  TYR A  93      86.687  28.385  75.694  1.00  0.00           O
ATOM   1511  CD2 TYR A  93      83.427  26.825  76.475  1.00  0.00           C
ATOM   1513  CE2 TYR A  93      84.387  27.725  75.994  1.00  0.00           C
ATOM   1515  C   TYR A  93      81.017  24.215  79.346  1.00  0.00           C
ATOM   1516  O   TYR A  93      81.037  22.985  79.375  1.00  0.00           O
ATOM   1517  N   ILE A  94      79.887  24.905  79.565  1.00  0.00           N
ATOM   1519  CA  ILE A  94      78.597  24.315  79.845  1.00  0.00           C
ATOM   1521  CB  ILE A  94      77.987  24.865  81.145  1.00  0.00           C
ATOM   1523  CG2 ILE A  94      76.637  24.155  81.405  1.00  0.00           C
ATOM   1527  CG1 ILE A  94      78.967  24.715  82.335  1.00  0.00           C
ATOM   1530  CD  ILE A  94      78.487  25.425  83.615  1.00  0.00           C
ATOM   1534  C   ILE A  94      77.677  24.625  78.674  1.00  0.00           C
ATOM   1535  O   ILE A  94      77.267  25.765  78.434  1.00  0.00           O
ATOM   1536  N   ALA A  95      77.307  23.605  77.895  1.00  0.00           N
ATOM   1538  CA  ALA A  95      76.357  23.755  76.825  1.00  0.00           C
ATOM   1540  CB  ALA A  95      76.707  22.775  75.694  1.00  0.00           C
ATOM   1544  C   ALA A  95      74.967  23.505  77.365  1.00  0.00           C
ATOM   1545  O   ALA A  95      74.767  22.665  78.255  1.00  0.00           O
ATOM   1546  N   VAL A  96      73.957  24.245  76.895  1.00  0.00           N
ATOM   1548  CA  VAL A  96      72.587  24.075  77.324  1.00  0.00           C
ATOM   1550  CB  VAL A  96      72.057  25.315  78.025  1.00  0.00           C
ATOM   1552  CG1 VAL A  96      70.647  25.075  78.604  1.00  0.00           C
ATOM   1556  CG2 VAL A  96      73.007  25.775  79.145  1.00  0.00           C
ATOM   1560  C   VAL A  96      71.757  23.785  76.095  1.00  0.00           C
ATOM   1561  O   VAL A  96      71.687  24.575  75.145  1.00  0.00           O
ATOM   1562  N   MET A  97      71.097  22.615  76.064  1.00  0.00           N
ATOM   1564  CA  MET A  97      70.177  22.255  75.024  1.00  0.00           C
ATOM   1566  CB  MET A  97      69.707  20.795  75.195  1.00  0.00           C
ATOM   1569  CG  MET A  97      70.847  19.785  75.024  1.00  0.00           C
ATOM   1572  SD  MET A  97      70.327  18.045  75.024  1.00  0.00           S
ATOM   1573  CE  MET A  97      69.427  18.075  73.445  1.00  0.00           C
ATOM   1577  C   MET A  97      68.967  23.165  74.994  1.00  0.00           C
ATOM   1578  O   MET A  97      68.557  23.615  76.064  1.00  0.00           O
ATOM   1579  N   PRO A  98      68.337  23.485  73.854  1.00  0.00           N
ATOM   1580  CD  PRO A  98      68.837  23.125  72.535  1.00  0.00           C
ATOM   1583  CA  PRO A  98      66.987  24.065  73.774  1.00  0.00           C
ATOM   1585  CB  PRO A  98      66.547  23.775  72.344  1.00  0.00           C
ATOM   1588  CG  PRO A  98      67.847  23.775  71.565  1.00  0.00           C
ATOM   1591  C   PRO A  98      65.967  23.575  74.774  1.00  0.00           C
ATOM   1592  O   PRO A  98      65.887  22.365  75.015  1.00  0.00           O
ATOM   1593  N   GLY A  99      65.157  24.485  75.344  1.00  0.00           N
ATOM   1595  CA  GLY A  99      64.207  24.155  76.395  1.00  0.00           C
ATOM   1598  C   GLY A  99      64.087  25.245  77.395  1.00  0.00           C
ATOM   1599  O   GLY A  99      64.827  26.235  77.395  1.00  0.00           O
ATOM   1600  N   GLU A 100      63.107  25.085  78.294  1.00  0.00           N
ATOM   1602  CA  GLU A 100      62.817  26.025  79.346  1.00  0.00           C
ATOM   1604  CB  GLU A 100      61.297  26.345  79.404  1.00  0.00           C
ATOM   1607  CG  GLU A 100      60.807  27.275  78.265  1.00  0.00           C
ATOM   1610  CD  GLU A 100      60.877  26.725  76.845  1.00  0.00           C
ATOM   1611  OE1 GLU A 100      60.547  25.525  76.655  1.00  0.00           O
ATOM   1612  OE2 GLU A 100      61.147  27.525  75.906  1.00  0.00           O
ATOM   1613  C   GLU A 100      63.337  25.555  80.695  1.00  0.00           C
ATOM   1614  O   GLU A 100      63.147  24.425  81.156  1.00  0.00           O
ATOM   1615  N   TYR A 101      64.087  26.455  81.365  1.00  0.00           N
ATOM   1617  CA  TYR A 101      64.787  26.145  82.585  1.00  0.00           C
ATOM   1619  CB  TYR A 101      66.317  26.135  82.335  1.00  0.00           C
ATOM   1622  CG  TYR A 101      66.627  25.145  81.235  1.00  0.00           C
ATOM   1623  CD1 TYR A 101      66.507  23.765  81.454  1.00  0.00           C
ATOM   1625  CE1 TYR A 101      66.887  22.835  80.475  1.00  0.00           C
ATOM   1627  CZ  TYR A 101      67.307  23.285  79.225  1.00  0.00           C
ATOM   1628  OH  TYR A 101      67.647  22.335  78.236  1.00  0.00           O
ATOM   1630  CD2 TYR A 101      67.057  25.585  79.964  1.00  0.00           C
ATOM   1632  CE2 TYR A 101      67.367  24.655  78.965  1.00  0.00           C
ATOM   1634  C   TYR A 101      64.377  27.145  83.656  1.00  0.00           C
ATOM   1635  O   TYR A 101      64.747  28.315  83.656  1.00  0.00           O
ATOM   1636  N   GLN A 102      63.587  26.675  84.635  1.00  0.00           N
ATOM   1638  CA  GLN A 102      63.077  27.545  85.675  1.00  0.00           C
ATOM   1640  CB  GLN A 102      61.637  27.175  86.064  1.00  0.00           C
ATOM   1643  CG  GLN A 102      61.047  28.085  87.164  1.00  0.00           C
ATOM   1646  CD  GLN A 102      59.737  27.505  87.675  1.00  0.00           C
ATOM   1647  OE1 GLN A 102      59.577  26.285  87.766  1.00  0.00           O
ATOM   1648  NE2 GLN A 102      58.797  28.395  88.064  1.00  0.00           N
ATOM   1651  C   GLN A 102      63.937  27.485  86.915  1.00  0.00           C
ATOM   1652  O   GLN A 102      64.207  26.415  87.485  1.00  0.00           O
ATOM   1653  N   GLY A 103      64.377  28.655  87.384  1.00  0.00           N
ATOM   1655  CA  GLY A 103      65.117  28.795  88.615  1.00  0.00           C
ATOM   1658  C   GLY A 103      66.337  29.615  88.385  1.00  0.00           C
ATOM   1659  O   GLY A 103      66.857  29.715  87.285  1.00  0.00           O
ATOM   1660  N   THR A 104      66.827  30.215  89.474  1.00  0.00           N
ATOM   1662  CA  THR A 104      68.037  30.995  89.544  1.00  0.00           C
ATOM   1664  CB  THR A 104      68.327  31.625  90.914  1.00  0.00           C
ATOM   1666  OG1 THR A 104      68.317  30.695  91.986  1.00  0.00           O
ATOM   1668  CG2 THR A 104      67.227  32.625  91.274  1.00  0.00           C
ATOM   1672  C   THR A 104      69.277  30.255  89.095  1.00  0.00           C
ATOM   1673  O   THR A 104      69.397  29.035  89.244  1.00  0.00           O
ATOM   1674  N   VAL A 105      70.237  30.985  88.516  1.00  0.00           N
ATOM   1676  CA  VAL A 105      71.557  30.465  88.245  1.00  0.00           C
ATOM   1678  CB  VAL A 105      71.867  30.385  86.764  1.00  0.00           C
ATOM   1680  CG1 VAL A 105      73.297  29.835  86.565  1.00  0.00           C
ATOM   1684  CG2 VAL A 105      70.837  29.475  86.074  1.00  0.00           C
ATOM   1688  C   VAL A 105      72.537  31.385  88.946  1.00  0.00           C
ATOM   1689  O   VAL A 105      72.647  32.565  88.624  1.00  0.00           O
ATOM   1690  N   TYR A 106      73.237  30.845  89.954  1.00  0.00           N
ATOM   1692  CA  TYR A 106      74.217  31.575  90.724  1.00  0.00           C
ATOM   1694  CB  TYR A 106      74.007  31.425  92.244  1.00  0.00           C
ATOM   1697  CG  TYR A 106      72.837  32.145  92.836  1.00  0.00           C
ATOM   1698  CD1 TYR A 106      71.907  32.915  92.104  1.00  0.00           C
ATOM   1700  CE1 TYR A 106      70.797  33.475  92.755  1.00  0.00           C
ATOM   1702  CZ  TYR A 106      70.637  33.295  94.124  1.00  0.00           C
ATOM   1703  OH  TYR A 106      69.507  33.795  94.766  1.00  0.00           O
ATOM   1705  CD2 TYR A 106      72.667  32.005  94.225  1.00  0.00           C
ATOM   1707  CE2 TYR A 106      71.577  32.585  94.874  1.00  0.00           C
ATOM   1709  C   TYR A 106      75.587  31.035  90.424  1.00  0.00           C
ATOM   1710  O   TYR A 106      75.887  29.865  90.675  1.00  0.00           O
ATOM   1711  N   VAL A 107      76.457  31.875  89.865  1.00  0.00           N
ATOM   1713  CA  VAL A 107      77.767  31.445  89.415  1.00  0.00           C
ATOM   1715  CB  VAL A 107      77.977  31.745  87.944  1.00  0.00           C
ATOM   1717  CG1 VAL A 107      79.287  31.075  87.454  1.00  0.00           C
ATOM   1721  CG2 VAL A 107      76.737  31.235  87.174  1.00  0.00           C
ATOM   1725  C   VAL A 107      78.817  32.155  90.245  1.00  0.00           C
ATOM   1726  O   VAL A 107      78.987  33.375  90.134  1.00  0.00           O
ATOM   1727  N   PRO A 108      79.567  31.465  91.104  1.00  0.00           N
ATOM   1728  CD  PRO A 108      79.387  30.045  91.395  1.00  0.00           C
ATOM   1731  CA  PRO A 108      80.337  32.135  92.126  1.00  0.00           C
ATOM   1733  CB  PRO A 108      80.487  31.075  93.236  1.00  0.00           C
ATOM   1736  CG  PRO A 108      80.407  29.745  92.494  1.00  0.00           C
ATOM   1739  C   PRO A 108      81.667  32.625  91.574  1.00  0.00           C
ATOM   1740  O   PRO A 108      82.027  32.295  90.444  1.00  0.00           O
ATOM   1741  N   ALA A 109      82.417  33.435  92.354  1.00  0.00           N
ATOM   1743  CA  ALA A 109      83.787  33.775  92.024  1.00  0.00           C
ATOM   1745  CB  ALA A 109      84.337  34.835  93.005  1.00  0.00           C
ATOM   1749  C   ALA A 109      84.667  32.515  91.995  1.00  0.00           C
ATOM   1750  O   ALA A 109      84.377  31.515  92.645  1.00  0.00           O
ATOM   1751  N   ALA A 110      85.727  32.485  91.165  1.00  0.00           N
ATOM   1753  CA  ALA A 110      86.457  31.245  90.984  1.00  0.00           C
ATOM   1755  CB  ALA A 110      85.657  30.255  90.115  1.00  0.00           C
ATOM   1759  C   ALA A 110      87.827  31.505  90.385  1.00  0.00           C
ATOM   1760  O   ALA A 110      88.077  32.575  89.824  1.00  0.00           O
ATOM   1761  N   PRO A 111      88.787  30.565  90.455  1.00  0.00           N
ATOM   1762  CD  PRO A 111      88.787  29.445  91.395  1.00  0.00           C
ATOM   1765  CA  PRO A 111      90.097  30.735  89.854  1.00  0.00           C
ATOM   1767  CB  PRO A 111      90.967  29.665  90.525  1.00  0.00           C
ATOM   1770  CG  PRO A 111      89.977  28.595  91.005  1.00  0.00           C
ATOM   1773  C   PRO A 111      90.047  30.565  88.354  1.00  0.00           C
ATOM   1774  O   PRO A 111      90.947  31.065  87.675  1.00  0.00           O
ATOM   1775  N   GLY A 112      89.037  29.825  87.845  1.00  0.00           N
ATOM   1777  CA  GLY A 112      88.757  29.655  86.434  1.00  0.00           C
ATOM   1780  C   GLY A 112      87.567  30.475  86.054  1.00  0.00           C
ATOM   1781  O   GLY A 112      86.887  31.075  86.884  1.00  0.00           O
ATOM   1782  N   GLY A 113      87.277  30.455  84.744  1.00  0.00           N
ATOM   1784  CA  GLY A 113      86.097  31.095  84.165  1.00  0.00           C
ATOM   1787  C   GLY A 113      85.117  30.075  83.685  1.00  0.00           C
ATOM   1788  O   GLY A 113      85.477  28.965  83.294  1.00  0.00           O
ATOM   1789  N   ILE A 114      83.847  30.485  83.645  1.00  0.00           N
ATOM   1791  CA  ILE A 114      82.757  29.645  83.195  1.00  0.00           C
ATOM   1793  CB  ILE A 114      81.657  29.515  84.255  1.00  0.00           C
ATOM   1795  CG2 ILE A 114      80.527  28.605  83.725  1.00  0.00           C
ATOM   1799  CG1 ILE A 114      82.217  28.955  85.584  1.00  0.00           C
ATOM   1802  CD  ILE A 114      82.717  27.515  85.494  1.00  0.00           C
ATOM   1806  C   ILE A 114      82.197  30.235  81.915  1.00  0.00           C
ATOM   1807  O   ILE A 114      82.017  31.445  81.775  1.00  0.00           O
ATOM   1808  N   THR A 115      81.927  29.365  80.934  1.00  0.00           N
ATOM   1810  CA  THR A 115      81.237  29.705  79.705  1.00  0.00           C
ATOM   1812  CB  THR A 115      82.047  29.375  78.465  1.00  0.00           C
ATOM   1814  OG1 THR A 115      83.277  30.085  78.505  1.00  0.00           O
ATOM   1816  CG2 THR A 115      81.317  29.795  77.174  1.00  0.00           C
ATOM   1820  C   THR A 115      79.947  28.925  79.674  1.00  0.00           C
ATOM   1821  O   THR A 115      79.927  27.705  79.785  1.00  0.00           O
ATOM   1822  N   LEU A 116      78.817  29.625  79.505  1.00  0.00           N
ATOM   1824  CA  LEU A 116      77.507  29.035  79.415  1.00  0.00           C
ATOM   1826  CB  LEU A 116      76.617  29.545  80.575  1.00  0.00           C
ATOM   1829  CG  LEU A 116      75.227  28.905  80.685  1.00  0.00           C
ATOM   1831  CD1 LEU A 116      75.327  27.435  81.115  1.00  0.00           C
ATOM   1835  CD2 LEU A 116      74.367  29.675  81.684  1.00  0.00           C
ATOM   1839  C   LEU A 116      76.917  29.425  78.075  1.00  0.00           C
ATOM   1840  O   LEU A 116      76.877  30.605  77.704  1.00  0.00           O
ATOM   1841  N   TYR A 117      76.467  28.455  77.266  1.00  0.00           N
ATOM   1843  CA  TYR A 117      76.007  28.775  75.935  1.00  0.00           C
ATOM   1845  CB  TYR A 117      77.147  28.735  74.875  1.00  0.00           C
ATOM   1848  CG  TYR A 117      77.757  27.365  74.665  1.00  0.00           C
ATOM   1849  CD1 TYR A 117      78.807  26.905  75.475  1.00  0.00           C
ATOM   1851  CE1 TYR A 117      79.477  25.715  75.164  1.00  0.00           C
ATOM   1853  CZ  TYR A 117      79.117  24.985  74.024  1.00  0.00           C
ATOM   1854  OH  TYR A 117      79.887  23.855  73.664  1.00  0.00           O
ATOM   1856  CD2 TYR A 117      77.367  26.595  73.555  1.00  0.00           C
ATOM   1858  CE2 TYR A 117      78.047  25.405  73.235  1.00  0.00           C
ATOM   1860  C   TYR A 117      74.837  27.895  75.554  1.00  0.00           C
ATOM   1861  O   TYR A 117      74.687  26.795  76.064  1.00  0.00           O
ATOM   1862  N   GLY A 118      73.947  28.405  74.685  1.00  0.00           N
ATOM   1864  CA  GLY A 118      72.797  27.655  74.214  1.00  0.00           C
ATOM   1867  C   GLY A 118      73.087  27.035  72.874  1.00  0.00           C
ATOM   1868  O   GLY A 118      73.807  27.625  72.075  1.00  0.00           O
ATOM   1869  N   THR A 119      72.537  25.855  72.575  1.00  0.00           N
ATOM   1871  CA  THR A 119      72.857  25.155  71.335  1.00  0.00           C
ATOM   1873  CB  THR A 119      73.377  23.735  71.554  1.00  0.00           C
ATOM   1875  OG1 THR A 119      72.467  22.955  72.314  1.00  0.00           O
ATOM   1877  CG2 THR A 119      74.677  23.805  72.364  1.00  0.00           C
ATOM   1881  C   THR A 119      71.697  25.155  70.354  1.00  0.00           C
ATOM   1882  O   THR A 119      71.567  24.285  69.485  1.00  0.00           O
ATOM   1883  N   GLY A 120      70.777  26.135  70.464  1.00  0.00           N
ATOM   1885  CA  GLY A 120      69.707  26.355  69.494  1.00  0.00           C
ATOM   1888  C   GLY A 120      70.107  27.175  68.294  1.00  0.00           C
ATOM   1889  O   GLY A 120      71.187  27.745  68.204  1.00  0.00           O
ATOM   1890  N   GLU A 121      69.167  27.305  67.335  1.00  0.00           N
ATOM   1892  CA  GLU A 121      69.207  28.215  66.195  1.00  0.00           C
ATOM   1894  CB  GLU A 121      67.947  27.945  65.304  1.00  0.00           C
ATOM   1897  CG  GLU A 121      67.527  28.995  64.244  1.00  0.00           C
ATOM   1900  CD  GLU A 121      68.457  29.195  63.055  1.00  0.00           C
ATOM   1901  OE1 GLU A 121      68.727  28.225  62.305  1.00  0.00           O
ATOM   1902  OE2 GLU A 121      68.747  30.385  62.754  1.00  0.00           O
ATOM   1903  C   GLU A 121      69.297  29.675  66.604  1.00  0.00           C
ATOM   1904  O   GLU A 121      70.067  30.455  66.044  1.00  0.00           O
ATOM   1905  N   LYS A 122      68.517  30.075  67.625  1.00  0.00           N
ATOM   1907  CA  LYS A 122      68.397  31.455  68.064  1.00  0.00           C
ATOM   1909  CB  LYS A 122      66.967  32.015  67.804  1.00  0.00           C
ATOM   1912  CG  LYS A 122      66.487  31.835  66.354  1.00  0.00           C
ATOM   1915  CD  LYS A 122      65.397  32.835  65.924  1.00  0.00           C
ATOM   1918  CE  LYS A 122      64.837  32.605  64.514  1.00  0.00           C
ATOM   1921  NZ  LYS A 122      64.387  31.205  64.345  1.00  0.00           N
ATOM   1925  C   LYS A 122      68.657  31.495  69.575  1.00  0.00           C
ATOM   1926  O   LYS A 122      68.697  30.445  70.204  1.00  0.00           O
ATOM   1927  N   PRO A 123      68.797  32.665  70.215  1.00  0.00           N
ATOM   1928  CD  PRO A 123      69.287  33.875  69.555  1.00  0.00           C
ATOM   1931  CA  PRO A 123      68.967  32.735  71.664  1.00  0.00           C
ATOM   1933  CB  PRO A 123      69.367  34.205  71.914  1.00  0.00           C
ATOM   1936  CG  PRO A 123      70.087  34.605  70.624  1.00  0.00           C
ATOM   1939  C   PRO A 123      67.707  32.365  72.434  1.00  0.00           C
ATOM   1940  O   PRO A 123      67.787  31.905  73.564  1.00  0.00           O
ATOM   1941  N   ILE A 124      66.527  32.605  71.845  1.00  0.00           N
ATOM   1943  CA  ILE A 124      65.207  32.385  72.434  1.00  0.00           C
ATOM   1945  CB  ILE A 124      64.147  33.155  71.624  1.00  0.00           C
ATOM   1947  CG2 ILE A 124      63.887  32.465  70.265  1.00  0.00           C
ATOM   1951  CG1 ILE A 124      62.807  33.375  72.375  1.00  0.00           C
ATOM   1954  CD  ILE A 124      62.937  34.235  73.634  1.00  0.00           C
ATOM   1958  C   ILE A 124      64.857  30.905  72.594  1.00  0.00           C
ATOM   1959  O   ILE A 124      64.007  30.515  73.395  1.00  0.00           O
ATOM   1960  N   ASP A 125      65.567  30.025  71.854  1.00  0.00           N
ATOM   1962  CA  ASP A 125      65.447  28.595  71.944  1.00  0.00           C
ATOM   1964  CB  ASP A 125      66.247  27.925  70.794  1.00  0.00           C
ATOM   1967  CG  ASP A 125      65.887  28.475  69.424  1.00  0.00           C
ATOM   1968  OD1 ASP A 125      64.807  29.075  69.214  1.00  0.00           O
ATOM   1969  OD2 ASP A 125      66.687  28.245  68.494  1.00  0.00           O
ATOM   1970  C   ASP A 125      65.817  28.055  73.334  1.00  0.00           C
ATOM   1971  O   ASP A 125      65.197  27.125  73.844  1.00  0.00           O
ATOM   1972  N   VAL A 126      66.817  28.685  73.994  1.00  0.00           N
ATOM   1974  CA  VAL A 126      67.117  28.425  75.395  1.00  0.00           C
ATOM   1976  CB  VAL A 126      68.597  28.255  75.685  1.00  0.00           C
ATOM   1978  CG1 VAL A 126      68.807  27.955  77.184  1.00  0.00           C
ATOM   1982  CG2 VAL A 126      69.147  27.095  74.835  1.00  0.00           C
ATOM   1986  C   VAL A 126      66.597  29.535  76.285  1.00  0.00           C
ATOM   1987  O   VAL A 126      66.997  30.695  76.174  1.00  0.00           O
ATOM   1988  N   LYS A 127      65.707  29.215  77.244  1.00  0.00           N
ATOM   1990  CA  LYS A 127      65.147  30.175  78.165  1.00  0.00           C
ATOM   1992  CB  LYS A 127      63.607  30.245  78.084  1.00  0.00           C
ATOM   1995  CG  LYS A 127      63.087  30.585  76.685  1.00  0.00           C
ATOM   1998  CD  LYS A 127      61.557  30.745  76.645  1.00  0.00           C
ATOM   2001  CE  LYS A 127      60.987  30.925  75.234  1.00  0.00           C
ATOM   2004  NZ  LYS A 127      61.397  29.785  74.406  1.00  0.00           N
ATOM   2008  C   LYS A 127      65.537  29.855  79.585  1.00  0.00           C
ATOM   2009  O   LYS A 127      65.437  28.715  80.044  1.00  0.00           O
ATOM   2010  N   ILE A 128      65.957  30.885  80.324  1.00  0.00           N
ATOM   2012  CA  ILE A 128      66.217  30.845  81.755  1.00  0.00           C
ATOM   2014  CB  ILE A 128      67.687  31.175  82.055  1.00  0.00           C
ATOM   2016  CG2 ILE A 128      67.937  31.115  83.585  1.00  0.00           C
ATOM   2020  CG1 ILE A 128      68.637  30.235  81.264  1.00  0.00           C
ATOM   2023  CD  ILE A 128      70.117  30.645  81.344  1.00  0.00           C
ATOM   2027  C   ILE A 128      65.297  31.865  82.415  1.00  0.00           C
ATOM   2028  O   ILE A 128      65.217  33.005  81.954  1.00  0.00           O
ATOM   2029  N   GLY A 129      64.557  31.505  83.484  1.00  0.00           N
ATOM   2031  CA  GLY A 129      63.707  32.485  84.174  1.00  0.00           C
ATOM   2034  C   GLY A 129      63.277  32.105  85.575  1.00  0.00           C
ATOM   2035  O   GLY A 129      63.417  30.955  85.984  1.00  0.00           O
ATOM   2036  N   LEU A 130      62.697  33.075  86.325  1.00  0.00           N
ATOM   2038  CA  LEU A 130      62.127  32.885  87.645  1.00  0.00           C
ATOM   2040  CB  LEU A 130      63.107  32.295  88.704  1.00  0.00           C
ATOM   2043  CG  LEU A 130      62.447  31.905  90.055  1.00  0.00           C
ATOM   2045  CD1 LEU A 130      61.627  30.615  89.924  1.00  0.00           C
ATOM   2049  CD2 LEU A 130      63.507  31.745  91.156  1.00  0.00           C
ATOM   2053  C   LEU A 130      61.617  34.215  88.185  1.00  0.00           C
ATOM   2054  O   LEU A 130      62.407  35.125  88.484  1.00  0.00           O
ATOM   2055  N   SER A 131      60.277  34.365  88.335  1.00  0.00           N
ATOM   2057  CA  SER A 131      59.597  35.565  88.794  1.00  0.00           C
ATOM   2059  CB  SER A 131      58.057  35.365  88.995  1.00  0.00           C
ATOM   2062  OG  SER A 131      57.437  34.715  87.895  1.00  0.00           O
ATOM   2064  C   SER A 131      60.117  36.025  90.145  1.00  0.00           C
ATOM   2065  O   SER A 131      59.837  35.405  91.165  1.00  0.00           O
ATOM   2066  N   LEU A 132      60.877  37.135  90.204  1.00  0.00           N
ATOM   2068  CA  LEU A 132      61.387  37.645  91.465  1.00  0.00           C
ATOM   2070  CB  LEU A 132      62.887  37.345  91.705  1.00  0.00           C
ATOM   2073  CG  LEU A 132      63.267  35.855  91.846  1.00  0.00           C
ATOM   2075  CD1 LEU A 132      64.797  35.715  91.875  1.00  0.00           C
ATOM   2079  CD2 LEU A 132      62.657  35.185  93.096  1.00  0.00           C
ATOM   2083  C   LEU A 132      61.187  39.145  91.516  1.00  0.00           C
ATOM   2084  O   LEU A 132      61.647  39.885  90.645  1.00  0.00           O
ATOM   2085  N   ASP A 133      60.527  39.655  92.564  1.00  0.00           N
ATOM   2087  CA  ASP A 133      60.397  41.075  92.794  1.00  0.00           C
ATOM   2089  CB  ASP A 133      58.907  41.465  93.084  1.00  0.00           C
ATOM   2092  CG  ASP A 133      58.617  42.955  92.915  1.00  0.00           C
ATOM   2093  OD1 ASP A 133      59.567  43.765  92.766  1.00  0.00           O
ATOM   2094  OD2 ASP A 133      57.427  43.335  92.955  1.00  0.00           O
ATOM   2095  C   ASP A 133      61.307  41.415  93.954  1.00  0.00           C
ATOM   2096  O   ASP A 133      61.487  40.655  94.884  1.00  0.00           O
ATOM   2097  N   GLY A 134      61.937  42.595  93.925  1.00  0.00           N
ATOM   2099  CA  GLY A 134      62.707  43.135  95.035  1.00  0.00           C
ATOM   2102  C   GLY A 134      61.827  43.555  96.185  1.00  0.00           C
ATOM   2103  O   GLY A 134      62.277  43.655  97.324  1.00  0.00           O
ATOM   2104  N   GLY A 135      60.527  43.795  95.924  1.00  0.00           N
ATOM   2106  CA  GLY A 135      59.497  43.955  96.945  1.00  0.00           C
ATOM   2109  C   GLY A 135      59.237  42.765  97.815  1.00  0.00           C
ATOM   2110  O   GLY A 135      59.007  42.975  99.005  1.00  0.00           O
ATOM   2111  N   MET A 136      59.247  41.535  97.275  1.00  0.00           N
ATOM   2113  CA  MET A 136      58.767  40.335  97.915  1.00  0.00           C
ATOM   2115  CB  MET A 136      58.927  39.095  96.986  1.00  0.00           C
ATOM   2118  CG  MET A 136      60.347  38.505  96.884  1.00  0.00           C
ATOM   2121  SD  MET A 136      60.687  37.495  95.395  1.00  0.00           S
ATOM   2122  CE  MET A 136      59.347  36.285  95.555  1.00  0.00           C
ATOM   2126  C   MET A 136      59.407  40.025  99.255  1.00  0.00           C
ATOM   2127  O   MET A 136      60.607  40.225  99.486  1.00  0.00           O
ATOM   2128  N   SER A 137      58.597  39.505 100.196  1.00  0.00           N
ATOM   2130  CA  SER A 137      59.087  39.055 101.474  1.00  0.00           C
ATOM   2132  CB  SER A 137      57.997  38.615 102.494  1.00  0.00           C
ATOM   2135  OG  SER A 137      57.477  37.305 102.266  1.00  0.00           O
ATOM   2137  C   SER A 137      60.167  37.965 101.375  1.00  0.00           C
ATOM   2138  O   SER A 137      60.177  37.155 100.444  1.00  0.00           O
ATOM   2139  N   PRO A 138      61.087  37.895 102.314  1.00  0.00           N
ATOM   2140  CD  PRO A 138      61.437  39.055 103.145  1.00  0.00           C
ATOM   2143  CA  PRO A 138      62.187  36.965 102.225  1.00  0.00           C
ATOM   2145  CB  PRO A 138      63.007  37.275 103.445  1.00  0.00           C
ATOM   2148  CG  PRO A 138      62.857  38.775 103.585  1.00  0.00           C
ATOM   2151  C   PRO A 138      61.787  35.535 102.314  1.00  0.00           C
ATOM   2152  O   PRO A 138      62.457  34.675 101.755  1.00  0.00           O
ATOM   2153  N   ALA A 139      60.727  35.255 103.075  1.00  0.00           N
ATOM   2155  CA  ALA A 139      60.127  33.955 103.154  1.00  0.00           C
ATOM   2157  CB  ALA A 139      58.947  34.105 104.114  1.00  0.00           C
ATOM   2161  C   ALA A 139      59.617  33.425 101.814  1.00  0.00           C
ATOM   2162  O   ALA A 139      59.897  32.285 101.446  1.00  0.00           O
ATOM   2163  N   ASP A 140      58.887  34.275 101.064  1.00  0.00           N
ATOM   2165  CA  ASP A 140      58.447  33.995  99.715  1.00  0.00           C
ATOM   2167  CB  ASP A 140      57.517  35.135  99.174  1.00  0.00           C
ATOM   2170  CG  ASP A 140      56.217  35.285  99.944  1.00  0.00           C
ATOM   2171  OD1 ASP A 140      56.057  34.735 101.064  1.00  0.00           O
ATOM   2172  OD2 ASP A 140      55.357  36.085  99.486  1.00  0.00           O
ATOM   2173  C   ASP A 140      59.637  33.785  98.764  1.00  0.00           C
ATOM   2174  O   ASP A 140      59.697  32.795  98.045  1.00  0.00           O
ATOM   2175  N   TRP A 141      60.677  34.645  98.835  1.00  0.00           N
ATOM   2177  CA  TRP A 141      61.907  34.515  98.064  1.00  0.00           C
ATOM   2179  CB  TRP A 141      62.817  35.755  98.354  1.00  0.00           C
ATOM   2182  CG  TRP A 141      64.107  35.885  97.594  1.00  0.00           C
ATOM   2183  CD1 TRP A 141      64.287  36.735  96.524  1.00  0.00           C
ATOM   2185  NE1 TRP A 141      65.587  36.655  96.095  1.00  0.00           N
ATOM   2187  CE2 TRP A 141      66.277  35.765  96.875  1.00  0.00           C
ATOM   2188  CD2 TRP A 141      65.377  35.255  97.836  1.00  0.00           C
ATOM   2189  CE3 TRP A 141      65.837  34.335  98.764  1.00  0.00           C
ATOM   2191  CZ3 TRP A 141      67.187  33.955  98.735  1.00  0.00           C
ATOM   2193  CZ2 TRP A 141      67.607  35.365  96.825  1.00  0.00           C
ATOM   2195  CH2 TRP A 141      68.047  34.435  97.766  1.00  0.00           C
ATOM   2197  C   TRP A 141      62.657  33.215  98.344  1.00  0.00           C
ATOM   2198  O   TRP A 141      63.097  32.525  97.424  1.00  0.00           O
ATOM   2199  N   ARG A 142      62.797  32.805  99.626  1.00  0.00           N
ATOM   2201  CA  ARG A 142      63.457  31.555 100.005  1.00  0.00           C
ATOM   2203  CB  ARG A 142      63.597  31.375 101.554  1.00  0.00           C
ATOM   2206  CG  ARG A 142      64.677  32.245 102.234  1.00  0.00           C
ATOM   2209  CD  ARG A 142      65.037  31.865 103.685  1.00  0.00           C
ATOM   2212  NE  ARG A 142      63.847  32.085 104.565  1.00  0.00           N
ATOM   2214  CZ  ARG A 142      63.547  33.225 105.175  1.00  0.00           C
ATOM   2215  NH1 ARG A 142      64.307  34.285 105.184  1.00  0.00           N
ATOM   2218  NH2 ARG A 142      62.387  33.305 105.794  1.00  0.00           N
ATOM   2221  C   ARG A 142      62.817  30.315  99.395  1.00  0.00           C
ATOM   2222  O   ARG A 142      63.517  29.415  98.934  1.00  0.00           O
ATOM   2223  N   HIS A 143      61.477  30.265  99.375  1.00  0.00           N
ATOM   2225  CA  HIS A 143      60.717  29.205  98.725  1.00  0.00           C
ATOM   2227  CB  HIS A 143      59.217  29.405  99.016  1.00  0.00           C
ATOM   2230  ND1 HIS A 143      58.487  27.025  99.086  1.00  0.00           N
ATOM   2231  CG  HIS A 143      58.357  28.285  98.516  1.00  0.00           C
ATOM   2232  CE1 HIS A 143      57.487  26.325  98.595  1.00  0.00           C
ATOM   2234  NE2 HIS A 143      56.747  27.055  97.715  1.00  0.00           N
ATOM   2236  CD2 HIS A 143      57.297  28.315  97.664  1.00  0.00           C
ATOM   2238  C   HIS A 143      60.927  29.115  97.215  1.00  0.00           C
ATOM   2239  O   HIS A 143      61.117  28.035  96.656  1.00  0.00           O
ATOM   2240  N   ASP A 144      60.907  30.265  96.516  1.00  0.00           N
ATOM   2242  CA  ASP A 144      61.037  30.275  95.064  1.00  0.00           C
ATOM   2244  CB  ASP A 144      60.547  31.655  94.555  1.00  0.00           C
ATOM   2247  CG  ASP A 144      59.067  31.825  94.895  1.00  0.00           C
ATOM   2248  OD1 ASP A 144      58.347  30.815  95.094  1.00  0.00           O
ATOM   2249  OD2 ASP A 144      58.597  32.995  94.865  1.00  0.00           O
ATOM   2250  C   ASP A 144      62.467  30.005  94.626  1.00  0.00           C
ATOM   2251  O   ASP A 144      62.767  29.185  93.735  1.00  0.00           O
ATOM   2252  N   VAL A 145      63.417  30.685  95.274  1.00  0.00           N
ATOM   2254  CA  VAL A 145      64.827  30.595  94.975  1.00  0.00           C
ATOM   2256  CB  VAL A 145      65.577  31.785  95.545  1.00  0.00           C
ATOM   2258  CG1 VAL A 145      67.097  31.645  95.374  1.00  0.00           C
ATOM   2262  CG2 VAL A 145      65.087  33.035  94.804  1.00  0.00           C
ATOM   2266  C   VAL A 145      65.437  29.275  95.385  1.00  0.00           C
ATOM   2267  O   VAL A 145      66.287  28.715  94.684  1.00  0.00           O
ATOM   2268  N   ASN A 146      64.977  28.685  96.505  1.00  0.00           N
ATOM   2270  CA  ASN A 146      65.477  27.415  96.974  1.00  0.00           C
ATOM   2272  CB  ASN A 146      66.337  27.675  98.245  1.00  0.00           C
ATOM   2275  CG  ASN A 146      67.067  26.445  98.755  1.00  0.00           C
ATOM   2276  OD1 ASN A 146      67.057  25.335  98.204  1.00  0.00           O
ATOM   2277  ND2 ASN A 146      67.777  26.645  99.884  1.00  0.00           N
ATOM   2280  C   ASN A 146      64.367  26.425  97.295  1.00  0.00           C
ATOM   2281  O   ASN A 146      63.877  26.355  98.424  1.00  0.00           O
ATOM   2282  N   PRO A 147      64.037  25.565  96.335  1.00  0.00           N
ATOM   2283  CD  PRO A 147      63.987  25.915  94.915  1.00  0.00           C
ATOM   2286  CA  PRO A 147      63.197  24.425  96.595  1.00  0.00           C
ATOM   2288  CB  PRO A 147      62.167  24.435  95.444  1.00  0.00           C
ATOM   2291  CG  PRO A 147      62.537  25.625  94.544  1.00  0.00           C
ATOM   2294  C   PRO A 147      64.057  23.185  96.565  1.00  0.00           C
ATOM   2295  O   PRO A 147      64.887  23.035  95.665  1.00  0.00           O
ATOM   2296  N   ARG A 148      63.887  22.275  97.544  1.00  0.00           N
ATOM   2298  CA  ARG A 148      64.417  20.925  97.475  1.00  0.00           C
ATOM   2300  CB  ARG A 148      64.027  20.155  96.185  1.00  0.00           C
ATOM   2303  CG  ARG A 148      62.527  20.105  95.905  1.00  0.00           C
ATOM   2306  CD  ARG A 148      62.267  19.705  94.445  1.00  0.00           C
ATOM   2309  NE  ARG A 148      61.897  20.935  93.674  1.00  0.00           N
ATOM   2311  CZ  ARG A 148      62.687  21.615  92.854  1.00  0.00           C
ATOM   2312  NH1 ARG A 148      63.997  21.475  92.785  1.00  0.00           N
ATOM   2315  NH2 ARG A 148      62.157  22.535  92.075  1.00  0.00           N
ATOM   2318  C   ARG A 148      65.927  20.845  97.625  1.00  0.00           C
ATOM   2319  O   ARG A 148      66.597  20.025  96.986  1.00  0.00           O
ATOM   2320  N   GLY A 149      66.527  21.695  98.455  1.00  0.00           N
ATOM   2322  CA  GLY A 149      67.957  21.715  98.674  1.00  0.00           C
ATOM   2325  C   GLY A 149      68.747  22.115  97.464  1.00  0.00           C
ATOM   2326  O   GLY A 149      69.797  21.555  97.184  1.00  0.00           O
ATOM   2327  N   LYS A 150      68.277  23.105  96.684  1.00  0.00           N
ATOM   2329  CA  LYS A 150      69.117  23.645  95.654  1.00  0.00           C
ATOM   2331  CB  LYS A 150      68.327  24.625  94.795  1.00  0.00           C
ATOM   2334  CG  LYS A 150      69.157  25.225  93.665  1.00  0.00           C
ATOM   2337  CD  LYS A 150      68.247  26.025  92.745  1.00  0.00           C
ATOM   2340  CE  LYS A 150      68.987  26.595  91.544  1.00  0.00           C
ATOM   2343  NZ  LYS A 150      68.017  27.235  90.654  1.00  0.00           N
ATOM   2347  C   LYS A 150      70.367  24.315  96.204  1.00  0.00           C
ATOM   2348  O   LYS A 150      71.477  24.035  95.755  1.00  0.00           O
ATOM   2349  N   TYR A 151      70.187  25.125  97.255  1.00  0.00           N
ATOM   2351  CA  TYR A 151      71.277  25.865  97.874  1.00  0.00           C
ATOM   2353  CB  TYR A 151      70.997  27.385  97.854  1.00  0.00           C
ATOM   2356  CG  TYR A 151      70.907  27.905  96.434  1.00  0.00           C
ATOM   2357  CD1 TYR A 151      72.037  27.875  95.596  1.00  0.00           C
ATOM   2359  CE1 TYR A 151      71.987  28.405  94.295  1.00  0.00           C
ATOM   2361  CZ  TYR A 151      70.807  28.975  93.825  1.00  0.00           C
ATOM   2362  OH  TYR A 151      70.777  29.505  92.514  1.00  0.00           O
ATOM   2364  CD2 TYR A 151      69.727  28.475  95.945  1.00  0.00           C
ATOM   2366  CE2 TYR A 151      69.667  29.005  94.645  1.00  0.00           C
ATOM   2368  C   TYR A 151      71.417  25.375  99.305  1.00  0.00           C
ATOM   2369  O   TYR A 151      70.447  25.335 100.055  1.00  0.00           O
ATOM   2370  N   MET A 152      72.637  24.985  99.725  1.00  0.00           N
ATOM   2372  CA  MET A 152      72.877  24.425 101.045  1.00  0.00           C
ATOM   2374  CB  MET A 152      72.847  22.865 101.074  1.00  0.00           C
ATOM   2377  CG  MET A 152      71.607  22.205 100.444  1.00  0.00           C
ATOM   2380  SD  MET A 152      71.557  20.395 100.675  1.00  0.00           S
ATOM   2381  CE  MET A 152      71.087  20.515 102.424  1.00  0.00           C
ATOM   2385  C   MET A 152      74.287  24.815 101.425  1.00  0.00           C
ATOM   2386  O   MET A 152      75.097  24.955 100.514  1.00  0.00           O
ATOM   2387  N   PRO A 153      74.697  25.005 102.684  1.00  0.00           N
ATOM   2388  CD  PRO A 153      73.817  24.985 103.835  1.00  0.00           C
ATOM   2391  CA  PRO A 153      76.097  24.965 103.084  1.00  0.00           C
ATOM   2393  CB  PRO A 153      76.077  24.985 104.614  1.00  0.00           C
ATOM   2396  CG  PRO A 153      74.687  25.515 104.975  1.00  0.00           C
ATOM   2399  C   PRO A 153      76.857  23.775 102.524  1.00  0.00           C
ATOM   2400  O   PRO A 153      76.367  22.645 102.555  1.00  0.00           O
ATOM   2401  N   GLY A 154      78.047  24.005 101.945  1.00  0.00           N
ATOM   2403  CA  GLY A 154      78.827  22.945 101.325  1.00  0.00           C
ATOM   2406  C   GLY A 154      78.527  22.765  99.865  1.00  0.00           C
ATOM   2407  O   GLY A 154      79.297  22.115  99.156  1.00  0.00           O
ATOM   2408  N   LYS A 155      77.457  23.395  99.346  1.00  0.00           N
ATOM   2410  CA  LYS A 155      77.287  23.585  97.924  1.00  0.00           C
ATOM   2412  CB  LYS A 155      75.807  23.595  97.485  1.00  0.00           C
ATOM   2415  CG  LYS A 155      75.137  22.235  97.704  1.00  0.00           C
ATOM   2418  CD  LYS A 155      73.797  22.185  96.965  1.00  0.00           C
ATOM   2421  CE  LYS A 155      73.137  20.815  97.055  1.00  0.00           C
ATOM   2424  NZ  LYS A 155      72.097  20.685  96.025  1.00  0.00           N
ATOM   2428  C   LYS A 155      77.937  24.895  97.505  1.00  0.00           C
ATOM   2429  O   LYS A 155      77.897  25.845  98.285  1.00  0.00           O
ATOM   2430  N   PRO A 156      78.557  24.995  96.325  1.00  0.00           N
ATOM   2431  CD  PRO A 156      78.777  23.875  95.406  1.00  0.00           C
ATOM   2434  CA  PRO A 156      78.897  26.265  95.695  1.00  0.00           C
ATOM   2436  CB  PRO A 156      79.307  25.865  94.264  1.00  0.00           C
ATOM   2439  CG  PRO A 156      79.797  24.425  94.415  1.00  0.00           C
ATOM   2442  C   PRO A 156      77.787  27.305  95.736  1.00  0.00           C
ATOM   2443  O   PRO A 156      76.627  26.965  95.955  1.00  0.00           O
ATOM   2444  N   ALA A 157      78.117  28.615  95.625  1.00  0.00           N
ATOM   2446  CA  ALA A 157      77.137  29.685  95.634  1.00  0.00           C
ATOM   2448  CB  ALA A 157      76.217  29.615  94.395  1.00  0.00           C
ATOM   2452  C   ALA A 157      76.337  29.845  96.945  1.00  0.00           C
ATOM   2453  O   ALA A 157      75.427  30.665  97.055  1.00  0.00           O
ATOM   2454  N   TRP A 158      76.707  29.095  98.014  1.00  0.00           N
ATOM   2456  CA  TRP A 158      76.147  29.245  99.334  1.00  0.00           C
ATOM   2458  CB  TRP A 158      76.667  28.165 100.336  1.00  0.00           C
ATOM   2461  CG  TRP A 158      76.107  28.295 101.725  1.00  0.00           C
ATOM   2462  CD1 TRP A 158      76.767  28.625 102.874  1.00  0.00           C
ATOM   2464  NE1 TRP A 158      75.867  28.935 103.865  1.00  0.00           N
ATOM   2466  CE2 TRP A 158      74.607  28.725 103.395  1.00  0.00           C
ATOM   2467  CD2 TRP A 158      74.717  28.305 102.055  1.00  0.00           C
ATOM   2468  CE3 TRP A 158      73.557  28.015 101.325  1.00  0.00           C
ATOM   2470  CZ3 TRP A 158      72.327  28.085 101.974  1.00  0.00           C
ATOM   2472  CZ2 TRP A 158      73.377  28.875 104.005  1.00  0.00           C
ATOM   2474  CH2 TRP A 158      72.227  28.525 103.294  1.00  0.00           C
ATOM   2476  C   TRP A 158      76.297  30.645  99.895  1.00  0.00           C
ATOM   2477  O   TRP A 158      75.337  31.205 100.395  1.00  0.00           O
ATOM   2478  N   TYR A 159      77.477  31.295  99.744  1.00  0.00           N
ATOM   2480  CA  TYR A 159      77.647  32.675 100.196  1.00  0.00           C
ATOM   2482  CB  TYR A 159      79.137  33.095 100.134  1.00  0.00           C
ATOM   2485  CG  TYR A 159      79.677  33.425  98.764  1.00  0.00           C
ATOM   2486  CD1 TYR A 159      80.287  32.445  97.964  1.00  0.00           C
ATOM   2488  CE1 TYR A 159      80.957  32.805  96.785  1.00  0.00           C
ATOM   2490  CZ  TYR A 159      81.017  34.145  96.405  1.00  0.00           C
ATOM   2491  OH  TYR A 159      81.747  34.555  95.274  1.00  0.00           O
ATOM   2493  CD2 TYR A 159      79.717  34.765  98.344  1.00  0.00           C
ATOM   2495  CE2 TYR A 159      80.357  35.115  97.155  1.00  0.00           C
ATOM   2497  C   TYR A 159      76.697  33.675  99.505  1.00  0.00           C
ATOM   2498  O   TYR A 159      76.147  34.575 100.134  1.00  0.00           O
ATOM   2499  N   MET A 160      76.457  33.495  98.195  1.00  0.00           N
ATOM   2501  CA  MET A 160      75.517  34.285  97.435  1.00  0.00           C
ATOM   2503  CB  MET A 160      75.547  33.835  95.955  1.00  0.00           C
ATOM   2506  CG  MET A 160      76.937  33.965  95.304  1.00  0.00           C
ATOM   2509  SD  MET A 160      77.017  33.205  93.645  1.00  0.00           S
ATOM   2510  CE  MET A 160      76.177  34.545  92.755  1.00  0.00           C
ATOM   2514  C   MET A 160      74.077  34.165  97.944  1.00  0.00           C
ATOM   2515  O   MET A 160      73.447  35.155  98.285  1.00  0.00           O
ATOM   2516  N   TYR A 161      73.577  32.925  98.115  1.00  0.00           N
ATOM   2518  CA  TYR A 161      72.277  32.675  98.694  1.00  0.00           C
ATOM   2520  CB  TYR A 161      71.927  31.175  98.505  1.00  0.00           C
ATOM   2523  CG  TYR A 161      70.557  30.825  99.024  1.00  0.00           C
ATOM   2524  CD1 TYR A 161      69.397  31.065  98.265  1.00  0.00           C
ATOM   2526  CE1 TYR A 161      68.137  30.765  98.794  1.00  0.00           C
ATOM   2528  CZ  TYR A 161      68.027  30.225 100.085  1.00  0.00           C
ATOM   2529  OH  TYR A 161      66.757  30.005 100.654  1.00  0.00           O
ATOM   2531  CD2 TYR A 161      70.427  30.255 100.294  1.00  0.00           C
ATOM   2533  CE2 TYR A 161      69.177  29.945 100.825  1.00  0.00           C
ATOM   2535  C   TYR A 161      72.157  33.155 100.164  1.00  0.00           C
ATOM   2536  O   TYR A 161      71.197  33.815 100.555  1.00  0.00           O
ATOM   2537  N   ASP A 162      73.177  32.865 100.994  1.00  0.00           N
ATOM   2539  CA  ASP A 162      73.237  33.215 102.406  1.00  0.00           C
ATOM   2541  CB  ASP A 162      74.477  32.545 103.035  1.00  0.00           C
ATOM   2544  CG  ASP A 162      74.387  32.525 104.544  1.00  0.00           C
ATOM   2545  OD1 ASP A 162      73.367  32.015 105.085  1.00  0.00           O
ATOM   2546  OD2 ASP A 162      75.367  32.935 105.204  1.00  0.00           O
ATOM   2547  C   ASP A 162      73.157  34.725 102.675  1.00  0.00           C
ATOM   2548  O   ASP A 162      72.477  35.185 103.595  1.00  0.00           O
ATOM   2549  N   SER A 163      73.777  35.555 101.805  1.00  0.00           N
ATOM   2551  CA  SER A 163      73.767  37.015 101.954  1.00  0.00           C
ATOM   2553  CB  SER A 163      74.897  37.725 101.145  1.00  0.00           C
ATOM   2556  OG  SER A 163      74.697  37.675  99.734  1.00  0.00           O
ATOM   2558  C   SER A 163      72.437  37.655 101.574  1.00  0.00           C
ATOM   2559  O   SER A 163      72.217  38.855 101.785  1.00  0.00           O
ATOM   2560  N   CYS A 164      71.517  36.855 101.005  1.00  0.00           N
ATOM   2562  CA  CYS A 164      70.167  37.245 100.665  1.00  0.00           C
ATOM   2564  CB  CYS A 164      69.827  36.755  99.235  1.00  0.00           C
ATOM   2567  SG  CYS A 164      70.997  37.385  97.985  1.00  0.00           S
ATOM   2569  C   CYS A 164      69.157  36.645 101.624  1.00  0.00           C
ATOM   2570  O   CYS A 164      68.187  37.285 102.005  1.00  0.00           O
ATOM   2571  N   GLN A 165      69.357  35.395 102.075  1.00  0.00           N
ATOM   2573  CA  GLN A 165      68.347  34.605 102.755  1.00  0.00           C
ATOM   2575  CB  GLN A 165      68.587  33.125 102.345  1.00  0.00           C
ATOM   2578  CG  GLN A 165      69.747  32.415 103.096  1.00  0.00           C
ATOM   2581  CD  GLN A 165      69.247  31.575 104.255  1.00  0.00           C
ATOM   2582  OE1 GLN A 165      68.117  31.075 104.275  1.00  0.00           O
ATOM   2583  NE2 GLN A 165      70.107  31.435 105.294  1.00  0.00           N
ATOM   2586  C   GLN A 165      68.487  34.745 104.264  1.00  0.00           C
ATOM   2587  O   GLN A 165      67.687  34.235 105.055  1.00  0.00           O
ATOM   2588  N   SER A 166      69.517  35.475 104.715  1.00  0.00           N
ATOM   2590  CA  SER A 166      69.737  35.715 106.124  1.00  0.00           C
ATOM   2592  CB  SER A 166      71.237  35.855 106.454  1.00  0.00           C
ATOM   2595  OG  SER A 166      71.867  36.905 105.724  1.00  0.00           O
ATOM   2597  C   SER A 166      69.087  37.005 106.554  1.00  0.00           C
ATOM   2598  O   SER A 166      68.957  37.285 107.745  1.00  0.00           O
ATOM   2599  N   LYS A 167      68.617  37.785 105.564  1.00  0.00           N
ATOM   2601  CA  LYS A 167      67.947  39.055 105.704  1.00  0.00           C
ATOM   2603  CB  LYS A 167      67.637  39.625 104.295  1.00  0.00           C
ATOM   2606  CG  LYS A 167      68.857  40.075 103.505  1.00  0.00           C
ATOM   2609  CD  LYS A 167      68.457  40.895 102.266  1.00  0.00           C
ATOM   2612  CE  LYS A 167      69.687  41.475 101.595  1.00  0.00           C
ATOM   2615  NZ  LYS A 167      69.357  42.405 100.494  1.00  0.00           N
ATOM   2619  C   LYS A 167      66.687  38.975 106.544  1.00  0.00           C
ATOM   2620  O   LYS A 167      66.017  37.945 106.565  1.00  0.00           O
ATOM   2621  N   ARG A 168      66.367  40.035 107.314  1.00  0.00           N
ATOM   2623  CA  ARG A 168      65.147  40.015 108.125  1.00  0.00           C
ATOM   2625  CB  ARG A 168      65.517  39.825 109.614  1.00  0.00           C
ATOM   2628  CG  ARG A 168      66.187  38.465 109.915  1.00  0.00           C
ATOM   2631  CD  ARG A 168      65.257  37.265 109.695  1.00  0.00           C
ATOM   2634  NE  ARG A 168      66.037  36.165 109.035  1.00  0.00           N
ATOM   2636  CZ  ARG A 168      65.577  34.935 108.875  1.00  0.00           C
ATOM   2637  NH1 ARG A 168      64.427  34.555 109.384  1.00  0.00           N
ATOM   2640  NH2 ARG A 168      66.257  34.035 108.204  1.00  0.00           N
ATOM   2643  C   ARG A 168      64.267  41.225 107.915  1.00  0.00           C
ATOM   2644  O   ARG A 168      63.137  41.305 108.405  1.00  0.00           O
ATOM   2645  N   SER A 169      64.717  42.215 107.135  1.00  0.00           N
ATOM   2647  CA  SER A 169      63.927  43.245 106.474  1.00  0.00           C
ATOM   2649  CB  SER A 169      64.787  44.075 105.485  1.00  0.00           C
ATOM   2652  OG  SER A 169      65.557  43.245 104.604  1.00  0.00           O
ATOM   2654  C   SER A 169      62.627  42.805 105.794  1.00  0.00           C
ATOM   2655  O   SER A 169      62.447  41.655 105.406  1.00  0.00           O
ATOM   2656  N   ASP A 170      61.657  43.735 105.665  1.00  0.00           N
ATOM   2658  CA  ASP A 170      60.297  43.465 105.204  1.00  0.00           C
ATOM   2660  CB  ASP A 170      59.547  44.805 105.424  1.00  0.00           C
ATOM   2663  CG  ASP A 170      58.037  44.755 105.505  1.00  0.00           C
ATOM   2664  OD1 ASP A 170      57.407  43.685 105.345  1.00  0.00           O
ATOM   2665  OD2 ASP A 170      57.467  45.845 105.815  1.00  0.00           O
ATOM   2666  C   ASP A 170      60.257  42.925 103.764  1.00  0.00           C
ATOM   2667  O   ASP A 170      59.647  41.895 103.455  1.00  0.00           O
ATOM   2668  N   SER A 171      61.037  43.595 102.895  1.00  0.00           N
ATOM   2670  CA  SER A 171      61.227  43.335 101.474  1.00  0.00           C
ATOM   2672  CB  SER A 171      60.977  44.565 100.545  1.00  0.00           C
ATOM   2675  OG  SER A 171      59.647  45.085 100.685  1.00  0.00           O
ATOM   2677  C   SER A 171      62.667  42.985 101.235  1.00  0.00           C
ATOM   2678  O   SER A 171      63.597  43.615 101.744  1.00  0.00           O
ATOM   2679  N   ILE A 172      62.927  41.965 100.415  1.00  0.00           N
ATOM   2681  CA  ILE A 172      64.267  41.485 100.115  1.00  0.00           C
ATOM   2683  CB  ILE A 172      64.077  40.195  99.334  1.00  0.00           C
ATOM   2685  CG2 ILE A 172      63.457  40.475  97.955  1.00  0.00           C
ATOM   2689  CG1 ILE A 172      65.367  39.355  99.275  1.00  0.00           C
ATOM   2692  CD  ILE A 172      65.587  38.585 100.584  1.00  0.00           C
ATOM   2696  C   ILE A 172      65.237  42.505  99.445  1.00  0.00           C
ATOM   2697  O   ILE A 172      66.417  42.605  99.824  1.00  0.00           O
ATOM   2698  N   GLY A 173      64.767  43.305  98.465  1.00  0.00           N
ATOM   2700  CA  GLY A 173      65.527  44.285  97.704  1.00  0.00           C
ATOM   2703  C   GLY A 173      65.917  43.885  96.294  1.00  0.00           C
ATOM   2704  O   GLY A 173      65.837  42.725  95.885  1.00  0.00           O
ATOM   2705  N   VAL A 174      66.357  44.885  95.505  1.00  0.00           N
ATOM   2707  CA  VAL A 174      66.787  44.795  94.095  1.00  0.00           C
ATOM   2709  CB  VAL A 174      67.037  46.185  93.484  1.00  0.00           C
ATOM   2711  CG1 VAL A 174      68.187  46.945  94.165  1.00  0.00           C
ATOM   2715  CG2 VAL A 174      67.307  46.065  91.965  1.00  0.00           C
ATOM   2719  C   VAL A 174      67.987  43.895  93.875  1.00  0.00           C
ATOM   2720  O   VAL A 174      68.097  43.155  92.895  1.00  0.00           O
ATOM   2721  N   LEU A 175      68.947  43.885  94.804  1.00  0.00           N
ATOM   2723  CA  LEU A 175      70.187  43.155  94.635  1.00  0.00           C
ATOM   2725  CB  LEU A 175      71.257  43.665  95.625  1.00  0.00           C
ATOM   2728  CG  LEU A 175      71.867  45.025  95.234  1.00  0.00           C
ATOM   2730  CD1 LEU A 175      73.007  45.375  96.204  1.00  0.00           C
ATOM   2734  CD2 LEU A 175      72.397  44.985  93.794  1.00  0.00           C
ATOM   2738  C   LEU A 175      70.007  41.665  94.795  1.00  0.00           C
ATOM   2739  O   LEU A 175      70.847  40.865  94.384  1.00  0.00           O
ATOM   2740  N   CYS A 176      68.867  41.275  95.374  1.00  0.00           N
ATOM   2742  CA  CYS A 176      68.557  39.885  95.545  1.00  0.00           C
ATOM   2744  CB  CYS A 176      67.857  39.665  96.895  1.00  0.00           C
ATOM   2747  SG  CYS A 176      68.927  40.165  98.285  1.00  0.00           S
ATOM   2749  C   CYS A 176      67.697  39.345  94.395  1.00  0.00           C
ATOM   2750  O   CYS A 176      67.567  38.135  94.255  1.00  0.00           O
ATOM   2751  N   SER A 177      67.117  40.215  93.525  1.00  0.00           N
ATOM   2753  CA  SER A 177      65.987  39.855  92.655  1.00  0.00           C
ATOM   2755  CB  SER A 177      64.907  40.955  92.494  1.00  0.00           C
ATOM   2758  OG  SER A 177      65.447  42.185  92.024  1.00  0.00           O
ATOM   2760  C   SER A 177      66.447  39.445  91.294  1.00  0.00           C
ATOM   2761  O   SER A 177      65.707  39.565  90.315  1.00  0.00           O
ATOM   2762  N   ALA A 178      67.677  38.935  91.185  1.00  0.00           N
ATOM   2764  CA  ALA A 178      68.247  38.475  89.954  1.00  0.00           C
ATOM   2766  CB  ALA A 178      69.737  38.855  89.906  1.00  0.00           C
ATOM   2770  C   ALA A 178      67.957  37.005  89.785  1.00  0.00           C
ATOM   2771  O   ALA A 178      68.137  36.185  90.685  1.00  0.00           O
ATOM   2772  N   VAL A 179      67.447  36.625  88.595  1.00  0.00           N
ATOM   2774  CA  VAL A 179      67.407  35.235  88.175  1.00  0.00           C
ATOM   2776  CB  VAL A 179      66.647  35.075  86.875  1.00  0.00           C
ATOM   2778  CG1 VAL A 179      66.567  33.585  86.465  1.00  0.00           C
ATOM   2782  CG2 VAL A 179      65.227  35.635  87.085  1.00  0.00           C
ATOM   2786  C   VAL A 179      68.807  34.665  88.025  1.00  0.00           C
ATOM   2787  O   VAL A 179      69.167  33.615  88.545  1.00  0.00           O
ATOM   2788  N   PHE A 180      69.667  35.425  87.345  1.00  0.00           N
ATOM   2790  CA  PHE A 180      71.007  35.015  87.005  1.00  0.00           C
ATOM   2792  CB  PHE A 180      71.117  35.045  85.464  1.00  0.00           C
ATOM   2795  CG  PHE A 180      72.257  34.215  84.954  1.00  0.00           C
ATOM   2796  CD1 PHE A 180      73.577  34.655  85.125  1.00  0.00           C
ATOM   2798  CE1 PHE A 180      74.637  33.915  84.604  1.00  0.00           C
ATOM   2800  CZ  PHE A 180      74.407  32.705  83.946  1.00  0.00           C
ATOM   2802  CD2 PHE A 180      72.017  33.015  84.255  1.00  0.00           C
ATOM   2804  CE2 PHE A 180      73.087  32.255  83.774  1.00  0.00           C
ATOM   2806  C   PHE A 180      71.947  35.995  87.696  1.00  0.00           C
ATOM   2807  O   PHE A 180      71.837  37.205  87.535  1.00  0.00           O
ATOM   2808  N   TRP A 181      72.887  35.475  88.494  1.00  0.00           N
ATOM   2810  CA  TRP A 181      73.847  36.305  89.214  1.00  0.00           C
ATOM   2812  CB  TRP A 181      73.417  36.535  90.685  1.00  0.00           C
ATOM   2815  CG  TRP A 181      74.327  37.305  91.614  1.00  0.00           C
ATOM   2816  CD1 TRP A 181      75.337  38.195  91.325  1.00  0.00           C
ATOM   2818  NE1 TRP A 181      75.907  38.645  92.494  1.00  0.00           N
ATOM   2820  CE2 TRP A 181      75.257  38.095  93.554  1.00  0.00           C
ATOM   2821  CD2 TRP A 181      74.237  37.255  93.045  1.00  0.00           C
ATOM   2822  CE3 TRP A 181      73.417  36.575  93.934  1.00  0.00           C
ATOM   2824  CZ3 TRP A 181      73.577  36.775  95.304  1.00  0.00           C
ATOM   2826  CZ2 TRP A 181      75.447  38.275  94.915  1.00  0.00           C
ATOM   2828  CH2 TRP A 181      74.587  37.605  95.794  1.00  0.00           C
ATOM   2830  C   TRP A 181      75.227  35.695  89.095  1.00  0.00           C
ATOM   2831  O   TRP A 181      75.437  34.505  89.314  1.00  0.00           O
ATOM   2832  N   SER A 182      76.197  36.535  88.704  1.00  0.00           N
ATOM   2834  CA  SER A 182      77.567  36.125  88.554  1.00  0.00           C
ATOM   2836  CB  SER A 182      78.057  36.355  87.114  1.00  0.00           C
ATOM   2839  OG  SER A 182      79.267  35.635  86.884  1.00  0.00           O
ATOM   2841  C   SER A 182      78.437  36.975  89.445  1.00  0.00           C
ATOM   2842  O   SER A 182      78.257  38.185  89.544  1.00  0.00           O
ATOM   2843  N   GLN A 183      79.447  36.355  90.064  1.00  0.00           N
ATOM   2845  CA  GLN A 183      80.637  37.105  90.424  1.00  0.00           C
ATOM   2847  CB  GLN A 183      80.787  37.255  91.945  1.00  0.00           C
ATOM   2850  CG  GLN A 183      79.477  37.755  92.615  1.00  0.00           C
ATOM   2853  CD  GLN A 183      79.717  38.195  94.054  1.00  0.00           C
ATOM   2854  OE1 GLN A 183      80.437  37.535  94.804  1.00  0.00           O
ATOM   2855  NE2 GLN A 183      79.117  39.325  94.454  1.00  0.00           N
ATOM   2858  C   GLN A 183      81.857  36.435  89.785  1.00  0.00           C
ATOM   2859  O   GLN A 183      82.997  36.635  90.196  1.00  0.00           O
ATOM   2860  N   ASN A 184      81.627  35.635  88.725  1.00  0.00           N
ATOM   2862  CA  ASN A 184      82.687  34.935  88.045  1.00  0.00           C
ATOM   2864  CB  ASN A 184      82.087  33.695  87.314  1.00  0.00           C
ATOM   2867  CG  ASN A 184      83.137  32.775  86.694  1.00  0.00           C
ATOM   2868  OD1 ASN A 184      83.227  32.615  85.475  1.00  0.00           O
ATOM   2869  ND2 ASN A 184      83.927  32.095  87.564  1.00  0.00           N
ATOM   2872  C   ASN A 184      83.427  35.885  87.104  1.00  0.00           C
ATOM   2873  O   ASN A 184      82.907  36.335  86.085  1.00  0.00           O
ATOM   2874  N   ASN A 185      84.707  36.195  87.415  1.00  0.00           N
ATOM   2876  CA  ASN A 185      85.597  36.895  86.516  1.00  0.00           C
ATOM   2878  CB  ASN A 185      86.977  37.215  87.155  1.00  0.00           C
ATOM   2881  CG  ASN A 185      86.877  38.195  88.325  1.00  0.00           C
ATOM   2882  OD1 ASN A 185      85.977  39.025  88.484  1.00  0.00           O
ATOM   2883  ND2 ASN A 185      87.877  38.095  89.235  1.00  0.00           N
ATOM   2886  C   ASN A 185      85.847  36.105  85.234  1.00  0.00           C
ATOM   2887  O   ASN A 185      86.207  34.925  85.215  1.00  0.00           O
ATOM   2888  N   GLY A 186      85.697  36.775  84.074  1.00  0.00           N
ATOM   2890  CA  GLY A 186      85.747  36.115  82.785  1.00  0.00           C
ATOM   2893  C   GLY A 186      84.577  35.215  82.464  1.00  0.00           C
ATOM   2894  O   GLY A 186      84.727  34.255  81.705  1.00  0.00           O
ATOM   2895  N   LEU A 187      83.377  35.505  82.985  1.00  0.00           N
ATOM   2897  CA  LEU A 187      82.147  34.845  82.564  1.00  0.00           C
ATOM   2899  CB  LEU A 187      80.917  35.405  83.325  1.00  0.00           C
ATOM   2902  CG  LEU A 187      79.547  34.815  82.895  1.00  0.00           C
ATOM   2904  CD1 LEU A 187      79.487  33.345  83.315  1.00  0.00           C
ATOM   2908  CD2 LEU A 187      78.397  35.675  83.424  1.00  0.00           C
ATOM   2912  C   LEU A 187      81.877  35.015  81.074  1.00  0.00           C
ATOM   2913  O   LEU A 187      82.027  36.105  80.525  1.00  0.00           O
ATOM   2914  N   GLN A 188      81.457  33.945  80.374  1.00  0.00           N
ATOM   2916  CA  GLN A 188      81.057  34.045  78.995  1.00  0.00           C
ATOM   2918  CB  GLN A 188      82.067  33.325  78.084  1.00  0.00           C
ATOM   2921  CG  GLN A 188      83.447  34.005  78.115  1.00  0.00           C
ATOM   2924  CD  GLN A 188      84.487  33.325  77.234  1.00  0.00           C
ATOM   2925  OE1 GLN A 188      84.417  32.145  76.895  1.00  0.00           O
ATOM   2926  NE2 GLN A 188      85.547  34.095  76.865  1.00  0.00           N
ATOM   2929  C   GLN A 188      79.647  33.515  78.814  1.00  0.00           C
ATOM   2930  O   GLN A 188      79.347  32.365  79.114  1.00  0.00           O
ATOM   2931  N   LEU A 189      78.727  34.375  78.325  1.00  0.00           N
ATOM   2933  CA  LEU A 189      77.357  34.005  78.014  1.00  0.00           C
ATOM   2935  CB  LEU A 189      76.317  34.875  78.764  1.00  0.00           C
ATOM   2938  CG  LEU A 189      76.397  34.855  80.304  1.00  0.00           C
ATOM   2940  CD1 LEU A 189      75.277  35.715  80.905  1.00  0.00           C
ATOM   2944  CD2 LEU A 189      76.337  33.435  80.876  1.00  0.00           C
ATOM   2948  C   LEU A 189      77.117  34.145  76.515  1.00  0.00           C
ATOM   2949  O   LEU A 189      77.347  35.215  75.945  1.00  0.00           O
ATOM   2950  N   GLN A 190      76.667  33.065  75.844  1.00  0.00           N
ATOM   2952  CA  GLN A 190      76.377  33.125  74.424  1.00  0.00           C
ATOM   2954  CB  GLN A 190      77.627  32.755  73.575  1.00  0.00           C
ATOM   2957  CG  GLN A 190      77.357  32.605  72.055  1.00  0.00           C
ATOM   2960  CD  GLN A 190      78.617  32.425  71.215  1.00  0.00           C
ATOM   2961  OE1 GLN A 190      78.817  31.375  70.595  1.00  0.00           O
ATOM   2962  NE2 GLN A 190      79.427  33.495  71.075  1.00  0.00           N
ATOM   2965  C   GLN A 190      75.137  32.365  73.984  1.00  0.00           C
ATOM   2966  O   GLN A 190      74.977  31.175  74.255  1.00  0.00           O
ATOM   2967  N   ASN A 191      74.227  33.045  73.255  1.00  0.00           N
ATOM   2969  CA  ASN A 191      73.197  32.375  72.465  1.00  0.00           C
ATOM   2971  CB  ASN A 191      73.787  31.335  71.475  1.00  0.00           C
ATOM   2974  CG  ASN A 191      72.777  30.945  70.395  1.00  0.00           C
ATOM   2975  OD1 ASN A 191      71.937  31.745  69.985  1.00  0.00           O
ATOM   2976  ND2 ASN A 191      72.867  29.685  69.914  1.00  0.00           N
ATOM   2979  C   ASN A 191      72.067  31.845  73.325  1.00  0.00           C
ATOM   2980  O   ASN A 191      71.607  30.715  73.185  1.00  0.00           O
ATOM   2981  N   LEU A 192      71.577  32.665  74.285  1.00  0.00           N
ATOM   2983  CA  LEU A 192      70.617  32.235  75.274  1.00  0.00           C
ATOM   2985  CB  LEU A 192      71.287  31.475  76.454  1.00  0.00           C
ATOM   2988  CG  LEU A 192      72.457  32.165  77.205  1.00  0.00           C
ATOM   2990  CD1 LEU A 192      71.987  33.245  78.195  1.00  0.00           C
ATOM   2994  CD2 LEU A 192      73.297  31.145  78.005  1.00  0.00           C
ATOM   2998  C   LEU A 192      69.777  33.425  75.724  1.00  0.00           C
ATOM   2999  O   LEU A 192      70.077  34.575  75.424  1.00  0.00           O
ATOM   3000  N   THR A 193      68.657  33.165  76.425  1.00  0.00           N
ATOM   3002  CA  THR A 193      67.757  34.195  76.925  1.00  0.00           C
ATOM   3004  CB  THR A 193      66.327  34.065  76.395  1.00  0.00           C
ATOM   3006  OG1 THR A 193      66.347  34.265  74.985  1.00  0.00           O
ATOM   3008  CG2 THR A 193      65.387  35.105  77.015  1.00  0.00           C
ATOM   3012  C   THR A 193      67.697  34.125  78.424  1.00  0.00           C
ATOM   3013  O   THR A 193      67.507  33.055  78.995  1.00  0.00           O
ATOM   3014  N   ILE A 194      67.857  35.275  79.104  1.00  0.00           N
ATOM   3016  CA  ILE A 194      67.627  35.365  80.535  1.00  0.00           C
ATOM   3018  CB  ILE A 194      68.877  35.745  81.325  1.00  0.00           C
ATOM   3020  CG2 ILE A 194      68.547  35.765  82.836  1.00  0.00           C
ATOM   3024  CG1 ILE A 194      70.037  34.755  81.064  1.00  0.00           C
ATOM   3027  CD  ILE A 194      71.407  35.295  81.465  1.00  0.00           C
ATOM   3031  C   ILE A 194      66.507  36.355  80.794  1.00  0.00           C
ATOM   3032  O   ILE A 194      66.617  37.545  80.505  1.00  0.00           O
ATOM   3033  N   GLU A 195      65.367  35.875  81.335  1.00  0.00           N
ATOM   3035  CA  GLU A 195      64.147  36.635  81.465  1.00  0.00           C
ATOM   3037  CB  GLU A 195      63.047  35.965  80.584  1.00  0.00           C
ATOM   3040  CG  GLU A 195      61.707  36.745  80.555  1.00  0.00           C
ATOM   3043  CD  GLU A 195      60.637  36.245  79.585  1.00  0.00           C
ATOM   3044  OE1 GLU A 195      60.927  36.135  78.364  1.00  0.00           O
ATOM   3045  OE2 GLU A 195      59.487  35.975  80.024  1.00  0.00           O
ATOM   3046  C   GLU A 195      63.737  36.615  82.934  1.00  0.00           C
ATOM   3047  O   GLU A 195      63.707  35.555  83.545  1.00  0.00           O
ATOM   3048  N   ASN A 196      63.417  37.765  83.585  1.00  0.00           N
ATOM   3050  CA  ASN A 196      62.897  37.665  84.954  1.00  0.00           C
ATOM   3052  CB  ASN A 196      62.977  38.995  85.755  1.00  0.00           C
ATOM   3055  CG  ASN A 196      62.547  38.805  87.215  1.00  0.00           C
ATOM   3056  OD1 ASN A 196      61.347  38.805  87.505  1.00  0.00           O
ATOM   3057  ND2 ASN A 196      63.507  38.735  88.154  1.00  0.00           N
ATOM   3060  C   ASN A 196      61.547  36.965  85.125  1.00  0.00           C
ATOM   3061  O   ASN A 196      61.377  36.245  86.085  1.00  0.00           O
ATOM   3062  N   THR A 197      60.557  37.185  84.235  1.00  0.00           N
ATOM   3064  CA  THR A 197      59.247  36.515  84.275  1.00  0.00           C
ATOM   3066  CB  THR A 197      59.197  34.985  84.174  1.00  0.00           C
ATOM   3068  OG1 THR A 197      59.507  34.305  85.385  1.00  0.00           O
ATOM   3070  CG2 THR A 197      60.187  34.475  83.115  1.00  0.00           C
ATOM   3074  C   THR A 197      58.297  37.085  85.336  1.00  0.00           C
ATOM   3075  O   THR A 197      57.257  36.515  85.645  1.00  0.00           O
ATOM   3076  N   LEU A 198      58.577  38.295  85.844  1.00  0.00           N
ATOM   3078  CA  LEU A 198      57.637  39.095  86.624  1.00  0.00           C
ATOM   3080  CB  LEU A 198      58.407  39.765  87.794  1.00  0.00           C
ATOM   3083  CG  LEU A 198      57.567  40.445  88.905  1.00  0.00           C
ATOM   3085  CD1 LEU A 198      57.097  39.435  89.964  1.00  0.00           C
ATOM   3089  CD2 LEU A 198      58.377  41.565  89.555  1.00  0.00           C
ATOM   3093  C   LEU A 198      56.977  40.155  85.736  1.00  0.00           C
ATOM   3094  O   LEU A 198      56.197  41.005  86.165  1.00  0.00           O
ATOM   3095  N   GLY A 199      57.267  40.155  84.415  1.00  0.00           N
ATOM   3097  CA  GLY A 199      56.757  41.125  83.455  1.00  0.00           C
ATOM   3100  C   GLY A 199      55.267  41.155  83.335  1.00  0.00           C
ATOM   3101  O   GLY A 199      54.657  40.215  82.836  1.00  0.00           O
ATOM   3102  N   ASP A 200      54.677  42.275  83.794  1.00  0.00           N
ATOM   3104  CA  ASP A 200      53.287  42.645  83.615  1.00  0.00           C
ATOM   3106  CB  ASP A 200      52.787  42.485  82.155  1.00  0.00           C
ATOM   3109  CG  ASP A 200      53.737  43.145  81.174  1.00  0.00           C
ATOM   3110  OD1 ASP A 200      54.557  44.005  81.586  1.00  0.00           O
ATOM   3111  OD2 ASP A 200      53.667  42.825  79.954  1.00  0.00           O
ATOM   3112  C   ASP A 200      52.347  41.955  84.604  1.00  0.00           C
ATOM   3113  O   ASP A 200      51.137  42.185  84.585  1.00  0.00           O
ATOM   3114  N   SER A 201      52.897  41.175  85.564  1.00  0.00           N
ATOM   3116  CA  SER A 201      52.097  40.575  86.624  1.00  0.00           C
ATOM   3118  CB  SER A 201      52.637  39.165  87.024  1.00  0.00           C
ATOM   3121  OG  SER A 201      53.917  39.215  87.664  1.00  0.00           O
ATOM   3123  C   SER A 201      52.087  41.495  87.836  1.00  0.00           C
ATOM   3124  O   SER A 201      51.477  41.195  88.854  1.00  0.00           O
ATOM   3125  N   VAL A 202      52.747  42.655  87.724  1.00  0.00           N
ATOM   3127  CA  VAL A 202      52.837  43.705  88.714  1.00  0.00           C
ATOM   3129  CB  VAL A 202      54.187  43.735  89.435  1.00  0.00           C
ATOM   3131  CG1 VAL A 202      54.457  42.405  90.155  1.00  0.00           C
ATOM   3135  CG2 VAL A 202      55.337  44.035  88.445  1.00  0.00           C
ATOM   3139  C   VAL A 202      52.597  45.025  88.005  1.00  0.00           C
ATOM   3140  O   VAL A 202      52.717  45.135  86.785  1.00  0.00           O
ATOM   3141  N   ASP A 203      52.227  46.085  88.744  1.00  0.00           N
ATOM   3143  CA  ASP A 203      51.807  47.345  88.195  1.00  0.00           C
ATOM   3145  CB  ASP A 203      50.707  47.955  89.114  1.00  0.00           C
ATOM   3148  CG  ASP A 203      51.087  48.245  90.564  1.00  0.00           C
ATOM   3149  OD1 ASP A 203      52.267  48.155  90.965  1.00  0.00           O
ATOM   3150  OD2 ASP A 203      50.117  48.565  91.314  1.00  0.00           O
ATOM   3151  C   ASP A 203      52.957  48.295  87.864  1.00  0.00           C
ATOM   3152  O   ASP A 203      54.147  48.015  88.055  1.00  0.00           O
ATOM   3153  N   ALA A 204      52.597  49.485  87.324  1.00  0.00           N
ATOM   3155  CA  ALA A 204      53.447  50.655  87.145  1.00  0.00           C
ATOM   3157  CB  ALA A 204      52.707  51.695  86.294  1.00  0.00           C
ATOM   3161  C   ALA A 204      53.847  51.275  88.475  1.00  0.00           C
ATOM   3162  O   ALA A 204      53.467  52.375  88.844  1.00  0.00           O
ATOM   3163  N   GLY A 205      54.647  50.505  89.214  1.00  0.00           N
ATOM   3165  CA  GLY A 205      55.257  50.865  90.475  1.00  0.00           C
ATOM   3168  C   GLY A 205      56.707  50.525  90.444  1.00  0.00           C
ATOM   3169  O   GLY A 205      57.307  50.245  89.404  1.00  0.00           O
ATOM   3170  N   ASN A 206      57.327  50.485  91.624  1.00  0.00           N
ATOM   3172  CA  ASN A 206      58.757  50.485  91.795  1.00  0.00           C
ATOM   3174  CB  ASN A 206      58.967  51.235  93.134  1.00  0.00           C
ATOM   3177  CG  ASN A 206      60.437  51.435  93.494  1.00  0.00           C
ATOM   3178  OD1 ASN A 206      61.327  51.425  92.645  1.00  0.00           O
ATOM   3179  ND2 ASN A 206      60.707  51.435  94.804  1.00  0.00           N
ATOM   3182  C   ASN A 206      59.347  49.075  91.814  1.00  0.00           C
ATOM   3183  O   ASN A 206      60.457  48.875  92.275  1.00  0.00           O
ATOM   3184  N   HIS A 207      58.617  48.055  91.325  1.00  0.00           N
ATOM   3186  CA  HIS A 207      58.967  46.635  91.395  1.00  0.00           C
ATOM   3188  CB  HIS A 207      57.817  45.835  90.715  1.00  0.00           C
ATOM   3191  CD2 HIS A 207      55.417  46.895  90.924  1.00  0.00           C
ATOM   3193  CG  HIS A 207      56.457  46.125  91.344  1.00  0.00           C
ATOM   3194  NE2 HIS A 207      54.447  46.835  91.884  1.00  0.00           N
ATOM   3196  ND1 HIS A 207      56.087  45.595  92.544  1.00  0.00           N
ATOM   3198  CE1 HIS A 207      54.867  46.035  92.864  1.00  0.00           C
ATOM   3200  C   HIS A 207      60.347  46.285  90.765  1.00  0.00           C
ATOM   3201  O   HIS A 207      60.427  46.235  89.535  1.00  0.00           O
ATOM   3202  N   PRO A 208      61.457  46.035  91.495  1.00  0.00           N
ATOM   3203  CD  PRO A 208      61.557  46.145  92.944  1.00  0.00           C
ATOM   3206  CA  PRO A 208      62.777  45.845  90.924  1.00  0.00           C
ATOM   3208  CB  PRO A 208      63.747  46.345  92.015  1.00  0.00           C
ATOM   3211  CG  PRO A 208      62.877  46.885  93.154  1.00  0.00           C
ATOM   3214  C   PRO A 208      63.007  44.385  90.665  1.00  0.00           C
ATOM   3215  O   PRO A 208      63.277  43.625  91.595  1.00  0.00           O
ATOM   3216  N   ALA A 209      62.927  43.945  89.404  1.00  0.00           N
ATOM   3218  CA  ALA A 209      63.187  42.595  89.016  1.00  0.00           C
ATOM   3220  CB  ALA A 209      61.897  42.025  88.385  1.00  0.00           C
ATOM   3224  C   ALA A 209      64.357  42.575  88.045  1.00  0.00           C
ATOM   3225  O   ALA A 209      64.367  43.305  87.055  1.00  0.00           O
ATOM   3226  N   VAL A 210      65.387  41.775  88.364  1.00  0.00           N
ATOM   3228  CA  VAL A 210      66.647  41.715  87.655  1.00  0.00           C
ATOM   3230  CB  VAL A 210      67.847  41.885  88.595  1.00  0.00           C
ATOM   3232  CG1 VAL A 210      69.177  41.795  87.824  1.00  0.00           C
ATOM   3236  CG2 VAL A 210      67.777  43.225  89.354  1.00  0.00           C
ATOM   3240  C   VAL A 210      66.667  40.385  86.915  1.00  0.00           C
ATOM   3241  O   VAL A 210      66.297  39.335  87.424  1.00  0.00           O
ATOM   3242  N   ALA A 211      67.067  40.375  85.634  1.00  0.00           N
ATOM   3244  CA  ALA A 211      67.187  39.135  84.906  1.00  0.00           C
ATOM   3246  CB  ALA A 211      66.857  39.365  83.424  1.00  0.00           C
ATOM   3250  C   ALA A 211      68.617  38.655  85.044  1.00  0.00           C
ATOM   3251  O   ALA A 211      68.887  37.545  85.494  1.00  0.00           O
ATOM   3252  N   LEU A 212      69.567  39.535  84.684  1.00  0.00           N
ATOM   3254  CA  LEU A 212      70.977  39.245  84.715  1.00  0.00           C
ATOM   3256  CB  LEU A 212      71.557  39.195  83.274  1.00  0.00           C
ATOM   3259  CG  LEU A 212      73.087  39.015  83.185  1.00  0.00           C
ATOM   3261  CD1 LEU A 212      73.587  37.745  83.875  1.00  0.00           C
ATOM   3265  CD2 LEU A 212      73.537  38.995  81.714  1.00  0.00           C
ATOM   3269  C   LEU A 212      71.677  40.265  85.575  1.00  0.00           C
ATOM   3270  O   LEU A 212      71.557  41.475  85.385  1.00  0.00           O
ATOM   3271  N   ARG A 213      72.417  39.765  86.565  1.00  0.00           N
ATOM   3273  CA  ARG A 213      73.297  40.525  87.406  1.00  0.00           C
ATOM   3275  CB  ARG A 213      72.837  40.365  88.865  1.00  0.00           C
ATOM   3278  CG  ARG A 213      73.707  41.155  89.845  1.00  0.00           C
ATOM   3281  CD  ARG A 213      73.347  41.045  91.314  1.00  0.00           C
ATOM   3284  NE  ARG A 213      74.557  41.515  92.044  1.00  0.00           N
ATOM   3286  CZ  ARG A 213      74.627  41.595  93.364  1.00  0.00           C
ATOM   3287  NH1 ARG A 213      73.597  41.475  94.165  1.00  0.00           N
ATOM   3290  NH2 ARG A 213      75.787  41.765  93.946  1.00  0.00           N
ATOM   3293  C   ARG A 213      74.717  39.995  87.215  1.00  0.00           C
ATOM   3294  O   ARG A 213      74.957  38.785  87.244  1.00  0.00           O
ATOM   3295  N   THR A 214      75.717  40.865  86.995  1.00  0.00           N
ATOM   3297  CA  THR A 214      77.087  40.395  86.825  1.00  0.00           C
ATOM   3299  CB  THR A 214      77.447  40.095  85.364  1.00  0.00           C
ATOM   3301  OG1 THR A 214      78.737  39.505  85.255  1.00  0.00           O
ATOM   3303  CG2 THR A 214      77.437  41.345  84.474  1.00  0.00           C
ATOM   3307  C   THR A 214      78.117  41.285  87.505  1.00  0.00           C
ATOM   3308  O   THR A 214      78.237  42.485  87.234  1.00  0.00           O
ATOM   3309  N   ASP A 215      78.877  40.715  88.465  1.00  0.00           N
ATOM   3311  CA  ASP A 215      79.757  41.455  89.325  1.00  0.00           C
ATOM   3313  CB  ASP A 215      79.497  41.085  90.835  1.00  0.00           C
ATOM   3316  CG  ASP A 215      78.047  41.075  91.335  1.00  0.00           C
ATOM   3317  OD1 ASP A 215      77.077  41.455  90.645  1.00  0.00           O
ATOM   3318  OD2 ASP A 215      77.847  40.695  92.514  1.00  0.00           O
ATOM   3319  C   ASP A 215      81.227  41.135  88.984  1.00  0.00           C
ATOM   3320  O   ASP A 215      82.167  41.665  89.575  1.00  0.00           O
ATOM   3321  N   GLY A 216      81.477  40.225  88.014  1.00  0.00           N
ATOM   3323  CA  GLY A 216      82.827  39.845  87.575  1.00  0.00           C
ATOM   3326  C   GLY A 216      83.497  40.875  86.694  1.00  0.00           C
ATOM   3327  O   GLY A 216      82.847  41.655  86.005  1.00  0.00           O
ATOM   3328  N   ASP A 217      84.847  40.865  86.656  1.00  0.00           N
ATOM   3330  CA  ASP A 217      85.657  41.645  85.724  1.00  0.00           C
ATOM   3332  CB  ASP A 217      86.907  42.275  86.414  1.00  0.00           C
ATOM   3335  CG  ASP A 217      87.797  43.095  85.475  1.00  0.00           C
ATOM   3336  OD1 ASP A 217      87.307  43.585  84.425  1.00  0.00           O
ATOM   3337  OD2 ASP A 217      88.987  43.305  85.805  1.00  0.00           O
ATOM   3338  C   ASP A 217      86.057  40.725  84.565  1.00  0.00           C
ATOM   3339  O   ASP A 217      86.377  39.555  84.766  1.00  0.00           O
ATOM   3340  N   GLN A 218      85.987  41.245  83.335  1.00  0.00           N
ATOM   3342  CA  GLN A 218      86.327  40.605  82.085  1.00  0.00           C
ATOM   3344  CB  GLN A 218      87.707  39.905  82.035  1.00  0.00           C
ATOM   3347  CG  GLN A 218      88.847  40.935  82.135  1.00  0.00           C
ATOM   3350  CD  GLN A 218      90.197  40.285  81.925  1.00  0.00           C
ATOM   3351  OE1 GLN A 218      90.347  39.115  81.565  1.00  0.00           O
ATOM   3352  NE2 GLN A 218      91.257  41.095  82.135  1.00  0.00           N
ATOM   3355  C   GLN A 218      85.217  39.775  81.505  1.00  0.00           C
ATOM   3356  O   GLN A 218      85.427  38.865  80.715  1.00  0.00           O
ATOM   3357  N   VAL A 219      83.977  40.095  81.895  1.00  0.00           N
ATOM   3359  CA  VAL A 219      82.777  39.385  81.484  1.00  0.00           C
ATOM   3361  CB  VAL A 219      81.627  39.625  82.464  1.00  0.00           C
ATOM   3363  CG1 VAL A 219      80.307  38.995  81.965  1.00  0.00           C
ATOM   3367  CG2 VAL A 219      82.037  39.085  83.844  1.00  0.00           C
ATOM   3371  C   VAL A 219      82.357  39.665  80.044  1.00  0.00           C
ATOM   3372  O   VAL A 219      82.237  40.815  79.614  1.00  0.00           O
ATOM   3373  N   GLN A 220      82.107  38.615  79.244  1.00  0.00           N
ATOM   3375  CA  GLN A 220      81.627  38.725  77.874  1.00  0.00           C
ATOM   3377  CB  GLN A 220      82.567  38.035  76.865  1.00  0.00           C
ATOM   3380  CG  GLN A 220      83.967  38.675  76.785  1.00  0.00           C
ATOM   3383  CD  GLN A 220      84.897  37.795  75.955  1.00  0.00           C
ATOM   3384  OE1 GLN A 220      84.707  37.575  74.755  1.00  0.00           O
ATOM   3385  NE2 GLN A 220      85.947  37.245  76.604  1.00  0.00           N
ATOM   3388  C   GLN A 220      80.237  38.155  77.704  1.00  0.00           C
ATOM   3389  O   GLN A 220      79.927  37.015  78.055  1.00  0.00           O
ATOM   3390  N   ILE A 221      79.337  38.955  77.135  1.00  0.00           N
ATOM   3392  CA  ILE A 221      77.977  38.555  76.834  1.00  0.00           C
ATOM   3394  CB  ILE A 221      76.987  39.365  77.675  1.00  0.00           C
ATOM   3396  CG2 ILE A 221      75.537  39.005  77.275  1.00  0.00           C
ATOM   3400  CG1 ILE A 221      77.227  39.145  79.184  1.00  0.00           C
ATOM   3403  CD  ILE A 221      76.527  40.165  80.085  1.00  0.00           C
ATOM   3407  C   ILE A 221      77.757  38.765  75.354  1.00  0.00           C
ATOM   3408  O   ILE A 221      77.797  39.885  74.844  1.00  0.00           O
ATOM   3409  N   ASN A 222      77.547  37.685  74.575  1.00  0.00           N
ATOM   3411  CA  ASN A 222      77.437  37.775  73.134  1.00  0.00           C
ATOM   3413  CB  ASN A 222      78.727  37.215  72.445  1.00  0.00           C
ATOM   3416  CG  ASN A 222      78.637  37.235  70.924  1.00  0.00           C
ATOM   3417  OD1 ASN A 222      78.887  36.255  70.225  1.00  0.00           O
ATOM   3418  ND2 ASN A 222      78.147  38.365  70.365  1.00  0.00           N
ATOM   3421  C   ASN A 222      76.197  37.055  72.625  1.00  0.00           C
ATOM   3422  O   ASN A 222      76.067  35.845  72.804  1.00  0.00           O
ATOM   3423  N   ASN A 223      75.257  37.755  71.944  1.00  0.00           N
ATOM   3425  CA  ASN A 223      74.137  37.125  71.254  1.00  0.00           C
ATOM   3427  CB  ASN A 223      74.587  35.985  70.265  1.00  0.00           C
ATOM   3430  CG  ASN A 223      73.537  35.625  69.205  1.00  0.00           C
ATOM   3431  OD1 ASN A 223      72.697  36.435  68.854  1.00  0.00           O
ATOM   3432  ND2 ASN A 223      73.567  34.385  68.674  1.00  0.00           N
ATOM   3435  C   ASN A 223      73.117  36.685  72.305  1.00  0.00           C
ATOM   3436  O   ASN A 223      72.647  35.545  72.305  1.00  0.00           O
ATOM   3437  N   VAL A 224      72.837  37.535  73.314  1.00  0.00           N
ATOM   3439  CA  VAL A 224      72.027  37.145  74.465  1.00  0.00           C
ATOM   3441  CB  VAL A 224      72.817  37.135  75.775  1.00  0.00           C
ATOM   3443  CG1 VAL A 224      71.927  36.995  77.024  1.00  0.00           C
ATOM   3447  CG2 VAL A 224      73.827  35.965  75.735  1.00  0.00           C
ATOM   3451  C   VAL A 224      70.837  38.055  74.535  1.00  0.00           C
ATOM   3452  O   VAL A 224      70.937  39.265  74.345  1.00  0.00           O
ATOM   3453  N   ASN A 225      69.647  37.495  74.805  1.00  0.00           N
ATOM   3455  CA  ASN A 225      68.467  38.285  75.094  1.00  0.00           C
ATOM   3457  CB  ASN A 225      67.167  37.605  74.604  1.00  0.00           C
ATOM   3460  CG  ASN A 225      67.157  37.425  73.095  1.00  0.00           C
ATOM   3461  OD1 ASN A 225      67.857  38.075  72.325  1.00  0.00           O
ATOM   3462  ND2 ASN A 225      66.317  36.465  72.634  1.00  0.00           N
ATOM   3465  C   ASN A 225      68.337  38.455  76.595  1.00  0.00           C
ATOM   3466  O   ASN A 225      68.277  37.485  77.345  1.00  0.00           O
ATOM   3467  N   ILE A 226      68.297  39.705  77.085  1.00  0.00           N
ATOM   3469  CA  ILE A 226      68.107  39.975  78.494  1.00  0.00           C
ATOM   3471  CB  ILE A 226      69.227  40.775  79.145  1.00  0.00           C
ATOM   3473  CG2 ILE A 226      69.077  40.625  80.675  1.00  0.00           C
ATOM   3477  CG1 ILE A 226      70.637  40.315  78.674  1.00  0.00           C
ATOM   3480  CD  ILE A 226      71.777  41.195  79.205  1.00  0.00           C
ATOM   3484  C   ILE A 226      66.777  40.685  78.624  1.00  0.00           C
ATOM   3485  O   ILE A 226      66.597  41.825  78.215  1.00  0.00           O
ATOM   3486  N   LEU A 227      65.777  39.985  79.184  1.00  0.00           N
ATOM   3488  CA  LEU A 227      64.377  40.365  79.054  1.00  0.00           C
ATOM   3490  CB  LEU A 227      63.547  39.245  78.405  1.00  0.00           C
ATOM   3493  CG  LEU A 227      64.017  38.845  76.995  1.00  0.00           C
ATOM   3495  CD1 LEU A 227      63.127  37.685  76.515  1.00  0.00           C
ATOM   3499  CD2 LEU A 227      63.947  40.015  76.025  1.00  0.00           C
ATOM   3503  C   LEU A 227      63.787  40.705  80.385  1.00  0.00           C
ATOM   3504  O   LEU A 227      64.157  40.165  81.434  1.00  0.00           O
ATOM   3505  N   GLY A 228      62.847  41.665  80.406  1.00  0.00           N
ATOM   3507  CA  GLY A 228      62.457  42.265  81.656  1.00  0.00           C
ATOM   3510  C   GLY A 228      61.517  43.415  81.565  1.00  0.00           C
ATOM   3511  O   GLY A 228      60.847  43.655  80.564  1.00  0.00           O
ATOM   3512  N   ARG A 229      61.427  44.125  82.696  1.00  0.00           N
ATOM   3514  CA  ARG A 229      60.737  45.385  82.845  1.00  0.00           C
ATOM   3516  CB  ARG A 229      59.397  45.195  83.595  1.00  0.00           C
ATOM   3519  CG  ARG A 229      58.337  44.435  82.755  1.00  0.00           C
ATOM   3522  CD  ARG A 229      57.997  45.005  81.365  1.00  0.00           C
ATOM   3525  NE  ARG A 229      57.087  43.995  80.736  1.00  0.00           N
ATOM   3527  CZ  ARG A 229      57.357  43.175  79.715  1.00  0.00           C
ATOM   3528  NH1 ARG A 229      58.517  43.105  79.104  1.00  0.00           N
ATOM   3531  NH2 ARG A 229      56.397  42.385  79.314  1.00  0.00           N
ATOM   3534  C   ARG A 229      61.667  46.425  83.455  1.00  0.00           C
ATOM   3535  O   ARG A 229      62.417  47.055  82.734  1.00  0.00           O
ATOM   3536  N   GLN A 230      61.707  46.605  84.785  1.00  0.00           N
ATOM   3538  CA  GLN A 230      62.507  47.635  85.434  1.00  0.00           C
ATOM   3540  CB  GLN A 230      61.957  47.895  86.875  1.00  0.00           C
ATOM   3543  CG  GLN A 230      62.607  49.035  87.696  1.00  0.00           C
ATOM   3546  CD  GLN A 230      61.687  49.525  88.835  1.00  0.00           C
ATOM   3547  OE1 GLN A 230      60.507  49.795  88.604  1.00  0.00           O
ATOM   3548  NE2 GLN A 230      62.247  49.615  90.064  1.00  0.00           N
ATOM   3551  C   GLN A 230      64.017  47.355  85.406  1.00  0.00           C
ATOM   3552  O   GLN A 230      64.687  47.645  84.425  1.00  0.00           O
ATOM   3553  N   ASN A 231      64.617  46.805  86.474  1.00  0.00           N
ATOM   3555  CA  ASN A 231      66.077  46.705  86.544  1.00  0.00           C
ATOM   3557  CB  ASN A 231      66.577  46.735  88.014  1.00  0.00           C
ATOM   3560  CG  ASN A 231      66.257  48.065  88.694  1.00  0.00           C
ATOM   3561  OD1 ASN A 231      65.417  48.155  89.594  1.00  0.00           O
ATOM   3562  ND2 ASN A 231      66.947  49.135  88.255  1.00  0.00           N
ATOM   3565  C   ASN A 231      66.617  45.465  85.825  1.00  0.00           C
ATOM   3566  O   ASN A 231      67.217  44.595  86.434  1.00  0.00           O
ATOM   3567  N   THR A 232      66.377  45.355  84.505  1.00  0.00           N
ATOM   3569  CA  THR A 232      66.577  44.135  83.714  1.00  0.00           C
ATOM   3571  CB  THR A 232      66.177  44.355  82.255  1.00  0.00           C
ATOM   3573  OG1 THR A 232      64.787  44.625  82.174  1.00  0.00           O
ATOM   3575  CG2 THR A 232      66.447  43.125  81.375  1.00  0.00           C
ATOM   3579  C   THR A 232      67.987  43.575  83.725  1.00  0.00           C
ATOM   3580  O   THR A 232      68.197  42.375  83.905  1.00  0.00           O
ATOM   3581  N   PHE A 233      68.977  44.445  83.535  1.00  0.00           N
ATOM   3583  CA  PHE A 233      70.387  44.135  83.564  1.00  0.00           C
ATOM   3585  CB  PHE A 233      71.037  44.385  82.164  1.00  0.00           C
ATOM   3588  CG  PHE A 233      72.507  44.035  82.044  1.00  0.00           C
ATOM   3589  CD1 PHE A 233      73.017  42.855  82.604  1.00  0.00           C
ATOM   3591  CE1 PHE A 233      74.367  42.515  82.464  1.00  0.00           C
ATOM   3593  CZ  PHE A 233      75.227  43.345  81.735  1.00  0.00           C
ATOM   3595  CD2 PHE A 233      73.377  44.855  81.314  1.00  0.00           C
ATOM   3597  CE2 PHE A 233      74.727  44.515  81.156  1.00  0.00           C
ATOM   3599  C   PHE A 233      70.997  45.005  84.645  1.00  0.00           C
ATOM   3600  O   PHE A 233      70.737  46.205  84.744  1.00  0.00           O
ATOM   3601  N   PHE A 234      71.797  44.405  85.535  1.00  0.00           N
ATOM   3603  CA  PHE A 234      72.387  45.115  86.645  1.00  0.00           C
ATOM   3605  CB  PHE A 234      71.677  44.665  87.964  1.00  0.00           C
ATOM   3608  CG  PHE A 234      71.557  45.805  88.934  1.00  0.00           C
ATOM   3609  CD1 PHE A 234      72.707  46.425  89.454  1.00  0.00           C
ATOM   3611  CE1 PHE A 234      72.597  47.585  90.224  1.00  0.00           C
ATOM   3613  CZ  PHE A 234      71.327  48.115  90.525  1.00  0.00           C
ATOM   3615  CD2 PHE A 234      70.297  46.315  89.295  1.00  0.00           C
ATOM   3617  CE2 PHE A 234      70.177  47.465  90.075  1.00  0.00           C
ATOM   3619  C   PHE A 234      73.867  44.755  86.624  1.00  0.00           C
ATOM   3620  O   PHE A 234      74.227  43.595  86.446  1.00  0.00           O
ATOM   3621  N   VAL A 235      74.767  45.745  86.805  1.00  0.00           N
ATOM   3623  CA  VAL A 235      76.177  45.485  87.015  1.00  0.00           C
ATOM   3625  CB  VAL A 235      77.097  46.005  85.914  1.00  0.00           C
ATOM   3627  CG1 VAL A 235      76.767  45.235  84.614  1.00  0.00           C
ATOM   3631  CG2 VAL A 235      76.967  47.525  85.724  1.00  0.00           C
ATOM   3635  C   VAL A 235      76.567  46.045  88.364  1.00  0.00           C
ATOM   3636  O   VAL A 235      76.087  47.095  88.814  1.00  0.00           O
ATOM   3637  N   THR A 236      77.427  45.355  89.135  1.00  0.00           N
ATOM   3639  CA  THR A 236      77.847  45.885  90.424  1.00  0.00           C
ATOM   3641  CB  THR A 236      77.137  45.325  91.684  1.00  0.00           C
ATOM   3643  OG1 THR A 236      77.587  44.035  92.055  1.00  0.00           O
ATOM   3645  CG2 THR A 236      75.617  45.275  91.544  1.00  0.00           C
ATOM   3649  C   THR A 236      79.327  45.645  90.494  1.00  0.00           C
ATOM   3650  O   THR A 236      79.877  44.825  89.785  1.00  0.00           O
ATOM   3651  N   ASN A 237      80.027  46.355  91.395  1.00  0.00           N
ATOM   3653  CA  ASN A 237      81.427  46.065  91.624  1.00  0.00           C
ATOM   3655  CB  ASN A 237      82.267  47.365  91.665  1.00  0.00           C
ATOM   3658  CG  ASN A 237      81.907  48.325  92.785  1.00  0.00           C
ATOM   3659  OD1 ASN A 237      80.867  48.265  93.445  1.00  0.00           O
ATOM   3660  ND2 ASN A 237      82.807  49.315  92.994  1.00  0.00           N
ATOM   3663  C   ASN A 237      81.597  45.215  92.864  1.00  0.00           C
ATOM   3664  O   ASN A 237      82.697  45.085  93.385  1.00  0.00           O
ATOM   3665  N   SER A 238      80.517  44.565  93.325  1.00  0.00           N
ATOM   3667  CA  SER A 238      80.487  43.775  94.544  1.00  0.00           C
ATOM   3669  CB  SER A 238      79.067  43.165  94.705  1.00  0.00           C
ATOM   3672  OG  SER A 238      78.767  42.675  96.016  1.00  0.00           O
ATOM   3674  C   SER A 238      81.477  42.625  94.614  1.00  0.00           C
ATOM   3675  O   SER A 238      81.667  41.875  93.656  1.00  0.00           O
ATOM   3676  N   GLY A 239      82.127  42.465  95.774  1.00  0.00           N
ATOM   3678  CA  GLY A 239      82.717  41.245  96.285  1.00  0.00           C
ATOM   3681  C   GLY A 239      81.717  40.395  97.035  1.00  0.00           C
ATOM   3682  O   GLY A 239      80.537  40.305  96.705  1.00  0.00           O
ATOM   3683  N   VAL A 240      82.147  39.725  98.115  1.00  0.00           N
ATOM   3685  CA  VAL A 240      81.377  38.665  98.735  1.00  0.00           C
ATOM   3687  CB  VAL A 240      82.277  37.695  99.505  1.00  0.00           C
ATOM   3689  CG1 VAL A 240      83.197  36.955  98.505  1.00  0.00           C
ATOM   3693  CG2 VAL A 240      83.127  38.435 100.564  1.00  0.00           C
ATOM   3697  C   VAL A 240      80.227  39.145  99.626  1.00  0.00           C
ATOM   3698  O   VAL A 240      79.357  38.355  99.985  1.00  0.00           O
ATOM   3699  N   GLN A 241      80.177  40.435 100.024  1.00  0.00           N
ATOM   3701  CA  GLN A 241      79.277  40.895 101.074  1.00  0.00           C
ATOM   3703  CB  GLN A 241      79.917  42.095 101.805  1.00  0.00           C
ATOM   3706  CG  GLN A 241      81.247  41.745 102.514  1.00  0.00           C
ATOM   3709  CD  GLN A 241      81.777  42.975 103.236  1.00  0.00           C
ATOM   3710  OE1 GLN A 241      81.317  43.325 104.314  1.00  0.00           O
ATOM   3711  NE2 GLN A 241      82.737  43.685 102.634  1.00  0.00           N
ATOM   3714  C   GLN A 241      77.897  41.305 100.575  1.00  0.00           C
ATOM   3715  O   GLN A 241      76.977  41.475 101.384  1.00  0.00           O
ATOM   3716  N   ASN A 242      77.747  41.455  99.244  1.00  0.00           N
ATOM   3718  CA  ASN A 242      76.517  41.665  98.516  1.00  0.00           C
ATOM   3720  CB  ASN A 242      75.437  40.605  98.844  1.00  0.00           C
ATOM   3723  CG  ASN A 242      74.267  40.585  97.864  1.00  0.00           C
ATOM   3724  OD1 ASN A 242      74.307  41.165  96.775  1.00  0.00           O
ATOM   3725  ND2 ASN A 242      73.167  39.915  98.285  1.00  0.00           N
ATOM   3728  C   ASN A 242      76.017  43.105  98.516  1.00  0.00           C
ATOM   3729  O   ASN A 242      74.827  43.405  98.656  1.00  0.00           O
ATOM   3730  N   ARG A 243      76.957  44.045  98.325  1.00  0.00           N
ATOM   3732  CA  ARG A 243      76.667  45.465  98.255  1.00  0.00           C
ATOM   3734  CB  ARG A 243      76.667  46.065  99.664  1.00  0.00           C
ATOM   3737  CG  ARG A 243      78.027  45.965 100.364  1.00  0.00           C
ATOM   3740  CD  ARG A 243      77.887  46.255 101.846  1.00  0.00           C
ATOM   3743  NE  ARG A 243      79.267  46.105 102.384  1.00  0.00           N
ATOM   3745  CZ  ARG A 243      79.597  46.465 103.604  1.00  0.00           C
ATOM   3746  NH1 ARG A 243      78.677  46.525 104.544  1.00  0.00           N
ATOM   3749  NH2 ARG A 243      80.837  46.825 103.814  1.00  0.00           N
ATOM   3752  C   ARG A 243      77.727  46.125  97.395  1.00  0.00           C
ATOM   3753  O   ARG A 243      78.767  45.555  97.104  1.00  0.00           O
ATOM   3754  N   LEU A 244      77.457  47.345  96.895  1.00  0.00           N
ATOM   3756  CA  LEU A 244      78.407  48.135  96.124  1.00  0.00           C
ATOM   3758  CB  LEU A 244      77.707  49.385  95.555  1.00  0.00           C
ATOM   3761  CG  LEU A 244      76.617  49.065  94.524  1.00  0.00           C
ATOM   3763  CD1 LEU A 244      75.727  50.295  94.295  1.00  0.00           C
ATOM   3767  CD2 LEU A 244      77.257  48.645  93.195  1.00  0.00           C
ATOM   3771  C   LEU A 244      79.677  48.565  96.884  1.00  0.00           C
ATOM   3772  O   LEU A 244      79.647  48.795  98.084  1.00  0.00           O
ATOM   3773  N   GLU A 245      80.817  48.695  96.174  1.00  0.00           N
ATOM   3775  CA  GLU A 245      82.137  48.975  96.735  1.00  0.00           C
ATOM   3777  CB  GLU A 245      83.097  47.785  96.454  1.00  0.00           C
ATOM   3780  CG  GLU A 245      82.567  46.465  97.085  1.00  0.00           C
ATOM   3783  CD  GLU A 245      83.517  45.265  97.015  1.00  0.00           C
ATOM   3784  OE1 GLU A 245      84.597  45.365  96.395  1.00  0.00           O
ATOM   3785  OE2 GLU A 245      83.107  44.215  97.575  1.00  0.00           O
ATOM   3786  C   GLU A 245      82.697  50.295  96.214  1.00  0.00           C
ATOM   3787  O   GLU A 245      82.197  50.865  95.245  1.00  0.00           O
ATOM   3788  N   THR A 246      83.707  50.885  96.884  1.00  0.00           N
ATOM   3790  CA  THR A 246      84.217  52.225  96.574  1.00  0.00           C
ATOM   3792  CB  THR A 246      84.317  53.135  97.794  1.00  0.00           C
ATOM   3794  OG1 THR A 246      85.047  52.545  98.844  1.00  0.00           O
ATOM   3796  CG2 THR A 246      82.917  53.375  98.354  1.00  0.00           C
ATOM   3800  C   THR A 246      85.567  52.215  95.885  1.00  0.00           C
ATOM   3801  O   THR A 246      86.157  53.265  95.645  1.00  0.00           O
ATOM   3802  N   ASN A 247      86.107  51.025  95.535  1.00  0.00           N
ATOM   3804  CA  ASN A 247      87.427  50.955  94.915  1.00  0.00           C
ATOM   3806  CB  ASN A 247      88.377  50.365  96.005  1.00  0.00           C
ATOM   3809  CG  ASN A 247      89.807  50.835  95.854  1.00  0.00           C
ATOM   3810  OD1 ASN A 247      90.207  51.525  94.915  1.00  0.00           O
ATOM   3811  ND2 ASN A 247      90.657  50.565  96.865  1.00  0.00           N
ATOM   3814  C   ASN A 247      87.427  50.105  93.645  1.00  0.00           C
ATOM   3815  O   ASN A 247      88.127  50.385  92.675  1.00  0.00           O
ATOM   3816  N   ARG A 248      86.607  49.025  93.595  1.00  0.00           N
ATOM   3818  CA  ARG A 248      86.647  48.005  92.555  1.00  0.00           C
ATOM   3820  CB  ARG A 248      86.017  46.695  93.104  1.00  0.00           C
ATOM   3823  CG  ARG A 248      86.057  45.435  92.205  1.00  0.00           C
ATOM   3826  CD  ARG A 248      85.807  44.115  92.985  1.00  0.00           C
ATOM   3829  NE  ARG A 248      85.777  42.975  92.005  1.00  0.00           N
ATOM   3831  CZ  ARG A 248      84.737  42.655  91.244  1.00  0.00           C
ATOM   3832  NH1 ARG A 248      83.547  43.185  91.446  1.00  0.00           N
ATOM   3835  NH2 ARG A 248      84.817  41.775  90.266  1.00  0.00           N
ATOM   3838  C   ARG A 248      86.027  48.455  91.214  1.00  0.00           C
ATOM   3839  O   ARG A 248      84.947  49.055  91.185  1.00  0.00           O
ATOM   3840  N   GLN A 249      86.697  48.195  90.064  1.00  0.00           N
ATOM   3842  CA  GLN A 249      86.177  48.515  88.744  1.00  0.00           C
ATOM   3844  CB  GLN A 249      87.087  49.565  88.045  1.00  0.00           C
ATOM   3847  CG  GLN A 249      86.737  49.975  86.586  1.00  0.00           C
ATOM   3850  CD  GLN A 249      85.447  50.795  86.505  1.00  0.00           C
ATOM   3851  OE1 GLN A 249      84.457  50.515  87.184  1.00  0.00           O
ATOM   3852  NE2 GLN A 249      85.447  51.865  85.665  1.00  0.00           N
ATOM   3855  C   GLN A 249      86.117  47.245  87.895  1.00  0.00           C
ATOM   3856  O   GLN A 249      87.147  46.825  87.365  1.00  0.00           O
ATOM   3857  N   PRO A 250      84.957  46.605  87.696  1.00  0.00           N
ATOM   3858  CD  PRO A 250      83.777  46.755  88.545  1.00  0.00           C
ATOM   3861  CA  PRO A 250      84.867  45.435  86.834  1.00  0.00           C
ATOM   3863  CB  PRO A 250      83.707  44.635  87.435  1.00  0.00           C
ATOM   3866  CG  PRO A 250      82.777  45.715  88.005  1.00  0.00           C
ATOM   3869  C   PRO A 250      84.527  45.875  85.424  1.00  0.00           C
ATOM   3870  O   PRO A 250      83.857  46.895  85.245  1.00  0.00           O
ATOM   3871  N   ARG A 251      85.007  45.145  84.415  1.00  0.00           N
ATOM   3873  CA  ARG A 251      84.777  45.465  83.025  1.00  0.00           C
ATOM   3875  CB  ARG A 251      86.117  45.585  82.266  1.00  0.00           C
ATOM   3878  CG  ARG A 251      87.017  46.705  82.815  1.00  0.00           C
ATOM   3881  CD  ARG A 251      88.477  46.585  82.406  1.00  0.00           C
ATOM   3884  NE  ARG A 251      89.017  45.365  83.075  1.00  0.00           N
ATOM   3886  CZ  ARG A 251      90.287  45.015  83.096  1.00  0.00           C
ATOM   3887  NH1 ARG A 251      91.227  45.735  82.514  1.00  0.00           N
ATOM   3890  NH2 ARG A 251      90.647  43.955  83.794  1.00  0.00           N
ATOM   3893  C   ARG A 251      83.927  44.405  82.374  1.00  0.00           C
ATOM   3894  O   ARG A 251      84.147  43.205  82.555  1.00  0.00           O
ATOM   3895  N   THR A 252      82.927  44.825  81.595  1.00  0.00           N
ATOM   3897  CA  THR A 252      81.977  43.915  80.965  1.00  0.00           C
ATOM   3899  CB  THR A 252      80.657  43.805  81.725  1.00  0.00           C
ATOM   3901  OG1 THR A 252      80.877  43.095  82.934  1.00  0.00           O
ATOM   3903  CG2 THR A 252      79.587  42.995  80.984  1.00  0.00           C
ATOM   3907  C   THR A 252      81.747  44.335  79.524  1.00  0.00           C
ATOM   3908  O   THR A 252      81.567  45.515  79.225  1.00  0.00           O
ATOM   3909  N   LEU A 253      81.737  43.375  78.595  1.00  0.00           N
ATOM   3911  CA  LEU A 253      81.427  43.595  77.195  1.00  0.00           C
ATOM   3913  CB  LEU A 253      82.587  43.095  76.305  1.00  0.00           C
ATOM   3916  CG  LEU A 253      82.407  43.245  74.774  1.00  0.00           C
ATOM   3918  CD1 LEU A 253      82.257  44.715  74.365  1.00  0.00           C
ATOM   3922  CD2 LEU A 253      83.557  42.595  73.994  1.00  0.00           C
ATOM   3926  C   LEU A 253      80.137  42.895  76.814  1.00  0.00           C
ATOM   3927  O   LEU A 253      79.937  41.715  77.094  1.00  0.00           O
ATOM   3928  N   VAL A 254      79.227  43.645  76.165  1.00  0.00           N
ATOM   3930  CA  VAL A 254      77.957  43.115  75.704  1.00  0.00           C
ATOM   3932  CB  VAL A 254      76.787  43.775  76.445  1.00  0.00           C
ATOM   3934  CG1 VAL A 254      75.457  43.115  76.025  1.00  0.00           C
ATOM   3938  CG2 VAL A 254      76.977  43.635  77.964  1.00  0.00           C
ATOM   3942  C   VAL A 254      77.847  43.355  74.205  1.00  0.00           C
ATOM   3943  O   VAL A 254      77.747  44.495  73.735  1.00  0.00           O
ATOM   3944  N   THR A 255      77.867  42.285  73.395  1.00  0.00           N
ATOM   3946  CA  THR A 255      77.987  42.355  71.935  1.00  0.00           C
ATOM   3948  CB  THR A 255      79.297  41.825  71.365  1.00  0.00           C
ATOM   3950  OG1 THR A 255      79.677  40.585  71.935  1.00  0.00           O
ATOM   3952  CG2 THR A 255      80.407  42.805  71.714  1.00  0.00           C
ATOM   3956  C   THR A 255      76.867  41.625  71.235  1.00  0.00           C
ATOM   3957  O   THR A 255      76.567  40.475  71.515  1.00  0.00           O
ATOM   3958  N   ASN A 256      76.207  42.275  70.255  1.00  0.00           N
ATOM   3960  CA  ASN A 256      75.227  41.625  69.374  1.00  0.00           C
ATOM   3962  CB  ASN A 256      75.807  40.465  68.505  1.00  0.00           C
ATOM   3965  CG  ASN A 256      77.077  40.865  67.744  1.00  0.00           C
ATOM   3966  OD1 ASN A 256      78.107  40.185  67.804  1.00  0.00           O
ATOM   3967  ND2 ASN A 256      76.997  42.005  67.025  1.00  0.00           N
ATOM   3970  C   ASN A 256      73.977  41.125  70.104  1.00  0.00           C
ATOM   3971  O   ASN A 256      73.277  40.225  69.656  1.00  0.00           O
ATOM   3972  N   SER A 257      73.697  41.715  71.285  1.00  0.00           N
ATOM   3974  CA  SER A 257      72.677  41.255  72.204  1.00  0.00           C
ATOM   3976  CB  SER A 257      73.117  41.475  73.674  1.00  0.00           C
ATOM   3979  OG  SER A 257      74.187  40.585  73.975  1.00  0.00           O
ATOM   3981  C   SER A 257      71.347  41.905  71.974  1.00  0.00           C
ATOM   3982  O   SER A 257      71.197  42.825  71.174  1.00  0.00           O
ATOM   3983  N   TYR A 258      70.317  41.435  72.704  1.00  0.00           N
ATOM   3985  CA  TYR A 258      69.087  42.175  72.874  1.00  0.00           C
ATOM   3987  CB  TYR A 258      67.927  41.485  72.156  1.00  0.00           C
ATOM   3990  CG  TYR A 258      66.597  42.145  72.344  1.00  0.00           C
ATOM   3991  CD1 TYR A 258      66.257  43.255  71.554  1.00  0.00           C
ATOM   3993  CE1 TYR A 258      64.967  43.765  71.574  1.00  0.00           C
ATOM   3995  CZ  TYR A 258      64.017  43.205  72.424  1.00  0.00           C
ATOM   3996  OH  TYR A 258      62.717  43.725  72.445  1.00  0.00           O
ATOM   3998  CD2 TYR A 258      65.637  41.595  73.194  1.00  0.00           C
ATOM   4000  CE2 TYR A 258      64.337  42.125  73.235  1.00  0.00           C
ATOM   4002  C   TYR A 258      68.817  42.405  74.345  1.00  0.00           C
ATOM   4003  O   TYR A 258      69.067  41.535  75.174  1.00  0.00           O
ATOM   4004  N   ILE A 259      68.317  43.585  74.724  1.00  0.00           N
ATOM   4006  CA  ILE A 259      67.917  43.865  76.095  1.00  0.00           C
ATOM   4008  CB  ILE A 259      68.957  44.725  76.814  1.00  0.00           C
ATOM   4010  CG2 ILE A 259      68.557  44.925  78.294  1.00  0.00           C
ATOM   4014  CG1 ILE A 259      70.357  44.055  76.705  1.00  0.00           C
ATOM   4017  CD  ILE A 259      71.487  44.735  77.485  1.00  0.00           C
ATOM   4021  C   ILE A 259      66.517  44.475  76.035  1.00  0.00           C
ATOM   4022  O   ILE A 259      66.137  45.065  75.024  1.00  0.00           O
ATOM   4023  N   GLU A 260      65.667  44.315  77.065  1.00  0.00           N
ATOM   4025  CA  GLU A 260      64.307  44.795  77.024  1.00  0.00           C
ATOM   4027  CB  GLU A 260      63.387  43.695  76.454  1.00  0.00           C
ATOM   4030  CG  GLU A 260      61.887  44.035  76.384  1.00  0.00           C
ATOM   4033  CD  GLU A 260      61.137  42.945  75.645  1.00  0.00           C
ATOM   4034  OE1 GLU A 260      61.397  42.785  74.424  1.00  0.00           O
ATOM   4035  OE2 GLU A 260      60.277  42.255  76.254  1.00  0.00           O
ATOM   4036  C   GLU A 260      63.827  45.225  78.395  1.00  0.00           C
ATOM   4037  O   GLU A 260      64.247  44.685  79.425  1.00  0.00           O
ATOM   4038  N   GLY A 261      62.957  46.245  78.465  1.00  0.00           N
ATOM   4040  CA  GLY A 261      62.417  46.675  79.734  1.00  0.00           C
ATOM   4043  C   GLY A 261      61.677  47.965  79.655  1.00  0.00           C
ATOM   4044  O   GLY A 261      61.317  48.425  78.585  1.00  0.00           O
ATOM   4045  N   ASP A 262      61.397  48.595  80.794  1.00  0.00           N
ATOM   4047  CA  ASP A 262      60.727  49.865  80.914  1.00  0.00           C
ATOM   4049  CB  ASP A 262      59.287  49.715  81.516  1.00  0.00           C
ATOM   4052  CG  ASP A 262      59.107  48.785  82.715  1.00  0.00           C
ATOM   4053  OD1 ASP A 262      59.807  48.885  83.755  1.00  0.00           O
ATOM   4054  OD2 ASP A 262      58.127  48.015  82.675  1.00  0.00           O
ATOM   4055  C   ASP A 262      61.597  50.825  81.694  1.00  0.00           C
ATOM   4056  O   ASP A 262      62.197  51.735  81.134  1.00  0.00           O
ATOM   4057  N   VAL A 263      61.647  50.675  83.025  1.00  0.00           N
ATOM   4059  CA  VAL A 263      62.117  51.695  83.934  1.00  0.00           C
ATOM   4061  CB  VAL A 263      61.447  51.595  85.285  1.00  0.00           C
ATOM   4063  CG1 VAL A 263      62.097  52.475  86.365  1.00  0.00           C
ATOM   4067  CG2 VAL A 263      59.997  52.085  85.085  1.00  0.00           C
ATOM   4071  C   VAL A 263      63.627  51.835  83.925  1.00  0.00           C
ATOM   4072  O   VAL A 263      64.097  52.655  83.175  1.00  0.00           O
ATOM   4073  N   ASP A 264      64.457  51.125  84.674  1.00  0.00           N
ATOM   4075  CA  ASP A 264      65.877  51.435  84.645  1.00  0.00           C
ATOM   4077  CB  ASP A 264      66.327  51.875  86.054  1.00  0.00           C
ATOM   4080  CG  ASP A 264      65.877  53.285  86.425  1.00  0.00           C
ATOM   4081  OD1 ASP A 264      65.997  54.245  85.625  1.00  0.00           O
ATOM   4082  OD2 ASP A 264      65.477  53.455  87.615  1.00  0.00           O
ATOM   4083  C   ASP A 264      66.617  50.215  84.104  1.00  0.00           C
ATOM   4084  O   ASP A 264      67.187  49.425  84.854  1.00  0.00           O
ATOM   4085  N   ILE A 265      66.547  49.995  82.766  1.00  0.00           N
ATOM   4087  CA  ILE A 265      66.827  48.725  82.104  1.00  0.00           C
ATOM   4089  CB  ILE A 265      66.587  48.815  80.596  1.00  0.00           C
ATOM   4091  CG2 ILE A 265      66.817  47.445  79.906  1.00  0.00           C
ATOM   4095  CG1 ILE A 265      65.157  49.315  80.285  1.00  0.00           C
ATOM   4098  CD  ILE A 265      64.827  49.345  78.785  1.00  0.00           C
ATOM   4102  C   ILE A 265      68.217  48.175  82.374  1.00  0.00           C
ATOM   4103  O   ILE A 265      68.387  46.985  82.625  1.00  0.00           O
ATOM   4104  N   VAL A 266      69.237  49.035  82.324  1.00  0.00           N
ATOM   4106  CA  VAL A 266      70.617  48.735  82.604  1.00  0.00           C
ATOM   4108  CB  VAL A 266      71.477  49.065  81.384  1.00  0.00           C
ATOM   4110  CG1 VAL A 266      72.987  48.905  81.656  1.00  0.00           C
ATOM   4114  CG2 VAL A 266      71.087  48.145  80.215  1.00  0.00           C
ATOM   4118  C   VAL A 266      71.077  49.605  83.755  1.00  0.00           C
ATOM   4119  O   VAL A 266      71.227  50.815  83.624  1.00  0.00           O
ATOM   4120  N   SER A 267      71.367  49.015  84.924  1.00  0.00           N
ATOM   4122  CA  SER A 267      71.687  49.785  86.134  1.00  0.00           C
ATOM   4124  CB  SER A 267      70.677  49.565  87.295  1.00  0.00           C
ATOM   4127  OG  SER A 267      69.347  49.885  86.915  1.00  0.00           O
ATOM   4129  C   SER A 267      73.027  49.425  86.735  1.00  0.00           C
ATOM   4130  O   SER A 267      73.587  48.355  86.535  1.00  0.00           O
ATOM   4131  N   GLY A 268      73.567  50.355  87.544  1.00  0.00           N
ATOM   4133  CA  GLY A 268      74.587  50.005  88.535  1.00  0.00           C
ATOM   4136  C   GLY A 268      75.977  50.415  88.195  1.00  0.00           C
ATOM   4137  O   GLY A 268      76.207  51.325  87.395  1.00  0.00           O
ATOM   4138  N   ARG A 269      76.967  49.805  88.854  1.00  0.00           N
ATOM   4140  CA  ARG A 269      78.327  50.315  88.934  1.00  0.00           C
ATOM   4142  CB  ARG A 269      78.707  50.435  90.434  1.00  0.00           C
ATOM   4145  CG  ARG A 269      80.057  51.105  90.736  1.00  0.00           C
ATOM   4148  CD  ARG A 269      80.237  51.475  92.215  1.00  0.00           C
ATOM   4151  NE  ARG A 269      79.267  52.575  92.485  1.00  0.00           N
ATOM   4153  CZ  ARG A 269      78.807  52.975  93.656  1.00  0.00           C
ATOM   4154  NH1 ARG A 269      79.247  52.485  94.795  1.00  0.00           N
ATOM   4157  NH2 ARG A 269      77.857  53.885  93.714  1.00  0.00           N
ATOM   4160  C   ARG A 269      79.307  49.365  88.285  1.00  0.00           C
ATOM   4161  O   ARG A 269      79.357  48.185  88.615  1.00  0.00           O
ATOM   4162  N   GLY A 270      80.117  49.875  87.345  1.00  0.00           N
ATOM   4164  CA  GLY A 270      81.087  49.095  86.595  1.00  0.00           C
ATOM   4167  C   GLY A 270      81.187  49.615  85.184  1.00  0.00           C
ATOM   4168  O   GLY A 270      80.277  50.255  84.664  1.00  0.00           O
ATOM   4169  N   ALA A 271      82.317  49.355  84.524  1.00  0.00           N
ATOM   4171  CA  ALA A 271      82.537  49.775  83.154  1.00  0.00           C
ATOM   4173  CB  ALA A 271      84.037  50.015  82.885  1.00  0.00           C
ATOM   4177  C   ALA A 271      82.007  48.755  82.164  1.00  0.00           C
ATOM   4178  O   ALA A 271      82.497  47.635  82.035  1.00  0.00           O
ATOM   4179  N   VAL A 272      80.957  49.135  81.425  1.00  0.00           N
ATOM   4181  CA  VAL A 272      80.307  48.245  80.485  1.00  0.00           C
ATOM   4183  CB  VAL A 272      78.827  48.005  80.805  1.00  0.00           C
ATOM   4185  CG1 VAL A 272      78.327  46.825  79.954  1.00  0.00           C
ATOM   4189  CG2 VAL A 272      78.667  47.685  82.295  1.00  0.00           C
ATOM   4193  C   VAL A 272      80.437  48.875  79.114  1.00  0.00           C
ATOM   4194  O   VAL A 272      80.217  50.075  78.965  1.00  0.00           O
ATOM   4195  N   VAL A 273      80.787  48.085  78.084  1.00  0.00           N
ATOM   4197  CA  VAL A 273      80.657  48.515  76.694  1.00  0.00           C
ATOM   4199  CB  VAL A 273      81.967  48.425  75.906  1.00  0.00           C
ATOM   4201  CG1 VAL A 273      81.777  48.805  74.424  1.00  0.00           C
ATOM   4205  CG2 VAL A 273      83.027  49.335  76.554  1.00  0.00           C
ATOM   4209  C   VAL A 273      79.607  47.645  76.016  1.00  0.00           C
ATOM   4210  O   VAL A 273      79.627  46.425  76.104  1.00  0.00           O
ATOM   4211  N   PHE A 274      78.667  48.295  75.304  1.00  0.00           N
ATOM   4213  CA  PHE A 274      77.607  47.675  74.535  1.00  0.00           C
ATOM   4215  CB  PHE A 274      76.217  48.255  74.934  1.00  0.00           C
ATOM   4218  CG  PHE A 274      75.887  47.995  76.384  1.00  0.00           C
ATOM   4219  CD1 PHE A 274      75.137  46.855  76.755  1.00  0.00           C
ATOM   4221  CE1 PHE A 274      74.747  46.655  78.075  1.00  0.00           C
ATOM   4223  CZ  PHE A 274      75.067  47.595  79.054  1.00  0.00           C
ATOM   4225  CD2 PHE A 274      76.167  48.955  77.384  1.00  0.00           C
ATOM   4227  CE2 PHE A 274      75.777  48.755  78.714  1.00  0.00           C
ATOM   4229  C   PHE A 274      77.857  47.955  73.054  1.00  0.00           C
ATOM   4230  O   PHE A 274      77.807  49.105  72.625  1.00  0.00           O
ATOM   4231  N   ASP A 275      78.167  46.915  72.255  1.00  0.00           N
ATOM   4233  CA  ASP A 275      78.607  47.055  70.875  1.00  0.00           C
ATOM   4235  CB  ASP A 275      80.137  46.755  70.775  1.00  0.00           C
ATOM   4238  CG  ASP A 275      80.747  46.645  69.374  1.00  0.00           C
ATOM   4239  OD1 ASP A 275      80.017  46.485  68.365  1.00  0.00           O
ATOM   4240  OD2 ASP A 275      82.007  46.575  69.304  1.00  0.00           O
ATOM   4241  C   ASP A 275      77.697  46.245  69.954  1.00  0.00           C
ATOM   4242  O   ASP A 275      77.637  45.015  70.004  1.00  0.00           O
ATOM   4243  N   ASN A 276      76.907  46.955  69.104  1.00  0.00           N
ATOM   4245  CA  ASN A 276      75.847  46.395  68.285  1.00  0.00           C
ATOM   4247  CB  ASN A 276      76.377  45.485  67.145  1.00  0.00           C
ATOM   4250  CG  ASN A 276      77.077  46.285  66.044  1.00  0.00           C
ATOM   4251  OD1 ASN A 276      76.447  46.615  65.035  1.00  0.00           O
ATOM   4252  ND2 ASN A 276      78.387  46.555  66.184  1.00  0.00           N
ATOM   4255  C   ASN A 276      74.747  45.725  69.115  1.00  0.00           C
ATOM   4256  O   ASN A 276      74.087  44.765  68.704  1.00  0.00           O
ATOM   4257  N   THR A 277      74.507  46.205  70.344  1.00  0.00           N
ATOM   4259  CA  THR A 277      73.467  45.675  71.215  1.00  0.00           C
ATOM   4261  CB  THR A 277      73.777  45.785  72.704  1.00  0.00           C
ATOM   4263  OG1 THR A 277      74.837  44.895  73.016  1.00  0.00           O
ATOM   4265  CG2 THR A 277      72.597  45.385  73.614  1.00  0.00           C
ATOM   4269  C   THR A 277      72.177  46.385  70.906  1.00  0.00           C
ATOM   4270  O   THR A 277      72.127  47.605  70.875  1.00  0.00           O
ATOM   4271  N   GLU A 278      71.097  45.635  70.656  1.00  0.00           N
ATOM   4273  CA  GLU A 278      69.767  46.175  70.516  1.00  0.00           C
ATOM   4275  CB  GLU A 278      68.947  45.385  69.465  1.00  0.00           C
ATOM   4278  CG  GLU A 278      67.497  45.865  69.234  1.00  0.00           C
ATOM   4281  CD  GLU A 278      66.687  45.025  68.244  1.00  0.00           C
ATOM   4282  OE1 GLU A 278      67.257  44.305  67.384  1.00  0.00           O
ATOM   4283  OE2 GLU A 278      65.427  45.025  68.365  1.00  0.00           O
ATOM   4284  C   GLU A 278      69.117  46.205  71.895  1.00  0.00           C
ATOM   4285  O   GLU A 278      69.257  45.285  72.684  1.00  0.00           O
ATOM   4286  N   PHE A 279      68.397  47.255  72.266  1.00  0.00           N
ATOM   4288  CA  PHE A 279      67.667  47.345  73.516  1.00  0.00           C
ATOM   4290  CB  PHE A 279      68.197  48.435  74.474  1.00  0.00           C
ATOM   4293  CG  PHE A 279      69.667  48.345  74.835  1.00  0.00           C
ATOM   4294  CD1 PHE A 279      70.657  48.665  73.895  1.00  0.00           C
ATOM   4296  CE1 PHE A 279      72.007  48.785  74.234  1.00  0.00           C
ATOM   4298  CZ  PHE A 279      72.397  48.585  75.554  1.00  0.00           C
ATOM   4300  CD2 PHE A 279      70.077  48.165  76.174  1.00  0.00           C
ATOM   4302  CE2 PHE A 279      71.437  48.275  76.515  1.00  0.00           C
ATOM   4304  C   PHE A 279      66.227  47.695  73.145  1.00  0.00           C
ATOM   4305  O   PHE A 279      65.957  48.145  72.035  1.00  0.00           O
ATOM   4306  N   ARG A 280      65.247  47.505  74.035  1.00  0.00           N
ATOM   4308  CA  ARG A 280      63.877  47.835  73.715  1.00  0.00           C
ATOM   4310  CB  ARG A 280      63.127  46.585  73.174  1.00  0.00           C
ATOM   4313  CG  ARG A 280      61.637  46.735  72.804  1.00  0.00           C
ATOM   4316  CD  ARG A 280      61.337  47.435  71.465  1.00  0.00           C
ATOM   4319  NE  ARG A 280      61.897  46.585  70.354  1.00  0.00           N
ATOM   4321  CZ  ARG A 280      61.507  46.645  69.085  1.00  0.00           C
ATOM   4322  NH1 ARG A 280      60.617  47.515  68.645  1.00  0.00           N
ATOM   4325  NH2 ARG A 280      61.967  45.755  68.235  1.00  0.00           N
ATOM   4328  C   ARG A 280      63.167  48.325  74.945  1.00  0.00           C
ATOM   4329  O   ARG A 280      63.057  47.645  75.965  1.00  0.00           O
ATOM   4330  N   VAL A 281      62.597  49.535  74.875  1.00  0.00           N
ATOM   4332  CA  VAL A 281      61.607  49.975  75.825  1.00  0.00           C
ATOM   4334  CB  VAL A 281      61.507  51.485  75.924  1.00  0.00           C
ATOM   4336  CG1 VAL A 281      60.397  51.915  76.904  1.00  0.00           C
ATOM   4340  CG2 VAL A 281      62.867  52.065  76.375  1.00  0.00           C
ATOM   4344  C   VAL A 281      60.247  49.355  75.505  1.00  0.00           C
ATOM   4345  O   VAL A 281      59.737  49.435  74.384  1.00  0.00           O
ATOM   4346  N   VAL A 282      59.597  48.715  76.475  1.00  0.00           N
ATOM   4348  CA  VAL A 282      58.217  48.275  76.405  1.00  0.00           C
ATOM   4350  CB  VAL A 282      58.037  46.835  76.834  1.00  0.00           C
ATOM   4352  CG1 VAL A 282      58.847  45.925  75.895  1.00  0.00           C
ATOM   4356  CG2 VAL A 282      58.507  46.605  78.285  1.00  0.00           C
ATOM   4360  C   VAL A 282      57.377  49.225  77.244  1.00  0.00           C
ATOM   4361  O   VAL A 282      57.847  49.795  78.224  1.00  0.00           O
ATOM   4362  N   ASN A 283      56.097  49.445  76.904  1.00  0.00           N
ATOM   4364  CA  ASN A 283      55.207  50.295  77.696  1.00  0.00           C
ATOM   4366  CB  ASN A 283      54.617  51.435  76.806  1.00  0.00           C
ATOM   4369  CG  ASN A 283      53.837  50.975  75.564  1.00  0.00           C
ATOM   4370  OD1 ASN A 283      53.807  49.795  75.184  1.00  0.00           O
ATOM   4371  ND2 ASN A 283      53.207  51.945  74.875  1.00  0.00           N
ATOM   4374  C   ASN A 283      54.147  49.455  78.414  1.00  0.00           C
ATOM   4375  O   ASN A 283      53.287  49.955  79.135  1.00  0.00           O
ATOM   4376  N   SER A 284      54.217  48.115  78.285  1.00  0.00           N
ATOM   4378  CA  SER A 284      53.197  47.155  78.685  1.00  0.00           C
ATOM   4380  CB  SER A 284      53.517  45.735  78.165  1.00  0.00           C
ATOM   4383  OG  SER A 284      54.897  45.445  78.354  1.00  0.00           O
ATOM   4385  C   SER A 284      52.897  47.085  80.175  1.00  0.00           C
ATOM   4386  O   SER A 284      51.767  46.775  80.564  1.00  0.00           O
ATOM   4387  N   ARG A 285      53.897  47.375  81.035  1.00  0.00           N
ATOM   4389  CA  ARG A 285      53.697  47.495  82.464  1.00  0.00           C
ATOM   4391  CB  ARG A 285      54.987  47.005  83.185  1.00  0.00           C
ATOM   4394  CG  ARG A 285      54.917  46.975  84.725  1.00  0.00           C
ATOM   4397  CD  ARG A 285      56.217  46.525  85.395  1.00  0.00           C
ATOM   4400  NE  ARG A 285      57.227  47.635  85.324  1.00  0.00           N
ATOM   4402  CZ  ARG A 285      57.647  48.365  86.354  1.00  0.00           C
ATOM   4403  NH1 ARG A 285      57.087  48.255  87.535  1.00  0.00           N
ATOM   4406  NH2 ARG A 285      58.597  49.265  86.225  1.00  0.00           N
ATOM   4409  C   ARG A 285      53.427  48.935  82.895  1.00  0.00           C
ATOM   4410  O   ARG A 285      52.707  49.185  83.854  1.00  0.00           O
ATOM   4411  N   THR A 286      53.997  49.935  82.195  1.00  0.00           N
ATOM   4413  CA  THR A 286      53.927  51.325  82.604  1.00  0.00           C
ATOM   4415  CB  THR A 286      55.017  51.695  83.615  1.00  0.00           C
ATOM   4417  OG1 THR A 286      54.897  53.035  84.065  1.00  0.00           O
ATOM   4419  CG2 THR A 286      56.437  51.495  83.055  1.00  0.00           C
ATOM   4423  C   THR A 286      53.937  52.235  81.384  1.00  0.00           C
ATOM   4424  O   THR A 286      54.777  52.105  80.494  1.00  0.00           O
ATOM   4425  N   GLN A 287      52.987  53.195  81.305  1.00  0.00           N
ATOM   4427  CA  GLN A 287      52.967  54.115  80.175  1.00  0.00           C
ATOM   4429  CB  GLN A 287      51.607  54.105  79.445  1.00  0.00           C
ATOM   4432  CG  GLN A 287      51.197  52.725  78.875  1.00  0.00           C
ATOM   4435  CD  GLN A 287      50.207  52.925  77.734  1.00  0.00           C
ATOM   4436  OE1 GLN A 287      49.507  53.925  77.664  1.00  0.00           O
ATOM   4437  NE2 GLN A 287      50.177  51.965  76.785  1.00  0.00           N
ATOM   4440  C   GLN A 287      53.287  55.515  80.615  1.00  0.00           C
ATOM   4441  O   GLN A 287      53.097  56.475  79.874  1.00  0.00           O
ATOM   4442  N   GLN A 288      53.797  55.675  81.854  1.00  0.00           N
ATOM   4444  CA  GLN A 288      54.057  56.985  82.406  1.00  0.00           C
ATOM   4446  CB  GLN A 288      53.417  57.145  83.814  1.00  0.00           C
ATOM   4449  CG  GLN A 288      53.847  56.085  84.865  1.00  0.00           C
ATOM   4452  CD  GLN A 288      53.307  56.335  86.274  1.00  0.00           C
ATOM   4453  OE1 GLN A 288      53.207  55.465  87.135  1.00  0.00           O
ATOM   4454  NE2 GLN A 288      52.997  57.615  86.586  1.00  0.00           N
ATOM   4457  C   GLN A 288      55.527  57.305  82.514  1.00  0.00           C
ATOM   4458  O   GLN A 288      55.847  58.475  82.745  1.00  0.00           O
ATOM   4459  N   GLU A 289      56.437  56.315  82.354  1.00  0.00           N
ATOM   4461  CA  GLU A 289      57.867  56.545  82.464  1.00  0.00           C
ATOM   4463  CB  GLU A 289      58.307  56.785  83.946  1.00  0.00           C
ATOM   4466  CG  GLU A 289      58.137  55.565  84.895  1.00  0.00           C
ATOM   4469  CD  GLU A 289      58.697  55.755  86.314  1.00  0.00           C
ATOM   4470  OE1 GLU A 289      59.197  56.865  86.635  1.00  0.00           O
ATOM   4471  OE2 GLU A 289      58.657  54.755  87.094  1.00  0.00           O
ATOM   4472  C   GLU A 289      58.657  55.375  81.875  1.00  0.00           C
ATOM   4473  O   GLU A 289      58.227  54.215  81.904  1.00  0.00           O
ATOM   4474  N   ALA A 290      59.867  55.665  81.375  1.00  0.00           N
ATOM   4476  CA  ALA A 290      60.857  54.655  81.085  1.00  0.00           C
ATOM   4478  CB  ALA A 290      60.547  53.905  79.785  1.00  0.00           C
ATOM   4482  C   ALA A 290      62.207  55.335  81.035  1.00  0.00           C
ATOM   4483  O   ALA A 290      62.297  56.555  80.934  1.00  0.00           O
ATOM   4484  N   TYR A 291      63.287  54.535  81.165  1.00  0.00           N
ATOM   4486  CA  TYR A 291      64.667  54.955  81.285  1.00  0.00           C
ATOM   4488  CB  TYR A 291      65.117  55.465  82.715  1.00  0.00           C
ATOM   4491  CG  TYR A 291      64.047  56.275  83.455  1.00  0.00           C
ATOM   4492  CD1 TYR A 291      64.037  57.685  83.465  1.00  0.00           C
ATOM   4494  CE1 TYR A 291      63.007  58.405  84.114  1.00  0.00           C
ATOM   4496  CZ  TYR A 291      62.027  57.705  84.824  1.00  0.00           C
ATOM   4497  OH  TYR A 291      61.047  58.395  85.584  1.00  0.00           O
ATOM   4499  CD2 TYR A 291      63.057  55.615  84.194  1.00  0.00           C
ATOM   4501  CE2 TYR A 291      62.047  56.315  84.854  1.00  0.00           C
ATOM   4503  C   TYR A 291      65.447  53.745  80.774  1.00  0.00           C
ATOM   4504  O   TYR A 291      64.907  52.655  80.675  1.00  0.00           O
ATOM   4505  N   VAL A 292      66.717  53.875  80.345  1.00  0.00           N
ATOM   4507  CA  VAL A 292      67.437  52.705  79.845  1.00  0.00           C
ATOM   4509  CB  VAL A 292      67.637  52.735  78.344  1.00  0.00           C
ATOM   4511  CG1 VAL A 292      68.557  51.585  77.885  1.00  0.00           C
ATOM   4515  CG2 VAL A 292      66.257  52.605  77.664  1.00  0.00           C
ATOM   4519  C   VAL A 292      68.737  52.485  80.584  1.00  0.00           C
ATOM   4520  O   VAL A 292      69.047  51.375  81.005  1.00  0.00           O
ATOM   4521  N   PHE A 293      69.517  53.535  80.835  1.00  0.00           N
ATOM   4523  CA  PHE A 293      70.737  53.475  81.614  1.00  0.00           C
ATOM   4525  CB  PHE A 293      71.927  54.125  80.876  1.00  0.00           C
ATOM   4528  CG  PHE A 293      72.277  53.305  79.674  1.00  0.00           C
ATOM   4529  CD1 PHE A 293      72.837  52.025  79.824  1.00  0.00           C
ATOM   4531  CE1 PHE A 293      73.187  51.275  78.694  1.00  0.00           C
ATOM   4533  CZ  PHE A 293      72.997  51.805  77.415  1.00  0.00           C
ATOM   4535  CD2 PHE A 293      72.067  53.815  78.395  1.00  0.00           C
ATOM   4537  CE2 PHE A 293      72.437  53.075  77.275  1.00  0.00           C
ATOM   4539  C   PHE A 293      70.617  54.165  82.955  1.00  0.00           C
ATOM   4540  O   PHE A 293      70.457  55.375  83.075  1.00  0.00           O
ATOM   4541  N   ALA A 294      70.787  53.415  84.035  1.00  0.00           N
ATOM   4543  CA  ALA A 294      70.877  53.915  85.385  1.00  0.00           C
ATOM   4545  CB  ALA A 294      69.797  53.185  86.185  1.00  0.00           C
ATOM   4549  C   ALA A 294      72.277  53.715  85.975  1.00  0.00           C
ATOM   4550  O   ALA A 294      72.437  52.965  86.945  1.00  0.00           O
ATOM   4551  N   PRO A 295      73.337  54.325  85.424  1.00  0.00           N
ATOM   4552  CD  PRO A 295      73.267  55.425  84.465  1.00  0.00           C
ATOM   4555  CA  PRO A 295      74.677  54.185  85.965  1.00  0.00           C
ATOM   4557  CB  PRO A 295      75.547  54.985  84.994  1.00  0.00           C
ATOM   4560  CG  PRO A 295      74.627  56.105  84.505  1.00  0.00           C
ATOM   4563  C   PRO A 295      74.817  54.685  87.384  1.00  0.00           C
ATOM   4564  O   PRO A 295      74.387  55.795  87.696  1.00  0.00           O
ATOM   4565  N   ALA A 296      75.437  53.885  88.255  1.00  0.00           N
ATOM   4567  CA  ALA A 296      75.777  54.285  89.604  1.00  0.00           C
ATOM   4569  CB  ALA A 296      75.287  53.235  90.615  1.00  0.00           C
ATOM   4573  C   ALA A 296      77.277  54.445  89.674  1.00  0.00           C
ATOM   4574  O   ALA A 296      77.977  53.815  90.475  1.00  0.00           O
ATOM   4575  N   THR A 297      77.827  55.285  88.794  1.00  0.00           N
ATOM   4577  CA  THR A 297      79.267  55.455  88.604  1.00  0.00           C
ATOM   4579  CB  THR A 297      79.647  56.055  87.255  1.00  0.00           C
ATOM   4581  OG1 THR A 297      78.897  55.415  86.235  1.00  0.00           O
ATOM   4583  CG2 THR A 297      81.137  55.815  86.954  1.00  0.00           C
ATOM   4587  C   THR A 297      79.797  56.365  89.674  1.00  0.00           C
ATOM   4588  O   THR A 297      79.317  57.475  89.874  1.00  0.00           O
ATOM   4589  N   LEU A 298      80.837  55.925  90.395  1.00  0.00           N
ATOM   4591  CA  LEU A 298      81.517  56.765  91.354  1.00  0.00           C
ATOM   4593  CB  LEU A 298      82.637  55.975  92.075  1.00  0.00           C
ATOM   4596  CG  LEU A 298      82.097  54.835  92.955  1.00  0.00           C
ATOM   4598  CD1 LEU A 298      83.217  53.845  93.285  1.00  0.00           C
ATOM   4602  CD2 LEU A 298      81.477  55.365  94.255  1.00  0.00           C
ATOM   4606  C   LEU A 298      82.077  58.035  90.724  1.00  0.00           C
ATOM   4607  O   LEU A 298      82.527  58.065  89.575  1.00  0.00           O
ATOM   4608  N   SER A 299      82.027  59.165  91.465  1.00  0.00           N
ATOM   4610  CA  SER A 299      82.307  60.495  90.924  1.00  0.00           C
ATOM   4612  CB  SER A 299      81.887  61.605  91.925  1.00  0.00           C
ATOM   4615  OG  SER A 299      80.477  61.575  92.164  1.00  0.00           O
ATOM   4617  C   SER A 299      83.757  60.655  90.485  1.00  0.00           C
ATOM   4618  O   SER A 299      84.097  61.455  89.626  1.00  0.00           O
ATOM   4619  N   ASN A 300      84.657  59.825  91.045  1.00  0.00           N
ATOM   4621  CA  ASN A 300      86.067  59.795  90.755  1.00  0.00           C
ATOM   4623  CB  ASN A 300      86.827  59.545  92.075  1.00  0.00           C
ATOM   4626  CG  ASN A 300      86.427  58.225  92.745  1.00  0.00           C
ATOM   4627  OD1 ASN A 300      85.447  58.205  93.494  1.00  0.00           O
ATOM   4628  ND2 ASN A 300      87.197  57.155  92.454  1.00  0.00           N
ATOM   4631  C   ASN A 300      86.447  58.715  89.734  1.00  0.00           C
ATOM   4632  O   ASN A 300      87.607  58.555  89.365  1.00  0.00           O
ATOM   4633  N   ILE A 301      85.457  57.945  89.244  1.00  0.00           N
ATOM   4635  CA  ILE A 301      85.657  56.915  88.245  1.00  0.00           C
ATOM   4637  CB  ILE A 301      84.897  55.645  88.624  1.00  0.00           C
ATOM   4639  CG2 ILE A 301      84.787  54.645  87.454  1.00  0.00           C
ATOM   4643  CG1 ILE A 301      85.547  54.985  89.865  1.00  0.00           C
ATOM   4646  CD  ILE A 301      87.027  54.625  89.684  1.00  0.00           C
ATOM   4650  C   ILE A 301      85.167  57.495  86.945  1.00  0.00           C
ATOM   4651  O   ILE A 301      84.087  58.065  86.884  1.00  0.00           O
ATOM   4652  N   TYR A 302      85.977  57.465  85.864  1.00  0.00           N
ATOM   4654  CA  TYR A 302      85.657  58.295  84.715  1.00  0.00           C
ATOM   4656  CB  TYR A 302      86.937  58.865  84.065  1.00  0.00           C
ATOM   4659  CG  TYR A 302      87.717  59.855  84.915  1.00  0.00           C
ATOM   4660  CD1 TYR A 302      87.257  60.415  86.134  1.00  0.00           C
ATOM   4662  CE1 TYR A 302      88.007  61.395  86.805  1.00  0.00           C
ATOM   4664  CZ  TYR A 302      89.237  61.815  86.285  1.00  0.00           C
ATOM   4665  OH  TYR A 302      89.967  62.825  86.965  1.00  0.00           O
ATOM   4667  CD2 TYR A 302      88.947  60.295  84.415  1.00  0.00           C
ATOM   4669  CE2 TYR A 302      89.707  61.255  85.085  1.00  0.00           C
ATOM   4671  C   TYR A 302      84.847  57.525  83.694  1.00  0.00           C
ATOM   4672  O   TYR A 302      84.387  58.095  82.704  1.00  0.00           O
ATOM   4673  N   TYR A 303      84.627  56.225  83.934  1.00  0.00           N
ATOM   4675  CA  TYR A 303      84.067  55.305  82.975  1.00  0.00           C
ATOM   4677  CB  TYR A 303      85.187  54.395  82.374  1.00  0.00           C
ATOM   4680  CG  TYR A 303      86.217  55.255  81.684  1.00  0.00           C
ATOM   4681  CD1 TYR A 303      85.857  55.975  80.535  1.00  0.00           C
ATOM   4683  CE1 TYR A 303      86.757  56.855  79.935  1.00  0.00           C
ATOM   4685  CZ  TYR A 303      88.047  57.015  80.475  1.00  0.00           C
ATOM   4686  OH  TYR A 303      88.947  57.945  79.915  1.00  0.00           O
ATOM   4688  CD2 TYR A 303      87.527  55.385  82.184  1.00  0.00           C
ATOM   4690  CE2 TYR A 303      88.437  56.275  81.586  1.00  0.00           C
ATOM   4692  C   TYR A 303      82.997  54.425  83.595  1.00  0.00           C
ATOM   4693  O   TYR A 303      83.247  53.635  84.505  1.00  0.00           O
ATOM   4694  N   GLY A 304      81.767  54.565  83.084  1.00  0.00           N
ATOM   4696  CA  GLY A 304      80.657  53.655  83.305  1.00  0.00           C
ATOM   4699  C   GLY A 304      79.827  53.775  82.075  1.00  0.00           C
ATOM   4700  O   GLY A 304      79.467  54.885  81.705  1.00  0.00           O
ATOM   4701  N   PHE A 305      79.547  52.665  81.395  1.00  0.00           N
ATOM   4703  CA  PHE A 305      78.597  52.585  80.294  1.00  0.00           C
ATOM   4705  CB  PHE A 305      77.137  52.965  80.695  1.00  0.00           C
ATOM   4708  CG  PHE A 305      76.517  52.145  81.805  1.00  0.00           C
ATOM   4709  CD1 PHE A 305      77.137  51.065  82.464  1.00  0.00           C
ATOM   4711  CE1 PHE A 305      76.487  50.415  83.525  1.00  0.00           C
ATOM   4713  CZ  PHE A 305      75.207  50.795  83.914  1.00  0.00           C
ATOM   4715  CD2 PHE A 305      75.227  52.515  82.205  1.00  0.00           C
ATOM   4717  CE2 PHE A 305      74.557  51.845  83.236  1.00  0.00           C
ATOM   4719  C   PHE A 305      78.977  53.285  78.995  1.00  0.00           C
ATOM   4720  O   PHE A 305      79.037  54.515  78.884  1.00  0.00           O
ATOM   4721  N   LEU A 306      79.207  52.495  77.944  1.00  0.00           N
ATOM   4723  CA  LEU A 306      79.377  52.975  76.595  1.00  0.00           C
ATOM   4725  CB  LEU A 306      80.827  52.745  76.124  1.00  0.00           C
ATOM   4728  CG  LEU A 306      81.167  53.195  74.685  1.00  0.00           C
ATOM   4730  CD1 LEU A 306      80.947  54.695  74.505  1.00  0.00           C
ATOM   4734  CD2 LEU A 306      82.617  52.845  74.345  1.00  0.00           C
ATOM   4738  C   LEU A 306      78.437  52.195  75.704  1.00  0.00           C
ATOM   4739  O   LEU A 306      78.417  50.975  75.744  1.00  0.00           O
ATOM   4740  N   ALA A 307      77.637  52.865  74.864  1.00  0.00           N
ATOM   4742  CA  ALA A 307      76.917  52.205  73.785  1.00  0.00           C
ATOM   4744  CB  ALA A 307      75.397  52.435  73.884  1.00  0.00           C
ATOM   4748  C   ALA A 307      77.417  52.695  72.445  1.00  0.00           C
ATOM   4749  O   ALA A 307      77.467  53.895  72.185  1.00  0.00           O
ATOM   4750  N   VAL A 308      77.837  51.775  71.565  1.00  0.00           N
ATOM   4752  CA  VAL A 308      78.447  52.075  70.295  1.00  0.00           C
ATOM   4754  CB  VAL A 308      79.977  52.055  70.424  1.00  0.00           C
ATOM   4756  CG1 VAL A 308      80.507  50.715  70.974  1.00  0.00           C
ATOM   4760  CG2 VAL A 308      80.657  52.425  69.104  1.00  0.00           C
ATOM   4764  C   VAL A 308      77.887  51.135  69.225  1.00  0.00           C
ATOM   4765  O   VAL A 308      77.817  49.925  69.406  1.00  0.00           O
ATOM   4766  N   ASN A 309      77.397  51.675  68.085  1.00  0.00           N
ATOM   4768  CA  ASN A 309      76.947  50.885  66.924  1.00  0.00           C
ATOM   4770  CB  ASN A 309      78.097  50.055  66.274  1.00  0.00           C
ATOM   4773  CG  ASN A 309      79.307  50.905  65.875  1.00  0.00           C
ATOM   4774  OD1 ASN A 309      80.467  50.495  65.965  1.00  0.00           O
ATOM   4775  ND2 ASN A 309      79.067  52.175  65.455  1.00  0.00           N
ATOM   4778  C   ASN A 309      75.657  50.075  67.156  1.00  0.00           C
ATOM   4779  O   ASN A 309      75.267  49.215  66.375  1.00  0.00           O
ATOM   4780  N   SER A 310      74.977  50.405  68.264  1.00  0.00           N
ATOM   4782  CA  SER A 310      73.837  49.775  68.914  1.00  0.00           C
ATOM   4784  CB  SER A 310      73.817  50.205  70.405  1.00  0.00           C
ATOM   4787  OG  SER A 310      74.907  49.595  71.094  1.00  0.00           O
ATOM   4789  C   SER A 310      72.507  50.125  68.285  1.00  0.00           C
ATOM   4790  O   SER A 310      72.417  50.895  67.335  1.00  0.00           O
ATOM   4791  N   ARG A 311      71.427  49.545  68.814  1.00  0.00           N
ATOM   4793  CA  ARG A 311      70.087  50.005  68.564  1.00  0.00           C
ATOM   4795  CB  ARG A 311      69.407  49.185  67.445  1.00  0.00           C
ATOM   4798  CG  ARG A 311      70.087  49.315  66.055  1.00  0.00           C
ATOM   4801  CD  ARG A 311      69.597  48.355  64.945  1.00  0.00           C
ATOM   4804  NE  ARG A 311      70.087  46.995  65.324  1.00  0.00           N
ATOM   4806  CZ  ARG A 311      69.327  45.915  65.354  1.00  0.00           C
ATOM   4807  NH1 ARG A 311      68.167  45.855  64.755  1.00  0.00           N
ATOM   4810  NH2 ARG A 311      69.777  44.845  65.985  1.00  0.00           N
ATOM   4813  C   ARG A 311      69.367  49.975  69.924  1.00  0.00           C
ATOM   4814  O   ARG A 311      69.837  49.345  70.834  1.00  0.00           O
ATOM   4815  N   PHE A 312      68.237  50.665  70.125  1.00  0.00           N
ATOM   4817  CA  PHE A 312      67.417  50.765  71.335  1.00  0.00           C
ATOM   4819  CB  PHE A 312      67.637  51.975  72.314  1.00  0.00           C
ATOM   4822  CG  PHE A 312      68.997  52.085  73.005  1.00  0.00           C
ATOM   4823  CD1 PHE A 312      69.967  52.985  72.555  1.00  0.00           C
ATOM   4825  CE1 PHE A 312      71.257  53.045  73.075  1.00  0.00           C
ATOM   4827  CZ  PHE A 312      71.567  52.275  74.195  1.00  0.00           C
ATOM   4829  CD2 PHE A 312      69.267  51.535  74.266  1.00  0.00           C
ATOM   4831  CE2 PHE A 312      70.537  51.605  74.854  1.00  0.00           C
ATOM   4833  C   PHE A 312      66.047  50.865  70.664  1.00  0.00           C
ATOM   4834  O   PHE A 312      66.047  50.845  69.444  1.00  0.00           O
ATOM   4835  N   ASN A 313      64.887  50.935  71.344  1.00  0.00           N
ATOM   4837  CA  ASN A 313      63.607  51.215  70.674  1.00  0.00           C
ATOM   4839  CB  ASN A 313      63.077  50.095  69.735  1.00  0.00           C
ATOM   4842  CG  ASN A 313      63.537  50.285  68.285  1.00  0.00           C
ATOM   4843  OD1 ASN A 313      63.297  51.325  67.674  1.00  0.00           O
ATOM   4844  ND2 ASN A 313      64.147  49.245  67.695  1.00  0.00           N
ATOM   4847  C   ASN A 313      62.557  51.565  71.725  1.00  0.00           C
ATOM   4848  O   ASN A 313      62.827  51.405  72.914  1.00  0.00           O
ATOM   4849  N   ALA A 314      61.337  52.005  71.335  1.00  0.00           N
ATOM   4851  CA  ALA A 314      60.207  52.035  72.266  1.00  0.00           C
ATOM   4853  CB  ALA A 314      60.097  53.335  73.075  1.00  0.00           C
ATOM   4857  C   ALA A 314      58.897  51.885  71.565  1.00  0.00           C
ATOM   4858  O   ALA A 314      58.837  51.805  70.344  1.00  0.00           O
ATOM   4859  N   PHE A 315      57.817  51.875  72.354  1.00  0.00           N
ATOM   4861  CA  PHE A 315      56.457  52.165  71.944  1.00  0.00           C
ATOM   4863  CB  PHE A 315      55.447  51.005  72.134  1.00  0.00           C
ATOM   4866  CG  PHE A 315      56.037  49.695  71.755  1.00  0.00           C
ATOM   4867  CD1 PHE A 315      55.747  49.095  70.524  1.00  0.00           C
ATOM   4869  CE1 PHE A 315      56.237  47.825  70.225  1.00  0.00           C
ATOM   4871  CZ  PHE A 315      57.017  47.145  71.164  1.00  0.00           C
ATOM   4873  CD2 PHE A 315      56.827  48.995  72.695  1.00  0.00           C
ATOM   4875  CE2 PHE A 315      57.337  47.735  72.384  1.00  0.00           C
ATOM   4877  C   PHE A 315      56.007  53.255  72.895  1.00  0.00           C
ATOM   4878  O   PHE A 315      56.407  53.275  74.065  1.00  0.00           O
ATOM   4879  N   GLY A 316      55.147  54.165  72.414  1.00  0.00           N
ATOM   4881  CA  GLY A 316      54.647  55.265  73.224  1.00  0.00           C
ATOM   4884  C   GLY A 316      55.257  56.565  72.815  1.00  0.00           C
ATOM   4885  O   GLY A 316      56.437  56.675  72.524  1.00  0.00           O
ATOM   4886  N   ASP A 317      54.397  57.595  72.774  1.00  0.00           N
ATOM   4888  CA  ASP A 317      54.587  58.875  72.165  1.00  0.00           C
ATOM   4890  CB  ASP A 317      53.187  59.515  71.974  1.00  0.00           C
ATOM   4893  CG  ASP A 317      52.257  58.545  71.254  1.00  0.00           C
ATOM   4894  OD1 ASP A 317      52.107  58.625  70.015  1.00  0.00           O
ATOM   4895  OD2 ASP A 317      51.737  57.635  71.944  1.00  0.00           O
ATOM   4896  C   ASP A 317      55.497  59.795  72.975  1.00  0.00           C
ATOM   4897  O   ASP A 317      55.077  60.775  73.594  1.00  0.00           O
ATOM   4898  N   GLY A 318      56.807  59.525  72.994  1.00  0.00           N
ATOM   4900  CA  GLY A 318      57.767  60.365  73.684  1.00  0.00           C
ATOM   4903  C   GLY A 318      57.797  60.245  75.174  1.00  0.00           C
ATOM   4904  O   GLY A 318      57.907  61.245  75.875  1.00  0.00           O
ATOM   4905  N   VAL A 319      57.737  59.025  75.724  1.00  0.00           N
ATOM   4907  CA  VAL A 319      57.707  58.835  77.174  1.00  0.00           C
ATOM   4909  CB  VAL A 319      56.487  57.985  77.524  1.00  0.00           C
ATOM   4911  CG1 VAL A 319      56.447  57.545  78.995  1.00  0.00           C
ATOM   4915  CG2 VAL A 319      55.227  58.835  77.215  1.00  0.00           C
ATOM   4919  C   VAL A 319      59.027  58.315  77.766  1.00  0.00           C
ATOM   4920  O   VAL A 319      59.257  58.385  78.974  1.00  0.00           O
ATOM   4921  N   ALA A 320      59.987  57.815  76.945  1.00  0.00           N
ATOM   4923  CA  ALA A 320      61.087  57.005  77.475  1.00  0.00           C
ATOM   4925  CB  ALA A 320      61.087  55.715  76.645  1.00  0.00           C
ATOM   4929  C   ALA A 320      62.497  57.635  77.485  1.00  0.00           C
ATOM   4930  O   ALA A 320      63.147  57.885  76.494  1.00  0.00           O
ATOM   4931  N   GLN A 321      63.077  57.935  78.645  1.00  0.00           N
ATOM   4933  CA  GLN A 321      64.497  57.865  78.965  1.00  0.00           C
ATOM   4935  CB  GLN A 321      64.907  58.745  80.175  1.00  0.00           C
ATOM   4938  CG  GLN A 321      64.757  60.275  80.075  1.00  0.00           C
ATOM   4941  CD  GLN A 321      63.347  60.855  80.245  1.00  0.00           C
ATOM   4942  OE1 GLN A 321      62.347  60.195  80.475  1.00  0.00           O
ATOM   4943  NE2 GLN A 321      63.287  62.205  80.155  1.00  0.00           N
ATOM   4946  C   GLN A 321      65.637  57.035  78.255  1.00  0.00           C
ATOM   4947  O   GLN A 321      65.587  55.825  78.364  1.00  0.00           O
ATOM   4948  N   LEU A 322      66.777  57.605  77.724  1.00  0.00           N
ATOM   4950  CA  LEU A 322      68.087  56.885  77.564  1.00  0.00           C
ATOM   4952  CB  LEU A 322      69.337  57.655  76.965  1.00  0.00           C
ATOM   4955  CG  LEU A 322      69.677  57.905  75.464  1.00  0.00           C
ATOM   4957  CD1 LEU A 322      70.937  58.775  75.335  1.00  0.00           C
ATOM   4961  CD2 LEU A 322      70.037  56.695  74.604  1.00  0.00           C
ATOM   4965  C   LEU A 322      68.607  56.475  78.934  1.00  0.00           C
ATOM   4966  O   LEU A 322      69.417  55.575  79.065  1.00  0.00           O
ATOM   4967  N   GLY A 323      68.217  57.155  80.024  1.00  0.00           N
ATOM   4969  CA  GLY A 323      68.697  56.805  81.354  1.00  0.00           C
ATOM   4972  C   GLY A 323      68.917  57.955  82.295  1.00  0.00           C
ATOM   4973  O   GLY A 323      69.337  59.035  81.915  1.00  0.00           O
ATOM   4974  N   ARG A 324      68.667  57.785  83.595  1.00  0.00           N
ATOM   4976  CA  ARG A 324      68.827  58.815  84.604  1.00  0.00           C
ATOM   4978  CB  ARG A 324      67.497  59.035  85.354  1.00  0.00           C
ATOM   4981  CG  ARG A 324      66.807  57.735  85.794  1.00  0.00           C
ATOM   4984  CD  ARG A 324      65.517  57.985  86.565  1.00  0.00           C
ATOM   4987  NE  ARG A 324      64.877  56.655  86.825  1.00  0.00           N
ATOM   4989  CZ  ARG A 324      63.827  56.535  87.645  1.00  0.00           C
ATOM   4990  NH1 ARG A 324      63.107  57.595  87.944  1.00  0.00           N
ATOM   4993  NH2 ARG A 324      63.587  55.365  88.175  1.00  0.00           N
ATOM   4996  C   ARG A 324      69.907  58.405  85.584  1.00  0.00           C
ATOM   4997  O   ARG A 324      70.167  57.215  85.724  1.00  0.00           O
ATOM   4998  N   SER A 325      70.597  59.355  86.274  1.00  0.00           N
ATOM   5000  CA  SER A 325      71.637  58.965  87.234  1.00  0.00           C
ATOM   5002  CB  SER A 325      72.487  60.185  87.715  1.00  0.00           C
ATOM   5005  OG  SER A 325      73.617  59.795  88.484  1.00  0.00           O
ATOM   5007  C   SER A 325      71.087  58.165  88.424  1.00  0.00           C
ATOM   5008  O   SER A 325      69.997  58.425  88.934  1.00  0.00           O
ATOM   5009  N   LEU A 326      71.817  57.105  88.844  1.00  0.00           N
ATOM   5011  CA  LEU A 326      71.417  56.205  89.924  1.00  0.00           C
ATOM   5013  CB  LEU A 326      71.627  54.715  89.565  1.00  0.00           C
ATOM   5016  CG  LEU A 326      71.227  53.655  90.625  1.00  0.00           C
ATOM   5018  CD1 LEU A 326      69.837  53.895  91.255  1.00  0.00           C
ATOM   5022  CD2 LEU A 326      71.257  52.245  90.024  1.00  0.00           C
ATOM   5026  C   LEU A 326      72.157  56.605  91.174  1.00  0.00           C
ATOM   5027  O   LEU A 326      73.067  55.925  91.665  1.00  0.00           O
ATOM   5028  N   ASP A 327      71.777  57.765  91.735  1.00  0.00           N
ATOM   5030  CA  ASP A 327      72.427  58.385  92.864  1.00  0.00           C
ATOM   5032  CB  ASP A 327      71.967  59.875  92.944  1.00  0.00           C
ATOM   5035  CG  ASP A 327      72.527  60.795  91.875  1.00  0.00           C
ATOM   5036  OD1 ASP A 327      73.237  60.345  90.945  1.00  0.00           O
ATOM   5037  OD2 ASP A 327      72.227  62.025  91.954  1.00  0.00           O
ATOM   5038  C   ASP A 327      72.157  57.615  94.184  1.00  0.00           C
ATOM   5039  O   ASP A 327      71.337  58.005  95.014  1.00  0.00           O
ATOM   5040  N   VAL A 328      72.837  56.455  94.415  1.00  0.00           N
ATOM   5042  CA  VAL A 328      72.667  55.545  95.545  1.00  0.00           C
ATOM   5044  CB  VAL A 328      73.077  54.105  95.184  1.00  0.00           C
ATOM   5046  CG1 VAL A 328      72.007  53.505  94.255  1.00  0.00           C
ATOM   5050  CG2 VAL A 328      74.487  54.085  94.535  1.00  0.00           C
ATOM   5054  C   VAL A 328      73.537  55.905  96.744  1.00  0.00           C
ATOM   5055  O   VAL A 328      73.467  55.275  97.804  1.00  0.00           O
ATOM   5056  N   ASP A 329      74.437  56.875  96.554  1.00  0.00           N
ATOM   5058  CA  ASP A 329      75.327  57.335  97.585  1.00  0.00           C
ATOM   5060  CB  ASP A 329      76.477  56.325  97.906  1.00  0.00           C
ATOM   5063  CG  ASP A 329      77.527  56.125  96.825  1.00  0.00           C
ATOM   5064  OD1 ASP A 329      78.287  57.095  96.565  1.00  0.00           O
ATOM   5065  OD2 ASP A 329      77.637  54.995  96.274  1.00  0.00           O
ATOM   5066  C   ASP A 329      75.817  58.685  97.135  1.00  0.00           C
ATOM   5067  O   ASP A 329      75.727  59.005  95.945  1.00  0.00           O
ATOM   5068  N   ALA A 330      76.317  59.505  98.055  1.00  0.00           N
ATOM   5070  CA  ALA A 330      76.787  60.845  97.794  1.00  0.00           C
ATOM   5072  CB  ALA A 330      77.217  61.475  99.135  1.00  0.00           C
ATOM   5076  C   ALA A 330      77.897  60.925  96.744  1.00  0.00           C
ATOM   5077  O   ALA A 330      77.927  61.855  95.955  1.00  0.00           O
ATOM   5078  N   ASN A 331      78.797  59.925  96.665  1.00  0.00           N
ATOM   5080  CA  ASN A 331      79.927  59.955  95.755  1.00  0.00           C
ATOM   5082  CB  ASN A 331      81.167  59.285  96.434  1.00  0.00           C
ATOM   5085  CG  ASN A 331      82.487  59.565  95.704  1.00  0.00           C
ATOM   5086  OD1 ASN A 331      82.927  60.705  95.494  1.00  0.00           O
ATOM   5087  ND2 ASN A 331      83.187  58.475  95.315  1.00  0.00           N
ATOM   5090  C   ASN A 331      79.567  59.245  94.454  1.00  0.00           C
ATOM   5091  O   ASN A 331      80.437  58.715  93.774  1.00  0.00           O
ATOM   5092  N   THR A 332      78.267  59.235  94.086  1.00  0.00           N
ATOM   5094  CA  THR A 332      77.787  58.735  92.815  1.00  0.00           C
ATOM   5096  CB  THR A 332      76.587  57.795  92.924  1.00  0.00           C
ATOM   5098  OG1 THR A 332      76.957  56.605  93.615  1.00  0.00           O
ATOM   5100  CG2 THR A 332      76.087  57.375  91.535  1.00  0.00           C
ATOM   5104  C   THR A 332      77.407  59.885  91.904  1.00  0.00           C
ATOM   5105  O   THR A 332      76.537  60.695  92.225  1.00  0.00           O
ATOM   5106  N   ASN A 333      78.047  59.955  90.724  1.00  0.00           N
ATOM   5108  CA  ASN A 333      77.557  60.785  89.645  1.00  0.00           C
ATOM   5110  CB  ASN A 333      78.467  62.035  89.495  1.00  0.00           C
ATOM   5113  CG  ASN A 333      77.907  63.115  88.585  1.00  0.00           C
ATOM   5114  OD1 ASN A 333      76.757  63.085  88.125  1.00  0.00           O
ATOM   5115  ND2 ASN A 333      78.767  64.115  88.285  1.00  0.00           N
ATOM   5118  C   ASN A 333      77.627  59.935  88.405  1.00  0.00           C
ATOM   5119  O   ASN A 333      78.717  59.685  87.874  1.00  0.00           O
ATOM   5120  N   GLY A 334      76.467  59.485  87.895  1.00  0.00           N
ATOM   5122  CA  GLY A 334      76.347  58.645  86.714  1.00  0.00           C
ATOM   5125  C   GLY A 334      77.137  59.095  85.514  1.00  0.00           C
ATOM   5126  O   GLY A 334      77.257  60.285  85.234  1.00  0.00           O
ATOM   5127  N   GLN A 335      77.707  58.135  84.775  1.00  0.00           N
ATOM   5129  CA  GLN A 335      78.467  58.395  83.585  1.00  0.00           C
ATOM   5131  CB  GLN A 335      79.977  58.115  83.805  1.00  0.00           C
ATOM   5134  CG  GLN A 335      80.927  58.915  82.885  1.00  0.00           C
ATOM   5137  CD  GLN A 335      81.137  58.305  81.495  1.00  0.00           C
ATOM   5138  OE1 GLN A 335      81.437  57.105  81.365  1.00  0.00           O
ATOM   5139  NE2 GLN A 335      81.067  59.155  80.444  1.00  0.00           N
ATOM   5142  C   GLN A 335      77.857  57.465  82.585  1.00  0.00           C
ATOM   5143  O   GLN A 335      77.527  56.335  82.934  1.00  0.00           O
ATOM   5144  N   VAL A 336      77.657  57.935  81.344  1.00  0.00           N
ATOM   5146  CA  VAL A 336      77.397  57.075  80.215  1.00  0.00           C
ATOM   5148  CB  VAL A 336      75.967  56.505  80.196  1.00  0.00           C
ATOM   5150  CG1 VAL A 336      74.937  57.605  80.494  1.00  0.00           C
ATOM   5154  CG2 VAL A 336      75.627  55.795  78.875  1.00  0.00           C
ATOM   5158  C   VAL A 336      77.787  57.865  78.984  1.00  0.00           C
ATOM   5159  O   VAL A 336      77.657  59.095  78.965  1.00  0.00           O
ATOM   5160  N   VAL A 337      78.317  57.195  77.934  1.00  0.00           N
ATOM   5162  CA  VAL A 337      78.447  57.775  76.604  1.00  0.00           C
ATOM   5164  CB  VAL A 337      79.877  57.985  76.134  1.00  0.00           C
ATOM   5166  CG1 VAL A 337      79.967  58.455  74.656  1.00  0.00           C
ATOM   5170  CG2 VAL A 337      80.477  59.065  77.044  1.00  0.00           C
ATOM   5174  C   VAL A 337      77.707  56.905  75.634  1.00  0.00           C
ATOM   5175  O   VAL A 337      77.807  55.675  75.674  1.00  0.00           O
ATOM   5176  N   ILE A 338      76.917  57.505  74.735  1.00  0.00           N
ATOM   5178  CA  ILE A 338      76.217  56.765  73.715  1.00  0.00           C
ATOM   5180  CB  ILE A 338      74.717  56.685  74.074  1.00  0.00           C
ATOM   5182  CG2 ILE A 338      73.867  56.175  72.914  1.00  0.00           C
ATOM   5186  CG1 ILE A 338      74.507  55.835  75.354  1.00  0.00           C
ATOM   5189  CD  ILE A 338      73.247  56.195  76.134  1.00  0.00           C
ATOM   5193  C   ILE A 338      76.647  57.345  72.354  1.00  0.00           C
ATOM   5194  O   ILE A 338      76.917  58.525  72.185  1.00  0.00           O
ATOM   5195  N   ARG A 339      76.907  56.505  71.344  1.00  0.00           N
ATOM   5197  CA  ARG A 339      77.487  57.005  70.125  1.00  0.00           C
ATOM   5199  CB  ARG A 339      79.017  57.285  70.274  1.00  0.00           C
ATOM   5202  CG  ARG A 339      79.867  56.105  70.794  1.00  0.00           C
ATOM   5205  CD  ARG A 339      81.337  56.465  71.094  1.00  0.00           C
ATOM   5208  NE  ARG A 339      81.947  56.835  69.794  1.00  0.00           N
ATOM   5210  CZ  ARG A 339      83.157  57.345  69.615  1.00  0.00           C
ATOM   5211  NH1 ARG A 339      84.027  57.515  70.585  1.00  0.00           N
ATOM   5214  NH2 ARG A 339      83.497  57.675  68.395  1.00  0.00           N
ATOM   5217  C   ARG A 339      77.177  56.095  68.945  1.00  0.00           C
ATOM   5218  O   ARG A 339      76.947  54.895  69.115  1.00  0.00           O
ATOM   5219  N   ASP A 340      77.137  56.635  67.715  1.00  0.00           N
ATOM   5221  CA  ASP A 340      77.447  55.855  66.515  1.00  0.00           C
ATOM   5223  CB  ASP A 340      78.877  55.235  66.604  1.00  0.00           C
ATOM   5226  CG  ASP A 340      79.907  56.285  66.935  1.00  0.00           C
ATOM   5227  OD1 ASP A 340      79.677  57.475  66.645  1.00  0.00           O
ATOM   5228  OD2 ASP A 340      81.007  55.925  67.434  1.00  0.00           O
ATOM   5229  C   ASP A 340      76.387  54.825  66.085  1.00  0.00           C
ATOM   5230  O   ASP A 340      76.707  53.765  65.575  1.00  0.00           O
ATOM   5231  N   SER A 341      75.077  55.085  66.305  1.00  0.00           N
ATOM   5233  CA  SER A 341      74.027  54.065  66.305  1.00  0.00           C
ATOM   5235  CB  SER A 341      73.637  53.835  67.765  1.00  0.00           C
ATOM   5238  OG  SER A 341      74.697  53.345  68.594  1.00  0.00           O
ATOM   5240  C   SER A 341      72.837  54.405  65.335  1.00  0.00           C
ATOM   5241  O   SER A 341      73.167  54.775  64.205  1.00  0.00           O
ATOM   5242  N   ALA A 342      71.487  54.365  65.685  1.00  0.00           N
ATOM   5244  CA  ALA A 342      70.367  54.865  64.805  1.00  0.00           C
ATOM   5246  CB  ALA A 342      70.327  53.945  63.575  1.00  0.00           C
ATOM   5250  C   ALA A 342      68.867  54.785  65.304  1.00  0.00           C
ATOM   5251  O   ALA A 342      68.397  53.665  65.505  1.00  0.00           O
ATOM   5252  N   ILE A 343      67.977  55.815  65.604  1.00  0.00           N
ATOM   5254  CA  ILE A 343      67.747  57.315  65.704  1.00  0.00           C
ATOM   5256  CB  ILE A 343      67.567  58.325  67.044  1.00  0.00           C
ATOM   5258  CG2 ILE A 343      66.167  58.755  67.604  1.00  0.00           C
ATOM   5262  CG1 ILE A 343      68.607  58.405  68.224  1.00  0.00           C
ATOM   5265  CD  ILE A 343      68.427  59.155  69.564  1.00  0.00           C
ATOM   5269  C   ILE A 343      66.347  57.385  65.145  1.00  0.00           C
ATOM   5270  O   ILE A 343      66.037  58.195  64.274  1.00  0.00           O
ATOM   5271  N   ASN A 344      65.437  56.535  65.704  1.00  0.00           N
ATOM   5273  CA  ASN A 344      64.097  56.265  65.195  1.00  0.00           C
ATOM   5275  CB  ASN A 344      63.817  54.735  65.044  1.00  0.00           C
ATOM   5278  CG  ASN A 344      65.067  53.995  64.544  1.00  0.00           C
ATOM   5279  OD1 ASN A 344      65.837  54.475  63.704  1.00  0.00           O
ATOM   5280  ND2 ASN A 344      65.347  52.805  65.125  1.00  0.00           N
ATOM   5283  C   ASN A 344      63.017  56.975  66.035  1.00  0.00           C
ATOM   5284  O   ASN A 344      63.077  58.195  66.195  1.00  0.00           O
ATOM   5285  N   GLU A 345      61.977  56.275  66.585  1.00  0.00           N
ATOM   5287  CA  GLU A 345      60.767  56.915  67.084  1.00  0.00           C
ATOM   5289  CB  GLU A 345      59.617  56.595  66.094  1.00  0.00           C
ATOM   5292  CG  GLU A 345      58.417  57.575  66.114  1.00  0.00           C
ATOM   5295  CD  GLU A 345      58.737  59.045  65.865  1.00  0.00           C
ATOM   5296  OE1 GLU A 345      59.877  59.405  65.475  1.00  0.00           O
ATOM   5297  OE2 GLU A 345      57.847  59.865  66.204  1.00  0.00           O
ATOM   5298  C   GLU A 345      60.357  56.405  68.485  1.00  0.00           C
ATOM   5299  O   GLU A 345      60.657  55.285  68.884  1.00  0.00           O
ATOM   5300  N   GLY A 346      59.657  57.245  69.274  1.00  0.00           N
ATOM   5302  CA  GLY A 346      59.087  56.905  70.595  1.00  0.00           C
ATOM   5305  C   GLY A 346      59.517  57.845  71.695  1.00  0.00           C
ATOM   5306  O   GLY A 346      59.227  57.655  72.874  1.00  0.00           O
ATOM   5307  N   PHE A 347      60.287  58.885  71.344  1.00  0.00           N
ATOM   5309  CA  PHE A 347      61.137  59.545  72.305  1.00  0.00           C
ATOM   5311  CB  PHE A 347      62.587  59.005  72.145  1.00  0.00           C
ATOM   5314  CG  PHE A 347      62.697  57.565  72.615  1.00  0.00           C
ATOM   5315  CD1 PHE A 347      63.307  57.275  73.835  1.00  0.00           C
ATOM   5317  CE1 PHE A 347      63.437  55.955  74.304  1.00  0.00           C
ATOM   5319  CZ  PHE A 347      63.037  54.895  73.505  1.00  0.00           C
ATOM   5321  CD2 PHE A 347      62.297  56.485  71.825  1.00  0.00           C
ATOM   5323  CE2 PHE A 347      62.477  55.165  72.244  1.00  0.00           C
ATOM   5325  C   PHE A 347      61.007  61.085  72.244  1.00  0.00           C
ATOM   5326  O   PHE A 347      60.997  61.715  71.204  1.00  0.00           O
ATOM   5327  N   ASN A 348      60.857  61.735  73.424  1.00  0.00           N
ATOM   5329  CA  ASN A 348      60.797  63.185  73.585  1.00  0.00           C
ATOM   5331  CB  ASN A 348      60.487  63.495  75.085  1.00  0.00           C
ATOM   5334  CG  ASN A 348      60.457  64.965  75.505  1.00  0.00           C
ATOM   5335  OD1 ASN A 348      60.837  65.885  74.774  1.00  0.00           O
ATOM   5336  ND2 ASN A 348      60.037  65.225  76.755  1.00  0.00           N
ATOM   5339  C   ASN A 348      62.067  63.905  73.145  1.00  0.00           C
ATOM   5340  O   ASN A 348      63.097  63.865  73.814  1.00  0.00           O
ATOM   5341  N   THR A 349      62.057  64.615  72.025  1.00  0.00           N
ATOM   5343  CA  THR A 349      63.257  65.215  71.454  1.00  0.00           C
ATOM   5345  CB  THR A 349      63.237  65.165  69.924  1.00  0.00           C
ATOM   5347  OG1 THR A 349      61.927  65.415  69.444  1.00  0.00           O
ATOM   5349  CG2 THR A 349      63.597  63.735  69.465  1.00  0.00           C
ATOM   5353  C   THR A 349      63.537  66.615  71.974  1.00  0.00           C
ATOM   5354  O   THR A 349      64.347  67.345  71.414  1.00  0.00           O
ATOM   5355  N   ALA A 350      62.957  66.985  73.145  1.00  0.00           N
ATOM   5357  CA  ALA A 350      63.217  68.235  73.825  1.00  0.00           C
ATOM   5359  CB  ALA A 350      61.897  68.995  73.924  1.00  0.00           C
ATOM   5363  C   ALA A 350      63.777  68.095  75.234  1.00  0.00           C
ATOM   5364  O   ALA A 350      64.687  68.825  75.634  1.00  0.00           O
ATOM   5365  N   LYS A 351      63.277  67.135  76.054  1.00  0.00           N
ATOM   5367  CA  LYS A 351      63.827  66.815  77.365  1.00  0.00           C
ATOM   5369  CB  LYS A 351      62.877  67.085  78.554  1.00  0.00           C
ATOM   5372  CG  LYS A 351      62.837  68.585  78.844  1.00  0.00           C
ATOM   5375  CD  LYS A 351      62.217  68.935  80.204  1.00  0.00           C
ATOM   5378  CE  LYS A 351      62.567  70.345  80.654  1.00  0.00           C
ATOM   5381  NZ  LYS A 351      62.327  71.255  79.535  1.00  0.00           N
ATOM   5385  C   LYS A 351      64.357  65.415  77.415  1.00  0.00           C
ATOM   5386  O   LYS A 351      63.747  64.505  77.985  1.00  0.00           O
ATOM   5387  N   PRO A 352      65.487  65.185  76.806  1.00  0.00           N
ATOM   5388  CD  PRO A 352      66.507  66.175  76.445  1.00  0.00           C
ATOM   5391  CA  PRO A 352      66.047  63.885  76.854  1.00  0.00           C
ATOM   5393  CB  PRO A 352      66.967  64.005  75.656  1.00  0.00           C
ATOM   5396  CG  PRO A 352      67.617  65.365  75.794  1.00  0.00           C
ATOM   5399  C   PRO A 352      66.687  63.585  78.215  1.00  0.00           C
ATOM   5400  O   PRO A 352      66.267  62.595  78.794  1.00  0.00           O
ATOM   5401  N   TRP A 353      67.657  64.345  78.785  1.00  0.00           N
ATOM   5403  CA  TRP A 353      68.367  63.845  79.954  1.00  0.00           C
ATOM   5405  CB  TRP A 353      69.937  64.135  80.055  1.00  0.00           C
ATOM   5408  CG  TRP A 353      70.957  63.675  79.016  1.00  0.00           C
ATOM   5409  CD1 TRP A 353      71.157  64.515  77.955  1.00  0.00           C
ATOM   5411  NE1 TRP A 353      72.027  63.975  77.044  1.00  0.00           N
ATOM   5413  CE2 TRP A 353      72.487  62.795  77.485  1.00  0.00           C
ATOM   5414  CD2 TRP A 353      71.867  62.545  78.744  1.00  0.00           C
ATOM   5415  CE3 TRP A 353      72.227  61.345  79.395  1.00  0.00           C
ATOM   5417  CZ3 TRP A 353      73.027  60.405  78.714  1.00  0.00           C
ATOM   5419  CZ2 TRP A 353      73.327  61.895  76.865  1.00  0.00           C
ATOM   5421  CH2 TRP A 353      73.547  60.665  77.464  1.00  0.00           C
ATOM   5423  C   TRP A 353      67.607  64.095  81.255  1.00  0.00           C
ATOM   5424  O   TRP A 353      67.387  65.225  81.665  1.00  0.00           O
ATOM   5425  N   ALA A 354      67.137  63.015  81.935  1.00  0.00           N
ATOM   5427  CA  ALA A 354      66.257  63.145  83.084  1.00  0.00           C
ATOM   5429  CB  ALA A 354      65.257  61.975  83.224  1.00  0.00           C
ATOM   5433  C   ALA A 354      66.977  63.245  84.404  1.00  0.00           C
ATOM   5434  O   ALA A 354      68.107  62.785  84.575  1.00  0.00           O
ATOM   5435  N   ASP A 355      66.267  63.855  85.364  1.00  0.00           N
ATOM   5437  CA  ASP A 355      66.607  63.955  86.764  1.00  0.00           C
ATOM   5439  CB  ASP A 355      65.567  64.785  87.555  1.00  0.00           C
ATOM   5442  CG  ASP A 355      64.937  65.865  86.694  1.00  0.00           C
ATOM   5443  OD1 ASP A 355      65.657  66.665  86.025  1.00  0.00           O
ATOM   5444  OD2 ASP A 355      63.677  65.865  86.665  1.00  0.00           O
ATOM   5445  C   ASP A 355      66.747  62.575  87.395  1.00  0.00           C
ATOM   5446  O   ASP A 355      66.117  61.595  86.995  1.00  0.00           O
ATOM   5447  N   ALA A 356      67.627  62.495  88.395  1.00  0.00           N
ATOM   5449  CA  ALA A 356      68.117  61.295  89.035  1.00  0.00           C
ATOM   5451  CB  ALA A 356      69.307  61.655  89.964  1.00  0.00           C
ATOM   5455  C   ALA A 356      67.017  60.525  89.744  1.00  0.00           C
ATOM   5456  O   ALA A 356      65.947  61.045  90.044  1.00  0.00           O
ATOM   5457  N   VAL A 357      67.237  59.235  90.024  1.00  0.00           N
ATOM   5459  CA  VAL A 357      66.417  58.505  90.965  1.00  0.00           C
ATOM   5461  CB  VAL A 357      66.147  57.085  90.464  1.00  0.00           C
ATOM   5463  CG1 VAL A 357      67.427  56.255  90.395  1.00  0.00           C
ATOM   5467  CG2 VAL A 357      65.057  56.365  91.285  1.00  0.00           C
ATOM   5471  C   VAL A 357      67.107  58.565  92.324  1.00  0.00           C
ATOM   5472  O   VAL A 357      68.317  58.745  92.395  1.00  0.00           O
ATOM   5473  N   ILE A 358      66.327  58.465  93.424  1.00  0.00           N
ATOM   5475  CA  ILE A 358      66.797  58.425  94.804  1.00  0.00           C
ATOM   5477  CB  ILE A 358      67.907  57.405  95.104  1.00  0.00           C
ATOM   5479  CG2 ILE A 358      68.237  57.415  96.604  1.00  0.00           C
ATOM   5483  CG1 ILE A 358      67.537  55.965  94.645  1.00  0.00           C
ATOM   5486  CD  ILE A 358      68.727  54.995  94.705  1.00  0.00           C
ATOM   5490  C   ILE A 358      67.097  59.815  95.336  1.00  0.00           C
ATOM   5491  O   ILE A 358      66.457  60.285  96.264  1.00  0.00           O
ATOM   5492  N   SER A 359      68.057  60.535  94.734  1.00  0.00           N
ATOM   5494  CA  SER A 359      68.427  61.885  95.204  1.00  0.00           C
ATOM   5496  CB  SER A 359      69.827  62.325  94.664  1.00  0.00           C
ATOM   5499  OG  SER A 359      69.847  62.485  93.236  1.00  0.00           O
ATOM   5501  C   SER A 359      67.397  62.945  94.814  1.00  0.00           C
ATOM   5502  O   SER A 359      67.287  63.995  95.434  1.00  0.00           O
ATOM   5503  N   ASN A 360      66.647  62.655  93.735  1.00  0.00           N
ATOM   5505  CA  ASN A 360      65.787  63.585  93.025  1.00  0.00           C
ATOM   5507  CB  ASN A 360      64.507  63.975  93.814  1.00  0.00           C
ATOM   5510  CG  ASN A 360      63.647  62.765  94.156  1.00  0.00           C
ATOM   5511  OD1 ASN A 360      63.667  61.735  93.475  1.00  0.00           O
ATOM   5512  ND2 ASN A 360      62.817  62.895  95.215  1.00  0.00           N
ATOM   5515  C   ASN A 360      66.557  64.815  92.555  1.00  0.00           C
ATOM   5516  O   ASN A 360      66.007  65.905  92.415  1.00  0.00           O
ATOM   5517  N   ARG A 361      67.877  64.625  92.314  1.00  0.00           N
ATOM   5519  CA  ARG A 361      68.787  65.605  91.744  1.00  0.00           C
ATOM   5521  CB  ARG A 361      70.257  65.125  91.694  1.00  0.00           C
ATOM   5524  CG  ARG A 361      71.227  66.105  91.005  1.00  0.00           C
ATOM   5527  CD  ARG A 361      72.717  65.785  91.214  1.00  0.00           C
ATOM   5530  NE  ARG A 361      73.007  64.465  90.564  1.00  0.00           N
ATOM   5532  CZ  ARG A 361      74.057  64.205  89.804  1.00  0.00           C
ATOM   5533  NH1 ARG A 361      74.827  65.135  89.235  1.00  0.00           N
ATOM   5536  NH2 ARG A 361      74.417  62.945  89.655  1.00  0.00           N
ATOM   5539  C   ARG A 361      68.337  66.025  90.354  1.00  0.00           C
ATOM   5540  O   ARG A 361      68.197  65.135  89.505  1.00  0.00           O
ATOM   5541  N   PRO A 362      68.057  67.295  90.085  1.00  0.00           N
ATOM   5542  CD  PRO A 362      67.957  68.365  91.085  1.00  0.00           C
ATOM   5545  CA  PRO A 362      67.717  67.785  88.755  1.00  0.00           C
ATOM   5547  CB  PRO A 362      67.567  69.305  88.925  1.00  0.00           C
ATOM   5550  CG  PRO A 362      67.157  69.465  90.395  1.00  0.00           C
ATOM   5553  C   PRO A 362      68.737  67.445  87.696  1.00  0.00           C
ATOM   5554  O   PRO A 362      69.937  67.455  87.994  1.00  0.00           O
ATOM   5555  N   PHE A 363      68.337  67.165  86.446  1.00  0.00           N
ATOM   5557  CA  PHE A 363      69.337  67.085  85.395  1.00  0.00           C
ATOM   5559  CB  PHE A 363      68.857  66.435  84.074  1.00  0.00           C
ATOM   5562  CG  PHE A 363      69.987  66.305  83.075  1.00  0.00           C
ATOM   5563  CD1 PHE A 363      70.947  65.295  83.236  1.00  0.00           C
ATOM   5565  CE1 PHE A 363      72.037  65.215  82.354  1.00  0.00           C
ATOM   5567  CZ  PHE A 363      72.197  66.155  81.335  1.00  0.00           C
ATOM   5569  CD2 PHE A 363      70.127  67.225  82.015  1.00  0.00           C
ATOM   5571  CE2 PHE A 363      71.237  67.155  81.165  1.00  0.00           C
ATOM   5573  C   PHE A 363      70.037  68.435  85.175  1.00  0.00           C
ATOM   5574  O   PHE A 363      69.437  69.515  85.224  1.00  0.00           O
ATOM   5575  N   ALA A 364      71.347  68.375  84.915  1.00  0.00           N
ATOM   5577  CA  ALA A 364      72.127  69.525  84.614  1.00  0.00           C
ATOM   5579  CB  ALA A 364      72.817  70.035  85.885  1.00  0.00           C
ATOM   5583  C   ALA A 364      73.147  69.115  83.595  1.00  0.00           C
ATOM   5584  O   ALA A 364      74.027  68.295  83.875  1.00  0.00           O
ATOM   5585  N   GLY A 365      73.017  69.695  82.384  1.00  0.00           N
ATOM   5587  CA  GLY A 365      73.937  69.455  81.305  1.00  0.00           C
ATOM   5590  C   GLY A 365      74.987  70.515  81.244  1.00  0.00           C
ATOM   5591  O   GLY A 365      74.707  71.705  81.365  1.00  0.00           O
ATOM   5592  N   ASN A 366      76.247  70.095  81.054  1.00  0.00           N
ATOM   5594  CA  ASN A 366      77.377  70.985  80.994  1.00  0.00           C
ATOM   5596  CB  ASN A 366      78.627  70.375  81.684  1.00  0.00           C
ATOM   5599  CG  ASN A 366      79.707  71.425  81.895  1.00  0.00           C
ATOM   5600  OD1 ASN A 366      79.547  72.605  81.565  1.00  0.00           O
ATOM   5601  ND2 ASN A 366      80.857  70.995  82.464  1.00  0.00           N
ATOM   5604  C   ASN A 366      77.697  71.255  79.544  1.00  0.00           C
ATOM   5605  O   ASN A 366      78.227  70.415  78.814  1.00  0.00           O
ATOM   5606  N   THR A 367      77.397  72.465  79.065  1.00  0.00           N
ATOM   5608  CA  THR A 367      77.617  72.805  77.664  1.00  0.00           C
ATOM   5610  CB  THR A 367      76.577  73.795  77.164  1.00  0.00           C
ATOM   5612  OG1 THR A 367      76.517  74.975  77.955  1.00  0.00           O
ATOM   5614  CG2 THR A 367      75.217  73.095  77.275  1.00  0.00           C
ATOM   5618  C   THR A 367      79.017  73.345  77.494  1.00  0.00           C
ATOM   5619  O   THR A 367      79.607  73.325  76.425  1.00  0.00           O
ATOM   5620  N   GLY A 368      79.617  73.765  78.624  1.00  0.00           N
ATOM   5622  CA  GLY A 368      80.877  74.465  78.674  1.00  0.00           C
ATOM   5625  C   GLY A 368      80.817  75.815  78.025  1.00  0.00           C
ATOM   5626  O   GLY A 368      79.777  76.325  77.645  1.00  0.00           O
ATOM   5627  N   SER A 369      82.007  76.405  77.885  1.00  0.00           N
ATOM   5629  CA  SER A 369      82.257  77.745  77.415  1.00  0.00           C
ATOM   5631  CB  SER A 369      82.707  78.695  78.554  1.00  0.00           C
ATOM   5634  OG  SER A 369      83.777  78.125  79.314  1.00  0.00           O
ATOM   5636  C   SER A 369      83.377  77.625  76.425  1.00  0.00           C
ATOM   5637  O   SER A 369      83.947  76.535  76.285  1.00  0.00           O
ATOM   5638  N   VAL A 370      83.697  78.685  75.685  1.00  0.00           N
ATOM   5640  CA  VAL A 370      84.767  78.655  74.695  1.00  0.00           C
ATOM   5642  CB  VAL A 370      84.247  78.935  73.294  1.00  0.00           C
ATOM   5644  CG1 VAL A 370      83.127  77.925  72.975  1.00  0.00           C
ATOM   5648  CG2 VAL A 370      83.737  80.385  73.124  1.00  0.00           C
ATOM   5652  C   VAL A 370      85.897  79.595  75.094  1.00  0.00           C
ATOM   5653  O   VAL A 370      85.707  80.595  75.794  1.00  0.00           O
ATOM   5654  N   ASP A 371      87.137  79.275  74.674  1.00  0.00           N
ATOM   5656  CA  ASP A 371      88.317  80.085  74.924  1.00  0.00           C
ATOM   5658  CB  ASP A 371      89.017  79.725  76.274  1.00  0.00           C
ATOM   5661  CG  ASP A 371      89.267  80.865  77.275  1.00  0.00           C
ATOM   5662  OD1 ASP A 371      89.207  82.085  76.935  1.00  0.00           O
ATOM   5663  OD2 ASP A 371      89.567  80.515  78.455  1.00  0.00           O
ATOM   5664  C   ASP A 371      89.237  79.855  73.725  1.00  0.00           C
ATOM   5665  O   ASP A 371      89.027  78.905  72.955  1.00  0.00           O
ATOM   5666  N   ASP A 372      90.237  80.745  73.535  1.00  0.00           N
ATOM   5668  CA  ASP A 372      91.277  80.805  72.515  1.00  0.00           C
ATOM   5670  CB  ASP A 372      92.607  80.435  73.194  1.00  0.00           C
ATOM   5673  CG  ASP A 372      92.907  81.405  74.304  1.00  0.00           C
ATOM   5674  OD1 ASP A 372      93.307  80.935  75.395  1.00  0.00           O
ATOM   5675  OD2 ASP A 372      92.817  82.625  74.045  1.00  0.00           O
ATOM   5676  C   ASP A 372      91.127  80.015  71.215  1.00  0.00           C
ATOM   5677  O   ASP A 372      91.477  78.845  71.145  1.00  0.00           O
ATOM   5678  N   ASN A 373      90.637  80.685  70.145  1.00  0.00           N
ATOM   5680  CA  ASN A 373      90.557  80.145  68.794  1.00  0.00           C
ATOM   5682  CB  ASN A 373      91.867  79.565  68.174  1.00  0.00           C
ATOM   5685  CG  ASN A 373      92.907  80.665  68.045  1.00  0.00           C
ATOM   5686  OD1 ASN A 373      92.837  81.715  68.704  1.00  0.00           O
ATOM   5687  ND2 ASN A 373      93.867  80.485  67.104  1.00  0.00           N
ATOM   5690  C   ASN A 373      89.417  79.175  68.634  1.00  0.00           C
ATOM   5691  O   ASN A 373      89.417  78.315  67.755  1.00  0.00           O
ATOM   5692  N   ASP A 374      88.407  79.325  69.494  1.00  0.00           N
ATOM   5694  CA  ASP A 374      87.097  78.765  69.274  1.00  0.00           C
ATOM   5696  CB  ASP A 374      86.427  79.285  67.975  1.00  0.00           C
ATOM   5699  CG  ASP A 374      86.347  80.795  67.955  1.00  0.00           C
ATOM   5700  OD1 ASP A 374      86.377  81.425  69.045  1.00  0.00           O
ATOM   5701  OD2 ASP A 374      86.137  81.355  66.854  1.00  0.00           O
ATOM   5702  C   ASP A 374      87.077  77.255  69.454  1.00  0.00           C
ATOM   5703  O   ASP A 374      86.577  76.485  68.625  1.00  0.00           O
ATOM   5704  N   GLU A 375      87.637  76.785  70.585  1.00  0.00           N
ATOM   5706  CA  GLU A 375      87.577  75.395  70.954  1.00  0.00           C
ATOM   5708  CB  GLU A 375      88.987  74.805  71.075  1.00  0.00           C
ATOM   5711  CG  GLU A 375      89.717  74.775  69.715  1.00  0.00           C
ATOM   5714  CD  GLU A 375      91.207  74.555  69.875  1.00  0.00           C
ATOM   5715  OE1 GLU A 375      91.597  73.815  70.805  1.00  0.00           O
ATOM   5716  OE2 GLU A 375      91.997  75.035  69.015  1.00  0.00           O
ATOM   5717  C   GLU A 375      86.827  75.235  72.255  1.00  0.00           C
ATOM   5718  O   GLU A 375      87.097  75.915  73.244  1.00  0.00           O
ATOM   5719  N   ILE A 376      85.877  74.285  72.274  1.00  0.00           N
ATOM   5721  CA  ILE A 376      85.107  73.885  73.435  1.00  0.00           C
ATOM   5723  CB  ILE A 376      84.087  72.795  73.054  1.00  0.00           C
ATOM   5725  CG2 ILE A 376      83.357  72.225  74.285  1.00  0.00           C
ATOM   5729  CG1 ILE A 376      83.087  73.325  71.994  1.00  0.00           C
ATOM   5732  CD  ILE A 376      82.467  72.225  71.134  1.00  0.00           C
ATOM   5736  C   ILE A 376      86.007  73.425  74.564  1.00  0.00           C
ATOM   5737  O   ILE A 376      86.897  72.585  74.384  1.00  0.00           O
ATOM   5738  N   GLN A 377      85.807  74.005  75.755  1.00  0.00           N
ATOM   5740  CA  GLN A 377      86.407  73.525  76.965  1.00  0.00           C
ATOM   5742  CB  GLN A 377      87.397  74.515  77.604  1.00  0.00           C
ATOM   5745  CG  GLN A 377      88.677  74.725  76.755  1.00  0.00           C
ATOM   5748  CD  GLN A 377      89.667  75.715  77.374  1.00  0.00           C
ATOM   5749  OE1 GLN A 377      89.657  76.015  78.564  1.00  0.00           O
ATOM   5750  NE2 GLN A 377      90.607  76.185  76.524  1.00  0.00           N
ATOM   5753  C   GLN A 377      85.307  73.195  77.934  1.00  0.00           C
ATOM   5754  O   GLN A 377      84.347  73.955  78.134  1.00  0.00           O
ATOM   5755  N   ARG A 378      85.447  72.035  78.574  1.00  0.00           N
ATOM   5757  CA  ARG A 378      84.747  71.695  79.766  1.00  0.00           C
ATOM   5759  CB  ARG A 378      83.257  71.325  79.555  1.00  0.00           C
ATOM   5762  CG  ARG A 378      83.027  70.385  78.376  1.00  0.00           C
ATOM   5765  CD  ARG A 378      81.567  70.025  78.175  1.00  0.00           C
ATOM   5768  NE  ARG A 378      81.567  69.355  76.854  1.00  0.00           N
ATOM   5770  CZ  ARG A 378      80.727  69.675  75.895  1.00  0.00           C
ATOM   5771  NH1 ARG A 378      79.497  70.035  76.184  1.00  0.00           N
ATOM   5774  NH2 ARG A 378      81.137  69.555  74.645  1.00  0.00           N
ATOM   5777  C   ARG A 378      85.447  70.555  80.424  1.00  0.00           C
ATOM   5778  O   ARG A 378      86.177  69.775  79.814  1.00  0.00           O
ATOM   5779  N   ASN A 379      85.197  70.415  81.725  1.00  0.00           N
ATOM   5781  CA  ASN A 379      85.547  69.235  82.444  1.00  0.00           C
ATOM   5783  CB  ASN A 379      85.867  69.655  83.895  1.00  0.00           C
ATOM   5786  CG  ASN A 379      86.207  68.495  84.804  1.00  0.00           C
ATOM   5787  OD1 ASN A 379      86.607  67.395  84.425  1.00  0.00           O
ATOM   5788  ND2 ASN A 379      85.997  68.745  86.115  1.00  0.00           N
ATOM   5791  C   ASN A 379      84.387  68.255  82.365  1.00  0.00           C
ATOM   5792  O   ASN A 379      83.227  68.595  82.615  1.00  0.00           O
ATOM   5793  N   LEU A 380      84.667  67.005  81.986  1.00  0.00           N
ATOM   5795  CA  LEU A 380      83.617  66.045  81.705  1.00  0.00           C
ATOM   5797  CB  LEU A 380      84.047  65.175  80.505  1.00  0.00           C
ATOM   5800  CG  LEU A 380      84.297  65.995  79.214  1.00  0.00           C
ATOM   5802  CD1 LEU A 380      85.217  65.235  78.245  1.00  0.00           C
ATOM   5806  CD2 LEU A 380      82.977  66.365  78.516  1.00  0.00           C
ATOM   5810  C   LEU A 380      83.387  65.215  82.955  1.00  0.00           C
ATOM   5811  O   LEU A 380      82.447  64.425  83.096  1.00  0.00           O
ATOM   5812  N   ASN A 381      84.237  65.425  83.974  1.00  0.00           N
ATOM   5814  CA  ASN A 381      84.187  64.775  85.255  1.00  0.00           C
ATOM   5816  CB  ASN A 381      85.537  64.095  85.584  1.00  0.00           C
ATOM   5819  CG  ASN A 381      85.877  63.035  84.544  1.00  0.00           C
ATOM   5820  OD1 ASN A 381      87.007  62.955  84.074  1.00  0.00           O
ATOM   5821  ND2 ASN A 381      84.877  62.225  84.104  1.00  0.00           N
ATOM   5824  C   ASN A 381      83.807  65.745  86.354  1.00  0.00           C
ATOM   5825  O   ASN A 381      83.997  65.465  87.535  1.00  0.00           O
ATOM   5826  N   ASP A 382      83.197  66.885  85.984  1.00  0.00           N
ATOM   5828  CA  ASP A 382      82.547  67.745  86.935  1.00  0.00           C
ATOM   5830  CB  ASP A 382      82.057  69.035  86.225  1.00  0.00           C
ATOM   5833  CG  ASP A 382      81.827  70.175  87.205  1.00  0.00           C
ATOM   5834  OD1 ASP A 382      81.737  69.905  88.434  1.00  0.00           O
ATOM   5835  OD2 ASP A 382      81.727  71.335  86.735  1.00  0.00           O
ATOM   5836  C   ASP A 382      81.437  67.005  87.715  1.00  0.00           C
ATOM   5837  O   ASP A 382      80.697  66.175  87.195  1.00  0.00           O
ATOM   5838  N   THR A 383      81.377  67.275  89.024  1.00  0.00           N
ATOM   5840  CA  THR A 383      80.327  66.855  89.924  1.00  0.00           C
ATOM   5842  CB  THR A 383      80.807  66.695  91.354  1.00  0.00           C
ATOM   5844  OG1 THR A 383      81.677  67.755  91.755  1.00  0.00           O
ATOM   5846  CG2 THR A 383      81.627  65.405  91.405  1.00  0.00           C
ATOM   5850  C   THR A 383      79.147  67.795  89.906  1.00  0.00           C
ATOM   5851  O   THR A 383      78.037  67.395  90.215  1.00  0.00           O
ATOM   5852  N   ASN A 384      79.347  69.065  89.474  1.00  0.00           N
ATOM   5854  CA  ASN A 384      78.317  70.095  89.445  1.00  0.00           C
ATOM   5856  CB  ASN A 384      78.937  71.515  89.244  1.00  0.00           C
ATOM   5859  CG  ASN A 384      79.677  72.035  90.475  1.00  0.00           C
ATOM   5860  OD1 ASN A 384      80.477  72.985  90.424  1.00  0.00           O
ATOM   5861  ND2 ASN A 384      79.357  71.505  91.674  1.00  0.00           N
ATOM   5864  C   ASN A 384      77.297  69.845  88.344  1.00  0.00           C
ATOM   5865  O   ASN A 384      76.197  70.395  88.354  1.00  0.00           O
ATOM   5866  N   TYR A 385      77.637  68.955  87.395  1.00  0.00           N
ATOM   5868  CA  TYR A 385      76.777  68.535  86.325  1.00  0.00           C
ATOM   5870  CB  TYR A 385      77.257  69.075  84.954  1.00  0.00           C
ATOM   5873  CG  TYR A 385      77.317  70.575  85.005  1.00  0.00           C
ATOM   5874  CD1 TYR A 385      76.187  71.345  84.684  1.00  0.00           C
ATOM   5876  CE1 TYR A 385      76.247  72.745  84.725  1.00  0.00           C
ATOM   5878  CZ  TYR A 385      77.437  73.385  85.085  1.00  0.00           C
ATOM   5879  OH  TYR A 385      77.517  74.785  85.094  1.00  0.00           O
ATOM   5881  CD2 TYR A 385      78.517  71.235  85.345  1.00  0.00           C
ATOM   5883  CE2 TYR A 385      78.567  72.625  85.406  1.00  0.00           C
ATOM   5885  C   TYR A 385      76.747  67.015  86.255  1.00  0.00           C
ATOM   5886  O   TYR A 385      77.597  66.315  86.795  1.00  0.00           O
ATOM   5887  N   ASN A 386      75.747  66.455  85.575  1.00  0.00           N
ATOM   5889  CA  ASN A 386      75.737  65.055  85.215  1.00  0.00           C
ATOM   5891  CB  ASN A 386      74.307  64.625  84.824  1.00  0.00           C
ATOM   5894  CG  ASN A 386      73.407  64.595  86.054  1.00  0.00           C
ATOM   5895  OD1 ASN A 386      73.157  63.545  86.645  1.00  0.00           O
ATOM   5896  ND2 ASN A 386      72.857  65.755  86.465  1.00  0.00           N
ATOM   5899  C   ASN A 386      76.717  64.745  84.086  1.00  0.00           C
ATOM   5900  O   ASN A 386      76.977  65.555  83.204  1.00  0.00           O
ATOM   5901  N   ARG A 387      77.307  63.525  84.074  1.00  0.00           N
ATOM   5903  CA  ARG A 387      78.407  63.185  83.195  1.00  0.00           C
ATOM   5905  CB  ARG A 387      79.517  62.455  83.954  1.00  0.00           C
ATOM   5908  CG  ARG A 387      80.037  63.295  85.125  1.00  0.00           C
ATOM   5911  CD  ARG A 387      81.267  62.705  85.785  1.00  0.00           C
ATOM   5914  NE  ARG A 387      80.907  61.385  86.375  1.00  0.00           N
ATOM   5916  CZ  ARG A 387      81.807  60.495  86.785  1.00  0.00           C
ATOM   5917  NH1 ARG A 387      83.107  60.685  86.725  1.00  0.00           N
ATOM   5920  NH2 ARG A 387      81.377  59.355  87.285  1.00  0.00           N
ATOM   5923  C   ARG A 387      77.917  62.335  82.044  1.00  0.00           C
ATOM   5924  O   ARG A 387      78.257  61.165  81.884  1.00  0.00           O
ATOM   5925  N   MET A 388      77.047  62.925  81.244  1.00  0.00           N
ATOM   5927  CA  MET A 388      76.127  62.195  80.434  1.00  0.00           C
ATOM   5929  CB  MET A 388      74.787  62.215  81.185  1.00  0.00           C
ATOM   5932  CG  MET A 388      74.517  60.915  81.965  1.00  0.00           C
ATOM   5935  SD  MET A 388      73.367  61.095  83.364  1.00  0.00           S
ATOM   5936  CE  MET A 388      72.917  59.335  83.414  1.00  0.00           C
ATOM   5940  C   MET A 388      76.067  62.815  79.054  1.00  0.00           C
ATOM   5941  O   MET A 388      75.737  63.995  78.914  1.00  0.00           O
ATOM   5942  N   TRP A 389      76.477  62.045  78.035  1.00  0.00           N
ATOM   5944  CA  TRP A 389      77.057  62.645  76.854  1.00  0.00           C
ATOM   5946  CB  TRP A 389      78.597  62.845  76.995  1.00  0.00           C
ATOM   5949  CG  TRP A 389      79.157  63.255  78.315  1.00  0.00           C
ATOM   5950  CD1 TRP A 389      79.817  62.455  79.205  1.00  0.00           C
ATOM   5952  NE1 TRP A 389      80.317  63.225  80.234  1.00  0.00           N
ATOM   5954  CE2 TRP A 389      79.967  64.525  80.024  1.00  0.00           C
ATOM   5955  CD2 TRP A 389      79.247  64.595  78.805  1.00  0.00           C
ATOM   5956  CE3 TRP A 389      78.817  65.835  78.325  1.00  0.00           C
ATOM   5958  CZ3 TRP A 389      79.127  66.975  79.054  1.00  0.00           C
ATOM   5960  CZ2 TRP A 389      80.207  65.655  80.785  1.00  0.00           C
ATOM   5962  CH2 TRP A 389      79.807  66.885  80.274  1.00  0.00           C
ATOM   5964  C   TRP A 389      76.877  61.725  75.664  1.00  0.00           C
ATOM   5965  O   TRP A 389      76.757  60.505  75.805  1.00  0.00           O
ATOM   5966  N   GLU A 390      76.947  62.275  74.444  1.00  0.00           N
ATOM   5968  CA  GLU A 390      76.787  61.525  73.215  1.00  0.00           C
ATOM   5970  CB  GLU A 390      75.307  61.375  72.804  1.00  0.00           C
ATOM   5973  CG  GLU A 390      74.637  60.165  73.454  1.00  0.00           C
ATOM   5976  CD  GLU A 390      73.157  60.175  73.224  1.00  0.00           C
ATOM   5977  OE1 GLU A 390      72.637  59.425  72.344  1.00  0.00           O
ATOM   5978  OE2 GLU A 390      72.547  60.985  73.965  1.00  0.00           O
ATOM   5979  C   GLU A 390      77.567  62.135  72.084  1.00  0.00           C
ATOM   5980  O   GLU A 390      78.067  63.265  72.195  1.00  0.00           O
ATOM   5981  N   TYR A 391      77.707  61.375  70.985  1.00  0.00           N
ATOM   5983  CA  TYR A 391      78.637  61.655  69.924  1.00  0.00           C
ATOM   5985  CB  TYR A 391      80.067  61.255  70.414  1.00  0.00           C
ATOM   5988  CG  TYR A 391      81.127  61.655  69.444  1.00  0.00           C
ATOM   5989  CD1 TYR A 391      81.307  62.995  69.074  1.00  0.00           C
ATOM   5991  CE1 TYR A 391      82.227  63.335  68.075  1.00  0.00           C
ATOM   5993  CZ  TYR A 391      83.007  62.335  67.485  1.00  0.00           C
ATOM   5994  OH  TYR A 391      83.807  62.615  66.365  1.00  0.00           O
ATOM   5996  CD2 TYR A 391      81.917  60.665  68.854  1.00  0.00           C
ATOM   5998  CE2 TYR A 391      82.887  61.015  67.905  1.00  0.00           C
ATOM   6000  C   TYR A 391      78.267  60.925  68.614  1.00  0.00           C
ATOM   6001  O   TYR A 391      77.507  59.955  68.614  1.00  0.00           O
ATOM   6002  N   ASN A 392      78.827  61.405  67.485  1.00  0.00           N
ATOM   6004  CA  ASN A 392      79.257  60.645  66.325  1.00  0.00           C
ATOM   6006  CB  ASN A 392      78.057  59.895  65.664  1.00  0.00           C
ATOM   6009  CG  ASN A 392      78.347  59.315  64.295  1.00  0.00           C
ATOM   6010  OD1 ASN A 392      77.607  59.625  63.354  1.00  0.00           O
ATOM   6011  ND2 ASN A 392      79.347  58.425  64.195  1.00  0.00           N
ATOM   6014  C   ASN A 392      80.067  61.635  65.414  1.00  0.00           C
ATOM   6015  OT1 ASN A 392      80.167  62.835  65.775  1.00  0.00           O
ATOM   6016  OT2 ASN A 392      80.667  61.175  64.395  1.00  0.00           O
ATOM   6017  NH3 POPEB 393      19.547  42.295  64.255  1.00  0.00           N
ATOM   6021  C12 POPEB 393      20.377  43.115  65.204  1.00  0.00           C
ATOM   6024  C11 POPEB 393      19.637  44.375  65.685  1.00  0.00           C
ATOM   6027  P   POPEB 393      17.037  44.785  66.024  1.00  0.00           P
ATOM   6028  O13 POPEB 393      16.147  44.455  67.156  1.00  0.00           O
ATOM   6029  O14 POPEB 393      17.277  46.225  65.755  1.00  0.00           O
ATOM   6030  O11 POPEB 393      16.457  44.155  64.695  1.00  0.00           O
ATOM   6031  O12 POPEB 393      18.377  43.995  66.215  1.00  0.00           O
ATOM   6032  C1  POPEB 393      17.077  44.565  63.465  1.00  0.00           C
ATOM   6035  C2  POPEB 393      16.457  43.875  62.204  1.00  0.00           C
ATOM   6037  O21 POPEB 393      17.117  44.275  61.005  1.00  0.00           O
ATOM   6038  C21 POPEB 393      17.057  45.545  60.644  1.00  0.00           C
ATOM   6039  O22 POPEB 393      16.607  46.465  61.314  1.00  0.00           O
ATOM   6040  C22 POPEB 393      17.517  45.655  59.204  1.00  0.00           C
ATOM   6043  C3  POPEB 393      14.927  44.035  62.075  1.00  0.00           C
ATOM   6046  O31 POPEB 393      14.487  43.585  60.774  1.00  0.00           O
ATOM   6047  C31 POPEB 393      14.267  42.275  60.644  1.00  0.00           C
ATOM   6048  O32 POPEB 393      13.997  41.535  61.574  1.00  0.00           O
ATOM   6049  C32 POPEB 393      14.267  41.925  59.165  1.00  0.00           C
ATOM   6052  C23 POPEB 393      16.997  46.895  58.444  1.00  0.00           C
ATOM   6055  C24 POPEB 393      17.377  46.775  56.964  1.00  0.00           C
ATOM   6058  C25 POPEB 393      17.217  48.055  56.145  1.00  0.00           C
ATOM   6061  C26 POPEB 393      17.527  47.795  54.664  1.00  0.00           C
ATOM   6064  C27 POPEB 393      17.647  49.095  53.854  1.00  0.00           C
ATOM   6067  C28 POPEB 393      18.047  48.865  52.384  1.00  0.00           C
ATOM   6070  C29 POPEB 393      16.977  48.285  51.504  1.00  0.00           C
ATOM   6072 0C21 POPEB 393      16.527  48.845  50.374  1.00  0.00           C
ATOM   6074 1C21 POPEB 393      17.047  50.145  49.794  1.00  0.00           C
ATOM   6077 2C21 POPEB 393      16.357  50.515  48.474  1.00  0.00           C
ATOM   6080 3C21 POPEB 393      17.007  51.725  47.785  1.00  0.00           C
ATOM   6083 4C21 POPEB 393      16.427  52.015  46.395  1.00  0.00           C
ATOM   6086 5C21 POPEB 393      14.907  52.245  46.414  1.00  0.00           C
ATOM   6089 6C21 POPEB 393      14.337  52.705  45.064  1.00  0.00           C
ATOM   6092 7C21 POPEB 393      12.837  53.015  45.145  1.00  0.00           C
ATOM   6095 8C21 POPEB 393      12.167  53.035  43.774  1.00  0.00           C
ATOM   6099  C33 POPEB 393      14.627  40.455  58.785  1.00  0.00           C
ATOM   6102  C34 POPEB 393      14.217  40.095  57.344  1.00  0.00           C
ATOM   6105  C35 POPEB 393      14.557  41.165  56.294  1.00  0.00           C
ATOM   6108  C36 POPEB 393      14.017  40.845  54.884  1.00  0.00           C
ATOM   6111  C37 POPEB 393      14.757  39.685  54.204  1.00  0.00           C
ATOM   6114  C38 POPEB 393      13.847  38.595  53.614  1.00  0.00           C
ATOM   6117  C39 POPEB 393      13.177  38.935  52.274  1.00  0.00           C
ATOM   6120 0C31 POPEB 393      12.067  39.985  52.364  1.00  0.00           C
ATOM   6123 1C31 POPEB 393      11.217  40.045  51.075  1.00  0.00           C
ATOM   6126 2C31 POPEB 393      10.187  41.175  51.044  1.00  0.00           C
ATOM   6129 3C31 POPEB 393       9.135  41.095  52.164  1.00  0.00           C
ATOM   6132 4C31 POPEB 393       8.085  42.205  52.024  1.00  0.00           C
ATOM   6135 5C31 POPEB 393       7.095  42.265  53.185  1.00  0.00           C
ATOM   6138 6C31 POPEB 393       6.705  43.695  53.535  1.00  0.00           C
ATOM   6142  NH3 POPEC 394      25.517  69.335  19.774  1.00  0.00           N
ATOM   6146  C12 POPEC 394      24.117  69.855  19.484  1.00  0.00           C
ATOM   6149  C11 POPEC 394      22.947  69.125  20.184  1.00  0.00           C
ATOM   6152  P   POPEC 394      20.297  69.435  20.214  1.00  0.00           P
ATOM   6153  O13 POPEC 394      19.757  70.735  20.644  1.00  0.00           O
ATOM   6154  O14 POPEC 394      19.477  68.645  19.254  1.00  0.00           O
ATOM   6155  O11 POPEC 394      20.527  68.495  21.484  1.00  0.00           O
ATOM   6156  O12 POPEC 394      21.747  69.605  19.584  1.00  0.00           O
ATOM   6157  C1  POPEC 394      19.667  68.745  22.625  1.00  0.00           C
ATOM   6160  C2  POPEC 394      19.947  67.815  23.834  1.00  0.00           C
ATOM   6162  O21 POPEC 394      19.297  68.375  25.004  1.00  0.00           O
ATOM   6163  C21 POPEC 394      19.877  69.415  25.574  1.00  0.00           C
ATOM   6164  O22 POPEC 394      20.957  69.895  25.304  1.00  0.00           O
ATOM   6165  C22 POPEC 394      18.937  69.985  26.644  1.00  0.00           C
ATOM   6168  C3  POPEC 394      21.467  67.475  24.024  1.00  0.00           C
ATOM   6171  O31 POPEC 394      21.757  67.015  25.374  1.00  0.00           O
ATOM   6172  C31 POPEC 394      22.937  67.255  25.964  1.00  0.00           C
ATOM   6173  O32 POPEC 394      23.127  67.095  27.164  1.00  0.00           O
ATOM   6174  C32 POPEC 394      24.057  67.605  24.984  1.00  0.00           C
ATOM   6177  C23 POPEC 394      19.527  71.215  27.384  1.00  0.00           C
ATOM   6180  C24 POPEC 394      20.107  70.905  28.764  1.00  0.00           C
ATOM   6183  C25 POPEC 394      21.417  70.105  28.794  1.00  0.00           C
ATOM   6186  C26 POPEC 394      22.017  70.005  30.214  1.00  0.00           C
ATOM   6189  C27 POPEC 394      23.327  69.215  30.254  1.00  0.00           C
ATOM   6192  C28 POPEC 394      24.057  69.265  31.614  1.00  0.00           C
ATOM   6195  C29 POPEC 394      23.367  68.425  32.664  1.00  0.00           C
ATOM   6197 0C21 POPEC 394      23.477  68.575  33.994  1.00  0.00           C
ATOM   6199 1C21 POPEC 394      24.307  69.605  34.715  1.00  0.00           C
ATOM   6202 2C21 POPEC 394      23.957  69.725  36.215  1.00  0.00           C
ATOM   6205 3C21 POPEC 394      24.487  68.545  37.044  1.00  0.00           C
ATOM   6208 4C21 POPEC 394      23.957  68.485  38.484  1.00  0.00           C
ATOM   6211 5C21 POPEC 394      24.327  69.705  39.344  1.00  0.00           C
ATOM   6214 6C21 POPEC 394      24.417  69.355  40.834  1.00  0.00           C
ATOM   6217 7C21 POPEC 394      24.867  70.525  41.725  1.00  0.00           C
ATOM   6220 8C21 POPEC 394      23.797  71.595  41.964  1.00  0.00           C
ATOM   6224  C33 POPEC 394      25.367  67.975  25.714  1.00  0.00           C
ATOM   6227  C34 POPEC 394      25.237  69.355  26.364  1.00  0.00           C
ATOM   6230  C35 POPEC 394      26.467  69.765  27.174  1.00  0.00           C
ATOM   6233  C36 POPEC 394      26.207  71.035  28.004  1.00  0.00           C
ATOM   6236  C37 POPEC 394      27.297  71.285  29.034  1.00  0.00           C
ATOM   6239  C38 POPEC 394      26.867  72.335  30.064  1.00  0.00           C
ATOM   6242  C39 POPEC 394      27.717  72.305  31.334  1.00  0.00           C
ATOM   6245 0C31 POPEC 394      27.367  71.105  32.244  1.00  0.00           C
ATOM   6248 1C31 POPEC 394      28.327  70.975  33.434  1.00  0.00           C
ATOM   6251 2C31 POPEC 394      27.727  71.495  34.744  1.00  0.00           C
ATOM   6254 3C31 POPEC 394      28.767  71.665  35.864  1.00  0.00           C
ATOM   6257 4C31 POPEC 394      29.757  72.785  35.524  1.00  0.00           C
ATOM   6260 5C31 POPEC 394      30.567  73.295  36.724  1.00  0.00           C
ATOM   6263 6C31 POPEC 394      31.227  74.635  36.404  1.00  0.00           C
ATOM   6267  NH3 POPED 395       5.235  81.065  20.304  1.00  0.00           N
ATOM   6271  C12 POPED 395       5.545  79.995  19.284  1.00  0.00           C
ATOM   6274  C11 POPED 395       4.495  78.865  19.205  1.00  0.00           C
ATOM   6277  P   POPED 395       5.835  76.675  19.634  1.00  0.00           P
ATOM   6278  O13 POPED 395       6.775  75.775  18.914  1.00  0.00           O
ATOM   6279  O14 POPED 395       6.465  77.435  20.734  1.00  0.00           O
ATOM   6280  O11 POPED 395       4.605  75.875  20.204  1.00  0.00           O
ATOM   6281  O12 POPED 395       5.105  77.675  18.645  1.00  0.00           O
ATOM   6282  C1  POPED 395       4.795  74.585  20.804  1.00  0.00           C
ATOM   6285  C2  POPED 395       5.535  74.665  22.174  1.00  0.00           C
ATOM   6287  O21 POPED 395       5.605  73.345  22.754  1.00  0.00           O
ATOM   6288  C21 POPED 395       4.655  72.945  23.574  1.00  0.00           C
ATOM   6289  O22 POPED 395       3.525  73.395  23.645  1.00  0.00           O
ATOM   6290  C22 POPED 395       5.205  71.775  24.414  1.00  0.00           C
ATOM   6293  C3  POPED 395       5.015  75.775  23.144  1.00  0.00           C
ATOM   6296  O31 POPED 395       5.635  75.625  24.434  1.00  0.00           O
ATOM   6297  C31 POPED 395       5.175  76.435  25.364  1.00  0.00           C
ATOM   6298  O32 POPED 395       4.365  77.325  25.184  1.00  0.00           O
ATOM   6299  C32 POPED 395       5.745  76.075  26.734  1.00  0.00           C
ATOM   6302  C23 POPED 395       4.805  71.785  25.904  1.00  0.00           C
ATOM   6305  C24 POPED 395       5.605  70.745  26.705  1.00  0.00           C
ATOM   6308  C25 POPED 395       4.925  70.235  27.984  1.00  0.00           C
ATOM   6311  C26 POPED 395       4.685  71.285  29.085  1.00  0.00           C
ATOM   6314  C27 POPED 395       4.095  70.625  30.354  1.00  0.00           C
ATOM   6317  C28 POPED 395       3.785  71.545  31.544  1.00  0.00           C
ATOM   6320  C29 POPED 395       3.405  70.725  32.754  1.00  0.00           C
ATOM   6322 0C21 POPED 395       3.405  71.135  34.034  1.00  0.00           C
ATOM   6324 1C21 POPED 395       3.715  72.525  34.514  1.00  0.00           C
ATOM   6327 2C21 POPED 395       2.865  72.915  35.744  1.00  0.00           C
ATOM   6330 3C21 POPED 395       3.455  72.395  37.064  1.00  0.00           C
ATOM   6333 4C21 POPED 395       2.625  72.835  38.284  1.00  0.00           C
ATOM   6336 5C21 POPED 395       3.215  72.415  39.634  1.00  0.00           C
ATOM   6339 6C21 POPED 395       4.495  73.175  40.024  1.00  0.00           C
ATOM   6342 7C21 POPED 395       4.735  73.175  41.544  1.00  0.00           C
ATOM   6345 8C21 POPED 395       5.965  73.985  41.974  1.00  0.00           C
ATOM   6349  C33 POPED 395       7.085  75.335  26.614  1.00  0.00           C
ATOM   6352  C34 POPED 395       7.835  75.175  27.934  1.00  0.00           C
ATOM   6355  C35 POPED 395       7.175  74.145  28.834  1.00  0.00           C
ATOM   6358  C36 POPED 395       7.855  74.105  30.184  1.00  0.00           C
ATOM   6361  C37 POPED 395       6.875  74.245  31.344  1.00  0.00           C
ATOM   6364  C38 POPED 395       7.585  74.635  32.644  1.00  0.00           C
ATOM   6367  C39 POPED 395       6.575  74.815  33.764  1.00  0.00           C
ATOM   6370 0C31 POPED 395       7.125  75.605  34.944  1.00  0.00           C
ATOM   6373 1C31 POPED 395       6.065  75.825  36.024  1.00  0.00           C
ATOM   6376 2C31 POPED 395       6.525  76.735  37.164  1.00  0.00           C
ATOM   6379 3C31 POPED 395       7.755  76.205  37.924  1.00  0.00           C
ATOM   6382 4C31 POPED 395       8.045  77.065  39.155  1.00  0.00           C
ATOM   6385 5C31 POPED 395       9.225  76.595  40.004  1.00  0.00           C
ATOM   6388 6C31 POPED 395       9.425  77.475  41.245  1.00  0.00           C
ATOM   6392  NH3 POPEE 396     117.637  75.105  18.484  1.00  0.00           N
ATOM   6396  C12 POPEE 396     117.907  75.835  17.214  1.00  0.00           C
ATOM   6399  C11 POPEE 396     116.577  76.155  16.514  1.00  0.00           C
ATOM   6402  P   POPEE 396     114.297  77.185  17.294  1.00  0.00           P
ATOM   6403  O13 POPEE 396     113.777  78.555  17.374  1.00  0.00           O
ATOM   6404  O14 POPEE 396     113.727  76.365  16.204  1.00  0.00           O
ATOM   6405  O11 POPEE 396     113.987  76.475  18.684  1.00  0.00           O
ATOM   6406  O12 POPEE 396     115.887  77.175  17.244  1.00  0.00           O
ATOM   6407  C1  POPEE 396     114.057  77.185  19.934  1.00  0.00           C
ATOM   6410  C2  POPEE 396     115.347  76.845  20.724  1.00  0.00           C
ATOM   6412  O21 POPEE 396     115.077  76.495  22.094  1.00  0.00           O
ATOM   6413  C21 POPEE 396     114.907  77.505  22.914  1.00  0.00           C
ATOM   6414  O22 POPEE 396     114.387  78.575  22.634  1.00  0.00           O
ATOM   6415  C22 POPEE 396     115.687  77.255  24.205  1.00  0.00           C
ATOM   6418  C3  POPEE 396     116.467  77.925  20.625  1.00  0.00           C
ATOM   6421  O31 POPEE 396     117.517  77.645  21.574  1.00  0.00           O
ATOM   6422  C31 POPEE 396     118.667  77.235  21.064  1.00  0.00           C
ATOM   6423  O32 POPEE 396     118.927  77.115  19.884  1.00  0.00           O
ATOM   6424  C32 POPEE 396     119.567  76.725  22.184  1.00  0.00           C
ATOM   6427  C23 POPEE 396     115.197  78.045  25.434  1.00  0.00           C
ATOM   6430  C24 POPEE 396     116.107  77.755  26.634  1.00  0.00           C
ATOM   6433  C25 POPEE 396     115.617  78.355  27.964  1.00  0.00           C
ATOM   6436  C26 POPEE 396     115.727  77.335  29.104  1.00  0.00           C
ATOM   6439  C27 POPEE 396     115.367  77.915  30.484  1.00  0.00           C
ATOM   6442  C28 POPEE 396     115.237  76.775  31.515  1.00  0.00           C
ATOM   6445  C29 POPEE 396     115.637  77.165  32.905  1.00  0.00           C
ATOM   6447 0C21 POPEE 396     114.847  77.285  33.994  1.00  0.00           C
ATOM   6449 1C21 POPEE 396     113.357  77.065  34.075  1.00  0.00           C
ATOM   6452 2C21 POPEE 396     112.597  78.355  34.444  1.00  0.00           C
ATOM   6455 3C21 POPEE 396     111.167  78.055  34.934  1.00  0.00           C
ATOM   6458 4C21 POPEE 396     110.387  79.315  35.344  1.00  0.00           C
ATOM   6461 5C21 POPEE 396     109.037  79.025  36.024  1.00  0.00           C
ATOM   6464 6C21 POPEE 396     109.167  78.305  37.374  1.00  0.00           C
ATOM   6467 7C21 POPEE 396     108.927  76.795  37.294  1.00  0.00           C
ATOM   6470 8C21 POPEE 396     109.407  76.025  38.524  1.00  0.00           C
ATOM   6474  C33 POPEE 396     120.547  77.765  22.734  1.00  0.00           C
ATOM   6477  C34 POPEE 396     121.737  77.055  23.384  1.00  0.00           C
ATOM   6480  C35 POPEE 396     122.727  77.985  24.064  1.00  0.00           C
ATOM   6483  C36 POPEE 396     123.847  77.165  24.704  1.00  0.00           C
ATOM   6486  C37 POPEE 396     124.857  78.005  25.484  1.00  0.00           C
ATOM   6489  C38 POPEE 396     126.297  77.745  25.074  1.00  0.00           C
ATOM   6492  C39 POPEE 396     126.747  76.295  25.234  1.00  0.00           C
ATOM   6495 0C31 POPEE 396     128.267  76.185  25.344  1.00  0.00           C
ATOM   6498 1C31 POPEE 396     128.707  74.735  25.564  1.00  0.00           C
ATOM   6501 2C31 POPEE 396     130.197  74.605  25.914  1.00  0.00           C
ATOM   6504 3C31 POPEE 396     130.497  74.835  27.395  1.00  0.00           C
ATOM   6507 4C31 POPEE 396     130.787  76.285  27.814  1.00  0.00           C
ATOM   6510 5C31 POPEE 396     131.477  76.375  29.184  1.00  0.00           C
ATOM   6513 6C31 POPEE 396     131.827  77.815  29.584  1.00  0.00           C
ATOM   6517  NH3 POPEF 397      78.807  35.835  16.474  1.00  0.00           N
ATOM   6521  C12 POPEF 397      79.627  34.605  16.684  1.00  0.00           C
ATOM   6524  C11 POPEF 397      80.987  34.905  17.334  1.00  0.00           C
ATOM   6527  P   POPEF 397      82.257  32.615  17.004  1.00  0.00           P
ATOM   6528  O13 POPEF 397      81.017  31.885  17.344  1.00  0.00           O
ATOM   6529  O14 POPEF 397      82.997  32.035  15.854  1.00  0.00           O
ATOM   6530  O11 POPEF 397      83.217  32.645  18.254  1.00  0.00           O
ATOM   6531  O12 POPEF 397      81.977  34.115  16.684  1.00  0.00           O
ATOM   6532  C1  POPEF 397      83.777  31.365  18.524  1.00  0.00           C
ATOM   6535  C2  POPEF 397      84.627  31.385  19.804  1.00  0.00           C
ATOM   6537  O21 POPEF 397      85.047  30.105  20.264  1.00  0.00           O
ATOM   6538  C21 POPEF 397      84.817  28.955  19.694  1.00  0.00           C
ATOM   6539  O22 POPEF 397      84.257  28.715  18.634  1.00  0.00           O
ATOM   6540  C22 POPEF 397      85.227  27.875  20.694  1.00  0.00           C
ATOM   6543  C3  POPEF 397      83.787  32.075  20.914  1.00  0.00           C
ATOM   6546  O31 POPEF 397      84.407  32.025  22.224  1.00  0.00           O
ATOM   6547  C31 POPEF 397      84.087  30.955  22.944  1.00  0.00           C
ATOM   6548  O32 POPEF 397      83.277  30.105  22.625  1.00  0.00           O
ATOM   6549  C32 POPEF 397      84.927  30.915  24.224  1.00  0.00           C
ATOM   6552  C23 POPEF 397      86.747  27.795  20.844  1.00  0.00           C
ATOM   6555  C24 POPEF 397      87.217  27.645  22.294  1.00  0.00           C
ATOM   6558  C25 POPEF 397      86.957  26.275  22.924  1.00  0.00           C
ATOM   6561  C26 POPEF 397      87.767  26.125  24.224  1.00  0.00           C
ATOM   6564  C27 POPEF 397      87.687  24.715  24.834  1.00  0.00           C
ATOM   6567  C28 POPEF 397      88.347  24.615  26.224  1.00  0.00           C
ATOM   6570  C29 POPEF 397      89.817  24.955  26.204  1.00  0.00           C
ATOM   6572 0C21 POPEF 397      90.857  24.135  26.454  1.00  0.00           C
ATOM   6574 1C21 POPEF 397      90.807  22.665  26.784  1.00  0.00           C
ATOM   6577 2C21 POPEF 397      91.607  21.865  25.754  1.00  0.00           C
ATOM   6580 3C21 POPEF 397      93.127  22.005  25.904  1.00  0.00           C
ATOM   6583 4C21 POPEF 397      93.857  21.425  24.684  1.00  0.00           C
ATOM   6586 5C21 POPEF 397      95.237  20.875  25.014  1.00  0.00           C
ATOM   6589 6C21 POPEF 397      95.157  19.515  25.704  1.00  0.00           C
ATOM   6592 7C21 POPEF 397      96.537  19.015  26.124  1.00  0.00           C
ATOM   6595 8C21 POPEF 397      96.477  17.655  26.784  1.00  0.00           C
ATOM   6599  C33 POPEF 397      84.637  29.665  25.064  1.00  0.00           C
ATOM   6602  C34 POPEF 397      85.807  29.275  25.984  1.00  0.00           C
ATOM   6605  C35 POPEF 397      85.477  28.035  26.834  1.00  0.00           C
ATOM   6608  C36 POPEF 397      84.657  28.365  28.094  1.00  0.00           C
ATOM   6611  C37 POPEF 397      83.777  27.195  28.564  1.00  0.00           C
ATOM   6614  C38 POPEF 397      83.337  27.305  30.035  1.00  0.00           C
ATOM   6617  C39 POPEF 397      84.457  26.875  30.994  1.00  0.00           C
ATOM   6620 0C31 POPEF 397      84.007  26.765  32.454  1.00  0.00           C
ATOM   6623 1C31 POPEF 397      85.187  26.445  33.384  1.00  0.00           C
ATOM   6626 2C31 POPEF 397      84.787  25.955  34.785  1.00  0.00           C
ATOM   6629 3C31 POPEF 397      83.967  26.965  35.584  1.00  0.00           C
ATOM   6632 4C31 POPEF 397      83.697  26.475  37.014  1.00  0.00           C
ATOM   6635 5C31 POPEF 397      82.897  27.475  37.854  1.00  0.00           C
ATOM   6638 6C31 POPEF 397      82.647  27.015  39.295  1.00  0.00           C
ATOM   6642  NH3 POPEG 398     114.827  24.525  22.544  1.00  0.00           N
ATOM   6646  C12 POPEG 398     115.977  25.315  23.154  1.00  0.00           C
ATOM   6649  C11 POPEG 398     116.817  24.475  24.144  1.00  0.00           C
ATOM   6652  P   POPEG 398     119.267  25.555  24.194  1.00  0.00           P
ATOM   6653  O13 POPEG 398     120.267  24.555  24.624  1.00  0.00           O
ATOM   6654  O14 POPEG 398     119.157  25.595  22.714  1.00  0.00           O
ATOM   6655  O11 POPEG 398     119.637  26.985  24.774  1.00  0.00           O
ATOM   6656  O12 POPEG 398     117.837  25.245  24.784  1.00  0.00           O
ATOM   6657  C1  POPEG 398     120.967  27.535  24.724  1.00  0.00           C
ATOM   6660  C2  POPEG 398     121.367  28.385  25.984  1.00  0.00           C
ATOM   6662  O21 POPEG 398     121.327  27.505  27.134  1.00  0.00           O
ATOM   6663  C21 POPEG 398     121.767  27.955  28.274  1.00  0.00           C
ATOM   6664  O22 POPEG 398     122.217  29.065  28.494  1.00  0.00           O
ATOM   6665  C22 POPEG 398     121.727  26.855  29.324  1.00  0.00           C
ATOM   6668  C3  POPEG 398     120.527  29.705  26.124  1.00  0.00           C
ATOM   6671  O31 POPEG 398     121.247  30.815  26.734  1.00  0.00           O
ATOM   6672  C31 POPEG 398     122.117  31.475  25.974  1.00  0.00           C
ATOM   6673  O32 POPEG 398     122.257  31.285  24.774  1.00  0.00           O
ATOM   6674  C32 POPEG 398     122.937  32.485  26.794  1.00  0.00           C
ATOM   6677  C23 POPEG 398     122.277  27.395  30.664  1.00  0.00           C
ATOM   6680  C24 POPEG 398     121.877  26.505  31.834  1.00  0.00           C
ATOM   6683  C25 POPEG 398     122.447  26.965  33.174  1.00  0.00           C
ATOM   6686  C26 POPEG 398     121.557  26.645  34.375  1.00  0.00           C
ATOM   6689  C27 POPEG 398     121.977  27.435  35.614  1.00  0.00           C
ATOM   6692  C28 POPEG 398     121.157  27.045  36.854  1.00  0.00           C
ATOM   6695  C29 POPEG 398     121.307  28.035  37.985  1.00  0.00           C
ATOM   6697 0C21 POPEG 398     121.467  27.735  39.284  1.00  0.00           C
ATOM   6699 1C21 POPEG 398     121.517  26.345  39.864  1.00  0.00           C
ATOM   6702 2C21 POPEG 398     120.937  26.255  41.294  1.00  0.00           C
ATOM   6705 3C21 POPEG 398     121.767  27.005  42.344  1.00  0.00           C
ATOM   6708 4C21 POPEG 398     121.427  26.555  43.774  1.00  0.00           C
ATOM   6711 5C21 POPEG 398     122.177  27.335  44.864  1.00  0.00           C
ATOM   6714 6C21 POPEG 398     121.877  26.815  46.274  1.00  0.00           C
ATOM   6717 7C21 POPEG 398     122.347  27.755  47.395  1.00  0.00           C
ATOM   6720 8C21 POPEG 398     123.867  27.865  47.556  1.00  0.00           C
ATOM   6724  C33 POPEG 398     123.217  32.165  28.285  1.00  0.00           C
ATOM   6727  C34 POPEG 398     122.107  32.625  29.234  1.00  0.00           C
ATOM   6730  C35 POPEG 398     122.497  32.615  30.724  1.00  0.00           C
ATOM   6733  C36 POPEG 398     123.197  31.335  31.224  1.00  0.00           C
ATOM   6736  C37 POPEG 398     123.377  31.325  32.754  1.00  0.00           C
ATOM   6739  C38 POPEG 398     124.717  30.715  33.214  1.00  0.00           C
ATOM   6742  C39 POPEG 398     125.047  31.055  34.684  1.00  0.00           C
ATOM   6745 0C31 POPEG 398     126.527  30.825  35.044  1.00  0.00           C
ATOM   6748 1C31 POPEG 398     126.897  31.395  36.424  1.00  0.00           C
ATOM   6751 2C31 POPEG 398     128.357  31.865  36.515  1.00  0.00           C
ATOM   6754 3C31 POPEG 398     129.387  30.725  36.554  1.00  0.00           C
ATOM   6757 4C31 POPEG 398     129.577  30.135  37.954  1.00  0.00           C
ATOM   6760 5C31 POPEG 398     130.707  29.105  38.045  1.00  0.00           C
ATOM   6763 6C31 POPEG 398     130.877  28.505  39.435  1.00  0.00           C
ATOM   6767  NH3 POPEH 399      93.787   4.265  15.514  1.00  0.00           N
ATOM   6771  C12 POPEH 399      92.567   4.405  14.634  1.00  0.00           C
ATOM   6774  C11 POPEH 399      91.707   5.635  14.994  1.00  0.00           C
ATOM   6777  P   POPEH 399      89.687   5.425  13.274  1.00  0.00           P
ATOM   6778  O13 POPEH 399      88.887   6.445  12.564  1.00  0.00           O
ATOM   6779  O14 POPEH 399      90.167   4.265  12.484  1.00  0.00           O
ATOM   6780  O11 POPEH 399      88.877   4.885  14.524  1.00  0.00           O
ATOM   6781  O12 POPEH 399      90.967   6.125  13.874  1.00  0.00           O
ATOM   6782  C1  POPEH 399      88.387   5.795  15.524  1.00  0.00           C
ATOM   6785  C2  POPEH 399      87.927   5.025  16.804  1.00  0.00           C
ATOM   6787  O21 POPEH 399      87.737   5.895  17.944  1.00  0.00           O
ATOM   6788  C21 POPEH 399      88.807   6.435  18.504  1.00  0.00           C
ATOM   6789  O22 POPEH 399      89.947   6.385  18.074  1.00  0.00           O
ATOM   6790  C22 POPEH 399      88.417   7.115  19.814  1.00  0.00           C
ATOM   6793  C3  POPEH 399      88.817   3.785  17.134  1.00  0.00           C
ATOM   6796  O31 POPEH 399      88.137   2.825  17.964  1.00  0.00           O
ATOM   6797  C31 POPEH 399      88.347   2.915  19.264  1.00  0.00           C
ATOM   6798  O32 POPEH 399      89.007   3.755  19.844  1.00  0.00           O
ATOM   6799  C32 POPEH 399      87.757   1.675  19.914  1.00  0.00           C
ATOM   6802  C23 POPEH 399      89.617   7.305  20.764  1.00  0.00           C
ATOM   6805  C24 POPEH 399      89.227   8.095  22.024  1.00  0.00           C
ATOM   6808  C25 POPEH 399      89.817   9.515  22.094  1.00  0.00           C
ATOM   6811  C26 POPEH 399      91.287   9.555  22.504  1.00  0.00           C
ATOM   6814  C27 POPEH 399      91.777  10.985  22.764  1.00  0.00           C
ATOM   6817  C28 POPEH 399      93.137  11.095  23.484  1.00  0.00           C
ATOM   6820  C29 POPEH 399      93.037  10.805  24.965  1.00  0.00           C
ATOM   6822 0C21 POPEH 399      93.627  11.455  25.984  1.00  0.00           C
ATOM   6824 1C21 POPEH 399      94.567  12.635  25.944  1.00  0.00           C
ATOM   6827 2C21 POPEH 399      94.097  13.775  26.884  1.00  0.00           C
ATOM   6830 3C21 POPEH 399      94.127  13.415  28.384  1.00  0.00           C
ATOM   6833 4C21 POPEH 399      93.497  14.495  29.284  1.00  0.00           C
ATOM   6836 5C21 POPEH 399      93.817  14.255  30.774  1.00  0.00           C
ATOM   6839 6C21 POPEH 399      93.177  15.305  31.694  1.00  0.00           C
ATOM   6842 7C21 POPEH 399      93.197  14.865  33.164  1.00  0.00           C
ATOM   6845 8C21 POPEH 399      92.287  15.705  34.064  1.00  0.00           C
ATOM   6849  C33 POPEH 399      87.207   1.895  21.334  1.00  0.00           C
ATOM   6852  C34 POPEH 399      86.727   0.555  21.884  1.00  0.00           C
ATOM   6855  C35 POPEH 399      86.277   0.555  23.344  1.00  0.00           C
ATOM   6858  C36 POPEH 399      85.937  -0.885  23.744  1.00  0.00           C
ATOM   6861  C37 POPEH 399      85.417  -1.095  25.174  1.00  0.00           C
ATOM   6864  C38 POPEH 399      85.597  -2.565  25.614  1.00  0.00           C
ATOM   6867  C39 POPEH 399      84.467  -3.145  26.474  1.00  0.00           C
ATOM   6870 0C31 POPEH 399      84.427  -2.575  27.894  1.00  0.00           C
ATOM   6873 1C31 POPEH 399      83.527  -3.375  28.854  1.00  0.00           C
ATOM   6876 2C31 POPEH 399      83.437  -2.745  30.254  1.00  0.00           C
ATOM   6879 3C31 POPEH 399      83.087  -3.725  31.384  1.00  0.00           C
ATOM   6882 4C31 POPEH 399      81.627  -4.205  31.404  1.00  0.00           C
ATOM   6885 5C31 POPEH 399      81.347  -5.095  32.625  1.00  0.00           C
ATOM   6888 6C31 POPEH 399      79.897  -5.575  32.744  1.00  0.00           C
ATOM   6892  NH3 POPEI 400      25.647   8.595  19.524  1.00  0.00           N
ATOM   6896  C12 POPEI 400      25.627  10.075  19.714  1.00  0.00           C
ATOM   6899  C11 POPEI 400      25.637  10.795  18.364  1.00  0.00           C
ATOM   6902  P   POPEI 400      26.917  13.045  18.774  1.00  0.00           P
ATOM   6903  O13 POPEI 400      28.067  12.405  18.114  1.00  0.00           O
ATOM   6904  O14 POPEI 400      26.637  14.465  18.444  1.00  0.00           O
ATOM   6905  O11 POPEI 400      27.127  12.925  20.334  1.00  0.00           O
ATOM   6906  O12 POPEI 400      25.597  12.205  18.554  1.00  0.00           O
ATOM   6907  C1  POPEI 400      26.027  12.925  21.254  1.00  0.00           C
ATOM   6910  C2  POPEI 400      26.027  14.185  22.144  1.00  0.00           C
ATOM   6912  O21 POPEI 400      25.407  13.775  23.384  1.00  0.00           O
ATOM   6913  C21 POPEI 400      26.107  14.065  24.474  1.00  0.00           C
ATOM   6914  O22 POPEI 400      26.187  15.165  24.984  1.00  0.00           O
ATOM   6915  C22 POPEI 400      26.857  12.835  24.954  1.00  0.00           C
ATOM   6918  C3  POPEI 400      25.257  15.375  21.494  1.00  0.00           C
ATOM   6921  O31 POPEI 400      25.027  16.455  22.424  1.00  0.00           O
ATOM   6922  C31 POPEI 400      26.107  17.155  22.734  1.00  0.00           C
ATOM   6923  O32 POPEI 400      27.197  17.045  22.204  1.00  0.00           O
ATOM   6924  C32 POPEI 400      25.757  18.075  23.904  1.00  0.00           C
ATOM   6927  C23 POPEI 400      28.377  13.115  24.965  1.00  0.00           C
ATOM   6930  C24 POPEI 400      29.207  11.895  25.384  1.00  0.00           C
ATOM   6933  C25 POPEI 400      29.637  11.905  26.854  1.00  0.00           C
ATOM   6936  C26 POPEI 400      28.497  12.125  27.864  1.00  0.00           C
ATOM   6939  C27 POPEI 400      28.937  11.825  29.294  1.00  0.00           C
ATOM   6942  C28 POPEI 400      27.977  12.385  30.364  1.00  0.00           C
ATOM   6945  C29 POPEI 400      28.387  13.755  30.844  1.00  0.00           C
ATOM   6947 0C21 POPEI 400      29.417  13.985  31.684  1.00  0.00           C
ATOM   6949 1C21 POPEI 400      30.317  12.925  32.264  1.00  0.00           C
ATOM   6952 2C21 POPEI 400      30.277  12.875  33.794  1.00  0.00           C
ATOM   6955 3C21 POPEI 400      30.927  14.105  34.454  1.00  0.00           C
ATOM   6958 4C21 POPEI 400      31.177  13.855  35.944  1.00  0.00           C
ATOM   6961 5C21 POPEI 400      31.727  15.075  36.664  1.00  0.00           C
ATOM   6964 6C21 POPEI 400      32.047  14.715  38.115  1.00  0.00           C
ATOM   6967 7C21 POPEI 400      32.357  15.935  38.984  1.00  0.00           C
ATOM   6970 8C21 POPEI 400      32.797  15.515  40.374  1.00  0.00           C
ATOM   6974  C33 POPEI 400      26.977  18.835  24.464  1.00  0.00           C
ATOM   6977  C34 POPEI 400      26.697  19.475  25.814  1.00  0.00           C
ATOM   6980  C35 POPEI 400      27.107  18.545  26.964  1.00  0.00           C
ATOM   6983  C36 POPEI 400      26.777  19.115  28.344  1.00  0.00           C
ATOM   6986  C37 POPEI 400      27.677  18.485  29.414  1.00  0.00           C
ATOM   6989  C38 POPEI 400      27.207  18.825  30.824  1.00  0.00           C
ATOM   6992  C39 POPEI 400      28.097  18.195  31.904  1.00  0.00           C
ATOM   6995 0C31 POPEI 400      28.227  19.135  33.104  1.00  0.00           C
ATOM   6998 1C31 POPEI 400      29.087  18.575  34.224  1.00  0.00           C
ATOM   7001 2C31 POPEI 400      29.297  19.615  35.314  1.00  0.00           C
ATOM   7004 3C31 POPEI 400      29.947  19.035  36.575  1.00  0.00           C
ATOM   7007 4C31 POPEI 400      30.407  20.155  37.514  1.00  0.00           C
ATOM   7010 5C31 POPEI 400      31.087  19.635  38.774  1.00  0.00           C
ATOM   7013 6C31 POPEI 400      31.877  20.725  39.514  1.00  0.00           C
ATOM   7017  NH3 POPEJ 401      50.037  21.765  57.255  1.00  0.00           N
ATOM   7021  C12 POPEJ 401      50.357  21.275  58.645  1.00  0.00           C
ATOM   7024  C11 POPEJ 401      49.177  21.455  59.615  1.00  0.00           C
ATOM   7027  P   POPEJ 401      47.647  19.485  58.924  1.00  0.00           P
ATOM   7028  O13 POPEJ 401      48.097  18.795  60.145  1.00  0.00           O
ATOM   7029  O14 POPEJ 401      46.227  19.295  58.544  1.00  0.00           O
ATOM   7030  O11 POPEJ 401      48.537  19.145  57.664  1.00  0.00           O
ATOM   7031  O12 POPEJ 401      47.947  21.025  59.054  1.00  0.00           O
ATOM   7032  C1  POPEJ 401      48.177  17.955  56.944  1.00  0.00           C
ATOM   7035  C2  POPEJ 401      49.107  17.805  55.735  1.00  0.00           C
ATOM   7037  O21 POPEJ 401      48.377  18.065  54.524  1.00  0.00           O
ATOM   7038  C21 POPEJ 401      48.537  19.265  53.994  1.00  0.00           C
ATOM   7039  O22 POPEJ 401      49.207  20.165  54.464  1.00  0.00           O
ATOM   7040  C22 POPEJ 401      47.797  19.255  52.654  1.00  0.00           C
ATOM   7043  C3  POPEJ 401      49.727  16.385  55.685  1.00  0.00           C
ATOM   7046  O31 POPEJ 401      50.877  16.405  54.834  1.00  0.00           O
ATOM   7047  C31 POPEJ 401      50.637  16.235  53.535  1.00  0.00           C
ATOM   7048  O32 POPEJ 401      49.597  15.815  53.055  1.00  0.00           O
ATOM   7049  C32 POPEJ 401      51.777  16.795  52.724  1.00  0.00           C
ATOM   7052  C23 POPEJ 401      47.927  20.535  51.805  1.00  0.00           C
ATOM   7055  C24 POPEJ 401      48.017  20.255  50.294  1.00  0.00           C
ATOM   7058  C25 POPEJ 401      46.937  19.335  49.724  1.00  0.00           C
ATOM   7061  C26 POPEJ 401      46.977  19.255  48.185  1.00  0.00           C
ATOM   7064  C27 POPEJ 401      46.217  20.425  47.544  1.00  0.00           C
ATOM   7067  C28 POPEJ 401      46.017  20.315  46.014  1.00  0.00           C
ATOM   7070  C29 POPEJ 401      45.127  21.465  45.574  1.00  0.00           C
ATOM   7072 0C21 POPEJ 401      44.887  21.935  44.344  1.00  0.00           C
ATOM   7074 1C21 POPEJ 401      45.417  21.405  43.034  1.00  0.00           C
ATOM   7077 2C21 POPEJ 401      44.267  20.905  42.145  1.00  0.00           C
ATOM   7080 3C21 POPEJ 401      43.287  21.995  41.655  1.00  0.00           C
ATOM   7083 4C21 POPEJ 401      41.977  21.445  41.054  1.00  0.00           C
ATOM   7086 5C21 POPEJ 401      42.187  20.335  40.024  1.00  0.00           C
ATOM   7089 6C21 POPEJ 401      40.877  19.865  39.365  1.00  0.00           C
ATOM   7092 7C21 POPEJ 401      41.087  18.625  38.494  1.00  0.00           C
ATOM   7095 8C21 POPEJ 401      39.807  18.095  37.864  1.00  0.00           C
ATOM   7099  C33 POPEJ 401      51.547  18.295  52.495  1.00  0.00           C
ATOM   7102  C34 POPEJ 401      52.757  18.915  51.814  1.00  0.00           C
ATOM   7105  C35 POPEJ 401      52.657  20.435  51.665  1.00  0.00           C
ATOM   7108  C36 POPEJ 401      51.897  20.875  50.405  1.00  0.00           C
ATOM   7111  C37 POPEJ 401      52.007  22.385  50.234  1.00  0.00           C
ATOM   7114  C38 POPEJ 401      51.767  22.915  48.825  1.00  0.00           C
ATOM   7117  C39 POPEJ 401      50.317  22.875  48.344  1.00  0.00           C
ATOM   7120 0C31 POPEJ 401      50.227  23.385  46.905  1.00  0.00           C
ATOM   7123 1C31 POPEJ 401      48.797  23.685  46.424  1.00  0.00           C
ATOM   7126 2C31 POPEJ 401      48.787  24.195  44.986  1.00  0.00           C
ATOM   7129 3C31 POPEJ 401      47.437  24.785  44.544  1.00  0.00           C
ATOM   7132 4C31 POPEJ 401      47.247  26.245  44.974  1.00  0.00           C
ATOM   7135 5C31 POPEJ 401      45.857  26.785  44.594  1.00  0.00           C
ATOM   7138 6C31 POPEJ 401      45.677  28.275  44.884  1.00  0.00           C
ATOM   7142  NH3 POPEK 402     109.937  10.065  19.164  1.00  0.00           N
ATOM   7146  C12 POPEK 402     109.227  11.015  20.074  1.00  0.00           C
ATOM   7149  C11 POPEK 402     108.097  10.245  20.774  1.00  0.00           C
ATOM   7152  P   POPEK 402     107.867   7.985  22.124  1.00  0.00           P
ATOM   7153  O13 POPEK 402     106.727   7.365  21.414  1.00  0.00           O
ATOM   7154  O14 POPEK 402     108.847   7.075  22.744  1.00  0.00           O
ATOM   7155  O11 POPEK 402     107.147   8.855  23.234  1.00  0.00           O
ATOM   7156  O12 POPEK 402     108.607   8.975  21.154  1.00  0.00           O
ATOM   7157  C1  POPEK 402     107.417   8.535  24.604  1.00  0.00           C
ATOM   7160  C2  POPEK 402     107.057   9.675  25.584  1.00  0.00           C
ATOM   7162  O21 POPEK 402     107.837   9.405  26.754  1.00  0.00           O
ATOM   7163  C21 POPEK 402     108.397  10.435  27.334  1.00  0.00           C
ATOM   7164  O22 POPEK 402     108.167  11.615  27.114  1.00  0.00           O
ATOM   7165  C22 POPEK 402     109.287   9.905  28.444  1.00  0.00           C
ATOM   7168  C3  POPEK 402     105.547   9.735  25.954  1.00  0.00           C
ATOM   7171  O31 POPEK 402     105.257  10.755  26.944  1.00  0.00           O
ATOM   7172  C31 POPEK 402     104.887  10.355  28.154  1.00  0.00           C
ATOM   7173  O32 POPEK 402     104.637   9.215  28.484  1.00  0.00           O
ATOM   7174  C32 POPEK 402     104.897  11.565  29.085  1.00  0.00           C
ATOM   7177  C23 POPEK 402     108.437   9.495  29.664  1.00  0.00           C
ATOM   7180  C24 POPEK 402     109.287   9.155  30.884  1.00  0.00           C
ATOM   7183  C25 POPEK 402     108.417   8.935  32.114  1.00  0.00           C
ATOM   7186  C26 POPEK 402     109.197   8.945  33.424  1.00  0.00           C
ATOM   7189  C27 POPEK 402     108.307   8.525  34.594  1.00  0.00           C
ATOM   7192  C28 POPEK 402     108.947   8.795  35.965  1.00  0.00           C
ATOM   7195  C29 POPEK 402     108.097   8.235  37.075  1.00  0.00           C
ATOM   7197 0C21 POPEK 402     108.557   7.715  38.224  1.00  0.00           C
ATOM   7199 1C21 POPEK 402     110.007   7.605  38.634  1.00  0.00           C
ATOM   7202 2C21 POPEK 402     110.267   6.415  39.564  1.00  0.00           C
ATOM   7205 3C21 POPEK 402     111.747   6.295  39.934  1.00  0.00           C
ATOM   7208 4C21 POPEK 402     112.007   5.375  41.134  1.00  0.00           C
ATOM   7211 5C21 POPEK 402     111.667   3.895  40.924  1.00  0.00           C
ATOM   7214 6C21 POPEK 402     111.857   3.115  42.234  1.00  0.00           C
ATOM   7217 7C21 POPEK 402     111.657   1.605  42.084  1.00  0.00           C
ATOM   7220 8C21 POPEK 402     111.787   0.875  43.424  1.00  0.00           C
ATOM   7224  C33 POPEK 402     104.657  11.185  30.564  1.00  0.00           C
ATOM   7227  C34 POPEK 402     104.527  12.415  31.474  1.00  0.00           C
ATOM   7230  C35 POPEK 402     104.537  12.075  32.974  1.00  0.00           C
ATOM   7233  C36 POPEK 402     103.177  11.645  33.535  1.00  0.00           C
ATOM   7236  C37 POPEK 402     103.167  11.735  35.074  1.00  0.00           C
ATOM   7239  C38 POPEK 402     101.777  11.575  35.694  1.00  0.00           C
ATOM   7242  C39 POPEK 402     101.687  12.165  37.104  1.00  0.00           C
ATOM   7245 0C31 POPEK 402     100.237  12.225  37.594  1.00  0.00           C
ATOM   7248 1C31 POPEK 402     100.057  12.675  39.044  1.00  0.00           C
ATOM   7251 2C31 POPEK 402      98.567  12.705  39.405  1.00  0.00           C
ATOM   7254 3C31 POPEK 402      98.237  12.865  40.895  1.00  0.00           C
ATOM   7257 4C31 POPEK 402      98.887  14.075  41.585  1.00  0.00           C
ATOM   7260 5C31 POPEK 402      98.627  15.405  40.875  1.00  0.00           C
ATOM   7263 6C31 POPEK 402      99.237  16.595  41.614  1.00  0.00           C
ATOM   7267  NH3 POPEL 403     110.307  91.315  21.454  1.00  0.00           N
ATOM   7271  C12 POPEL 403     110.117  91.065  19.994  1.00  0.00           C
ATOM   7274  C11 POPEL 403     109.847  89.585  19.694  1.00  0.00           C
ATOM   7277  P   POPEL 403     109.877  88.085  17.514  1.00  0.00           P
ATOM   7278  O13 POPEL 403     108.917  88.115  16.394  1.00  0.00           O
ATOM   7279  O14 POPEL 403     111.317  88.025  17.154  1.00  0.00           O
ATOM   7280  O11 POPEL 403     109.547  86.995  18.604  1.00  0.00           O
ATOM   7281  O12 POPEL 403     109.707  89.455  18.294  1.00  0.00           O
ATOM   7282  C1  POPEL 403     108.247  86.615  19.074  1.00  0.00           C
ATOM   7285  C2  POPEL 403     108.327  85.275  19.884  1.00  0.00           C
ATOM   7287  O21 POPEL 403     107.167  85.055  20.724  1.00  0.00           O
ATOM   7288  C21 POPEL 403     107.107  85.675  21.894  1.00  0.00           C
ATOM   7289  O22 POPEL 403     107.787  86.635  22.244  1.00  0.00           O
ATOM   7290  C22 POPEL 403     105.997  85.025  22.724  1.00  0.00           C
ATOM   7293  C3  POPEL 403     109.687  85.155  20.654  1.00  0.00           C
ATOM   7296  O31 POPEL 403     109.687  84.105  21.664  1.00  0.00           O
ATOM   7297  C31 POPEL 403     110.847  83.445  21.754  1.00  0.00           C
ATOM   7298  O32 POPEL 403     111.747  83.515  20.944  1.00  0.00           O
ATOM   7299  C32 POPEL 403     110.937  82.565  23.004  1.00  0.00           C
ATOM   7302  C23 POPEL 403     105.867  85.645  24.144  1.00  0.00           C
ATOM   7305  C24 POPEL 403     106.817  84.985  25.154  1.00  0.00           C
ATOM   7308  C25 POPEL 403     106.137  83.945  26.064  1.00  0.00           C
ATOM   7311  C26 POPEL 403     106.357  84.255  27.544  1.00  0.00           C
ATOM   7314  C27 POPEL 403     105.367  83.545  28.474  1.00  0.00           C
ATOM   7317  C28 POPEL 403     105.647  83.865  29.954  1.00  0.00           C
ATOM   7320  C29 POPEL 403     104.527  83.405  30.854  1.00  0.00           C
ATOM   7322 0C21 POPEL 403     104.477  82.285  31.585  1.00  0.00           C
ATOM   7324 1C21 POPEL 403     105.547  81.235  31.714  1.00  0.00           C
ATOM   7327 2C21 POPEL 403     105.767  80.845  33.185  1.00  0.00           C
ATOM   7330 3C21 POPEL 403     104.647  79.945  33.724  1.00  0.00           C
ATOM   7333 4C21 POPEL 403     104.757  79.645  35.224  1.00  0.00           C
ATOM   7336 5C21 POPEL 403     103.697  78.635  35.654  1.00  0.00           C
ATOM   7339 6C21 POPEL 403     103.797  78.195  37.115  1.00  0.00           C
ATOM   7342 7C21 POPEL 403     102.667  77.205  37.444  1.00  0.00           C
ATOM   7345 8C21 POPEL 403     102.867  76.385  38.715  1.00  0.00           C
ATOM   7349  C33 POPEL 403     109.797  82.635  24.064  1.00  0.00           C
ATOM   7352  C34 POPEL 403     108.567  81.735  23.794  1.00  0.00           C
ATOM   7355  C35 POPEL 403     108.857  80.245  23.554  1.00  0.00           C
ATOM   7358  C36 POPEL 403     109.537  79.525  24.724  1.00  0.00           C
ATOM   7361  C37 POPEL 403     109.977  78.095  24.344  1.00  0.00           C
ATOM   7364  C38 POPEL 403     111.047  77.475  25.264  1.00  0.00           C
ATOM   7367  C39 POPEL 403     110.487  77.005  26.604  1.00  0.00           C
ATOM   7370 0C31 POPEL 403     111.447  76.095  27.395  1.00  0.00           C
ATOM   7373 1C31 POPEL 403     110.857  75.745  28.774  1.00  0.00           C
ATOM   7376 2C31 POPEL 403     111.647  74.665  29.544  1.00  0.00           C
ATOM   7379 3C31 POPEL 403     110.717  73.595  30.144  1.00  0.00           C
ATOM   7382 4C31 POPEL 403     110.277  72.565  29.104  1.00  0.00           C
ATOM   7385 5C31 POPEL 403     109.057  71.755  29.544  1.00  0.00           C
ATOM   7388 6C31 POPEL 403     108.757  70.595  28.604  1.00  0.00           C
ATOM   7392  NH3 POPEM 404      63.037 101.175  19.434  1.00  0.00           N
ATOM   7396  C12 POPEM 404      62.037 102.165  19.965  1.00  0.00           C
ATOM   7399  C11 POPEM 404      61.777 103.365  19.034  1.00  0.00           C
ATOM   7402  P   POPEM 404      59.847 105.125  18.704  1.00  0.00           P
ATOM   7403  O13 POPEM 404      59.827 104.725  17.284  1.00  0.00           O
ATOM   7404  O14 POPEM 404      60.257 106.515  18.984  1.00  0.00           O
ATOM   7405  O11 POPEM 404      58.377 104.975  19.244  1.00  0.00           O
ATOM   7406  O12 POPEM 404      60.707 104.125  19.594  1.00  0.00           O
ATOM   7407  C1  POPEM 404      57.997 104.315  20.464  1.00  0.00           C
ATOM   7410  C2  POPEM 404      58.287 105.155  21.734  1.00  0.00           C
ATOM   7412  O21 POPEM 404      57.477 104.675  22.824  1.00  0.00           O
ATOM   7413  C21 POPEM 404      58.077 103.805  23.624  1.00  0.00           C
ATOM   7414  O22 POPEM 404      59.177 103.315  23.434  1.00  0.00           O
ATOM   7415  C22 POPEM 404      57.197 103.605  24.874  1.00  0.00           C
ATOM   7418  C3  POPEM 404      57.977 106.675  21.594  1.00  0.00           C
ATOM   7421  O31 POPEM 404      58.337 107.305  22.844  1.00  0.00           O
ATOM   7422  C31 POPEM 404      57.517 108.235  23.294  1.00  0.00           C
ATOM   7423  O32 POPEM 404      56.817 108.965  22.614  1.00  0.00           O
ATOM   7424  C32 POPEM 404      57.517 108.205  24.814  1.00  0.00           C
ATOM   7427  C23 POPEM 404      57.977 103.165  26.145  1.00  0.00           C
ATOM   7430  C24 POPEM 404      57.077 103.105  27.395  1.00  0.00           C
ATOM   7433  C25 POPEM 404      57.787 102.745  28.715  1.00  0.00           C
ATOM   7436  C26 POPEM 404      58.627 103.875  29.354  1.00  0.00           C
ATOM   7439  C27 POPEM 404      59.517 103.535  30.564  1.00  0.00           C
ATOM   7442  C28 POPEM 404      58.887 102.725  31.714  1.00  0.00           C
ATOM   7445  C29 POPEM 404      58.797 101.255  31.344  1.00  0.00           C
ATOM   7447 0C21 POPEM 404      59.507 100.245  31.844  1.00  0.00           C
ATOM   7449 1C21 POPEM 404      60.487 100.285  32.995  1.00  0.00           C
ATOM   7452 2C21 POPEM 404      61.877 100.825  32.625  1.00  0.00           C
ATOM   7455 3C21 POPEM 404      62.837 100.675  33.814  1.00  0.00           C
ATOM   7458 4C21 POPEM 404      64.167 101.395  33.594  1.00  0.00           C
ATOM   7461 5C21 POPEM 404      65.007 101.535  34.875  1.00  0.00           C
ATOM   7464 6C21 POPEM 404      65.347 100.205  35.544  1.00  0.00           C
ATOM   7467 7C21 POPEM 404      66.217 100.395  36.794  1.00  0.00           C
ATOM   7470 8C21 POPEM 404      66.577  99.085  37.495  1.00  0.00           C
ATOM   7474  C33 POPEM 404      56.147 108.625  25.394  1.00  0.00           C
ATOM   7477  C34 POPEM 404      55.967 108.285  26.875  1.00  0.00           C
ATOM   7480  C35 POPEM 404      57.047 108.855  27.804  1.00  0.00           C
ATOM   7483  C36 POPEM 404      56.787 108.485  29.274  1.00  0.00           C
ATOM   7486  C37 POPEM 404      58.037 108.375  30.164  1.00  0.00           C
ATOM   7489  C38 POPEM 404      57.657 108.045  31.614  1.00  0.00           C
ATOM   7492  C39 POPEM 404      58.747 107.295  32.395  1.00  0.00           C
ATOM   7495 0C31 POPEM 404      58.227 106.805  33.754  1.00  0.00           C
ATOM   7498 1C31 POPEM 404      59.157 105.795  34.424  1.00  0.00           C
ATOM   7501 2C31 POPEM 404      58.507 105.175  35.664  1.00  0.00           C
ATOM   7504 3C31 POPEM 404      59.157 103.855  36.105  1.00  0.00           C
ATOM   7507 4C31 POPEM 404      58.367 103.195  37.234  1.00  0.00           C
ATOM   7510 5C31 POPEM 404      58.627 101.695  37.384  1.00  0.00           C
ATOM   7513 6C31 POPEM 404      57.817 101.035  38.505  1.00  0.00           C
ATOM   7517  NH3 POPEN 405      70.287  79.185  61.674  1.00  0.00           N
ATOM   7521  C12 POPEN 405      71.617  78.615  62.115  1.00  0.00           C
ATOM   7524  C11 POPEN 405      71.627  77.075  62.155  1.00  0.00           C
ATOM   7527  P   POPEN 405      73.917  76.005  61.384  1.00  0.00           P
ATOM   7528  O13 POPEN 405      73.267  74.925  60.625  1.00  0.00           O
ATOM   7529  O14 POPEN 405      75.187  75.695  62.084  1.00  0.00           O
ATOM   7530  O11 POPEN 405      74.177  77.245  60.424  1.00  0.00           O
ATOM   7531  O12 POPEN 405      72.947  76.635  62.445  1.00  0.00           O
ATOM   7532  C1  POPEN 405      74.597  77.005  59.074  1.00  0.00           C
ATOM   7535  C2  POPEN 405      73.367  76.985  58.134  1.00  0.00           C
ATOM   7537  O21 POPEN 405      73.787  76.925  56.765  1.00  0.00           O
ATOM   7538  C21 POPEN 405      74.217  78.025  56.175  1.00  0.00           C
ATOM   7539  O22 POPEN 405      74.437  79.105  56.695  1.00  0.00           O
ATOM   7540  C22 POPEN 405      74.447  77.695  54.694  1.00  0.00           C
ATOM   7543  C3  POPEN 405      72.377  78.135  58.424  1.00  0.00           C
ATOM   7546  O31 POPEN 405      71.427  78.275  57.355  1.00  0.00           O
ATOM   7547  C31 POPEN 405      70.517  79.205  57.604  1.00  0.00           C
ATOM   7548  O32 POPEN 405      70.437  79.835  58.654  1.00  0.00           O
ATOM   7549  C32 POPEN 405      69.657  79.365  56.344  1.00  0.00           C
ATOM   7552  C23 POPEN 405      73.277  78.175  53.825  1.00  0.00           C
ATOM   7555  C24 POPEN 405      73.227  77.545  52.425  1.00  0.00           C
ATOM   7558  C25 POPEN 405      73.787  78.395  51.274  1.00  0.00           C
ATOM   7561  C26 POPEN 405      72.787  78.465  50.104  1.00  0.00           C
ATOM   7564  C27 POPEN 405      73.307  79.245  48.884  1.00  0.00           C
ATOM   7567  C28 POPEN 405      73.177  78.465  47.556  1.00  0.00           C
ATOM   7570  C29 POPEN 405      74.107  77.285  47.504  1.00  0.00           C
ATOM   7572 0C21 POPEN 405      74.297  76.485  46.445  1.00  0.00           C
ATOM   7574 1C21 POPEN 405      73.627  76.615  45.104  1.00  0.00           C
ATOM   7577 2C21 POPEN 405      72.387  75.705  45.014  1.00  0.00           C
ATOM   7580 3C21 POPEN 405      71.567  75.935  43.745  1.00  0.00           C
ATOM   7583 4C21 POPEN 405      70.197  75.245  43.785  1.00  0.00           C
ATOM   7586 5C21 POPEN 405      69.297  75.675  42.614  1.00  0.00           C
ATOM   7589 6C21 POPEN 405      67.917  75.005  42.625  1.00  0.00           C
ATOM   7592 7C21 POPEN 405      66.997  75.605  41.554  1.00  0.00           C
ATOM   7595 8C21 POPEN 405      65.747  74.785  41.254  1.00  0.00           C
ATOM   7599  C33 POPEN 405      70.127  80.535  55.454  1.00  0.00           C
ATOM   7602  C34 POPEN 405      69.247  80.755  54.204  1.00  0.00           C
ATOM   7605  C35 POPEN 405      69.377  79.615  53.185  1.00  0.00           C
ATOM   7608  C36 POPEN 405      68.597  79.845  51.884  1.00  0.00           C
ATOM   7611  C37 POPEN 405      68.627  78.575  51.044  1.00  0.00           C
ATOM   7614  C38 POPEN 405      68.147  78.735  49.604  1.00  0.00           C
ATOM   7617  C39 POPEN 405      68.087  77.375  48.875  1.00  0.00           C
ATOM   7620 0C31 POPEN 405      69.457  76.675  48.736  1.00  0.00           C
ATOM   7623 1C31 POPEN 405      69.307  75.275  48.125  1.00  0.00           C
ATOM   7626 2C31 POPEN 405      70.587  74.425  48.134  1.00  0.00           C
ATOM   7629 3C31 POPEN 405      70.427  73.225  47.204  1.00  0.00           C
ATOM   7632 4C31 POPEN 405      71.727  72.455  46.924  1.00  0.00           C
ATOM   7635 5C31 POPEN 405      71.577  71.505  45.724  1.00  0.00           C
ATOM   7638 6C31 POPEN 405      72.907  71.045  45.154  1.00  0.00           C
ATOM   7642  NH3 POPEO 406      62.157  18.995  53.745  1.00  0.00           N
ATOM   7646  C12 POPEO 406      62.877  20.185  54.324  1.00  0.00           C
ATOM   7649  C11 POPEO 406      61.927  21.015  55.224  1.00  0.00           C
ATOM   7652  P   POPEO 406      59.497  20.095  55.644  1.00  0.00           P
ATOM   7653  O13 POPEO 406      58.747  21.115  56.414  1.00  0.00           O
ATOM   7654  O14 POPEO 406      59.037  18.695  55.714  1.00  0.00           O
ATOM   7655  O11 POPEO 406      59.507  20.565  54.155  1.00  0.00           O
ATOM   7656  O12 POPEO 406      61.027  20.185  55.974  1.00  0.00           O
ATOM   7657  C1  POPEO 406      58.337  20.585  53.354  1.00  0.00           C
ATOM   7660  C2  POPEO 406      58.637  19.655  52.174  1.00  0.00           C
ATOM   7662  O21 POPEO 406      57.887  20.045  51.024  1.00  0.00           O
ATOM   7663  C21 POPEO 406      56.597  19.875  51.024  1.00  0.00           C
ATOM   7664  O22 POPEO 406      55.927  19.425  51.935  1.00  0.00           O
ATOM   7665  C22 POPEO 406      56.047  20.365  49.674  1.00  0.00           C
ATOM   7668  C3  POPEO 406      58.527  18.165  52.594  1.00  0.00           C
ATOM   7671  O31 POPEO 406      58.687  17.275  51.474  1.00  0.00           O
ATOM   7672  C31 POPEO 406      57.857  16.235  51.494  1.00  0.00           C
ATOM   7673  O32 POPEO 406      56.987  16.045  52.334  1.00  0.00           O
ATOM   7674  C32 POPEO 406      58.047  15.345  50.265  1.00  0.00           C
ATOM   7677  C23 POPEO 406      55.577  19.225  48.745  1.00  0.00           C
ATOM   7680  C24 POPEO 406      55.557  19.615  47.255  1.00  0.00           C
ATOM   7683  C25 POPEO 406      54.897  20.975  46.964  1.00  0.00           C
ATOM   7686  C26 POPEO 406      54.977  21.385  45.485  1.00  0.00           C
ATOM   7689  C27 POPEO 406      54.397  22.785  45.234  1.00  0.00           C
ATOM   7692  C28 POPEO 406      55.157  23.605  44.165  1.00  0.00           C
ATOM   7695  C29 POPEO 406      56.547  24.005  44.615  1.00  0.00           C
ATOM   7697 0C21 POPEO 406      57.507  24.545  43.844  1.00  0.00           C
ATOM   7699 1C21 POPEO 406      57.397  24.875  42.374  1.00  0.00           C
ATOM   7702 2C21 POPEO 406      58.557  24.265  41.554  1.00  0.00           C
ATOM   7705 3C21 POPEO 406      58.607  24.775  40.104  1.00  0.00           C
ATOM   7708 4C21 POPEO 406      59.867  24.305  39.365  1.00  0.00           C
ATOM   7711 5C21 POPEO 406      60.167  25.065  38.064  1.00  0.00           C
ATOM   7714 6C21 POPEO 406      59.097  24.905  36.964  1.00  0.00           C
ATOM   7717 7C21 POPEO 406      59.597  25.465  35.625  1.00  0.00           C
ATOM   7720 8C21 POPEO 406      58.537  25.465  34.514  1.00  0.00           C
ATOM   7724  C33 POPEO 406      59.347  15.495  49.444  1.00  0.00           C
ATOM   7727  C34 POPEO 406      59.077  15.105  47.994  1.00  0.00           C
ATOM   7730  C35 POPEO 406      60.297  15.115  47.064  1.00  0.00           C
ATOM   7733  C36 POPEO 406      59.907  15.005  45.585  1.00  0.00           C
ATOM   7736  C37 POPEO 406      60.937  14.215  44.755  1.00  0.00           C
ATOM   7739  C38 POPEO 406      60.617  14.185  43.255  1.00  0.00           C
ATOM   7742  C39 POPEO 406      61.157  15.415  42.524  1.00  0.00           C
ATOM   7745 0C31 POPEO 406      62.657  15.305  42.194  1.00  0.00           C
ATOM   7748 1C31 POPEO 406      63.237  16.665  41.765  1.00  0.00           C
ATOM   7751 2C31 POPEO 406      64.357  16.595  40.724  1.00  0.00           C
ATOM   7754 3C31 POPEO 406      65.737  16.235  41.274  1.00  0.00           C
ATOM   7757 4C31 POPEO 406      66.797  16.345  40.164  1.00  0.00           C
ATOM   7760 5C31 POPEO 406      68.197  15.895  40.574  1.00  0.00           C
ATOM   7763 6C31 POPEO 406      69.227  16.105  39.454  1.00  0.00           C
ATOM   7767  NH3 POPEP 407     113.097  -3.235  17.744  1.00  0.00           N
ATOM   7771  C12 POPEP 407     112.527  -1.855  17.564  1.00  0.00           C
ATOM   7774  C11 POPEP 407     113.607  -0.865  17.124  1.00  0.00           C
ATOM   7777  P   POPEP 407     113.327   1.205  18.694  1.00  0.00           P
ATOM   7778  O13 POPEP 407     112.327   2.285  18.764  1.00  0.00           O
ATOM   7779  O14 POPEP 407     113.297   0.195  19.774  1.00  0.00           O
ATOM   7780  O11 POPEP 407     114.777   1.805  18.564  1.00  0.00           O
ATOM   7781  O12 POPEP 407     113.177   0.475  17.304  1.00  0.00           O
ATOM   7782  C1  POPEP 407     115.297   2.545  19.674  1.00  0.00           C
ATOM   7785  C2  POPEP 407     115.567   1.655  20.924  1.00  0.00           C
ATOM   7787  O21 POPEP 407     116.397   2.345  21.844  1.00  0.00           O
ATOM   7788  C21 POPEP 407     115.837   3.305  22.524  1.00  0.00           C
ATOM   7789  O22 POPEP 407     114.677   3.665  22.424  1.00  0.00           O
ATOM   7790  C22 POPEP 407     116.867   3.805  23.504  1.00  0.00           C
ATOM   7793  C3  POPEP 407     116.307   0.345  20.564  1.00  0.00           C
ATOM   7796  O31 POPEP 407     117.207  -0.095  21.604  1.00  0.00           O
ATOM   7797  C31 POPEP 407     116.667  -0.505  22.734  1.00  0.00           C
ATOM   7798  O32 POPEP 407     115.477  -0.695  22.934  1.00  0.00           O
ATOM   7799  C32 POPEP 407     117.807  -0.985  23.645  1.00  0.00           C
ATOM   7802  C23 POPEP 407     116.577   3.305  24.924  1.00  0.00           C
ATOM   7805  C24 POPEP 407     117.767   3.655  25.814  1.00  0.00           C
ATOM   7808  C25 POPEP 407     117.567   3.225  27.274  1.00  0.00           C
ATOM   7811  C26 POPEP 407     116.407   3.955  27.924  1.00  0.00           C
ATOM   7814  C27 POPEP 407     115.957   3.355  29.254  1.00  0.00           C
ATOM   7817  C28 POPEP 407     114.647   4.025  29.664  1.00  0.00           C
ATOM   7820  C29 POPEP 407     114.147   3.655  31.034  1.00  0.00           C
ATOM   7822 0C21 POPEP 407     112.877   3.325  31.334  1.00  0.00           C
ATOM   7824 1C21 POPEP 407     111.707   3.295  30.384  1.00  0.00           C
ATOM   7827 2C21 POPEP 407     110.467   4.065  30.864  1.00  0.00           C
ATOM   7830 3C21 POPEP 407     109.817   3.445  32.104  1.00  0.00           C
ATOM   7833 4C21 POPEP 407     108.367   3.915  32.274  1.00  0.00           C
ATOM   7836 5C21 POPEP 407     107.647   3.305  33.485  1.00  0.00           C
ATOM   7839 6C21 POPEP 407     107.497   1.775  33.424  1.00  0.00           C
ATOM   7842 7C21 POPEP 407     106.407   1.285  34.384  1.00  0.00           C
ATOM   7845 8C21 POPEP 407     106.287  -0.235  34.474  1.00  0.00           C
ATOM   7849  C33 POPEP 407     117.717  -0.535  25.114  1.00  0.00           C
ATOM   7852  C34 POPEP 407     118.907  -1.105  25.914  1.00  0.00           C
ATOM   7855  C35 POPEP 407     119.007  -0.565  27.334  1.00  0.00           C
ATOM   7858  C36 POPEP 407     118.227  -1.365  28.384  1.00  0.00           C
ATOM   7861  C37 POPEP 407     118.227  -0.655  29.744  1.00  0.00           C
ATOM   7864  C38 POPEP 407     118.337  -1.645  30.904  1.00  0.00           C
ATOM   7867  C39 POPEP 407     118.317  -0.955  32.274  1.00  0.00           C
ATOM   7870 0C31 POPEP 407     116.887  -0.595  32.704  1.00  0.00           C
ATOM   7873 1C31 POPEP 407     116.857   0.455  33.814  1.00  0.00           C
ATOM   7876 2C31 POPEP 407     115.407   0.805  34.184  1.00  0.00           C
ATOM   7879 3C31 POPEP 407     115.297   2.005  35.134  1.00  0.00           C
ATOM   7882 4C31 POPEP 407     113.837   2.375  35.384  1.00  0.00           C
ATOM   7885 5C31 POPEP 407     113.657   3.575  36.324  1.00  0.00           C
ATOM   7888 6C31 POPEP 407     112.207   4.055  36.384  1.00  0.00           C
ATOM   7892  NH3 POPEQ 408      87.977  84.145  61.285  1.00  0.00           N
ATOM   7896  C12 POPEQ 408      87.787  84.735  59.904  1.00  0.00           C
ATOM   7899  C11 POPEQ 408      86.497  85.555  59.864  1.00  0.00           C
ATOM   7902  P   POPEQ 408      85.037  87.225  58.575  1.00  0.00           P
ATOM   7903  O13 POPEQ 408      84.347  87.225  59.895  1.00  0.00           O
ATOM   7904  O14 POPEQ 408      85.407  88.565  58.074  1.00  0.00           O
ATOM   7905  O11 POPEQ 408      84.107  86.475  57.575  1.00  0.00           O
ATOM   7906  O12 POPEQ 408      86.327  86.275  58.634  1.00  0.00           O
ATOM   7907  C1  POPEQ 408      84.437  86.385  56.204  1.00  0.00           C
ATOM   7910  C2  POPEQ 408      83.147  85.945  55.485  1.00  0.00           C
ATOM   7912  O21 POPEQ 408      83.477  85.305  54.254  1.00  0.00           O
ATOM   7913  C21 POPEQ 408      84.077  86.015  53.334  1.00  0.00           C
ATOM   7914  O22 POPEQ 408      84.267  87.225  53.334  1.00  0.00           O
ATOM   7915  C22 POPEQ 408      84.557  85.045  52.264  1.00  0.00           C
ATOM   7918  C3  POPEQ 408      82.087  87.085  55.384  1.00  0.00           C
ATOM   7921  O31 POPEQ 408      80.747  86.575  55.364  1.00  0.00           O
ATOM   7922  C31 POPEQ 408      79.947  86.605  54.284  1.00  0.00           C
ATOM   7923  O32 POPEQ 408      78.737  86.555  54.384  1.00  0.00           O
ATOM   7924  C32 POPEQ 408      80.657  86.745  52.924  1.00  0.00           C
ATOM   7927  C23 POPEQ 408      84.087  85.455  50.854  1.00  0.00           C
ATOM   7930  C24 POPEQ 408      84.847  84.635  49.814  1.00  0.00           C
ATOM   7933  C25 POPEQ 408      84.427  84.925  48.375  1.00  0.00           C
ATOM   7936  C26 POPEQ 408      84.837  86.325  47.905  1.00  0.00           C
ATOM   7939  C27 POPEQ 408      84.617  86.525  46.404  1.00  0.00           C
ATOM   7942  C28 POPEQ 408      85.287  87.795  45.854  1.00  0.00           C
ATOM   7945  C29 POPEQ 408      86.437  87.515  44.925  1.00  0.00           C
ATOM   7947 0C21 POPEQ 408      86.647  88.115  43.736  1.00  0.00           C
ATOM   7949 1C21 POPEQ 408      85.787  89.205  43.155  1.00  0.00           C
ATOM   7952 2C21 POPEQ 408      86.527  90.045  42.094  1.00  0.00           C
ATOM   7955 3C21 POPEQ 408      85.677  91.175  41.515  1.00  0.00           C
ATOM   7958 4C21 POPEQ 408      86.467  92.155  40.625  1.00  0.00           C
ATOM   7961 5C21 POPEQ 408      86.807  91.655  39.214  1.00  0.00           C
ATOM   7964 6C21 POPEQ 408      87.637  92.655  38.405  1.00  0.00           C
ATOM   7967 7C21 POPEQ 408      87.877  92.235  36.944  1.00  0.00           C
ATOM   7970 8C21 POPEQ 408      88.827  93.165  36.184  1.00  0.00           C
ATOM   7974  C33 POPEQ 408      79.637  86.555  51.765  1.00  0.00           C
ATOM   7977  C34 POPEQ 408      80.237  86.665  50.354  1.00  0.00           C
ATOM   7980  C35 POPEQ 408      79.127  86.695  49.295  1.00  0.00           C
ATOM   7983  C36 POPEQ 408      79.587  87.005  47.864  1.00  0.00           C
ATOM   7986  C37 POPEQ 408      80.497  85.915  47.255  1.00  0.00           C
ATOM   7989  C38 POPEQ 408      80.617  86.015  45.724  1.00  0.00           C
ATOM   7992  C39 POPEQ 408      79.387  85.465  44.974  1.00  0.00           C
ATOM   7995 0C31 POPEQ 408      79.607  85.385  43.454  1.00  0.00           C
ATOM   7998 1C31 POPEQ 408      78.547  84.555  42.715  1.00  0.00           C
ATOM   8001 2C31 POPEQ 408      78.867  84.365  41.215  1.00  0.00           C
ATOM   8004 3C31 POPEQ 408      79.977  83.325  40.954  1.00  0.00           C
ATOM   8007 4C31 POPEQ 408      80.597  83.395  39.555  1.00  0.00           C
ATOM   8010 5C31 POPEQ 408      81.697  82.335  39.365  1.00  0.00           C
ATOM   8013 6C31 POPEQ 408      82.477  82.475  38.055  1.00  0.00           C
ATOM   8017  NH3 POPER 409      76.587  37.645  57.814  1.00  0.00           N
ATOM   8021  C12 POPER 409      76.947  38.695  58.825  1.00  0.00           C
ATOM   8024  C11 POPER 409      77.567  39.955  58.164  1.00  0.00           C
ATOM   8027  P   POPER 409      79.667  38.735  57.285  1.00  0.00           P
ATOM   8028  O13 POPER 409      79.177  37.375  56.944  1.00  0.00           O
ATOM   8029  O14 POPER 409      80.177  38.945  58.654  1.00  0.00           O
ATOM   8030  O11 POPER 409      80.717  39.265  56.224  1.00  0.00           O
ATOM   8031  O12 POPER 409      78.427  39.695  57.055  1.00  0.00           O
ATOM   8032  C1  POPER 409      80.327  39.535  54.864  1.00  0.00           C
ATOM   8035  C2  POPER 409      81.407  39.015  53.864  1.00  0.00           C
ATOM   8037  O21 POPER 409      80.807  38.485  52.654  1.00  0.00           O
ATOM   8038  C21 POPER 409      80.597  39.425  51.725  1.00  0.00           C
ATOM   8039  O22 POPER 409      80.667  40.615  51.924  1.00  0.00           O
ATOM   8040  C22 POPER 409      80.057  38.745  50.445  1.00  0.00           C
ATOM   8043  C3  POPER 409      82.247  37.865  54.474  1.00  0.00           C
ATOM   8046  O31 POPER 409      83.157  37.315  53.505  1.00  0.00           O
ATOM   8047  C31 POPER 409      84.247  38.045  53.284  1.00  0.00           C
ATOM   8048  O32 POPER 409      84.547  39.045  53.904  1.00  0.00           O
ATOM   8049  C32 POPER 409      85.087  37.405  52.164  1.00  0.00           C
ATOM   8052  C23 POPER 409      80.547  39.405  49.144  1.00  0.00           C
ATOM   8055  C24 POPER 409      79.607  39.335  47.934  1.00  0.00           C
ATOM   8058  C25 POPER 409      79.607  37.965  47.234  1.00  0.00           C
ATOM   8061  C26 POPER 409      79.007  38.005  45.814  1.00  0.00           C
ATOM   8064  C27 POPER 409      79.157  36.695  45.044  1.00  0.00           C
ATOM   8067  C28 POPER 409      78.277  36.655  43.774  1.00  0.00           C
ATOM   8070  C29 POPER 409      76.817  36.425  44.095  1.00  0.00           C
ATOM   8072 0C21 POPER 409      75.797  37.265  43.854  1.00  0.00           C
ATOM   8074 1C21 POPER 409      75.887  38.635  43.224  1.00  0.00           C
ATOM   8077 2C21 POPER 409      75.747  38.575  41.695  1.00  0.00           C
ATOM   8080 3C21 POPER 409      75.537  39.955  41.064  1.00  0.00           C
ATOM   8083 4C21 POPER 409      75.217  39.885  39.564  1.00  0.00           C
ATOM   8086 5C21 POPER 409      76.447  39.665  38.684  1.00  0.00           C
ATOM   8089 6C21 POPER 409      77.097  40.985  38.244  1.00  0.00           C
ATOM   8092 7C21 POPER 409      78.187  40.785  37.194  1.00  0.00           C
ATOM   8095 8C21 POPER 409      78.657  42.105  36.575  1.00  0.00           C
ATOM   8099  C33 POPER 409      85.197  38.295  50.914  1.00  0.00           C
ATOM   8102  C34 POPER 409      86.297  37.855  49.934  1.00  0.00           C
ATOM   8105  C35 POPER 409      86.547  38.865  48.794  1.00  0.00           C
ATOM   8108  C36 POPER 409      87.807  38.715  47.924  1.00  0.00           C
ATOM   8111  C37 POPER 409      88.127  39.945  47.055  1.00  0.00           C
ATOM   8114  C38 POPER 409      89.327  39.685  46.124  1.00  0.00           C
ATOM   8117  C39 POPER 409      88.987  39.695  44.625  1.00  0.00           C
ATOM   8120 0C31 POPER 409      90.207  39.295  43.785  1.00  0.00           C
ATOM   8123 1C31 POPER 409      89.977  39.315  42.264  1.00  0.00           C
ATOM   8126 2C31 POPER 409      91.067  38.525  41.525  1.00  0.00           C
ATOM   8129 3C31 POPER 409      91.177  38.825  40.024  1.00  0.00           C
ATOM   8132 4C31 POPER 409      89.847  38.725  39.265  1.00  0.00           C
ATOM   8135 5C31 POPER 409      90.037  38.975  37.765  1.00  0.00           C
ATOM   8138 6C31 POPER 409      88.717  39.035  36.994  1.00  0.00           C
ATOM   8142  NH3 POPES 410      81.647  90.955  18.704  1.00  0.00           N
ATOM   8146  C12 POPES 410      81.037  92.295  18.394  1.00  0.00           C
ATOM   8149  C11 POPES 410      80.237  92.255  17.074  1.00  0.00           C
ATOM   8152  P   POPES 410      79.447  94.695  16.285  1.00  0.00           P
ATOM   8153  O13 POPES 410      80.787  94.865  15.684  1.00  0.00           O
ATOM   8154  O14 POPES 410      78.297  94.965  15.394  1.00  0.00           O
ATOM   8155  O11 POPES 410      79.267  95.725  17.474  1.00  0.00           O
ATOM   8156  O12 POPES 410      79.317  93.325  17.024  1.00  0.00           O
ATOM   8157  C1  POPES 410      78.527  95.405  18.654  1.00  0.00           C
ATOM   8160  C2  POPES 410      79.447  95.435  19.904  1.00  0.00           C
ATOM   8162  O21 POPES 410      78.637  95.765  21.044  1.00  0.00           O
ATOM   8163  C21 POPES 410      78.197  94.745  21.764  1.00  0.00           C
ATOM   8164  O22 POPES 410      78.427  93.565  21.564  1.00  0.00           O
ATOM   8165  C22 POPES 410      77.467  95.315  22.974  1.00  0.00           C
ATOM   8168  C3  POPES 410      80.557  96.525  19.704  1.00  0.00           C
ATOM   8171  O31 POPES 410      81.397  96.755  20.854  1.00  0.00           O
ATOM   8172  C31 POPES 410      82.297  95.825  21.104  1.00  0.00           C
ATOM   8173  O32 POPES 410      82.387  94.735  20.584  1.00  0.00           O
ATOM   8174  C32 POPES 410      83.127  96.285  22.314  1.00  0.00           C
ATOM   8177  C23 POPES 410      78.487  95.985  23.894  1.00  0.00           C
ATOM   8180  C24 POPES 410      77.927  96.385  25.254  1.00  0.00           C
ATOM   8183  C25 POPES 410      79.117  96.735  26.145  1.00  0.00           C
ATOM   8186  C26 POPES 410      78.767  97.245  27.535  1.00  0.00           C
ATOM   8189  C27 POPES 410      80.067  97.295  28.354  1.00  0.00           C
ATOM   8192  C28 POPES 410      79.877  97.855  29.764  1.00  0.00           C
ATOM   8195  C29 POPES 410      81.097  97.505  30.584  1.00  0.00           C
ATOM   8197 0C21 POPES 410      81.127  96.785  31.714  1.00  0.00           C
ATOM   8199 1C21 POPES 410      79.957  96.195  32.465  1.00  0.00           C
ATOM   8202 2C21 POPES 410      79.767  96.905  33.814  1.00  0.00           C
ATOM   8205 3C21 POPES 410      80.867  96.535  34.824  1.00  0.00           C
ATOM   8208 4C21 POPES 410      80.717  97.285  36.164  1.00  0.00           C
ATOM   8211 5C21 POPES 410      81.807  96.865  37.145  1.00  0.00           C
ATOM   8214 6C21 POPES 410      81.747  97.605  38.484  1.00  0.00           C
ATOM   8217 7C21 POPES 410      82.817  97.105  39.464  1.00  0.00           C
ATOM   8220 8C21 POPES 410      82.707  97.735  40.854  1.00  0.00           C
ATOM   8224  C33 POPES 410      82.217  96.455  23.564  1.00  0.00           C
ATOM   8227  C34 POPES 410      82.977  96.685  24.874  1.00  0.00           C
ATOM   8230  C35 POPES 410      83.177  98.165  25.224  1.00  0.00           C
ATOM   8233  C36 POPES 410      84.057  98.365  26.464  1.00  0.00           C
ATOM   8236  C37 POPES 410      84.257  99.855  26.805  1.00  0.00           C
ATOM   8239  C38 POPES 410      85.567 100.165  27.535  1.00  0.00           C
ATOM   8242  C39 POPES 410      85.737  99.505  28.914  1.00  0.00           C
ATOM   8245 0C31 POPES 410      84.617  99.835  29.905  1.00  0.00           C
ATOM   8248 1C31 POPES 410      84.907  99.295  31.314  1.00  0.00           C
ATOM   8251 2C31 POPES 410      83.827  99.675  32.335  1.00  0.00           C
ATOM   8254 3C31 POPES 410      83.957  98.935  33.674  1.00  0.00           C
ATOM   8257 4C31 POPES 410      85.337  99.065  34.334  1.00  0.00           C
ATOM   8260 5C31 POPES 410      85.367  98.505  35.764  1.00  0.00           C
ATOM   8263 6C31 POPES 410      86.767  98.395  36.364  1.00  0.00           C
ATOM   8267  NH3 POPET 411      49.057  96.955  62.294  1.00  0.00           N
ATOM   8271  C12 POPET 411      47.857  96.195  62.765  1.00  0.00           C
ATOM   8274  C11 POPET 411      48.157  94.735  63.174  1.00  0.00           C
ATOM   8277  P   POPET 411      45.787  93.575  63.055  1.00  0.00           P
ATOM   8278  O13 POPET 411      45.767  92.105  63.185  1.00  0.00           O
ATOM   8279  O14 POPET 411      44.627  94.295  63.645  1.00  0.00           O
ATOM   8280  O11 POPET 411      46.067  94.105  61.585  1.00  0.00           O
ATOM   8281  O12 POPET 411      47.037  94.155  63.835  1.00  0.00           O
ATOM   8282  C1  POPET 411      45.287  93.775  60.445  1.00  0.00           C
ATOM   8285  C2  POPET 411      45.907  94.395  59.165  1.00  0.00           C
ATOM   8287  O21 POPET 411      45.017  94.175  58.074  1.00  0.00           O
ATOM   8288  C21 POPET 411      44.267  95.165  57.654  1.00  0.00           C
ATOM   8289  O22 POPET 411      44.227  96.285  58.155  1.00  0.00           O
ATOM   8290  C22 POPET 411      43.667  94.725  56.306  1.00  0.00           C
ATOM   8293  C3  POPET 411      47.277  93.765  58.785  1.00  0.00           C
ATOM   8296  O31 POPET 411      47.647  94.095  57.414  1.00  0.00           O
ATOM   8297  C31 POPET 411      48.307  93.115  56.795  1.00  0.00           C
ATOM   8298  O32 POPET 411      49.047  92.315  57.344  1.00  0.00           O
ATOM   8299  C32 POPET 411      47.977  93.125  55.304  1.00  0.00           C
ATOM   8302  C23 POPET 411      43.547  95.845  55.244  1.00  0.00           C
ATOM   8305  C24 POPET 411      44.877  96.345  54.645  1.00  0.00           C
ATOM   8308  C25 POPET 411      45.427  95.485  53.494  1.00  0.00           C
ATOM   8311  C26 POPET 411      46.367  96.295  52.584  1.00  0.00           C
ATOM   8314  C27 POPET 411      47.137  95.455  51.554  1.00  0.00           C
ATOM   8317  C28 POPET 411      47.797  96.315  50.445  1.00  0.00           C
ATOM   8320  C29 POPET 411      46.847  96.605  49.305  1.00  0.00           C
ATOM   8322 0C21 POPET 411      47.157  97.155  48.125  1.00  0.00           C
ATOM   8324 1C21 POPET 411      48.497  97.685  47.664  1.00  0.00           C
ATOM   8327 2C21 POPET 411      48.427  99.145  47.145  1.00  0.00           C
ATOM   8330 3C21 POPET 411      47.457  99.325  45.965  1.00  0.00           C
ATOM   8333 4C21 POPET 411      47.337 100.775  45.464  1.00  0.00           C
ATOM   8336 5C21 POPET 411      46.357 100.915  44.284  1.00  0.00           C
ATOM   8339 6C21 POPET 411      44.937 100.385  44.564  1.00  0.00           C
ATOM   8342 7C21 POPET 411      43.987 100.605  43.384  1.00  0.00           C
ATOM   8345 8C21 POPET 411      42.727  99.725  43.484  1.00  0.00           C
ATOM   8349  C33 POPET 411      48.537  91.875  54.584  1.00  0.00           C
ATOM   8352  C34 POPET 411      47.877  91.565  53.224  1.00  0.00           C
ATOM   8355  C35 POPET 411      46.397  91.195  53.384  1.00  0.00           C
ATOM   8358  C36 POPET 411      45.827  90.355  52.234  1.00  0.00           C
ATOM   8361  C37 POPET 411      44.397  89.895  52.535  1.00  0.00           C
ATOM   8364  C38 POPET 411      43.987  88.595  51.824  1.00  0.00           C
ATOM   8367  C39 POPET 411      42.687  88.025  52.404  1.00  0.00           C
ATOM   8370 0C31 POPET 411      42.367  86.595  51.935  1.00  0.00           C
ATOM   8373 1C31 POPET 411      41.127  86.025  52.645  1.00  0.00           C
ATOM   8376 2C31 POPET 411      40.807  84.575  52.264  1.00  0.00           C
ATOM   8379 3C31 POPET 411      41.467  83.555  53.204  1.00  0.00           C
ATOM   8382 4C31 POPET 411      41.137  82.095  52.854  1.00  0.00           C
ATOM   8385 5C31 POPET 411      41.907  81.585  51.634  1.00  0.00           C
ATOM   8388 6C31 POPET 411      41.687  80.105  51.334  1.00  0.00           C
ATOM   8392  NH3 POPEU 412      76.967  84.575  18.174  1.00  0.00           N
ATOM   8396  C12 POPEU 412      75.837  83.575  18.194  1.00  0.00           C
ATOM   8399  C11 POPEU 412      76.347  82.145  17.944  1.00  0.00           C
ATOM   8402  P   POPEU 412      77.807  80.755  16.224  1.00  0.00           P
ATOM   8403  O13 POPEU 412      79.287  80.815  16.274  1.00  0.00           O
ATOM   8404  O14 POPEU 412      77.237  80.505  14.874  1.00  0.00           O
ATOM   8405  O11 POPEU 412      77.247  79.675  17.234  1.00  0.00           O
ATOM   8406  O12 POPEU 412      77.227  82.095  16.814  1.00  0.00           O
ATOM   8407  C1  POPEU 412      78.077  78.695  17.824  1.00  0.00           C
ATOM   8410  C2  POPEU 412      77.567  78.355  19.244  1.00  0.00           C
ATOM   8412  O21 POPEU 412      78.617  77.635  19.884  1.00  0.00           O
ATOM   8413  C21 POPEU 412      78.537  77.265  21.164  1.00  0.00           C
ATOM   8414  O22 POPEU 412      78.837  76.155  21.574  1.00  0.00           O
ATOM   8415  C22 POPEU 412      78.197  78.425  22.114  1.00  0.00           C
ATOM   8418  C3  POPEU 412      76.197  77.605  19.184  1.00  0.00           C
ATOM   8421  O31 POPEU 412      75.857  76.935  20.434  1.00  0.00           O
ATOM   8422  C31 POPEU 412      75.407  75.675  20.304  1.00  0.00           C
ATOM   8423  O32 POPEU 412      75.057  75.165  19.254  1.00  0.00           O
ATOM   8424  C32 POPEU 412      75.387  74.995  21.674  1.00  0.00           C
ATOM   8427  C23 POPEU 412      77.207  77.985  23.224  1.00  0.00           C
ATOM   8430  C24 POPEU 412      77.027  79.075  24.284  1.00  0.00           C
ATOM   8433  C25 POPEU 412      76.297  78.595  25.544  1.00  0.00           C
ATOM   8436  C26 POPEU 412      77.007  77.435  26.244  1.00  0.00           C
ATOM   8439  C27 POPEU 412      76.377  77.075  27.594  1.00  0.00           C
ATOM   8442  C28 POPEU 412      76.617  75.615  27.984  1.00  0.00           C
ATOM   8445  C29 POPEU 412      78.077  75.255  28.064  1.00  0.00           C
ATOM   8447 0C21 POPEU 412      78.747  74.985  29.194  1.00  0.00           C
ATOM   8449 1C21 POPEU 412      78.177  75.025  30.584  1.00  0.00           C
ATOM   8452 2C21 POPEU 412      79.227  74.755  31.674  1.00  0.00           C
ATOM   8455 3C21 POPEU 412      79.147  75.765  32.825  1.00  0.00           C
ATOM   8458 4C21 POPEU 412      80.267  75.565  33.844  1.00  0.00           C
ATOM   8461 5C21 POPEU 412      80.187  76.555  35.024  1.00  0.00           C
ATOM   8464 6C21 POPEU 412      81.107  76.145  36.175  1.00  0.00           C
ATOM   8467 7C21 POPEU 412      81.027  77.105  37.364  1.00  0.00           C
ATOM   8470 8C21 POPEU 412      81.847  76.625  38.575  1.00  0.00           C
ATOM   8474  C33 POPEU 412      74.087  75.295  22.454  1.00  0.00           C
ATOM   8477  C34 POPEU 412      74.277  75.205  23.974  1.00  0.00           C
ATOM   8480  C35 POPEU 412      74.677  73.815  24.504  1.00  0.00           C
ATOM   8483  C36 POPEU 412      73.607  72.725  24.344  1.00  0.00           C
ATOM   8486  C37 POPEU 412      73.747  71.625  25.404  1.00  0.00           C
ATOM   8489  C38 POPEU 412      72.537  70.695  25.594  1.00  0.00           C
ATOM   8492  C39 POPEU 412      71.267  71.325  26.194  1.00  0.00           C
ATOM   8495 0C31 POPEU 412      70.077  70.345  26.204  1.00  0.00           C
ATOM   8498 1C31 POPEU 412      68.747  71.075  26.424  1.00  0.00           C
ATOM   8501 2C31 POPEU 412      67.477  70.205  26.364  1.00  0.00           C
ATOM   8504 3C31 POPEU 412      67.317  69.265  27.564  1.00  0.00           C
ATOM   8507 4C31 POPEU 412      65.957  68.545  27.654  1.00  0.00           C
ATOM   8510 5C31 POPEU 412      65.817  67.615  28.875  1.00  0.00           C
ATOM   8513 6C31 POPEU 412      64.537  66.785  28.884  1.00  0.00           C
ATOM   8517  NH3 POPEV 413     116.347 106.505  62.664  1.00  0.00           N
ATOM   8521  C12 POPEV 413     116.437 105.385  63.674  1.00  0.00           C
ATOM   8524  C11 POPEV 413     115.977 105.835  65.085  1.00  0.00           C
ATOM   8527  P   POPEV 413     118.107 107.405  65.464  1.00  0.00           P
ATOM   8528  O13 POPEV 413     118.527 108.235  66.615  1.00  0.00           O
ATOM   8529  O14 POPEV 413     118.927 106.195  65.215  1.00  0.00           O
ATOM   8530  O11 POPEV 413     118.027 108.205  64.104  1.00  0.00           O
ATOM   8531  O12 POPEV 413     116.587 107.025  65.585  1.00  0.00           O
ATOM   8532  C1  POPEV 413     119.067 109.045  63.645  1.00  0.00           C
ATOM   8535  C2  POPEV 413     119.957 108.415  62.535  1.00  0.00           C
ATOM   8537  O21 POPEV 413     119.137 107.875  61.474  1.00  0.00           O
ATOM   8538  C21 POPEV 413     118.937 108.705  60.445  1.00  0.00           C
ATOM   8539  O22 POPEV 413     119.297 109.867  60.394  1.00  0.00           O
ATOM   8540  C22 POPEV 413     118.417 107.905  59.244  1.00  0.00           C
ATOM   8543  C3  POPEV 413     120.927 107.315  63.064  1.00  0.00           C
ATOM   8546  O31 POPEV 413     122.007 107.035  62.155  1.00  0.00           O
ATOM   8547  C31 POPEV 413     121.797 106.145  61.195  1.00  0.00           C
ATOM   8548  O32 POPEV 413     120.757 105.535  60.994  1.00  0.00           O
ATOM   8549  C32 POPEV 413     123.077 106.005  60.374  1.00  0.00           C
ATOM   8552  C23 POPEV 413     117.897 108.765  58.055  1.00  0.00           C
ATOM   8555  C24 POPEV 413     118.517 108.365  56.704  1.00  0.00           C
ATOM   8558  C25 POPEV 413     117.867 109.065  55.485  1.00  0.00           C
ATOM   8561  C26 POPEV 413     116.877 108.165  54.724  1.00  0.00           C
ATOM   8564  C27 POPEV 413     116.367 108.795  53.414  1.00  0.00           C
ATOM   8567  C28 POPEV 413     115.487 107.855  52.575  1.00  0.00           C
ATOM   8570  C29 POPEV 413     114.997 108.555  51.325  1.00  0.00           C
ATOM   8572 0C21 POPEV 413     114.177 108.065  50.374  1.00  0.00           C
ATOM   8574 1C21 POPEV 413     113.547 106.685  50.304  1.00  0.00           C
ATOM   8577 2C21 POPEV 413     113.557 106.075  48.884  1.00  0.00           C
ATOM   8580 3C21 POPEV 413     112.847 106.945  47.824  1.00  0.00           C
ATOM   8583 4C21 POPEV 413     112.517 106.235  46.504  1.00  0.00           C
ATOM   8586 5C21 POPEV 413     111.367 105.205  46.574  1.00  0.00           C
ATOM   8589 6C21 POPEV 413     110.027 105.775  47.075  1.00  0.00           C
ATOM   8592 7C21 POPEV 413     108.907 104.725  47.104  1.00  0.00           C
ATOM   8595 8C21 POPEV 413     107.597 105.255  47.684  1.00  0.00           C
ATOM   8599  C33 POPEV 413     122.817 106.185  58.854  1.00  0.00           C
ATOM   8602  C34 POPEV 413     124.097 105.975  58.045  1.00  0.00           C
ATOM   8605  C35 POPEV 413     123.857 105.845  56.535  1.00  0.00           C
ATOM   8608  C36 POPEV 413     122.957 104.655  56.175  1.00  0.00           C
ATOM   8611  C37 POPEV 413     122.877 104.385  54.674  1.00  0.00           C
ATOM   8614  C38 POPEV 413     121.597 103.625  54.295  1.00  0.00           C
ATOM   8617  C39 POPEV 413     121.527 103.225  52.824  1.00  0.00           C
ATOM   8620 0C31 POPEV 413     122.457 102.055  52.474  1.00  0.00           C
ATOM   8623 1C31 POPEV 413     122.247 101.525  51.054  1.00  0.00           C
ATOM   8626 2C31 POPEV 413     123.007 100.215  50.814  1.00  0.00           C
ATOM   8629 3C31 POPEV 413     122.637  99.575  49.474  1.00  0.00           C
ATOM   8632 4C31 POPEV 413     123.497  98.355  49.144  1.00  0.00           C
ATOM   8635 5C31 POPEV 413     123.157  97.745  47.785  1.00  0.00           C
ATOM   8638 6C31 POPEV 413     124.117  96.645  47.334  1.00  0.00           C
ATOM   8642  NH3 POPEW 414      49.347  12.285  56.835  1.00  0.00           N
ATOM   8646  C12 POPEW 414      50.847  12.225  56.905  1.00  0.00           C
ATOM   8649  C11 POPEW 414      51.507  13.525  56.414  1.00  0.00           C
ATOM   8652  P   POPEW 414      53.837  14.215  55.354  1.00  0.00           P
ATOM   8653  O13 POPEW 414      54.037  15.585  55.865  1.00  0.00           O
ATOM   8654  O14 POPEW 414      55.097  13.495  55.056  1.00  0.00           O
ATOM   8655  O11 POPEW 414      52.997  14.205  54.025  1.00  0.00           O
ATOM   8656  O12 POPEW 414      52.937  13.405  56.404  1.00  0.00           O
ATOM   8657  C1  POPEW 414      52.827  12.925  53.384  1.00  0.00           C
ATOM   8660  C2  POPEW 414      52.307  13.135  51.954  1.00  0.00           C
ATOM   8662  O21 POPEW 414      51.777  11.895  51.454  1.00  0.00           O
ATOM   8663  C21 POPEW 414      52.577  10.915  51.054  1.00  0.00           C
ATOM   8664  O22 POPEW 414      53.787  10.925  51.044  1.00  0.00           O
ATOM   8665  C22 POPEW 414      51.667   9.725  50.724  1.00  0.00           C
ATOM   8668  C3  POPEW 414      53.337  13.865  51.035  1.00  0.00           C
ATOM   8671  O31 POPEW 414      52.737  14.815  50.154  1.00  0.00           O
ATOM   8672  C31 POPEW 414      52.287  14.375  49.004  1.00  0.00           C
ATOM   8673  O32 POPEW 414      52.247  13.215  48.634  1.00  0.00           O
ATOM   8674  C32 POPEW 414      51.907  15.615  48.185  1.00  0.00           C
ATOM   8677  C23 POPEW 414      52.337   8.555  49.965  1.00  0.00           C
ATOM   8680  C24 POPEW 414      51.377   7.375  49.744  1.00  0.00           C
ATOM   8683  C25 POPEW 414      50.427   7.545  48.544  1.00  0.00           C
ATOM   8686  C26 POPEW 414      49.687   6.245  48.185  1.00  0.00           C
ATOM   8689  C27 POPEW 414      48.857   6.395  46.905  1.00  0.00           C
ATOM   8692  C28 POPEW 414      48.327   5.065  46.344  1.00  0.00           C
ATOM   8695  C29 POPEW 414      47.867   5.235  44.914  1.00  0.00           C
ATOM   8697 0C21 POPEW 414      46.777   4.715  44.324  1.00  0.00           C
ATOM   8699 1C21 POPEW 414      45.737   3.805  44.934  1.00  0.00           C
ATOM   8702 2C21 POPEW 414      45.957   2.325  44.544  1.00  0.00           C
ATOM   8705 3C21 POPEW 414      45.927   2.045  43.034  1.00  0.00           C
ATOM   8708 4C21 POPEW 414      46.147   0.565  42.744  1.00  0.00           C
ATOM   8711 5C21 POPEW 414      46.167   0.245  41.245  1.00  0.00           C
ATOM   8714 6C21 POPEW 414      46.277  -1.255  40.984  1.00  0.00           C
ATOM   8717 7C21 POPEW 414      46.197  -1.595  39.494  1.00  0.00           C
ATOM   8720 8C21 POPEW 414      45.817  -3.045  39.244  1.00  0.00           C
ATOM   8724  C33 POPEW 414      50.527  15.535  47.486  1.00  0.00           C
ATOM   8727  C34 POPEW 414      49.987  16.925  47.125  1.00  0.00           C
ATOM   8730  C35 POPEW 414      50.997  17.795  46.354  1.00  0.00           C
ATOM   8733  C36 POPEW 414      50.387  19.115  45.834  1.00  0.00           C
ATOM   8736  C37 POPEW 414      51.427  20.005  45.125  1.00  0.00           C
ATOM   8739  C38 POPEW 414      50.797  20.945  44.085  1.00  0.00           C
ATOM   8742  C39 POPEW 414      50.847  20.385  42.654  1.00  0.00           C
ATOM   8745 0C31 POPEW 414      52.247  20.495  42.024  1.00  0.00           C
ATOM   8748 1C31 POPEW 414      52.287  20.025  40.574  1.00  0.00           C
ATOM   8751 2C31 POPEW 414      53.687  20.185  39.944  1.00  0.00           C
ATOM   8754 3C31 POPEW 414      53.777  19.585  38.535  1.00  0.00           C
ATOM   8757 4C31 POPEW 414      53.097  20.435  37.444  1.00  0.00           C
ATOM   8760 5C31 POPEW 414      53.007  19.695  36.105  1.00  0.00           C
ATOM   8763 6C31 POPEW 414      52.557  20.545  34.914  1.00  0.00           C
ATOM   8767  NH3 POPEX 415     103.727  89.735  61.944  1.00  0.00           N
ATOM   8771  C12 POPEX 415     103.647  91.225  61.865  1.00  0.00           C
ATOM   8774  C11 POPEX 415     102.207  91.665  61.544  1.00  0.00           C
ATOM   8777  P   POPEX 415     102.437  92.945  59.244  1.00  0.00           P
ATOM   8778  O13 POPEX 415     101.147  93.255  58.614  1.00  0.00           O
ATOM   8779  O14 POPEX 415     103.607  93.815  58.974  1.00  0.00           O
ATOM   8780  O11 POPEX 415     102.837  91.435  58.934  1.00  0.00           O
ATOM   8781  O12 POPEX 415     102.237  92.885  60.825  1.00  0.00           O
ATOM   8782  C1  POPEX 415     102.987  91.025  57.564  1.00  0.00           C
ATOM   8785  C2  POPEX 415     104.487  90.905  57.194  1.00  0.00           C
ATOM   8787  O21 POPEX 415     104.677  90.155  55.984  1.00  0.00           O
ATOM   8788  C21 POPEX 415     104.587  90.865  54.874  1.00  0.00           C
ATOM   8789  O22 POPEX 415     104.247  92.045  54.804  1.00  0.00           O
ATOM   8790  C22 POPEX 415     105.137  90.045  53.724  1.00  0.00           C
ATOM   8793  C3  POPEX 415     105.257  90.175  58.344  1.00  0.00           C
ATOM   8796  O31 POPEX 415     106.627  89.865  57.994  1.00  0.00           O
ATOM   8797  C31 POPEX 415     106.857  88.595  57.654  1.00  0.00           C
ATOM   8798  O32 POPEX 415     106.067  87.675  57.744  1.00  0.00           O
ATOM   8799  C32 POPEX 415     108.287  88.445  57.145  1.00  0.00           C
ATOM   8802  C23 POPEX 415     104.227  90.055  52.474  1.00  0.00           C
ATOM   8805  C24 POPEX 415     105.047  89.985  51.175  1.00  0.00           C
ATOM   8808  C25 POPEX 415     106.117  88.885  51.204  1.00  0.00           C
ATOM   8811  C26 POPEX 415     106.657  88.575  49.804  1.00  0.00           C
ATOM   8814  C27 POPEX 415     107.427  87.255  49.764  1.00  0.00           C
ATOM   8817  C28 POPEX 415     107.867  86.845  48.344  1.00  0.00           C
ATOM   8820  C29 POPEX 415     108.857  87.795  47.744  1.00  0.00           C
ATOM   8822 0C21 POPEX 415     109.997  87.455  47.104  1.00  0.00           C
ATOM   8824 1C21 POPEX 415     110.447  86.055  46.805  1.00  0.00           C
ATOM   8827 2C21 POPEX 415     111.137  86.005  45.424  1.00  0.00           C
ATOM   8830 3C21 POPEX 415     110.187  86.265  44.244  1.00  0.00           C
ATOM   8833 4C21 POPEX 415     110.957  86.185  42.924  1.00  0.00           C
ATOM   8836 5C21 POPEX 415     110.287  86.945  41.765  1.00  0.00           C
ATOM   8839 6C21 POPEX 415     109.137  86.185  41.094  1.00  0.00           C
ATOM   8842 7C21 POPEX 415     108.397  87.055  40.084  1.00  0.00           C
ATOM   8845 8C21 POPEX 415     107.477  86.265  39.155  1.00  0.00           C
ATOM   8849  C33 POPEX 415     108.357  88.825  55.655  1.00  0.00           C
ATOM   8852  C34 POPEX 415     109.607  88.365  54.904  1.00  0.00           C
ATOM   8855  C35 POPEX 415     109.517  88.815  53.435  1.00  0.00           C
ATOM   8858  C36 POPEX 415     110.737  88.475  52.564  1.00  0.00           C
ATOM   8861  C37 POPEX 415     110.617  89.155  51.194  1.00  0.00           C
ATOM   8864  C38 POPEX 415     111.677  88.675  50.184  1.00  0.00           C
ATOM   8867  C39 POPEX 415     113.057  89.285  50.445  1.00  0.00           C
ATOM   8870 0C31 POPEX 415     114.097  88.895  49.384  1.00  0.00           C
ATOM   8873 1C31 POPEX 415     115.327  89.805  49.444  1.00  0.00           C
ATOM   8876 2C31 POPEX 415     116.417  89.415  48.435  1.00  0.00           C
ATOM   8879 3C31 POPEX 415     117.117  90.625  47.785  1.00  0.00           C
ATOM   8882 4C31 POPEX 415     117.737  91.625  48.785  1.00  0.00           C
ATOM   8885 5C31 POPEX 415     118.307  92.875  48.094  1.00  0.00           C
ATOM   8888 6C31 POPEX 415     119.007  93.835  49.044  1.00  0.00           C
ATOM   8892  NH3 POPEY 416      54.757  74.815  20.084  1.00  0.00           N
ATOM   8896  C12 POPEY 416      54.867  73.345  19.774  1.00  0.00           C
ATOM   8899  C11 POPEY 416      55.297  72.575  21.044  1.00  0.00           C
ATOM   8902  P   POPEY 416      54.137  70.255  20.794  1.00  0.00           P
ATOM   8903  O13 POPEY 416      53.307  70.755  19.684  1.00  0.00           O
ATOM   8904  O14 POPEY 416      54.627  68.865  20.764  1.00  0.00           O
ATOM   8905  O11 POPEY 416      53.477  70.635  22.184  1.00  0.00           O
ATOM   8906  O12 POPEY 416      55.437  71.165  20.844  1.00  0.00           O
ATOM   8907  C1  POPEY 416      53.617  69.815  23.334  1.00  0.00           C
ATOM   8910  C2  POPEY 416      52.477  70.045  24.354  1.00  0.00           C
ATOM   8912  O21 POPEY 416      52.607  69.085  25.424  1.00  0.00           O
ATOM   8913  C21 POPEY 416      53.457  69.425  26.414  1.00  0.00           C
ATOM   8914  O22 POPEY 416      54.087  70.465  26.444  1.00  0.00           O
ATOM   8915  C22 POPEY 416      53.647  68.245  27.384  1.00  0.00           C
ATOM   8918  C3  POPEY 416      51.097  69.855  23.664  1.00  0.00           C
ATOM   8921  O31 POPEY 416      50.097  69.385  24.604  1.00  0.00           O
ATOM   8922  C31 POPEY 416      49.147  68.645  24.064  1.00  0.00           C
ATOM   8923  O32 POPEY 416      48.977  68.455  22.874  1.00  0.00           O
ATOM   8924  C32 POPEY 416      48.347  67.955  25.164  1.00  0.00           C
ATOM   8927  C23 POPEY 416      53.077  68.425  28.814  1.00  0.00           C
ATOM   8930  C24 POPEY 416      53.617  69.655  29.544  1.00  0.00           C
ATOM   8933  C25 POPEY 416      53.837  69.415  31.044  1.00  0.00           C
ATOM   8936  C26 POPEY 416      52.567  69.325  31.894  1.00  0.00           C
ATOM   8939  C27 POPEY 416      52.927  69.065  33.364  1.00  0.00           C
ATOM   8942  C28 POPEY 416      51.747  69.145  34.354  1.00  0.00           C
ATOM   8945  C29 POPEY 416      52.227  68.815  35.755  1.00  0.00           C
ATOM   8947 0C21 POPEY 416      51.737  69.225  36.935  1.00  0.00           C
ATOM   8949 1C21 POPEY 416      50.537  70.115  37.185  1.00  0.00           C
ATOM   8952 2C21 POPEY 416      49.387  69.355  37.884  1.00  0.00           C
ATOM   8955 3C21 POPEY 416      49.757  68.755  39.254  1.00  0.00           C
ATOM   8958 4C21 POPEY 416      48.597  67.975  39.895  1.00  0.00           C
ATOM   8961 5C21 POPEY 416      49.017  67.225  41.175  1.00  0.00           C
ATOM   8964 6C21 POPEY 416      48.057  66.075  41.515  1.00  0.00           C
ATOM   8967 7C21 POPEY 416      48.547  65.165  42.654  1.00  0.00           C
ATOM   8970 8C21 POPEY 416      48.637  65.845  44.025  1.00  0.00           C
ATOM   8974  C33 POPEY 416      49.117  66.735  25.714  1.00  0.00           C
ATOM   8977  C34 POPEY 416      48.477  66.095  26.954  1.00  0.00           C
ATOM   8980  C35 POPEY 416      48.757  66.915  28.214  1.00  0.00           C
ATOM   8983  C36 POPEY 416      48.257  66.265  29.504  1.00  0.00           C
ATOM   8986  C37 POPEY 416      48.567  67.165  30.714  1.00  0.00           C
ATOM   8989  C38 POPEY 416      47.727  66.825  31.944  1.00  0.00           C
ATOM   8992  C39 POPEY 416      47.847  67.885  33.035  1.00  0.00           C
ATOM   8995 0C31 POPEY 416      46.877  67.675  34.204  1.00  0.00           C
ATOM   8998 1C31 POPEY 416      46.847  68.895  35.134  1.00  0.00           C
ATOM   9001 2C31 POPEY 416      45.537  69.695  35.044  1.00  0.00           C
ATOM   9004 3C31 POPEY 416      44.457  69.165  35.994  1.00  0.00           C
ATOM   9007 4C31 POPEY 416      44.717  69.545  37.454  1.00  0.00           C
ATOM   9010 5C31 POPEY 416      43.567  69.125  38.375  1.00  0.00           C
ATOM   9013 6C31 POPEY 416      43.867  69.395  39.844  1.00  0.00           C
ATOM   9017  NH3 POPEZ 417      67.287 107.505  19.214  1.00  0.00           N
ATOM   9021  C12 POPEZ 417      66.487 108.045  18.055  1.00  0.00           C
ATOM   9024  C11 POPEZ 417      64.997 107.655  18.125  1.00  0.00           C
ATOM   9027  P   POPEZ 417      63.727 109.625  16.875  1.00  0.00           P
ATOM   9028  O13 POPEZ 417      64.377 110.337  15.764  1.00  0.00           O
ATOM   9029  O14 POPEZ 417      62.257 109.575  16.844  1.00  0.00           O
ATOM   9030  O11 POPEZ 417      64.207 110.177  18.264  1.00  0.00           O
ATOM   9031  O12 POPEZ 417      64.287 108.135  16.974  1.00  0.00           O
ATOM   9032  C1  POPEZ 417      63.517 111.077  19.124  1.00  0.00           C
ATOM   9035  C2  POPEZ 417      63.637 110.607  20.604  1.00  0.00           C
ATOM   9037  O21 POPEZ 417      62.357 110.647  21.254  1.00  0.00           O
ATOM   9038  C21 POPEZ 417      61.897 111.827  21.654  1.00  0.00           C
ATOM   9039  O22 POPEZ 417      62.447 112.907  21.554  1.00  0.00           O
ATOM   9040  C22 POPEZ 417      60.527 111.607  22.304  1.00  0.00           C
ATOM   9043  C3  POPEZ 417      64.827 111.287  21.375  1.00  0.00           C
ATOM   9046  O31 POPEZ 417      64.937 110.797  22.744  1.00  0.00           O
ATOM   9047  C31 POPEZ 417      64.967 111.737  23.704  1.00  0.00           C
ATOM   9048  O32 POPEZ 417      64.777 112.927  23.574  1.00  0.00           O
ATOM   9049  C32 POPEZ 417      65.307 111.077  25.035  1.00  0.00           C
ATOM   9052  C23 POPEZ 417      60.047 112.897  23.014  1.00  0.00           C
ATOM   9055  C24 POPEZ 417      58.677 112.727  23.694  1.00  0.00           C
ATOM   9058  C25 POPEZ 417      58.727 111.877  24.974  1.00  0.00           C
ATOM   9061  C26 POPEZ 417      59.397 112.597  26.164  1.00  0.00           C
ATOM   9064  C27 POPEZ 417      58.557 112.517  27.444  1.00  0.00           C
ATOM   9067  C28 POPEZ 417      59.047 113.407  28.604  1.00  0.00           C
ATOM   9070  C29 POPEZ 417      60.347 112.917  29.194  1.00  0.00           C
ATOM   9072 0C21 POPEZ 417      60.547 112.477  30.444  1.00  0.00           C
ATOM   9074 1C21 POPEZ 417      59.537 112.347  31.554  1.00  0.00           C
ATOM   9077 2C21 POPEZ 417      59.977 111.267  32.574  1.00  0.00           C
ATOM   9080 3C21 POPEZ 417      59.117 111.247  33.854  1.00  0.00           C
ATOM   9083 4C21 POPEZ 417      59.657 110.297  34.944  1.00  0.00           C
ATOM   9086 5C21 POPEZ 417      60.987 110.777  35.564  1.00  0.00           C
ATOM   9089 6C21 POPEZ 417      61.447 109.887  36.724  1.00  0.00           C
ATOM   9092 7C21 POPEZ 417      62.917 110.157  37.104  1.00  0.00           C
ATOM   9095 8C21 POPEZ 417      63.367 109.405  38.354  1.00  0.00           C
ATOM   9099  C33 POPEZ 417      65.367 112.097  26.194  1.00  0.00           C
ATOM   9102  C34 POPEZ 417      66.417 111.757  27.264  1.00  0.00           C
ATOM   9105  C35 POPEZ 417      66.187 110.427  28.004  1.00  0.00           C
ATOM   9108  C36 POPEZ 417      64.887 110.407  28.804  1.00  0.00           C
ATOM   9111  C37 POPEZ 417      63.877 109.395  28.244  1.00  0.00           C
ATOM   9114  C38 POPEZ 417      62.507 109.455  28.934  1.00  0.00           C
ATOM   9117  C39 POPEZ 417      62.557 109.385  30.474  1.00  0.00           C
ATOM   9120 0C31 POPEZ 417      63.227 108.135  31.044  1.00  0.00           C
ATOM   9123 1C31 POPEZ 417      63.277 108.165  32.574  1.00  0.00           C
ATOM   9126 2C31 POPEZ 417      63.767 106.855  33.194  1.00  0.00           C
ATOM   9129 3C31 POPEZ 417      63.807 106.935  34.735  1.00  0.00           C
ATOM   9132 4C31 POPEZ 417      63.857 105.565  35.424  1.00  0.00           C
ATOM   9135 5C31 POPEZ 417      63.837 105.695  36.944  1.00  0.00           C
ATOM   9138 6C31 POPEZ 417      63.807 104.355  37.674  1.00  0.00           C
ATOM   9142  NH3 POPEa 418       1.765  63.655  61.254  1.00  0.00           N
ATOM   9146  C12 POPEa 418       2.535  63.255  62.474  1.00  0.00           C
ATOM   9149  C11 POPEa 418       3.355  62.015  62.134  1.00  0.00           C
ATOM   9152  P   POPEa 418       5.675  62.235  63.354  1.00  0.00           P
ATOM   9153  O13 POPEa 418       5.735  63.125  64.544  1.00  0.00           O
ATOM   9154  O14 POPEa 418       6.545  61.045  63.395  1.00  0.00           O
ATOM   9155  O11 POPEa 418       5.995  63.085  62.055  1.00  0.00           O
ATOM   9156  O12 POPEa 418       4.215  61.715  63.214  1.00  0.00           O
ATOM   9157  C1  POPEa 418       6.785  62.495  61.024  1.00  0.00           C
ATOM   9160  C2  POPEa 418       6.875  63.465  59.814  1.00  0.00           C
ATOM   9162  O21 POPEa 418       6.635  62.735  58.605  1.00  0.00           O
ATOM   9163  C21 POPEa 418       5.375  62.525  58.325  1.00  0.00           C
ATOM   9164  O22 POPEa 418       4.395  62.865  58.965  1.00  0.00           O
ATOM   9165  C22 POPEa 418       5.345  61.785  56.994  1.00  0.00           C
ATOM   9168  C3  POPEa 418       8.255  64.185  59.734  1.00  0.00           C
ATOM   9171  O31 POPEa 418       8.535  64.765  58.435  1.00  0.00           O
ATOM   9172  C31 POPEa 418       7.775  65.815  58.144  1.00  0.00           C
ATOM   9173  O32 POPEa 418       6.945  66.315  58.875  1.00  0.00           O
ATOM   9174  C32 POPEa 418       8.155  66.375  56.765  1.00  0.00           C
ATOM   9177  C23 POPEa 418       5.805  62.715  55.854  1.00  0.00           C
ATOM   9180  C24 POPEa 418       6.155  61.945  54.584  1.00  0.00           C
ATOM   9183  C25 POPEa 418       6.625  62.845  53.435  1.00  0.00           C
ATOM   9186  C26 POPEa 418       5.495  63.735  52.894  1.00  0.00           C
ATOM   9189  C27 POPEa 418       5.755  64.215  51.465  1.00  0.00           C
ATOM   9192  C28 POPEa 418       4.545  64.885  50.794  1.00  0.00           C
ATOM   9195  C29 POPEa 418       3.325  63.995  50.794  1.00  0.00           C
ATOM   9197 0C21 POPEa 418       2.905  63.205  49.785  1.00  0.00           C
ATOM   9199 1C21 POPEa 418       3.565  63.035  48.444  1.00  0.00           C
ATOM   9202 2C21 POPEa 418       2.875  63.905  47.384  1.00  0.00           C
ATOM   9205 3C21 POPEa 418       1.395  63.535  47.134  1.00  0.00           C
ATOM   9208 4C21 POPEa 418       0.685  64.435  46.105  1.00  0.00           C
ATOM   9211 5C21 POPEa 418       0.255  65.815  46.644  1.00  0.00           C
ATOM   9214 6C21 POPEa 418       1.385  66.855  46.614  1.00  0.00           C
ATOM   9217 7C21 POPEa 418       1.675  67.505  47.964  1.00  0.00           C
ATOM   9220 8C21 POPEa 418       2.995  68.285  47.934  1.00  0.00           C
ATOM   9224  C33 POPEa 418       7.035  66.285  55.704  1.00  0.00           C
ATOM   9227  C34 POPEa 418       7.065  67.475  54.724  1.00  0.00           C
ATOM   9230  C35 POPEa 418       8.355  67.575  53.904  1.00  0.00           C
ATOM   9233  C36 POPEa 418       8.435  68.875  53.094  1.00  0.00           C
ATOM   9236  C37 POPEa 418       9.385  68.735  51.905  1.00  0.00           C
ATOM   9239  C38 POPEa 418       9.817  70.075  51.294  1.00  0.00           C
ATOM   9242  C39 POPEa 418      10.587  69.855  49.995  1.00  0.00           C
ATOM   9245 0C31 POPEa 418      10.937  71.145  49.244  1.00  0.00           C
ATOM   9248 1C31 POPEa 418      10.897  70.905  47.734  1.00  0.00           C
ATOM   9251 2C31 POPEa 418      10.977  72.195  46.905  1.00  0.00           C
ATOM   9254 3C31 POPEa 418      10.527  71.985  45.454  1.00  0.00           C
ATOM   9257 4C31 POPEa 418      11.147  70.735  44.794  1.00  0.00           C
ATOM   9260 5C31 POPEa 418      10.727  70.575  43.334  1.00  0.00           C
ATOM   9263 6C31 POPEa 418      10.957  69.155  42.814  1.00  0.00           C
ATOM   9267  NH3 POPEb 419     125.877  21.885  64.634  1.00  0.00           N
ATOM   9271  C12 POPEb 419     124.667  22.725  64.374  1.00  0.00           C
ATOM   9274  C11 POPEb 419     124.697  23.295  62.945  1.00  0.00           C
ATOM   9277  P   POPEb 419     122.977  25.115  63.494  1.00  0.00           P
ATOM   9278  O13 POPEb 419     121.877  24.595  64.335  1.00  0.00           O
ATOM   9279  O14 POPEb 419     124.117  25.755  64.174  1.00  0.00           O
ATOM   9280  O11 POPEb 419     122.357  26.165  62.494  1.00  0.00           O
ATOM   9281  O12 POPEb 419     123.467  23.935  62.594  1.00  0.00           O
ATOM   9282  C1  POPEb 419     122.407  26.055  61.064  1.00  0.00           C
ATOM   9285  C2  POPEb 419     122.377  27.465  60.415  1.00  0.00           C
ATOM   9287  O21 POPEb 419     122.697  27.395  59.004  1.00  0.00           O
ATOM   9288  C21 POPEb 419     121.657  27.275  58.204  1.00  0.00           C
ATOM   9289  O22 POPEb 419     120.517  27.025  58.564  1.00  0.00           O
ATOM   9290  C22 POPEb 419     122.087  27.615  56.765  1.00  0.00           C
ATOM   9293  C3  POPEb 419     123.407  28.405  61.114  1.00  0.00           C
ATOM   9296  O31 POPEb 419     124.057  29.365  60.275  1.00  0.00           O
ATOM   9297  C31 POPEb 419     123.347  30.185  59.534  1.00  0.00           C
ATOM   9298  O32 POPEb 419     122.127  30.325  59.544  1.00  0.00           O
ATOM   9299  C32 POPEb 419     124.337  30.965  58.675  1.00  0.00           C
ATOM   9302  C23 POPEb 419     121.067  27.175  55.685  1.00  0.00           C
ATOM   9305  C24 POPEb 419     121.297  27.845  54.314  1.00  0.00           C
ATOM   9308  C25 POPEb 419     122.537  27.345  53.554  1.00  0.00           C
ATOM   9311  C26 POPEb 419     122.317  25.995  52.864  1.00  0.00           C
ATOM   9314  C27 POPEb 419     123.577  25.465  52.155  1.00  0.00           C
ATOM   9317  C28 POPEb 419     123.347  24.115  51.445  1.00  0.00           C
ATOM   9320  C29 POPEb 419     122.437  24.235  50.244  1.00  0.00           C
ATOM   9322 0C21 POPEb 419     122.727  23.885  48.974  1.00  0.00           C
ATOM   9324 1C21 POPEb 419     124.037  23.295  48.514  1.00  0.00           C
ATOM   9327 2C21 POPEb 419     124.197  23.225  46.985  1.00  0.00           C
ATOM   9330 3C21 POPEb 419     123.137  22.335  46.306  1.00  0.00           C
ATOM   9333 4C21 POPEb 419     123.507  21.835  44.904  1.00  0.00           C
ATOM   9336 5C21 POPEb 419     123.587  22.935  43.825  1.00  0.00           C
ATOM   9339 6C21 POPEb 419     123.547  22.335  42.414  1.00  0.00           C
ATOM   9342 7C21 POPEb 419     123.807  23.345  41.285  1.00  0.00           C
ATOM   9345 8C21 POPEb 419     123.597  22.745  39.895  1.00  0.00           C
ATOM   9349  C33 POPEb 419     123.687  32.025  57.765  1.00  0.00           C
ATOM   9352  C34 POPEb 419     124.687  32.455  56.684  1.00  0.00           C
ATOM   9355  C35 POPEb 419     124.047  33.265  55.564  1.00  0.00           C
ATOM   9358  C36 POPEb 419     124.837  33.075  54.254  1.00  0.00           C
ATOM   9361  C37 POPEb 419     124.377  34.015  53.144  1.00  0.00           C
ATOM   9364  C38 POPEb 419     125.027  33.645  51.814  1.00  0.00           C
ATOM   9367  C39 POPEb 419     124.667  34.605  50.674  1.00  0.00           C
ATOM   9370 0C31 POPEb 419     125.297  34.155  49.354  1.00  0.00           C
ATOM   9373 1C31 POPEb 419     125.617  35.315  48.395  1.00  0.00           C
ATOM   9376 2C31 POPEb 419     126.527  34.895  47.224  1.00  0.00           C
ATOM   9379 3C31 POPEb 419     125.787  34.445  45.954  1.00  0.00           C
ATOM   9382 4C31 POPEb 419     124.867  33.235  46.145  1.00  0.00           C
ATOM   9385 5C31 POPEb 419     124.337  32.675  44.825  1.00  0.00           C
ATOM   9388 6C31 POPEb 419     123.567  31.355  44.986  1.00  0.00           C
ATOM   9392  NH3 POPEc 420      69.317  68.705  18.824  1.00  0.00           N
ATOM   9396  C12 POPEc 420      69.147  67.525  17.904  1.00  0.00           C
ATOM   9399  C11 POPEc 420      70.107  66.385  18.314  1.00  0.00           C
ATOM   9402  P   POPEc 420      69.107  63.995  18.594  1.00  0.00           P
ATOM   9403  O13 POPEc 420      67.727  64.405  18.934  1.00  0.00           O
ATOM   9404  O14 POPEc 420      69.317  62.665  17.955  1.00  0.00           O
ATOM   9405  O11 POPEc 420      70.017  64.045  19.874  1.00  0.00           O
ATOM   9406  O12 POPEc 420      69.777  65.135  17.694  1.00  0.00           O
ATOM   9407  C1  POPEc 420      71.357  63.525  19.764  1.00  0.00           C
ATOM   9410  C2  POPEc 420      72.057  63.465  21.134  1.00  0.00           C
ATOM   9412  O21 POPEc 420      71.187  62.785  22.054  1.00  0.00           O
ATOM   9413  C21 POPEc 420      71.817  62.025  22.934  1.00  0.00           C
ATOM   9414  O22 POPEc 420      73.007  61.755  22.934  1.00  0.00           O
ATOM   9415  C22 POPEc 420      70.827  61.675  24.054  1.00  0.00           C
ATOM   9418  C3  POPEc 420      72.417  64.895  21.654  1.00  0.00           C
ATOM   9421  O31 POPEc 420      73.187  64.845  22.864  1.00  0.00           O
ATOM   9422  C31 POPEc 420      72.677  64.905  24.104  1.00  0.00           C
ATOM   9423  O32 POPEc 420      73.337  64.695  25.104  1.00  0.00           O
ATOM   9424  C32 POPEc 420      71.197  65.295  24.144  1.00  0.00           C
ATOM   9427  C23 POPEc 420      71.497  61.355  25.404  1.00  0.00           C
ATOM   9430  C24 POPEc 420      72.107  59.955  25.404  1.00  0.00           C
ATOM   9433  C25 POPEc 420      72.647  59.525  26.764  1.00  0.00           C
ATOM   9436  C26 POPEc 420      73.117  58.075  26.694  1.00  0.00           C
ATOM   9439  C27 POPEc 420      73.717  57.535  27.994  1.00  0.00           C
ATOM   9442  C28 POPEc 420      74.077  56.055  27.834  1.00  0.00           C
ATOM   9445  C29 POPEc 420      75.127  55.495  28.754  1.00  0.00           C
ATOM   9447 0C21 POPEc 420      75.147  55.495  30.094  1.00  0.00           C
ATOM   9449 1C21 POPEc 420      74.097  56.075  31.004  1.00  0.00           C
ATOM   9452 2C21 POPEc 420      74.527  55.995  32.474  1.00  0.00           C
ATOM   9455 3C21 POPEc 420      75.767  56.845  32.835  1.00  0.00           C
ATOM   9458 4C21 POPEc 420      75.597  58.345  32.504  1.00  0.00           C
ATOM   9461 5C21 POPEc 420      76.697  59.235  33.104  1.00  0.00           C
ATOM   9464 6C21 POPEc 420      76.547  59.455  34.614  1.00  0.00           C
ATOM   9467 7C21 POPEc 420      77.517  60.505  35.164  1.00  0.00           C
ATOM   9470 8C21 POPEc 420      77.187  60.965  36.585  1.00  0.00           C
ATOM   9474  C33 POPEc 420      70.567  65.155  25.564  1.00  0.00           C
ATOM   9477  C34 POPEc 420      70.417  66.495  26.294  1.00  0.00           C
ATOM   9480  C35 POPEc 420      70.747  66.415  27.784  1.00  0.00           C
ATOM   9483  C36 POPEc 420      72.047  67.145  28.125  1.00  0.00           C
ATOM   9486  C37 POPEc 420      72.187  67.455  29.624  1.00  0.00           C
ATOM   9489  C38 POPEc 420      73.437  68.285  29.934  1.00  0.00           C
ATOM   9492  C39 POPEc 420      73.387  68.915  31.324  1.00  0.00           C
ATOM   9495 0C31 POPEc 420      73.247  67.905  32.465  1.00  0.00           C
ATOM   9498 1C31 POPEc 420      73.247  68.615  33.824  1.00  0.00           C
ATOM   9501 2C31 POPEc 420      73.077  67.685  35.035  1.00  0.00           C
ATOM   9504 3C31 POPEc 420      74.237  66.695  35.204  1.00  0.00           C
ATOM   9507 4C31 POPEc 420      74.287  66.075  36.604  1.00  0.00           C
ATOM   9510 5C31 POPEc 420      75.237  64.875  36.695  1.00  0.00           C
ATOM   9513 6C31 POPEc 420      75.507  64.425  38.125  1.00  0.00           C
ATOM   9517  NH3 POPEd 421      15.267  66.875  21.084  1.00  0.00           N
ATOM   9521  C12 POPEd 421      16.657  66.515  20.654  1.00  0.00           C
ATOM   9524  C11 POPEd 421      16.687  65.175  19.874  1.00  0.00           C
ATOM   9527  P   POPEd 421      15.177  63.525  21.354  1.00  0.00           P
ATOM   9528  O13 POPEd 421      14.077  64.455  21.034  1.00  0.00           O
ATOM   9529  O14 POPEd 421      14.937  62.075  21.145  1.00  0.00           O
ATOM   9530  O11 POPEd 421      15.627  63.865  22.844  1.00  0.00           O
ATOM   9531  O12 POPEd 421      16.497  63.975  20.634  1.00  0.00           O
ATOM   9532  C1  POPEd 421      14.937  63.365  24.004  1.00  0.00           C
ATOM   9535  C2  POPEd 421      15.787  63.555  25.304  1.00  0.00           C
ATOM   9537  O21 POPEd 421      15.137  62.965  26.464  1.00  0.00           O
ATOM   9538  C21 POPEd 421      14.217  63.705  27.094  1.00  0.00           C
ATOM   9539  O22 POPEd 421      13.697  64.715  26.664  1.00  0.00           O
ATOM   9540  C22 POPEd 421      13.887  63.095  28.464  1.00  0.00           C
ATOM   9543  C3  POPEd 421      16.287  65.025  25.544  1.00  0.00           C
ATOM   9546  O31 POPEd 421      17.067  65.095  26.764  1.00  0.00           O
ATOM   9547  C31 POPEd 421      17.257  66.345  27.194  1.00  0.00           C
ATOM   9548  O32 POPEd 421      16.787  67.345  26.674  1.00  0.00           O
ATOM   9549  C32 POPEd 421      18.197  66.335  28.394  1.00  0.00           C
ATOM   9552  C23 POPEd 421      13.977  64.075  29.664  1.00  0.00           C
ATOM   9555  C24 POPEd 421      13.617  63.325  30.964  1.00  0.00           C
ATOM   9558  C25 POPEd 421      13.597  64.205  32.215  1.00  0.00           C
ATOM   9561  C26 POPEd 421      13.517  63.345  33.485  1.00  0.00           C
ATOM   9564  C27 POPEd 421      13.277  64.145  34.764  1.00  0.00           C
ATOM   9567  C28 POPEd 421      13.717  63.385  36.035  1.00  0.00           C
ATOM   9570  C29 POPEd 421      13.017  62.065  36.236  1.00  0.00           C
ATOM   9572 0C21 POPEd 421      12.327  61.675  37.325  1.00  0.00           C
ATOM   9574 1C21 POPEd 421      12.097  62.465  38.594  1.00  0.00           C
ATOM   9577 2C21 POPEd 421      12.797  61.825  39.804  1.00  0.00           C
ATOM   9580 3C21 POPEd 421      12.477  62.555  41.114  1.00  0.00           C
ATOM   9583 4C21 POPEd 421      12.317  61.585  42.285  1.00  0.00           C
ATOM   9586 5C21 POPEd 421      11.877  62.265  43.594  1.00  0.00           C
ATOM   9589 6C21 POPEd 421      11.387  61.255  44.625  1.00  0.00           C
ATOM   9592 7C21 POPEd 421      10.947  61.905  45.944  1.00  0.00           C
ATOM   9595 8C21 POPEd 421      10.427  60.915  46.985  1.00  0.00           C
ATOM   9599  C33 POPEd 421      17.617  67.155  29.574  1.00  0.00           C
ATOM   9602  C34 POPEd 421      18.537  67.205  30.794  1.00  0.00           C
ATOM   9605  C35 POPEd 421      17.937  68.095  31.884  1.00  0.00           C
ATOM   9608  C36 POPEd 421      18.787  68.215  33.154  1.00  0.00           C
ATOM   9611  C37 POPEd 421      18.207  69.265  34.114  1.00  0.00           C
ATOM   9614  C38 POPEd 421      18.987  69.395  35.424  1.00  0.00           C
ATOM   9617  C39 POPEd 421      18.697  68.245  36.394  1.00  0.00           C
ATOM   9620 0C31 POPEd 421      19.367  68.455  37.754  1.00  0.00           C
ATOM   9623 1C31 POPEd 421      19.017  67.365  38.764  1.00  0.00           C
ATOM   9626 2C31 POPEd 421      19.567  67.695  40.154  1.00  0.00           C
ATOM   9629 3C31 POPEd 421      19.087  66.745  41.254  1.00  0.00           C
ATOM   9632 4C31 POPEd 421      19.707  67.105  42.614  1.00  0.00           C
ATOM   9635 5C31 POPEd 421      18.777  66.815  43.806  1.00  0.00           C
ATOM   9638 6C31 POPEd 421      19.427  67.125  45.154  1.00  0.00           C
ATOM   9642  NH3 POPEe 422     107.097  53.025  16.684  1.00  0.00           N
ATOM   9646  C12 POPEe 422     106.347  53.795  17.734  1.00  0.00           C
ATOM   9649  C11 POPEe 422     105.647  54.995  17.074  1.00  0.00           C
ATOM   9652  P   POPEe 422     103.987  53.835  15.274  1.00  0.00           P
ATOM   9653  O13 POPEe 422     103.377  54.805  14.334  1.00  0.00           O
ATOM   9654  O14 POPEe 422     105.187  53.105  14.814  1.00  0.00           O
ATOM   9655  O11 POPEe 422     102.897  52.805  15.814  1.00  0.00           O
ATOM   9656  O12 POPEe 422     104.367  54.685  16.534  1.00  0.00           O
ATOM   9657  C1  POPEe 422     103.307  51.505  16.274  1.00  0.00           C
ATOM   9660  C2  POPEe 422     102.417  50.905  17.395  1.00  0.00           C
ATOM   9662  O21 POPEe 422     103.037  49.645  17.704  1.00  0.00           O
ATOM   9663  C21 POPEe 422     103.047  49.065  18.914  1.00  0.00           C
ATOM   9664  O22 POPEe 422     103.407  47.905  19.054  1.00  0.00           O
ATOM   9665  C22 POPEe 422     102.587  49.965  20.074  1.00  0.00           C
ATOM   9668  C3  POPEe 422     100.957  50.685  16.894  1.00  0.00           C
ATOM   9671  O31 POPEe 422     100.007  50.375  17.955  1.00  0.00           O
ATOM   9672  C31 POPEe 422      99.777  49.065  18.144  1.00  0.00           C
ATOM   9673  O32 POPEe 422     100.397  48.175  17.594  1.00  0.00           O
ATOM   9674  C32 POPEe 422      98.727  48.845  19.224  1.00  0.00           C
ATOM   9677  C23 POPEe 422     102.577  49.225  21.434  1.00  0.00           C
ATOM   9680  C24 POPEe 422     102.377  50.185  22.604  1.00  0.00           C
ATOM   9683  C25 POPEe 422     102.537  49.515  23.974  1.00  0.00           C
ATOM   9686  C26 POPEe 422     103.957  49.025  24.314  1.00  0.00           C
ATOM   9689  C27 POPEe 422     104.977  50.175  24.494  1.00  0.00           C
ATOM   9692  C28 POPEe 422     106.397  49.715  24.874  1.00  0.00           C
ATOM   9695  C29 POPEe 422     106.567  49.125  26.264  1.00  0.00           C
ATOM   9697 0C21 POPEe 422     107.467  49.515  27.194  1.00  0.00           C
ATOM   9699 1C21 POPEe 422     108.477  50.635  27.074  1.00  0.00           C
ATOM   9702 2C21 POPEe 422     108.017  51.905  27.814  1.00  0.00           C
ATOM   9705 3C21 POPEe 422     108.167  51.825  29.344  1.00  0.00           C
ATOM   9708 4C21 POPEe 422     107.097  52.625  30.094  1.00  0.00           C
ATOM   9711 5C21 POPEe 422     107.367  52.775  31.604  1.00  0.00           C
ATOM   9714 6C21 POPEe 422     107.117  51.505  32.424  1.00  0.00           C
ATOM   9717 7C21 POPEe 422     107.377  51.695  33.924  1.00  0.00           C
ATOM   9720 8C21 POPEe 422     107.177  50.415  34.735  1.00  0.00           C
ATOM   9724  C33 POPEe 422      98.917  47.515  19.984  1.00  0.00           C
ATOM   9727  C34 POPEe 422      98.047  47.405  21.244  1.00  0.00           C
ATOM   9730  C35 POPEe 422      96.557  47.675  20.994  1.00  0.00           C
ATOM   9733  C36 POPEe 422      95.747  47.565  22.294  1.00  0.00           C
ATOM   9736  C37 POPEe 422      94.277  47.975  22.134  1.00  0.00           C
ATOM   9739  C38 POPEe 422      93.457  47.605  23.374  1.00  0.00           C
ATOM   9742  C39 POPEe 422      91.987  48.025  23.334  1.00  0.00           C
ATOM   9745 0C31 POPEe 422      91.707  49.535  23.404  1.00  0.00           C
ATOM   9748 1C31 POPEe 422      90.197  49.765  23.514  1.00  0.00           C
ATOM   9751 2C31 POPEe 422      89.787  51.245  23.615  1.00  0.00           C
ATOM   9754 3C31 POPEe 422      89.947  51.985  22.284  1.00  0.00           C
ATOM   9757 4C31 POPEe 422      89.327  53.395  22.304  1.00  0.00           C
ATOM   9760 5C31 POPEe 422      89.317  54.025  20.904  1.00  0.00           C
ATOM   9763 6C31 POPEe 422      88.587  55.365  20.854  1.00  0.00           C
ATOM   9767  NH3 POPEf 423      54.607 121.517  18.285  1.00  0.00           N
ATOM   9771  C12 POPEf 423      55.677 122.337  18.934  1.00  0.00           C
ATOM   9774  C11 POPEf 423      55.637 123.817  18.474  1.00  0.00           C
ATOM   9777  P   POPEf 423      53.297 124.457  19.434  1.00  0.00           P
ATOM   9778  O13 POPEf 423      52.527 123.197  19.394  1.00  0.00           O
ATOM   9779  O14 POPEf 423      52.617 125.777  19.424  1.00  0.00           O
ATOM   9780  O11 POPEf 423      54.217 124.407  20.704  1.00  0.00           O
ATOM   9781  O12 POPEf 423      54.327 124.337  18.244  1.00  0.00           O
ATOM   9782  C1  POPEf 423      53.697 124.077  21.984  1.00  0.00           C
ATOM   9785  C2  POPEf 423      54.707 124.577  23.034  1.00  0.00           C
ATOM   9787  O21 POPEf 423      54.637 123.797  24.244  1.00  0.00           O
ATOM   9788  C21 POPEf 423      53.737 124.107  25.144  1.00  0.00           C
ATOM   9789  O22 POPEf 423      52.797 124.857  25.004  1.00  0.00           O
ATOM   9790  C22 POPEf 423      53.987 123.217  26.375  1.00  0.00           C
ATOM   9793  C3  POPEf 423      54.687 126.117  23.214  1.00  0.00           C
ATOM   9796  O31 POPEf 423      55.397 126.467  24.414  1.00  0.00           O
ATOM   9797  C31 POPEf 423      55.597 127.757  24.564  1.00  0.00           C
ATOM   9798  O32 POPEf 423      55.527 128.597  23.674  1.00  0.00           O
ATOM   9799  C32 POPEf 423      55.777 128.057  26.044  1.00  0.00           C
ATOM   9802  C23 POPEf 423      53.907 123.927  27.744  1.00  0.00           C
ATOM   9805  C24 POPEf 423      54.527 123.067  28.854  1.00  0.00           C
ATOM   9808  C25 POPEf 423      54.647 123.757  30.224  1.00  0.00           C
ATOM   9811  C26 POPEf 423      53.297 124.117  30.874  1.00  0.00           C
ATOM   9814  C27 POPEf 423      53.487 124.767  32.254  1.00  0.00           C
ATOM   9817  C28 POPEf 423      52.227 125.457  32.814  1.00  0.00           C
ATOM   9820  C29 POPEf 423      51.867 126.677  32.005  1.00  0.00           C
ATOM   9822 0C21 POPEf 423      52.107 127.967  32.324  1.00  0.00           C
ATOM   9824 1C21 POPEf 423      52.767 128.517  33.564  1.00  0.00           C
ATOM   9827 2C21 POPEf 423      51.817 129.507  34.264  1.00  0.00           C
ATOM   9830 3C21 POPEf 423      52.437 130.267  35.444  1.00  0.00           C
ATOM   9833 4C21 POPEf 423      51.497 131.387  35.915  1.00  0.00           C
ATOM   9836 5C21 POPEf 423      51.817 131.997  37.285  1.00  0.00           C
ATOM   9839 6C21 POPEf 423      53.127 132.797  37.344  1.00  0.00           C
ATOM   9842 7C21 POPEf 423      53.317 133.487  38.694  1.00  0.00           C
ATOM   9845 8C21 POPEf 423      54.467 134.497  38.736  1.00  0.00           C
ATOM   9849  C33 POPEf 423      54.477 127.677  26.794  1.00  0.00           C
ATOM   9852  C34 POPEf 423      54.537 127.847  28.324  1.00  0.00           C
ATOM   9855  C35 POPEf 423      54.907 129.267  28.785  1.00  0.00           C
ATOM   9858  C36 POPEf 423      54.017 130.347  28.174  1.00  0.00           C
ATOM   9861  C37 POPEf 423      54.177 131.707  28.844  1.00  0.00           C
ATOM   9864  C38 POPEf 423      53.507 131.747  30.214  1.00  0.00           C
ATOM   9867  C39 POPEf 423      53.507 133.157  30.804  1.00  0.00           C
ATOM   9870 0C31 POPEf 423      52.767 133.217  32.145  1.00  0.00           C
ATOM   9873 1C31 POPEf 423      52.527 134.667  32.574  1.00  0.00           C
ATOM   9876 2C31 POPEf 423      51.767 134.737  33.894  1.00  0.00           C
ATOM   9879 3C31 POPEf 423      51.307 136.147  34.245  1.00  0.00           C
ATOM   9882 4C31 POPEf 423      52.477 137.137  34.375  1.00  0.00           C
ATOM   9885 5C31 POPEf 423      52.047 138.447  35.024  1.00  0.00           C
ATOM   9888 6C31 POPEf 423      53.197 139.427  35.174  1.00  0.00           C
ATOM   9892  NH3 POPEg 424     102.147  70.085  58.745  1.00  0.00           N
ATOM   9896  C12 POPEg 424     103.117  71.065  59.314  1.00  0.00           C
ATOM   9899  C11 POPEg 424     104.297  70.305  59.925  1.00  0.00           C
ATOM   9902  P   POPEg 424     106.577  70.625  61.084  1.00  0.00           P
ATOM   9903  O13 POPEg 424     107.517  71.695  61.405  1.00  0.00           O
ATOM   9904  O14 POPEg 424     106.267  69.665  62.165  1.00  0.00           O
ATOM   9905  O11 POPEg 424     107.197  69.795  59.884  1.00  0.00           O
ATOM   9906  O12 POPEg 424     105.237  71.215  60.464  1.00  0.00           O
ATOM   9907  C1  POPEg 424     107.717  70.575  58.785  1.00  0.00           C
ATOM   9910  C2  POPEg 424     107.847  69.735  57.486  1.00  0.00           C
ATOM   9912  O21 POPEg 424     106.547  69.465  56.924  1.00  0.00           O
ATOM   9913  C21 POPEg 424     106.017  70.465  56.245  1.00  0.00           C
ATOM   9914  O22 POPEg 424     106.517  71.565  56.075  1.00  0.00           O
ATOM   9915  C22 POPEg 424     104.707  70.025  55.594  1.00  0.00           C
ATOM   9918  C3  POPEg 424     108.647  68.415  57.744  1.00  0.00           C
ATOM   9921  O31 POPEg 424     108.237  67.275  56.954  1.00  0.00           O
ATOM   9922  C31 POPEg 424     108.827  67.165  55.774  1.00  0.00           C
ATOM   9923  O32 POPEg 424     109.597  67.975  55.294  1.00  0.00           O
ATOM   9924  C32 POPEg 424     108.377  65.885  55.084  1.00  0.00           C
ATOM   9927  C23 POPEg 424     104.947  69.555  54.144  1.00  0.00           C
ATOM   9930  C24 POPEg 424     103.727  69.815  53.264  1.00  0.00           C
ATOM   9933  C25 POPEg 424     103.837  69.175  51.875  1.00  0.00           C
ATOM   9936  C26 POPEg 424     105.017  69.675  51.014  1.00  0.00           C
ATOM   9939  C27 POPEg 424     104.937  71.165  50.625  1.00  0.00           C
ATOM   9942  C28 POPEg 424     105.937  71.605  49.534  1.00  0.00           C
ATOM   9945  C29 POPEg 424     105.817  70.845  48.244  1.00  0.00           C
ATOM   9947 0C21 POPEg 424     106.207  71.255  47.024  1.00  0.00           C
ATOM   9949 1C21 POPEg 424     106.887  72.545  46.674  1.00  0.00           C
ATOM   9952 2C21 POPEg 424     107.917  72.345  45.545  1.00  0.00           C
ATOM   9955 3C21 POPEg 424     108.257  73.655  44.825  1.00  0.00           C
ATOM   9958 4C21 POPEg 424     109.167  73.435  43.605  1.00  0.00           C
ATOM   9961 5C21 POPEg 424     109.337  74.695  42.734  1.00  0.00           C
ATOM   9964 6C21 POPEg 424     110.327  75.695  43.344  1.00  0.00           C
ATOM   9967 7C21 POPEg 424     110.517  76.975  42.514  1.00  0.00           C
ATOM   9970 8C21 POPEg 424     111.537  77.925  43.134  1.00  0.00           C
ATOM   9974  C33 POPEg 424     108.697  65.895  53.575  1.00  0.00           C
ATOM   9977  C34 POPEg 424     108.687  64.495  52.945  1.00  0.00           C
ATOM   9980  C35 POPEg 424     108.797  64.545  51.414  1.00  0.00           C
ATOM   9983  C36 POPEg 424     109.217  63.215  50.794  1.00  0.00           C
ATOM   9986  C37 POPEg 424     108.777  63.075  49.324  1.00  0.00           C
ATOM   9989  C38 POPEg 424     109.707  62.215  48.465  1.00  0.00           C
ATOM   9992  C39 POPEg 424     111.017  62.935  48.125  1.00  0.00           C
ATOM   9995 0C31 POPEg 424     111.687  62.415  46.844  1.00  0.00           C
ATOM   9998 1C31 POPEg 424     112.667  63.445  46.274  1.00  0.00           C
ATOM  10001 2C31 POPEg 424     113.397  62.955  45.014  1.00  0.00           C
ATOM  10004 3C31 POPEg 424     112.587  63.135  43.715  1.00  0.00           C
ATOM  10007 4C31 POPEg 424     112.687  64.555  43.144  1.00  0.00           C
ATOM  10010 5C31 POPEg 424     111.857  64.755  41.865  1.00  0.00           C
ATOM  10013 6C31 POPEg 424     112.407  65.845  40.954  1.00  0.00           C
ATOM  10017  NH3 POPEh 425     115.327  82.205  62.145  1.00  0.00           N
ATOM  10021  C12 POPEh 425     113.917  82.705  62.395  1.00  0.00           C
ATOM  10024  C11 POPEh 425     113.837  83.545  63.695  1.00  0.00           C
ATOM  10027  P   POPEh 425     112.437  85.595  62.854  1.00  0.00           P
ATOM  10028  O13 POPEh 425     111.397  85.335  61.845  1.00  0.00           O
ATOM  10029  O14 POPEh 425     112.187  86.855  63.614  1.00  0.00           O
ATOM  10030  O11 POPEh 425     113.797  85.735  62.104  1.00  0.00           O
ATOM  10031  O12 POPEh 425     112.647  84.345  63.806  1.00  0.00           O
ATOM  10032  C1  POPEh 425     114.837  86.675  62.294  1.00  0.00           C
ATOM  10035  C2  POPEh 425     115.257  87.335  60.944  1.00  0.00           C
ATOM  10037  O21 POPEh 425     114.847  86.575  59.804  1.00  0.00           O
ATOM  10038  C21 POPEh 425     115.147  85.295  59.764  1.00  0.00           C
ATOM  10039  O22 POPEh 425     115.907  84.685  60.504  1.00  0.00           O
ATOM  10040  C22 POPEh 425     114.237  84.675  58.704  1.00  0.00           C
ATOM  10043  C3  POPEh 425     116.767  87.685  60.825  1.00  0.00           C
ATOM  10046  O31 POPEh 425     117.077  88.205  59.505  1.00  0.00           O
ATOM  10047  C31 POPEh 425     116.717  89.465  59.324  1.00  0.00           C
ATOM  10048  O32 POPEh 425     116.367  90.235  60.215  1.00  0.00           O
ATOM  10049  C32 POPEh 425     116.717  89.815  57.835  1.00  0.00           C
ATOM  10052  C23 POPEh 425     114.617  83.225  58.344  1.00  0.00           C
ATOM  10055  C24 POPEh 425     113.877  82.715  57.104  1.00  0.00           C
ATOM  10058  C25 POPEh 425     112.387  82.415  57.325  1.00  0.00           C
ATOM  10061  C26 POPEh 425     111.767  81.715  56.105  1.00  0.00           C
ATOM  10064  C27 POPEh 425     110.297  81.305  56.306  1.00  0.00           C
ATOM  10067  C28 POPEh 425     109.827  80.165  55.384  1.00  0.00           C
ATOM  10070  C29 POPEh 425     109.897  80.565  53.934  1.00  0.00           C
ATOM  10072 0C21 POPEh 425     108.897  80.595  53.045  1.00  0.00           C
ATOM  10074 1C21 POPEh 425     107.437  80.245  53.274  1.00  0.00           C
ATOM  10077 2C21 POPEh 425     107.007  78.965  52.535  1.00  0.00           C
ATOM  10080 3C21 POPEh 425     107.587  77.685  53.164  1.00  0.00           C
ATOM  10083 4C21 POPEh 425     108.747  77.025  52.404  1.00  0.00           C
ATOM  10086 5C21 POPEh 425     108.407  76.595  50.965  1.00  0.00           C
ATOM  10089 6C21 POPEh 425     109.427  75.575  50.415  1.00  0.00           C
ATOM  10092 7C21 POPEh 425     109.297  75.365  48.904  1.00  0.00           C
ATOM  10095 8C21 POPEh 425     110.287  74.335  48.354  1.00  0.00           C
ATOM  10099  C33 POPEh 425     117.877  89.165  57.034  1.00  0.00           C
ATOM  10102  C34 POPEh 425     117.907  89.585  55.555  1.00  0.00           C
ATOM  10105  C35 POPEh 425     118.957  88.785  54.755  1.00  0.00           C
ATOM  10108  C36 POPEh 425     118.697  88.835  53.244  1.00  0.00           C
ATOM  10111  C37 POPEh 425     119.737  88.085  52.395  1.00  0.00           C
ATOM  10114  C38 POPEh 425     119.267  87.965  50.935  1.00  0.00           C
ATOM  10117  C39 POPEh 425     120.217  87.205  50.014  1.00  0.00           C
ATOM  10120 0C31 POPEh 425     119.607  87.005  48.614  1.00  0.00           C
ATOM  10123 1C31 POPEh 425     120.567  86.315  47.634  1.00  0.00           C
ATOM  10126 2C31 POPEh 425     120.087  86.305  46.175  1.00  0.00           C
ATOM  10129 3C31 POPEh 425     118.687  85.705  45.965  1.00  0.00           C
ATOM  10132 4C31 POPEh 425     117.657  86.765  45.545  1.00  0.00           C
ATOM  10135 5C31 POPEh 425     116.257  86.185  45.335  1.00  0.00           C
ATOM  10138 6C31 POPEh 425     115.227  87.225  44.864  1.00  0.00           C
ATOM  10142  NH3 POPEi 426       7.925  70.385  21.285  1.00  0.00           N
ATOM  10146  C12 POPEi 426       9.235  69.765  20.914  1.00  0.00           C
ATOM  10149  C11 POPEi 426       9.947  69.305  22.184  1.00  0.00           C
ATOM  10152  P   POPEi 426      12.377  68.605  21.514  1.00  0.00           P
ATOM  10153  O13 POPEi 426      13.737  68.885  22.004  1.00  0.00           O
ATOM  10154  O14 POPEi 426      12.217  68.545  20.035  1.00  0.00           O
ATOM  10155  O11 POPEi 426      11.937  67.195  22.084  1.00  0.00           O
ATOM  10156  O12 POPEi 426      11.327  69.605  22.124  1.00  0.00           O
ATOM  10157  C1  POPEi 426      12.167  66.815  23.444  1.00  0.00           C
ATOM  10160  C2  POPEi 426      10.857  66.375  24.134  1.00  0.00           C
ATOM  10162  O21 POPEi 426      11.187  65.865  25.434  1.00  0.00           O
ATOM  10163  C21 POPEi 426      10.377  66.235  26.404  1.00  0.00           C
ATOM  10164  O22 POPEi 426       9.365  66.905  26.285  1.00  0.00           O
ATOM  10165  C22 POPEi 426      10.897  65.655  27.724  1.00  0.00           C
ATOM  10168  C3  POPEi 426      10.137  65.285  23.285  1.00  0.00           C
ATOM  10171  O31 POPEi 426       8.885  64.805  23.844  1.00  0.00           O
ATOM  10172  C31 POPEi 426       7.835  65.585  23.604  1.00  0.00           C
ATOM  10173  O32 POPEi 426       7.885  66.705  23.125  1.00  0.00           O
ATOM  10174  C32 POPEi 426       6.545  64.875  23.984  1.00  0.00           C
ATOM  10177  C23 POPEi 426       9.917  65.865  28.894  1.00  0.00           C
ATOM  10180  C24 POPEi 426      10.427  65.275  30.224  1.00  0.00           C
ATOM  10183  C25 POPEi 426       9.345  65.275  31.304  1.00  0.00           C
ATOM  10186  C26 POPEi 426       9.847  64.825  32.684  1.00  0.00           C
ATOM  10189  C27 POPEi 426       8.735  64.925  33.744  1.00  0.00           C
ATOM  10192  C28 POPEi 426       9.165  64.575  35.174  1.00  0.00           C
ATOM  10195  C29 POPEi 426       9.415  63.105  35.384  1.00  0.00           C
ATOM  10197 0C21 POPEi 426       8.525  62.155  35.744  1.00  0.00           C
ATOM  10199 1C21 POPEi 426       7.045  62.315  35.994  1.00  0.00           C
ATOM  10202 2C21 POPEi 426       6.585  63.215  37.174  1.00  0.00           C
ATOM  10205 3C21 POPEi 426       7.335  63.015  38.505  1.00  0.00           C
ATOM  10208 4C21 POPEi 426       7.135  61.635  39.144  1.00  0.00           C
ATOM  10211 5C21 POPEi 426       8.255  61.265  40.145  1.00  0.00           C
ATOM  10214 6C21 POPEi 426       8.255  62.085  41.454  1.00  0.00           C
ATOM  10217 7C21 POPEi 426       7.165  61.655  42.444  1.00  0.00           C
ATOM  10220 8C21 POPEi 426       7.325  62.295  43.825  1.00  0.00           C
ATOM  10224  C33 POPEi 426       5.995  65.335  25.334  1.00  0.00           C
ATOM  10227  C34 POPEi 426       6.515  64.465  26.484  1.00  0.00           C
ATOM  10230  C35 POPEi 426       6.335  65.155  27.834  1.00  0.00           C
ATOM  10233  C36 POPEi 426       4.935  65.745  28.055  1.00  0.00           C
ATOM  10236  C37 POPEi 426       4.755  66.065  29.535  1.00  0.00           C
ATOM  10239  C38 POPEi 426       3.585  66.975  29.874  1.00  0.00           C
ATOM  10242  C39 POPEi 426       3.235  66.915  31.364  1.00  0.00           C
ATOM  10245 0C31 POPEi 426       4.355  67.265  32.354  1.00  0.00           C
ATOM  10248 1C31 POPEi 426       3.845  67.085  33.794  1.00  0.00           C
ATOM  10251 2C31 POPEi 426       4.765  67.655  34.875  1.00  0.00           C
ATOM  10254 3C31 POPEi 426       4.195  67.545  36.294  1.00  0.00           C
ATOM  10257 4C31 POPEi 426       3.865  66.095  36.715  1.00  0.00           C
ATOM  10260 5C31 POPEi 426       3.305  65.995  38.134  1.00  0.00           C
ATOM  10263 6C31 POPEi 426       3.015  64.555  38.554  1.00  0.00           C
ATOM  10267  NH3 POPEj 427      62.487  48.275  18.004  1.00  0.00           N
ATOM  10271  C12 POPEj 427      62.957  49.565  18.645  1.00  0.00           C
ATOM  10274  C11 POPEj 427      64.247  49.405  19.474  1.00  0.00           C
ATOM  10277  P   POPEj 427      66.847  49.855  19.164  1.00  0.00           P
ATOM  10278  O13 POPEj 427      67.607  48.885  18.354  1.00  0.00           O
ATOM  10279  O14 POPEj 427      67.427  51.215  19.214  1.00  0.00           O
ATOM  10280  O11 POPEj 427      66.827  49.315  20.664  1.00  0.00           O
ATOM  10281  O12 POPEj 427      65.317  49.985  18.754  1.00  0.00           O
ATOM  10282  C1  POPEj 427      67.837  49.785  21.564  1.00  0.00           C
ATOM  10285  C2  POPEj 427      67.197  50.705  22.625  1.00  0.00           C
ATOM  10287  O21 POPEj 427      68.237  51.295  23.404  1.00  0.00           O
ATOM  10288  C21 POPEj 427      68.587  52.515  23.055  1.00  0.00           C
ATOM  10289  O22 POPEj 427      68.117  53.165  22.134  1.00  0.00           O
ATOM  10290  C22 POPEj 427      69.737  53.005  23.934  1.00  0.00           C
ATOM  10293  C3  POPEj 427      66.227  49.865  23.524  1.00  0.00           C
ATOM  10296  O31 POPEj 427      66.067  50.325  24.884  1.00  0.00           O
ATOM  10297  C31 POPEj 427      65.527  51.535  25.004  1.00  0.00           C
ATOM  10298  O32 POPEj 427      65.207  52.265  24.094  1.00  0.00           O
ATOM  10299  C32 POPEj 427      65.347  51.855  26.474  1.00  0.00           C
ATOM  10302  C23 POPEj 427      69.337  53.235  25.404  1.00  0.00           C
ATOM  10305  C24 POPEj 427      69.287  51.935  26.224  1.00  0.00           C
ATOM  10308  C25 POPEj 427      68.947  52.165  27.694  1.00  0.00           C
ATOM  10311  C26 POPEj 427      70.127  52.685  28.534  1.00  0.00           C
ATOM  10314  C27 POPEj 427      69.657  53.115  29.934  1.00  0.00           C
ATOM  10317  C28 POPEj 427      70.787  53.765  30.744  1.00  0.00           C
ATOM  10320  C29 POPEj 427      70.257  54.335  32.035  1.00  0.00           C
ATOM  10322 0C21 POPEj 427      70.237  53.735  33.244  1.00  0.00           C
ATOM  10324 1C21 POPEj 427      70.757  52.355  33.585  1.00  0.00           C
ATOM  10327 2C21 POPEj 427      71.787  52.395  34.724  1.00  0.00           C
ATOM  10330 3C21 POPEj 427      73.077  53.125  34.344  1.00  0.00           C
ATOM  10333 4C21 POPEj 427      74.077  53.265  35.495  1.00  0.00           C
ATOM  10336 5C21 POPEj 427      73.657  54.315  36.544  1.00  0.00           C
ATOM  10339 6C21 POPEj 427      74.857  55.055  37.155  1.00  0.00           C
ATOM  10342 7C21 POPEj 427      74.437  56.185  38.104  1.00  0.00           C
ATOM  10345 8C21 POPEj 427      75.627  56.935  38.715  1.00  0.00           C
ATOM  10349  C33 POPEj 427      64.977  53.345  26.674  1.00  0.00           C
ATOM  10352  C34 POPEj 427      64.417  53.595  28.074  1.00  0.00           C
ATOM  10355  C35 POPEj 427      65.527  53.755  29.134  1.00  0.00           C
ATOM  10358  C36 POPEj 427      65.067  53.305  30.524  1.00  0.00           C
ATOM  10361  C37 POPEj 427      65.377  51.825  30.774  1.00  0.00           C
ATOM  10364  C38 POPEj 427      64.497  51.205  31.864  1.00  0.00           C
ATOM  10367  C39 POPEj 427      64.787  51.715  33.285  1.00  0.00           C
ATOM  10370 0C31 POPEj 427      65.857  50.895  34.004  1.00  0.00           C
ATOM  10373 1C31 POPEj 427      66.307  51.515  35.335  1.00  0.00           C
ATOM  10376 2C31 POPEj 427      67.307  50.615  36.074  1.00  0.00           C
ATOM  10379 3C31 POPEj 427      66.707  49.905  37.294  1.00  0.00           C
ATOM  10382 4C31 POPEj 427      66.897  50.705  38.594  1.00  0.00           C
ATOM  10385 5C31 POPEj 427      66.187  50.085  39.804  1.00  0.00           C
ATOM  10388 6C31 POPEj 427      66.567  50.745  41.134  1.00  0.00           C
ATOM  10392  NH3 POPEk 428      97.247  62.815  59.044  1.00  0.00           N
ATOM  10396  C12 POPEk 428      97.277  61.335  59.184  1.00  0.00           C
ATOM  10399  C11 POPEk 428      96.087  60.905  60.044  1.00  0.00           C
ATOM  10402  P   POPEk 428      95.557  58.465  59.265  1.00  0.00           P
ATOM  10403  O13 POPEk 428      94.147  58.155  59.615  1.00  0.00           O
ATOM  10404  O14 POPEk 428      96.507  57.335  59.155  1.00  0.00           O
ATOM  10405  O11 POPEk 428      95.507  59.315  57.934  1.00  0.00           O
ATOM  10406  O12 POPEk 428      96.117  59.515  60.294  1.00  0.00           O
ATOM  10407  C1  POPEk 428      95.877  58.865  56.624  1.00  0.00           C
ATOM  10410  C2  POPEk 428      94.847  59.365  55.564  1.00  0.00           C
ATOM  10412  O21 POPEk 428      94.967  58.665  54.305  1.00  0.00           O
ATOM  10413  C21 POPEk 428      96.027  58.915  53.554  1.00  0.00           C
ATOM  10414  O22 POPEk 428      96.827  59.815  53.715  1.00  0.00           O
ATOM  10415  C22 POPEk 428      96.087  57.925  52.384  1.00  0.00           C
ATOM  10418  C3  POPEk 428      94.807  60.925  55.424  1.00  0.00           C
ATOM  10421  O31 POPEk 428      93.507  61.465  55.674  1.00  0.00           O
ATOM  10422  C31 POPEk 428      92.457  61.385  54.834  1.00  0.00           C
ATOM  10423  O32 POPEk 428      91.307  61.475  55.224  1.00  0.00           O
ATOM  10424  C32 POPEk 428      92.817  61.405  53.354  1.00  0.00           C
ATOM  10427  C23 POPEk 428      95.987  58.645  51.014  1.00  0.00           C
ATOM  10430  C24 POPEk 428      96.377  57.775  49.804  1.00  0.00           C
ATOM  10433  C25 POPEk 428      96.357  58.605  48.514  1.00  0.00           C
ATOM  10436  C26 POPEk 428      96.767  57.845  47.244  1.00  0.00           C
ATOM  10439  C27 POPEk 428      96.757  58.765  46.005  1.00  0.00           C
ATOM  10442  C28 POPEk 428      97.627  58.275  44.834  1.00  0.00           C
ATOM  10445  C29 POPEk 428      97.057  57.105  44.064  1.00  0.00           C
ATOM  10447 0C21 POPEk 428      97.187  56.885  42.744  1.00  0.00           C
ATOM  10449 1C21 POPEk 428      97.967  57.725  41.754  1.00  0.00           C
ATOM  10452 2C21 POPEk 428      99.107  56.955  41.054  1.00  0.00           C
ATOM  10455 3C21 POPEk 428     100.247  56.535  42.005  1.00  0.00           C
ATOM  10458 4C21 POPEk 428     101.297  55.645  41.314  1.00  0.00           C
ATOM  10461 5C21 POPEk 428     102.347  55.095  42.294  1.00  0.00           C
ATOM  10464 6C21 POPEk 428     103.307  56.165  42.824  1.00  0.00           C
ATOM  10467 7C21 POPEk 428     103.997  55.745  44.124  1.00  0.00           C
ATOM  10470 8C21 POPEk 428     104.877  56.835  44.734  1.00  0.00           C
ATOM  10474  C33 POPEk 428      91.707  62.205  52.614  1.00  0.00           C
ATOM  10477  C34 POPEk 428      92.167  62.895  51.334  1.00  0.00           C
ATOM  10480  C35 POPEk 428      92.547  61.915  50.215  1.00  0.00           C
ATOM  10483  C36 POPEk 428      93.157  62.665  49.025  1.00  0.00           C
ATOM  10486  C37 POPEk 428      93.277  61.755  47.804  1.00  0.00           C
ATOM  10489  C38 POPEk 428      93.647  62.535  46.535  1.00  0.00           C
ATOM  10492  C39 POPEk 428      93.287  61.715  45.294  1.00  0.00           C
ATOM  10495 0C31 POPEk 428      93.677  62.365  43.965  1.00  0.00           C
ATOM  10498 1C31 POPEk 428      92.867  61.735  42.824  1.00  0.00           C
ATOM  10501 2C31 POPEk 428      93.337  62.125  41.424  1.00  0.00           C
ATOM  10504 3C31 POPEk 428      92.337  61.705  40.335  1.00  0.00           C
ATOM  10507 4C31 POPEk 428      91.947  60.215  40.374  1.00  0.00           C
ATOM  10510 5C31 POPEk 428      90.997  59.825  39.244  1.00  0.00           C
ATOM  10513 6C31 POPEk 428      90.717  58.315  39.195  1.00  0.00           C
ATOM  10517  NH3 POPEl 429     128.067  87.415  22.764  1.00  0.00           N
ATOM  10521  C12 POPEl 429     128.937  86.595  21.875  1.00  0.00           C
ATOM  10524  C11 POPEl 429     128.507  86.825  20.414  1.00  0.00           C
ATOM  10527  P   POPEl 429     127.477  89.215  19.904  1.00  0.00           P
ATOM  10528  O13 POPEl 429     127.897  90.335  19.034  1.00  0.00           O
ATOM  10529  O14 POPEl 429     126.227  88.525  19.554  1.00  0.00           O
ATOM  10530  O11 POPEl 429     127.407  89.715  21.424  1.00  0.00           O
ATOM  10531  O12 POPEl 429     128.667  88.195  20.024  1.00  0.00           O
ATOM  10532  C1  POPEl 429     126.187  90.335  21.864  1.00  0.00           C
ATOM  10535  C2  POPEl 429     126.397  91.195  23.154  1.00  0.00           C
ATOM  10537  O21 POPEl 429     125.387  90.785  24.084  1.00  0.00           O
ATOM  10538  C21 POPEl 429     125.757  89.885  24.965  1.00  0.00           C
ATOM  10539  O22 POPEl 429     126.907  89.645  25.294  1.00  0.00           O
ATOM  10540  C22 POPEl 429     124.517  89.105  25.424  1.00  0.00           C
ATOM  10543  C3  POPEl 429     126.267  92.725  22.914  1.00  0.00           C
ATOM  10546  O31 POPEl 429     124.917  93.105  22.614  1.00  0.00           O
ATOM  10547  C31 POPEl 429     124.037  93.495  23.574  1.00  0.00           C
ATOM  10548  O32 POPEl 429     122.877  93.735  23.314  1.00  0.00           O
ATOM  10549  C32 POPEl 429     124.617  93.685  24.984  1.00  0.00           C
ATOM  10552  C23 POPEl 429     124.497  88.765  26.924  1.00  0.00           C
ATOM  10555  C24 POPEl 429     123.057  88.815  27.494  1.00  0.00           C
ATOM  10558  C25 POPEl 429     122.957  88.405  28.964  1.00  0.00           C
ATOM  10561  C26 POPEl 429     121.507  88.235  29.424  1.00  0.00           C
ATOM  10564  C27 POPEl 429     121.397  87.705  30.864  1.00  0.00           C
ATOM  10567  C28 POPEl 429     119.937  87.495  31.344  1.00  0.00           C
ATOM  10570  C29 POPEl 429     119.227  88.805  31.534  1.00  0.00           C
ATOM  10572 0C21 POPEl 429     118.367  89.135  32.504  1.00  0.00           C
ATOM  10574 1C21 POPEl 429     117.787  88.245  33.574  1.00  0.00           C
ATOM  10577 2C21 POPEl 429     116.297  88.575  33.785  1.00  0.00           C
ATOM  10580 3C21 POPEl 429     116.087  89.865  34.594  1.00  0.00           C
ATOM  10583 4C21 POPEl 429     114.757  90.565  34.245  1.00  0.00           C
ATOM  10586 5C21 POPEl 429     113.997  91.065  35.474  1.00  0.00           C
ATOM  10589 6C21 POPEl 429     112.757  91.865  35.084  1.00  0.00           C
ATOM  10592 7C21 POPEl 429     111.917  92.315  36.285  1.00  0.00           C
ATOM  10595 8C21 POPEl 429     110.687  93.125  35.884  1.00  0.00           C
ATOM  10599  C33 POPEl 429     123.537  94.015  26.054  1.00  0.00           C
ATOM  10602  C34 POPEl 429     124.037  94.045  27.504  1.00  0.00           C
ATOM  10605  C35 POPEl 429     124.657  92.725  27.994  1.00  0.00           C
ATOM  10608  C36 POPEl 429     124.657  92.575  29.535  1.00  0.00           C
ATOM  10611  C37 POPEl 429     125.447  91.335  29.974  1.00  0.00           C
ATOM  10614  C38 POPEl 429     125.197  90.905  31.424  1.00  0.00           C
ATOM  10617  C39 POPEl 429     126.107  91.595  32.454  1.00  0.00           C
ATOM  10620 0C31 POPEl 429     125.867  91.065  33.875  1.00  0.00           C
ATOM  10623 1C31 POPEl 429     127.087  91.185  34.785  1.00  0.00           C
ATOM  10626 2C31 POPEl 429     126.807  90.845  36.264  1.00  0.00           C
ATOM  10629 3C31 POPEl 429     125.997  89.565  36.504  1.00  0.00           C
ATOM  10632 4C31 POPEl 429     126.697  88.255  36.114  1.00  0.00           C
ATOM  10635 5C31 POPEl 429     125.837  87.025  36.434  1.00  0.00           C
ATOM  10638 6C31 POPEl 429     126.607  85.695  36.424  1.00  0.00           C
ATOM  10642  NH3 POPEm 430      95.127 123.747  60.574  1.00  0.00           N
ATOM  10646  C12 POPEm 430      94.917 123.777  62.064  1.00  0.00           C
ATOM  10649  C11 POPEm 430      93.527 124.377  62.424  1.00  0.00           C
ATOM  10652  P   POPEm 430      91.607 123.197  61.016  1.00  0.00           P
ATOM  10653  O13 POPEm 430      91.557 121.747  60.714  1.00  0.00           O
ATOM  10654  O14 POPEm 430      90.297 123.827  61.215  1.00  0.00           O
ATOM  10655  O11 POPEm 430      92.447 123.947  59.895  1.00  0.00           O
ATOM  10656  O12 POPEm 430      92.477 123.417  62.294  1.00  0.00           O
ATOM  10657  C1  POPEm 430      91.857 124.947  59.035  1.00  0.00           C
ATOM  10660  C2  POPEm 430      91.927 124.497  57.544  1.00  0.00           C
ATOM  10662  O21 POPEm 430      91.907 125.627  56.655  1.00  0.00           O
ATOM  10663  C21 POPEm 430      90.907 125.867  55.825  1.00  0.00           C
ATOM  10664  O22 POPEm 430      89.757 125.507  55.954  1.00  0.00           O
ATOM  10665  C22 POPEm 430      91.437 126.627  54.604  1.00  0.00           C
ATOM  10668  C3  POPEm 430      91.007 123.267  57.224  1.00  0.00           C
ATOM  10671  O31 POPEm 430      91.527 122.587  56.064  1.00  0.00           O
ATOM  10672  C31 POPEm 430      91.817 121.297  56.236  1.00  0.00           C
ATOM  10673  O32 POPEm 430      91.427 120.587  57.145  1.00  0.00           O
ATOM  10674  C32 POPEm 430      92.767 120.857  55.125  1.00  0.00           C
ATOM  10677  C23 POPEm 430      92.807 126.127  54.095  1.00  0.00           C
ATOM  10680  C24 POPEm 430      93.437 127.017  53.024  1.00  0.00           C
ATOM  10683  C25 POPEm 430      92.847 126.877  51.614  1.00  0.00           C
ATOM  10686  C26 POPEm 430      93.147 125.517  50.954  1.00  0.00           C
ATOM  10689  C27 POPEm 430      92.757 125.487  49.474  1.00  0.00           C
ATOM  10692  C28 POPEm 430      92.887 124.067  48.884  1.00  0.00           C
ATOM  10695  C29 POPEm 430      92.407 124.007  47.454  1.00  0.00           C
ATOM  10697 0C21 POPEm 430      93.047 123.467  46.404  1.00  0.00           C
ATOM  10699 1C21 POPEm 430      94.407 122.797  46.404  1.00  0.00           C
ATOM  10702 2C21 POPEm 430      95.337 123.417  45.345  1.00  0.00           C
ATOM  10705 3C21 POPEm 430      94.987 122.987  43.914  1.00  0.00           C
ATOM  10708 4C21 POPEm 430      96.017 123.467  42.884  1.00  0.00           C
ATOM  10711 5C21 POPEm 430      95.717 122.967  41.465  1.00  0.00           C
ATOM  10714 6C21 POPEm 430      96.807 123.367  40.475  1.00  0.00           C
ATOM  10717 7C21 POPEm 430      96.477 122.997  39.015  1.00  0.00           C
ATOM  10720 8C21 POPEm 430      97.577 123.377  38.015  1.00  0.00           C
ATOM  10724  C33 POPEm 430      92.067 120.697  53.754  1.00  0.00           C
ATOM  10727  C34 POPEm 430      92.957 119.897  52.785  1.00  0.00           C
ATOM  10730  C35 POPEm 430      92.207 119.407  51.544  1.00  0.00           C
ATOM  10733  C36 POPEm 430      91.947 120.487  50.494  1.00  0.00           C
ATOM  10736  C37 POPEm 430      91.037 119.937  49.384  1.00  0.00           C
ATOM  10739  C38 POPEm 430      90.897 120.907  48.214  1.00  0.00           C
ATOM  10742  C39 POPEm 430      90.087 120.327  47.055  1.00  0.00           C
ATOM  10745 0C31 POPEm 430      90.287 121.137  45.764  1.00  0.00           C
ATOM  10748 1C31 POPEm 430      89.667 120.487  44.514  1.00  0.00           C
ATOM  10751 2C31 POPEm 430      90.217 121.087  43.214  1.00  0.00           C
ATOM  10754 3C31 POPEm 430      89.837 122.557  43.004  1.00  0.00           C
ATOM  10757 4C31 POPEm 430      90.587 123.207  41.835  1.00  0.00           C
ATOM  10760 5C31 POPEm 430      90.077 124.617  41.535  1.00  0.00           C
ATOM  10763 6C31 POPEm 430      90.937 125.357  40.494  1.00  0.00           C
ATOM  10767  NH3 POPEn 431      74.777  50.845  15.364  1.00  0.00           N
ATOM  10771  C12 POPEn 431      75.977  49.965  15.444  1.00  0.00           C
ATOM  10774  C11 POPEn 431      76.927  50.445  16.544  1.00  0.00           C
ATOM  10777  P   POPEn 431      78.077  52.595  15.534  1.00  0.00           P
ATOM  10778  O13 POPEn 431      77.977  51.925  14.224  1.00  0.00           O
ATOM  10779  O14 POPEn 431      77.767  54.045  15.604  1.00  0.00           O
ATOM  10780  O11 POPEn 431      79.517  52.335  16.174  1.00  0.00           O
ATOM  10781  O12 POPEn 431      77.087  51.875  16.524  1.00  0.00           O
ATOM  10782  C1  POPEn 431      79.717  51.895  17.524  1.00  0.00           C
ATOM  10785  C2  POPEn 431      79.957  53.065  18.524  1.00  0.00           C
ATOM  10787  O21 POPEn 431      80.357  52.545  19.804  1.00  0.00           O
ATOM  10788  C21 POPEn 431      79.397  52.075  20.574  1.00  0.00           C
ATOM  10789  O22 POPEn 431      78.287  51.705  20.224  1.00  0.00           O
ATOM  10790  C22 POPEn 431      79.887  52.045  22.024  1.00  0.00           C
ATOM  10793  C3  POPEn 431      78.807  54.105  18.615  1.00  0.00           C
ATOM  10796  O31 POPEn 431      79.067  55.025  19.694  1.00  0.00           O
ATOM  10797  C31 POPEn 431      78.267  56.085  19.674  1.00  0.00           C
ATOM  10798  O32 POPEn 431      77.337  56.245  18.904  1.00  0.00           O
ATOM  10799  C32 POPEn 431      78.637  57.005  20.834  1.00  0.00           C
ATOM  10802  C23 POPEn 431      78.807  51.515  22.994  1.00  0.00           C
ATOM  10805  C24 POPEn 431      78.977  52.035  24.434  1.00  0.00           C
ATOM  10808  C25 POPEn 431      80.127  51.385  25.204  1.00  0.00           C
ATOM  10811  C26 POPEn 431      79.817  49.945  25.644  1.00  0.00           C
ATOM  10814  C27 POPEn 431      80.737  49.405  26.744  1.00  0.00           C
ATOM  10817  C28 POPEn 431      80.157  49.595  28.174  1.00  0.00           C
ATOM  10820  C29 POPEn 431      81.197  49.385  29.245  1.00  0.00           C
ATOM  10822 0C21 POPEn 431      81.177  48.515  30.284  1.00  0.00           C
ATOM  10824 1C21 POPEn 431      80.097  47.545  30.674  1.00  0.00           C
ATOM  10827 2C21 POPEn 431      79.767  47.625  32.184  1.00  0.00           C
ATOM  10830 3C21 POPEn 431      80.877  47.055  33.094  1.00  0.00           C
ATOM  10833 4C21 POPEn 431      80.737  47.465  34.564  1.00  0.00           C
ATOM  10836 5C21 POPEn 431      81.957  47.045  35.395  1.00  0.00           C
ATOM  10839 6C21 POPEn 431      81.927  47.565  36.844  1.00  0.00           C
ATOM  10842 7C21 POPEn 431      83.207  47.215  37.614  1.00  0.00           C
ATOM  10845 8C21 POPEn 431      83.167  47.645  39.074  1.00  0.00           C
ATOM  10849  C33 POPEn 431      80.127  56.925  21.274  1.00  0.00           C
ATOM  10852  C34 POPEn 431      80.297  57.245  22.764  1.00  0.00           C
ATOM  10855  C35 POPEn 431      81.557  56.675  23.414  1.00  0.00           C
ATOM  10858  C36 POPEn 431      81.517  56.895  24.924  1.00  0.00           C
ATOM  10861  C37 POPEn 431      82.857  56.635  25.604  1.00  0.00           C
ATOM  10864  C38 POPEn 431      82.867  57.055  27.084  1.00  0.00           C
ATOM  10867  C39 POPEn 431      84.297  57.075  27.625  1.00  0.00           C
ATOM  10870 0C31 POPEn 431      84.447  57.665  29.034  1.00  0.00           C
ATOM  10873 1C31 POPEn 431      85.937  57.785  29.404  1.00  0.00           C
ATOM  10876 2C31 POPEn 431      86.197  58.635  30.654  1.00  0.00           C
ATOM  10879 3C31 POPEn 431      85.597  58.055  31.954  1.00  0.00           C
ATOM  10882 4C31 POPEn 431      86.277  56.765  32.405  1.00  0.00           C
ATOM  10885 5C31 POPEn 431      85.767  56.275  33.764  1.00  0.00           C
ATOM  10888 6C31 POPEn 431      86.687  55.275  34.444  1.00  0.00           C
ATOM  10892  NH3 POPEo 432      50.217  44.475  18.214  1.00  0.00           N
ATOM  10896  C12 POPEo 432      51.557  44.385  17.524  1.00  0.00           C
ATOM  10899  C11 POPEo 432      52.627  45.405  18.004  1.00  0.00           C
ATOM  10902  P   POPEo 432      52.947  48.045  17.994  1.00  0.00           P
ATOM  10903  O13 POPEo 432      52.497  48.265  16.604  1.00  0.00           O
ATOM  10904  O14 POPEo 432      52.657  49.175  18.914  1.00  0.00           O
ATOM  10905  O11 POPEo 432      54.487  47.745  18.144  1.00  0.00           O
ATOM  10906  O12 POPEo 432      52.177  46.715  18.444  1.00  0.00           O
ATOM  10907  C1  POPEo 432      55.027  46.865  19.144  1.00  0.00           C
ATOM  10910  C2  POPEo 432      55.887  47.485  20.284  1.00  0.00           C
ATOM  10912  O21 POPEo 432      56.227  46.365  21.145  1.00  0.00           O
ATOM  10913  C21 POPEo 432      57.457  45.905  21.084  1.00  0.00           C
ATOM  10914  O22 POPEo 432      58.367  46.355  20.434  1.00  0.00           O
ATOM  10915  C22 POPEo 432      57.517  44.655  21.974  1.00  0.00           C
ATOM  10918  C3  POPEo 432      55.077  48.475  21.154  1.00  0.00           C
ATOM  10921  O31 POPEo 432      55.837  48.885  22.314  1.00  0.00           O
ATOM  10922  C31 POPEo 432      55.347  49.945  22.934  1.00  0.00           C
ATOM  10923  O32 POPEo 432      54.457  50.665  22.504  1.00  0.00           O
ATOM  10924  C32 POPEo 432      56.047  50.155  24.274  1.00  0.00           C
ATOM  10927  C23 POPEo 432      57.247  44.925  23.484  1.00  0.00           C
ATOM  10930  C24 POPEo 432      56.257  43.905  24.064  1.00  0.00           C
ATOM  10933  C25 POPEo 432      56.327  43.725  25.594  1.00  0.00           C
ATOM  10936  C26 POPEo 432      57.707  43.235  26.074  1.00  0.00           C
ATOM  10939  C27 POPEo 432      57.707  42.005  27.004  1.00  0.00           C
ATOM  10942  C28 POPEo 432      57.397  42.285  28.484  1.00  0.00           C
ATOM  10945  C29 POPEo 432      55.927  42.325  28.814  1.00  0.00           C
ATOM  10947 0C21 POPEo 432      55.237  41.355  29.444  1.00  0.00           C
ATOM  10949 1C21 POPEo 432      55.787  40.035  29.914  1.00  0.00           C
ATOM  10952 2C21 POPEo 432      56.487  40.095  31.294  1.00  0.00           C
ATOM  10955 3C21 POPEo 432      56.887  38.695  31.794  1.00  0.00           C
ATOM  10958 4C21 POPEo 432      57.827  38.705  33.014  1.00  0.00           C
ATOM  10961 5C21 POPEo 432      59.287  39.025  32.644  1.00  0.00           C
ATOM  10964 6C21 POPEo 432      60.247  38.905  33.834  1.00  0.00           C
ATOM  10967 7C21 POPEo 432      61.697  39.215  33.444  1.00  0.00           C
ATOM  10970 8C21 POPEo 432      62.687  39.125  34.604  1.00  0.00           C
ATOM  10974  C33 POPEo 432      56.157  48.875  25.154  1.00  0.00           C
ATOM  10977  C34 POPEo 432      57.587  48.325  25.284  1.00  0.00           C
ATOM  10980  C35 POPEo 432      58.487  48.985  26.354  1.00  0.00           C
ATOM  10983  C36 POPEo 432      57.907  48.985  27.794  1.00  0.00           C
ATOM  10986  C37 POPEo 432      57.287  50.345  28.174  1.00  0.00           C
ATOM  10989  C38 POPEo 432      56.357  50.375  29.404  1.00  0.00           C
ATOM  10992  C39 POPEo 432      56.997  50.015  30.754  1.00  0.00           C
ATOM  10995 0C31 POPEo 432      56.537  48.675  31.364  1.00  0.00           C
ATOM  10998 1C31 POPEo 432      56.907  48.585  32.854  1.00  0.00           C
ATOM  11001 2C31 POPEo 432      56.657  47.215  33.494  1.00  0.00           C
ATOM  11004 3C31 POPEo 432      56.657  47.245  35.035  1.00  0.00           C
ATOM  11007 4C31 POPEo 432      57.967  47.735  35.664  1.00  0.00           C
ATOM  11010 5C31 POPEo 432      57.847  47.935  37.185  1.00  0.00           C
ATOM  11013 6C31 POPEo 432      59.137  48.435  37.824  1.00  0.00           C
ATOM  11017  NH3 POPEp 433      58.987  80.425  20.534  1.00  0.00           N
ATOM  11021  C12 POPEp 433      59.237  80.255  19.064  1.00  0.00           C
ATOM  11024  C11 POPEp 433      60.567  80.935  18.704  1.00  0.00           C
ATOM  11027  P   POPEp 433      62.367  79.215  19.544  1.00  0.00           P
ATOM  11028  O13 POPEp 433      61.487  78.175  20.125  1.00  0.00           O
ATOM  11029  O14 POPEp 433      62.777  78.975  18.134  1.00  0.00           O
ATOM  11030  O11 POPEp 433      63.627  79.455  20.455  1.00  0.00           O
ATOM  11031  O12 POPEp 433      61.597  80.605  19.634  1.00  0.00           O
ATOM  11032  C1  POPEp 433      63.677  79.095  21.834  1.00  0.00           C
ATOM  11035  C2  POPEp 433      63.637  80.325  22.794  1.00  0.00           C
ATOM  11037  O21 POPEp 433      62.297  80.475  23.314  1.00  0.00           O
ATOM  11038  C21 POPEp 433      62.257  80.985  24.544  1.00  0.00           C
ATOM  11039  O22 POPEp 433      62.157  82.165  24.834  1.00  0.00           O
ATOM  11040  C22 POPEp 433      62.327  79.825  25.534  1.00  0.00           C
ATOM  11043  C3  POPEp 433      64.107  81.635  22.094  1.00  0.00           C
ATOM  11046  O31 POPEp 433      64.147  82.765  22.964  1.00  0.00           O
ATOM  11047  C31 POPEp 433      65.177  82.805  23.804  1.00  0.00           C
ATOM  11048  O32 POPEp 433      66.127  82.035  23.814  1.00  0.00           O
ATOM  11049  C32 POPEp 433      64.977  83.965  24.764  1.00  0.00           C
ATOM  11052  C23 POPEp 433      62.887  80.215  26.934  1.00  0.00           C
ATOM  11055  C24 POPEp 433      62.807  79.005  27.874  1.00  0.00           C
ATOM  11058  C25 POPEp 433      63.567  79.165  29.194  1.00  0.00           C
ATOM  11061  C26 POPEp 433      63.297  77.965  30.114  1.00  0.00           C
ATOM  11064  C27 POPEp 433      64.277  77.805  31.294  1.00  0.00           C
ATOM  11067  C28 POPEp 433      64.067  76.435  31.964  1.00  0.00           C
ATOM  11070  C29 POPEp 433      65.167  76.055  32.914  1.00  0.00           C
ATOM  11072 0C21 POPEp 433      65.197  76.355  34.224  1.00  0.00           C
ATOM  11074 1C21 POPEp 433      64.187  77.175  34.965  1.00  0.00           C
ATOM  11077 2C21 POPEp 433      63.327  76.365  35.954  1.00  0.00           C
ATOM  11080 3C21 POPEp 433      62.367  77.315  36.674  1.00  0.00           C
ATOM  11083 4C21 POPEp 433      61.767  76.755  37.975  1.00  0.00           C
ATOM  11086 5C21 POPEp 433      60.907  77.805  38.715  1.00  0.00           C
ATOM  11089 6C21 POPEp 433      61.707  79.065  39.095  1.00  0.00           C
ATOM  11092 7C21 POPEp 433      60.907  80.115  39.864  1.00  0.00           C
ATOM  11095 8C21 POPEp 433      61.757  81.325  40.244  1.00  0.00           C
ATOM  11099  C33 POPEp 433      65.427  83.665  26.204  1.00  0.00           C
ATOM  11102  C34 POPEp 433      66.447  84.695  26.694  1.00  0.00           C
ATOM  11105  C35 POPEp 433      66.687  84.705  28.204  1.00  0.00           C
ATOM  11108  C36 POPEp 433      65.397  84.885  29.015  1.00  0.00           C
ATOM  11111  C37 POPEp 433      65.667  85.525  30.374  1.00  0.00           C
ATOM  11114  C38 POPEp 433      64.457  85.495  31.304  1.00  0.00           C
ATOM  11117  C39 POPEp 433      64.817  86.095  32.664  1.00  0.00           C
ATOM  11120 0C31 POPEp 433      63.677  85.985  33.674  1.00  0.00           C
ATOM  11123 1C31 POPEp 433      64.027  86.655  35.004  1.00  0.00           C
ATOM  11126 2C31 POPEp 433      62.967  86.375  36.074  1.00  0.00           C
ATOM  11129 3C31 POPEp 433      63.377  85.275  37.064  1.00  0.00           C
[truncated: 1,855,248 more chars]
