# Supplementary material for: Characterizing Membrane Association and Periplasmic Transfer of Bacterial Lipoproteins through Molecular Dynamics Simulations
Source: Structure. 2020 Apr 7;28(4):475–487.e3. doi: 10.1016/j.str.2020.01.012 (PMC7139219; doi:10.1016/j.str.2020.01.012)
Supplement: Data S1. Final Coordinates from Simulations (Y–Z), Related to Figure 3 [file mmc3.zip › Y-Z/YBHC-3-atomistic.pdb]

TITLE     Protein
REMARK    THIS IS A SIMULATION BOX
CRYST1  128.837  128.837  118.965  90.00  90.00  90.00 P 1           1
MODEL        1
ATOM      1  N   CYSTA   1      60.474  68.999  62.829  1.00  0.00           N
ATOM      3  CA  CYSTA   1      61.444  68.459  61.849  1.00  0.00           C
ATOM      5  C   CYSTA   1      62.384  69.389  61.020  1.00  0.00           C
ATOM      6  O   CYSTA   1      61.944  70.009  60.060  1.00  0.00           O
ATOM      7  CB  CYSTA   1      60.674  67.409  61.020  1.00  0.00           C
ATOM     10  SG  CYSTA   1      59.574  66.408  62.099  1.00  0.00           S
ATOM     11  C1  CYSTA   1      60.724  65.539  63.219  1.00  0.00           C
ATOM     14  CA1 CYSTA   1      59.593  70.018  62.840  1.00  0.00           C
ATOM     15  OA1 CYSTA   1      58.804  70.018  63.780  1.00  0.00           O
ATOM     16  CA2 CYSTA   1      59.564  71.149  61.870  1.00  0.00           C
ATOM     19  C11 CYSTA   1      61.434  64.319  62.610  1.00  0.00           C
ATOM     21  O11 CYSTA   1      62.284  64.779  61.550  1.00  0.00           O
ATOM     22  CX1 CYSTA   1      63.134  63.859  61.160  1.00  0.00           C
ATOM     23  OX1 CYSTA   1      63.264  62.749  61.630  1.00  0.00           O
ATOM     24  CX2 CYSTA   1      64.014  64.439  60.060  1.00  0.00           C
ATOM     27  C12 CYSTA   1      60.444  63.199  62.179  1.00  0.00           C
ATOM     30  O12 CYSTA   1      59.764  63.629  60.999  1.00  0.00           O
ATOM     31  CD1 CYSTA   1      58.454  63.518  60.951  1.00  0.00           C
ATOM     32  OD1 CYSTA   1      57.714  63.139  61.829  1.00  0.00           O
ATOM     33  CD2 CYSTA   1      58.034  64.119  59.609  1.00  0.00           C
ATOM     36  CA3 CYSTA   1      58.634  70.789  60.700  1.00  0.00           C
ATOM     39  CA4 CYSTA   1      58.734  71.798  59.549  1.00  0.00           C
ATOM     42  CA5 CYSTA   1      58.104  71.219  58.289  1.00  0.00           C
ATOM     45  CA6 CYSTA   1      58.154  72.128  57.070  1.00  0.00           C
ATOM     48  CA7 CYSTA   1      59.564  72.549  56.641  1.00  0.00           C
ATOM     51  CA8 CYSTA   1      59.593  72.939  55.160  1.00  0.00           C
ATOM     54  CA9 CYSTA   1      60.714  73.919  54.780  1.00  0.00           C
ATOM     57 0CA1 CYSTA   1      62.144  73.419  55.009  1.00  0.00           C
ATOM     60 1CA1 CYSTA   1      63.104  74.069  54.009  1.00  0.00           C
ATOM     63 2CA1 CYSTA   1      64.584  73.809  54.300  1.00  0.00           C
ATOM     66 3CA1 CYSTA   1      65.524  74.209  53.160  1.00  0.00           C
ATOM     69 4CA1 CYSTA   1      65.233  73.518  51.810  1.00  0.00           C
ATOM     72 5CA1 CYSTA   1      66.414  73.619  50.840  1.00  0.00           C
ATOM     75 6CA1 CYSTA   1      66.294  72.749  49.580  1.00  0.00           C
ATOM     79  CD3 CYSTA   1      58.304  63.149  58.429  1.00  0.00           C
ATOM     82  CD4 CYSTA   1      59.744  62.599  58.450  1.00  0.00           C
ATOM     85  CD5 CYSTA   1      60.154  61.709  57.270  1.00  0.00           C
ATOM     88  CD6 CYSTA   1      59.134  60.609  56.979  1.00  0.00           C
ATOM     91  CD7 CYSTA   1      59.734  59.519  56.090  1.00  0.00           C
ATOM     94  CD8 CYSTA   1      58.744  58.919  55.089  1.00  0.00           C
ATOM     97  CD9 CYSTA   1      59.284  57.579  54.590  1.00  0.00           C
ATOM    100 0CD1 CYSTA   1      58.394  56.869  53.550  1.00  0.00           C
ATOM    103 1CD1 CYSTA   1      58.324  57.609  52.210  1.00  0.00           C
ATOM    106 2CD1 CYSTA   1      57.694  56.738  51.110  1.00  0.00           C
ATOM    109 3CD1 CYSTA   1      57.714  57.389  49.710  1.00  0.00           C
ATOM    112 4CD1 CYSTA   1      59.124  57.669  49.180  1.00  0.00           C
ATOM    115 5CD1 CYSTA   1      59.144  58.279  47.771  1.00  0.00           C
ATOM    118 6CD1 CYSTA   1      60.534  58.699  47.280  1.00  0.00           C
ATOM    122  CX3 CYSTA   1      64.773  63.308  59.349  1.00  0.00           C
ATOM    125  CX4 CYSTA   1      65.984  63.869  58.610  1.00  0.00           C
ATOM    128  CX5 CYSTA   1      65.624  64.849  57.491  1.00  0.00           C
ATOM    131  CX6 CYSTA   1      66.774  64.968  56.500  1.00  0.00           C
ATOM    134  CX7 CYSTA   1      66.604  66.029  55.410  1.00  0.00           C
ATOM    137  CX8 CYSTA   1      67.604  65.779  54.270  1.00  0.00           C
ATOM    140  CX9 CYSTA   1      67.334  66.619  53.060  1.00  0.00           C
ATOM    142 0CX1 CYSTA   1      68.264  67.139  52.249  1.00  0.00           C
ATOM    144 1CX1 CYSTA   1      69.744  66.969  52.400  1.00  0.00           C
ATOM    147 2CX1 CYSTA   1      70.493  67.378  51.120  1.00  0.00           C
ATOM    150 3CX1 CYSTA   1      70.464  68.878  50.799  1.00  0.00           C
ATOM    153 4CX1 CYSTA   1      71.184  69.199  49.479  1.00  0.00           C
ATOM    156 5CX1 CYSTA   1      70.364  68.819  48.239  1.00  0.00           C
ATOM    159 6CX1 CYSTA   1      69.234  69.808  47.920  1.00  0.00           C
ATOM    162 7CX1 CYSTA   1      68.554  69.488  46.590  1.00  0.00           C
ATOM    165 8CX1 CYSTA   1      67.514  70.529  46.180  1.00  0.00           C
ATOM    169  N   SER A   2      63.724  69.529  61.360  1.00  0.00           N
ATOM    171  CA  SER A   2      64.074  70.558  62.350  1.00  0.00           C
ATOM    173  CB  SER A   2      64.204  69.738  63.631  1.00  0.00           C
ATOM    176  OG  SER A   2      62.904  69.409  64.079  1.00  0.00           O
ATOM    178  C   SER A   2      65.344  71.408  62.579  1.00  0.00           C
ATOM    179  O   SER A   2      65.194  72.439  63.219  1.00  0.00           O
ATOM    180  N   SER A   3      66.604  71.009  62.259  1.00  0.00           N
ATOM    182  CA  SER A   3      67.794  71.779  62.719  1.00  0.00           C
ATOM    184  CB  SER A   3      67.813  73.219  62.109  1.00  0.00           C
ATOM    187  OG  SER A   3      69.084  73.878  62.140  1.00  0.00           O
ATOM    189  C   SER A   3      68.054  71.859  64.259  1.00  0.00           C
ATOM    190  O   SER A   3      68.842  72.689  64.710  1.00  0.00           O
ATOM    191  N   THR A   4      67.434  71.009  65.109  1.00  0.00           N
ATOM    193  CA  THR A   4      67.614  70.948  66.570  1.00  0.00           C
ATOM    195  CB  THR A   4      67.074  72.159  67.311  1.00  0.00           C
ATOM    197  OG1 THR A   4      67.794  72.459  68.479  1.00  0.00           O
ATOM    199  CG2 THR A   4      65.614  71.999  67.680  1.00  0.00           C
ATOM    203  C   THR A   4      67.093  69.549  66.980  1.00  0.00           C
ATOM    204  O   THR A   4      66.604  68.999  65.999  1.00  0.00           O
ATOM    205  N   PRO A   5      67.184  68.869  68.179  1.00  0.00           N
ATOM    206  CD  PRO A   5      68.054  69.419  69.180  1.00  0.00           C
ATOM    209  CA  PRO A   5      67.154  67.389  68.399  1.00  0.00           C
ATOM    211  CB  PRO A   5      68.054  67.249  69.590  1.00  0.00           C
ATOM    214  CG  PRO A   5      69.054  68.319  69.450  1.00  0.00           C
ATOM    217  C   PRO A   5      65.874  66.579  68.679  1.00  0.00           C
ATOM    218  O   PRO A   5      65.044  67.169  69.359  1.00  0.00           O
ATOM    219  N   PRO A   6      65.604  65.319  68.280  1.00  0.00           N
ATOM    220  CD  PRO A   6      66.654  64.339  68.009  1.00  0.00           C
ATOM    223  CA  PRO A   6      64.404  64.589  68.689  1.00  0.00           C
ATOM    225  CB  PRO A   6      64.464  63.359  67.820  1.00  0.00           C
ATOM    228  CG  PRO A   6      65.924  62.999  67.840  1.00  0.00           C
ATOM    231  C   PRO A   6      64.304  64.169  70.109  1.00  0.00           C
ATOM    232  O   PRO A   6      65.214  63.559  70.649  1.00  0.00           O
ATOM    233  N   ASP A   7      63.144  64.488  70.660  1.00  0.00           N
ATOM    235  CA  ASP A   7      62.964  65.089  71.939  1.00  0.00           C
ATOM    237  CB  ASP A   7      64.254  65.289  72.749  1.00  0.00           C
ATOM    240  CG  ASP A   7      64.074  65.209  74.219  1.00  0.00           C
ATOM    241  OD1 ASP A   7      63.164  64.459  74.630  1.00  0.00           O
ATOM    242  OD2 ASP A   7      64.913  65.829  74.910  1.00  0.00           O
ATOM    243  C   ASP A   7      62.264  66.309  71.410  1.00  0.00           C
ATOM    244  O   ASP A   7      62.743  67.089  70.609  1.00  0.00           O
ATOM    245  N   GLN A   8      60.964  66.378  71.630  1.00  0.00           N
ATOM    247  CA  GLN A   8      60.134  67.029  70.640  1.00  0.00           C
ATOM    249  CB  GLN A   8      58.694  66.469  71.009  1.00  0.00           C
ATOM    252  CG  GLN A   8      58.564  65.589  72.311  1.00  0.00           C
ATOM    255  CD  GLN A   8      57.144  65.069  72.600  1.00  0.00           C
ATOM    256  OE1 GLN A   8      56.284  65.829  73.029  1.00  0.00           O
ATOM    257  NE2 GLN A   8      56.904  63.739  72.549  1.00  0.00           N
ATOM    260  C   GLN A   8      60.204  68.589  70.719  1.00  0.00           C
ATOM    261  O   GLN A   8      59.494  68.929  71.630  1.00  0.00           O
ATOM    262  N   ARG A   9      60.854  69.509  69.859  1.00  0.00           N
ATOM    264  CA  ARG A   9      60.734  71.049  69.799  1.00  0.00           C
ATOM    266  CB  ARG A   9      60.174  71.649  71.299  1.00  0.00           C
ATOM    269  CG  ARG A   9      60.174  71.329  72.990  1.00  0.00           C
ATOM    272  CD  ARG A   9      59.234  70.439  74.050  1.00  0.00           C
ATOM    275  NE  ARG A   9      59.854  69.609  75.180  1.00  0.00           N
ATOM    277  CZ  ARG A   9      59.254  69.189  76.289  1.00  0.00           C
ATOM    278  NH1 ARG A   9      58.924  69.919  77.330  1.00  0.00           N
ATOM    281  NH2 ARG A   9      59.014  67.939  76.610  1.00  0.00           N
ATOM    284  C   ARG A   9      61.764  72.019  68.790  1.00  0.00           C
ATOM    285  O   ARG A   9      62.904  72.169  69.219  1.00  0.00           O
ATOM    286  N   PRO A  10      61.604  72.699  67.451  1.00  0.00           N
ATOM    287  CD  PRO A  10      60.454  72.249  66.719  1.00  0.00           C
ATOM    290  CA  PRO A  10      62.714  73.109  66.370  1.00  0.00           C
ATOM    292  CB  PRO A  10      62.574  71.689  65.880  1.00  0.00           C
ATOM    295  CG  PRO A  10      61.054  71.509  65.570  1.00  0.00           C
ATOM    298  C   PRO A  10      62.813  73.768  64.780  1.00  0.00           C
ATOM    299  O   PRO A  10      62.334  73.149  63.840  1.00  0.00           O
ATOM    300  N   SER A  11      63.364  74.808  64.029  1.00  0.00           N
ATOM    302  CA  SER A  11      64.084  76.089  63.689  1.00  0.00           C
ATOM    304  CB  SER A  11      64.744  77.099  64.701  1.00  0.00           C
ATOM    307  OG  SER A  11      64.234  77.099  66.020  1.00  0.00           O
ATOM    309  C   SER A  11      63.424  76.879  62.500  1.00  0.00           C
ATOM    310  O   SER A  11      63.534  78.099  62.389  1.00  0.00           O
ATOM    311  N   ASP A  12      62.604  76.198  61.639  1.00  0.00           N
ATOM    313  CA  ASP A  12      61.404  76.719  60.951  1.00  0.00           C
ATOM    315  CB  ASP A  12      61.024  75.688  59.840  1.00  0.00           C
ATOM    318  CG  ASP A  12      59.704  75.869  59.079  1.00  0.00           C
ATOM    319  OD1 ASP A  12      58.614  75.639  59.660  1.00  0.00           O
ATOM    320  OD2 ASP A  12      59.794  76.139  57.860  1.00  0.00           O
ATOM    321  C   ASP A  12      60.274  77.069  61.929  1.00  0.00           C
ATOM    322  O   ASP A  12      59.174  77.518  61.639  1.00  0.00           O
ATOM    323  N   GLN A  13      60.624  76.988  63.230  1.00  0.00           N
ATOM    325  CA  GLN A  13      59.974  77.749  64.250  1.00  0.00           C
ATOM    327  CB  GLN A  13      60.634  77.599  65.620  1.00  0.00           C
ATOM    330  CG  GLN A  13      61.164  76.198  65.811  1.00  0.00           C
ATOM    333  CD  GLN A  13      61.404  75.869  67.259  1.00  0.00           C
ATOM    334  OE1 GLN A  13      62.474  76.079  67.829  1.00  0.00           O
ATOM    335  NE2 GLN A  13      60.354  75.249  67.820  1.00  0.00           N
ATOM    338  C   GLN A  13      60.024  79.209  63.980  1.00  0.00           C
ATOM    339  O   GLN A  13      61.054  79.878  64.079  1.00  0.00           O
ATOM    340  N   THR A  14      58.864  79.759  63.680  1.00  0.00           N
ATOM    342  CA  THR A  14      58.714  81.169  63.540  1.00  0.00           C
ATOM    344  CB  THR A  14      57.764  81.518  62.410  1.00  0.00           C
ATOM    346  OG1 THR A  14      56.464  81.039  62.670  1.00  0.00           O
ATOM    348  CG2 THR A  14      58.274  80.808  61.150  1.00  0.00           C
ATOM    352  C   THR A  14      58.284  81.609  64.920  1.00  0.00           C
ATOM    353  O   THR A  14      57.264  81.199  65.480  1.00  0.00           O
ATOM    354  N   ALA A  15      59.154  82.358  65.600  1.00  0.00           N
ATOM    356  CA  ALA A  15      58.864  82.859  66.921  1.00  0.00           C
ATOM    358  CB  ALA A  15      60.104  83.479  67.579  1.00  0.00           C
ATOM    362  C   ALA A  15      57.724  83.869  66.890  1.00  0.00           C
ATOM    363  O   ALA A  15      57.664  84.659  65.951  1.00  0.00           O
ATOM    364  N   PRO A  16      56.844  83.919  67.889  1.00  0.00           N
ATOM    365  CD  PRO A  16      55.714  84.839  67.840  1.00  0.00           C
ATOM    368  CA  PRO A  16      56.684  82.939  68.939  1.00  0.00           C
ATOM    370  CB  PRO A  16      55.964  83.769  70.009  1.00  0.00           C
ATOM    373  CG  PRO A  16      55.034  84.688  69.210  1.00  0.00           C
ATOM    376  C   PRO A  16      55.824  81.798  68.451  1.00  0.00           C
ATOM    377  O   PRO A  16      54.814  82.029  67.790  1.00  0.00           O
ATOM    378  N   GLY A  17      56.194  80.548  68.759  1.00  0.00           N
ATOM    380  CA  GLY A  17      55.504  79.389  68.210  1.00  0.00           C
ATOM    383  C   GLY A  17      54.144  79.189  68.799  1.00  0.00           C
ATOM    384  O   GLY A  17      53.204  79.939  68.549  1.00  0.00           O
ATOM    385  N   THR A  18      53.964  78.149  69.620  1.00  0.00           N
ATOM    387  CA  THR A  18      52.644  77.829  70.139  1.00  0.00           C
ATOM    389  CB  THR A  18      52.074  76.489  69.660  1.00  0.00           C
ATOM    391  OG1 THR A  18      52.844  75.389  70.069  1.00  0.00           O
ATOM    393  CG2 THR A  18      52.014  76.489  68.130  1.00  0.00           C
ATOM    397  C   THR A  18      52.674  77.879  71.630  1.00  0.00           C
ATOM    398  O   THR A  18      53.724  77.988  72.259  1.00  0.00           O
ATOM    399  N   SER A  19      51.493  77.799  72.259  1.00  0.00           N
ATOM    401  CA  SER A  19      51.344  77.609  73.689  1.00  0.00           C
ATOM    403  CB  SER A  19      49.854  77.509  74.070  1.00  0.00           C
ATOM    406  OG  SER A  19      49.114  78.609  73.561  1.00  0.00           O
ATOM    408  C   SER A  19      51.914  76.289  74.139  1.00  0.00           C
ATOM    409  O   SER A  19      52.224  76.058  75.299  1.00  0.00           O
ATOM    410  N   SER A  20      51.954  75.349  73.179  1.00  0.00           N
ATOM    412  CA  SER A  20      52.464  74.018  73.359  1.00  0.00           C
ATOM    414  CB  SER A  20      51.844  73.048  72.319  1.00  0.00           C
ATOM    417  OG  SER A  20      50.424  73.209  72.219  1.00  0.00           O
ATOM    419  C   SER A  20      53.974  73.978  73.219  1.00  0.00           C
ATOM    420  O   SER A  20      54.574  73.099  73.819  1.00  0.00           O
ATOM    421  N   ARG A  21      54.593  74.909  72.460  1.00  0.00           N
ATOM    423  CA  ARG A  21      55.964  74.859  71.929  1.00  0.00           C
ATOM    425  CB  ARG A  21      55.874  74.199  70.509  1.00  0.00           C
ATOM    428  CG  ARG A  21      57.093  73.499  69.859  1.00  0.00           C
ATOM    431  CD  ARG A  21      56.674  72.819  68.530  1.00  0.00           C
ATOM    434  NE  ARG A  21      57.624  71.738  68.130  1.00  0.00           N
ATOM    436  CZ  ARG A  21      57.384  70.849  67.160  1.00  0.00           C
ATOM    437  NH1 ARG A  21      56.244  70.749  66.529  1.00  0.00           N
ATOM    440  NH2 ARG A  21      58.294  69.939  66.820  1.00  0.00           N
ATOM    443  C   ARG A  21      56.434  76.329  71.820  1.00  0.00           C
ATOM    444  O   ARG A  21      56.354  76.879  70.710  1.00  0.00           O
ATOM    445  N   PRO A  22      56.824  77.079  72.870  1.00  0.00           N
ATOM    446  CD  PRO A  22      56.744  76.649  74.250  1.00  0.00           C
ATOM    449  CA  PRO A  22      57.093  78.509  72.771  1.00  0.00           C
ATOM    451  CB  PRO A  22      56.674  79.059  74.130  1.00  0.00           C
ATOM    454  CG  PRO A  22      56.964  77.908  75.090  1.00  0.00           C
ATOM    457  C   PRO A  22      58.554  78.829  72.490  1.00  0.00           C
ATOM    458  O   PRO A  22      59.484  78.378  73.149  1.00  0.00           O
ATOM    459  N   ILE A  23      58.764  79.639  71.439  1.00  0.00           N
ATOM    461  CA  ILE A  23      60.014  79.698  70.710  1.00  0.00           C
ATOM    463  CB  ILE A  23      59.714  79.479  69.240  1.00  0.00           C
ATOM    465  CG2 ILE A  23      61.004  79.488  68.390  1.00  0.00           C
ATOM    469  CG1 ILE A  23      58.884  78.188  69.110  1.00  0.00           C
ATOM    472  CD  ILE A  23      59.434  77.009  69.900  1.00  0.00           C
ATOM    476  C   ILE A  23      60.594  81.058  70.850  1.00  0.00           C
ATOM    477  O   ILE A  23      59.854  82.029  70.700  1.00  0.00           O
ATOM    478  N   LEU A  24      61.894  81.159  71.150  1.00  0.00           N
ATOM    480  CA  LEU A  24      62.624  82.409  71.249  1.00  0.00           C
ATOM    482  CB  LEU A  24      64.014  82.159  71.859  1.00  0.00           C
ATOM    485  CG  LEU A  24      63.954  81.419  73.210  1.00  0.00           C
ATOM    487  CD1 LEU A  24      65.364  81.109  73.730  1.00  0.00           C
ATOM    491  CD2 LEU A  24      63.144  82.198  74.259  1.00  0.00           C
ATOM    495  C   LEU A  24      62.774  83.139  69.929  1.00  0.00           C
ATOM    496  O   LEU A  24      63.024  82.529  68.889  1.00  0.00           O
ATOM    497  N   SER A  25      62.684  84.478  69.939  1.00  0.00           N
ATOM    499  CA  SER A  25      63.204  85.268  68.829  1.00  0.00           C
ATOM    501  CB  SER A  25      62.634  86.729  68.780  1.00  0.00           C
ATOM    504  OG  SER A  25      63.184  87.638  69.740  1.00  0.00           O
ATOM    506  C   SER A  25      64.714  85.299  68.910  1.00  0.00           C
ATOM    507  O   SER A  25      65.304  85.019  69.951  1.00  0.00           O
ATOM    508  N   ALA A  26      65.373  85.719  67.820  1.00  0.00           N
ATOM    510  CA  ALA A  26      66.804  85.938  67.790  1.00  0.00           C
ATOM    512  CB  ALA A  26      67.104  86.568  66.420  1.00  0.00           C
ATOM    516  C   ALA A  26      67.314  86.829  68.920  1.00  0.00           C
ATOM    517  O   ALA A  26      68.264  86.488  69.630  1.00  0.00           O
ATOM    518  N   LYS A  27      66.614  87.948  69.200  1.00  0.00           N
ATOM    520  CA  LYS A  27      66.914  88.799  70.320  1.00  0.00           C
ATOM    522  CB  LYS A  27      66.004  90.049  70.271  1.00  0.00           C
ATOM    525  CG  LYS A  27      66.342  91.089  71.329  1.00  0.00           C
ATOM    528  CD  LYS A  27      67.813  91.549  71.201  1.00  0.00           C
ATOM    531  CE  LYS A  27      68.074  92.908  71.850  1.00  0.00           C
ATOM    534  NZ  LYS A  27      67.534  92.918  73.210  1.00  0.00           N
ATOM    538  C   LYS A  27      66.794  88.158  71.700  1.00  0.00           C
ATOM    539  O   LYS A  27      67.654  88.338  72.569  1.00  0.00           O
ATOM    540  N   GLU A  28      65.743  87.349  71.950  1.00  0.00           N
ATOM    542  CA  GLU A  28      65.604  86.549  73.149  1.00  0.00           C
ATOM    544  CB  GLU A  28      64.224  85.859  73.200  1.00  0.00           C
ATOM    547  CG  GLU A  28      63.064  86.878  73.329  1.00  0.00           C
ATOM    550  CD  GLU A  28      61.684  86.269  73.149  1.00  0.00           C
ATOM    551  OE1 GLU A  28      61.464  85.558  72.130  1.00  0.00           O
ATOM    552  OE2 GLU A  28      60.784  86.549  73.990  1.00  0.00           O
ATOM    553  C   GLU A  28      66.724  85.529  73.320  1.00  0.00           C
ATOM    554  O   GLU A  28      67.204  85.259  74.421  1.00  0.00           O
ATOM    555  N   ALA A  29      67.184  84.929  72.219  1.00  0.00           N
ATOM    557  CA  ALA A  29      68.203  83.899  72.210  1.00  0.00           C
ATOM    559  CB  ALA A  29      68.133  83.188  70.859  1.00  0.00           C
ATOM    563  C   ALA A  29      69.624  84.389  72.451  1.00  0.00           C
ATOM    564  O   ALA A  29      70.524  83.619  72.779  1.00  0.00           O
ATOM    565  N   GLN A  30      69.874  85.699  72.329  1.00  0.00           N
ATOM    567  CA  GLN A  30      71.144  86.299  72.689  1.00  0.00           C
ATOM    569  CB  GLN A  30      71.174  87.789  72.280  1.00  0.00           C
ATOM    572  CG  GLN A  30      71.174  88.018  70.759  1.00  0.00           C
ATOM    575  CD  GLN A  30      71.244  89.499  70.389  1.00  0.00           C
ATOM    576  OE1 GLN A  30      70.454  90.019  69.600  1.00  0.00           O
ATOM    577  NE2 GLN A  30      72.214  90.209  70.999  1.00  0.00           N
ATOM    580  C   GLN A  30      71.493  86.238  74.180  1.00  0.00           C
ATOM    581  O   GLN A  30      72.634  86.488  74.550  1.00  0.00           O
ATOM    582  N   ASN A  31      70.504  85.929  75.040  1.00  0.00           N
ATOM    584  CA  ASN A  31      70.734  85.769  76.461  1.00  0.00           C
ATOM    586  CB  ASN A  31      69.523  86.309  77.270  1.00  0.00           C
ATOM    589  CG  ASN A  31      69.444  87.818  77.149  1.00  0.00           C
ATOM    590  OD1 ASN A  31      70.364  88.519  76.770  1.00  0.00           O
ATOM    591  ND2 ASN A  31      68.254  88.389  77.450  1.00  0.00           N
ATOM    594  C   ASN A  31      70.894  84.298  76.820  1.00  0.00           C
ATOM    595  O   ASN A  31      71.093  83.969  77.981  1.00  0.00           O
ATOM    596  N   PHE A  32      70.843  83.378  75.850  1.00  0.00           N
ATOM    598  CA  PHE A  32      70.894  81.959  76.109  1.00  0.00           C
ATOM    600  CB  PHE A  32      69.534  81.248  75.880  1.00  0.00           C
ATOM    603  CG  PHE A  32      68.454  81.849  76.750  1.00  0.00           C
ATOM    604  CD1 PHE A  32      68.424  81.658  78.140  1.00  0.00           C
ATOM    606  CE1 PHE A  32      67.364  82.159  78.910  1.00  0.00           C
ATOM    608  CZ  PHE A  32      66.303  82.819  78.290  1.00  0.00           C
ATOM    610  CD2 PHE A  32      67.384  82.539  76.149  1.00  0.00           C
ATOM    612  CE2 PHE A  32      66.314  82.999  76.899  1.00  0.00           C
ATOM    614  C   PHE A  32      71.993  81.329  75.281  1.00  0.00           C
ATOM    615  O   PHE A  32      71.774  80.499  74.390  1.00  0.00           O
ATOM    616  N   ASP A  33      73.243  81.729  75.600  1.00  0.00           N
ATOM    618  CA  ASP A  33      74.474  81.139  75.149  1.00  0.00           C
ATOM    620  CB  ASP A  33      75.174  82.019  74.070  1.00  0.00           C
ATOM    623  CG  ASP A  33      75.584  83.438  74.460  1.00  0.00           C
ATOM    624  OD1 ASP A  33      75.404  83.849  75.640  1.00  0.00           O
ATOM    625  OD2 ASP A  33      76.124  84.139  73.561  1.00  0.00           O
ATOM    626  C   ASP A  33      75.344  80.878  76.380  1.00  0.00           C
ATOM    627  O   ASP A  33      75.053  81.319  77.499  1.00  0.00           O
ATOM    628  N   ALA A  34      76.424  80.079  76.230  1.00  0.00           N
ATOM    630  CA  ALA A  34      77.184  79.519  77.320  1.00  0.00           C
ATOM    632  CB  ALA A  34      78.343  78.659  76.759  1.00  0.00           C
ATOM    636  C   ALA A  34      77.733  80.548  78.300  1.00  0.00           C
ATOM    637  O   ALA A  34      77.784  80.329  79.509  1.00  0.00           O
ATOM    638  N   GLN A  35      78.133  81.738  77.799  1.00  0.00           N
ATOM    640  CA  GLN A  35      78.634  82.808  78.630  1.00  0.00           C
ATOM    642  CB  GLN A  35      79.254  83.969  77.810  1.00  0.00           C
ATOM    645  CG  GLN A  35      78.304  84.698  76.840  1.00  0.00           C
ATOM    648  CD  GLN A  35      79.084  85.649  75.930  1.00  0.00           C
ATOM    649  OE1 GLN A  35      79.174  85.448  74.710  1.00  0.00           O
ATOM    650  NE2 GLN A  35      79.764  86.658  76.520  1.00  0.00           N
ATOM    653  C   GLN A  35      77.634  83.319  79.639  1.00  0.00           C
ATOM    654  O   GLN A  35      77.984  83.518  80.800  1.00  0.00           O
ATOM    655  N   HIS A  36      76.342  83.479  79.270  1.00  0.00           N
ATOM    657  CA  HIS A  36      75.264  83.799  80.180  1.00  0.00           C
ATOM    659  CB  HIS A  36      73.993  84.109  79.371  1.00  0.00           C
ATOM    662  ND1 HIS A  36      74.574  85.759  77.510  1.00  0.00           N
ATOM    664  CG  HIS A  36      74.123  85.469  78.770  1.00  0.00           C
ATOM    665  CE1 HIS A  36      74.444  87.099  77.340  1.00  0.00           C
ATOM    667  NE2 HIS A  36      73.944  87.678  78.420  1.00  0.00           N
ATOM    668  CD2 HIS A  36      73.733  86.649  79.311  1.00  0.00           C
ATOM    670  C   HIS A  36      74.954  82.759  81.250  1.00  0.00           C
ATOM    671  O   HIS A  36      74.814  83.058  82.439  1.00  0.00           O
ATOM    672  N   TYR A  37      74.934  81.469  80.849  1.00  0.00           N
ATOM    674  CA  TYR A  37      74.814  80.319  81.730  1.00  0.00           C
ATOM    676  CB  TYR A  37      74.664  78.978  80.959  1.00  0.00           C
ATOM    679  CG  TYR A  37      73.254  78.819  80.460  1.00  0.00           C
ATOM    680  CD1 TYR A  37      72.813  79.509  79.320  1.00  0.00           C
ATOM    682  CE1 TYR A  37      71.514  79.339  78.840  1.00  0.00           C
ATOM    684  CZ  TYR A  37      70.633  78.488  79.499  1.00  0.00           C
ATOM    685  OH  TYR A  37      69.324  78.329  79.009  1.00  0.00           O
ATOM    687  CD2 TYR A  37      72.364  77.939  81.099  1.00  0.00           C
ATOM    689  CE2 TYR A  37      71.054  77.789  80.630  1.00  0.00           C
ATOM    691  C   TYR A  37      75.944  80.209  82.729  1.00  0.00           C
ATOM    692  O   TYR A  37      75.773  79.799  83.871  1.00  0.00           O
ATOM    693  N   PHE A  38      77.164  80.569  82.309  1.00  0.00           N
ATOM    695  CA  PHE A  38      78.364  80.429  83.090  1.00  0.00           C
ATOM    697  CB  PHE A  38      79.514  79.839  82.239  1.00  0.00           C
ATOM    700  CG  PHE A  38      79.294  78.409  81.859  1.00  0.00           C
ATOM    701  CD1 PHE A  38      78.374  77.549  82.500  1.00  0.00           C
ATOM    703  CE1 PHE A  38      78.294  76.189  82.160  1.00  0.00           C
ATOM    705  CZ  PHE A  38      79.144  75.679  81.169  1.00  0.00           C
ATOM    707  CD2 PHE A  38      80.114  77.879  80.849  1.00  0.00           C
ATOM    709  CE2 PHE A  38      80.044  76.518  80.509  1.00  0.00           C
ATOM    711  C   PHE A  38      78.794  81.738  83.699  1.00  0.00           C
ATOM    712  O   PHE A  38      79.924  81.879  84.189  1.00  0.00           O
ATOM    713  N   ALA A  39      77.894  82.738  83.750  1.00  0.00           N
ATOM    715  CA  ALA A  39      78.154  84.009  84.389  1.00  0.00           C
ATOM    717  CB  ALA A  39      76.953  84.959  84.230  1.00  0.00           C
ATOM    721  C   ALA A  39      78.574  83.888  85.849  1.00  0.00           C
ATOM    722  O   ALA A  39      78.144  83.029  86.619  1.00  0.00           O
ATOM    723  N   SER A  40      79.514  84.758  86.269  1.00  0.00           N
ATOM    725  CA  SER A  40      79.944  84.929  87.630  1.00  0.00           C
ATOM    727  CB  SER A  40      81.424  85.378  87.719  1.00  0.00           C
ATOM    730  OG  SER A  40      81.654  86.518  86.880  1.00  0.00           O
ATOM    732  C   SER A  40      79.063  85.938  88.330  1.00  0.00           C
ATOM    733  O   SER A  40      78.454  86.798  87.689  1.00  0.00           O
ATOM    734  N   LEU A  41      78.954  85.839  89.669  1.00  0.00           N
ATOM    736  CA  LEU A  41      78.074  86.668  90.450  1.00  0.00           C
ATOM    738  CB  LEU A  41      77.254  85.789  91.439  1.00  0.00           C
ATOM    741  CG  LEU A  41      76.144  86.528  92.209  1.00  0.00           C
ATOM    743  CD1 LEU A  41      75.264  87.368  91.269  1.00  0.00           C
ATOM    747  CD2 LEU A  41      75.243  85.558  92.969  1.00  0.00           C
ATOM    751  C   LEU A  41      78.842  87.738  91.210  1.00  0.00           C
ATOM    752  O   LEU A  41      78.273  88.748  91.649  1.00  0.00           O
ATOM    753  N   THR A  42      80.174  87.608  91.339  1.00  0.00           N
ATOM    755  CA  THR A  42      81.044  88.709  91.759  1.00  0.00           C
ATOM    757  CB  THR A  42      82.474  88.309  92.130  1.00  0.00           C
ATOM    759  OG1 THR A  42      82.534  87.069  92.810  1.00  0.00           O
ATOM    761  CG2 THR A  42      83.053  89.349  93.090  1.00  0.00           C
ATOM    765  C   THR A  42      81.133  89.758  90.649  1.00  0.00           C
ATOM    766  O   THR A  42      81.534  89.389  89.540  1.00  0.00           O
ATOM    767  N   PRO A  43      80.793  91.029  90.840  1.00  0.00           N
ATOM    768  CD  PRO A  43      80.314  91.579  92.110  1.00  0.00           C
ATOM    771  CA  PRO A  43      81.194  92.099  89.930  1.00  0.00           C
ATOM    773  CB  PRO A  43      80.534  93.379  90.490  1.00  0.00           C
ATOM    776  CG  PRO A  43      79.824  92.988  91.789  1.00  0.00           C
ATOM    779  C   PRO A  43      82.703  92.249  89.800  1.00  0.00           C
ATOM    780  O   PRO A  43      83.424  92.218  90.790  1.00  0.00           O
ATOM    781  N   GLY A  44      83.243  92.398  88.570  1.00  0.00           N
ATOM    783  CA  GLY A  44      84.674  92.509  88.340  1.00  0.00           C
ATOM    786  C   GLY A  44      85.243  91.179  87.960  1.00  0.00           C
ATOM    787  O   GLY A  44      86.443  91.019  87.750  1.00  0.00           O
ATOM    788  N   ALA A  45      84.372  90.159  87.850  1.00  0.00           N
ATOM    790  CA  ALA A  45      84.743  88.829  87.460  1.00  0.00           C
ATOM    792  CB  ALA A  45      84.174  87.768  88.419  1.00  0.00           C
ATOM    796  C   ALA A  45      84.223  88.589  86.059  1.00  0.00           C
ATOM    797  O   ALA A  45      83.342  89.268  85.539  1.00  0.00           O
ATOM    798  N   ALA A  46      84.794  87.579  85.429  1.00  0.00           N
ATOM    800  CA  ALA A  46      84.372  87.088  84.160  1.00  0.00           C
ATOM    802  CB  ALA A  46      85.583  86.929  83.270  1.00  0.00           C
ATOM    806  C   ALA A  46      83.644  85.769  84.289  1.00  0.00           C
ATOM    807  O   ALA A  46      83.794  84.998  85.240  1.00  0.00           O
ATOM    808  N   ALA A  47      82.814  85.469  83.270  1.00  0.00           N
ATOM    810  CA  ALA A  47      82.152  84.198  83.130  1.00  0.00           C
ATOM    812  CB  ALA A  47      81.163  84.238  81.950  1.00  0.00           C
ATOM    816  C   ALA A  47      83.164  83.069  83.020  1.00  0.00           C
ATOM    817  O   ALA A  47      84.333  83.238  82.659  1.00  0.00           O
ATOM    818  N   TRP A  48      82.743  81.869  83.451  1.00  0.00           N
ATOM    820  CA  TRP A  48      83.594  80.719  83.419  1.00  0.00           C
ATOM    822  CB  TRP A  48      83.134  79.669  84.459  1.00  0.00           C
ATOM    825  CG  TRP A  48      83.853  78.369  84.429  1.00  0.00           C
ATOM    826  CD1 TRP A  48      85.193  78.159  84.660  1.00  0.00           C
ATOM    828  NE1 TRP A  48      85.473  76.829  84.490  1.00  0.00           N
ATOM    830  CE2 TRP A  48      84.344  76.149  84.179  1.00  0.00           C
ATOM    831  CD2 TRP A  48      83.284  77.079  84.130  1.00  0.00           C
ATOM    832  CE3 TRP A  48      81.993  76.649  83.829  1.00  0.00           C
ATOM    834  CZ3 TRP A  48      81.784  75.289  83.620  1.00  0.00           C
ATOM    836  CZ2 TRP A  48      84.132  74.799  83.939  1.00  0.00           C
ATOM    838  CH2 TRP A  48      82.833  74.379  83.660  1.00  0.00           C
ATOM    840  C   TRP A  48      83.824  80.189  82.020  1.00  0.00           C
ATOM    841  O   TRP A  48      82.904  79.689  81.380  1.00  0.00           O
ATOM    842  N   ASN A  49      85.053  80.339  81.521  1.00  0.00           N
ATOM    844  CA  ASN A  49      85.454  79.979  80.189  1.00  0.00           C
ATOM    846  CB  ASN A  49      86.014  81.238  79.470  1.00  0.00           C
ATOM    849  CG  ASN A  49      86.374  80.909  78.030  1.00  0.00           C
ATOM    850  OD1 ASN A  49      85.664  80.128  77.380  1.00  0.00           O
ATOM    851  ND2 ASN A  49      87.484  81.479  77.510  1.00  0.00           N
ATOM    854  C   ASN A  49      86.504  78.889  80.390  1.00  0.00           C
ATOM    855  O   ASN A  49      87.684  79.209  80.410  1.00  0.00           O
ATOM    856  N   PRO A  50      86.133  77.639  80.649  1.00  0.00           N
ATOM    857  CD  PRO A  50      84.753  77.119  80.579  1.00  0.00           C
ATOM    860  CA  PRO A  50      87.104  76.569  80.811  1.00  0.00           C
ATOM    862  CB  PRO A  50      86.264  75.319  81.120  1.00  0.00           C
ATOM    865  CG  PRO A  50      84.894  75.599  80.499  1.00  0.00           C
ATOM    868  C   PRO A  50      88.004  76.369  79.610  1.00  0.00           C
ATOM    869  O   PRO A  50      87.574  76.439  78.459  1.00  0.00           O
ATOM    870  N   SER A  51      89.303  76.119  79.849  1.00  0.00           N
ATOM    872  CA  SER A  51      90.154  75.469  78.870  1.00  0.00           C
ATOM    874  CB  SER A  51      91.674  75.679  79.119  1.00  0.00           C
ATOM    877  OG  SER A  51      92.104  75.309  80.439  1.00  0.00           O
ATOM    879  C   SER A  51      89.794  73.989  78.780  1.00  0.00           C
ATOM    880  O   SER A  51      89.384  73.429  79.820  1.00  0.00           O
ATOM    881  N   PRO A  52      89.883  73.299  77.620  1.00  0.00           N
ATOM    882  CD  PRO A  52      90.454  73.859  76.391  1.00  0.00           C
ATOM    885  CA  PRO A  52      89.652  71.859  77.510  1.00  0.00           C
ATOM    887  CB  PRO A  52      90.004  71.478  76.060  1.00  0.00           C
ATOM    890  CG  PRO A  52      90.284  72.799  75.310  1.00  0.00           C
ATOM    893  C   PRO A  52      90.434  71.009  78.500  1.00  0.00           C
ATOM    894  O   PRO A  52      91.424  71.478  79.060  1.00  0.00           O
ATOM    895  N   ILE A  53      90.014  69.759  78.730  1.00  0.00           N
ATOM    897  CA  ILE A  53      90.723  68.859  79.610  1.00  0.00           C
ATOM    899  CB  ILE A  53      89.854  67.658  79.999  1.00  0.00           C
ATOM    901  CG2 ILE A  53      90.664  66.629  80.819  1.00  0.00           C
ATOM    905  CG1 ILE A  53      88.584  68.109  80.749  1.00  0.00           C
ATOM    908  CD  ILE A  53      87.544  66.979  80.900  1.00  0.00           C
ATOM    912  C   ILE A  53      92.043  68.389  78.990  1.00  0.00           C
ATOM    913  O   ILE A  53      92.092  67.739  77.950  1.00  0.00           O
ATOM    914  N   THR A  54      93.164  68.729  79.670  1.00  0.00           N
ATOM    916  CA  THR A  54      94.524  68.479  79.241  1.00  0.00           C
ATOM    918  CB  THR A  54      95.424  69.709  79.350  1.00  0.00           C
ATOM    920  OG1 THR A  54      94.854  70.789  78.630  1.00  0.00           O
ATOM    922  CG2 THR A  54      96.804  69.438  78.730  1.00  0.00           C
ATOM    926  C   THR A  54      95.124  67.419  80.140  1.00  0.00           C
ATOM    927  O   THR A  54      95.163  67.579  81.360  1.00  0.00           O
ATOM    928  N   LEU A  55      95.583  66.309  79.530  1.00  0.00           N
ATOM    930  CA  LEU A  55      96.063  65.149  80.229  1.00  0.00           C
ATOM    932  CB  LEU A  55      95.694  63.829  79.499  1.00  0.00           C
ATOM    935  CG  LEU A  55      94.174  63.619  79.280  1.00  0.00           C
ATOM    937  CD1 LEU A  55      93.913  62.259  78.620  1.00  0.00           C
ATOM    941  CD2 LEU A  55      93.363  63.709  80.590  1.00  0.00           C
ATOM    945  C   LEU A  55      97.583  65.249  80.420  1.00  0.00           C
ATOM    946  O   LEU A  55      98.243  65.878  79.600  1.00  0.00           O
ATOM    947  N   PRO A  56      98.164  64.698  81.469  1.00  0.00           N
ATOM    948  CD  PRO A  56      97.443  64.139  82.600  1.00  0.00           C
ATOM    951  CA  PRO A  56      99.574  64.898  81.749  1.00  0.00           C
ATOM    953  CB  PRO A  56      99.613  64.729  83.279  1.00  0.00           C
ATOM    956  CG  PRO A  56      98.533  63.699  83.570  1.00  0.00           C
ATOM    959  C   PRO A  56     100.434  63.839  81.080  1.00  0.00           C
ATOM    960  O   PRO A  56      99.974  62.749  80.709  1.00  0.00           O
ATOM    961  N   ALA A  57     101.744  64.099  80.959  1.00  0.00           N
ATOM    963  CA  ALA A  57     102.703  63.119  80.509  1.00  0.00           C
ATOM    965  CB  ALA A  57     104.092  63.769  80.450  1.00  0.00           C
ATOM    969  C   ALA A  57     102.744  61.879  81.430  1.00  0.00           C
ATOM    970  O   ALA A  57     102.954  60.749  80.980  1.00  0.00           O
ATOM    971  N   GLN A  58     102.544  62.099  82.740  1.00  0.00           N
ATOM    973  CA  GLN A  58     102.423  61.059  83.750  1.00  0.00           C
ATOM    975  CB  GLN A  58     103.754  60.899  84.529  1.00  0.00           C
ATOM    978  CG  GLN A  58     104.883  60.169  83.759  1.00  0.00           C
ATOM    981  CD  GLN A  58     104.554  58.709  83.430  1.00  0.00           C
ATOM    982  OE1 GLN A  58     104.864  57.779  84.170  1.00  0.00           O
ATOM    983  NE2 GLN A  58     103.983  58.448  82.230  1.00  0.00           N
ATOM    986  C   GLN A  58     101.294  61.339  84.760  1.00  0.00           C
ATOM    987  O   GLN A  58     101.364  62.359  85.460  1.00  0.00           O
ATOM    988  N   PRO A  59     100.244  60.519  84.890  1.00  0.00           N
ATOM    989  CD  PRO A  59     100.104  59.229  84.189  1.00  0.00           C
ATOM    992  CA  PRO A  59      99.214  60.679  85.919  1.00  0.00           C
ATOM    994  CB  PRO A  59      98.184  59.599  85.569  1.00  0.00           C
ATOM    997  CG  PRO A  59      99.004  58.479  84.939  1.00  0.00           C
ATOM   1000  C   PRO A  59      99.714  60.599  87.360  1.00  0.00           C
ATOM   1001  O   PRO A  59     100.793  60.089  87.640  1.00  0.00           O
ATOM   1002  N   ASP A  60      98.934  61.099  88.340  1.00  0.00           N
ATOM   1004  CA  ASP A  60      99.232  60.979  89.750  1.00  0.00           C
ATOM   1006  CB  ASP A  60      98.623  62.159  90.530  1.00  0.00           C
ATOM   1009  CG  ASP A  60      99.444  63.378  90.180  1.00  0.00           C
ATOM   1010  OD1 ASP A  60     100.604  63.448  90.690  1.00  0.00           O
ATOM   1011  OD2 ASP A  60      98.983  64.229  89.370  1.00  0.00           O
ATOM   1012  C   ASP A  60      98.803  59.639  90.329  1.00  0.00           C
ATOM   1013  O   ASP A  60      99.414  59.129  91.269  1.00  0.00           O
ATOM   1014  N   PHE A  61      97.833  58.949  89.709  1.00  0.00           N
ATOM   1016  CA  PHE A  61      97.423  57.609  90.110  1.00  0.00           C
ATOM   1018  CB  PHE A  61      96.263  57.619  91.140  1.00  0.00           C
ATOM   1021  CG  PHE A  61      96.663  58.378  92.379  1.00  0.00           C
ATOM   1022  CD1 PHE A  61      97.413  57.729  93.380  1.00  0.00           C
ATOM   1024  CE1 PHE A  61      97.824  58.429  94.520  1.00  0.00           C
ATOM   1026  CZ  PHE A  61      97.484  59.779  94.669  1.00  0.00           C
ATOM   1028  CD2 PHE A  61      96.324  59.729  92.549  1.00  0.00           C
ATOM   1030  CE2 PHE A  61      96.744  60.429  93.680  1.00  0.00           C
ATOM   1032  C   PHE A  61      96.954  56.829  88.899  1.00  0.00           C
ATOM   1033  O   PHE A  61      96.464  57.409  87.929  1.00  0.00           O
ATOM   1034  N   VAL A  62      97.084  55.499  88.950  1.00  0.00           N
ATOM   1036  CA  VAL A  62      96.583  54.628  87.890  1.00  0.00           C
ATOM   1038  CB  VAL A  62      97.703  53.939  87.110  1.00  0.00           C
ATOM   1040  CG1 VAL A  62      97.124  53.058  85.980  1.00  0.00           C
ATOM   1044  CG2 VAL A  62      98.644  54.999  86.521  1.00  0.00           C
ATOM   1048  C   VAL A  62      95.704  53.589  88.540  1.00  0.00           C
ATOM   1049  O   VAL A  62      96.114  52.909  89.480  1.00  0.00           O
ATOM   1050  N   VAL A  63      94.454  53.459  88.069  1.00  0.00           N
ATOM   1052  CA  VAL A  63      93.552  52.398  88.470  1.00  0.00           C
ATOM   1054  CB  VAL A  63      92.124  52.869  88.650  1.00  0.00           C
ATOM   1056  CG1 VAL A  63      91.234  51.709  89.140  1.00  0.00           C
ATOM   1060  CG2 VAL A  63      92.113  54.019  89.680  1.00  0.00           C
ATOM   1064  C   VAL A  63      93.623  51.339  87.419  1.00  0.00           C
ATOM   1065  O   VAL A  63      93.454  51.599  86.220  1.00  0.00           O
ATOM   1066  N   GLY A  64      93.883  50.089  87.810  1.00  0.00           N
ATOM   1068  CA  GLY A  64      93.913  49.029  86.829  1.00  0.00           C
ATOM   1071  C   GLY A  64      93.843  47.719  87.530  1.00  0.00           C
ATOM   1072  O   GLY A  64      93.673  47.669  88.750  1.00  0.00           O
ATOM   1073  N   PRO A  65      93.953  46.649  86.770  1.00  0.00           N
ATOM   1074  CD  PRO A  65      94.074  46.679  85.310  1.00  0.00           C
ATOM   1077  CA  PRO A  65      94.064  45.308  87.309  1.00  0.00           C
ATOM   1079  CB  PRO A  65      94.053  44.369  86.110  1.00  0.00           C
ATOM   1082  CG  PRO A  65      94.274  45.238  84.860  1.00  0.00           C
ATOM   1085  C   PRO A  65      95.214  45.079  88.230  1.00  0.00           C
ATOM   1086  O   PRO A  65      96.313  45.589  87.999  1.00  0.00           O
ATOM   1087  N   ALA A  66      94.984  44.269  89.280  1.00  0.00           N
ATOM   1089  CA  ALA A  66      96.003  43.879  90.200  1.00  0.00           C
ATOM   1091  CB  ALA A  66      95.404  43.039  91.339  1.00  0.00           C
ATOM   1095  C   ALA A  66      97.133  43.119  89.499  1.00  0.00           C
ATOM   1096  O   ALA A  66      96.954  42.159  88.750  1.00  0.00           O
ATOM   1097  N   GLY A  67      98.363  43.599  89.730  1.00  0.00           N
ATOM   1099  CA  GLY A  67      99.564  42.979  89.219  1.00  0.00           C
ATOM   1102  C   GLY A  67     100.023  43.549  87.899  1.00  0.00           C
ATOM   1103  O   GLY A  67     101.023  43.099  87.349  1.00  0.00           O
ATOM   1104  N   THR A  68      99.294  44.519  87.330  1.00  0.00           N
ATOM   1106  CA  THR A  68      99.604  45.079  86.010  1.00  0.00           C
ATOM   1108  CB  THR A  68      98.354  45.489  85.240  1.00  0.00           C
ATOM   1110  OG1 THR A  68      97.674  44.299  84.900  1.00  0.00           O
ATOM   1112  CG2 THR A  68      98.633  46.179  83.899  1.00  0.00           C
ATOM   1116  C   THR A  68     100.564  46.229  86.140  1.00  0.00           C
ATOM   1117  O   THR A  68     100.473  46.988  87.099  1.00  0.00           O
ATOM   1118  N   GLN A  69     101.523  46.369  85.200  1.00  0.00           N
ATOM   1120  CA  GLN A  69     102.493  47.449  85.280  1.00  0.00           C
ATOM   1122  CB  GLN A  69     103.544  47.409  84.140  1.00  0.00           C
ATOM   1125  CG  GLN A  69     104.503  46.209  84.300  1.00  0.00           C
ATOM   1128  CD  GLN A  69     105.734  46.339  83.410  1.00  0.00           C
ATOM   1129  OE1 GLN A  69     106.084  47.349  82.789  1.00  0.00           O
ATOM   1130  NE2 GLN A  69     106.494  45.219  83.349  1.00  0.00           N
ATOM   1133  C   GLN A  69     101.914  48.849  85.390  1.00  0.00           C
ATOM   1134  O   GLN A  69     100.982  49.229  84.680  1.00  0.00           O
ATOM   1135  N   GLY A  70     102.464  49.639  86.339  1.00  0.00           N
ATOM   1137  CA  GLY A  70     102.113  51.029  86.590  1.00  0.00           C
ATOM   1140  C   GLY A  70     100.863  51.269  87.400  1.00  0.00           C
ATOM   1141  O   GLY A  70     100.564  52.409  87.710  1.00  0.00           O
ATOM   1142  N   VAL A  71     100.093  50.229  87.750  1.00  0.00           N
ATOM   1144  CA  VAL A  71      98.874  50.319  88.540  1.00  0.00           C
ATOM   1146  CB  VAL A  71      98.094  49.009  88.451  1.00  0.00           C
ATOM   1148  CG1 VAL A  71      96.894  48.979  89.410  1.00  0.00           C
ATOM   1152  CG2 VAL A  71      97.604  48.849  86.999  1.00  0.00           C
ATOM   1156  C   VAL A  71      99.154  50.729  89.970  1.00  0.00           C
ATOM   1157  O   VAL A  71     100.044  50.169  90.620  1.00  0.00           O
ATOM   1158  N   THR A  72      98.424  51.719  90.530  1.00  0.00           N
ATOM   1160  CA  THR A  72      98.654  52.128  91.929  1.00  0.00           C
ATOM   1162  CB  THR A  72      98.964  53.629  92.099  1.00  0.00           C
ATOM   1164  OG1 THR A  72      97.954  54.549  91.689  1.00  0.00           O
ATOM   1166  CG2 THR A  72     100.184  53.979  91.259  1.00  0.00           C
ATOM   1170  C   THR A  72      97.513  51.749  92.840  1.00  0.00           C
ATOM   1171  O   THR A  72      97.653  51.738  94.070  1.00  0.00           O
ATOM   1172  N   HIS A  73      96.364  51.379  92.250  1.00  0.00           N
ATOM   1174  CA  HIS A  73      95.163  51.049  92.980  1.00  0.00           C
ATOM   1176  CB  HIS A  73      94.333  52.299  93.360  1.00  0.00           C
ATOM   1179  ND1 HIS A  73      95.743  54.349  93.790  1.00  0.00           N
ATOM   1181  CG  HIS A  73      95.083  53.238  94.249  1.00  0.00           C
ATOM   1182  CE1 HIS A  73      96.224  55.009  94.870  1.00  0.00           C
ATOM   1184  NE2 HIS A  73      95.924  54.389  95.989  1.00  0.00           N
ATOM   1185  CD2 HIS A  73      95.203  53.279  95.609  1.00  0.00           C
ATOM   1187  C   HIS A  73      94.263  50.179  92.139  1.00  0.00           C
ATOM   1188  O   HIS A  73      94.294  50.229  90.919  1.00  0.00           O
ATOM   1189  N   THR A  74      93.433  49.349  92.789  1.00  0.00           N
ATOM   1191  CA  THR A  74      92.544  48.409  92.090  1.00  0.00           C
ATOM   1193  CB  THR A  74      92.624  46.999  92.649  1.00  0.00           C
ATOM   1195  OG1 THR A  74      92.464  47.019  94.070  1.00  0.00           O
ATOM   1197  CG2 THR A  74      94.014  46.449  92.360  1.00  0.00           C
ATOM   1201  C   THR A  74      91.104  48.819  92.169  1.00  0.00           C
ATOM   1202  O   THR A  74      90.203  48.109  91.740  1.00  0.00           O
ATOM   1203  N   THR A  75      90.814  49.999  92.740  1.00  0.00           N
ATOM   1205  CA  THR A  75      89.464  50.529  92.789  1.00  0.00           C
ATOM   1207  CB  THR A  75      88.694  50.289  94.090  1.00  0.00           C
ATOM   1209  OG1 THR A  75      89.454  50.649  95.240  1.00  0.00           O
ATOM   1211  CG2 THR A  75      88.354  48.799  94.210  1.00  0.00           C
ATOM   1215  C   THR A  75      89.592  52.009  92.589  1.00  0.00           C
ATOM   1216  O   THR A  75      90.544  52.629  93.060  1.00  0.00           O
ATOM   1217  N   ILE A  76      88.633  52.619  91.870  1.00  0.00           N
ATOM   1219  CA  ILE A  76      88.614  54.039  91.619  1.00  0.00           C
ATOM   1221  CB  ILE A  76      87.563  54.409  90.600  1.00  0.00           C
ATOM   1223  CG2 ILE A  76      87.563  55.939  90.369  1.00  0.00           C
ATOM   1227  CG1 ILE A  76      87.803  53.609  89.289  1.00  0.00           C
ATOM   1230  CD  ILE A  76      86.723  53.809  88.230  1.00  0.00           C
ATOM   1234  C   ILE A  76      88.503  54.849  92.910  1.00  0.00           C
ATOM   1235  O   ILE A  76      89.193  55.849  93.079  1.00  0.00           O
ATOM   1236  N   GLN A  77      87.693  54.379  93.871  1.00  0.00           N
ATOM   1238  CA  GLN A  77      87.584  54.989  95.180  1.00  0.00           C
ATOM   1240  CB  GLN A  77      86.553  54.238  96.070  1.00  0.00           C
ATOM   1243  CG  GLN A  77      86.184  55.019  97.360  1.00  0.00           C
ATOM   1246  CD  GLN A  77      85.594  56.379  96.970  1.00  0.00           C
ATOM   1247  OE1 GLN A  77      84.613  56.399  96.220  1.00  0.00           O
ATOM   1248  NE2 GLN A  77      86.184  57.509  97.410  1.00  0.00           N
ATOM   1251  C   GLN A  77      88.894  55.079  95.959  1.00  0.00           C
ATOM   1252  O   GLN A  77      89.193  56.119  96.530  1.00  0.00           O
ATOM   1253  N   ALA A  78      89.743  54.029  95.980  1.00  0.00           N
ATOM   1255  CA  ALA A  78      91.054  54.089  96.609  1.00  0.00           C
ATOM   1257  CB  ALA A  78      91.704  52.699  96.560  1.00  0.00           C
ATOM   1261  C   ALA A  78      91.964  55.139  96.000  1.00  0.00           C
ATOM   1262  O   ALA A  78      92.553  55.939  96.719  1.00  0.00           O
ATOM   1263  N   ALA A  79      92.043  55.229  94.650  1.00  0.00           N
ATOM   1265  CA  ALA A  79      92.784  56.279  93.990  1.00  0.00           C
ATOM   1267  CB  ALA A  79      92.754  56.029  92.470  1.00  0.00           C
ATOM   1271  C   ALA A  79      92.302  57.689  94.310  1.00  0.00           C
ATOM   1272  O   ALA A  79      93.113  58.578  94.569  1.00  0.00           O
ATOM   1273  N   VAL A  80      90.973  57.889  94.329  1.00  0.00           N
ATOM   1275  CA  VAL A  80      90.333  59.129  94.770  1.00  0.00           C
ATOM   1277  CB  VAL A  80      88.813  59.089  94.590  1.00  0.00           C
ATOM   1279  CG1 VAL A  80      88.083  60.249  95.310  1.00  0.00           C
ATOM   1283  CG2 VAL A  80      88.484  59.129  93.079  1.00  0.00           C
ATOM   1287  C   VAL A  80      90.684  59.469  96.210  1.00  0.00           C
ATOM   1288  O   VAL A  80      91.124  60.579  96.509  1.00  0.00           O
ATOM   1289  N   ASP A  81      90.604  58.489  97.130  1.00  0.00           N
ATOM   1291  CA  ASP A  81      90.954  58.669  98.520  1.00  0.00           C
ATOM   1293  CB  ASP A  81      90.684  57.379  99.340  1.00  0.00           C
ATOM   1296  CG  ASP A  81      89.204  57.079  99.510  1.00  0.00           C
ATOM   1297  OD1 ASP A  81      88.342  57.849  99.030  1.00  0.00           O
ATOM   1298  OD2 ASP A  81      88.883  56.069 100.189  1.00  0.00           O
ATOM   1299  C   ASP A  81      92.413  59.099  98.680  1.00  0.00           C
ATOM   1300  O   ASP A  81      92.714  60.049  99.399  1.00  0.00           O
ATOM   1301  N   ALA A  82      93.334  58.448  97.950  1.00  0.00           N
ATOM   1303  CA  ALA A  82      94.753  58.729  97.899  1.00  0.00           C
ATOM   1305  CB  ALA A  82      95.424  57.709  96.970  1.00  0.00           C
ATOM   1309  C   ALA A  82      95.104  60.129  97.419  1.00  0.00           C
ATOM   1310  O   ALA A  82      95.993  60.799  97.950  1.00  0.00           O
ATOM   1311  N   ALA A  83      94.394  60.609  96.390  1.00  0.00           N
ATOM   1313  CA  ALA A  83      94.473  61.988  95.951  1.00  0.00           C
ATOM   1315  CB  ALA A  83      93.654  62.149  94.660  1.00  0.00           C
ATOM   1319  C   ALA A  83      94.004  63.009  96.990  1.00  0.00           C
ATOM   1320  O   ALA A  83      94.643  64.029  97.239  1.00  0.00           O
ATOM   1321  N   ILE A  84      92.864  62.739  97.640  1.00  0.00           N
ATOM   1323  CA  ILE A  84      92.253  63.599  98.650  1.00  0.00           C
ATOM   1325  CB  ILE A  84      90.824  63.149  98.930  1.00  0.00           C
ATOM   1327  CG2 ILE A  84      90.203  63.929 100.121  1.00  0.00           C
ATOM   1331  CG1 ILE A  84      89.934  63.269  97.670  1.00  0.00           C
ATOM   1334  CD  ILE A  84      89.604  64.689  97.209  1.00  0.00           C
ATOM   1338  C   ILE A  84      93.083  63.769  99.919  1.00  0.00           C
ATOM   1339  O   ILE A  84      93.134  64.839 100.520  1.00  0.00           O
ATOM   1340  N   ILE A  85      93.784  62.729 100.380  1.00  0.00           N
ATOM   1342  CA  ILE A  85      94.554  62.809 101.630  1.00  0.00           C
ATOM   1344  CB  ILE A  85      94.844  61.439 102.201  1.00  0.00           C
ATOM   1346  CG2 ILE A  85      93.503  60.799 102.649  1.00  0.00           C
ATOM   1350  CG1 ILE A  85      95.594  60.558 101.180  1.00  0.00           C
ATOM   1353  CD  ILE A  85      96.313  59.379 101.810  1.00  0.00           C
ATOM   1357  C   ILE A  85      95.842  63.639 101.549  1.00  0.00           C
ATOM   1358  O   ILE A  85      96.424  64.009 102.570  1.00  0.00           O
ATOM   1359  N   LYS A  86      96.303  63.999 100.340  1.00  0.00           N
ATOM   1361  CA  LYS A  86      97.354  64.999 100.140  1.00  0.00           C
ATOM   1363  CB  LYS A  86      97.773  65.109  98.650  1.00  0.00           C
ATOM   1366  CG  LYS A  86      98.424  63.859  98.060  1.00  0.00           C
ATOM   1369  CD  LYS A  86      98.994  64.219  96.679  1.00  0.00           C
ATOM   1372  CE  LYS A  86      99.414  63.019  95.830  1.00  0.00           C
ATOM   1375  NZ  LYS A  86      99.714  63.479  94.459  1.00  0.00           N
ATOM   1379  C   LYS A  86      97.014  66.419 100.600  1.00  0.00           C
ATOM   1380  O   LYS A  86      97.894  67.169 101.029  1.00  0.00           O
ATOM   1381  N   ARG A  87      95.734  66.819 100.439  1.00  0.00           N
ATOM   1383  CA  ARG A  87      95.193  68.079 100.930  1.00  0.00           C
ATOM   1385  CB  ARG A  87      95.443  68.349 102.439  1.00  0.00           C
ATOM   1388  CG  ARG A  87      95.074  67.189 103.370  1.00  0.00           C
ATOM   1391  CD  ARG A  87      93.623  66.749 103.249  1.00  0.00           C
ATOM   1394  NE  ARG A  87      93.514  65.469 104.009  1.00  0.00           N
ATOM   1396  CZ  ARG A  87      92.423  64.729 104.130  1.00  0.00           C
ATOM   1397  NH1 ARG A  87      91.324  65.079 103.500  1.00  0.00           N
ATOM   1400  NH2 ARG A  87      92.453  63.648 104.870  1.00  0.00           N
ATOM   1403  C   ARG A  87      95.684  69.238 100.089  1.00  0.00           C
ATOM   1404  O   ARG A  87      95.982  70.299 100.620  1.00  0.00           O
ATOM   1405  N   THR A  88      95.814  69.039  98.780  1.00  0.00           N
ATOM   1407  CA  THR A  88      96.583  69.939  97.920  1.00  0.00           C
ATOM   1409  CB  THR A  88      97.563  69.169  97.029  1.00  0.00           C
ATOM   1411  OG1 THR A  88      98.383  70.018  96.239  1.00  0.00           O
ATOM   1413  CG2 THR A  88      96.833  68.219  96.070  1.00  0.00           C
ATOM   1417  C   THR A  88      95.684  70.829  97.099  1.00  0.00           C
ATOM   1418  O   THR A  88      94.604  70.419  96.670  1.00  0.00           O
ATOM   1419  N   ASN A  89      96.154  72.058  96.789  1.00  0.00           N
ATOM   1421  CA  ASN A  89      95.504  72.929  95.830  1.00  0.00           C
ATOM   1423  CB  ASN A  89      95.854  74.429  96.050  1.00  0.00           C
ATOM   1426  CG  ASN A  89      95.613  74.899  97.470  1.00  0.00           C
ATOM   1427  OD1 ASN A  89      94.974  74.249  98.300  1.00  0.00           O
ATOM   1428  ND2 ASN A  89      96.193  76.058  97.820  1.00  0.00           N
ATOM   1431  C   ASN A  89      95.954  72.628  94.410  1.00  0.00           C
ATOM   1432  O   ASN A  89      95.554  73.308  93.480  1.00  0.00           O
ATOM   1433  N   LYS A  90      96.824  71.629  94.160  1.00  0.00           N
ATOM   1435  CA  LYS A  90      96.964  71.119  92.810  1.00  0.00           C
ATOM   1437  CB  LYS A  90      98.342  70.509  92.489  1.00  0.00           C
ATOM   1440  CG  LYS A  90      99.314  71.619  92.069  1.00  0.00           C
ATOM   1443  CD  LYS A  90     100.774  71.189  91.940  1.00  0.00           C
ATOM   1446  CE  LYS A  90     101.073  70.249  90.770  1.00  0.00           C
ATOM   1449  NZ  LYS A  90     100.804  70.889  89.470  1.00  0.00           N
ATOM   1453  C   LYS A  90      95.842  70.259  92.300  1.00  0.00           C
ATOM   1454  O   LYS A  90      95.264  69.419  92.990  1.00  0.00           O
ATOM   1455  N   ARG A  91      95.554  70.408  90.989  1.00  0.00           N
ATOM   1457  CA  ARG A  91      94.894  69.399  90.219  1.00  0.00           C
ATOM   1459  CB  ARG A  91      94.554  69.919  88.799  1.00  0.00           C
ATOM   1462  CG  ARG A  91      93.813  68.899  87.920  1.00  0.00           C
ATOM   1465  CD  ARG A  91      93.314  69.479  86.590  1.00  0.00           C
ATOM   1468  NE  ARG A  91      92.302  70.548  86.850  1.00  0.00           N
ATOM   1470  CZ  ARG A  91      91.084  70.309  87.290  1.00  0.00           C
ATOM   1471  NH1 ARG A  91      90.594  69.099  87.470  1.00  0.00           N
ATOM   1474  NH2 ARG A  91      90.284  71.319  87.579  1.00  0.00           N
ATOM   1477  C   ARG A  91      95.684  68.109  90.159  1.00  0.00           C
ATOM   1478  O   ARG A  91      96.914  68.089  90.009  1.00  0.00           O
ATOM   1479  N   GLN A  92      94.984  66.988  90.310  1.00  0.00           N
ATOM   1481  CA  GLN A  92      95.594  65.679  90.310  1.00  0.00           C
ATOM   1483  CB  GLN A  92      95.482  65.029  91.700  1.00  0.00           C
ATOM   1486  CG  GLN A  92      96.313  65.769  92.759  1.00  0.00           C
ATOM   1489  CD  GLN A  92      96.173  65.029  94.070  1.00  0.00           C
ATOM   1490  OE1 GLN A  92      96.924  64.089  94.310  1.00  0.00           O
ATOM   1491  NE2 GLN A  92      95.184  65.429  94.900  1.00  0.00           N
ATOM   1494  C   GLN A  92      94.934  64.819  89.270  1.00  0.00           C
ATOM   1495  O   GLN A  92      93.754  64.979  88.939  1.00  0.00           O
ATOM   1496  N   TYR A  93      95.684  63.859  88.710  1.00  0.00           N
ATOM   1498  CA  TYR A  93      95.224  63.099  87.560  1.00  0.00           C
ATOM   1500  CB  TYR A  93      96.123  63.399  86.339  1.00  0.00           C
ATOM   1503  CG  TYR A  93      95.893  64.809  85.849  1.00  0.00           C
ATOM   1504  CD1 TYR A  93      96.693  65.889  86.280  1.00  0.00           C
ATOM   1506  CE1 TYR A  93      96.514  67.169  85.740  1.00  0.00           C
ATOM   1508  CZ  TYR A  93      95.554  67.389  84.750  1.00  0.00           C
ATOM   1509  OH  TYR A  93      95.404  68.628  84.100  1.00  0.00           O
ATOM   1511  CD2 TYR A  93      94.923  65.049  84.870  1.00  0.00           C
ATOM   1513  CE2 TYR A  93      94.753  66.319  84.319  1.00  0.00           C
ATOM   1515  C   TYR A  93      95.184  61.599  87.829  1.00  0.00           C
ATOM   1516  O   TYR A  93      96.193  60.979  88.139  1.00  0.00           O
ATOM   1517  N   ILE A  94      94.004  60.969  87.689  1.00  0.00           N
ATOM   1519  CA  ILE A  94      93.813  59.539  87.880  1.00  0.00           C
ATOM   1521  CB  ILE A  94      92.703  59.229  88.890  1.00  0.00           C
ATOM   1523  CG2 ILE A  94      92.553  57.699  89.070  1.00  0.00           C
ATOM   1527  CG1 ILE A  94      92.954  59.929  90.250  1.00  0.00           C
ATOM   1530  CD  ILE A  94      91.763  59.909  91.220  1.00  0.00           C
ATOM   1534  C   ILE A  94      93.503  58.909  86.521  1.00  0.00           C
ATOM   1535  O   ILE A  94      92.504  59.229  85.880  1.00  0.00           O
ATOM   1536  N   ALA A  95      94.363  57.999  86.040  1.00  0.00           N
ATOM   1538  CA  ALA A  95      94.163  57.309  84.779  1.00  0.00           C
ATOM   1540  CB  ALA A  95      95.494  57.159  84.030  1.00  0.00           C
ATOM   1544  C   ALA A  95      93.563  55.939  85.030  1.00  0.00           C
ATOM   1545  O   ALA A  95      94.092  55.149  85.811  1.00  0.00           O
ATOM   1546  N   VAL A  96      92.423  55.629  84.399  1.00  0.00           N
ATOM   1548  CA  VAL A  96      91.754  54.359  84.590  1.00  0.00           C
ATOM   1550  CB  VAL A  96      90.254  54.539  84.849  1.00  0.00           C
ATOM   1552  CG1 VAL A  96      89.613  53.189  85.210  1.00  0.00           C
ATOM   1556  CG2 VAL A  96      90.063  55.519  86.029  1.00  0.00           C
ATOM   1560  C   VAL A  96      92.014  53.499  83.370  1.00  0.00           C
ATOM   1561  O   VAL A  96      91.744  53.869  82.220  1.00  0.00           O
ATOM   1562  N   MET A  97      92.614  52.309  83.591  1.00  0.00           N
ATOM   1564  CA  MET A  97      92.794  51.309  82.560  1.00  0.00           C
ATOM   1566  CB  MET A  97      93.734  50.169  83.039  1.00  0.00           C
ATOM   1569  CG  MET A  97      95.174  50.669  83.270  1.00  0.00           C
ATOM   1572  SD  MET A  97      96.394  49.389  83.660  1.00  0.00           S
ATOM   1573  CE  MET A  97      96.394  48.659  81.999  1.00  0.00           C
ATOM   1577  C   MET A  97      91.474  50.729  82.050  1.00  0.00           C
ATOM   1578  O   MET A  97      90.513  50.669  82.810  1.00  0.00           O
ATOM   1579  N   PRO A  98      91.354  50.279  80.790  1.00  0.00           N
ATOM   1580  CD  PRO A  98      92.373  50.459  79.759  1.00  0.00           C
ATOM   1583  CA  PRO A  98      90.294  49.389  80.340  1.00  0.00           C
ATOM   1585  CB  PRO A  98      90.793  48.839  79.000  1.00  0.00           C
ATOM   1588  CG  PRO A  98      91.693  49.959  78.480  1.00  0.00           C
ATOM   1591  C   PRO A  98      89.854  48.289  81.280  1.00  0.00           C
ATOM   1592  O   PRO A  98      90.704  47.589  81.840  1.00  0.00           O
ATOM   1593  N   GLY A  99      88.533  48.099  81.430  1.00  0.00           N
ATOM   1595  CA  GLY A  99      87.954  47.179  82.379  1.00  0.00           C
ATOM   1598  C   GLY A  99      86.693  47.669  83.060  1.00  0.00           C
ATOM   1599  O   GLY A  99      86.303  48.839  83.050  1.00  0.00           O
ATOM   1600  N   GLU A 100      86.014  46.699  83.669  1.00  0.00           N
ATOM   1602  CA  GLU A 100      84.823  46.839  84.440  1.00  0.00           C
ATOM   1604  CB  GLU A 100      83.913  45.599  84.230  1.00  0.00           C
ATOM   1607  CG  GLU A 100      83.122  45.569  82.899  1.00  0.00           C
ATOM   1610  CD  GLU A 100      83.953  45.429  81.619  1.00  0.00           C
ATOM   1611  OE1 GLU A 100      85.124  44.989  81.670  1.00  0.00           O
ATOM   1612  OE2 GLU A 100      83.393  45.789  80.550  1.00  0.00           O
ATOM   1613  C   GLU A 100      85.144  46.999  85.910  1.00  0.00           C
ATOM   1614  O   GLU A 100      85.634  46.089  86.579  1.00  0.00           O
ATOM   1615  N   TYR A 101      84.844  48.199  86.439  1.00  0.00           N
ATOM   1617  CA  TYR A 101      85.023  48.529  87.840  1.00  0.00           C
ATOM   1619  CB  TYR A 101      85.743  49.898  88.009  1.00  0.00           C
ATOM   1622  CG  TYR A 101      87.064  49.819  87.300  1.00  0.00           C
ATOM   1623  CD1 TYR A 101      88.193  49.259  87.950  1.00  0.00           C
ATOM   1625  CE1 TYR A 101      89.403  49.119  87.250  1.00  0.00           C
ATOM   1627  CZ  TYR A 101      89.503  49.539  85.919  1.00  0.00           C
ATOM   1628  OH  TYR A 101      90.723  49.449  85.219  1.00  0.00           O
ATOM   1630  CD2 TYR A 101      87.183  50.249  85.970  1.00  0.00           C
ATOM   1632  CE2 TYR A 101      88.393  50.089  85.280  1.00  0.00           C
ATOM   1634  C   TYR A 101      83.654  48.589  88.489  1.00  0.00           C
ATOM   1635  O   TYR A 101      82.824  49.439  88.179  1.00  0.00           O
ATOM   1636  N   GLN A 102      83.363  47.659  89.421  1.00  0.00           N
ATOM   1638  CA  GLN A 102      82.092  47.679  90.121  1.00  0.00           C
ATOM   1640  CB  GLN A 102      81.504  46.249  90.310  1.00  0.00           C
ATOM   1643  CG  GLN A 102      80.193  46.169  91.129  1.00  0.00           C
ATOM   1646  CD  GLN A 102      79.894  44.739  91.590  1.00  0.00           C
ATOM   1647  OE1 GLN A 102      80.734  44.079  92.209  1.00  0.00           O
ATOM   1648  NE2 GLN A 102      78.674  44.239  91.310  1.00  0.00           N
ATOM   1651  C   GLN A 102      82.174  48.439  91.430  1.00  0.00           C
ATOM   1652  O   GLN A 102      83.122  48.308  92.209  1.00  0.00           O
ATOM   1653  N   GLY A 103      81.173  49.279  91.689  1.00  0.00           N
ATOM   1655  CA  GLY A 103      81.033  49.989  92.950  1.00  0.00           C
ATOM   1658  C   GLY A 103      80.842  51.439  92.729  1.00  0.00           C
ATOM   1659  O   GLY A 103      81.133  51.969  91.660  1.00  0.00           O
ATOM   1660  N   THR A 104      80.373  52.119  93.780  1.00  0.00           N
ATOM   1662  CA  THR A 104      80.324  53.569  93.890  1.00  0.00           C
ATOM   1664  CB  THR A 104      79.614  54.059  95.149  1.00  0.00           C
ATOM   1666  OG1 THR A 104      80.053  53.349  96.299  1.00  0.00           O
ATOM   1668  CG2 THR A 104      78.124  53.739  95.009  1.00  0.00           C
ATOM   1672  C   THR A 104      81.674  54.238  93.799  1.00  0.00           C
ATOM   1673  O   THR A 104      82.693  53.679  94.210  1.00  0.00           O
ATOM   1674  N   VAL A 105      81.693  55.469  93.240  1.00  0.00           N
ATOM   1676  CA  VAL A 105      82.814  56.389  93.319  1.00  0.00           C
ATOM   1678  CB  VAL A 105      83.464  56.659  91.970  1.00  0.00           C
ATOM   1680  CG1 VAL A 105      84.643  57.639  92.120  1.00  0.00           C
ATOM   1684  CG2 VAL A 105      83.953  55.329  91.380  1.00  0.00           C
ATOM   1688  C   VAL A 105      82.273  57.689  93.890  1.00  0.00           C
ATOM   1689  O   VAL A 105      81.464  58.378  93.279  1.00  0.00           O
ATOM   1690  N   TYR A 106      82.724  58.049  95.100  1.00  0.00           N
ATOM   1692  CA  TYR A 106      82.364  59.279  95.760  1.00  0.00           C
ATOM   1694  CB  TYR A 106      81.854  59.069  97.209  1.00  0.00           C
ATOM   1697  CG  TYR A 106      80.534  58.378  97.349  1.00  0.00           C
ATOM   1698  CD1 TYR A 106      79.664  58.069  96.280  1.00  0.00           C
ATOM   1700  CE1 TYR A 106      78.464  57.389  96.509  1.00  0.00           C
ATOM   1702  CZ  TYR A 106      78.104  57.029  97.810  1.00  0.00           C
ATOM   1703  OH  TYR A 106      76.924  56.309  98.050  1.00  0.00           O
ATOM   1705  CD2 TYR A 106      80.133  58.029  98.650  1.00  0.00           C
ATOM   1707  CE2 TYR A 106      78.934  57.359  98.880  1.00  0.00           C
ATOM   1709  C   TYR A 106      83.584  60.179  95.800  1.00  0.00           C
ATOM   1710  O   TYR A 106      84.574  59.889  96.469  1.00  0.00           O
ATOM   1711  N   VAL A 107      83.533  61.299  95.070  1.00  0.00           N
ATOM   1713  CA  VAL A 107      84.613  62.259  95.019  1.00  0.00           C
ATOM   1715  CB  VAL A 107      84.913  62.759  93.610  1.00  0.00           C
ATOM   1717  CG1 VAL A 107      86.254  63.518  93.629  1.00  0.00           C
ATOM   1721  CG2 VAL A 107      84.993  61.569  92.630  1.00  0.00           C
ATOM   1725  C   VAL A 107      84.244  63.439  95.910  1.00  0.00           C
ATOM   1726  O   VAL A 107      83.354  64.219  95.550  1.00  0.00           O
ATOM   1727  N   PRO A 108      84.864  63.659  97.069  1.00  0.00           N
ATOM   1728  CD  PRO A 108      85.933  62.829  97.630  1.00  0.00           C
ATOM   1731  CA  PRO A 108      84.394  64.659  98.009  1.00  0.00           C
ATOM   1733  CB  PRO A 108      85.034  64.229  99.340  1.00  0.00           C
ATOM   1736  CG  PRO A 108      86.324  63.529  98.930  1.00  0.00           C
ATOM   1739  C   PRO A 108      84.854  66.029  97.600  1.00  0.00           C
ATOM   1740  O   PRO A 108      85.693  66.189  96.710  1.00  0.00           O
ATOM   1741  N   ALA A 109      84.284  67.058  98.230  1.00  0.00           N
ATOM   1743  CA  ALA A 109      84.764  68.409  98.039  1.00  0.00           C
ATOM   1745  CB  ALA A 109      83.773  69.409  98.640  1.00  0.00           C
ATOM   1749  C   ALA A 109      86.163  68.599  98.629  1.00  0.00           C
ATOM   1750  O   ALA A 109      86.544  67.969  99.620  1.00  0.00           O
ATOM   1751  N   ALA A 110      86.993  69.429  97.980  1.00  0.00           N
ATOM   1753  CA  ALA A 110      88.393  69.449  98.290  1.00  0.00           C
ATOM   1755  CB  ALA A 110      89.083  68.269  97.570  1.00  0.00           C
ATOM   1759  C   ALA A 110      88.974  70.769  97.820  1.00  0.00           C
ATOM   1760  O   ALA A 110      88.324  71.449  97.020  1.00  0.00           O
ATOM   1761  N   PRO A 111      90.154  71.198  98.249  1.00  0.00           N
ATOM   1762  CD  PRO A 111      90.842  70.659  99.429  1.00  0.00           C
ATOM   1765  CA  PRO A 111      90.753  72.439  97.759  1.00  0.00           C
ATOM   1767  CB  PRO A 111      91.944  72.679  98.720  1.00  0.00           C
ATOM   1770  CG  PRO A 111      92.214  71.329  99.410  1.00  0.00           C
ATOM   1773  C   PRO A 111      91.194  72.279  96.320  1.00  0.00           C
ATOM   1774  O   PRO A 111      91.054  73.229  95.539  1.00  0.00           O
ATOM   1775  N   GLY A 112      91.754  71.099  95.980  1.00  0.00           N
ATOM   1777  CA  GLY A 112      92.183  70.699  94.660  1.00  0.00           C
ATOM   1780  C   GLY A 112      91.084  70.169  93.790  1.00  0.00           C
ATOM   1781  O   GLY A 112      90.074  69.649  94.259  1.00  0.00           O
ATOM   1782  N   GLY A 113      91.303  70.239  92.470  1.00  0.00           N
ATOM   1784  CA  GLY A 113      90.464  69.579  91.479  1.00  0.00           C
ATOM   1787  C   GLY A 113      90.944  68.188  91.169  1.00  0.00           C
ATOM   1788  O   GLY A 113      92.133  67.899  91.129  1.00  0.00           O
ATOM   1789  N   ILE A 114      90.004  67.279  90.870  1.00  0.00           N
ATOM   1791  CA  ILE A 114      90.303  65.889  90.569  1.00  0.00           C
ATOM   1793  CB  ILE A 114      89.493  64.929  91.460  1.00  0.00           C
ATOM   1795  CG2 ILE A 114      89.613  63.448  91.040  1.00  0.00           C
ATOM   1799  CG1 ILE A 114      89.864  65.099  92.960  1.00  0.00           C
ATOM   1802  CD  ILE A 114      91.303  64.739  93.311  1.00  0.00           C
ATOM   1806  C   ILE A 114      89.993  65.629  89.109  1.00  0.00           C
ATOM   1807  O   ILE A 114      88.883  65.899  88.640  1.00  0.00           O
ATOM   1808  N   THR A 115      90.944  65.069  88.340  1.00  0.00           N
ATOM   1810  CA  THR A 115      90.684  64.619  86.970  1.00  0.00           C
ATOM   1812  CB  THR A 115      91.684  65.169  85.970  1.00  0.00           C
ATOM   1814  OG1 THR A 115      91.674  66.589  86.040  1.00  0.00           O
ATOM   1816  CG2 THR A 115      91.324  64.759  84.529  1.00  0.00           C
ATOM   1820  C   THR A 115      90.714  63.109  86.921  1.00  0.00           C
ATOM   1821  O   THR A 115      91.654  62.479  87.400  1.00  0.00           O
ATOM   1822  N   LEU A 116      89.674  62.489  86.339  1.00  0.00           N
ATOM   1824  CA  LEU A 116      89.554  61.059  86.210  1.00  0.00           C
ATOM   1826  CB  LEU A 116      88.354  60.519  87.040  1.00  0.00           C
ATOM   1829  CG  LEU A 116      88.193  58.989  87.080  1.00  0.00           C
ATOM   1831  CD1 LEU A 116      89.314  58.319  87.880  1.00  0.00           C
ATOM   1835  CD2 LEU A 116      86.833  58.609  87.680  1.00  0.00           C
ATOM   1839  C   LEU A 116      89.324  60.779  84.730  1.00  0.00           C
ATOM   1840  O   LEU A 116      88.464  61.389  84.100  1.00  0.00           O
ATOM   1841  N   TYR A 117      90.124  59.889  84.119  1.00  0.00           N
ATOM   1843  CA  TYR A 117      89.984  59.669  82.700  1.00  0.00           C
ATOM   1845  CB  TYR A 117      90.874  60.629  81.859  1.00  0.00           C
ATOM   1848  CG  TYR A 117      92.354  60.449  82.061  1.00  0.00           C
ATOM   1849  CD1 TYR A 117      93.034  61.059  83.130  1.00  0.00           C
ATOM   1851  CE1 TYR A 117      94.434  60.989  83.230  1.00  0.00           C
ATOM   1853  CZ  TYR A 117      95.163  60.319  82.239  1.00  0.00           C
ATOM   1854  OH  TYR A 117      96.574  60.299  82.270  1.00  0.00           O
ATOM   1856  CD2 TYR A 117      93.104  59.729  81.110  1.00  0.00           C
ATOM   1858  CE2 TYR A 117      94.503  59.669  81.199  1.00  0.00           C
ATOM   1860  C   TYR A 117      90.264  58.229  82.341  1.00  0.00           C
ATOM   1861  O   TYR A 117      91.084  57.549  82.960  1.00  0.00           O
ATOM   1862  N   GLY A 118      89.564  57.719  81.320  1.00  0.00           N
ATOM   1864  CA  GLY A 118      89.813  56.389  80.779  1.00  0.00           C
ATOM   1867  C   GLY A 118      90.863  56.389  79.709  1.00  0.00           C
ATOM   1868  O   GLY A 118      90.933  57.299  78.880  1.00  0.00           O
ATOM   1869  N   THR A 119      91.714  55.349  79.670  1.00  0.00           N
ATOM   1871  CA  THR A 119      92.773  55.239  78.669  1.00  0.00           C
ATOM   1873  CB  THR A 119      94.184  54.999  79.241  1.00  0.00           C
ATOM   1875  OG1 THR A 119      94.403  53.689  79.770  1.00  0.00           O
ATOM   1877  CG2 THR A 119      94.454  56.018  80.359  1.00  0.00           C
ATOM   1881  C   THR A 119      92.443  54.189  77.630  1.00  0.00           C
ATOM   1882  O   THR A 119      93.342  53.689  76.951  1.00  0.00           O
ATOM   1883  N   GLY A 120      91.173  53.789  77.450  1.00  0.00           N
ATOM   1885  CA  GLY A 120      90.743  52.939  76.340  1.00  0.00           C
ATOM   1888  C   GLY A 120      90.734  53.619  74.990  1.00  0.00           C
ATOM   1889  O   GLY A 120      90.893  54.828  74.889  1.00  0.00           O
ATOM   1890  N   GLU A 121      90.524  52.859  73.899  1.00  0.00           N
ATOM   1892  CA  GLU A 121      90.264  53.439  72.590  1.00  0.00           C
ATOM   1894  CB  GLU A 121      90.264  52.339  71.490  1.00  0.00           C
ATOM   1897  CG  GLU A 121      89.714  52.749  70.100  1.00  0.00           C
ATOM   1900  CD  GLU A 121      90.443  53.899  69.390  1.00  0.00           C
ATOM   1901  OE1 GLU A 121      91.693  53.999  69.490  1.00  0.00           O
ATOM   1902  OE2 GLU A 121      89.753  54.609  68.619  1.00  0.00           O
ATOM   1903  C   GLU A 121      88.964  54.219  72.560  1.00  0.00           C
ATOM   1904  O   GLU A 121      88.843  55.309  71.990  1.00  0.00           O
ATOM   1905  N   LYS A 122      87.934  53.669  73.230  1.00  0.00           N
ATOM   1907  CA  LYS A 122      86.623  54.269  73.289  1.00  0.00           C
ATOM   1909  CB  LYS A 122      85.574  53.369  72.579  1.00  0.00           C
ATOM   1912  CG  LYS A 122      85.984  52.999  71.150  1.00  0.00           C
ATOM   1915  CD  LYS A 122      84.834  52.419  70.310  1.00  0.00           C
ATOM   1918  CE  LYS A 122      85.214  52.179  68.840  1.00  0.00           C
ATOM   1921  NZ  LYS A 122      86.334  51.229  68.759  1.00  0.00           N
ATOM   1925  C   LYS A 122      86.203  54.429  74.740  1.00  0.00           C
ATOM   1926  O   LYS A 122      86.744  53.759  75.621  1.00  0.00           O
ATOM   1927  N   PRO A 123      85.193  55.249  75.049  1.00  0.00           N
ATOM   1928  CD  PRO A 123      84.734  56.309  74.160  1.00  0.00           C
ATOM   1931  CA  PRO A 123      84.764  55.469  76.429  1.00  0.00           C
ATOM   1933  CB  PRO A 123      83.703  56.579  76.310  1.00  0.00           C
ATOM   1936  CG  PRO A 123      84.184  57.369  75.100  1.00  0.00           C
ATOM   1939  C   PRO A 123      84.193  54.219  77.061  1.00  0.00           C
ATOM   1940  O   PRO A 123      84.214  54.059  78.271  1.00  0.00           O
ATOM   1941  N   ILE A 124      83.654  53.308  76.230  1.00  0.00           N
ATOM   1943  CA  ILE A 124      83.004  52.079  76.649  1.00  0.00           C
ATOM   1945  CB  ILE A 124      82.092  51.589  75.530  1.00  0.00           C
ATOM   1947  CG2 ILE A 124      82.913  51.078  74.320  1.00  0.00           C
ATOM   1951  CG1 ILE A 124      81.044  50.549  75.969  1.00  0.00           C
ATOM   1954  CD  ILE A 124      80.044  51.109  76.990  1.00  0.00           C
ATOM   1958  C   ILE A 124      83.974  51.018  77.149  1.00  0.00           C
ATOM   1959  O   ILE A 124      83.594  50.049  77.810  1.00  0.00           O
ATOM   1960  N   ASP A 125      85.273  51.209  76.890  1.00  0.00           N
ATOM   1962  CA  ASP A 125      86.324  50.329  77.340  1.00  0.00           C
ATOM   1964  CB  ASP A 125      87.593  50.649  76.509  1.00  0.00           C
ATOM   1967  CG  ASP A 125      87.354  50.409  75.030  1.00  0.00           C
ATOM   1968  OD1 ASP A 125      86.443  49.619  74.670  1.00  0.00           O
ATOM   1969  OD2 ASP A 125      88.174  50.929  74.240  1.00  0.00           O
ATOM   1970  C   ASP A 125      86.592  50.469  78.840  1.00  0.00           C
ATOM   1971  O   ASP A 125      87.003  49.509  79.490  1.00  0.00           O
ATOM   1972  N   VAL A 126      86.313  51.649  79.429  1.00  0.00           N
ATOM   1974  CA  VAL A 126      86.353  51.869  80.870  1.00  0.00           C
ATOM   1976  CB  VAL A 126      87.113  53.129  81.259  1.00  0.00           C
ATOM   1978  CG1 VAL A 126      87.043  53.369  82.780  1.00  0.00           C
ATOM   1982  CG2 VAL A 126      88.573  52.969  80.819  1.00  0.00           C
ATOM   1986  C   VAL A 126      84.934  51.969  81.380  1.00  0.00           C
ATOM   1987  O   VAL A 126      84.193  52.889  81.029  1.00  0.00           O
ATOM   1988  N   LYS A 127      84.503  51.029  82.239  1.00  0.00           N
ATOM   1990  CA  LYS A 127      83.134  50.989  82.710  1.00  0.00           C
ATOM   1992  CB  LYS A 127      82.394  49.698  82.279  1.00  0.00           C
ATOM   1995  CG  LYS A 127      82.334  49.488  80.760  1.00  0.00           C
ATOM   1998  CD  LYS A 127      81.424  48.299  80.390  1.00  0.00           C
ATOM   2001  CE  LYS A 127      81.483  47.869  78.920  1.00  0.00           C
ATOM   2004  NZ  LYS A 127      82.842  47.419  78.580  1.00  0.00           N
ATOM   2008  C   LYS A 127      83.044  51.069  84.219  1.00  0.00           C
ATOM   2009  O   LYS A 127      83.663  50.299  84.949  1.00  0.00           O
ATOM   2010  N   ILE A 128      82.194  51.969  84.720  1.00  0.00           N
ATOM   2012  CA  ILE A 128      81.924  52.149  86.140  1.00  0.00           C
ATOM   2014  CB  ILE A 128      82.264  53.578  86.570  1.00  0.00           C
ATOM   2016  CG2 ILE A 128      81.964  53.769  88.079  1.00  0.00           C
ATOM   2020  CG1 ILE A 128      83.724  53.929  86.199  1.00  0.00           C
ATOM   2023  CD  ILE A 128      84.114  55.399  86.450  1.00  0.00           C
ATOM   2027  C   ILE A 128      80.454  51.839  86.360  1.00  0.00           C
ATOM   2028  O   ILE A 128      79.604  52.279  85.600  1.00  0.00           O
ATOM   2029  N   GLY A 129      80.084  51.049  87.400  1.00  0.00           N
ATOM   2031  CA  GLY A 129      78.663  50.738  87.589  1.00  0.00           C
ATOM   2034  C   GLY A 129      78.334  49.989  88.850  1.00  0.00           C
ATOM   2035  O   GLY A 129      79.194  49.308  89.429  1.00  0.00           O
ATOM   2036  N   LEU A 130      77.054  50.039  89.270  1.00  0.00           N
ATOM   2038  CA  LEU A 130      76.534  49.419  90.490  1.00  0.00           C
ATOM   2040  CB  LEU A 130      77.214  49.949  91.800  1.00  0.00           C
ATOM   2043  CG  LEU A 130      76.824  49.199  93.090  1.00  0.00           C
ATOM   2045  CD1 LEU A 130      77.544  47.839  93.190  1.00  0.00           C
ATOM   2049  CD2 LEU A 130      77.104  50.039  94.350  1.00  0.00           C
ATOM   2053  C   LEU A 130      75.034  49.679  90.630  1.00  0.00           C
ATOM   2054  O   LEU A 130      74.604  50.819  90.760  1.00  0.00           O
ATOM   2055  N   SER A 131      74.194  48.599  90.620  1.00  0.00           N
ATOM   2057  CA  SER A 131      72.724  48.699  90.639  1.00  0.00           C
ATOM   2059  CB  SER A 131      71.934  47.349  90.600  1.00  0.00           C
ATOM   2062  OG  SER A 131      72.174  46.549  89.450  1.00  0.00           O
ATOM   2064  C   SER A 131      72.184  49.349  91.889  1.00  0.00           C
ATOM   2065  O   SER A 131      72.084  48.709  92.929  1.00  0.00           O
ATOM   2066  N   LEU A 132      71.734  50.609  91.819  1.00  0.00           N
ATOM   2068  CA  LEU A 132      71.134  51.279  92.950  1.00  0.00           C
ATOM   2070  CB  LEU A 132      72.004  52.429  93.520  1.00  0.00           C
ATOM   2073  CG  LEU A 132      73.383  51.999  94.060  1.00  0.00           C
ATOM   2075  CD1 LEU A 132      74.224  53.229  94.421  1.00  0.00           C
ATOM   2079  CD2 LEU A 132      73.284  51.059  95.280  1.00  0.00           C
ATOM   2083  C   LEU A 132      69.754  51.779  92.560  1.00  0.00           C
ATOM   2084  O   LEU A 132      69.564  52.349  91.490  1.00  0.00           O
ATOM   2085  N   ASP A 133      68.764  51.529  93.440  1.00  0.00           N
ATOM   2087  CA  ASP A 133      67.394  51.988  93.270  1.00  0.00           C
ATOM   2089  CB  ASP A 133      66.404  50.759  93.179  1.00  0.00           C
ATOM   2092  CG  ASP A 133      64.913  51.029  92.880  1.00  0.00           C
ATOM   2093  OD1 ASP A 133      64.394  52.128  93.179  1.00  0.00           O
ATOM   2094  OD2 ASP A 133      64.243  50.049  92.460  1.00  0.00           O
ATOM   2095  C   ASP A 133      67.114  52.929  94.421  1.00  0.00           C
ATOM   2096  O   ASP A 133      67.454  52.639  95.569  1.00  0.00           O
ATOM   2097  N   GLY A 134      66.483  54.089  94.179  1.00  0.00           N
ATOM   2099  CA  GLY A 134      66.054  54.999  95.240  1.00  0.00           C
ATOM   2102  C   GLY A 134      64.964  54.389  96.080  1.00  0.00           C
ATOM   2103  O   GLY A 134      64.734  54.789  97.220  1.00  0.00           O
ATOM   2104  N   GLY A 135      64.284  53.369  95.550  1.00  0.00           N
ATOM   2106  CA  GLY A 135      63.264  52.599  96.210  1.00  0.00           C
ATOM   2109  C   GLY A 135      63.784  51.419  96.990  1.00  0.00           C
ATOM   2110  O   GLY A 135      62.994  50.649  97.519  1.00  0.00           O
ATOM   2111  N   MET A 136      65.114  51.209  97.040  1.00  0.00           N
ATOM   2113  CA  MET A 136      65.684  50.159  97.869  1.00  0.00           C
ATOM   2115  CB  MET A 136      67.064  49.698  97.349  1.00  0.00           C
ATOM   2118  CG  MET A 136      68.264  50.589  97.750  1.00  0.00           C
ATOM   2121  SD  MET A 136      69.714  50.449  96.660  1.00  0.00           S
ATOM   2122  CE  MET A 136      70.044  48.679  96.899  1.00  0.00           C
ATOM   2126  C   MET A 136      65.794  50.589  99.329  1.00  0.00           C
ATOM   2127  O   MET A 136      65.883  51.779  99.680  1.00  0.00           O
ATOM   2128  N   SER A 137      65.773  49.599 100.250  1.00  0.00           N
ATOM   2130  CA  SER A 137      65.934  49.849 101.660  1.00  0.00           C
ATOM   2132  CB  SER A 137      65.594  48.648 102.589  1.00  0.00           C
ATOM   2135  OG  SER A 137      66.614  47.649 102.680  1.00  0.00           O
ATOM   2137  C   SER A 137      67.334  50.359 102.020  1.00  0.00           C
ATOM   2138  O   SER A 137      68.314  49.959 101.390  1.00  0.00           O
ATOM   2139  N   PRO A 138      67.504  51.209 103.020  1.00  0.00           N
ATOM   2140  CD  PRO A 138      66.454  52.058 103.580  1.00  0.00           C
ATOM   2143  CA  PRO A 138      68.814  51.539 103.570  1.00  0.00           C
ATOM   2145  CB  PRO A 138      68.494  52.459 104.750  1.00  0.00           C
ATOM   2148  CG  PRO A 138      67.224  53.169 104.289  1.00  0.00           C
ATOM   2151  C   PRO A 138      69.694  50.369 103.950  1.00  0.00           C
ATOM   2152  O   PRO A 138      70.904  50.459 103.780  1.00  0.00           O
ATOM   2153  N   ALA A 139      69.134  49.259 104.480  1.00  0.00           N
ATOM   2155  CA  ALA A 139      69.924  48.079 104.800  1.00  0.00           C
ATOM   2157  CB  ALA A 139      69.034  47.039 105.509  1.00  0.00           C
ATOM   2161  C   ALA A 139      70.563  47.439 103.580  1.00  0.00           C
ATOM   2162  O   ALA A 139      71.763  47.139 103.559  1.00  0.00           O
ATOM   2163  N   ASP A 140      69.764  47.279 102.519  1.00  0.00           N
ATOM   2165  CA  ASP A 140      70.194  46.808 101.220  1.00  0.00           C
ATOM   2167  CB  ASP A 140      68.954  46.689 100.280  1.00  0.00           C
ATOM   2170  CG  ASP A 140      67.873  45.759 100.819  1.00  0.00           C
ATOM   2171  OD1 ASP A 140      68.133  44.989 101.770  1.00  0.00           O
ATOM   2172  OD2 ASP A 140      66.763  45.759 100.229  1.00  0.00           O
ATOM   2173  C   ASP A 140      71.224  47.739 100.579  1.00  0.00           C
ATOM   2174  O   ASP A 140      72.284  47.319 100.121  1.00  0.00           O
ATOM   2175  N   TRP A 141      70.944  49.059 100.609  1.00  0.00           N
ATOM   2177  CA  TRP A 141      71.794  50.089 100.060  1.00  0.00           C
ATOM   2179  CB  TRP A 141      71.084  51.469 100.200  1.00  0.00           C
ATOM   2182  CG  TRP A 141      71.834  52.649  99.650  1.00  0.00           C
ATOM   2183  CD1 TRP A 141      71.714  53.189  98.400  1.00  0.00           C
ATOM   2185  NE1 TRP A 141      72.584  54.249  98.279  1.00  0.00           N
ATOM   2187  CE2 TRP A 141      73.294  54.379  99.429  1.00  0.00           C
ATOM   2188  CD2 TRP A 141      72.844  53.399 100.340  1.00  0.00           C
ATOM   2189  CE3 TRP A 141      73.404  53.339 101.609  1.00  0.00           C
ATOM   2191  CZ3 TRP A 141      74.474  54.179 101.921  1.00  0.00           C
ATOM   2193  CZ2 TRP A 141      74.313  55.259  99.760  1.00  0.00           C
ATOM   2195  CH2 TRP A 141      74.934  55.109 101.000  1.00  0.00           C
ATOM   2197  C   TRP A 141      73.164  50.109 100.709  1.00  0.00           C
ATOM   2198  O   TRP A 141      74.194  50.179 100.049  1.00  0.00           O
ATOM   2199  N   ARG A 142      73.203  49.989 102.050  1.00  0.00           N
ATOM   2201  CA  ARG A 142      74.453  49.859 102.770  1.00  0.00           C
ATOM   2203  CB  ARG A 142      74.214  49.869 104.289  1.00  0.00           C
ATOM   2206  CG  ARG A 142      73.834  51.259 104.830  1.00  0.00           C
ATOM   2209  CD  ARG A 142      73.774  51.319 106.360  1.00  0.00           C
ATOM   2212  NE  ARG A 142      72.733  50.339 106.819  1.00  0.00           N
ATOM   2214  CZ  ARG A 142      71.493  50.649 107.160  1.00  0.00           C
ATOM   2215  NH1 ARG A 142      70.984  51.839 106.990  1.00  0.00           N
ATOM   2218  NH2 ARG A 142      70.784  49.739 107.799  1.00  0.00           N
ATOM   2221  C   ARG A 142      75.284  48.639 102.400  1.00  0.00           C
ATOM   2222  O   ARG A 142      76.483  48.759 102.239  1.00  0.00           O
ATOM   2223  N   HIS A 143      74.664  47.449 102.239  1.00  0.00           N
ATOM   2225  CA  HIS A 143      75.394  46.269 101.810  1.00  0.00           C
ATOM   2227  CB  HIS A 143      74.514  44.989 101.850  1.00  0.00           C
ATOM   2230  ND1 HIS A 143      75.883  42.999 102.530  1.00  0.00           N
ATOM   2231  CG  HIS A 143      75.264  43.719 101.520  1.00  0.00           C
ATOM   2232  CE1 HIS A 143      76.284  41.879 101.959  1.00  0.00           C
ATOM   2234  NE2 HIS A 143      75.944  41.829 100.649  1.00  0.00           N
ATOM   2236  CD2 HIS A 143      75.304  43.019 100.359  1.00  0.00           C
ATOM   2238  C   HIS A 143      76.014  46.359 100.420  1.00  0.00           C
ATOM   2239  O   HIS A 143      77.133  45.878 100.189  1.00  0.00           O
ATOM   2240  N   ASP A 144      75.274  46.929  99.450  1.00  0.00           N
ATOM   2242  CA  ASP A 144      75.724  47.139  98.090  1.00  0.00           C
ATOM   2244  CB  ASP A 144      74.534  47.499  97.139  1.00  0.00           C
ATOM   2247  CG  ASP A 144      73.574  46.349  96.850  1.00  0.00           C
ATOM   2248  OD1 ASP A 144      73.824  45.209  97.300  1.00  0.00           O
ATOM   2249  OD2 ASP A 144      72.604  46.559  96.080  1.00  0.00           O
ATOM   2250  C   ASP A 144      76.804  48.219  98.009  1.00  0.00           C
ATOM   2251  O   ASP A 144      77.813  48.069  97.320  1.00  0.00           O
ATOM   2252  N   VAL A 145      76.594  49.359  98.720  1.00  0.00           N
ATOM   2254  CA  VAL A 145      77.454  50.529  98.599  1.00  0.00           C
ATOM   2256  CB  VAL A 145      76.694  51.808  98.930  1.00  0.00           C
ATOM   2258  CG1 VAL A 145      77.592  53.058  99.039  1.00  0.00           C
ATOM   2262  CG2 VAL A 145      75.654  52.029  97.810  1.00  0.00           C
ATOM   2266  C   VAL A 145      78.694  50.439  99.459  1.00  0.00           C
ATOM   2267  O   VAL A 145      79.764  50.878  99.039  1.00  0.00           O
ATOM   2268  N   ASN A 146      78.614  49.828 100.649  1.00  0.00           N
ATOM   2270  CA  ASN A 146      79.773  49.628 101.479  1.00  0.00           C
ATOM   2272  CB  ASN A 146      79.564  50.359 102.829  1.00  0.00           C
ATOM   2275  CG  ASN A 146      80.804  50.419 103.710  1.00  0.00           C
ATOM   2276  OD1 ASN A 146      81.903  49.959 103.389  1.00  0.00           O
ATOM   2277  ND2 ASN A 146      80.622  51.078 104.870  1.00  0.00           N
ATOM   2280  C   ASN A 146      79.984  48.159 101.719  1.00  0.00           C
ATOM   2281  O   ASN A 146      79.284  47.529 102.519  1.00  0.00           O
ATOM   2282  N   PRO A 147      81.003  47.609 101.091  1.00  0.00           N
ATOM   2283  CD  PRO A 147      81.084  47.689  99.630  1.00  0.00           C
ATOM   2286  CA  PRO A 147      81.453  46.309 101.539  1.00  0.00           C
ATOM   2288  CB  PRO A 147      81.303  45.399 100.311  1.00  0.00           C
ATOM   2291  CG  PRO A 147      80.684  46.279  99.210  1.00  0.00           C
ATOM   2294  C   PRO A 147      82.882  46.449 101.959  1.00  0.00           C
ATOM   2295  O   PRO A 147      83.694  47.039 101.250  1.00  0.00           O
ATOM   2296  N   ARG A 148      83.214  45.898 103.130  1.00  0.00           N
ATOM   2298  CA  ARG A 148      84.564  45.539 103.510  1.00  0.00           C
ATOM   2300  CB  ARG A 148      85.333  44.768 102.400  1.00  0.00           C
ATOM   2303  CG  ARG A 148      84.604  43.489 101.929  1.00  0.00           C
ATOM   2306  CD  ARG A 148      85.174  42.839 100.660  1.00  0.00           C
ATOM   2309  NE  ARG A 148      84.263  43.109  99.499  1.00  0.00           N
ATOM   2311  CZ  ARG A 148      84.394  44.119  98.680  1.00  0.00           C
ATOM   2312  NH1 ARG A 148      85.154  45.149  98.909  1.00  0.00           N
ATOM   2315  NH2 ARG A 148      83.824  44.009  97.500  1.00  0.00           N
ATOM   2318  C   ARG A 148      85.314  46.749 104.061  1.00  0.00           C
ATOM   2319  O   ARG A 148      86.534  46.849 103.979  1.00  0.00           O
ATOM   2320  N   GLY A 149      84.564  47.729 104.620  1.00  0.00           N
ATOM   2322  CA  GLY A 149      85.144  48.969 105.110  1.00  0.00           C
ATOM   2325  C   GLY A 149      85.583  49.879 103.990  1.00  0.00           C
ATOM   2326  O   GLY A 149      86.553  50.609 104.109  1.00  0.00           O
ATOM   2327  N   LYS A 150      84.864  49.879 102.859  1.00  0.00           N
ATOM   2329  CA  LYS A 150      85.114  50.819 101.780  1.00  0.00           C
ATOM   2331  CB  LYS A 150      84.163  50.539 100.600  1.00  0.00           C
ATOM   2334  CG  LYS A 150      84.294  51.549  99.450  1.00  0.00           C
ATOM   2337  CD  LYS A 150      83.393  51.199  98.270  1.00  0.00           C
ATOM   2340  CE  LYS A 150      83.703  52.049  97.040  1.00  0.00           C
ATOM   2343  NZ  LYS A 150      82.982  51.509  95.880  1.00  0.00           N
ATOM   2347  C   LYS A 150      84.953  52.268 102.209  1.00  0.00           C
ATOM   2348  O   LYS A 150      85.804  53.129 101.940  1.00  0.00           O
ATOM   2349  N   TYR A 151      83.874  52.529 102.969  1.00  0.00           N
ATOM   2351  CA  TYR A 151      83.644  53.789 103.620  1.00  0.00           C
ATOM   2353  CB  TYR A 151      82.273  54.409 103.240  1.00  0.00           C
ATOM   2356  CG  TYR A 151      82.194  54.599 101.740  1.00  0.00           C
ATOM   2357  CD1 TYR A 151      82.904  55.639 101.120  1.00  0.00           C
ATOM   2359  CE1 TYR A 151      82.833  55.819  99.730  1.00  0.00           C
ATOM   2361  CZ  TYR A 151      82.034  54.979  98.950  1.00  0.00           C
ATOM   2362  OH  TYR A 151      81.964  55.169  97.560  1.00  0.00           O
ATOM   2364  CD2 TYR A 151      81.383  53.759 100.951  1.00  0.00           C
ATOM   2366  CE2 TYR A 151      81.303  53.959  99.561  1.00  0.00           C
ATOM   2368  C   TYR A 151      83.663  53.559 105.121  1.00  0.00           C
ATOM   2369  O   TYR A 151      82.973  52.689 105.660  1.00  0.00           O
ATOM   2370  N   MET A 152      84.464  54.359 105.849  1.00  0.00           N
ATOM   2372  CA  MET A 152      84.592  54.279 107.290  1.00  0.00           C
ATOM   2374  CB  MET A 152      85.793  53.409 107.750  1.00  0.00           C
ATOM   2377  CG  MET A 152      85.784  51.979 107.169  1.00  0.00           C
ATOM   2380  SD  MET A 152      87.054  50.899 107.869  1.00  0.00           S
ATOM   2381  CE  MET A 152      86.303  50.539 109.480  1.00  0.00           C
ATOM   2385  C   MET A 152      84.844  55.699 107.759  1.00  0.00           C
ATOM   2386  O   MET A 152      85.324  56.499 106.940  1.00  0.00           O
ATOM   2387  N   PRO A 153      84.534  56.059 109.000  1.00  0.00           N
ATOM   2388  CD  PRO A 153      83.834  55.219 109.960  1.00  0.00           C
ATOM   2391  CA  PRO A 153      84.993  57.299 109.599  1.00  0.00           C
ATOM   2393  CB  PRO A 153      84.574  57.219 111.070  1.00  0.00           C
ATOM   2396  CG  PRO A 153      83.454  56.179 111.059  1.00  0.00           C
ATOM   2399  C   PRO A 153      86.483  57.459 109.440  1.00  0.00           C
ATOM   2400  O   PRO A 153      87.243  56.569 109.820  1.00  0.00           O
ATOM   2401  N   GLY A 154      86.914  58.578 108.839  1.00  0.00           N
ATOM   2403  CA  GLY A 154      88.314  58.769 108.570  1.00  0.00           C
ATOM   2406  C   GLY A 154      88.813  58.109 107.349  1.00  0.00           C
ATOM   2407  O   GLY A 154      89.993  57.799 107.239  1.00  0.00           O
ATOM   2408  N   LYS A 155      87.924  57.899 106.390  1.00  0.00           N
ATOM   2410  CA  LYS A 155      88.243  57.799 104.989  1.00  0.00           C
ATOM   2412  CB  LYS A 155      87.654  56.539 104.340  1.00  0.00           C
ATOM   2415  CG  LYS A 155      88.304  55.289 104.930  1.00  0.00           C
ATOM   2418  CD  LYS A 155      87.973  54.039 104.100  1.00  0.00           C
ATOM   2421  CE  LYS A 155      88.813  52.859 104.580  1.00  0.00           C
ATOM   2424  NZ  LYS A 155      88.943  51.819 103.550  1.00  0.00           N
ATOM   2428  C   LYS A 155      87.674  59.029 104.340  1.00  0.00           C
ATOM   2429  O   LYS A 155      86.663  59.558 104.841  1.00  0.00           O
ATOM   2430  N   PRO A 156      88.262  59.599 103.290  1.00  0.00           N
ATOM   2431  CD  PRO A 156      89.583  59.229 102.789  1.00  0.00           C
ATOM   2434  CA  PRO A 156      87.574  60.488 102.360  1.00  0.00           C
ATOM   2436  CB  PRO A 156      88.554  60.649 101.199  1.00  0.00           C
ATOM   2439  CG  PRO A 156      89.913  60.359 101.829  1.00  0.00           C
ATOM   2442  C   PRO A 156      86.173  60.039 101.970  1.00  0.00           C
ATOM   2443  O   PRO A 156      85.874  58.849 102.020  1.00  0.00           O
ATOM   2444  N   ALA A 157      85.264  60.989 101.701  1.00  0.00           N
ATOM   2446  CA  ALA A 157      83.874  60.738 101.329  1.00  0.00           C
ATOM   2448  CB  ALA A 157      83.784  59.968 100.000  1.00  0.00           C
ATOM   2452  C   ALA A 157      82.994  60.099 102.410  1.00  0.00           C
ATOM   2453  O   ALA A 157      81.833  59.759 102.169  1.00  0.00           O
ATOM   2454  N   TRP A 158      83.473  59.999 103.680  1.00  0.00           N
ATOM   2456  CA  TRP A 158      82.674  59.529 104.800  1.00  0.00           C
ATOM   2458  CB  TRP A 158      83.473  59.479 106.150  1.00  0.00           C
ATOM   2461  CG  TRP A 158      82.644  59.059 107.330  1.00  0.00           C
ATOM   2462  CD1 TRP A 158      82.152  59.849 108.340  1.00  0.00           C
ATOM   2464  NE1 TRP A 158      81.203  59.159 109.070  1.00  0.00           N
ATOM   2466  CE2 TRP A 158      81.114  57.889 108.570  1.00  0.00           C
ATOM   2467  CD2 TRP A 158      81.973  57.789 107.460  1.00  0.00           C
ATOM   2468  CE3 TRP A 158      81.984  56.619 106.701  1.00  0.00           C
ATOM   2470  CZ3 TRP A 158      81.213  55.539 107.120  1.00  0.00           C
ATOM   2472  CZ2 TRP A 158      80.333  56.819 108.969  1.00  0.00           C
ATOM   2474  CH2 TRP A 158      80.404  55.629 108.240  1.00  0.00           C
ATOM   2476  C   TRP A 158      81.424  60.349 105.019  1.00  0.00           C
ATOM   2477  O   TRP A 158      80.342  59.789 105.149  1.00  0.00           O
ATOM   2478  N   TYR A 159      81.504  61.689 105.009  1.00  0.00           N
ATOM   2480  CA  TYR A 159      80.354  62.559 105.210  1.00  0.00           C
ATOM   2482  CB  TYR A 159      80.774  64.059 105.270  1.00  0.00           C
ATOM   2485  CG  TYR A 159      81.084  64.698 103.930  1.00  0.00           C
ATOM   2486  CD1 TYR A 159      82.374  64.639 103.380  1.00  0.00           C
ATOM   2488  CE1 TYR A 159      82.644  65.228 102.130  1.00  0.00           C
ATOM   2490  CZ  TYR A 159      81.623  65.889 101.430  1.00  0.00           C
ATOM   2491  OH  TYR A 159      81.872  66.478 100.180  1.00  0.00           O
ATOM   2493  CD2 TYR A 159      80.074  65.379 103.240  1.00  0.00           C
ATOM   2495  CE2 TYR A 159      80.342  65.969 101.990  1.00  0.00           C
ATOM   2497  C   TYR A 159      79.254  62.299 104.160  1.00  0.00           C
ATOM   2498  O   TYR A 159      78.074  62.219 104.480  1.00  0.00           O
ATOM   2499  N   MET A 160      79.664  62.099 102.880  1.00  0.00           N
ATOM   2501  CA  MET A 160      78.803  61.699 101.780  1.00  0.00           C
ATOM   2503  CB  MET A 160      79.604  61.609 100.451  1.00  0.00           C
ATOM   2506  CG  MET A 160      80.254  62.939 100.019  1.00  0.00           C
ATOM   2509  SD  MET A 160      81.404  62.799  98.620  1.00  0.00           S
ATOM   2510  CE  MET A 160      80.214  62.509  97.290  1.00  0.00           C
ATOM   2514  C   MET A 160      78.114  60.359 102.020  1.00  0.00           C
ATOM   2515  O   MET A 160      76.904  60.249 101.889  1.00  0.00           O
ATOM   2516  N   TYR A 161      78.842  59.319 102.439  1.00  0.00           N
ATOM   2518  CA  TYR A 161      78.243  58.058 102.850  1.00  0.00           C
ATOM   2520  CB  TYR A 161      79.374  56.988 102.969  1.00  0.00           C
ATOM   2523  CG  TYR A 161      78.834  55.629 103.360  1.00  0.00           C
ATOM   2524  CD1 TYR A 161      78.294  54.759 102.390  1.00  0.00           C
ATOM   2526  CE1 TYR A 161      77.743  53.529 102.780  1.00  0.00           C
ATOM   2528  CZ  TYR A 161      77.764  53.149 104.130  1.00  0.00           C
ATOM   2529  OH  TYR A 161      77.184  51.929 104.529  1.00  0.00           O
ATOM   2531  CD2 TYR A 161      78.864  55.219 104.701  1.00  0.00           C
ATOM   2533  CE2 TYR A 161      78.343  53.989 105.079  1.00  0.00           C
ATOM   2535  C   TYR A 161      77.334  58.149 104.090  1.00  0.00           C
ATOM   2536  O   TYR A 161      76.244  57.559 104.130  1.00  0.00           O
ATOM   2537  N   ASP A 162      77.754  58.899 105.130  1.00  0.00           N
ATOM   2539  CA  ASP A 162      77.074  59.069 106.399  1.00  0.00           C
ATOM   2541  CB  ASP A 162      78.044  59.739 107.419  1.00  0.00           C
ATOM   2544  CG  ASP A 162      77.684  59.479 108.880  1.00  0.00           C
ATOM   2545  OD1 ASP A 162      76.944  58.499 109.149  1.00  0.00           O
ATOM   2546  OD2 ASP A 162      78.273  60.189 109.750  1.00  0.00           O
ATOM   2547  C   ASP A 162      75.703  59.768 106.280  1.00  0.00           C
ATOM   2548  O   ASP A 162      74.724  59.399 106.921  1.00  0.00           O
ATOM   2549  N   SER A 163      75.574  60.749 105.350  1.00  0.00           N
ATOM   2551  CA  SER A 163      74.324  61.429 105.049  1.00  0.00           C
ATOM   2553  CB  SER A 163      74.484  62.669 104.100  1.00  0.00           C
ATOM   2556  OG  SER A 163      74.864  62.359 102.759  1.00  0.00           O
ATOM   2558  C   SER A 163      73.234  60.499 104.520  1.00  0.00           C
ATOM   2559  O   SER A 163      72.044  60.709 104.739  1.00  0.00           O
ATOM   2560  N   CYS A 164      73.654  59.419 103.850  1.00  0.00           N
ATOM   2562  CA  CYS A 164      72.824  58.419 103.209  1.00  0.00           C
ATOM   2564  CB  CYS A 164      73.544  57.869 101.959  1.00  0.00           C
ATOM   2567  SG  CYS A 164      74.014  59.149 100.760  1.00  0.00           S
ATOM   2569  C   CYS A 164      72.553  57.239 104.130  1.00  0.00           C
ATOM   2570  O   CYS A 164      71.424  56.808 104.310  1.00  0.00           O
ATOM   2571  N   GLN A 165      73.624  56.669 104.739  1.00  0.00           N
ATOM   2573  CA  GLN A 165      73.584  55.379 105.410  1.00  0.00           C
ATOM   2575  CB  GLN A 165      75.053  54.929 105.671  1.00  0.00           C
ATOM   2578  CG  GLN A 165      75.824  55.689 106.780  1.00  0.00           C
ATOM   2581  CD  GLN A 165      75.874  54.949 108.109  1.00  0.00           C
ATOM   2582  OE1 GLN A 165      75.654  53.739 108.179  1.00  0.00           O
ATOM   2583  NE2 GLN A 165      76.163  55.689 109.201  1.00  0.00           N
ATOM   2586  C   GLN A 165      72.854  55.529 106.719  1.00  0.00           C
ATOM   2587  O   GLN A 165      72.294  54.579 107.279  1.00  0.00           O
ATOM   2588  N   SER A 166      72.784  56.799 107.180  1.00  0.00           N
ATOM   2590  CA  SER A 166      72.164  57.179 108.419  1.00  0.00           C
ATOM   2592  CB  SER A 166      72.592  58.569 108.979  1.00  0.00           C
ATOM   2595  OG  SER A 166      72.164  59.679 108.190  1.00  0.00           O
ATOM   2597  C   SER A 166      70.664  57.169 108.330  1.00  0.00           C
ATOM   2598  O   SER A 166      70.014  57.209 109.370  1.00  0.00           O
ATOM   2599  N   LYS A 167      70.084  57.139 107.110  1.00  0.00           N
ATOM   2601  CA  LYS A 167      68.644  57.128 106.899  1.00  0.00           C
ATOM   2603  CB  LYS A 167      68.264  57.229 105.410  1.00  0.00           C
ATOM   2606  CG  LYS A 167      68.624  58.589 104.800  1.00  0.00           C
ATOM   2609  CD  LYS A 167      68.194  58.718 103.340  1.00  0.00           C
ATOM   2612  CE  LYS A 167      68.534  60.099 102.789  1.00  0.00           C
ATOM   2615  NZ  LYS A 167      67.914  60.319 101.479  1.00  0.00           N
ATOM   2619  C   LYS A 167      67.954  55.939 107.530  1.00  0.00           C
ATOM   2620  O   LYS A 167      68.434  54.809 107.509  1.00  0.00           O
ATOM   2621  N   ARG A 168      66.784  56.189 108.139  1.00  0.00           N
ATOM   2623  CA  ARG A 168      65.964  55.149 108.720  1.00  0.00           C
ATOM   2625  CB  ARG A 168      65.824  55.409 110.240  1.00  0.00           C
ATOM   2628  CG  ARG A 168      67.174  55.449 110.989  1.00  0.00           C
ATOM   2631  CD  ARG A 168      67.794  54.049 111.120  1.00  0.00           C
ATOM   2634  NE  ARG A 168      69.234  54.059 110.730  1.00  0.00           N
ATOM   2636  CZ  ARG A 168      69.983  52.969 110.811  1.00  0.00           C
ATOM   2637  NH1 ARG A 168      69.514  51.789 111.140  1.00  0.00           N
ATOM   2640  NH2 ARG A 168      71.254  53.129 110.530  1.00  0.00           N
ATOM   2643  C   ARG A 168      64.614  55.139 108.039  1.00  0.00           C
ATOM   2644  O   ARG A 168      63.694  54.419 108.451  1.00  0.00           O
ATOM   2645  N   SER A 169      64.514  55.899 106.929  1.00  0.00           N
ATOM   2647  CA  SER A 169      63.444  55.869 105.940  1.00  0.00           C
ATOM   2649  CB  SER A 169      63.494  56.999 104.860  1.00  0.00           C
ATOM   2652  OG  SER A 169      64.773  57.159 104.249  1.00  0.00           O
ATOM   2654  C   SER A 169      63.294  54.509 105.311  1.00  0.00           C
ATOM   2655  O   SER A 169      64.214  53.689 105.280  1.00  0.00           O
ATOM   2656  N   ASP A 170      62.084  54.159 104.870  1.00  0.00           N
ATOM   2658  CA  ASP A 170      61.784  52.909 104.189  1.00  0.00           C
ATOM   2660  CB  ASP A 170      60.234  52.909 104.039  1.00  0.00           C
ATOM   2663  CG  ASP A 170      59.604  51.599 103.629  1.00  0.00           C
ATOM   2664  OD1 ASP A 170      60.024  50.969 102.640  1.00  0.00           O
ATOM   2665  OD2 ASP A 170      58.594  51.249 104.319  1.00  0.00           O
ATOM   2666  C   ASP A 170      62.564  52.749 102.880  1.00  0.00           C
ATOM   2667  O   ASP A 170      63.234  51.738 102.640  1.00  0.00           O
ATOM   2668  N   SER A 171      62.614  53.829 102.080  1.00  0.00           N
ATOM   2670  CA  SER A 171      63.334  53.879 100.811  1.00  0.00           C
ATOM   2672  CB  SER A 171      62.394  54.329  99.660  1.00  0.00           C
ATOM   2675  OG  SER A 171      61.344  53.378  99.450  1.00  0.00           O
ATOM   2677  C   SER A 171      64.464  54.889 100.880  1.00  0.00           C
ATOM   2678  O   SER A 171      64.274  55.999 101.390  1.00  0.00           O
ATOM   2679  N   ILE A 172      65.694  54.549 100.410  1.00  0.00           N
ATOM   2681  CA  ILE A 172      66.904  55.399 100.490  1.00  0.00           C
ATOM   2683  CB  ILE A 172      68.154  54.628 100.060  1.00  0.00           C
ATOM   2685  CG2 ILE A 172      68.203  54.429  98.529  1.00  0.00           C
ATOM   2689  CG1 ILE A 172      69.453  55.299 100.569  1.00  0.00           C
ATOM   2692  CD  ILE A 172      69.854  54.959 102.010  1.00  0.00           C
ATOM   2696  C   ILE A 172      66.813  56.749  99.760  1.00  0.00           C
ATOM   2697  O   ILE A 172      67.334  57.789 100.200  1.00  0.00           O
ATOM   2698  N   GLY A 173      66.114  56.759  98.610  1.00  0.00           N
ATOM   2700  CA  GLY A 173      65.834  57.919  97.771  1.00  0.00           C
ATOM   2703  C   GLY A 173      66.794  58.179  96.630  1.00  0.00           C
ATOM   2704  O   GLY A 173      67.934  57.719  96.609  1.00  0.00           O
ATOM   2705  N   VAL A 174      66.334  58.979  95.649  1.00  0.00           N
ATOM   2707  CA  VAL A 174      67.004  59.349  94.399  1.00  0.00           C
ATOM   2709  CB  VAL A 174      66.124  60.279  93.529  1.00  0.00           C
ATOM   2711  CG1 VAL A 174      65.824  61.639  94.189  1.00  0.00           C
ATOM   2715  CG2 VAL A 174      66.784  60.499  92.150  1.00  0.00           C
ATOM   2719  C   VAL A 174      68.364  59.979  94.590  1.00  0.00           C
ATOM   2720  O   VAL A 174      69.324  59.709  93.880  1.00  0.00           O
ATOM   2721  N   LEU A 175      68.504  60.829  95.620  1.00  0.00           N
ATOM   2723  CA  LEU A 175      69.754  61.529  95.860  1.00  0.00           C
ATOM   2725  CB  LEU A 175      69.604  62.799  96.740  1.00  0.00           C
ATOM   2728  CG  LEU A 175      68.784  63.969  96.160  1.00  0.00           C
ATOM   2730  CD1 LEU A 175      68.834  65.139  97.160  1.00  0.00           C
ATOM   2734  CD2 LEU A 175      69.313  64.429  94.790  1.00  0.00           C
ATOM   2738  C   LEU A 175      70.814  60.619  96.469  1.00  0.00           C
ATOM   2739  O   LEU A 175      71.953  61.039  96.600  1.00  0.00           O
ATOM   2740  N   CYS A 176      70.454  59.369  96.850  1.00  0.00           N
ATOM   2742  CA  CYS A 176      71.414  58.399  97.360  1.00  0.00           C
ATOM   2744  CB  CYS A 176      70.904  57.669  98.629  1.00  0.00           C
ATOM   2747  SG  CYS A 176      70.724  58.739 100.100  1.00  0.00           S
ATOM   2749  C   CYS A 176      71.714  57.328  96.320  1.00  0.00           C
ATOM   2750  O   CYS A 176      72.654  56.549  96.490  1.00  0.00           O
ATOM   2751  N   SER A 177      70.964  57.268  95.200  1.00  0.00           N
ATOM   2753  CA  SER A 177      71.044  56.139  94.280  1.00  0.00           C
ATOM   2755  CB  SER A 177      69.654  55.749  93.680  1.00  0.00           C
ATOM   2758  OG  SER A 177      69.074  56.789  92.899  1.00  0.00           O
ATOM   2760  C   SER A 177      72.034  56.399  93.160  1.00  0.00           C
ATOM   2761  O   SER A 177      71.924  55.839  92.069  1.00  0.00           O
ATOM   2762  N   ALA A 178      73.044  57.259  93.410  1.00  0.00           N
ATOM   2764  CA  ALA A 178      74.084  57.599  92.460  1.00  0.00           C
ATOM   2766  CB  ALA A 178      74.534  59.069  92.621  1.00  0.00           C
ATOM   2770  C   ALA A 178      75.274  56.679  92.570  1.00  0.00           C
ATOM   2771  O   ALA A 178      75.883  56.549  93.629  1.00  0.00           O
ATOM   2772  N   VAL A 179      75.654  56.018  91.460  1.00  0.00           N
ATOM   2774  CA  VAL A 179      76.904  55.279  91.360  1.00  0.00           C
ATOM   2776  CB  VAL A 179      77.004  54.529  90.040  1.00  0.00           C
ATOM   2778  CG1 VAL A 179      78.314  53.718  89.970  1.00  0.00           C
ATOM   2782  CG2 VAL A 179      75.773  53.609  89.939  1.00  0.00           C
ATOM   2786  C   VAL A 179      78.124  56.159  91.500  1.00  0.00           C
ATOM   2787  O   VAL A 179      79.024  55.929  92.309  1.00  0.00           O
ATOM   2788  N   PHE A 180      78.144  57.268  90.749  1.00  0.00           N
ATOM   2790  CA  PHE A 180      79.194  58.249  90.800  1.00  0.00           C
ATOM   2792  CB  PHE A 180      79.724  58.509  89.359  1.00  0.00           C
ATOM   2795  CG  PHE A 180      81.114  59.099  89.359  1.00  0.00           C
ATOM   2796  CD1 PHE A 180      81.353  60.419  89.779  1.00  0.00           C
ATOM   2798  CE1 PHE A 180      82.654  60.948  89.739  1.00  0.00           C
ATOM   2800  CZ  PHE A 180      83.713  60.159  89.289  1.00  0.00           C
ATOM   2802  CD2 PHE A 180      82.183  58.329  88.899  1.00  0.00           C
ATOM   2804  CE2 PHE A 180      83.484  58.839  88.871  1.00  0.00           C
ATOM   2806  C   PHE A 180      78.564  59.488  91.399  1.00  0.00           C
ATOM   2807  O   PHE A 180      77.504  59.949  90.970  1.00  0.00           O
ATOM   2808  N   TRP A 181      79.194  60.049  92.439  1.00  0.00           N
ATOM   2810  CA  TRP A 181      78.733  61.249  93.069  1.00  0.00           C
ATOM   2812  CB  TRP A 181      77.964  60.948  94.380  1.00  0.00           C
ATOM   2815  CG  TRP A 181      77.413  62.099  95.170  1.00  0.00           C
ATOM   2816  CD1 TRP A 181      77.284  63.429  94.849  1.00  0.00           C
ATOM   2818  NE1 TRP A 181      76.794  64.119  95.930  1.00  0.00           N
ATOM   2820  CE2 TRP A 181      76.594  63.259  96.959  1.00  0.00           C
ATOM   2821  CD2 TRP A 181      76.964  61.969  96.530  1.00  0.00           C
ATOM   2822  CE3 TRP A 181      76.854  60.889  97.400  1.00  0.00           C
ATOM   2824  CZ3 TRP A 181      76.374  61.129  98.699  1.00  0.00           C
ATOM   2826  CZ2 TRP A 181      76.114  63.489  98.240  1.00  0.00           C
ATOM   2828  CH2 TRP A 181      76.023  62.398  99.109  1.00  0.00           C
ATOM   2830  C   TRP A 181      79.944  62.109  93.311  1.00  0.00           C
ATOM   2831  O   TRP A 181      80.964  61.659  93.839  1.00  0.00           O
ATOM   2832  N   SER A 182      79.904  63.378  92.880  1.00  0.00           N
ATOM   2834  CA  SER A 182      81.003  64.279  93.090  1.00  0.00           C
ATOM   2836  CB  SER A 182      81.704  64.659  91.780  1.00  0.00           C
ATOM   2839  OG  SER A 182      82.864  65.459  92.029  1.00  0.00           O
ATOM   2841  C   SER A 182      80.504  65.529  93.750  1.00  0.00           C
ATOM   2842  O   SER A 182      79.493  66.099  93.360  1.00  0.00           O
ATOM   2843  N   GLN A 183      81.243  65.999  94.760  1.00  0.00           N
ATOM   2845  CA  GLN A 183      81.073  67.319  95.299  1.00  0.00           C
ATOM   2847  CB  GLN A 183      80.793  67.238  96.810  1.00  0.00           C
ATOM   2850  CG  GLN A 183      79.453  66.539  97.130  1.00  0.00           C
ATOM   2853  CD  GLN A 183      78.744  67.238  98.279  1.00  0.00           C
ATOM   2854  OE1 GLN A 183      79.324  67.479  99.340  1.00  0.00           O
ATOM   2855  NE2 GLN A 183      77.464  67.619  98.069  1.00  0.00           N
ATOM   2858  C   GLN A 183      82.323  68.119  95.030  1.00  0.00           C
ATOM   2859  O   GLN A 183      82.504  69.219  95.550  1.00  0.00           O
ATOM   2860  N   ASN A 184      83.223  67.619  94.170  1.00  0.00           N
ATOM   2862  CA  ASN A 184      84.473  68.269  93.871  1.00  0.00           C
ATOM   2864  CB  ASN A 184      85.454  67.179  93.330  1.00  0.00           C
ATOM   2867  CG  ASN A 184      86.872  67.679  93.079  1.00  0.00           C
ATOM   2868  OD1 ASN A 184      87.374  67.639  91.950  1.00  0.00           O
ATOM   2869  ND2 ASN A 184      87.534  68.129  94.170  1.00  0.00           N
ATOM   2872  C   ASN A 184      84.294  69.438  92.899  1.00  0.00           C
ATOM   2873  O   ASN A 184      84.023  69.249  91.719  1.00  0.00           O
ATOM   2874  N   ASN A 185      84.503  70.699  93.380  1.00  0.00           N
ATOM   2876  CA  ASN A 185      84.714  71.829  92.489  1.00  0.00           C
ATOM   2878  CB  ASN A 185      84.944  73.188  93.220  1.00  0.00           C
ATOM   2881  CG  ASN A 185      83.734  73.669  94.009  1.00  0.00           C
ATOM   2882  OD1 ASN A 185      82.574  73.299  93.780  1.00  0.00           O
ATOM   2883  ND2 ASN A 185      84.004  74.539  95.009  1.00  0.00           N
ATOM   2886  C   ASN A 185      85.914  71.629  91.570  1.00  0.00           C
ATOM   2887  O   ASN A 185      87.034  71.389  92.020  1.00  0.00           O
ATOM   2888  N   GLY A 186      85.693  71.729  90.250  1.00  0.00           N
ATOM   2890  CA  GLY A 186      86.714  71.499  89.240  1.00  0.00           C
ATOM   2893  C   GLY A 186      86.954  70.049  88.880  1.00  0.00           C
ATOM   2894  O   GLY A 186      88.024  69.729  88.360  1.00  0.00           O
ATOM   2895  N   LEU A 187      85.954  69.158  89.100  1.00  0.00           N
ATOM   2897  CA  LEU A 187      85.973  67.779  88.640  1.00  0.00           C
ATOM   2899  CB  LEU A 187      84.683  67.019  89.060  1.00  0.00           C
ATOM   2902  CG  LEU A 187      84.604  65.509  88.720  1.00  0.00           C
ATOM   2904  CD1 LEU A 187      85.294  64.659  89.790  1.00  0.00           C
ATOM   2908  CD2 LEU A 187      83.153  65.049  88.489  1.00  0.00           C
ATOM   2912  C   LEU A 187      86.124  67.709  87.120  1.00  0.00           C
ATOM   2913  O   LEU A 187      85.482  68.469  86.390  1.00  0.00           O
ATOM   2914  N   GLN A 188      86.984  66.819  86.600  1.00  0.00           N
ATOM   2916  CA  GLN A 188      87.113  66.589  85.180  1.00  0.00           C
ATOM   2918  CB  GLN A 188      88.454  67.149  84.639  1.00  0.00           C
ATOM   2921  CG  GLN A 188      88.554  68.689  84.690  1.00  0.00           C
ATOM   2924  CD  GLN A 188      89.904  69.179  84.140  1.00  0.00           C
ATOM   2925  OE1 GLN A 188      90.883  68.439  84.060  1.00  0.00           O
ATOM   2926  NE2 GLN A 188      89.974  70.479  83.790  1.00  0.00           N
ATOM   2929  C   GLN A 188      86.984  65.109  84.860  1.00  0.00           C
ATOM   2930  O   GLN A 188      87.784  64.289  85.310  1.00  0.00           O
ATOM   2931  N   LEU A 189      85.973  64.739  84.049  1.00  0.00           N
ATOM   2933  CA  LEU A 189      85.723  63.369  83.629  1.00  0.00           C
ATOM   2935  CB  LEU A 189      84.284  62.889  83.950  1.00  0.00           C
ATOM   2938  CG  LEU A 189      83.883  62.919  85.439  1.00  0.00           C
ATOM   2940  CD1 LEU A 189      82.463  62.369  85.609  1.00  0.00           C
ATOM   2944  CD2 LEU A 189      84.874  62.139  86.310  1.00  0.00           C
ATOM   2948  C   LEU A 189      85.902  63.259  82.120  1.00  0.00           C
ATOM   2949  O   LEU A 189      85.294  64.009  81.360  1.00  0.00           O
ATOM   2950  N   GLN A 190      86.744  62.309  81.660  1.00  0.00           N
ATOM   2952  CA  GLN A 190      86.954  62.119  80.240  1.00  0.00           C
ATOM   2954  CB  GLN A 190      88.113  63.039  79.750  1.00  0.00           C
ATOM   2957  CG  GLN A 190      88.584  62.809  78.300  1.00  0.00           C
ATOM   2960  CD  GLN A 190      89.694  63.759  77.860  1.00  0.00           C
ATOM   2961  OE1 GLN A 190      90.824  63.339  77.620  1.00  0.00           O
ATOM   2962  NE2 GLN A 190      89.384  65.069  77.700  1.00  0.00           N
ATOM   2965  C   GLN A 190      87.164  60.669  79.810  1.00  0.00           C
ATOM   2966  O   GLN A 190      87.994  59.959  80.369  1.00  0.00           O
ATOM   2967  N   ASN A 191      86.443  60.199  78.770  1.00  0.00           N
ATOM   2969  CA  ASN A 191      86.784  58.979  78.030  1.00  0.00           C
ATOM   2971  CB  ASN A 191      88.234  59.009  77.470  1.00  0.00           C
ATOM   2974  CG  ASN A 191      88.464  58.019  76.330  1.00  0.00           C
ATOM   2975  OD1 ASN A 191      87.644  57.899  75.411  1.00  0.00           O
ATOM   2976  ND2 ASN A 191      89.604  57.319  76.350  1.00  0.00           N
ATOM   2979  C   ASN A 191      86.424  57.709  78.799  1.00  0.00           C
ATOM   2980  O   ASN A 191      87.152  56.719  78.799  1.00  0.00           O
ATOM   2981  N   LEU A 192      85.273  57.709  79.490  1.00  0.00           N
ATOM   2983  CA  LEU A 192      84.854  56.619  80.340  1.00  0.00           C
ATOM   2985  CB  LEU A 192      85.443  56.699  81.789  1.00  0.00           C
ATOM   2988  CG  LEU A 192      85.333  58.049  82.549  1.00  0.00           C
ATOM   2990  CD1 LEU A 192      83.924  58.319  83.090  1.00  0.00           C
ATOM   2994  CD2 LEU A 192      86.334  58.079  83.720  1.00  0.00           C
ATOM   2998  C   LEU A 192      83.342  56.479  80.310  1.00  0.00           C
ATOM   2999  O   LEU A 192      82.624  57.339  79.820  1.00  0.00           O
ATOM   3000  N   THR A 193      82.814  55.349  80.800  1.00  0.00           N
ATOM   3002  CA  THR A 193      81.383  55.089  80.880  1.00  0.00           C
ATOM   3004  CB  THR A 193      80.973  53.789  80.200  1.00  0.00           C
ATOM   3006  OG1 THR A 193      81.294  53.869  78.819  1.00  0.00           O
ATOM   3008  CG2 THR A 193      79.464  53.509  80.350  1.00  0.00           C
ATOM   3012  C   THR A 193      80.964  54.979  82.320  1.00  0.00           C
ATOM   3013  O   THR A 193      81.544  54.219  83.090  1.00  0.00           O
ATOM   3014  N   ILE A 194      79.904  55.709  82.719  1.00  0.00           N
ATOM   3016  CA  ILE A 194      79.284  55.558  84.030  1.00  0.00           C
ATOM   3018  CB  ILE A 194      79.313  56.839  84.860  1.00  0.00           C
ATOM   3020  CG2 ILE A 194      78.614  56.599  86.220  1.00  0.00           C
ATOM   3024  CG1 ILE A 194      80.753  57.328  85.089  1.00  0.00           C
ATOM   3027  CD  ILE A 194      80.833  58.799  85.509  1.00  0.00           C
ATOM   3031  C   ILE A 194      77.864  55.089  83.820  1.00  0.00           C
ATOM   3032  O   ILE A 194      77.054  55.738  83.171  1.00  0.00           O
ATOM   3033  N   GLU A 195      77.534  53.909  84.380  1.00  0.00           N
ATOM   3035  CA  GLU A 195      76.254  53.269  84.160  1.00  0.00           C
ATOM   3037  CB  GLU A 195      76.404  52.019  83.249  1.00  0.00           C
ATOM   3040  CG  GLU A 195      75.064  51.369  82.859  1.00  0.00           C
ATOM   3043  CD  GLU A 195      75.194  50.199  81.889  1.00  0.00           C
ATOM   3044  OE1 GLU A 195      75.984  50.269  80.910  1.00  0.00           O
ATOM   3045  OE2 GLU A 195      74.484  49.199  82.139  1.00  0.00           O
ATOM   3046  C   GLU A 195      75.664  52.889  85.499  1.00  0.00           C
ATOM   3047  O   GLU A 195      76.334  52.339  86.360  1.00  0.00           O
ATOM   3048  N   ASN A 196      74.364  53.169  85.740  1.00  0.00           N
ATOM   3050  CA  ASN A 196      73.714  52.679  86.950  1.00  0.00           C
ATOM   3052  CB  ASN A 196      72.384  53.429  87.239  1.00  0.00           C
ATOM   3055  CG  ASN A 196      71.763  52.959  88.550  1.00  0.00           C
ATOM   3056  OD1 ASN A 196      71.074  51.939  88.570  1.00  0.00           O
ATOM   3057  ND2 ASN A 196      71.953  53.718  89.660  1.00  0.00           N
ATOM   3060  C   ASN A 196      73.604  51.139  87.040  1.00  0.00           C
ATOM   3061  O   ASN A 196      73.754  50.549  88.100  1.00  0.00           O
ATOM   3062  N   THR A 197      73.324  50.449  85.919  1.00  0.00           N
ATOM   3064  CA  THR A 197      73.254  48.989  85.811  1.00  0.00           C
ATOM   3066  CB  THR A 197      74.504  48.139  86.091  1.00  0.00           C
ATOM   3068  OG1 THR A 197      74.784  47.899  87.470  1.00  0.00           O
ATOM   3070  CG2 THR A 197      75.754  48.759  85.460  1.00  0.00           C
ATOM   3074  C   THR A 197      72.023  48.349  86.450  1.00  0.00           C
ATOM   3075  O   THR A 197      71.813  47.149  86.350  1.00  0.00           O
ATOM   3076  N   LEU A 198      71.054  49.149  86.970  1.00  0.00           N
ATOM   3078  CA  LEU A 198      69.764  48.629  87.400  1.00  0.00           C
ATOM   3080  CB  LEU A 198      69.174  49.589  88.440  1.00  0.00           C
ATOM   3083  CG  LEU A 198      67.854  49.199  89.130  1.00  0.00           C
ATOM   3085  CD1 LEU A 198      68.044  48.129  90.189  1.00  0.00           C
ATOM   3089  CD2 LEU A 198      67.294  50.439  89.760  1.00  0.00           C
ATOM   3093  C   LEU A 198      68.784  48.589  86.231  1.00  0.00           C
ATOM   3094  O   LEU A 198      67.592  48.339  86.299  1.00  0.00           O
ATOM   3095  N   GLY A 199      69.294  48.899  85.040  1.00  0.00           N
ATOM   3097  CA  GLY A 199      68.454  49.109  83.899  1.00  0.00           C
ATOM   3100  C   GLY A 199      67.794  47.839  83.430  1.00  0.00           C
ATOM   3101  O   GLY A 199      68.454  46.839  83.179  1.00  0.00           O
ATOM   3102  N   ASP A 200      66.454  47.889  83.311  1.00  0.00           N
ATOM   3104  CA  ASP A 200      65.614  46.859  82.719  1.00  0.00           C
ATOM   3106  CB  ASP A 200      66.084  46.429  81.280  1.00  0.00           C
ATOM   3109  CG  ASP A 200      66.294  47.599  80.320  1.00  0.00           C
ATOM   3110  OD1 ASP A 200      66.084  48.779  80.679  1.00  0.00           O
ATOM   3111  OD2 ASP A 200      66.763  47.369  79.161  1.00  0.00           O
ATOM   3112  C   ASP A 200      65.284  45.729  83.731  1.00  0.00           C
ATOM   3113  O   ASP A 200      64.394  44.919  83.520  1.00  0.00           O
ATOM   3114  N   SER A 201      65.894  45.738  84.949  1.00  0.00           N
ATOM   3116  CA  SER A 201      65.624  44.749  86.000  1.00  0.00           C
ATOM   3118  CB  SER A 201      66.813  44.578  86.999  1.00  0.00           C
ATOM   3121  OG  SER A 201      67.133  45.769  87.710  1.00  0.00           O
ATOM   3123  C   SER A 201      64.464  45.149  86.880  1.00  0.00           C
ATOM   3124  O   SER A 201      64.074  44.439  87.810  1.00  0.00           O
ATOM   3125  N   VAL A 202      63.884  46.329  86.630  1.00  0.00           N
ATOM   3127  CA  VAL A 202      62.774  46.879  87.360  1.00  0.00           C
ATOM   3129  CB  VAL A 202      63.164  48.049  88.260  1.00  0.00           C
ATOM   3131  CG1 VAL A 202      64.164  47.609  89.340  1.00  0.00           C
ATOM   3135  CG2 VAL A 202      63.774  49.189  87.439  1.00  0.00           C
ATOM   3139  C   VAL A 202      61.764  47.359  86.360  1.00  0.00           C
ATOM   3140  O   VAL A 202      62.084  47.709  85.229  1.00  0.00           O
ATOM   3141  N   ASP A 203      60.484  47.389  86.770  1.00  0.00           N
ATOM   3143  CA  ASP A 203      59.374  47.769  85.930  1.00  0.00           C
ATOM   3145  CB  ASP A 203      58.044  47.349  86.660  1.00  0.00           C
ATOM   3148  CG  ASP A 203      57.684  48.199  87.859  1.00  0.00           C
ATOM   3149  OD1 ASP A 203      58.234  49.319  88.020  1.00  0.00           O
ATOM   3150  OD2 ASP A 203      56.804  47.809  88.660  1.00  0.00           O
ATOM   3151  C   ASP A 203      59.424  49.209  85.429  1.00  0.00           C
ATOM   3152  O   ASP A 203      60.243  50.049  85.830  1.00  0.00           O
ATOM   3153  N   ALA A 204      58.474  49.539  84.529  1.00  0.00           N
ATOM   3155  CA  ALA A 204      58.094  50.869  84.109  1.00  0.00           C
ATOM   3157  CB  ALA A 204      57.124  50.719  82.939  1.00  0.00           C
ATOM   3161  C   ALA A 204      57.414  51.699  85.200  1.00  0.00           C
ATOM   3162  O   ALA A 204      56.344  52.268  85.030  1.00  0.00           O
ATOM   3163  N   GLY A 205      58.024  51.709  86.390  1.00  0.00           N
ATOM   3165  CA  GLY A 205      57.564  52.429  87.560  1.00  0.00           C
ATOM   3168  C   GLY A 205      58.594  53.439  87.950  1.00  0.00           C
ATOM   3169  O   GLY A 205      59.444  53.829  87.150  1.00  0.00           O
ATOM   3170  N   ASN A 206      58.564  53.839  89.240  1.00  0.00           N
ATOM   3172  CA  ASN A 206      59.084  55.109  89.701  1.00  0.00           C
ATOM   3174  CB  ASN A 206      58.174  55.569  90.889  1.00  0.00           C
ATOM   3177  CG  ASN A 206      58.484  56.999  91.290  1.00  0.00           C
ATOM   3178  OD1 ASN A 206      58.364  57.919  90.480  1.00  0.00           O
ATOM   3179  ND2 ASN A 206      59.004  57.219  92.519  1.00  0.00           N
ATOM   3182  C   ASN A 206      60.554  55.049  90.140  1.00  0.00           C
ATOM   3183  O   ASN A 206      61.114  56.059  90.579  1.00  0.00           O
ATOM   3184  N   HIS A 207      61.204  53.869  90.009  1.00  0.00           N
ATOM   3186  CA  HIS A 207      62.564  53.529  90.429  1.00  0.00           C
ATOM   3188  CB  HIS A 207      62.944  52.169  89.790  1.00  0.00           C
ATOM   3191  CD2 HIS A 207      60.894  50.769  89.079  1.00  0.00           C
ATOM   3193  CG  HIS A 207      61.864  51.139  89.949  1.00  0.00           C
ATOM   3194  NE2 HIS A 207      60.074  49.898  89.750  1.00  0.00           N
ATOM   3196  ND1 HIS A 207      61.654  50.439  91.099  1.00  0.00           N
ATOM   3198  CE1 HIS A 207      60.564  49.698  90.970  1.00  0.00           C
ATOM   3200  C   HIS A 207      63.644  54.589  90.079  1.00  0.00           C
ATOM   3201  O   HIS A 207      64.084  54.669  88.920  1.00  0.00           O
ATOM   3202  N   PRO A 208      64.154  55.389  91.010  1.00  0.00           N
ATOM   3203  CD  PRO A 208      63.604  55.579  92.349  1.00  0.00           C
ATOM   3206  CA  PRO A 208      65.084  56.459  90.660  1.00  0.00           C
ATOM   3208  CB  PRO A 208      64.894  57.509  91.759  1.00  0.00           C
ATOM   3211  CG  PRO A 208      63.654  57.079  92.549  1.00  0.00           C
ATOM   3214  C   PRO A 208      66.514  55.929  90.639  1.00  0.00           C
ATOM   3215  O   PRO A 208      67.023  55.529  91.679  1.00  0.00           O
ATOM   3216  N   ALA A 209      67.164  55.899  89.470  1.00  0.00           N
ATOM   3218  CA  ALA A 209      68.484  55.339  89.310  1.00  0.00           C
ATOM   3220  CB  ALA A 209      68.394  54.159  88.330  1.00  0.00           C
ATOM   3224  C   ALA A 209      69.404  56.399  88.731  1.00  0.00           C
ATOM   3225  O   ALA A 209      69.224  56.808  87.589  1.00  0.00           O
ATOM   3226  N   VAL A 210      70.404  56.859  89.520  1.00  0.00           N
ATOM   3228  CA  VAL A 210      71.314  57.899  89.090  1.00  0.00           C
ATOM   3230  CB  VAL A 210      71.483  58.989  90.149  1.00  0.00           C
ATOM   3232  CG1 VAL A 210      72.434  60.089  89.630  1.00  0.00           C
ATOM   3236  CG2 VAL A 210      70.124  59.619  90.509  1.00  0.00           C
ATOM   3240  C   VAL A 210      72.644  57.249  88.731  1.00  0.00           C
ATOM   3241  O   VAL A 210      73.194  56.429  89.459  1.00  0.00           O
ATOM   3242  N   ALA A 211      73.203  57.559  87.560  1.00  0.00           N
ATOM   3244  CA  ALA A 211      74.484  56.999  87.169  1.00  0.00           C
ATOM   3246  CB  ALA A 211      74.493  56.789  85.639  1.00  0.00           C
ATOM   3250  C   ALA A 211      75.574  57.949  87.610  1.00  0.00           C
ATOM   3251  O   ALA A 211      76.504  57.589  88.319  1.00  0.00           O
ATOM   3252  N   LEU A 212      75.414  59.238  87.239  1.00  0.00           N
ATOM   3254  CA  LEU A 212      76.334  60.289  87.610  1.00  0.00           C
ATOM   3256  CB  LEU A 212      77.093  60.819  86.360  1.00  0.00           C
ATOM   3259  CG  LEU A 212      77.993  62.069  86.579  1.00  0.00           C
ATOM   3261  CD1 LEU A 212      79.084  61.849  87.630  1.00  0.00           C
ATOM   3265  CD2 LEU A 212      78.654  62.479  85.259  1.00  0.00           C
ATOM   3269  C   LEU A 212      75.584  61.409  88.290  1.00  0.00           C
ATOM   3270  O   LEU A 212      74.633  61.988  87.750  1.00  0.00           O
ATOM   3271  N   ARG A 213      76.014  61.759  89.520  1.00  0.00           N
ATOM   3273  CA  ARG A 213      75.614  62.969  90.189  1.00  0.00           C
ATOM   3275  CB  ARG A 213      74.944  62.669  91.549  1.00  0.00           C
ATOM   3278  CG  ARG A 213      74.604  63.909  92.410  1.00  0.00           C
ATOM   3281  CD  ARG A 213      73.894  63.549  93.710  1.00  0.00           C
ATOM   3284  NE  ARG A 213      73.854  64.768  94.569  1.00  0.00           N
ATOM   3286  CZ  ARG A 213      73.504  64.719  95.840  1.00  0.00           C
ATOM   3287  NH1 ARG A 213      73.004  63.639  96.390  1.00  0.00           N
ATOM   3290  NH2 ARG A 213      73.724  65.729  96.660  1.00  0.00           N
ATOM   3293  C   ARG A 213      76.794  63.899  90.369  1.00  0.00           C
ATOM   3294  O   ARG A 213      77.904  63.489  90.709  1.00  0.00           O
ATOM   3295  N   THR A 214      76.594  65.209  90.140  1.00  0.00           N
ATOM   3297  CA  THR A 214      77.644  66.179  90.380  1.00  0.00           C
ATOM   3299  CB  THR A 214      78.484  66.478  89.140  1.00  0.00           C
ATOM   3301  OG1 THR A 214      79.564  67.359  89.450  1.00  0.00           O
ATOM   3303  CG2 THR A 214      77.654  67.099  88.009  1.00  0.00           C
ATOM   3307  C   THR A 214      77.093  67.429  91.050  1.00  0.00           C
ATOM   3308  O   THR A 214      76.093  68.019  90.620  1.00  0.00           O
ATOM   3309  N   ASP A 215      77.733  67.829  92.169  1.00  0.00           N
ATOM   3311  CA  ASP A 215      77.343  68.939  93.020  1.00  0.00           C
ATOM   3313  CB  ASP A 215      77.124  68.439  94.480  1.00  0.00           C
ATOM   3316  CG  ASP A 215      76.184  67.259  94.680  1.00  0.00           C
ATOM   3317  OD1 ASP A 215      75.513  66.738  93.759  1.00  0.00           O
ATOM   3318  OD2 ASP A 215      76.084  66.808  95.860  1.00  0.00           O
ATOM   3319  C   ASP A 215      78.434  70.018  93.050  1.00  0.00           C
ATOM   3320  O   ASP A 215      78.354  70.988  93.799  1.00  0.00           O
ATOM   3321  N   GLY A 216      79.514  69.878  92.260  1.00  0.00           N
ATOM   3323  CA  GLY A 216      80.634  70.819  92.201  1.00  0.00           C
ATOM   3326  C   GLY A 216      80.424  71.959  91.231  1.00  0.00           C
ATOM   3327  O   GLY A 216      79.734  71.849  90.229  1.00  0.00           O
ATOM   3328  N   ASP A 217      81.104  73.109  91.460  1.00  0.00           N
ATOM   3330  CA  ASP A 217      81.184  74.189  90.499  1.00  0.00           C
ATOM   3332  CB  ASP A 217      81.374  75.558  91.220  1.00  0.00           C
ATOM   3335  CG  ASP A 217      81.394  76.759  90.280  1.00  0.00           C
ATOM   3336  OD1 ASP A 217      80.653  76.769  89.270  1.00  0.00           O
ATOM   3337  OD2 ASP A 217      81.984  77.799  90.671  1.00  0.00           O
ATOM   3338  C   ASP A 217      82.354  73.939  89.580  1.00  0.00           C
ATOM   3339  O   ASP A 217      83.393  73.419  89.989  1.00  0.00           O
ATOM   3340  N   GLN A 218      82.204  74.289  88.290  1.00  0.00           N
ATOM   3342  CA  GLN A 218      83.274  74.369  87.320  1.00  0.00           C
ATOM   3344  CB  GLN A 218      84.493  75.219  87.740  1.00  0.00           C
ATOM   3347  CG  GLN A 218      84.144  76.699  87.960  1.00  0.00           C
ATOM   3350  CD  GLN A 218      85.413  77.488  88.200  1.00  0.00           C
ATOM   3351  OE1 GLN A 218      86.504  76.929  88.349  1.00  0.00           O
ATOM   3352  NE2 GLN A 218      85.294  78.829  88.240  1.00  0.00           N
ATOM   3355  C   GLN A 218      83.663  73.019  86.780  1.00  0.00           C
ATOM   3356  O   GLN A 218      84.804  72.759  86.380  1.00  0.00           O
ATOM   3357  N   VAL A 219      82.674  72.109  86.759  1.00  0.00           N
ATOM   3359  CA  VAL A 219      82.842  70.719  86.430  1.00  0.00           C
ATOM   3361  CB  VAL A 219      81.794  69.849  87.120  1.00  0.00           C
ATOM   3363  CG1 VAL A 219      81.803  68.389  86.600  1.00  0.00           C
ATOM   3367  CG2 VAL A 219      82.074  69.899  88.640  1.00  0.00           C
ATOM   3371  C   VAL A 219      82.833  70.519  84.930  1.00  0.00           C
ATOM   3372  O   VAL A 219      82.034  71.089  84.200  1.00  0.00           O
ATOM   3373  N   GLN A 220      83.754  69.689  84.429  1.00  0.00           N
ATOM   3375  CA  GLN A 220      83.864  69.389  83.020  1.00  0.00           C
ATOM   3377  CB  GLN A 220      85.203  69.878  82.449  1.00  0.00           C
ATOM   3380  CG  GLN A 220      85.333  71.408  82.489  1.00  0.00           C
ATOM   3383  CD  GLN A 220      86.754  71.769  82.080  1.00  0.00           C
ATOM   3384  OE1 GLN A 220      87.264  71.309  81.059  1.00  0.00           O
ATOM   3385  NE2 GLN A 220      87.434  72.599  82.899  1.00  0.00           N
ATOM   3388  C   GLN A 220      83.743  67.908  82.729  1.00  0.00           C
ATOM   3389  O   GLN A 220      84.424  67.069  83.311  1.00  0.00           O
ATOM   3390  N   ILE A 221      82.833  67.559  81.810  1.00  0.00           N
ATOM   3392  CA  ILE A 221      82.603  66.189  81.399  1.00  0.00           C
ATOM   3394  CB  ILE A 221      81.224  65.729  81.850  1.00  0.00           C
ATOM   3396  CG2 ILE A 221      80.954  64.299  81.329  1.00  0.00           C
ATOM   3400  CG1 ILE A 221      81.094  65.789  83.400  1.00  0.00           C
ATOM   3403  CD  ILE A 221      79.654  65.679  83.899  1.00  0.00           C
ATOM   3407  C   ILE A 221      82.743  66.128  79.890  1.00  0.00           C
ATOM   3408  O   ILE A 221      81.964  66.738  79.161  1.00  0.00           O
ATOM   3409  N   ASN A 222      83.764  65.408  79.390  1.00  0.00           N
ATOM   3411  CA  ASN A 222      84.074  65.359  77.969  1.00  0.00           C
ATOM   3413  CB  ASN A 222      85.364  66.169  77.660  1.00  0.00           C
ATOM   3416  CG  ASN A 222      85.774  66.079  76.179  1.00  0.00           C
ATOM   3417  OD1 ASN A 222      86.824  65.509  75.880  1.00  0.00           O
ATOM   3418  ND2 ASN A 222      84.944  66.619  75.281  1.00  0.00           N
ATOM   3421  C   ASN A 222      84.223  63.939  77.460  1.00  0.00           C
ATOM   3422  O   ASN A 222      85.084  63.209  77.939  1.00  0.00           O
ATOM   3423  N   ASN A 223      83.444  63.529  76.450  1.00  0.00           N
ATOM   3425  CA  ASN A 223      83.533  62.189  75.889  1.00  0.00           C
ATOM   3427  CB  ASN A 223      84.883  61.988  75.130  1.00  0.00           C
ATOM   3430  CG  ASN A 223      84.854  60.738  74.259  1.00  0.00           C
ATOM   3431  OD1 ASN A 223      83.794  60.259  73.859  1.00  0.00           O
ATOM   3432  ND2 ASN A 223      86.054  60.169  73.959  1.00  0.00           N
ATOM   3435  C   ASN A 223      83.274  61.148  76.970  1.00  0.00           C
ATOM   3436  O   ASN A 223      84.083  60.269  77.240  1.00  0.00           O
ATOM   3437  N   VAL A 224      82.113  61.249  77.641  1.00  0.00           N
ATOM   3439  CA  VAL A 224      81.704  60.309  78.649  1.00  0.00           C
ATOM   3441  CB  VAL A 224      81.674  60.969  80.030  1.00  0.00           C
ATOM   3443  CG1 VAL A 224      80.993  60.099  81.099  1.00  0.00           C
ATOM   3447  CG2 VAL A 224      83.134  61.279  80.450  1.00  0.00           C
ATOM   3451  C   VAL A 224      80.364  59.749  78.210  1.00  0.00           C
ATOM   3452  O   VAL A 224      79.474  60.469  77.759  1.00  0.00           O
ATOM   3453  N   ASN A 225      80.184  58.419  78.329  1.00  0.00           N
ATOM   3455  CA  ASN A 225      78.884  57.809  78.249  1.00  0.00           C
ATOM   3457  CB  ASN A 225      78.934  56.349  77.740  1.00  0.00           C
ATOM   3460  CG  ASN A 225      79.493  56.229  76.319  1.00  0.00           C
ATOM   3461  OD1 ASN A 225      79.364  57.089  75.450  1.00  0.00           O
ATOM   3462  ND2 ASN A 225      80.154  55.069  76.050  1.00  0.00           N
ATOM   3465  C   ASN A 225      78.254  57.819  79.639  1.00  0.00           C
ATOM   3466  O   ASN A 225      78.834  57.309  80.609  1.00  0.00           O
ATOM   3467  N   ILE A 226      77.064  58.399  79.779  1.00  0.00           N
ATOM   3469  CA  ILE A 226      76.303  58.329  81.020  1.00  0.00           C
ATOM   3471  CB  ILE A 226      75.944  59.689  81.609  1.00  0.00           C
ATOM   3473  CG2 ILE A 226      75.524  59.439  83.079  1.00  0.00           C
ATOM   3477  CG1 ILE A 226      77.114  60.689  81.530  1.00  0.00           C
ATOM   3480  CD  ILE A 226      76.734  62.109  81.980  1.00  0.00           C
ATOM   3484  C   ILE A 226      75.053  57.519  80.740  1.00  0.00           C
ATOM   3485  O   ILE A 226      74.154  57.939  80.019  1.00  0.00           O
ATOM   3486  N   LEU A 227      74.974  56.289  81.290  1.00  0.00           N
ATOM   3488  CA  LEU A 227      74.014  55.289  80.880  1.00  0.00           C
ATOM   3490  CB  LEU A 227      74.684  54.019  80.310  1.00  0.00           C
ATOM   3493  CG  LEU A 227      75.664  54.249  79.140  1.00  0.00           C
ATOM   3495  CD1 LEU A 227      76.294  52.909  78.739  1.00  0.00           C
ATOM   3499  CD2 LEU A 227      74.983  54.889  77.930  1.00  0.00           C
ATOM   3503  C   LEU A 227      73.124  54.889  82.040  1.00  0.00           C
ATOM   3504  O   LEU A 227      73.534  54.768  83.200  1.00  0.00           O
ATOM   3505  N   GLY A 228      71.824  54.709  81.789  1.00  0.00           N
ATOM   3507  CA  GLY A 228      70.904  54.419  82.869  1.00  0.00           C
ATOM   3510  C   GLY A 228      69.523  54.308  82.330  1.00  0.00           C
ATOM   3511  O   GLY A 228      69.313  54.019  81.150  1.00  0.00           O
ATOM   3512  N   ARG A 229      68.534  54.529  83.200  1.00  0.00           N
ATOM   3514  CA  ARG A 229      67.144  54.599  82.829  1.00  0.00           C
ATOM   3516  CB  ARG A 229      66.374  53.329  83.260  1.00  0.00           C
ATOM   3519  CG  ARG A 229      66.784  52.109  82.419  1.00  0.00           C
ATOM   3522  CD  ARG A 229      66.563  52.299  80.910  1.00  0.00           C
ATOM   3525  NE  ARG A 229      67.184  51.119  80.271  1.00  0.00           N
ATOM   3527  CZ  ARG A 229      68.164  51.119  79.381  1.00  0.00           C
ATOM   3528  NH1 ARG A 229      69.063  52.069  79.200  1.00  0.00           N
ATOM   3531  NH2 ARG A 229      68.304  50.039  78.669  1.00  0.00           N
ATOM   3534  C   ARG A 229      66.524  55.889  83.260  1.00  0.00           C
ATOM   3535  O   ARG A 229      66.424  56.808  82.460  1.00  0.00           O
ATOM   3536  N   GLN A 230      66.074  56.018  84.510  1.00  0.00           N
ATOM   3538  CA  GLN A 230      65.304  57.189  84.890  1.00  0.00           C
ATOM   3540  CB  GLN A 230      64.394  56.879  86.099  1.00  0.00           C
ATOM   3543  CG  GLN A 230      63.454  57.999  86.579  1.00  0.00           C
ATOM   3546  CD  GLN A 230      62.414  57.409  87.509  1.00  0.00           C
ATOM   3547  OE1 GLN A 230      61.664  56.489  87.169  1.00  0.00           O
ATOM   3548  NE2 GLN A 230      62.384  57.919  88.759  1.00  0.00           N
ATOM   3551  C   GLN A 230      66.124  58.459  85.100  1.00  0.00           C
ATOM   3552  O   GLN A 230      66.264  59.269  84.189  1.00  0.00           O
ATOM   3553  N   ASN A 231      66.684  58.689  86.299  1.00  0.00           N
ATOM   3555  CA  ASN A 231      67.374  59.929  86.600  1.00  0.00           C
ATOM   3557  CB  ASN A 231      67.154  60.339  88.079  1.00  0.00           C
ATOM   3560  CG  ASN A 231      65.674  60.529  88.389  1.00  0.00           C
ATOM   3561  OD1 ASN A 231      65.044  59.729  89.100  1.00  0.00           O
ATOM   3562  ND2 ASN A 231      65.092  61.619  87.850  1.00  0.00           N
ATOM   3565  C   ASN A 231      68.854  59.828  86.299  1.00  0.00           C
ATOM   3566  O   ASN A 231      69.694  59.989  87.190  1.00  0.00           O
ATOM   3567  N   THR A 232      69.234  59.529  85.040  1.00  0.00           N
ATOM   3569  CA  THR A 232      70.563  59.069  84.650  1.00  0.00           C
ATOM   3571  CB  THR A 232      70.654  58.839  83.139  1.00  0.00           C
ATOM   3573  OG1 THR A 232      69.814  57.759  82.759  1.00  0.00           O
ATOM   3575  CG2 THR A 232      72.064  58.448  82.680  1.00  0.00           C
ATOM   3579  C   THR A 232      71.694  60.019  85.030  1.00  0.00           C
ATOM   3580  O   THR A 232      72.733  59.599  85.569  1.00  0.00           O
ATOM   3581  N   PHE A 233      71.493  61.319  84.790  1.00  0.00           N
ATOM   3583  CA  PHE A 233      72.424  62.369  85.130  1.00  0.00           C
ATOM   3585  CB  PHE A 233      72.944  63.049  83.829  1.00  0.00           C
ATOM   3588  CG  PHE A 233      73.954  64.149  84.049  1.00  0.00           C
ATOM   3589  CD1 PHE A 233      75.014  63.999  84.960  1.00  0.00           C
ATOM   3591  CE1 PHE A 233      75.974  64.999  85.140  1.00  0.00           C
ATOM   3593  CZ  PHE A 233      75.894  66.179  84.389  1.00  0.00           C
ATOM   3595  CD2 PHE A 233      73.894  65.339  83.300  1.00  0.00           C
ATOM   3597  CE2 PHE A 233      74.854  66.349  83.459  1.00  0.00           C
ATOM   3599  C   PHE A 233      71.714  63.369  86.040  1.00  0.00           C
ATOM   3600  O   PHE A 233      70.684  63.949  85.690  1.00  0.00           O
ATOM   3601  N   PHE A 234      72.234  63.578  87.260  1.00  0.00           N
ATOM   3603  CA  PHE A 234      71.563  64.419  88.230  1.00  0.00           C
ATOM   3605  CB  PHE A 234      71.144  63.559  89.459  1.00  0.00           C
ATOM   3608  CG  PHE A 234      69.894  64.109  90.110  1.00  0.00           C
ATOM   3609  CD1 PHE A 234      69.874  65.379  90.709  1.00  0.00           C
ATOM   3611  CE1 PHE A 234      68.684  65.889  91.239  1.00  0.00           C
ATOM   3613  CZ  PHE A 234      67.514  65.128  91.210  1.00  0.00           C
ATOM   3615  CD2 PHE A 234      68.724  63.339  90.130  1.00  0.00           C
ATOM   3617  CE2 PHE A 234      67.544  63.839  90.671  1.00  0.00           C
ATOM   3619  C   PHE A 234      72.534  65.509  88.650  1.00  0.00           C
ATOM   3620  O   PHE A 234      73.674  65.249  89.009  1.00  0.00           O
ATOM   3621  N   VAL A 235      72.093  66.769  88.629  1.00  0.00           N
ATOM   3623  CA  VAL A 235      72.944  67.859  89.079  1.00  0.00           C
ATOM   3625  CB  VAL A 235      73.273  68.819  87.939  1.00  0.00           C
ATOM   3627  CG1 VAL A 235      74.034  68.069  86.819  1.00  0.00           C
ATOM   3631  CG2 VAL A 235      72.034  69.539  87.390  1.00  0.00           C
ATOM   3635  C   VAL A 235      72.294  68.539  90.289  1.00  0.00           C
ATOM   3636  O   VAL A 235      71.104  68.849  90.320  1.00  0.00           O
ATOM   3637  N   THR A 236      73.044  68.759  91.390  1.00  0.00           N
ATOM   3639  CA  THR A 236      72.454  69.419  92.560  1.00  0.00           C
ATOM   3641  CB  THR A 236      72.144  68.529  93.780  1.00  0.00           C
ATOM   3643  OG1 THR A 236      73.184  68.369  94.720  1.00  0.00           O
ATOM   3645  CG2 THR A 236      71.674  67.128  93.349  1.00  0.00           C
ATOM   3649  C   THR A 236      73.334  70.569  92.950  1.00  0.00           C
ATOM   3650  O   THR A 236      74.493  70.659  92.589  1.00  0.00           O
ATOM   3651  N   ASN A 237      72.774  71.529  93.699  1.00  0.00           N
ATOM   3653  CA  ASN A 237      73.534  72.628  94.219  1.00  0.00           C
ATOM   3655  CB  ASN A 237      72.813  73.978  94.009  1.00  0.00           C
ATOM   3658  CG  ASN A 237      71.504  74.158  94.779  1.00  0.00           C
ATOM   3659  OD1 ASN A 237      70.854  73.229  95.250  1.00  0.00           O
ATOM   3660  ND2 ASN A 237      71.104  75.439  94.949  1.00  0.00           N
ATOM   3663  C   ASN A 237      73.874  72.359  95.671  1.00  0.00           C
ATOM   3664  O   ASN A 237      74.313  73.279  96.371  1.00  0.00           O
ATOM   3665  N   SER A 238      73.733  71.099  96.129  1.00  0.00           N
ATOM   3667  CA  SER A 238      73.964  70.649  97.500  1.00  0.00           C
ATOM   3669  CB  SER A 238      73.684  69.119  97.649  1.00  0.00           C
ATOM   3672  OG  SER A 238      73.724  68.659  99.000  1.00  0.00           O
ATOM   3674  C   SER A 238      75.373  70.919  98.020  1.00  0.00           C
ATOM   3675  O   SER A 238      76.364  70.849  97.290  1.00  0.00           O
ATOM   3676  N   GLY A 239      75.474  71.238  99.319  1.00  0.00           N
ATOM   3678  CA  GLY A 239      76.694  71.219 100.089  1.00  0.00           C
ATOM   3681  C   GLY A 239      76.774  69.929 100.860  1.00  0.00           C
ATOM   3682  O   GLY A 239      76.374  68.869 100.399  1.00  0.00           O
ATOM   3683  N   VAL A 240      77.294  69.969 102.090  1.00  0.00           N
ATOM   3685  CA  VAL A 240      77.464  68.779 102.920  1.00  0.00           C
ATOM   3687  CB  VAL A 240      78.343  69.069 104.140  1.00  0.00           C
ATOM   3689  CG1 VAL A 240      79.694  69.558 103.640  1.00  0.00           C
ATOM   3693  CG2 VAL A 240      77.733  70.119 105.100  1.00  0.00           C
ATOM   3697  C   VAL A 240      76.204  68.089 103.410  1.00  0.00           C
ATOM   3698  O   VAL A 240      76.284  66.949 103.871  1.00  0.00           O
ATOM   3699  N   GLN A 241      75.024  68.738 103.389  1.00  0.00           N
ATOM   3701  CA  GLN A 241      73.834  68.188 104.009  1.00  0.00           C
ATOM   3703  CB  GLN A 241      72.873  69.329 104.440  1.00  0.00           C
ATOM   3706  CG  GLN A 241      73.414  70.099 105.671  1.00  0.00           C
ATOM   3709  CD  GLN A 241      72.434  71.179 106.080  1.00  0.00           C
ATOM   3710  OE1 GLN A 241      71.574  71.018 106.950  1.00  0.00           O
ATOM   3711  NE2 GLN A 241      72.524  72.349 105.399  1.00  0.00           N
ATOM   3714  C   GLN A 241      73.074  67.179 103.179  1.00  0.00           C
ATOM   3715  O   GLN A 241      72.264  66.408 103.699  1.00  0.00           O
ATOM   3716  N   ASN A 242      73.324  67.139 101.859  1.00  0.00           N
ATOM   3718  CA  ASN A 242      72.774  66.149 100.951  1.00  0.00           C
ATOM   3720  CB  ASN A 242      73.054  64.698 101.420  1.00  0.00           C
ATOM   3723  CG  ASN A 242      72.864  63.648 100.340  1.00  0.00           C
ATOM   3724  OD1 ASN A 242      72.774  63.929  99.140  1.00  0.00           O
ATOM   3725  ND2 ASN A 242      72.784  62.369 100.770  1.00  0.00           N
ATOM   3728  C   ASN A 242      71.342  66.478 100.520  1.00  0.00           C
ATOM   3729  O   ASN A 242      70.484  65.619 100.390  1.00  0.00           O
ATOM   3730  N   ARG A 243      71.093  67.779 100.259  1.00  0.00           N
ATOM   3732  CA  ARG A 243      69.794  68.279  99.910  1.00  0.00           C
ATOM   3734  CB  ARG A 243      68.974  68.579 101.180  1.00  0.00           C
ATOM   3737  CG  ARG A 243      69.514  69.738 102.050  1.00  0.00           C
ATOM   3740  CD  ARG A 243      68.874  69.698 103.430  1.00  0.00           C
ATOM   3743  NE  ARG A 243      69.243  70.919 104.201  1.00  0.00           N
ATOM   3745  CZ  ARG A 243      68.744  71.128 105.399  1.00  0.00           C
ATOM   3746  NH1 ARG A 243      68.164  70.179 106.099  1.00  0.00           N
ATOM   3749  NH2 ARG A 243      68.794  72.319 105.930  1.00  0.00           N
ATOM   3752  C   ARG A 243      69.944  69.549  99.100  1.00  0.00           C
ATOM   3753  O   ARG A 243      70.964  70.239  99.119  1.00  0.00           O
ATOM   3754  N   LEU A 244      68.914  69.878  98.300  1.00  0.00           N
ATOM   3756  CA  LEU A 244      68.884  71.099  97.530  1.00  0.00           C
ATOM   3758  CB  LEU A 244      67.733  71.069  96.500  1.00  0.00           C
ATOM   3761  CG  LEU A 244      67.904  70.009  95.410  1.00  0.00           C
ATOM   3763  CD1 LEU A 244      66.604  69.869  94.610  1.00  0.00           C
ATOM   3767  CD2 LEU A 244      69.063  70.369  94.480  1.00  0.00           C
ATOM   3771  C   LEU A 244      68.814  72.389  98.319  1.00  0.00           C
ATOM   3772  O   LEU A 244      68.054  72.549  99.280  1.00  0.00           O
ATOM   3773  N   GLU A 245      69.604  73.378  97.869  1.00  0.00           N
ATOM   3775  CA  GLU A 245      69.834  74.628  98.540  1.00  0.00           C
ATOM   3777  CB  GLU A 245      71.342  74.899  98.680  1.00  0.00           C
ATOM   3780  CG  GLU A 245      72.084  73.738  99.370  1.00  0.00           C
ATOM   3783  CD  GLU A 245      73.504  74.099  99.760  1.00  0.00           C
ATOM   3784  OE1 GLU A 245      73.934  75.259  99.540  1.00  0.00           O
ATOM   3785  OE2 GLU A 245      74.123  73.279 100.480  1.00  0.00           O
ATOM   3786  C   GLU A 245      69.214  75.759  97.750  1.00  0.00           C
ATOM   3787  O   GLU A 245      68.744  75.589  96.619  1.00  0.00           O
ATOM   3788  N   THR A 246      69.174  76.969  98.330  1.00  0.00           N
ATOM   3790  CA  THR A 246      68.464  78.089  97.759  1.00  0.00           C
ATOM   3792  CB  THR A 246      67.494  78.659  98.790  1.00  0.00           C
ATOM   3794  OG1 THR A 246      68.094  78.738 100.070  1.00  0.00           O
ATOM   3796  CG2 THR A 246      66.354  77.639  98.979  1.00  0.00           C
ATOM   3800  C   THR A 246      69.344  79.209  97.220  1.00  0.00           C
ATOM   3801  O   THR A 246      68.814  80.149  96.630  1.00  0.00           O
ATOM   3802  N   ASN A 247      70.684  79.139  97.360  1.00  0.00           N
ATOM   3804  CA  ASN A 247      71.534  80.289  97.020  1.00  0.00           C
ATOM   3806  CB  ASN A 247      72.023  80.869  98.370  1.00  0.00           C
ATOM   3809  CG  ASN A 247      72.474  82.319  98.270  1.00  0.00           C
ATOM   3810  OD1 ASN A 247      72.813  82.839  97.209  1.00  0.00           O
ATOM   3811  ND2 ASN A 247      72.444  83.048  99.410  1.00  0.00           N
ATOM   3814  C   ASN A 247      72.724  79.909  96.129  1.00  0.00           C
ATOM   3815  O   ASN A 247      73.424  80.729  95.539  1.00  0.00           O
ATOM   3816  N   ARG A 248      72.984  78.599  95.989  1.00  0.00           N
ATOM   3818  CA  ARG A 248      74.154  78.139  95.280  1.00  0.00           C
ATOM   3820  CB  ARG A 248      74.744  76.938  96.059  1.00  0.00           C
ATOM   3823  CG  ARG A 248      76.074  76.439  95.490  1.00  0.00           C
ATOM   3826  CD  ARG A 248      76.844  75.569  96.469  1.00  0.00           C
ATOM   3829  NE  ARG A 248      78.063  75.109  95.740  1.00  0.00           N
ATOM   3831  CZ  ARG A 248      78.104  73.989  95.019  1.00  0.00           C
ATOM   3832  NH1 ARG A 248      77.114  73.129  95.009  1.00  0.00           N
ATOM   3835  NH2 ARG A 248      79.194  73.628  94.380  1.00  0.00           N
ATOM   3838  C   ARG A 248      73.824  77.789  93.829  1.00  0.00           C
ATOM   3839  O   ARG A 248      72.794  77.169  93.550  1.00  0.00           O
ATOM   3840  N   GLN A 249      74.694  78.209  92.880  1.00  0.00           N
ATOM   3842  CA  GLN A 249      74.544  78.019  91.439  1.00  0.00           C
ATOM   3844  CB  GLN A 249      74.324  79.379  90.720  1.00  0.00           C
ATOM   3847  CG  GLN A 249      74.174  79.369  89.179  1.00  0.00           C
ATOM   3850  CD  GLN A 249      72.904  78.659  88.689  1.00  0.00           C
ATOM   3851  OE1 GLN A 249      72.394  77.699  89.270  1.00  0.00           O
ATOM   3852  NE2 GLN A 249      72.374  79.149  87.540  1.00  0.00           N
ATOM   3855  C   GLN A 249      75.794  77.349  90.860  1.00  0.00           C
ATOM   3856  O   GLN A 249      76.634  78.029  90.271  1.00  0.00           O
ATOM   3857  N   PRO A 250      76.023  76.058  91.029  1.00  0.00           N
ATOM   3858  CD  PRO A 250      75.044  75.128  91.579  1.00  0.00           C
ATOM   3861  CA  PRO A 250      77.114  75.349  90.350  1.00  0.00           C
ATOM   3863  CB  PRO A 250      77.034  73.959  90.951  1.00  0.00           C
ATOM   3866  CG  PRO A 250      75.544  73.768  91.120  1.00  0.00           C
ATOM   3869  C   PRO A 250      77.023  75.369  88.829  1.00  0.00           C
ATOM   3870  O   PRO A 250      75.914  75.369  88.279  1.00  0.00           O
ATOM   3871  N   ARG A 251      78.174  75.439  88.139  1.00  0.00           N
ATOM   3873  CA  ARG A 251      78.224  75.488  86.700  1.00  0.00           C
ATOM   3875  CB  ARG A 251      78.993  76.729  86.189  1.00  0.00           C
ATOM   3878  CG  ARG A 251      78.294  78.058  86.521  1.00  0.00           C
ATOM   3881  CD  ARG A 251      79.214  79.269  86.329  1.00  0.00           C
ATOM   3884  NE  ARG A 251      80.254  79.169  87.390  1.00  0.00           N
ATOM   3886  CZ  ARG A 251      81.114  80.119  87.719  1.00  0.00           C
ATOM   3887  NH1 ARG A 251      81.173  81.279  87.110  1.00  0.00           N
ATOM   3890  NH2 ARG A 251      81.964  79.889  88.699  1.00  0.00           N
ATOM   3893  C   ARG A 251      78.924  74.259  86.180  1.00  0.00           C
ATOM   3894  O   ARG A 251      80.023  73.908  86.600  1.00  0.00           O
ATOM   3895  N   THR A 252      78.273  73.579  85.229  1.00  0.00           N
ATOM   3897  CA  THR A 252      78.794  72.329  84.680  1.00  0.00           C
ATOM   3899  CB  THR A 252      78.004  71.109  85.140  1.00  0.00           C
ATOM   3901  OG1 THR A 252      78.224  70.919  86.530  1.00  0.00           O
ATOM   3903  CG2 THR A 252      78.474  69.799  84.480  1.00  0.00           C
ATOM   3907  C   THR A 252      78.824  72.429  83.190  1.00  0.00           C
ATOM   3908  O   THR A 252      77.864  72.809  82.519  1.00  0.00           O
ATOM   3909  N   LEU A 253      79.964  72.058  82.589  1.00  0.00           N
ATOM   3911  CA  LEU A 253      80.074  71.889  81.160  1.00  0.00           C
ATOM   3913  CB  LEU A 253      81.343  72.588  80.630  1.00  0.00           C
ATOM   3916  CG  LEU A 253      81.544  72.509  79.110  1.00  0.00           C
ATOM   3918  CD1 LEU A 253      80.413  73.209  78.329  1.00  0.00           C
ATOM   3922  CD2 LEU A 253      82.873  73.159  78.749  1.00  0.00           C
ATOM   3926  C   LEU A 253      80.084  70.419  80.790  1.00  0.00           C
ATOM   3927  O   LEU A 253      80.914  69.628  81.250  1.00  0.00           O
ATOM   3928  N   VAL A 254      79.164  70.018  79.890  1.00  0.00           N
ATOM   3930  CA  VAL A 254      79.184  68.698  79.280  1.00  0.00           C
ATOM   3932  CB  VAL A 254      77.884  67.939  79.521  1.00  0.00           C
ATOM   3934  CG1 VAL A 254      77.964  66.499  78.979  1.00  0.00           C
ATOM   3938  CG2 VAL A 254      77.604  67.899  81.040  1.00  0.00           C
ATOM   3942  C   VAL A 254      79.484  68.908  77.810  1.00  0.00           C
ATOM   3943  O   VAL A 254      78.884  69.759  77.139  1.00  0.00           O
ATOM   3944  N   THR A 255      80.482  68.209  77.270  1.00  0.00           N
ATOM   3946  CA  THR A 255      80.933  68.378  75.889  1.00  0.00           C
ATOM   3948  CB  THR A 255      82.223  69.169  75.689  1.00  0.00           C
ATOM   3950  OG1 THR A 255      83.214  68.849  76.661  1.00  0.00           O
ATOM   3952  CG2 THR A 255      81.914  70.659  75.829  1.00  0.00           C
ATOM   3956  C   THR A 255      81.154  67.049  75.259  1.00  0.00           C
ATOM   3957  O   THR A 255      81.924  66.229  75.749  1.00  0.00           O
ATOM   3958  N   ASN A 256      80.504  66.779  74.120  1.00  0.00           N
ATOM   3960  CA  ASN A 256      80.924  65.659  73.300  1.00  0.00           C
ATOM   3962  CB  ASN A 256      82.374  65.738  72.759  1.00  0.00           C
ATOM   3965  CG  ASN A 256      82.733  67.119  72.240  1.00  0.00           C
ATOM   3966  OD1 ASN A 256      83.503  67.859  72.860  1.00  0.00           O
ATOM   3967  ND2 ASN A 256      82.234  67.488  71.039  1.00  0.00           N
ATOM   3970  C   ASN A 256      80.664  64.308  73.959  1.00  0.00           C
ATOM   3971  O   ASN A 256      81.453  63.378  73.790  1.00  0.00           O
ATOM   3972  N   SER A 257      79.564  64.209  74.710  1.00  0.00           N
ATOM   3974  CA  SER A 257      79.174  63.058  75.520  1.00  0.00           C
ATOM   3976  CB  SER A 257      78.854  63.479  76.970  1.00  0.00           C
ATOM   3979  OG  SER A 257      80.034  63.929  77.620  1.00  0.00           O
ATOM   3981  C   SER A 257      77.964  62.339  74.960  1.00  0.00           C
ATOM   3982  O   SER A 257      77.254  62.849  74.090  1.00  0.00           O
ATOM   3983  N   TYR A 258      77.684  61.129  75.469  1.00  0.00           N
ATOM   3985  CA  TYR A 258      76.474  60.389  75.200  1.00  0.00           C
ATOM   3987  CB  TYR A 258      76.784  59.029  74.509  1.00  0.00           C
ATOM   3990  CG  TYR A 258      75.584  58.139  74.270  1.00  0.00           C
ATOM   3991  CD1 TYR A 258      74.704  58.389  73.210  1.00  0.00           C
ATOM   3993  CE1 TYR A 258      73.663  57.499  72.910  1.00  0.00           C
ATOM   3995  CZ  TYR A 258      73.504  56.329  73.670  1.00  0.00           C
ATOM   3996  OH  TYR A 258      72.544  55.349  73.320  1.00  0.00           O
ATOM   3998  CD2 TYR A 258      75.384  56.979  75.040  1.00  0.00           C
ATOM   4000  CE2 TYR A 258      74.354  56.078  74.740  1.00  0.00           C
ATOM   4002  C   TYR A 258      75.743  60.209  76.520  1.00  0.00           C
ATOM   4003  O   TYR A 258      76.354  60.009  77.569  1.00  0.00           O
ATOM   4004  N   ILE A 259      74.414  60.339  76.509  1.00  0.00           N
ATOM   4006  CA  ILE A 259      73.604  60.179  77.700  1.00  0.00           C
ATOM   4008  CB  ILE A 259      73.164  61.529  78.300  1.00  0.00           C
ATOM   4010  CG2 ILE A 259      72.384  61.269  79.610  1.00  0.00           C
ATOM   4014  CG1 ILE A 259      74.404  62.429  78.560  1.00  0.00           C
ATOM   4017  CD  ILE A 259      74.114  63.759  79.270  1.00  0.00           C
ATOM   4021  C   ILE A 259      72.454  59.299  77.270  1.00  0.00           C
ATOM   4022  O   ILE A 259      71.953  59.379  76.160  1.00  0.00           O
ATOM   4023  N   GLU A 260      72.004  58.369  78.131  1.00  0.00           N
ATOM   4025  CA  GLU A 260      70.944  57.439  77.770  1.00  0.00           C
ATOM   4027  CB  GLU A 260      71.534  56.069  77.310  1.00  0.00           C
ATOM   4030  CG  GLU A 260      70.504  54.989  76.929  1.00  0.00           C
ATOM   4033  CD  GLU A 260      71.144  53.679  76.490  1.00  0.00           C
ATOM   4034  OE1 GLU A 260      71.854  53.689  75.450  1.00  0.00           O
ATOM   4035  OE2 GLU A 260      70.894  52.629  77.139  1.00  0.00           O
ATOM   4036  C   GLU A 260      69.983  57.259  78.920  1.00  0.00           C
ATOM   4037  O   GLU A 260      70.344  57.328  80.100  1.00  0.00           O
ATOM   4038  N   GLY A 261      68.694  57.058  78.620  1.00  0.00           N
ATOM   4040  CA  GLY A 261      67.714  56.819  79.660  1.00  0.00           C
ATOM   4043  C   GLY A 261      66.324  56.839  79.110  1.00  0.00           C
ATOM   4044  O   GLY A 261      66.114  56.829  77.911  1.00  0.00           O
ATOM   4045  N   ASP A 262      65.313  56.829  79.989  1.00  0.00           N
ATOM   4047  CA  ASP A 262      63.924  56.889  79.630  1.00  0.00           C
ATOM   4049  CB  ASP A 262      63.144  55.589  79.970  1.00  0.00           C
ATOM   4052  CG  ASP A 262      63.494  54.939  81.299  1.00  0.00           C
ATOM   4053  OD1 ASP A 262      63.424  55.589  82.370  1.00  0.00           O
ATOM   4054  OD2 ASP A 262      63.734  53.699  81.290  1.00  0.00           O
ATOM   4055  C   ASP A 262      63.314  58.139  80.229  1.00  0.00           C
ATOM   4056  O   ASP A 262      63.044  59.099  79.530  1.00  0.00           O
ATOM   4057  N   VAL A 263      63.044  58.119  81.539  1.00  0.00           N
ATOM   4059  CA  VAL A 263      62.154  59.049  82.180  1.00  0.00           C
ATOM   4061  CB  VAL A 263      61.454  58.399  83.370  1.00  0.00           C
ATOM   4063  CG1 VAL A 263      60.734  59.389  84.300  1.00  0.00           C
ATOM   4067  CG2 VAL A 263      60.414  57.429  82.780  1.00  0.00           C
ATOM   4071  C   VAL A 263      62.804  60.409  82.390  1.00  0.00           C
ATOM   4072  O   VAL A 263      62.764  61.218  81.479  1.00  0.00           O
ATOM   4073  N   ASP A 264      63.424  60.759  83.510  1.00  0.00           N
ATOM   4075  CA  ASP A 264      63.834  62.128  83.720  1.00  0.00           C
ATOM   4077  CB  ASP A 264      63.304  62.629  85.100  1.00  0.00           C
ATOM   4080  CG  ASP A 264      61.794  62.749  85.229  1.00  0.00           C
ATOM   4081  OD1 ASP A 264      61.004  62.729  84.259  1.00  0.00           O
ATOM   4082  OD2 ASP A 264      61.354  62.929  86.399  1.00  0.00           O
ATOM   4083  C   ASP A 264      65.354  62.179  83.591  1.00  0.00           C
ATOM   4084  O   ASP A 264      66.064  62.319  84.580  1.00  0.00           O
ATOM   4085  N   ILE A 265      65.883  61.988  82.349  1.00  0.00           N
ATOM   4087  CA  ILE A 265      67.264  61.569  82.061  1.00  0.00           C
ATOM   4089  CB  ILE A 265      67.524  61.429  80.550  1.00  0.00           C
ATOM   4091  CG2 ILE A 265      68.964  60.948  80.271  1.00  0.00           C
ATOM   4095  CG1 ILE A 265      66.504  60.469  79.910  1.00  0.00           C
ATOM   4098  CD  ILE A 265      66.754  60.249  78.420  1.00  0.00           C
ATOM   4102  C   ILE A 265      68.324  62.499  82.630  1.00  0.00           C
ATOM   4103  O   ILE A 265      69.324  62.058  83.190  1.00  0.00           O
ATOM   4104  N   VAL A 266      68.104  63.809  82.489  1.00  0.00           N
ATOM   4106  CA  VAL A 266      68.914  64.839  83.069  1.00  0.00           C
ATOM   4108  CB  VAL A 266      69.474  65.789  82.010  1.00  0.00           C
ATOM   4110  CG1 VAL A 266      70.224  66.959  82.649  1.00  0.00           C
ATOM   4114  CG2 VAL A 266      70.394  65.009  81.050  1.00  0.00           C
ATOM   4118  C   VAL A 266      68.044  65.629  84.021  1.00  0.00           C
ATOM   4119  O   VAL A 266      67.104  66.309  83.629  1.00  0.00           O
ATOM   4120  N   SER A 267      68.364  65.589  85.320  1.00  0.00           N
ATOM   4122  CA  SER A 267      67.544  66.198  86.350  1.00  0.00           C
ATOM   4124  CB  SER A 267      66.964  65.179  87.360  1.00  0.00           C
ATOM   4127  OG  SER A 267      65.944  64.389  86.770  1.00  0.00           O
ATOM   4129  C   SER A 267      68.314  67.189  87.180  1.00  0.00           C
ATOM   4130  O   SER A 267      69.493  67.029  87.470  1.00  0.00           O
ATOM   4131  N   GLY A 268      67.624  68.259  87.640  1.00  0.00           N
ATOM   4133  CA  GLY A 268      68.044  68.939  88.839  1.00  0.00           C
ATOM   4136  C   GLY A 268      68.424  70.389  88.731  1.00  0.00           C
ATOM   4137  O   GLY A 268      67.944  71.128  87.890  1.00  0.00           O
ATOM   4138  N   ARG A 269      69.234  70.869  89.680  1.00  0.00           N
ATOM   4140  CA  ARG A 269      69.354  72.279  89.989  1.00  0.00           C
ATOM   4142  CB  ARG A 269      68.924  72.559  91.460  1.00  0.00           C
ATOM   4145  CG  ARG A 269      68.904  74.049  91.880  1.00  0.00           C
ATOM   4148  CD  ARG A 269      68.273  74.308  93.260  1.00  0.00           C
ATOM   4151  NE  ARG A 269      66.834  73.959  93.139  1.00  0.00           N
ATOM   4153  CZ  ARG A 269      65.944  73.889  94.119  1.00  0.00           C
ATOM   4154  NH1 ARG A 269      66.194  74.119  95.390  1.00  0.00           N
ATOM   4157  NH2 ARG A 269      64.704  73.579  93.799  1.00  0.00           N
ATOM   4160  C   ARG A 269      70.784  72.699  89.809  1.00  0.00           C
ATOM   4161  O   ARG A 269      71.674  72.229  90.509  1.00  0.00           O
ATOM   4162  N   GLY A 270      71.023  73.628  88.860  1.00  0.00           N
ATOM   4164  CA  GLY A 270      72.343  74.119  88.529  1.00  0.00           C
ATOM   4167  C   GLY A 270      72.384  74.438  87.061  1.00  0.00           C
ATOM   4168  O   GLY A 270      71.594  73.929  86.269  1.00  0.00           O
ATOM   4169  N   ALA A 271      73.334  75.299  86.660  1.00  0.00           N
ATOM   4171  CA  ALA A 271      73.523  75.688  85.280  1.00  0.00           C
ATOM   4173  CB  ALA A 271      74.154  77.089  85.189  1.00  0.00           C
ATOM   4177  C   ALA A 271      74.404  74.689  84.550  1.00  0.00           C
ATOM   4178  O   ALA A 271      75.584  74.509  84.841  1.00  0.00           O
ATOM   4179  N   VAL A 272      73.834  73.999  83.540  1.00  0.00           N
ATOM   4181  CA  VAL A 272      74.564  72.979  82.799  1.00  0.00           C
ATOM   4183  CB  VAL A 272      73.974  71.589  82.950  1.00  0.00           C
ATOM   4185  CG1 VAL A 272      74.964  70.558  82.349  1.00  0.00           C
ATOM   4189  CG2 VAL A 272      73.724  71.279  84.429  1.00  0.00           C
ATOM   4193  C   VAL A 272      74.544  73.359  81.329  1.00  0.00           C
ATOM   4194  O   VAL A 272      73.494  73.679  80.790  1.00  0.00           O
ATOM   4195  N   VAL A 273      75.694  73.329  80.639  1.00  0.00           N
ATOM   4197  CA  VAL A 273      75.734  73.518  79.189  1.00  0.00           C
ATOM   4199  CB  VAL A 273      76.654  74.659  78.760  1.00  0.00           C
ATOM   4201  CG1 VAL A 273      76.724  74.789  77.219  1.00  0.00           C
ATOM   4205  CG2 VAL A 273      76.144  75.988  79.359  1.00  0.00           C
ATOM   4209  C   VAL A 273      76.163  72.238  78.490  1.00  0.00           C
ATOM   4210  O   VAL A 273      77.314  71.798  78.570  1.00  0.00           O
ATOM   4211  N   PHE A 274      75.284  71.619  77.689  1.00  0.00           N
ATOM   4213  CA  PHE A 274      75.534  70.419  76.929  1.00  0.00           C
ATOM   4215  CB  PHE A 274      74.294  69.499  76.881  1.00  0.00           C
ATOM   4218  CG  PHE A 274      73.924  69.049  78.259  1.00  0.00           C
ATOM   4219  CD1 PHE A 274      74.394  67.819  78.749  1.00  0.00           C
ATOM   4221  CE1 PHE A 274      73.983  67.359  80.009  1.00  0.00           C
ATOM   4223  CZ  PHE A 274      73.084  68.109  80.770  1.00  0.00           C
ATOM   4225  CD2 PHE A 274      73.024  69.799  79.031  1.00  0.00           C
ATOM   4227  CE2 PHE A 274      72.592  69.329  80.280  1.00  0.00           C
ATOM   4229  C   PHE A 274      75.854  70.799  75.509  1.00  0.00           C
ATOM   4230  O   PHE A 274      75.024  71.389  74.819  1.00  0.00           O
ATOM   4231  N   ASP A 275      77.084  70.529  75.040  1.00  0.00           N
ATOM   4233  CA  ASP A 275      77.524  71.049  73.759  1.00  0.00           C
ATOM   4235  CB  ASP A 275      78.584  72.159  73.930  1.00  0.00           C
ATOM   4238  CG  ASP A 275      78.944  72.809  72.609  1.00  0.00           C
ATOM   4239  OD1 ASP A 275      78.194  72.619  71.639  1.00  0.00           O
ATOM   4240  OD2 ASP A 275      79.894  73.639  72.609  1.00  0.00           O
ATOM   4241  C   ASP A 275      77.993  69.889  72.910  1.00  0.00           C
ATOM   4242  O   ASP A 275      78.944  69.199  73.259  1.00  0.00           O
ATOM   4243  N   ASN A 276      77.304  69.609  71.800  1.00  0.00           N
ATOM   4245  CA  ASN A 276      77.574  68.439  70.990  1.00  0.00           C
ATOM   4247  CB  ASN A 276      78.934  68.488  70.240  1.00  0.00           C
ATOM   4250  CG  ASN A 276      79.034  69.759  69.399  1.00  0.00           C
ATOM   4251  OD1 ASN A 276      78.564  69.799  68.270  1.00  0.00           O
ATOM   4252  ND2 ASN A 276      79.744  70.779  69.920  1.00  0.00           N
ATOM   4255  C   ASN A 276      77.364  67.119  71.719  1.00  0.00           C
ATOM   4256  O   ASN A 276      78.084  66.149  71.521  1.00  0.00           O
ATOM   4257  N   THR A 277      76.374  67.058  72.620  1.00  0.00           N
ATOM   4259  CA  THR A 277      76.114  65.878  73.439  1.00  0.00           C
ATOM   4261  CB  THR A 277      75.684  66.259  74.850  1.00  0.00           C
ATOM   4263  OG1 THR A 277      76.774  66.869  75.520  1.00  0.00           O
ATOM   4265  CG2 THR A 277      75.254  65.059  75.710  1.00  0.00           C
ATOM   4269  C   THR A 277      75.034  65.099  72.740  1.00  0.00           C
ATOM   4270  O   THR A 277      74.094  65.699  72.249  1.00  0.00           O
ATOM   4271  N   GLU A 278      75.134  63.769  72.639  1.00  0.00           N
ATOM   4273  CA  GLU A 278      74.024  62.929  72.210  1.00  0.00           C
ATOM   4275  CB  GLU A 278      74.374  61.799  71.201  1.00  0.00           C
ATOM   4278  CG  GLU A 278      73.273  60.819  70.710  1.00  0.00           C
ATOM   4281  CD  GLU A 278      73.834  59.819  69.689  1.00  0.00           C
ATOM   4282  OE1 GLU A 278      74.804  60.139  68.959  1.00  0.00           O
ATOM   4283  OE2 GLU A 278      73.334  58.669  69.649  1.00  0.00           O
ATOM   4284  C   GLU A 278      73.254  62.459  73.420  1.00  0.00           C
ATOM   4285  O   GLU A 278      73.834  62.169  74.460  1.00  0.00           O
ATOM   4286  N   PHE A 279      71.924  62.419  73.340  1.00  0.00           N
ATOM   4288  CA  PHE A 279      71.093  61.859  74.370  1.00  0.00           C
ATOM   4290  CB  PHE A 279      70.144  62.869  75.069  1.00  0.00           C
ATOM   4293  CG  PHE A 279      70.843  64.129  75.561  1.00  0.00           C
ATOM   4294  CD1 PHE A 279      71.374  65.079  74.660  1.00  0.00           C
ATOM   4296  CE1 PHE A 279      71.944  66.268  75.109  1.00  0.00           C
ATOM   4298  CZ  PHE A 279      71.964  66.559  76.470  1.00  0.00           C
ATOM   4300  CD2 PHE A 279      70.874  64.439  76.929  1.00  0.00           C
ATOM   4302  CE2 PHE A 279      71.424  65.639  77.380  1.00  0.00           C
ATOM   4304  C   PHE A 279      70.304  60.779  73.670  1.00  0.00           C
ATOM   4305  O   PHE A 279      70.053  60.829  72.469  1.00  0.00           O
ATOM   4306  N   ARG A 280      69.913  59.719  74.370  1.00  0.00           N
ATOM   4308  CA  ARG A 280      69.184  58.639  73.771  1.00  0.00           C
ATOM   4310  CB  ARG A 280      70.074  57.379  73.569  1.00  0.00           C
ATOM   4313  CG  ARG A 280      69.354  56.099  73.079  1.00  0.00           C
ATOM   4316  CD  ARG A 280      68.983  56.069  71.599  1.00  0.00           C
ATOM   4319  NE  ARG A 280      70.243  55.819  70.829  1.00  0.00           N
ATOM   4321  CZ  ARG A 280      70.254  55.749  69.509  1.00  0.00           C
ATOM   4322  NH1 ARG A 280      69.154  55.509  68.819  1.00  0.00           N
ATOM   4325  NH2 ARG A 280      71.354  55.989  68.829  1.00  0.00           N
ATOM   4328  C   ARG A 280      68.063  58.289  74.689  1.00  0.00           C
ATOM   4329  O   ARG A 280      68.254  57.829  75.811  1.00  0.00           O
ATOM   4330  N   VAL A 281      66.824  58.439  74.210  1.00  0.00           N
ATOM   4332  CA  VAL A 281      65.734  57.809  74.900  1.00  0.00           C
ATOM   4334  CB  VAL A 281      64.404  58.479  74.660  1.00  0.00           C
ATOM   4336  CG1 VAL A 281      63.343  57.779  75.520  1.00  0.00           C
ATOM   4340  CG2 VAL A 281      64.523  59.959  75.060  1.00  0.00           C
ATOM   4344  C   VAL A 281      65.714  56.329  74.550  1.00  0.00           C
ATOM   4345  O   VAL A 281      65.824  55.929  73.390  1.00  0.00           O
ATOM   4346  N   VAL A 282      65.563  55.449  75.539  1.00  0.00           N
ATOM   4348  CA  VAL A 282      65.284  54.039  75.369  1.00  0.00           C
ATOM   4350  CB  VAL A 282      66.244  53.119  76.109  1.00  0.00           C
ATOM   4352  CG1 VAL A 282      67.644  53.209  75.481  1.00  0.00           C
ATOM   4356  CG2 VAL A 282      66.274  53.509  77.600  1.00  0.00           C
ATOM   4360  C   VAL A 282      63.874  53.739  75.840  1.00  0.00           C
ATOM   4361  O   VAL A 282      63.314  54.369  76.741  1.00  0.00           O
ATOM   4362  N   ASN A 283      63.234  52.759  75.189  1.00  0.00           N
ATOM   4364  CA  ASN A 283      61.884  52.328  75.509  1.00  0.00           C
ATOM   4366  CB  ASN A 283      60.954  52.599  74.289  1.00  0.00           C
ATOM   4369  CG  ASN A 283      61.294  51.759  73.060  1.00  0.00           C
ATOM   4370  OD1 ASN A 283      62.334  51.099  72.990  1.00  0.00           O
ATOM   4371  ND2 ASN A 283      60.384  51.759  72.061  1.00  0.00           N
ATOM   4374  C   ASN A 283      61.904  50.859  75.940  1.00  0.00           C
ATOM   4375  O   ASN A 283      60.904  50.149  75.951  1.00  0.00           O
ATOM   4376  N   SER A 284      63.094  50.319  76.280  1.00  0.00           N
ATOM   4378  CA  SER A 284      63.224  48.979  76.850  1.00  0.00           C
ATOM   4380  CB  SER A 284      64.664  48.389  76.820  1.00  0.00           C
ATOM   4383  OG  SER A 284      65.664  49.259  77.330  1.00  0.00           O
ATOM   4385  C   SER A 284      62.584  48.789  78.201  1.00  0.00           C
ATOM   4386  O   SER A 284      61.914  47.789  78.399  1.00  0.00           O
ATOM   4387  N   ARG A 285      62.734  49.749  79.130  1.00  0.00           N
ATOM   4389  CA  ARG A 285      62.144  49.599  80.460  1.00  0.00           C
ATOM   4391  CB  ARG A 285      62.974  50.399  81.490  1.00  0.00           C
ATOM   4394  CG  ARG A 285      62.524  50.249  82.960  1.00  0.00           C
ATOM   4397  CD  ARG A 285      63.184  51.239  83.930  1.00  0.00           C
ATOM   4400  NE  ARG A 285      62.704  52.609  83.591  1.00  0.00           N
ATOM   4402  CZ  ARG A 285      61.654  53.219  84.130  1.00  0.00           C
ATOM   4403  NH1 ARG A 285      60.784  52.609  84.910  1.00  0.00           N
ATOM   4406  NH2 ARG A 285      61.474  54.499  83.939  1.00  0.00           N
ATOM   4409  C   ARG A 285      60.704  50.079  80.539  1.00  0.00           C
ATOM   4410  O   ARG A 285      59.884  49.558  81.290  1.00  0.00           O
ATOM   4411  N   THR A 286      60.354  51.119  79.750  1.00  0.00           N
ATOM   4413  CA  THR A 286      59.034  51.709  79.779  1.00  0.00           C
ATOM   4415  CB  THR A 286      58.884  52.819  80.830  1.00  0.00           C
ATOM   4417  OG1 THR A 286      57.574  53.369  80.849  1.00  0.00           O
ATOM   4419  CG2 THR A 286      59.884  53.969  80.649  1.00  0.00           C
ATOM   4423  C   THR A 286      58.704  52.179  78.380  1.00  0.00           C
ATOM   4424  O   THR A 286      59.534  52.799  77.711  1.00  0.00           O
ATOM   4425  N   GLN A 287      57.504  51.869  77.869  1.00  0.00           N
ATOM   4427  CA  GLN A 287      57.084  52.339  76.569  1.00  0.00           C
ATOM   4429  CB  GLN A 287      56.624  51.189  75.631  1.00  0.00           C
ATOM   4432  CG  GLN A 287      57.764  50.179  75.380  1.00  0.00           C
ATOM   4435  CD  GLN A 287      57.464  49.249  74.189  1.00  0.00           C
ATOM   4436  OE1 GLN A 287      56.384  48.669  74.099  1.00  0.00           O
ATOM   4437  NE2 GLN A 287      58.454  49.069  73.289  1.00  0.00           N
ATOM   4440  C   GLN A 287      55.964  53.339  76.680  1.00  0.00           C
ATOM   4441  O   GLN A 287      55.464  53.799  75.671  1.00  0.00           O
ATOM   4442  N   GLN A 288      55.544  53.718  77.899  1.00  0.00           N
ATOM   4444  CA  GLN A 288      54.474  54.689  78.051  1.00  0.00           C
ATOM   4446  CB  GLN A 288      53.584  54.349  79.270  1.00  0.00           C
ATOM   4449  CG  GLN A 288      54.304  54.289  80.630  1.00  0.00           C
ATOM   4452  CD  GLN A 288      53.354  53.779  81.700  1.00  0.00           C
ATOM   4453  OE1 GLN A 288      53.564  52.699  82.250  1.00  0.00           O
ATOM   4454  NE2 GLN A 288      52.254  54.529  81.950  1.00  0.00           N
ATOM   4457  C   GLN A 288      54.994  56.109  78.160  1.00  0.00           C
ATOM   4458  O   GLN A 288      54.344  57.049  77.720  1.00  0.00           O
ATOM   4459  N   GLU A 289      56.184  56.329  78.720  1.00  0.00           N
ATOM   4461  CA  GLU A 289      56.624  57.679  78.990  1.00  0.00           C
ATOM   4463  CB  GLU A 289      56.104  58.169  80.359  1.00  0.00           C
ATOM   4466  CG  GLU A 289      56.674  57.389  81.579  1.00  0.00           C
ATOM   4469  CD  GLU A 289      56.154  57.909  82.899  1.00  0.00           C
ATOM   4470  OE1 GLU A 289      55.884  59.129  83.009  1.00  0.00           O
ATOM   4471  OE2 GLU A 289      56.124  57.149  83.899  1.00  0.00           O
ATOM   4472  C   GLU A 289      58.134  57.759  78.950  1.00  0.00           C
ATOM   4473  O   GLU A 289      58.844  56.789  79.231  1.00  0.00           O
ATOM   4474  N   ALA A 290      58.624  58.949  78.580  1.00  0.00           N
ATOM   4476  CA  ALA A 290      60.004  59.289  78.679  1.00  0.00           C
ATOM   4478  CB  ALA A 290      60.824  58.599  77.590  1.00  0.00           C
ATOM   4482  C   ALA A 290      60.094  60.799  78.580  1.00  0.00           C
ATOM   4483  O   ALA A 290      59.164  61.449  78.100  1.00  0.00           O
ATOM   4484  N   TYR A 291      61.194  61.389  79.060  1.00  0.00           N
ATOM   4486  CA  TYR A 291      61.394  62.819  79.200  1.00  0.00           C
ATOM   4488  CB  TYR A 291      60.904  63.439  80.550  1.00  0.00           C
ATOM   4491  CG  TYR A 291      59.514  62.979  80.889  1.00  0.00           C
ATOM   4492  CD1 TYR A 291      58.354  63.659  80.490  1.00  0.00           C
ATOM   4494  CE1 TYR A 291      57.084  63.159  80.819  1.00  0.00           C
ATOM   4496  CZ  TYR A 291      56.974  61.979  81.570  1.00  0.00           C
ATOM   4497  OH  TYR A 291      55.734  61.519  82.020  1.00  0.00           O
ATOM   4499  CD2 TYR A 291      59.374  61.799  81.630  1.00  0.00           C
ATOM   4501  CE2 TYR A 291      58.114  61.279  81.940  1.00  0.00           C
ATOM   4503  C   TYR A 291      62.914  62.909  79.079  1.00  0.00           C
ATOM   4504  O   TYR A 291      63.574  61.879  79.000  1.00  0.00           O
ATOM   4505  N   VAL A 292      63.554  64.089  78.979  1.00  0.00           N
ATOM   4507  CA  VAL A 292      65.014  64.119  78.920  1.00  0.00           C
ATOM   4509  CB  VAL A 292      65.524  64.349  77.510  1.00  0.00           C
ATOM   4511  CG1 VAL A 292      67.054  64.539  77.460  1.00  0.00           C
ATOM   4515  CG2 VAL A 292      65.124  63.139  76.630  1.00  0.00           C
ATOM   4519  C   VAL A 292      65.574  65.139  79.880  1.00  0.00           C
ATOM   4520  O   VAL A 292      66.534  64.859  80.590  1.00  0.00           O
ATOM   4521  N   PHE A 293      64.983  66.329  79.999  1.00  0.00           N
ATOM   4523  CA  PHE A 293      65.384  67.349  80.951  1.00  0.00           C
ATOM   4525  CB  PHE A 293      65.694  68.698  80.280  1.00  0.00           C
ATOM   4528  CG  PHE A 293      66.894  68.579  79.421  1.00  0.00           C
ATOM   4529  CD1 PHE A 293      68.174  68.419  79.970  1.00  0.00           C
ATOM   4531  CE1 PHE A 293      69.294  68.308  79.140  1.00  0.00           C
ATOM   4533  CZ  PHE A 293      69.154  68.409  77.750  1.00  0.00           C
ATOM   4535  CD2 PHE A 293      66.754  68.659  78.039  1.00  0.00           C
ATOM   4537  CE2 PHE A 293      67.873  68.599  77.209  1.00  0.00           C
ATOM   4539  C   PHE A 293      64.324  67.619  81.980  1.00  0.00           C
ATOM   4540  O   PHE A 293      63.244  68.139  81.689  1.00  0.00           O
ATOM   4541  N   ALA A 294      64.644  67.369  83.240  1.00  0.00           N
ATOM   4543  CA  ALA A 294      63.854  67.728  84.380  1.00  0.00           C
ATOM   4545  CB  ALA A 294      63.614  66.439  85.180  1.00  0.00           C
ATOM   4549  C   ALA A 294      64.534  68.789  85.240  1.00  0.00           C
ATOM   4550  O   ALA A 294      64.964  68.509  86.371  1.00  0.00           O
ATOM   4551  N   PRO A 295      64.724  70.018  84.760  1.00  0.00           N
ATOM   4552  CD  PRO A 295      64.104  70.539  83.540  1.00  0.00           C
ATOM   4555  CA  PRO A 295      65.324  71.079  85.560  1.00  0.00           C
ATOM   4557  CB  PRO A 295      65.414  72.249  84.580  1.00  0.00           C
ATOM   4560  CG  PRO A 295      64.234  72.058  83.640  1.00  0.00           C
ATOM   4563  C   PRO A 295      64.523  71.429  86.810  1.00  0.00           C
ATOM   4564  O   PRO A 295      63.324  71.689  86.740  1.00  0.00           O
ATOM   4565  N   ALA A 296      65.214  71.499  87.960  1.00  0.00           N
ATOM   4567  CA  ALA A 296      64.664  71.969  89.210  1.00  0.00           C
ATOM   4569  CB  ALA A 296      64.944  70.979  90.350  1.00  0.00           C
ATOM   4573  C   ALA A 296      65.254  73.329  89.520  1.00  0.00           C
ATOM   4574  O   ALA A 296      65.804  73.599  90.590  1.00  0.00           O
ATOM   4575  N   THR A 297      65.174  74.229  88.529  1.00  0.00           N
ATOM   4577  CA  THR A 297      65.784  75.548  88.559  1.00  0.00           C
ATOM   4579  CB  THR A 297      65.924  76.189  87.180  1.00  0.00           C
ATOM   4581  OG1 THR A 297      66.514  75.259  86.290  1.00  0.00           O
ATOM   4583  CG2 THR A 297      66.864  77.409  87.220  1.00  0.00           C
ATOM   4587  C   THR A 297      64.954  76.469  89.410  1.00  0.00           C
ATOM   4588  O   THR A 297      63.764  76.639  89.210  1.00  0.00           O
ATOM   4589  N   LEU A 298      65.584  77.149  90.390  1.00  0.00           N
ATOM   4591  CA  LEU A 298      64.894  78.149  91.169  1.00  0.00           C
ATOM   4593  CB  LEU A 298      65.834  78.749  92.239  1.00  0.00           C
ATOM   4596  CG  LEU A 298      66.284  77.739  93.319  1.00  0.00           C
ATOM   4598  CD1 LEU A 298      67.504  78.279  94.079  1.00  0.00           C
ATOM   4602  CD2 LEU A 298      65.124  77.409  94.280  1.00  0.00           C
ATOM   4606  C   LEU A 298      64.324  79.289  90.329  1.00  0.00           C
ATOM   4607  O   LEU A 298      64.913  79.749  89.359  1.00  0.00           O
ATOM   4608  N   SER A 299      63.124  79.768  90.690  1.00  0.00           N
ATOM   4610  CA  SER A 299      62.444  80.849  89.970  1.00  0.00           C
ATOM   4612  CB  SER A 299      61.034  81.119  90.499  1.00  0.00           C
ATOM   4615  OG  SER A 299      60.304  79.929  90.250  1.00  0.00           O
ATOM   4617  C   SER A 299      63.204  82.139  89.900  1.00  0.00           C
ATOM   4618  O   SER A 299      63.184  82.839  88.899  1.00  0.00           O
ATOM   4619  N   ASN A 300      63.983  82.468  90.951  1.00  0.00           N
ATOM   4621  CA  ASN A 300      64.794  83.659  90.940  1.00  0.00           C
ATOM   4623  CB  ASN A 300      64.944  84.179  92.400  1.00  0.00           C
ATOM   4626  CG  ASN A 300      65.694  83.188  93.311  1.00  0.00           C
ATOM   4627  OD1 ASN A 300      65.064  82.349  93.969  1.00  0.00           O
ATOM   4628  ND2 ASN A 300      67.034  83.308  93.360  1.00  0.00           N
ATOM   4631  C   ASN A 300      66.163  83.429  90.271  1.00  0.00           C
ATOM   4632  O   ASN A 300      67.034  84.289  90.329  1.00  0.00           O
ATOM   4633  N   ILE A 301      66.384  82.279  89.610  1.00  0.00           N
ATOM   4635  CA  ILE A 301      67.614  81.959  88.920  1.00  0.00           C
ATOM   4637  CB  ILE A 301      68.254  80.669  89.459  1.00  0.00           C
ATOM   4639  CG2 ILE A 301      69.414  80.189  88.559  1.00  0.00           C
ATOM   4643  CG1 ILE A 301      68.704  80.849  90.919  1.00  0.00           C
ATOM   4646  CD  ILE A 301      69.724  81.969  91.110  1.00  0.00           C
ATOM   4650  C   ILE A 301      67.294  81.789  87.460  1.00  0.00           C
ATOM   4651  O   ILE A 301      66.384  81.039  87.099  1.00  0.00           O
ATOM   4652  N   TYR A 302      67.984  82.509  86.570  1.00  0.00           N
ATOM   4654  CA  TYR A 302      67.494  82.628  85.210  1.00  0.00           C
ATOM   4656  CB  TYR A 302      67.813  84.028  84.610  1.00  0.00           C
ATOM   4659  CG  TYR A 302      67.154  85.209  85.310  1.00  0.00           C
ATOM   4660  CD1 TYR A 302      66.064  85.109  86.199  1.00  0.00           C
ATOM   4662  CE1 TYR A 302      65.444  86.259  86.719  1.00  0.00           C
ATOM   4664  CZ  TYR A 302      65.904  87.538  86.360  1.00  0.00           C
ATOM   4665  OH  TYR A 302      65.224  88.699  86.819  1.00  0.00           O
ATOM   4667  CD2 TYR A 302      67.614  86.498  84.989  1.00  0.00           C
ATOM   4669  CE2 TYR A 302      67.014  87.649  85.520  1.00  0.00           C
ATOM   4671  C   TYR A 302      68.034  81.528  84.310  1.00  0.00           C
ATOM   4672  O   TYR A 302      67.592  81.388  83.179  1.00  0.00           O
ATOM   4673  N   TYR A 303      68.974  80.709  84.820  1.00  0.00           N
ATOM   4675  CA  TYR A 303      69.754  79.768  84.030  1.00  0.00           C
ATOM   4677  CB  TYR A 303      71.214  80.249  83.871  1.00  0.00           C
ATOM   4680  CG  TYR A 303      71.194  81.528  83.090  1.00  0.00           C
ATOM   4681  CD1 TYR A 303      70.854  81.479  81.730  1.00  0.00           C
ATOM   4683  CE1 TYR A 303      70.714  82.659  81.000  1.00  0.00           C
ATOM   4685  CZ  TYR A 303      70.914  83.888  81.619  1.00  0.00           C
ATOM   4686  OH  TYR A 303      70.773  85.069  80.870  1.00  0.00           O
ATOM   4688  CD2 TYR A 303      71.434  82.768  83.699  1.00  0.00           C
ATOM   4690  CE2 TYR A 303      71.274  83.949  82.969  1.00  0.00           C
ATOM   4692  C   TYR A 303      69.773  78.389  84.630  1.00  0.00           C
ATOM   4693  O   TYR A 303      70.294  78.169  85.720  1.00  0.00           O
ATOM   4694  N   GLY A 304      69.224  77.409  83.880  1.00  0.00           N
ATOM   4696  CA  GLY A 304      69.414  75.999  84.140  1.00  0.00           C
ATOM   4699  C   GLY A 304      69.284  75.349  82.810  1.00  0.00           C
ATOM   4700  O   GLY A 304      68.304  75.569  82.120  1.00  0.00           O
ATOM   4701  N   PHE A 305      70.284  74.579  82.390  1.00  0.00           N
ATOM   4703  CA  PHE A 305      70.214  73.719  81.220  1.00  0.00           C
ATOM   4705  CB  PHE A 305      69.094  72.639  81.299  1.00  0.00           C
ATOM   4708  CG  PHE A 305      69.164  71.689  82.470  1.00  0.00           C
ATOM   4709  CD1 PHE A 305      70.104  71.729  83.520  1.00  0.00           C
ATOM   4711  CE1 PHE A 305      70.014  70.849  84.599  1.00  0.00           C
ATOM   4713  CZ  PHE A 305      69.004  69.878  84.630  1.00  0.00           C
ATOM   4715  CD2 PHE A 305      68.174  70.699  82.519  1.00  0.00           C
ATOM   4717  CE2 PHE A 305      68.094  69.789  83.580  1.00  0.00           C
ATOM   4719  C   PHE A 305      70.204  74.429  79.859  1.00  0.00           C
ATOM   4720  O   PHE A 305      69.254  75.099  79.451  1.00  0.00           O
ATOM   4721  N   LEU A 306      71.303  74.269  79.119  1.00  0.00           N
ATOM   4723  CA  LEU A 306      71.424  74.679  77.740  1.00  0.00           C
ATOM   4725  CB  LEU A 306      72.444  75.829  77.590  1.00  0.00           C
ATOM   4728  CG  LEU A 306      72.654  76.369  76.160  1.00  0.00           C
ATOM   4730  CD1 LEU A 306      71.354  76.909  75.570  1.00  0.00           C
ATOM   4734  CD2 LEU A 306      73.724  77.479  76.160  1.00  0.00           C
ATOM   4738  C   LEU A 306      71.894  73.499  76.929  1.00  0.00           C
ATOM   4739  O   LEU A 306      72.904  72.869  77.250  1.00  0.00           O
ATOM   4740  N   ALA A 307      71.194  73.129  75.840  1.00  0.00           N
ATOM   4742  CA  ALA A 307      71.694  72.139  74.900  1.00  0.00           C
ATOM   4744  CB  ALA A 307      70.743  70.939  74.701  1.00  0.00           C
ATOM   4748  C   ALA A 307      71.914  72.809  73.561  1.00  0.00           C
ATOM   4749  O   ALA A 307      71.044  73.479  73.020  1.00  0.00           O
ATOM   4750  N   VAL A 308      73.133  72.669  73.039  1.00  0.00           N
ATOM   4752  CA  VAL A 308      73.614  73.439  71.929  1.00  0.00           C
ATOM   4754  CB  VAL A 308      74.313  74.719  72.359  1.00  0.00           C
ATOM   4756  CG1 VAL A 308      75.424  74.419  73.370  1.00  0.00           C
ATOM   4760  CG2 VAL A 308      74.854  75.469  71.139  1.00  0.00           C
ATOM   4764  C   VAL A 308      74.474  72.529  71.100  1.00  0.00           C
ATOM   4765  O   VAL A 308      75.164  71.649  71.610  1.00  0.00           O
ATOM   4766  N   ASN A 309      74.364  72.628  69.759  1.00  0.00           N
ATOM   4768  CA  ASN A 309      74.964  71.729  68.780  1.00  0.00           C
ATOM   4770  CB  ASN A 309      76.374  72.268  68.439  1.00  0.00           C
ATOM   4773  CG  ASN A 309      76.374  73.738  67.990  1.00  0.00           C
ATOM   4774  OD1 ASN A 309      77.164  74.549  68.469  1.00  0.00           O
ATOM   4775  ND2 ASN A 309      75.444  74.139  67.090  1.00  0.00           N
ATOM   4778  C   ASN A 309      74.974  70.209  69.099  1.00  0.00           C
ATOM   4779  O   ASN A 309      75.804  69.449  68.619  1.00  0.00           O
ATOM   4780  N   SER A 310      73.983  69.709  69.850  1.00  0.00           N
ATOM   4782  CA  SER A 310      73.704  68.378  70.340  1.00  0.00           C
ATOM   4784  CB  SER A 310      72.864  68.479  71.649  1.00  0.00           C
ATOM   4787  OG  SER A 310      73.654  68.969  72.740  1.00  0.00           O
ATOM   4789  C   SER A 310      72.954  67.488  69.359  1.00  0.00           C
ATOM   4790  O   SER A 310      72.464  67.939  68.329  1.00  0.00           O
ATOM   4791  N   ARG A 311      72.794  66.198  69.660  1.00  0.00           N
ATOM   4793  CA  ARG A 311      71.904  65.299  68.939  1.00  0.00           C
ATOM   4795  CB  ARG A 311      72.624  64.229  68.100  1.00  0.00           C
ATOM   4798  CG  ARG A 311      73.364  64.809  66.890  1.00  0.00           C
ATOM   4801  CD  ARG A 311      74.294  63.829  66.189  1.00  0.00           C
ATOM   4804  NE  ARG A 311      75.334  63.429  67.189  1.00  0.00           N
ATOM   4806  CZ  ARG A 311      75.964  62.259  67.210  1.00  0.00           C
ATOM   4807  NH1 ARG A 311      75.644  61.269  66.410  1.00  0.00           N
ATOM   4810  NH2 ARG A 311      76.984  62.069  68.029  1.00  0.00           N
ATOM   4813  C   ARG A 311      71.154  64.558  69.990  1.00  0.00           C
ATOM   4814  O   ARG A 311      71.604  64.509  71.119  1.00  0.00           O
ATOM   4815  N   PHE A 312      69.994  63.979  69.719  1.00  0.00           N
ATOM   4817  CA  PHE A 312      69.404  63.099  70.710  1.00  0.00           C
ATOM   4819  CB  PHE A 312      68.484  63.709  71.840  1.00  0.00           C
ATOM   4822  CG  PHE A 312      68.764  65.049  72.609  1.00  0.00           C
ATOM   4823  CD1 PHE A 312      69.493  66.179  72.179  1.00  0.00           C
ATOM   4825  CE1 PHE A 312      69.544  67.378  72.880  1.00  0.00           C
ATOM   4827  CZ  PHE A 312      68.803  67.529  74.040  1.00  0.00           C
ATOM   4829  CD2 PHE A 312      67.984  65.259  73.780  1.00  0.00           C
ATOM   4831  CE2 PHE A 312      68.004  66.469  74.480  1.00  0.00           C
ATOM   4833  C   PHE A 312      68.634  62.099  69.840  1.00  0.00           C
ATOM   4834  O   PHE A 312      68.663  62.259  68.619  1.00  0.00           O
ATOM   4835  N   ASN A 313      67.974  61.049  70.380  1.00  0.00           N
ATOM   4837  CA  ASN A 313      67.234  60.049  69.600  1.00  0.00           C
ATOM   4839  CB  ASN A 313      68.124  58.969  68.939  1.00  0.00           C
ATOM   4842  CG  ASN A 313      68.924  59.579  67.800  1.00  0.00           C
ATOM   4843  OD1 ASN A 313      68.364  59.729  66.710  1.00  0.00           O
ATOM   4844  ND2 ASN A 313      70.204  59.919  68.020  1.00  0.00           N
ATOM   4847  C   ASN A 313      66.244  59.329  70.480  1.00  0.00           C
ATOM   4848  O   ASN A 313      66.294  59.449  71.700  1.00  0.00           O
ATOM   4849  N   ALA A 314      65.334  58.529  69.889  1.00  0.00           N
ATOM   4851  CA  ALA A 314      64.504  57.609  70.640  1.00  0.00           C
ATOM   4853  CB  ALA A 314      63.184  58.219  71.139  1.00  0.00           C
ATOM   4857  C   ALA A 314      64.114  56.469  69.759  1.00  0.00           C
ATOM   4858  O   ALA A 314      64.414  56.439  68.569  1.00  0.00           O
ATOM   4859  N   PHE A 315      63.404  55.499  70.340  1.00  0.00           N
ATOM   4861  CA  PHE A 315      62.664  54.469  69.689  1.00  0.00           C
ATOM   4863  CB  PHE A 315      63.104  53.049  70.180  1.00  0.00           C
ATOM   4866  CG  PHE A 315      64.604  52.879  70.290  1.00  0.00           C
ATOM   4867  CD1 PHE A 315      65.354  52.249  69.279  1.00  0.00           C
ATOM   4869  CE1 PHE A 315      66.754  52.109  69.390  1.00  0.00           C
ATOM   4871  CZ  PHE A 315      67.404  52.579  70.529  1.00  0.00           C
ATOM   4873  CD2 PHE A 315      65.284  53.289  71.450  1.00  0.00           C
ATOM   4875  CE2 PHE A 315      66.664  53.159  71.570  1.00  0.00           C
ATOM   4877  C   PHE A 315      61.234  54.779  70.139  1.00  0.00           C
ATOM   4878  O   PHE A 315      61.014  55.509  71.100  1.00  0.00           O
ATOM   4879  N   GLY A 316      60.214  54.229  69.480  1.00  0.00           N
ATOM   4881  CA  GLY A 316      58.834  54.439  69.900  1.00  0.00           C
ATOM   4884  C   GLY A 316      58.164  55.579  69.200  1.00  0.00           C
ATOM   4885  O   GLY A 316      58.724  56.639  68.930  1.00  0.00           O
ATOM   4886  N   ASP A 317      56.904  55.319  68.870  1.00  0.00           N
ATOM   4888  CA  ASP A 317      56.054  56.099  68.009  1.00  0.00           C
ATOM   4890  CB  ASP A 317      54.954  55.129  67.490  1.00  0.00           C
ATOM   4893  CG  ASP A 317      55.624  53.869  66.960  1.00  0.00           C
ATOM   4894  OD1 ASP A 317      56.474  53.989  66.049  1.00  0.00           O
ATOM   4895  OD2 ASP A 317      55.344  52.749  67.480  1.00  0.00           O
ATOM   4896  C   ASP A 317      55.514  57.319  68.749  1.00  0.00           C
ATOM   4897  O   ASP A 317      54.394  57.349  69.259  1.00  0.00           O
ATOM   4898  N   GLY A 318      56.354  58.369  68.859  1.00  0.00           N
ATOM   4900  CA  GLY A 318      55.954  59.659  69.421  1.00  0.00           C
ATOM   4903  C   GLY A 318      55.744  59.689  70.910  1.00  0.00           C
ATOM   4904  O   GLY A 318      54.714  60.199  71.350  1.00  0.00           O
ATOM   4905  N   VAL A 319      56.654  59.149  71.750  1.00  0.00           N
ATOM   4907  CA  VAL A 319      56.354  58.949  73.179  1.00  0.00           C
ATOM   4909  CB  VAL A 319      56.314  57.449  73.479  1.00  0.00           C
ATOM   4911  CG1 VAL A 319      56.124  57.149  74.980  1.00  0.00           C
ATOM   4915  CG2 VAL A 319      55.124  56.829  72.709  1.00  0.00           C
ATOM   4919  C   VAL A 319      57.264  59.679  74.170  1.00  0.00           C
ATOM   4920  O   VAL A 319      56.834  60.069  75.259  1.00  0.00           O
ATOM   4921  N   ALA A 320      58.544  59.919  73.850  1.00  0.00           N
ATOM   4923  CA  ALA A 320      59.484  60.539  74.770  1.00  0.00           C
ATOM   4925  CB  ALA A 320      60.814  59.959  74.329  1.00  0.00           C
ATOM   4929  C   ALA A 320      59.474  62.079  74.740  1.00  0.00           C
ATOM   4930  O   ALA A 320      58.774  62.639  73.910  1.00  0.00           O
ATOM   4931  N   GLN A 321      60.174  62.869  75.600  1.00  0.00           N
ATOM   4933  CA  GLN A 321      59.904  64.319  75.671  1.00  0.00           C
ATOM   4935  CB  GLN A 321      58.704  64.519  76.661  1.00  0.00           C
ATOM   4938  CG  GLN A 321      57.464  65.099  75.951  1.00  0.00           C
ATOM   4941  CD  GLN A 321      56.134  64.809  76.630  1.00  0.00           C
ATOM   4942  OE1 GLN A 321      56.054  64.249  77.720  1.00  0.00           O
ATOM   4943  NE2 GLN A 321      55.044  65.249  75.969  1.00  0.00           N
ATOM   4946  C   GLN A 321      61.054  65.249  76.120  1.00  0.00           C
ATOM   4947  O   GLN A 321      61.704  64.889  77.079  1.00  0.00           O
ATOM   4948  N   LEU A 322      61.294  66.509  75.561  1.00  0.00           N
ATOM   4950  CA  LEU A 322      62.424  67.389  76.039  1.00  0.00           C
ATOM   4952  CB  LEU A 322      62.734  68.859  75.509  1.00  0.00           C
ATOM   4955  CG  LEU A 322      62.694  69.209  73.999  1.00  0.00           C
ATOM   4957  CD1 LEU A 322      62.994  70.669  73.660  1.00  0.00           C
ATOM   4961  CD2 LEU A 322      63.724  68.448  73.230  1.00  0.00           C
ATOM   4965  C   LEU A 322      62.514  67.529  77.539  1.00  0.00           C
ATOM   4966  O   LEU A 322      63.574  67.669  78.109  1.00  0.00           O
ATOM   4967  N   GLY A 323      61.364  67.459  78.201  1.00  0.00           N
ATOM   4969  CA  GLY A 323      61.234  67.099  79.579  1.00  0.00           C
ATOM   4972  C   GLY A 323      60.344  68.048  80.299  1.00  0.00           C
ATOM   4973  O   GLY A 323      59.784  68.969  79.709  1.00  0.00           O
ATOM   4974  N   ARG A 324      60.074  67.749  81.560  1.00  0.00           N
ATOM   4976  CA  ARG A 324      59.004  68.349  82.300  1.00  0.00           C
ATOM   4978  CB  ARG A 324      57.914  67.308  82.640  1.00  0.00           C
ATOM   4981  CG  ARG A 324      58.454  66.058  83.370  1.00  0.00           C
ATOM   4984  CD  ARG A 324      57.414  65.009  83.750  1.00  0.00           C
ATOM   4987  NE  ARG A 324      58.184  63.829  84.270  1.00  0.00           N
ATOM   4989  CZ  ARG A 324      57.664  62.789  84.900  1.00  0.00           C
ATOM   4990  NH1 ARG A 324      56.394  62.459  84.870  1.00  0.00           N
ATOM   4993  NH2 ARG A 324      58.484  62.009  85.560  1.00  0.00           N
ATOM   4996  C   ARG A 324      59.614  68.959  83.529  1.00  0.00           C
ATOM   4997  O   ARG A 324      60.644  68.499  84.009  1.00  0.00           O
ATOM   4998  N   SER A 325      59.034  70.059  84.039  1.00  0.00           N
ATOM   5000  CA  SER A 325      59.593  70.759  85.189  1.00  0.00           C
ATOM   5002  CB  SER A 325      58.884  72.099  85.460  1.00  0.00           C
ATOM   5005  OG  SER A 325      59.554  72.869  86.460  1.00  0.00           O
ATOM   5007  C   SER A 325      59.593  69.909  86.439  1.00  0.00           C
ATOM   5008  O   SER A 325      58.624  69.219  86.759  1.00  0.00           O
ATOM   5009  N   LEU A 326      60.724  69.919  87.180  1.00  0.00           N
ATOM   5011  CA  LEU A 326      60.904  69.089  88.360  1.00  0.00           C
ATOM   5013  CB  LEU A 326      62.364  68.558  88.400  1.00  0.00           C
ATOM   5016  CG  LEU A 326      62.794  67.689  89.610  1.00  0.00           C
ATOM   5018  CD1 LEU A 326      61.824  66.539  89.900  1.00  0.00           C
ATOM   5022  CD2 LEU A 326      64.204  67.109  89.399  1.00  0.00           C
ATOM   5026  C   LEU A 326      60.544  69.899  89.590  1.00  0.00           C
ATOM   5027  O   LEU A 326      61.404  70.429  90.289  1.00  0.00           O
ATOM   5028  N   ASP A 327      59.234  70.049  89.870  1.00  0.00           N
ATOM   5030  CA  ASP A 327      58.764  70.988  90.860  1.00  0.00           C
ATOM   5032  CB  ASP A 327      57.324  71.469  90.520  1.00  0.00           C
ATOM   5035  CG  ASP A 327      57.184  72.319  89.259  1.00  0.00           C
ATOM   5036  OD1 ASP A 327      58.164  72.759  88.610  1.00  0.00           O
ATOM   5037  OD2 ASP A 327      56.004  72.649  88.930  1.00  0.00           O
ATOM   5038  C   ASP A 327      58.884  70.408  92.290  1.00  0.00           C
ATOM   5039  O   ASP A 327      57.934  69.889  92.869  1.00  0.00           O
ATOM   5040  N   VAL A 328      60.114  70.488  92.869  1.00  0.00           N
ATOM   5042  CA  VAL A 328      60.514  69.929  94.160  1.00  0.00           C
ATOM   5044  CB  VAL A 328      62.014  69.569  94.170  1.00  0.00           C
ATOM   5046  CG1 VAL A 328      62.244  68.308  93.340  1.00  0.00           C
ATOM   5050  CG2 VAL A 328      62.854  70.759  93.650  1.00  0.00           C
ATOM   5054  C   VAL A 328      60.334  70.909  95.310  1.00  0.00           C
ATOM   5055  O   VAL A 328      60.534  70.589  96.479  1.00  0.00           O
ATOM   5056  N   ASP A 329      59.964  72.159  95.000  1.00  0.00           N
ATOM   5058  CA  ASP A 329      59.634  73.139  95.989  1.00  0.00           C
ATOM   5060  CB  ASP A 329      60.874  73.639  96.819  1.00  0.00           C
ATOM   5063  CG  ASP A 329      61.844  74.569  96.110  1.00  0.00           C
ATOM   5064  OD1 ASP A 329      61.424  75.709  95.811  1.00  0.00           O
ATOM   5065  OD2 ASP A 329      63.034  74.199  95.889  1.00  0.00           O
ATOM   5066  C   ASP A 329      58.874  74.229  95.259  1.00  0.00           C
ATOM   5067  O   ASP A 329      58.894  74.308  94.021  1.00  0.00           O
ATOM   5068  N   ALA A 330      58.204  75.119  96.010  1.00  0.00           N
ATOM   5070  CA  ALA A 330      57.304  76.109  95.469  1.00  0.00           C
ATOM   5072  CB  ALA A 330      56.374  76.559  96.619  1.00  0.00           C
ATOM   5076  C   ALA A 330      58.024  77.359  94.981  1.00  0.00           C
ATOM   5077  O   ALA A 330      57.414  78.378  94.669  1.00  0.00           O
ATOM   5078  N   ASN A 331      59.364  77.308  94.900  1.00  0.00           N
ATOM   5080  CA  ASN A 331      60.144  78.329  94.259  1.00  0.00           C
ATOM   5082  CB  ASN A 331      61.104  78.949  95.299  1.00  0.00           C
ATOM   5085  CG  ASN A 331      61.674  80.268  94.809  1.00  0.00           C
ATOM   5086  OD1 ASN A 331      60.934  81.159  94.380  1.00  0.00           O
ATOM   5087  ND2 ASN A 331      63.014  80.439  94.860  1.00  0.00           N
ATOM   5090  C   ASN A 331      60.894  77.709  93.090  1.00  0.00           C
ATOM   5091  O   ASN A 331      61.894  78.279  92.630  1.00  0.00           O
ATOM   5092  N   THR A 332      60.454  76.539  92.589  1.00  0.00           N
ATOM   5094  CA  THR A 332      61.034  75.889  91.430  1.00  0.00           C
ATOM   5096  CB  THR A 332      61.114  74.369  91.539  1.00  0.00           C
ATOM   5098  OG1 THR A 332      61.964  73.969  92.621  1.00  0.00           O
ATOM   5100  CG2 THR A 332      61.694  73.759  90.250  1.00  0.00           C
ATOM   5104  C   THR A 332      60.224  76.219  90.200  1.00  0.00           C
ATOM   5105  O   THR A 332      59.034  75.919  90.140  1.00  0.00           O
ATOM   5106  N   ASN A 333      60.854  76.839  89.179  1.00  0.00           N
ATOM   5108  CA  ASN A 333      60.284  76.938  87.859  1.00  0.00           C
ATOM   5110  CB  ASN A 333      59.894  78.409  87.519  1.00  0.00           C
ATOM   5113  CG  ASN A 333      58.974  78.509  86.310  1.00  0.00           C
ATOM   5114  OD1 ASN A 333      58.504  77.509  85.770  1.00  0.00           O
ATOM   5115  ND2 ASN A 333      58.634  79.759  85.919  1.00  0.00           N
ATOM   5118  C   ASN A 333      61.384  76.478  86.940  1.00  0.00           C
ATOM   5119  O   ASN A 333      62.324  77.229  86.670  1.00  0.00           O
ATOM   5120  N   GLY A 334      61.324  75.239  86.439  1.00  0.00           N
ATOM   5122  CA  GLY A 334      62.334  74.679  85.550  1.00  0.00           C
ATOM   5125  C   GLY A 334      62.664  75.539  84.350  1.00  0.00           C
ATOM   5126  O   GLY A 334      61.774  76.159  83.759  1.00  0.00           O
ATOM   5127  N   GLN A 335      63.944  75.599  83.960  1.00  0.00           N
ATOM   5129  CA  GLN A 335      64.394  76.408  82.850  1.00  0.00           C
ATOM   5131  CB  GLN A 335      65.294  77.579  83.349  1.00  0.00           C
ATOM   5134  CG  GLN A 335      65.324  78.829  82.430  1.00  0.00           C
ATOM   5137  CD  GLN A 335      66.384  78.768  81.310  1.00  0.00           C
ATOM   5138  OE1 GLN A 335      67.524  78.349  81.521  1.00  0.00           O
ATOM   5139  NE2 GLN A 335      66.014  79.279  80.110  1.00  0.00           N
ATOM   5142  C   GLN A 335      65.164  75.429  81.999  1.00  0.00           C
ATOM   5143  O   GLN A 335      65.843  74.579  82.549  1.00  0.00           O
ATOM   5144  N   VAL A 336      65.014  75.499  80.671  1.00  0.00           N
ATOM   5146  CA  VAL A 336      65.934  74.849  79.759  1.00  0.00           C
ATOM   5148  CB  VAL A 336      65.754  73.329  79.660  1.00  0.00           C
ATOM   5150  CG1 VAL A 336      64.274  72.949  79.530  1.00  0.00           C
ATOM   5154  CG2 VAL A 336      66.574  72.689  78.529  1.00  0.00           C
ATOM   5158  C   VAL A 336      65.814  75.569  78.420  1.00  0.00           C
ATOM   5159  O   VAL A 336      64.734  76.029  78.051  1.00  0.00           O
ATOM   5160  N   VAL A 337      66.934  75.688  77.679  1.00  0.00           N
ATOM   5162  CA  VAL A 337      66.934  76.128  76.299  1.00  0.00           C
ATOM   5164  CB  VAL A 337      67.644  77.459  76.090  1.00  0.00           C
ATOM   5166  CG1 VAL A 337      67.794  77.819  74.600  1.00  0.00           C
ATOM   5170  CG2 VAL A 337      66.804  78.539  76.789  1.00  0.00           C
ATOM   5174  C   VAL A 337      67.592  75.069  75.460  1.00  0.00           C
ATOM   5175  O   VAL A 337      68.634  74.519  75.819  1.00  0.00           O
ATOM   5176  N   ILE A 338      66.974  74.709  74.320  1.00  0.00           N
ATOM   5178  CA  ILE A 338      67.534  73.729  73.399  1.00  0.00           C
ATOM   5180  CB  ILE A 338      66.754  72.419  73.439  1.00  0.00           C
ATOM   5182  CG2 ILE A 338      67.164  71.459  72.299  1.00  0.00           C
ATOM   5186  CG1 ILE A 338      66.984  71.769  74.829  1.00  0.00           C
ATOM   5189  CD  ILE A 338      65.954  70.749  75.270  1.00  0.00           C
ATOM   5193  C   ILE A 338      67.634  74.339  72.020  1.00  0.00           C
ATOM   5194  O   ILE A 338      66.654  74.829  71.459  1.00  0.00           O
ATOM   5195  N   ARG A 339      68.854  74.379  71.450  1.00  0.00           N
ATOM   5197  CA  ARG A 339      69.114  75.169  70.271  1.00  0.00           C
ATOM   5199  CB  ARG A 339      69.484  76.639  70.649  1.00  0.00           C
ATOM   5202  CG  ARG A 339      70.784  76.829  71.469  1.00  0.00           C
ATOM   5205  CD  ARG A 339      71.134  78.289  71.810  1.00  0.00           C
ATOM   5208  NE  ARG A 339      71.364  79.029  70.529  1.00  0.00           N
ATOM   5210  CZ  ARG A 339      71.714  80.299  70.460  1.00  0.00           C
ATOM   5211  NH1 ARG A 339      71.813  81.069  71.521  1.00  0.00           N
ATOM   5214  NH2 ARG A 339      72.114  80.769  69.289  1.00  0.00           N
ATOM   5217  C   ARG A 339      70.194  74.539  69.380  1.00  0.00           C
ATOM   5218  O   ARG A 339      71.124  73.878  69.840  1.00  0.00           O
ATOM   5219  N   ASP A 340      70.092  74.719  68.050  1.00  0.00           N
ATOM   5221  CA  ASP A 340      71.244  74.679  67.149  1.00  0.00           C
ATOM   5223  CB  ASP A 340      72.374  75.669  67.569  1.00  0.00           C
ATOM   5226  CG  ASP A 340      71.924  77.109  67.740  1.00  0.00           C
ATOM   5227  OD1 ASP A 340      70.714  77.439  67.649  1.00  0.00           O
ATOM   5228  OD2 ASP A 340      72.804  77.949  68.050  1.00  0.00           O
ATOM   5229  C   ASP A 340      71.794  73.259  66.840  1.00  0.00           C
ATOM   5230  O   ASP A 340      72.974  73.039  66.570  1.00  0.00           O
ATOM   5231  N   SER A 341      70.924  72.238  66.899  1.00  0.00           N
ATOM   5233  CA  SER A 341      71.303  70.839  67.109  1.00  0.00           C
ATOM   5235  CB  SER A 341      71.034  70.649  68.631  1.00  0.00           C
ATOM   5238  OG  SER A 341      71.874  71.338  69.539  1.00  0.00           O
ATOM   5240  C   SER A 341      70.644  69.909  65.979  1.00  0.00           C
ATOM   5241  O   SER A 341      70.694  70.349  64.840  1.00  0.00           O
ATOM   5242  N   ALA A 342      69.964  68.698  66.170  1.00  0.00           N
ATOM   5244  CA  ALA A 342      69.144  67.969  65.120  1.00  0.00           C
ATOM   5246  CB  ALA A 342      70.044  67.448  63.990  1.00  0.00           C
ATOM   5250  C   ALA A 342      68.404  66.629  65.500  1.00  0.00           C
ATOM   5251  O   ALA A 342      69.084  65.729  65.999  1.00  0.00           O
ATOM   5252  N   ILE A 343      67.054  66.279  65.420  1.00  0.00           N
ATOM   5254  CA  ILE A 343      65.734  66.709  64.850  1.00  0.00           C
ATOM   5256  CB  ILE A 343      64.334  67.119  65.620  1.00  0.00           C
ATOM   5258  CG2 ILE A 343      63.214  66.099  65.899  1.00  0.00           C
ATOM   5262  CG1 ILE A 343      64.094  68.319  66.620  1.00  0.00           C
ATOM   5265  CD  ILE A 343      62.734  68.479  67.329  1.00  0.00           C
ATOM   5269  C   ILE A 343      65.373  65.488  64.040  1.00  0.00           C
ATOM   5270  O   ILE A 343      65.014  65.589  62.870  1.00  0.00           O
ATOM   5271  N   ASN A 344      65.404  64.289  64.670  1.00  0.00           N
ATOM   5273  CA  ASN A 344      65.174  62.988  64.040  1.00  0.00           C
ATOM   5275  CB  ASN A 344      66.394  62.039  64.139  1.00  0.00           C
ATOM   5278  CG  ASN A 344      67.684  62.849  64.060  1.00  0.00           C
ATOM   5279  OD1 ASN A 344      68.013  63.479  63.050  1.00  0.00           O
ATOM   5280  ND2 ASN A 344      68.454  62.869  65.170  1.00  0.00           N
ATOM   5283  C   ASN A 344      63.904  62.319  64.590  1.00  0.00           C
ATOM   5284  O   ASN A 344      63.004  62.929  65.170  1.00  0.00           O
ATOM   5285  N   GLU A 345      63.724  61.009  64.380  1.00  0.00           N
ATOM   5287  CA  GLU A 345      62.434  60.429  64.660  1.00  0.00           C
ATOM   5289  CB  GLU A 345      62.254  59.219  63.710  1.00  0.00           C
ATOM   5292  CG  GLU A 345      60.854  58.578  63.731  1.00  0.00           C
ATOM   5295  CD  GLU A 345      59.804  59.619  63.390  1.00  0.00           C
ATOM   5296  OE1 GLU A 345      59.094  60.059  64.329  1.00  0.00           O
ATOM   5297  OE2 GLU A 345      59.674  59.999  62.210  1.00  0.00           O
ATOM   5298  C   GLU A 345      62.124  60.099  66.131  1.00  0.00           C
ATOM   5299  O   GLU A 345      63.014  59.889  66.969  1.00  0.00           O
ATOM   5300  N   GLY A 346      60.824  60.049  66.490  1.00  0.00           N
ATOM   5302  CA  GLY A 346      60.354  59.269  67.639  1.00  0.00           C
ATOM   5305  C   GLY A 346      59.504  60.019  68.619  1.00  0.00           C
ATOM   5306  O   GLY A 346      59.184  59.519  69.689  1.00  0.00           O
ATOM   5307  N   PHE A 347      59.124  61.269  68.320  1.00  0.00           N
ATOM   5309  CA  PHE A 347      58.684  62.179  69.359  1.00  0.00           C
ATOM   5311  CB  PHE A 347      59.844  63.079  69.819  1.00  0.00           C
ATOM   5314  CG  PHE A 347      60.934  62.328  70.529  1.00  0.00           C
ATOM   5315  CD1 PHE A 347      61.134  62.499  71.899  1.00  0.00           C
ATOM   5317  CE1 PHE A 347      62.324  62.089  72.540  1.00  0.00           C
ATOM   5319  CZ  PHE A 347      63.314  61.469  71.789  1.00  0.00           C
ATOM   5321  CD2 PHE A 347      61.934  61.659  69.811  1.00  0.00           C
ATOM   5323  CE2 PHE A 347      63.114  61.239  70.430  1.00  0.00           C
ATOM   5325  C   PHE A 347      57.534  63.058  68.889  1.00  0.00           C
ATOM   5326  O   PHE A 347      57.504  63.509  67.759  1.00  0.00           O
ATOM   5327  N   ASN A 348      56.554  63.319  69.780  1.00  0.00           N
ATOM   5329  CA  ASN A 348      55.284  63.959  69.509  1.00  0.00           C
ATOM   5331  CB  ASN A 348      54.274  63.619  70.620  1.00  0.00           C
ATOM   5334  CG  ASN A 348      52.884  64.269  70.529  1.00  0.00           C
ATOM   5335  OD1 ASN A 348      52.444  64.929  69.590  1.00  0.00           O
ATOM   5336  ND2 ASN A 348      52.184  64.119  71.680  1.00  0.00           N
ATOM   5339  C   ASN A 348      55.394  65.469  69.300  1.00  0.00           C
ATOM   5340  O   ASN A 348      55.664  66.279  70.180  1.00  0.00           O
ATOM   5341  N   THR A 349      55.174  65.878  68.050  1.00  0.00           N
ATOM   5343  CA  THR A 349      55.313  67.238  67.609  1.00  0.00           C
ATOM   5345  CB  THR A 349      55.814  67.279  66.170  1.00  0.00           C
ATOM   5347  OG1 THR A 349      54.994  66.529  65.310  1.00  0.00           O
ATOM   5349  CG2 THR A 349      57.224  66.639  66.160  1.00  0.00           C
ATOM   5353  C   THR A 349      54.104  68.099  67.920  1.00  0.00           C
ATOM   5354  O   THR A 349      54.204  69.329  68.009  1.00  0.00           O
ATOM   5355  N   ALA A 350      52.944  67.488  68.230  1.00  0.00           N
ATOM   5357  CA  ALA A 350      51.724  68.209  68.569  1.00  0.00           C
ATOM   5359  CB  ALA A 350      50.504  67.448  68.009  1.00  0.00           C
ATOM   5363  C   ALA A 350      51.504  68.399  70.060  1.00  0.00           C
ATOM   5364  O   ALA A 350      50.704  69.249  70.460  1.00  0.00           O
ATOM   5365  N   LYS A 351      52.244  67.689  70.939  1.00  0.00           N
ATOM   5367  CA  LYS A 351      52.374  68.159  72.319  1.00  0.00           C
ATOM   5369  CB  LYS A 351      51.484  67.499  73.380  1.00  0.00           C
ATOM   5372  CG  LYS A 351      50.164  68.259  73.420  1.00  0.00           C
ATOM   5375  CD  LYS A 351      49.284  67.789  74.570  1.00  0.00           C
ATOM   5378  CE  LYS A 351      48.004  68.599  74.759  1.00  0.00           C
ATOM   5381  NZ  LYS A 351      47.674  69.259  73.499  1.00  0.00           N
ATOM   5385  C   LYS A 351      53.754  68.179  72.870  1.00  0.00           C
ATOM   5386  O   LYS A 351      54.134  67.308  73.650  1.00  0.00           O
ATOM   5387  N   PRO A 352      54.444  69.269  72.630  1.00  0.00           N
ATOM   5388  CD  PRO A 352      54.214  70.219  71.521  1.00  0.00           C
ATOM   5391  CA  PRO A 352      55.824  69.279  73.000  1.00  0.00           C
ATOM   5393  CB  PRO A 352      56.454  69.529  71.660  1.00  0.00           C
ATOM   5396  CG  PRO A 352      55.574  70.529  70.951  1.00  0.00           C
ATOM   5399  C   PRO A 352      56.014  70.389  73.969  1.00  0.00           C
ATOM   5400  O   PRO A 352      56.584  71.408  73.639  1.00  0.00           O
ATOM   5401  N   TRP A 353      55.594  70.069  75.189  1.00  0.00           N
ATOM   5403  CA  TRP A 353      56.114  70.469  76.461  1.00  0.00           C
ATOM   5405  CB  TRP A 353      56.734  71.929  76.801  1.00  0.00           C
ATOM   5408  CG  TRP A 353      57.984  72.639  76.230  1.00  0.00           C
ATOM   5409  CD1 TRP A 353      57.754  73.479  75.170  1.00  0.00           C
ATOM   5411  NE1 TRP A 353      58.934  73.949  74.649  1.00  0.00           N
ATOM   5413  CE2 TRP A 353      59.964  73.529  75.360  1.00  0.00           C
ATOM   5414  CD2 TRP A 353      59.474  72.709  76.400  1.00  0.00           C
ATOM   5415  CE3 TRP A 353      60.454  72.198  77.310  1.00  0.00           C
ATOM   5417  CZ3 TRP A 353      61.824  72.389  77.040  1.00  0.00           C
ATOM   5419  CZ2 TRP A 353      61.304  73.789  75.160  1.00  0.00           C
ATOM   5421  CH2 TRP A 353      62.234  73.199  76.000  1.00  0.00           C
ATOM   5423  C   TRP A 353      55.074  69.948  77.450  1.00  0.00           C
ATOM   5424  O   TRP A 353      53.864  69.999  77.209  1.00  0.00           O
ATOM   5425  N   ALA A 354      55.554  69.249  78.490  1.00  0.00           N
ATOM   5427  CA  ALA A 354      54.774  68.369  79.329  1.00  0.00           C
ATOM   5429  CB  ALA A 354      55.414  66.969  79.399  1.00  0.00           C
ATOM   5433  C   ALA A 354      54.684  68.889  80.730  1.00  0.00           C
ATOM   5434  O   ALA A 354      55.594  69.569  81.210  1.00  0.00           O
ATOM   5435  N   ASP A 355      53.534  68.579  81.371  1.00  0.00           N
ATOM   5437  CA  ASP A 355      53.154  68.969  82.700  1.00  0.00           C
ATOM   5439  CB  ASP A 355      51.734  68.439  83.050  1.00  0.00           C
ATOM   5442  CG  ASP A 355      50.564  68.689  82.099  1.00  0.00           C
ATOM   5443  OD1 ASP A 355      50.644  69.529  81.160  1.00  0.00           O
ATOM   5444  OD2 ASP A 355      49.504  68.069  82.360  1.00  0.00           O
ATOM   5445  C   ASP A 355      54.144  68.439  83.739  1.00  0.00           C
ATOM   5446  O   ASP A 355      54.704  67.339  83.650  1.00  0.00           O
ATOM   5447  N   ALA A 356      54.404  69.269  84.770  1.00  0.00           N
ATOM   5449  CA  ALA A 356      55.444  69.099  85.770  1.00  0.00           C
ATOM   5451  CB  ALA A 356      55.514  70.339  86.679  1.00  0.00           C
ATOM   5455  C   ALA A 356      55.294  67.879  86.670  1.00  0.00           C
ATOM   5456  O   ALA A 356      54.204  67.529  87.099  1.00  0.00           O
ATOM   5457  N   VAL A 357      56.414  67.198  87.010  1.00  0.00           N
ATOM   5459  CA  VAL A 357      56.394  66.119  87.990  1.00  0.00           C
ATOM   5461  CB  VAL A 357      57.554  65.139  87.771  1.00  0.00           C
ATOM   5463  CG1 VAL A 357      58.904  65.808  88.030  1.00  0.00           C
ATOM   5467  CG2 VAL A 357      57.394  63.839  88.591  1.00  0.00           C
ATOM   5471  C   VAL A 357      56.334  66.669  89.399  1.00  0.00           C
ATOM   5472  O   VAL A 357      56.724  67.809  89.650  1.00  0.00           O
ATOM   5473  N   ILE A 358      55.754  65.899  90.340  1.00  0.00           N
ATOM   5475  CA  ILE A 358      55.574  66.238  91.740  1.00  0.00           C
ATOM   5477  CB  ILE A 358      56.794  66.769  92.500  1.00  0.00           C
ATOM   5479  CG2 ILE A 358      56.414  67.069  93.969  1.00  0.00           C
ATOM   5483  CG1 ILE A 358      57.954  65.759  92.439  1.00  0.00           C
ATOM   5486  CD  ILE A 358      59.294  66.338  92.880  1.00  0.00           C
ATOM   5490  C   ILE A 358      54.364  67.119  91.921  1.00  0.00           C
ATOM   5491  O   ILE A 358      53.374  66.729  92.540  1.00  0.00           O
ATOM   5492  N   SER A 359      54.374  68.329  91.329  1.00  0.00           N
ATOM   5494  CA  SER A 359      53.284  69.269  91.500  1.00  0.00           C
ATOM   5496  CB  SER A 359      53.704  70.729  91.150  1.00  0.00           C
ATOM   5499  OG  SER A 359      54.054  70.859  89.770  1.00  0.00           O
ATOM   5501  C   SER A 359      52.054  68.889  90.690  1.00  0.00           C
ATOM   5502  O   SER A 359      50.913  69.158  91.080  1.00  0.00           O
ATOM   5503  N   ASN A 360      52.254  68.219  89.550  1.00  0.00           N
ATOM   5505  CA  ASN A 360      51.264  68.009  88.520  1.00  0.00           C
ATOM   5507  CB  ASN A 360      50.074  67.039  88.880  1.00  0.00           C
ATOM   5510  CG  ASN A 360      50.524  65.599  89.170  1.00  0.00           C
ATOM   5511  OD1 ASN A 360      51.184  64.959  88.349  1.00  0.00           O
ATOM   5512  ND2 ASN A 360      50.114  65.039  90.329  1.00  0.00           N
ATOM   5515  C   ASN A 360      50.784  69.308  87.850  1.00  0.00           C
ATOM   5516  O   ASN A 360      49.674  69.379  87.309  1.00  0.00           O
ATOM   5517  N   ARG A 361      51.624  70.369  87.880  1.00  0.00           N
ATOM   5519  CA  ARG A 361      51.404  71.639  87.220  1.00  0.00           C
ATOM   5521  CB  ARG A 361      52.514  72.658  87.600  1.00  0.00           C
ATOM   5524  CG  ARG A 361      52.494  73.978  86.819  1.00  0.00           C
ATOM   5527  CD  ARG A 361      53.514  74.999  87.309  1.00  0.00           C
ATOM   5530  NE  ARG A 361      54.874  74.459  87.020  1.00  0.00           N
ATOM   5532  CZ  ARG A 361      55.843  75.149  86.430  1.00  0.00           C
ATOM   5533  NH1 ARG A 361      55.674  76.279  85.779  1.00  0.00           N
ATOM   5536  NH2 ARG A 361      57.084  74.709  86.549  1.00  0.00           N
ATOM   5539  C   ARG A 361      51.344  71.559  85.700  1.00  0.00           C
ATOM   5540  O   ARG A 361      52.354  71.169  85.089  1.00  0.00           O
ATOM   5541  N   PRO A 362      50.243  71.909  85.019  1.00  0.00           N
ATOM   5542  CD  PRO A 362      48.944  72.238  85.620  1.00  0.00           C
ATOM   5545  CA  PRO A 362      50.144  71.879  83.570  1.00  0.00           C
ATOM   5547  CB  PRO A 362      48.774  72.488  83.279  1.00  0.00           C
ATOM   5550  CG  PRO A 362      47.954  72.049  84.480  1.00  0.00           C
ATOM   5553  C   PRO A 362      51.224  72.588  82.789  1.00  0.00           C
ATOM   5554  O   PRO A 362      51.724  73.649  83.209  1.00  0.00           O
ATOM   5555  N   PHE A 363      51.574  72.089  81.600  1.00  0.00           N
ATOM   5557  CA  PHE A 363      52.394  72.899  80.730  1.00  0.00           C
ATOM   5559  CB  PHE A 363      53.124  72.109  79.610  1.00  0.00           C
ATOM   5562  CG  PHE A 363      54.054  73.058  78.880  1.00  0.00           C
ATOM   5563  CD1 PHE A 363      55.284  73.409  79.470  1.00  0.00           C
ATOM   5565  CE1 PHE A 363      56.124  74.339  78.850  1.00  0.00           C
ATOM   5567  CZ  PHE A 363      55.744  74.948  77.650  1.00  0.00           C
ATOM   5569  CD2 PHE A 363      53.684  73.649  77.660  1.00  0.00           C
ATOM   5571  CE2 PHE A 363      54.524  74.599  77.050  1.00  0.00           C
ATOM   5573  C   PHE A 363      51.644  74.119  80.219  1.00  0.00           C
ATOM   5574  O   PHE A 363      50.644  74.059  79.521  1.00  0.00           O
ATOM   5575  N   ALA A 364      52.184  75.299  80.560  1.00  0.00           N
ATOM   5577  CA  ALA A 364      51.764  76.559  80.009  1.00  0.00           C
ATOM   5579  CB  ALA A 364      51.214  77.459  81.129  1.00  0.00           C
ATOM   5583  C   ALA A 364      52.994  77.179  79.371  1.00  0.00           C
ATOM   5584  O   ALA A 364      53.954  77.469  80.079  1.00  0.00           O
ATOM   5585  N   GLY A 365      52.964  77.378  78.039  1.00  0.00           N
ATOM   5587  CA  GLY A 365      54.024  78.069  77.310  1.00  0.00           C
ATOM   5590  C   GLY A 365      53.634  79.488  77.021  1.00  0.00           C
ATOM   5591  O   GLY A 365      52.494  79.789  76.640  1.00  0.00           O
ATOM   5592  N   ASN A 366      54.574  80.439  77.190  1.00  0.00           N
ATOM   5594  CA  ASN A 366      54.294  81.849  77.050  1.00  0.00           C
ATOM   5596  CB  ASN A 366      55.104  82.689  78.090  1.00  0.00           C
ATOM   5599  CG  ASN A 366      54.624  84.139  78.160  1.00  0.00           C
ATOM   5600  OD1 ASN A 366      53.724  84.519  77.399  1.00  0.00           O
ATOM   5601  ND2 ASN A 366      55.234  84.979  79.031  1.00  0.00           N
ATOM   5604  C   ASN A 366      54.614  82.279  75.609  1.00  0.00           C
ATOM   5605  O   ASN A 366      55.764  82.309  75.180  1.00  0.00           O
ATOM   5606  N   THR A 367      53.584  82.659  74.819  1.00  0.00           N
ATOM   5608  CA  THR A 367      53.814  83.079  73.429  1.00  0.00           C
ATOM   5610  CB  THR A 367      52.724  82.659  72.451  1.00  0.00           C
ATOM   5612  OG1 THR A 367      51.434  83.099  72.880  1.00  0.00           O
ATOM   5614  CG2 THR A 367      52.704  81.139  72.340  1.00  0.00           C
ATOM   5618  C   THR A 367      53.904  84.569  73.329  1.00  0.00           C
ATOM   5619  O   THR A 367      54.174  85.119  72.259  1.00  0.00           O
ATOM   5620  N   GLY A 368      53.694  85.278  74.450  1.00  0.00           N
ATOM   5622  CA  GLY A 368      53.714  86.719  74.530  1.00  0.00           C
ATOM   5625  C   GLY A 368      52.874  87.459  73.530  1.00  0.00           C
ATOM   5626  O   GLY A 368      52.124  86.929  72.700  1.00  0.00           O
ATOM   5627  N   SER A 369      53.034  88.769  73.579  1.00  0.00           N
ATOM   5629  CA  SER A 369      52.294  89.709  72.790  1.00  0.00           C
ATOM   5631  CB  SER A 369      51.354  90.579  73.670  1.00  0.00           C
ATOM   5634  OG  SER A 369      52.044  91.048  74.819  1.00  0.00           O
ATOM   5636  C   SER A 369      53.294  90.518  72.009  1.00  0.00           C
ATOM   5637  O   SER A 369      54.504  90.359  72.140  1.00  0.00           O
ATOM   5638  N   VAL A 370      52.794  91.299  71.049  1.00  0.00           N
ATOM   5640  CA  VAL A 370      53.594  92.179  70.230  1.00  0.00           C
ATOM   5642  CB  VAL A 370      53.424  91.908  68.740  1.00  0.00           C
ATOM   5644  CG1 VAL A 370      54.044  90.558  68.320  1.00  0.00           C
ATOM   5648  CG2 VAL A 370      51.934  91.929  68.380  1.00  0.00           C
ATOM   5652  C   VAL A 370      53.174  93.599  70.579  1.00  0.00           C
ATOM   5653  O   VAL A 370      52.084  93.819  71.131  1.00  0.00           O
ATOM   5654  N   ASP A 371      54.063  94.578  70.340  1.00  0.00           N
ATOM   5656  CA  ASP A 371      53.884  95.968  70.649  1.00  0.00           C
ATOM   5658  CB  ASP A 371      54.134  96.238  72.170  1.00  0.00           C
ATOM   5661  CG  ASP A 371      53.444  97.509  72.649  1.00  0.00           C
ATOM   5662  OD1 ASP A 371      52.714  98.099  71.810  1.00  0.00           O
ATOM   5663  OD2 ASP A 371      53.614  97.859  73.850  1.00  0.00           O
ATOM   5664  C   ASP A 371      54.894  96.698  69.780  1.00  0.00           C
ATOM   5665  O   ASP A 371      55.784  96.059  69.219  1.00  0.00           O
ATOM   5666  N   ASP A 372      54.744  98.029  69.640  1.00  0.00           N
ATOM   5668  CA  ASP A 372      55.504  98.979  68.810  1.00  0.00           C
ATOM   5670  CB  ASP A 372      56.174 100.049  69.710  1.00  0.00           C
ATOM   5673  CG  ASP A 372      55.124 100.959  70.300  1.00  0.00           C
ATOM   5674  OD1 ASP A 372      55.264 101.388  71.469  1.00  0.00           O
ATOM   5675  OD2 ASP A 372      54.234 101.399  69.530  1.00  0.00           O
ATOM   5676  C   ASP A 372      56.504  98.449  67.779  1.00  0.00           C
ATOM   5677  O   ASP A 372      57.664  98.179  68.090  1.00  0.00           O
ATOM   5678  N   ASN A 373      56.044  98.338  66.521  1.00  0.00           N
ATOM   5680  CA  ASN A 373      56.774  97.918  65.329  1.00  0.00           C
ATOM   5682  CB  ASN A 373      58.044  98.759  64.990  1.00  0.00           C
ATOM   5685  CG  ASN A 373      57.664 100.209  64.689  1.00  0.00           C
ATOM   5686  OD1 ASN A 373      56.534 100.669  64.840  1.00  0.00           O
ATOM   5687  ND2 ASN A 373      58.654 101.008  64.200  1.00  0.00           N
ATOM   5690  C   ASN A 373      56.984  96.409  65.259  1.00  0.00           C
ATOM   5691  O   ASN A 373      57.834  95.889  64.520  1.00  0.00           O
ATOM   5692  N   ASP A 374      56.104  95.679  65.979  1.00  0.00           N
ATOM   5694  CA  ASP A 374      55.674  94.329  65.679  1.00  0.00           C
ATOM   5696  CB  ASP A 374      55.294  94.189  64.189  1.00  0.00           C
ATOM   5699  CG  ASP A 374      54.214  95.219  63.860  1.00  0.00           C
ATOM   5700  OD1 ASP A 374      53.414  95.569  64.780  1.00  0.00           O
ATOM   5701  OD2 ASP A 374      54.144  95.658  62.689  1.00  0.00           O
ATOM   5702  C   ASP A 374      56.614  93.298  66.299  1.00  0.00           C
ATOM   5703  O   ASP A 374      56.634  92.109  65.960  1.00  0.00           O
ATOM   5704  N   GLU A 375      57.364  93.769  67.311  1.00  0.00           N
ATOM   5706  CA  GLU A 375      58.314  93.029  68.090  1.00  0.00           C
ATOM   5708  CB  GLU A 375      59.354  94.009  68.670  1.00  0.00           C
ATOM   5711  CG  GLU A 375      60.234  94.709  67.590  1.00  0.00           C
ATOM   5714  CD  GLU A 375      60.924  95.968  68.100  1.00  0.00           C
ATOM   5715  OE1 GLU A 375      61.424  95.959  69.250  1.00  0.00           O
ATOM   5716  OE2 GLU A 375      61.074  96.938  67.311  1.00  0.00           O
ATOM   5717  C   GLU A 375      57.654  92.218  69.200  1.00  0.00           C
ATOM   5718  O   GLU A 375      56.784  92.678  69.939  1.00  0.00           O
ATOM   5719  N   ILE A 376      58.054  90.938  69.320  1.00  0.00           N
ATOM   5721  CA  ILE A 376      57.714  90.038  70.399  1.00  0.00           C
ATOM   5723  CB  ILE A 376      58.234  88.618  70.120  1.00  0.00           C
ATOM   5725  CG2 ILE A 376      58.004  87.638  71.290  1.00  0.00           C
ATOM   5729  CG1 ILE A 376      57.644  88.058  68.810  1.00  0.00           C
ATOM   5732  CD  ILE A 376      58.574  87.039  68.149  1.00  0.00           C
ATOM   5736  C   ILE A 376      58.254  90.499  71.750  1.00  0.00           C
ATOM   5737  O   ILE A 376      59.464  90.619  71.929  1.00  0.00           O
ATOM   5738  N   GLN A 377      57.364  90.688  72.730  1.00  0.00           N
ATOM   5740  CA  GLN A 377      57.724  90.849  74.120  1.00  0.00           C
ATOM   5742  CB  GLN A 377      57.284  92.188  74.740  1.00  0.00           C
ATOM   5745  CG  GLN A 377      58.054  93.389  74.130  1.00  0.00           C
ATOM   5748  CD  GLN A 377      57.484  94.728  74.590  1.00  0.00           C
ATOM   5749  OE1 GLN A 377      56.674  94.828  75.509  1.00  0.00           O
ATOM   5750  NE2 GLN A 377      57.944  95.819  73.930  1.00  0.00           N
ATOM   5753  C   GLN A 377      57.144  89.749  74.969  1.00  0.00           C
ATOM   5754  O   GLN A 377      56.014  89.308  74.799  1.00  0.00           O
ATOM   5755  N   ARG A 378      57.944  89.289  75.940  1.00  0.00           N
ATOM   5757  CA  ARG A 378      57.434  88.499  77.021  1.00  0.00           C
ATOM   5759  CB  ARG A 378      57.114  87.029  76.661  1.00  0.00           C
ATOM   5762  CG  ARG A 378      58.094  86.439  75.631  1.00  0.00           C
ATOM   5765  CD  ARG A 378      57.774  85.009  75.220  1.00  0.00           C
ATOM   5768  NE  ARG A 378      58.694  84.768  74.070  1.00  0.00           N
ATOM   5770  CZ  ARG A 378      58.394  84.039  73.020  1.00  0.00           C
ATOM   5771  NH1 ARG A 378      57.474  83.099  73.050  1.00  0.00           N
ATOM   5774  NH2 ARG A 378      59.104  84.189  71.939  1.00  0.00           N
ATOM   5777  C   ARG A 378      58.434  88.608  78.131  1.00  0.00           C
ATOM   5778  O   ARG A 378      59.584  88.959  77.911  1.00  0.00           O
ATOM   5779  N   ASN A 379      58.004  88.309  79.350  1.00  0.00           N
ATOM   5781  CA  ASN A 379      58.904  88.039  80.429  1.00  0.00           C
ATOM   5783  CB  ASN A 379      58.214  88.429  81.759  1.00  0.00           C
ATOM   5786  CG  ASN A 379      58.993  88.149  83.039  1.00  0.00           C
ATOM   5787  OD1 ASN A 379      60.084  87.579  83.069  1.00  0.00           O
ATOM   5788  ND2 ASN A 379      58.424  88.599  84.179  1.00  0.00           N
ATOM   5791  C   ASN A 379      59.264  86.558  80.350  1.00  0.00           C
ATOM   5792  O   ASN A 379      58.384  85.699  80.410  1.00  0.00           O
ATOM   5793  N   LEU A 380      60.564  86.218  80.219  1.00  0.00           N
ATOM   5795  CA  LEU A 380      60.974  84.839  80.019  1.00  0.00           C
ATOM   5797  CB  LEU A 380      62.234  84.758  79.130  1.00  0.00           C
ATOM   5800  CG  LEU A 380      62.084  85.399  77.729  1.00  0.00           C
ATOM   5802  CD1 LEU A 380      63.454  85.779  77.170  1.00  0.00           C
ATOM   5806  CD2 LEU A 380      61.364  84.469  76.750  1.00  0.00           C
ATOM   5810  C   LEU A 380      61.274  84.209  81.371  1.00  0.00           C
ATOM   5811  O   LEU A 380      61.634  83.039  81.490  1.00  0.00           O
ATOM   5812  N   ASN A 381      61.094  84.988  82.439  1.00  0.00           N
ATOM   5814  CA  ASN A 381      61.264  84.599  83.810  1.00  0.00           C
ATOM   5816  CB  ASN A 381      62.404  85.408  84.470  1.00  0.00           C
ATOM   5819  CG  ASN A 381      63.704  85.199  83.699  1.00  0.00           C
ATOM   5820  OD1 ASN A 381      64.354  86.179  83.311  1.00  0.00           O
ATOM   5821  ND2 ASN A 381      64.063  83.929  83.410  1.00  0.00           N
ATOM   5824  C   ASN A 381      59.964  84.799  84.561  1.00  0.00           C
ATOM   5825  O   ASN A 381      59.964  84.879  85.779  1.00  0.00           O
ATOM   5826  N   ASP A 382      58.834  84.879  83.820  1.00  0.00           N
ATOM   5828  CA  ASP A 382      57.504  84.809  84.370  1.00  0.00           C
ATOM   5830  CB  ASP A 382      56.454  85.119  83.260  1.00  0.00           C
ATOM   5833  CG  ASP A 382      55.034  85.319  83.769  1.00  0.00           C
ATOM   5834  OD1 ASP A 382      54.824  85.229  85.009  1.00  0.00           O
ATOM   5835  OD2 ASP A 382      54.134  85.579  82.929  1.00  0.00           O
ATOM   5836  C   ASP A 382      57.274  83.489  85.100  1.00  0.00           C
ATOM   5837  O   ASP A 382      57.664  82.419  84.630  1.00  0.00           O
ATOM   5838  N   THR A 383      56.694  83.518  86.299  1.00  0.00           N
ATOM   5840  CA  THR A 383      56.384  82.328  87.080  1.00  0.00           C
ATOM   5842  CB  THR A 383      56.444  82.549  88.580  1.00  0.00           C
ATOM   5844  OG1 THR A 383      55.744  83.718  88.979  1.00  0.00           O
ATOM   5846  CG2 THR A 383      57.894  82.789  88.979  1.00  0.00           C
ATOM   5850  C   THR A 383      55.044  81.738  86.710  1.00  0.00           C
ATOM   5851  O   THR A 383      54.764  80.569  86.950  1.00  0.00           O
ATOM   5852  N   ASN A 384      54.194  82.519  86.020  1.00  0.00           N
ATOM   5854  CA  ASN A 384      52.884  82.048  85.590  1.00  0.00           C
ATOM   5856  CB  ASN A 384      51.974  83.269  85.200  1.00  0.00           C
ATOM   5859  CG  ASN A 384      51.634  84.198  86.371  1.00  0.00           C
ATOM   5860  OD1 ASN A 384      51.544  85.429  86.269  1.00  0.00           O
ATOM   5861  ND2 ASN A 384      51.394  83.578  87.560  1.00  0.00           N
ATOM   5864  C   ASN A 384      52.994  81.009  84.450  1.00  0.00           C
ATOM   5865  O   ASN A 384      52.074  80.228  84.210  1.00  0.00           O
ATOM   5866  N   TYR A 385      54.164  80.939  83.780  1.00  0.00           N
ATOM   5868  CA  TYR A 385      54.434  80.029  82.680  1.00  0.00           C
ATOM   5870  CB  TYR A 385      54.593  80.759  81.320  1.00  0.00           C
ATOM   5873  CG  TYR A 385      53.343  81.528  80.980  1.00  0.00           C
ATOM   5874  CD1 TYR A 385      52.334  80.969  80.180  1.00  0.00           C
ATOM   5876  CE1 TYR A 385      51.194  81.719  79.830  1.00  0.00           C
ATOM   5878  CZ  TYR A 385      51.053  83.029  80.280  1.00  0.00           C
ATOM   5879  OH  TYR A 385      49.894  83.738  79.929  1.00  0.00           O
ATOM   5881  CD2 TYR A 385      53.204  82.869  81.390  1.00  0.00           C
ATOM   5883  CE2 TYR A 385      52.064  83.608  81.059  1.00  0.00           C
ATOM   5885  C   TYR A 385      55.714  79.259  82.980  1.00  0.00           C
ATOM   5886  O   TYR A 385      56.524  79.649  83.810  1.00  0.00           O
ATOM   5887  N   ASN A 386      55.894  78.099  82.320  1.00  0.00           N
ATOM   5889  CA  ASN A 386      57.144  77.359  82.330  1.00  0.00           C
ATOM   5891  CB  ASN A 386      56.934  75.929  81.770  1.00  0.00           C
ATOM   5894  CG  ASN A 386      56.084  75.079  82.710  1.00  0.00           C
ATOM   5895  OD1 ASN A 386      56.554  74.219  83.459  1.00  0.00           O
ATOM   5896  ND2 ASN A 386      54.754  75.319  82.649  1.00  0.00           N
ATOM   5899  C   ASN A 386      58.194  78.099  81.509  1.00  0.00           C
ATOM   5900  O   ASN A 386      57.854  78.829  80.590  1.00  0.00           O
ATOM   5901  N   ARG A 387      59.494  77.959  81.850  1.00  0.00           N
ATOM   5903  CA  ARG A 387      60.554  78.738  81.220  1.00  0.00           C
ATOM   5905  CB  ARG A 387      61.504  79.359  82.250  1.00  0.00           C
ATOM   5908  CG  ARG A 387      60.744  80.189  83.279  1.00  0.00           C
ATOM   5911  CD  ARG A 387      61.674  80.909  84.259  1.00  0.00           C
ATOM   5914  NE  ARG A 387      62.444  79.889  85.049  1.00  0.00           N
ATOM   5916  CZ  ARG A 387      63.574  80.169  85.700  1.00  0.00           C
ATOM   5917  NH1 ARG A 387      64.164  81.329  85.630  1.00  0.00           N
ATOM   5920  NH2 ARG A 387      64.074  79.279  86.530  1.00  0.00           N
ATOM   5923  C   ARG A 387      61.364  77.879  80.299  1.00  0.00           C
ATOM   5924  O   ARG A 387      62.564  77.639  80.480  1.00  0.00           O
ATOM   5925  N   MET A 388      60.694  77.359  79.289  1.00  0.00           N
ATOM   5927  CA  MET A 388      61.144  76.209  78.560  1.00  0.00           C
ATOM   5929  CB  MET A 388      60.274  75.029  79.020  1.00  0.00           C
ATOM   5932  CG  MET A 388      60.894  74.219  80.180  1.00  0.00           C
ATOM   5935  SD  MET A 388      59.724  73.119  81.040  1.00  0.00           S
ATOM   5936  CE  MET A 388      61.014  71.919  81.479  1.00  0.00           C
ATOM   5940  C   MET A 388      61.024  76.489  77.079  1.00  0.00           C
ATOM   5941  O   MET A 388      59.924  76.738  76.591  1.00  0.00           O
ATOM   5942  N   TRP A 389      62.164  76.539  76.360  1.00  0.00           N
ATOM   5944  CA  TRP A 389      62.244  77.289  75.130  1.00  0.00           C
ATOM   5946  CB  TRP A 389      62.824  78.719  75.341  1.00  0.00           C
ATOM   5949  CG  TRP A 389      62.394  79.459  76.560  1.00  0.00           C
ATOM   5950  CD1 TRP A 389      63.064  79.558  77.750  1.00  0.00           C
ATOM   5952  NE1 TRP A 389      62.374  80.399  78.590  1.00  0.00           N
ATOM   5954  CE2 TRP A 389      61.244  80.829  77.969  1.00  0.00           C
ATOM   5955  CD2 TRP A 389      61.224  80.279  76.671  1.00  0.00           C
ATOM   5956  CE3 TRP A 389      60.174  80.589  75.800  1.00  0.00           C
ATOM   5958  CZ3 TRP A 389      59.174  81.449  76.249  1.00  0.00           C
ATOM   5960  CZ2 TRP A 389      60.234  81.639  78.430  1.00  0.00           C
ATOM   5962  CH2 TRP A 389      59.184  81.949  77.549  1.00  0.00           C
ATOM   5964  C   TRP A 389      63.184  76.619  74.139  1.00  0.00           C
ATOM   5965  O   TRP A 389      64.144  75.939  74.500  1.00  0.00           O
ATOM   5966  N   GLU A 390      62.944  76.849  72.829  1.00  0.00           N
ATOM   5968  CA  GLU A 390      63.824  76.389  71.770  1.00  0.00           C
ATOM   5970  CB  GLU A 390      63.114  75.399  70.829  1.00  0.00           C
ATOM   5973  CG  GLU A 390      62.324  74.308  71.579  1.00  0.00           C
ATOM   5976  CD  GLU A 390      60.824  74.509  71.420  1.00  0.00           C
ATOM   5977  OE1 GLU A 390      60.324  74.169  70.310  1.00  0.00           O
ATOM   5978  OE2 GLU A 390      60.144  74.948  72.381  1.00  0.00           O
ATOM   5979  C   GLU A 390      64.294  77.579  70.929  1.00  0.00           C
ATOM   5980  O   GLU A 390      63.774  78.689  71.069  1.00  0.00           O
ATOM   5981  N   TYR A 391      65.313  77.349  70.069  1.00  0.00           N
ATOM   5983  CA  TYR A 391      65.834  78.359  69.170  1.00  0.00           C
ATOM   5985  CB  TYR A 391      66.644  79.409  69.999  1.00  0.00           C
ATOM   5988  CG  TYR A 391      67.244  80.479  69.130  1.00  0.00           C
ATOM   5989  CD1 TYR A 391      66.434  81.449  68.520  1.00  0.00           C
ATOM   5991  CE1 TYR A 391      66.993  82.339  67.590  1.00  0.00           C
ATOM   5993  CZ  TYR A 391      68.354  82.258  67.259  1.00  0.00           C
ATOM   5994  OH  TYR A 391      68.874  82.959  66.160  1.00  0.00           O
ATOM   5996  CD2 TYR A 391      68.614  80.429  68.829  1.00  0.00           C
ATOM   5998  CE2 TYR A 391      69.154  81.309  67.889  1.00  0.00           C
ATOM   6000  C   TYR A 391      66.684  77.739  68.029  1.00  0.00           C
ATOM   6001  O   TYR A 391      67.224  76.639  68.189  1.00  0.00           O
ATOM   6002  N   ASN A 392      66.854  78.448  66.890  1.00  0.00           N
ATOM   6004  CA  ASN A 392      68.034  78.469  66.039  1.00  0.00           C
ATOM   6006  CB  ASN A 392      68.454  77.069  65.480  1.00  0.00           C
ATOM   6009  CG  ASN A 392      69.514  77.119  64.380  1.00  0.00           C
ATOM   6010  OD1 ASN A 392      69.304  76.629  63.260  1.00  0.00           O
ATOM   6011  ND2 ASN A 392      70.703  77.658  64.719  1.00  0.00           N
ATOM   6014  C   ASN A 392      67.824  79.599  64.969  1.00  0.00           C
ATOM   6015  OT1 ASN A 392      68.824  80.169  64.469  1.00  0.00           O
ATOM   6016  OT2 ASN A 392      66.644  79.948  64.689  1.00  0.00           O
ATOM   6017  NH3 POPEB 393       3.627   9.649  56.899  1.00  0.00           N
ATOM   6021  C12 POPEB 393       3.566  10.699  57.961  1.00  0.00           C
ATOM   6024  C11 POPEB 393       2.517  11.739  57.589  1.00  0.00           C
ATOM   6027  P   POPEB 393       3.787  13.859  56.770  1.00  0.00           P
ATOM   6028  O13 POPEB 393       2.957  14.759  57.589  1.00  0.00           O
ATOM   6029  O14 POPEB 393       5.137  13.599  57.330  1.00  0.00           O
ATOM   6030  O11 POPEB 393       3.927  14.529  55.329  1.00  0.00           O
ATOM   6031  O12 POPEB 393       2.996  12.519  56.490  1.00  0.00           O
ATOM   6032  C1  POPEB 393       3.547  15.889  55.049  1.00  0.00           C
ATOM   6035  C2  POPEB 393       2.637  16.019  53.769  1.00  0.00           C
ATOM   6037  O21 POPEB 393       3.376  16.049  52.540  1.00  0.00           O
ATOM   6038  C21 POPEB 393       4.237  17.019  52.360  1.00  0.00           C
ATOM   6039  O22 POPEB 393       4.416  17.969  53.109  1.00  0.00           O
ATOM   6040  C22 POPEB 393       5.076  16.679  51.129  1.00  0.00           C
ATOM   6043  C3  POPEB 393       1.556  17.159  53.869  1.00  0.00           C
ATOM   6046  O31 POPEB 393       1.077  17.719  52.610  1.00  0.00           O
ATOM   6047  C31 POPEB 393      -0.243  17.759  52.400  1.00  0.00           C
ATOM   6048  O32 POPEB 393      -1.073  16.999  52.869  1.00  0.00           O
ATOM   6049  C32 POPEB 393      -0.614  18.899  51.459  1.00  0.00           C
ATOM   6052  C23 POPEB 393       6.256  17.649  50.929  1.00  0.00           C
ATOM   6055  C24 POPEB 393       7.437  17.029  50.160  1.00  0.00           C
ATOM   6058  C25 POPEB 393       7.257  17.029  48.629  1.00  0.00           C
ATOM   6061  C26 POPEB 393       8.197  18.029  47.939  1.00  0.00           C
ATOM   6064  C27 POPEB 393       8.306  17.809  46.430  1.00  0.00           C
ATOM   6067  C28 POPEB 393       9.006  18.949  45.660  1.00  0.00           C
ATOM   6070  C29 POPEB 393      10.417  19.199  46.150  1.00  0.00           C
ATOM   6072 0C21 POPEB 393      11.554  19.029  45.450  1.00  0.00           C
ATOM   6074 1C21 POPEB 393      11.644  18.619  44.000  1.00  0.00           C
ATOM   6077 2C21 POPEB 393      13.034  18.879  43.400  1.00  0.00           C
ATOM   6080 3C21 POPEB 393      12.974  18.919  41.870  1.00  0.00           C
ATOM   6083 4C21 POPEB 393      14.353  18.919  41.189  1.00  0.00           C
ATOM   6086 5C21 POPEB 393      14.294  18.959  39.660  1.00  0.00           C
ATOM   6089 6C21 POPEB 393      13.414  20.069  39.079  1.00  0.00           C
ATOM   6092 7C21 POPEB 393      13.193  19.969  37.560  1.00  0.00           C
ATOM   6095 8C21 POPEB 393      12.013  20.789  37.049  1.00  0.00           C
ATOM   6099  C33 POPEB 393      -0.653  18.479  49.991  1.00  0.00           C
ATOM   6102  C34 POPEB 393      -0.903  19.649  49.029  1.00  0.00           C
ATOM   6105  C35 POPEB 393      -0.743  19.229  47.561  1.00  0.00           C
ATOM   6108  C36 POPEB 393      -0.264  20.349  46.630  1.00  0.00           C
ATOM   6111  C37 POPEB 393       0.046  19.819  45.229  1.00  0.00           C
ATOM   6114  C38 POPEB 393       0.686  20.869  44.310  1.00  0.00           C
ATOM   6117  C39 POPEB 393       0.666  20.479  42.829  1.00  0.00           C
ATOM   6120 0C31 POPEB 393       1.556  19.279  42.491  1.00  0.00           C
ATOM   6123 1C31 POPEB 393       1.337  18.719  41.069  1.00  0.00           C
ATOM   6126 2C31 POPEB 393       2.447  17.729  40.690  1.00  0.00           C
ATOM   6129 3C31 POPEB 393       2.176  16.909  39.419  1.00  0.00           C
ATOM   6132 4C31 POPEB 393       1.777  17.769  38.209  1.00  0.00           C
ATOM   6135 5C31 POPEB 393       1.906  17.029  36.870  1.00  0.00           C
ATOM   6138 6C31 POPEB 393       1.117  17.699  35.739  1.00  0.00           C
ATOM   6142  NH3 POPEC 394      57.114  34.539  15.155  1.00  0.00           N
ATOM   6146  C12 POPEC 394      58.324  33.919  14.524  1.00  0.00           C
ATOM   6149  C11 POPEC 394      59.554  34.309  15.375  1.00  0.00           C
ATOM   6152  P   POPEC 394      60.394  36.709  16.124  1.00  0.00           P
ATOM   6153  O13 POPEC 394      61.044  36.789  14.795  1.00  0.00           O
ATOM   6154  O14 POPEC 394      59.634  37.939  16.395  1.00  0.00           O
ATOM   6155  O11 POPEC 394      61.394  36.349  17.295  1.00  0.00           O
ATOM   6156  O12 POPEC 394      59.354  35.529  16.084  1.00  0.00           O
ATOM   6157  C1  POPEC 394      61.994  35.059  17.494  1.00  0.00           C
ATOM   6160  C2  POPEC 394      62.574  34.829  18.934  1.00  0.00           C
ATOM   6162  O21 POPEC 394      61.644  34.039  19.704  1.00  0.00           O
ATOM   6163  C21 POPEC 394      62.184  33.229  20.610  1.00  0.00           C
ATOM   6164  O22 POPEC 394      63.343  33.189  20.949  1.00  0.00           O
ATOM   6165  C22 POPEC 394      61.124  32.289  21.160  1.00  0.00           C
ATOM   6168  C3  POPEC 394      62.914  36.179  19.634  1.00  0.00           C
ATOM   6171  O31 POPEC 394      63.254  36.019  21.030  1.00  0.00           O
ATOM   6172  C31 POPEC 394      64.493  35.669  21.340  1.00  0.00           C
ATOM   6173  O32 POPEC 394      65.454  35.599  20.599  1.00  0.00           O
ATOM   6174  C32 POPEC 394      64.514  35.509  22.859  1.00  0.00           C
ATOM   6177  C23 POPEC 394      61.714  31.229  22.109  1.00  0.00           C
ATOM   6180  C24 POPEC 394      60.674  30.269  22.710  1.00  0.00           C
ATOM   6183  C25 POPEC 394      59.934  30.789  23.949  1.00  0.00           C
ATOM   6186  C26 POPEC 394      60.764  30.619  25.229  1.00  0.00           C
ATOM   6189  C27 POPEC 394      59.964  30.759  26.539  1.00  0.00           C
ATOM   6192  C28 POPEC 394      60.724  30.119  27.719  1.00  0.00           C
ATOM   6195  C29 POPEC 394      60.524  30.829  29.039  1.00  0.00           C
ATOM   6197 0C21 POPEC 394      59.804  30.369  30.069  1.00  0.00           C
ATOM   6199 1C21 POPEC 394      59.044  29.069  30.110  1.00  0.00           C
ATOM   6202 2C21 POPEC 394      58.714  28.669  31.560  1.00  0.00           C
ATOM   6205 3C21 POPEC 394      57.844  27.409  31.590  1.00  0.00           C
ATOM   6208 4C21 POPEC 394      57.364  27.029  33.000  1.00  0.00           C
ATOM   6211 5C21 POPEC 394      56.284  25.939  32.970  1.00  0.00           C
ATOM   6214 6C21 POPEC 394      54.904  26.479  32.539  1.00  0.00           C
ATOM   6217 7C21 POPEC 394      53.824  25.389  32.469  1.00  0.00           C
ATOM   6220 8C21 POPEC 394      53.914  24.419  31.299  1.00  0.00           C
ATOM   6224  C33 POPEC 394      65.534  34.469  23.389  1.00  0.00           C
ATOM   6227  C34 POPEC 394      65.274  34.119  24.860  1.00  0.00           C
ATOM   6230  C35 POPEC 394      65.444  35.299  25.819  1.00  0.00           C
ATOM   6233  C36 POPEC 394      64.994  34.969  27.239  1.00  0.00           C
ATOM   6236  C37 POPEC 394      64.804  36.179  28.170  1.00  0.00           C
ATOM   6239  C38 POPEC 394      64.734  35.809  29.660  1.00  0.00           C
ATOM   6242  C39 POPEC 394      63.674  34.749  30.020  1.00  0.00           C
ATOM   6245 0C31 POPEC 394      64.154  33.829  31.149  1.00  0.00           C
ATOM   6248 1C31 POPEC 394      63.254  32.599  31.319  1.00  0.00           C
ATOM   6251 2C31 POPEC 394      63.914  31.479  32.139  1.00  0.00           C
ATOM   6254 3C31 POPEC 394      63.014  30.239  32.209  1.00  0.00           C
ATOM   6257 4C31 POPEC 394      63.594  29.089  33.029  1.00  0.00           C
ATOM   6260 5C31 POPEC 394      62.554  28.009  33.299  1.00  0.00           C
ATOM   6263 6C31 POPEC 394      62.994  26.969  34.329  1.00  0.00           C
ATOM   6267  NH3 POPED 395       9.377  97.689  15.794  1.00  0.00           N
ATOM   6271  C12 POPED 395       8.236  98.689  15.745  1.00  0.00           C
ATOM   6274  C11 POPED 395       8.166  99.718  16.904  1.00  0.00           C
ATOM   6277  P   POPED 395       6.436 101.599  17.734  1.00  0.00           P
ATOM   6278  O13 POPED 395       7.437 102.659  17.955  1.00  0.00           O
ATOM   6279  O14 POPED 395       5.157 102.139  17.225  1.00  0.00           O
ATOM   6280  O11 POPED 395       6.226 100.809  19.084  1.00  0.00           O
ATOM   6281  O12 POPED 395       7.017 100.539  16.714  1.00  0.00           O
ATOM   6282  C1  POPED 395       7.166 101.059  20.129  1.00  0.00           C
ATOM   6285  C2  POPED 395       6.646 100.479  21.460  1.00  0.00           C
ATOM   6287  O21 POPED 395       7.657  99.718  22.129  1.00  0.00           O
ATOM   6288  C21 POPED 395       8.807 100.268  22.510  1.00  0.00           C
ATOM   6289  O22 POPED 395       9.836  99.618  22.649  1.00  0.00           O
ATOM   6290  C22 POPED 395       8.857 101.768  22.750  1.00  0.00           C
ATOM   6293  C3  POPED 395       5.406  99.559  21.229  1.00  0.00           C
ATOM   6296  O31 POPED 395       5.227  98.559  22.269  1.00  0.00           O
ATOM   6297  C31 POPED 395       5.026  99.119  23.470  1.00  0.00           C
ATOM   6298  O32 POPED 395       4.766 100.289  23.670  1.00  0.00           O
ATOM   6299  C32 POPED 395       5.247  98.109  24.579  1.00  0.00           C
ATOM   6302  C23 POPED 395       7.937 102.328  23.840  1.00  0.00           C
ATOM   6305  C24 POPED 395       8.636 103.438  24.629  1.00  0.00           C
ATOM   6308  C25 POPED 395       8.907 103.069  26.089  1.00  0.00           C
ATOM   6311  C26 POPED 395      10.146 102.199  26.340  1.00  0.00           C
ATOM   6314  C27 POPED 395      10.297 101.919  27.850  1.00  0.00           C
ATOM   6317  C28 POPED 395      11.583 101.179  28.270  1.00  0.00           C
ATOM   6320  C29 POPED 395      12.824 102.009  28.110  1.00  0.00           C
ATOM   6322 0C21 POPED 395      13.984 101.899  28.799  1.00  0.00           C
ATOM   6324 1C21 POPED 395      14.334 100.879  29.850  1.00  0.00           C
ATOM   6327 2C21 POPED 395      13.934 101.378  31.250  1.00  0.00           C
ATOM   6330 3C21 POPED 395      14.874 100.919  32.380  1.00  0.00           C
ATOM   6333 4C21 POPED 395      14.233 101.039  33.779  1.00  0.00           C
ATOM   6336 5C21 POPED 395      13.224 102.179  33.880  1.00  0.00           C
ATOM   6339 6C21 POPED 395      12.754 102.468  35.310  1.00  0.00           C
ATOM   6342 7C21 POPED 395      11.653 103.529  35.299  1.00  0.00           C
ATOM   6345 8C21 POPED 395      11.197 103.939  36.700  1.00  0.00           C
ATOM   6349  C33 POPED 395       6.106  98.718  25.719  1.00  0.00           C
ATOM   6352  C34 POPED 395       5.717  98.128  27.069  1.00  0.00           C
ATOM   6355  C35 POPED 395       6.567  98.689  28.209  1.00  0.00           C
ATOM   6358  C36 POPED 395       6.066  98.198  29.569  1.00  0.00           C
ATOM   6361  C37 POPED 395       6.916  98.738  30.719  1.00  0.00           C
ATOM   6364  C38 POPED 395       6.506  98.169  32.079  1.00  0.00           C
ATOM   6367  C39 POPED 395       5.037  98.438  32.430  1.00  0.00           C
ATOM   6370 0C31 POPED 395       4.746  98.179  33.910  1.00  0.00           C
ATOM   6373 1C31 POPED 395       3.317  98.569  34.319  1.00  0.00           C
ATOM   6376 2C31 POPED 395       3.197  98.979  35.799  1.00  0.00           C
ATOM   6379 3C31 POPED 395       3.846  97.988  36.779  1.00  0.00           C
ATOM   6382 4C31 POPED 395       3.717  98.429  38.239  1.00  0.00           C
ATOM   6385 5C31 POPED 395       4.327  97.389  39.200  1.00  0.00           C
ATOM   6388 6C31 POPED 395       4.357  97.839  40.660  1.00  0.00           C
ATOM   6392  NH3 POPEE 396      88.333  99.658  18.104  1.00  0.00           N
ATOM   6396  C12 POPEE 396      88.153 101.148  18.254  1.00  0.00           C
ATOM   6399  C11 POPEE 396      86.833 101.619  17.625  1.00  0.00           C
ATOM   6402  P   POPEE 396      86.173 104.138  17.994  1.00  0.00           P
ATOM   6403  O13 POPEE 396      84.714 103.939  17.794  1.00  0.00           O
ATOM   6404  O14 POPEE 396      86.674 105.448  17.524  1.00  0.00           O
ATOM   6405  O11 POPEE 396      86.604 103.878  19.485  1.00  0.00           O
ATOM   6406  O12 POPEE 396      86.943 102.988  17.244  1.00  0.00           O
ATOM   6407  C1  POPEE 396      85.693 103.548  20.529  1.00  0.00           C
ATOM   6410  C2  POPEE 396      86.014 104.448  21.749  1.00  0.00           C
ATOM   6412  O21 POPEE 396      85.814 103.788  23.020  1.00  0.00           O
ATOM   6413  C21 POPEE 396      84.583 103.438  23.319  1.00  0.00           C
ATOM   6414  O22 POPEE 396      83.633 103.408  22.559  1.00  0.00           O
ATOM   6415  C22 POPEE 396      84.503 103.029  24.790  1.00  0.00           C
ATOM   6418  C3  POPEE 396      85.303 105.849  21.679  1.00  0.00           C
ATOM   6421  O31 POPEE 396      85.394 106.599  22.910  1.00  0.00           O
ATOM   6422  C31 POPEE 396      86.604 107.059  23.219  1.00  0.00           C
ATOM   6423  O32 POPEE 396      87.624 106.849  22.590  1.00  0.00           O
ATOM   6424  C32 POPEE 396      86.544 107.859  24.520  1.00  0.00           C
ATOM   6427  C23 POPEE 396      83.773 101.679  24.950  1.00  0.00           C
ATOM   6430  C24 POPEE 396      83.684 101.209  26.399  1.00  0.00           C
ATOM   6433  C25 POPEE 396      82.434 101.768  27.079  1.00  0.00           C
ATOM   6436  C26 POPEE 396      82.553 101.889  28.589  1.00  0.00           C
ATOM   6439  C27 POPEE 396      81.413 102.759  29.170  1.00  0.00           C
ATOM   6442  C28 POPEE 396      81.514 103.018  30.680  1.00  0.00           C
ATOM   6445  C29 POPEE 396      82.842 103.589  31.110  1.00  0.00           C
ATOM   6447 0C21 POPEE 396      83.234 103.748  32.380  1.00  0.00           C
ATOM   6449 1C21 POPEE 396      82.364 103.489  33.579  1.00  0.00           C
ATOM   6452 2C21 POPEE 396      82.434 102.059  34.149  1.00  0.00           C
ATOM   6455 3C21 POPEE 396      83.694 101.779  34.990  1.00  0.00           C
ATOM   6458 4C21 POPEE 396      83.594 100.448  35.750  1.00  0.00           C
ATOM   6461 5C21 POPEE 396      84.014 100.539  37.220  1.00  0.00           C
ATOM   6464 6C21 POPEE 396      83.074 101.409  38.069  1.00  0.00           C
ATOM   6467 7C21 POPEE 396      83.184 101.129  39.580  1.00  0.00           C
ATOM   6470 8C21 POPEE 396      82.143 101.899  40.399  1.00  0.00           C
ATOM   6474  C33 POPEE 396      86.163 106.959  25.719  1.00  0.00           C
ATOM   6477  C34 POPEE 396      86.224 107.659  27.079  1.00  0.00           C
ATOM   6480  C35 POPEE 396      85.784 106.679  28.180  1.00  0.00           C
ATOM   6483  C36 POPEE 396      85.902 107.179  29.629  1.00  0.00           C
ATOM   6486  C37 POPEE 396      86.044 105.968  30.559  1.00  0.00           C
ATOM   6489  C38 POPEE 396      86.094 106.279  32.060  1.00  0.00           C
ATOM   6492  C39 POPEE 396      86.774 105.108  32.770  1.00  0.00           C
ATOM   6495 0C31 POPEE 396      86.514 104.979  34.270  1.00  0.00           C
ATOM   6498 1C31 POPEE 396      87.334 103.788  34.819  1.00  0.00           C
ATOM   6501 2C31 POPEE 396      87.104 103.478  36.299  1.00  0.00           C
ATOM   6504 3C31 POPEE 396      88.074 102.398  36.779  1.00  0.00           C
ATOM   6507 4C31 POPEE 396      87.904 102.009  38.250  1.00  0.00           C
ATOM   6510 5C31 POPEE 396      88.834 100.838  38.620  1.00  0.00           C
ATOM   6513 6C31 POPEE 396      88.803 100.458  40.100  1.00  0.00           C
ATOM   6517  NH3 POPEF 397      33.174  76.539  14.415  1.00  0.00           N
ATOM   6521  C12 POPEF 397      32.784  75.228  13.805  1.00  0.00           C
ATOM   6524  C11 POPEF 397      33.984  74.419  13.295  1.00  0.00           C
ATOM   6527  P   POPEF 397      33.014  72.069  13.854  1.00  0.00           P
ATOM   6528  O13 POPEF 397      31.544  72.119  13.755  1.00  0.00           O
ATOM   6529  O14 POPEF 397      33.704  70.819  13.524  1.00  0.00           O
ATOM   6530  O11 POPEF 397      33.474  72.689  15.245  1.00  0.00           O
ATOM   6531  O12 POPEF 397      33.524  73.149  12.844  1.00  0.00           O
ATOM   6532  C1  POPEF 397      32.574  72.809  16.344  1.00  0.00           C
ATOM   6535  C2  POPEF 397      32.464  71.489  17.134  1.00  0.00           C
ATOM   6537  O21 POPEF 397      31.974  71.869  18.444  1.00  0.00           O
ATOM   6538  C21 POPEF 397      31.074  71.039  18.944  1.00  0.00           C
ATOM   6539  O22 POPEF 397      30.714  69.988  18.424  1.00  0.00           O
ATOM   6540  C22 POPEF 397      30.514  71.559  20.269  1.00  0.00           C
ATOM   6543  C3  POPEF 397      33.814  70.729  17.194  1.00  0.00           C
ATOM   6546  O31 POPEF 397      33.664  69.369  17.634  1.00  0.00           O
ATOM   6547  C31 POPEF 397      34.334  68.939  18.694  1.00  0.00           C
ATOM   6548  O32 POPEF 397      34.794  67.819  18.834  1.00  0.00           O
ATOM   6549  C32 POPEF 397      34.434  69.959  19.809  1.00  0.00           C
ATOM   6552  C23 POPEF 397      31.194  70.929  21.500  1.00  0.00           C
ATOM   6555  C24 POPEF 397      30.484  71.189  22.840  1.00  0.00           C
ATOM   6558  C25 POPEF 397      31.284  70.548  23.990  1.00  0.00           C
ATOM   6561  C26 POPEF 397      30.624  70.629  25.369  1.00  0.00           C
ATOM   6564  C27 POPEF 397      31.294  69.698  26.399  1.00  0.00           C
ATOM   6567  C28 POPEF 397      31.064  70.119  27.859  1.00  0.00           C
ATOM   6570  C29 POPEF 397      31.494  69.059  28.849  1.00  0.00           C
ATOM   6572 0C21 POPEF 397      32.334  69.199  29.899  1.00  0.00           C
ATOM   6574 1C21 POPEF 397      33.074  70.429  30.340  1.00  0.00           C
ATOM   6577 2C21 POPEF 397      32.384  71.209  31.479  1.00  0.00           C
ATOM   6580 3C21 POPEF 397      32.244  70.449  32.810  1.00  0.00           C
ATOM   6583 4C21 POPEF 397      31.484  71.279  33.849  1.00  0.00           C
ATOM   6586 5C21 POPEF 397      31.094  70.519  35.119  1.00  0.00           C
ATOM   6589 6C21 POPEF 397      31.984  70.808  36.339  1.00  0.00           C
ATOM   6592 7C21 POPEF 397      31.404  70.209  37.631  1.00  0.00           C
ATOM   6595 8C21 POPEF 397      32.174  70.589  38.899  1.00  0.00           C
ATOM   6599  C33 POPEF 397      34.514  69.219  21.149  1.00  0.00           C
ATOM   6602  C34 POPEF 397      34.974  70.189  22.220  1.00  0.00           C
ATOM   6605  C35 POPEF 397      35.094  69.509  23.569  1.00  0.00           C
ATOM   6608  C36 POPEF 397      35.724  70.469  24.559  1.00  0.00           C
ATOM   6611  C37 POPEF 397      35.624  69.979  25.989  1.00  0.00           C
ATOM   6614  C38 POPEF 397      35.914  71.128  26.939  1.00  0.00           C
ATOM   6617  C39 POPEF 397      36.074  70.659  28.379  1.00  0.00           C
ATOM   6620 0C31 POPEF 397      37.364  69.859  28.569  1.00  0.00           C
ATOM   6623 1C31 POPEF 397      37.604  69.539  30.039  1.00  0.00           C
ATOM   6626 2C31 POPEF 397      38.904  68.759  30.259  1.00  0.00           C
ATOM   6629 3C31 POPEF 397      39.094  68.329  31.720  1.00  0.00           C
ATOM   6632 4C31 POPEF 397      37.974  67.399  32.189  1.00  0.00           C
ATOM   6635 5C31 POPEF 397      38.024  67.058  33.680  1.00  0.00           C
ATOM   6638 6C31 POPEF 397      36.674  66.518  34.130  1.00  0.00           C
ATOM   6642  NH3 POPEG 398      83.993 106.269  16.544  1.00  0.00           N
ATOM   6646  C12 POPEG 398      82.994 107.368  16.885  1.00  0.00           C
ATOM   6649  C11 POPEG 398      83.113 108.589  15.935  1.00  0.00           C
ATOM   6652  P   POPEG 398      81.544 110.709  16.465  1.00  0.00           P
ATOM   6653  O13 POPEG 398      82.733 111.288  17.125  1.00  0.00           O
ATOM   6654  O14 POPEG 398      80.893 111.549  15.424  1.00  0.00           O
ATOM   6655  O11 POPEG 398      80.454 110.329  17.545  1.00  0.00           O
ATOM   6656  O12 POPEG 398      81.914 109.329  15.785  1.00  0.00           O
ATOM   6657  C1  POPEG 398      79.504 111.369  17.854  1.00  0.00           C
ATOM   6660  C2  POPEG 398      78.733 111.089  19.165  1.00  0.00           C
ATOM   6662  O21 POPEG 398      79.654 111.129  20.280  1.00  0.00           O
ATOM   6663  C21 POPEG 398      79.414 112.048  21.170  1.00  0.00           C
ATOM   6664  O22 POPEG 398      78.714 113.039  21.019  1.00  0.00           O
ATOM   6665  C22 POPEG 398      80.023 111.658  22.520  1.00  0.00           C
ATOM   6668  C3  POPEG 398      78.034 109.699  19.144  1.00  0.00           C
ATOM   6671  O31 POPEG 398      77.133 109.529  20.259  1.00  0.00           O
ATOM   6672  C31 POPEG 398      77.592 108.779  21.270  1.00  0.00           C
ATOM   6673  O32 POPEG 398      78.714 108.349  21.389  1.00  0.00           O
ATOM   6674  C32 POPEG 398      76.514 108.689  22.360  1.00  0.00           C
ATOM   6677  C23 POPEG 398      79.254 112.368  23.660  1.00  0.00           C
ATOM   6680  C24 POPEG 398      79.664 111.919  25.069  1.00  0.00           C
ATOM   6683  C25 POPEG 398      78.894 110.688  25.580  1.00  0.00           C
ATOM   6686  C26 POPEG 398      77.694 110.989  26.509  1.00  0.00           C
ATOM   6689  C27 POPEG 398      78.084 111.708  27.810  1.00  0.00           C
ATOM   6692  C28 POPEG 398      77.074 111.518  28.969  1.00  0.00           C
ATOM   6695  C29 POPEG 398      77.743 111.509  30.329  1.00  0.00           C
ATOM   6697 0C21 POPEG 398      77.234 111.838  31.530  1.00  0.00           C
ATOM   6699 1C21 POPEG 398      75.843 112.319  31.840  1.00  0.00           C
ATOM   6702 2C21 POPEG 398      75.754 113.249  33.079  1.00  0.00           C
ATOM   6705 3C21 POPEG 398      76.154 112.569  34.399  1.00  0.00           C
ATOM   6708 4C21 POPEG 398      75.334 113.039  35.620  1.00  0.00           C
ATOM   6711 5C21 POPEG 398      74.024 112.249  35.789  1.00  0.00           C
ATOM   6714 6C21 POPEG 398      73.164 112.738  36.969  1.00  0.00           C
ATOM   6717 7C21 POPEG 398      71.784 112.059  37.020  1.00  0.00           C
ATOM   6720 8C21 POPEG 398      70.724 112.829  37.829  1.00  0.00           C
ATOM   6724  C33 POPEG 398      76.724 107.459  23.289  1.00  0.00           C
ATOM   6727  C34 POPEG 398      75.874 107.529  24.569  1.00  0.00           C
ATOM   6730  C35 POPEG 398      75.894 106.229  25.410  1.00  0.00           C
ATOM   6733  C36 POPEG 398      77.184 105.949  26.189  1.00  0.00           C
ATOM   6736  C37 POPEG 398      77.544 106.959  27.299  1.00  0.00           C
ATOM   6739  C38 POPEG 398      78.514 106.349  28.319  1.00  0.00           C
ATOM   6742  C39 POPEG 398      78.904 107.279  29.479  1.00  0.00           C
ATOM   6745 0C31 POPEG 398      80.014 108.279  29.130  1.00  0.00           C
ATOM   6748 1C31 POPEG 398      80.553 109.009  30.359  1.00  0.00           C
ATOM   6751 2C31 POPEG 398      81.453 110.199  30.010  1.00  0.00           C
ATOM   6754 3C31 POPEG 398      82.954 109.939  30.259  1.00  0.00           C
ATOM   6757 4C31 POPEG 398      83.824 111.108  29.799  1.00  0.00           C
ATOM   6760 5C31 POPEG 398      85.324 110.859  30.000  1.00  0.00           C
ATOM   6763 6C31 POPEG 398      86.224 112.009  29.529  1.00  0.00           C
ATOM   6767  NH3 POPEH 399     126.364 104.028  18.244  1.00  0.00           N
ATOM   6771  C12 POPEH 399     126.984 102.719  17.885  1.00  0.00           C
ATOM   6774  C11 POPEH 399     125.974 101.549  17.894  1.00  0.00           C
ATOM   6777  P   POPEH 399     125.594  99.249  19.104  1.00  0.00           P
ATOM   6778  O13 POPEH 399     124.764  98.969  17.905  1.00  0.00           O
ATOM   6779  O14 POPEH 399     126.644  98.249  19.414  1.00  0.00           O
ATOM   6780  O11 POPEH 399     124.654  99.399  20.369  1.00  0.00           O
ATOM   6781  O12 POPEH 399     126.313 100.649  18.954  1.00  0.00           O
ATOM   6782  C1  POPEH 399     124.974 100.209  21.500  1.00  0.00           C
ATOM   6785  C2  POPEH 399     123.883 100.029  22.590  1.00  0.00           C
ATOM   6787  O21 POPEH 399     124.092 100.968  23.670  1.00  0.00           O
ATOM   6788  C21 POPEH 399     124.584 100.609  24.839  1.00  0.00           C
ATOM   6789  O22 POPEH 399     125.034  99.518  25.149  1.00  0.00           O
ATOM   6790  C22 POPEH 399     124.424 101.789  25.809  1.00  0.00           C
ATOM   6793  C3  POPEH 399     123.614  98.529  22.970  1.00  0.00           C
ATOM   6796  O31 POPEH 399     122.523  98.419  23.919  1.00  0.00           O
ATOM   6797  C31 POPEH 399     122.544  97.319  24.690  1.00  0.00           C
ATOM   6798  O32 POPEH 399     123.354  96.419  24.599  1.00  0.00           O
ATOM   6799  C32 POPEH 399     121.383  97.398  25.700  1.00  0.00           C
ATOM   6802  C23 POPEH 399     124.794 101.488  27.290  1.00  0.00           C
ATOM   6805  C24 POPEH 399     123.734 101.959  28.300  1.00  0.00           C
ATOM   6808  C25 POPEH 399     124.294 102.818  29.450  1.00  0.00           C
ATOM   6811  C26 POPEH 399     125.114 102.059  30.499  1.00  0.00           C
ATOM   6814  C27 POPEH 399     125.842 103.009  31.460  1.00  0.00           C
ATOM   6817  C28 POPEH 399     125.854 102.529  32.930  1.00  0.00           C
ATOM   6820  C29 POPEH 399     126.574 103.519  33.819  1.00  0.00           C
ATOM   6822 0C21 POPEH 399     127.553 103.239  34.700  1.00  0.00           C
ATOM   6824 1C21 POPEH 399     128.134 101.878  34.979  1.00  0.00           C
ATOM   6827 2C21 POPEH 399     127.283 101.139  36.020  1.00  0.00           C
ATOM   6830 3C21 POPEH 399     127.803  99.739  36.369  1.00  0.00           C
ATOM   6833 4C21 POPEH 399     126.674  98.718  36.529  1.00  0.00           C
ATOM   6836 5C21 POPEH 399     126.804  97.799  37.759  1.00  0.00           C
ATOM   6839 6C21 POPEH 399     126.434  98.478  39.079  1.00  0.00           C
ATOM   6842 7C21 POPEH 399     126.243  97.468  40.219  1.00  0.00           C
ATOM   6845 8C21 POPEH 399     125.664  98.079  41.490  1.00  0.00           C
ATOM   6849  C33 POPEH 399     121.874  97.869  27.090  1.00  0.00           C
ATOM   6852  C34 POPEH 399     120.784  98.408  28.020  1.00  0.00           C
ATOM   6855  C35 POPEH 399     119.643  97.439  28.370  1.00  0.00           C
ATOM   6858  C36 POPEH 399     118.974  97.869  29.690  1.00  0.00           C
ATOM   6861  C37 POPEH 399     117.794  97.009  30.169  1.00  0.00           C
ATOM   6864  C38 POPEH 399     117.644  96.999  31.709  1.00  0.00           C
ATOM   6867  C39 POPEH 399     117.653  98.399  32.360  1.00  0.00           C
ATOM   6870 0C31 POPEH 399     117.663  98.379  33.900  1.00  0.00           C
ATOM   6873 1C31 POPEH 399     117.873  99.789  34.479  1.00  0.00           C
ATOM   6876 2C31 POPEH 399     118.013  99.839  36.009  1.00  0.00           C
ATOM   6879 3C31 POPEH 399     116.714  99.518  36.750  1.00  0.00           C
ATOM   6882 4C31 POPEH 399     116.894  99.588  38.279  1.00  0.00           C
ATOM   6885 5C31 POPEH 399     115.583  99.298  39.029  1.00  0.00           C
ATOM   6888 6C31 POPEH 399     115.784  99.219  40.539  1.00  0.00           C
ATOM   6892  NH3 POPEI 400      42.894   4.442  16.484  1.00  0.00           N
ATOM   6896  C12 POPEI 400      42.134   5.732  16.535  1.00  0.00           C
ATOM   6899  C11 POPEI 400      42.964   6.869  15.954  1.00  0.00           C
ATOM   6902  P   POPEI 400      42.894   9.469  15.965  1.00  0.00           P
ATOM   6903  O13 POPEI 400      43.254   9.609  14.535  1.00  0.00           O
ATOM   6904  O14 POPEI 400      42.093  10.579  16.514  1.00  0.00           O
ATOM   6905  O11 POPEI 400      44.284   9.429  16.714  1.00  0.00           O
ATOM   6906  O12 POPEI 400      42.264   8.059  16.264  1.00  0.00           O
ATOM   6907  C1  POPEI 400      44.314   9.329  18.145  1.00  0.00           C
ATOM   6910  C2  POPEI 400      45.674   9.809  18.744  1.00  0.00           C
ATOM   6912  O21 POPEI 400      45.843   9.349  20.099  1.00  0.00           O
ATOM   6913  C21 POPEI 400      44.954   9.729  21.000  1.00  0.00           C
ATOM   6914  O22 POPEI 400      43.954  10.399  20.809  1.00  0.00           O
ATOM   6915  C22 POPEI 400      45.324   9.109  22.350  1.00  0.00           C
ATOM   6918  C3  POPEI 400      45.864  11.349  18.615  1.00  0.00           C
ATOM   6921  O31 POPEI 400      47.124  11.839  19.144  1.00  0.00           O
ATOM   6922  C31 POPEI 400      47.064  12.599  20.240  1.00  0.00           C
ATOM   6923  O32 POPEI 400      46.123  12.659  21.010  1.00  0.00           O
ATOM   6924  C32 POPEI 400      48.304  13.489  20.299  1.00  0.00           C
ATOM   6927  C23 POPEI 400      45.524  10.139  23.470  1.00  0.00           C
ATOM   6930  C24 POPEI 400      45.074   9.569  24.830  1.00  0.00           C
ATOM   6933  C25 POPEI 400      44.803  10.669  25.859  1.00  0.00           C
ATOM   6936  C26 POPEI 400      43.974  10.169  27.039  1.00  0.00           C
ATOM   6939  C27 POPEI 400      43.694  11.269  28.069  1.00  0.00           C
ATOM   6942  C28 POPEI 400      42.844  10.739  29.249  1.00  0.00           C
ATOM   6945  C29 POPEI 400      42.784  11.699  30.410  1.00  0.00           C
ATOM   6947 0C21 POPEI 400      43.704  11.779  31.389  1.00  0.00           C
ATOM   6949 1C21 POPEI 400      44.994  10.989  31.479  1.00  0.00           C
ATOM   6952 2C21 POPEI 400      44.854   9.609  32.139  1.00  0.00           C
ATOM   6955 3C21 POPEI 400      44.174   9.629  33.509  1.00  0.00           C
ATOM   6958 4C21 POPEI 400      44.044   8.229  34.110  1.00  0.00           C
ATOM   6961 5C21 POPEI 400      42.984   8.159  35.201  1.00  0.00           C
ATOM   6964 6C21 POPEI 400      42.704   6.739  35.690  1.00  0.00           C
ATOM   6967 7C21 POPEI 400      41.524   6.739  36.660  1.00  0.00           C
ATOM   6970 8C21 POPEI 400      41.064   5.352  37.109  1.00  0.00           C
ATOM   6974  C33 POPEI 400      49.094  13.409  21.630  1.00  0.00           C
ATOM   6977  C34 POPEI 400      49.934  12.139  21.770  1.00  0.00           C
ATOM   6980  C35 POPEI 400      51.324  12.389  22.380  1.00  0.00           C
ATOM   6983  C36 POPEI 400      52.064  11.089  22.759  1.00  0.00           C
ATOM   6986  C37 POPEI 400      53.404  11.359  23.470  1.00  0.00           C
ATOM   6989  C38 POPEI 400      54.234  10.089  23.729  1.00  0.00           C
ATOM   6992  C39 POPEI 400      53.594   9.049  24.660  1.00  0.00           C
ATOM   6995 0C31 POPEI 400      53.664   9.369  26.160  1.00  0.00           C
ATOM   6998 1C31 POPEI 400      53.164   8.179  26.990  1.00  0.00           C
ATOM   7001 2C31 POPEI 400      53.504   8.209  28.489  1.00  0.00           C
ATOM   7004 3C31 POPEI 400      54.964   7.849  28.809  1.00  0.00           C
ATOM   7007 4C31 POPEI 400      55.074   6.899  30.029  1.00  0.00           C
ATOM   7010 5C31 POPEI 400      56.224   7.189  31.010  1.00  0.00           C
ATOM   7013 6C31 POPEI 400      56.284   8.629  31.519  1.00  0.00           C
ATOM   7017  NH3 POPEJ 401      80.193  77.499  61.469  1.00  0.00           N
ATOM   7021  C12 POPEJ 401      81.374  76.769  62.039  1.00  0.00           C
ATOM   7024  C11 POPEJ 401      81.493  75.349  61.459  1.00  0.00           C
ATOM   7027  P   POPEJ 401      81.884  72.969  62.521  1.00  0.00           P
ATOM   7028  O13 POPEJ 401      83.262  73.058  63.050  1.00  0.00           O
ATOM   7029  O14 POPEJ 401      80.993  72.009  63.230  1.00  0.00           O
ATOM   7030  O11 POPEJ 401      81.964  72.529  61.020  1.00  0.00           O
ATOM   7031  O12 POPEJ 401      81.254  74.409  62.500  1.00  0.00           O
ATOM   7032  C1  POPEJ 401      83.253  72.349  60.450  1.00  0.00           C
ATOM   7035  C2  POPEJ 401      83.122  72.149  58.930  1.00  0.00           C
ATOM   7037  O21 POPEJ 401      84.454  72.089  58.419  1.00  0.00           O
ATOM   7038  C21 POPEJ 401      84.834  70.999  57.790  1.00  0.00           C
ATOM   7039  O22 POPEJ 401      84.154  70.009  57.579  1.00  0.00           O
ATOM   7040  C22 POPEJ 401      86.294  71.209  57.370  1.00  0.00           C
ATOM   7043  C3  POPEJ 401      82.374  73.349  58.289  1.00  0.00           C
ATOM   7046  O31 POPEJ 401      81.632  72.949  57.119  1.00  0.00           O
ATOM   7047  C31 POPEJ 401      82.394  72.719  56.059  1.00  0.00           C
ATOM   7048  O32 POPEJ 401      83.533  73.099  55.900  1.00  0.00           O
ATOM   7049  C32 POPEJ 401      81.632  71.869  55.069  1.00  0.00           C
ATOM   7052  C23 POPEJ 401      86.693  70.429  56.100  1.00  0.00           C
ATOM   7055  C24 POPEJ 401      88.064  70.859  55.550  1.00  0.00           C
ATOM   7058  C25 POPEJ 401      88.533  70.149  54.250  1.00  0.00           C
ATOM   7061  C26 POPEJ 401      87.514  70.158  53.099  1.00  0.00           C
ATOM   7064  C27 POPEJ 401      88.013  69.389  51.859  1.00  0.00           C
ATOM   7067  C28 POPEJ 401      87.334  69.799  50.550  1.00  0.00           C
ATOM   7070  C29 POPEJ 401      87.973  69.099  49.370  1.00  0.00           C
ATOM   7072 0C21 POPEJ 401      87.383  68.649  48.250  1.00  0.00           C
ATOM   7074 1C21 POPEJ 401      85.924  68.789  47.891  1.00  0.00           C
ATOM   7077 2C21 POPEJ 401      85.133  67.469  47.930  1.00  0.00           C
ATOM   7080 3C21 POPEJ 401      85.594  66.439  46.889  1.00  0.00           C
ATOM   7083 4C21 POPEJ 401      84.674  65.219  46.849  1.00  0.00           C
ATOM   7086 5C21 POPEJ 401      85.193  64.129  45.910  1.00  0.00           C
ATOM   7089 6C21 POPEJ 401      84.174  62.999  45.729  1.00  0.00           C
ATOM   7092 7C21 POPEJ 401      84.854  61.659  45.420  1.00  0.00           C
ATOM   7095 8C21 POPEJ 401      83.883  60.488  45.349  1.00  0.00           C
ATOM   7099  C33 POPEJ 401      80.833  72.739  54.090  1.00  0.00           C
ATOM   7102  C34 POPEJ 401      79.934  71.869  53.219  1.00  0.00           C
ATOM   7105  C35 POPEJ 401      79.204  72.669  52.129  1.00  0.00           C
ATOM   7108  C36 POPEJ 401      80.154  73.448  51.220  1.00  0.00           C
ATOM   7111  C37 POPEJ 401      79.564  73.649  49.819  1.00  0.00           C
ATOM   7114  C38 POPEJ 401      80.574  74.179  48.790  1.00  0.00           C
ATOM   7117  C39 POPEJ 401      80.734  75.699  48.790  1.00  0.00           C
ATOM   7120 0C31 POPEJ 401      81.483  76.179  47.530  1.00  0.00           C
ATOM   7123 1C31 POPEJ 401      81.654  77.709  47.470  1.00  0.00           C
ATOM   7126 2C31 POPEJ 401      82.493  78.149  46.259  1.00  0.00           C
ATOM   7129 3C31 POPEJ 401      82.773  79.649  46.229  1.00  0.00           C
ATOM   7132 4C31 POPEJ 401      81.564  80.499  45.809  1.00  0.00           C
ATOM   7135 5C31 POPEJ 401      81.903  81.988  45.750  1.00  0.00           C
ATOM   7138 6C31 POPEJ 401      80.693  82.859  45.430  1.00  0.00           C
ATOM   7142  NH3 POPEK 402       0.776  27.469  12.575  1.00  0.00           N
ATOM   7146  C12 POPEK 402       2.286  27.369  12.474  1.00  0.00           C
ATOM   7149  C11 POPEK 402       2.987  28.739  12.424  1.00  0.00           C
ATOM   7152  P   POPEK 402       5.347  29.739  11.834  1.00  0.00           P
ATOM   7153  O13 POPEK 402       6.687  29.209  11.465  1.00  0.00           O
ATOM   7154  O14 POPEK 402       4.687  30.499  10.754  1.00  0.00           O
ATOM   7155  O11 POPEK 402       5.496  30.629  13.134  1.00  0.00           O
ATOM   7156  O12 POPEK 402       4.397  28.539  12.255  1.00  0.00           O
ATOM   7157  C1  POPEK 402       6.746  30.669  13.835  1.00  0.00           C
ATOM   7160  C2  POPEK 402       6.646  31.359  15.234  1.00  0.00           C
ATOM   7162  O21 POPEK 402       7.187  30.529  16.285  1.00  0.00           O
ATOM   7163  C21 POPEK 402       6.477  29.449  16.595  1.00  0.00           C
ATOM   7164  O22 POPEK 402       5.507  29.029  15.994  1.00  0.00           O
ATOM   7165  C22 POPEK 402       7.087  28.789  17.845  1.00  0.00           C
ATOM   7168  C3  POPEK 402       5.236  31.909  15.635  1.00  0.00           C
ATOM   7171  O31 POPEK 402       5.247  32.319  17.014  1.00  0.00           O
ATOM   7172  C31 POPEK 402       5.787  33.509  17.264  1.00  0.00           C
ATOM   7173  O32 POPEK 402       5.857  34.439  16.474  1.00  0.00           O
ATOM   7174  C32 POPEK 402       6.427  33.459  18.654  1.00  0.00           C
ATOM   7177  C23 POPEK 402       6.357  27.469  18.184  1.00  0.00           C
ATOM   7180  C24 POPEK 402       6.986  26.659  19.334  1.00  0.00           C
ATOM   7183  C25 POPEK 402       6.897  27.279  20.740  1.00  0.00           C
ATOM   7186  C26 POPEK 402       5.507  27.269  21.410  1.00  0.00           C
ATOM   7189  C27 POPEK 402       4.576  28.439  21.040  1.00  0.00           C
ATOM   7192  C28 POPEK 402       3.357  28.599  21.979  1.00  0.00           C
ATOM   7195  C29 POPEK 402       3.726  29.169  23.329  1.00  0.00           C
ATOM   7197 0C21 POPEK 402       3.066  30.089  24.049  1.00  0.00           C
ATOM   7199 1C21 POPEK 402       1.737  30.739  23.760  1.00  0.00           C
ATOM   7202 2C21 POPEK 402       1.606  31.709  22.569  1.00  0.00           C
ATOM   7205 3C21 POPEK 402       0.216  32.359  22.529  1.00  0.00           C
ATOM   7208 4C21 POPEK 402      -0.214  32.889  21.149  1.00  0.00           C
ATOM   7211 5C21 POPEK 402       0.647  34.009  20.549  1.00  0.00           C
ATOM   7214 6C21 POPEK 402       0.376  34.159  19.044  1.00  0.00           C
ATOM   7217 7C21 POPEK 402       1.176  35.289  18.375  1.00  0.00           C
ATOM   7220 8C21 POPEK 402       0.717  35.549  16.934  1.00  0.00           C
ATOM   7224  C33 POPEK 402       5.787  34.379  19.720  1.00  0.00           C
ATOM   7227  C34 POPEK 402       6.447  34.099  21.069  1.00  0.00           C
ATOM   7230  C35 POPEK 402       6.027  35.029  22.209  1.00  0.00           C
ATOM   7233  C36 POPEK 402       4.707  34.659  22.899  1.00  0.00           C
ATOM   7236  C37 POPEK 402       4.897  34.589  24.430  1.00  0.00           C
ATOM   7239  C38 POPEK 402       3.577  34.599  25.199  1.00  0.00           C
ATOM   7242  C39 POPEK 402       3.807  34.559  26.709  1.00  0.00           C
ATOM   7245 0C31 POPEK 402       2.517  34.259  27.479  1.00  0.00           C
ATOM   7248 1C31 POPEK 402       2.786  33.989  28.960  1.00  0.00           C
ATOM   7251 2C31 POPEK 402       3.416  32.609  29.190  1.00  0.00           C
ATOM   7254 3C31 POPEK 402       4.086  32.469  30.559  1.00  0.00           C
ATOM   7257 4C31 POPEK 402       5.216  33.489  30.800  1.00  0.00           C
ATOM   7260 5C31 POPEK 402       5.957  33.179  32.090  1.00  0.00           C
ATOM   7263 6C31 POPEK 402       7.047  34.169  32.479  1.00  0.00           C
ATOM   7267  NH3 POPEL 403      47.394  66.198  18.694  1.00  0.00           N
ATOM   7271  C12 POPEL 403      46.084  65.769  18.115  1.00  0.00           C
ATOM   7274  C11 POPEL 403      46.053  66.109  16.625  1.00  0.00           C
ATOM   7277  P   POPEL 403      43.574  66.699  16.035  1.00  0.00           P
ATOM   7278  O13 POPEL 403      42.364  65.939  15.654  1.00  0.00           O
ATOM   7279  O14 POPEL 403      43.884  67.839  15.144  1.00  0.00           O
ATOM   7280  O11 POPEL 403      43.464  67.209  17.514  1.00  0.00           O
ATOM   7281  O12 POPEL 403      44.814  65.709  16.054  1.00  0.00           O
ATOM   7282  C1  POPEL 403      43.124  68.549  17.885  1.00  0.00           C
ATOM   7285  C2  POPEL 403      41.874  68.579  18.814  1.00  0.00           C
ATOM   7287  O21 POPEL 403      42.233  68.889  20.180  1.00  0.00           O
ATOM   7288  C21 POPEL 403      42.554  70.139  20.459  1.00  0.00           C
ATOM   7289  O22 POPEL 403      42.734  71.049  19.664  1.00  0.00           O
ATOM   7290  C22 POPEL 403      42.614  70.268  22.009  1.00  0.00           C
ATOM   7293  C3  POPEL 403      41.134  67.209  18.795  1.00  0.00           C
ATOM   7296  O31 POPEL 403      39.914  67.229  19.564  1.00  0.00           O
ATOM   7297  C31 POPEL 403      39.304  66.029  19.574  1.00  0.00           C
ATOM   7298  O32 POPEL 403      39.814  64.989  19.174  1.00  0.00           O
ATOM   7299  C32 POPEL 403      37.894  66.198  20.169  1.00  0.00           C
ATOM   7302  C23 POPEL 403      41.464  71.119  22.619  1.00  0.00           C
ATOM   7305  C24 POPEL 403      40.924  70.599  23.969  1.00  0.00           C
ATOM   7308  C25 POPEL 403      41.684  71.069  25.229  1.00  0.00           C
ATOM   7311  C26 POPEL 403      41.024  70.558  26.530  1.00  0.00           C
ATOM   7314  C27 POPEL 403      41.804  70.869  27.829  1.00  0.00           C
ATOM   7317  C28 POPEL 403      41.534  72.259  28.449  1.00  0.00           C
ATOM   7320  C29 POPEL 403      40.164  72.369  29.090  1.00  0.00           C
ATOM   7322 0C21 POPEL 403      39.874  72.628  30.380  1.00  0.00           C
ATOM   7324 1C21 POPEL 403      40.834  72.908  31.509  1.00  0.00           C
ATOM   7327 2C21 POPEL 403      40.614  71.999  32.729  1.00  0.00           C
ATOM   7330 3C21 POPEL 403      39.314  72.279  33.509  1.00  0.00           C
ATOM   7333 4C21 POPEL 403      39.254  71.489  34.819  1.00  0.00           C
ATOM   7336 5C21 POPEL 403      38.024  71.829  35.679  1.00  0.00           C
ATOM   7339 6C21 POPEL 403      37.914  70.878  36.880  1.00  0.00           C
ATOM   7342 7C21 POPEL 403      36.764  71.209  37.849  1.00  0.00           C
ATOM   7345 8C21 POPEL 403      36.094  69.999  38.499  1.00  0.00           C
ATOM   7349  C33 POPEL 403      37.554  65.149  21.250  1.00  0.00           C
ATOM   7352  C34 POPEL 403      38.014  65.529  22.669  1.00  0.00           C
ATOM   7355  C35 POPEL 403      37.724  64.379  23.670  1.00  0.00           C
ATOM   7358  C36 POPEL 403      37.784  64.779  25.149  1.00  0.00           C
ATOM   7361  C37 POPEL 403      37.334  63.629  26.059  1.00  0.00           C
ATOM   7364  C38 POPEL 403      37.434  63.959  27.559  1.00  0.00           C
ATOM   7367  C39 POPEL 403      38.804  63.589  28.149  1.00  0.00           C
ATOM   7370 0C31 POPEL 403      39.004  64.119  29.569  1.00  0.00           C
ATOM   7373 1C31 POPEL 403      40.324  63.639  30.180  1.00  0.00           C
ATOM   7376 2C31 POPEL 403      40.634  64.279  31.539  1.00  0.00           C
ATOM   7379 3C31 POPEL 403      41.854  63.648  32.250  1.00  0.00           C
ATOM   7382 4C31 POPEL 403      43.024  63.299  31.319  1.00  0.00           C
ATOM   7385 5C31 POPEL 403      44.254  62.769  32.079  1.00  0.00           C
ATOM   7388 6C31 POPEL 403      45.204  61.988  31.170  1.00  0.00           C
ATOM   7392  NH3 POPEM 404      16.194  95.529  15.165  1.00  0.00           N
ATOM   7396  C12 POPEM 404      16.974  96.059  16.334  1.00  0.00           C
ATOM   7399  C11 POPEM 404      16.674  97.549  16.565  1.00  0.00           C
ATOM   7402  P   POPEM 404      18.984  98.578  17.125  1.00  0.00           P
ATOM   7403  O13 POPEM 404      19.794  97.379  16.795  1.00  0.00           O
ATOM   7404  O14 POPEM 404      18.784  99.548  16.024  1.00  0.00           O
ATOM   7405  O11 POPEM 404      19.514  99.308  18.435  1.00  0.00           O
ATOM   7406  O12 POPEM 404      17.534  98.109  17.564  1.00  0.00           O
ATOM   7407  C1  POPEM 404      19.494 100.739  18.514  1.00  0.00           C
ATOM   7410  C2  POPEM 404      20.344 101.218  19.729  1.00  0.00           C
ATOM   7412  O21 POPEM 404      19.824 102.368  20.429  1.00  0.00           O
ATOM   7413  C21 POPEM 404      19.304 103.399  19.780  1.00  0.00           C
ATOM   7414  O22 POPEM 404      19.264 103.578  18.575  1.00  0.00           O
ATOM   7415  C22 POPEM 404      18.634 104.319  20.829  1.00  0.00           C
ATOM   7418  C3  POPEM 404      21.844 101.339  19.325  1.00  0.00           C
ATOM   7421  O31 POPEM 404      22.464 102.589  19.674  1.00  0.00           O
ATOM   7422  C31 POPEM 404      22.854 102.689  20.940  1.00  0.00           C
ATOM   7423  O32 POPEM 404      22.824 101.808  21.790  1.00  0.00           O
ATOM   7424  C32 POPEM 404      23.394 104.089  21.130  1.00  0.00           C
ATOM   7427  C23 POPEM 404      19.394 105.628  21.160  1.00  0.00           C
ATOM   7430  C24 POPEM 404      19.974 105.669  22.590  1.00  0.00           C
ATOM   7433  C25 POPEM 404      19.004 106.209  23.660  1.00  0.00           C
ATOM   7436  C26 POPEM 404      19.674 106.358  25.029  1.00  0.00           C
ATOM   7439  C27 POPEM 404      18.734 106.869  26.149  1.00  0.00           C
ATOM   7442  C28 POPEM 404      19.404 106.759  27.539  1.00  0.00           C
ATOM   7445  C29 POPEM 404      18.574 107.249  28.700  1.00  0.00           C
ATOM   7447 0C21 POPEM 404      19.044 107.569  29.920  1.00  0.00           C
ATOM   7449 1C21 POPEM 404      20.484 107.449  30.350  1.00  0.00           C
ATOM   7452 2C21 POPEM 404      20.674 106.948  31.800  1.00  0.00           C
ATOM   7455 3C21 POPEM 404      20.234 107.939  32.880  1.00  0.00           C
ATOM   7458 4C21 POPEM 404      20.734 107.519  34.279  1.00  0.00           C
ATOM   7461 5C21 POPEM 404      20.144 108.359  35.430  1.00  0.00           C
ATOM   7464 6C21 POPEM 404      18.704 107.958  35.799  1.00  0.00           C
ATOM   7467 7C21 POPEM 404      18.244 108.608  37.109  1.00  0.00           C
ATOM   7470 8C21 POPEM 404      16.924 108.069  37.670  1.00  0.00           C
ATOM   7474  C33 POPEM 404      23.694 104.459  22.599  1.00  0.00           C
ATOM   7477  C34 POPEM 404      24.344 105.838  22.669  1.00  0.00           C
ATOM   7480  C35 POPEM 404      23.824 106.708  23.819  1.00  0.00           C
ATOM   7483  C36 POPEM 404      23.994 106.059  25.199  1.00  0.00           C
ATOM   7486  C37 POPEM 404      23.764 107.069  26.319  1.00  0.00           C
ATOM   7489  C38 POPEM 404      24.044 106.498  27.710  1.00  0.00           C
ATOM   7492  C39 POPEM 404      23.934 107.608  28.760  1.00  0.00           C
ATOM   7495 0C31 POPEM 404      24.364 107.188  30.160  1.00  0.00           C
ATOM   7498 1C31 POPEM 404      24.184 108.349  31.139  1.00  0.00           C
ATOM   7501 2C31 POPEM 404      24.624 108.018  32.569  1.00  0.00           C
ATOM   7504 3C31 POPEM 404      26.124 108.169  32.810  1.00  0.00           C
ATOM   7507 4C31 POPEM 404      26.404 108.228  34.319  1.00  0.00           C
ATOM   7510 5C31 POPEM 404      27.854 107.939  34.720  1.00  0.00           C
ATOM   7513 6C31 POPEM 404      27.964 107.808  36.240  1.00  0.00           C
ATOM   7517  NH3 POPEN 405       1.626 114.168  58.109  1.00  0.00           N
ATOM   7521  C12 POPEN 405       2.187 115.458  58.650  1.00  0.00           C
ATOM   7524  C11 POPEN 405       3.357 115.959  57.790  1.00  0.00           C
ATOM   7527  P   POPEN 405       2.917 118.548  57.439  1.00  0.00           P
ATOM   7528  O13 POPEN 405       1.506 118.539  57.880  1.00  0.00           O
ATOM   7529  O14 POPEN 405       3.697 119.779  57.639  1.00  0.00           O
ATOM   7530  O11 POPEN 405       2.957 118.198  55.890  1.00  0.00           O
ATOM   7531  O12 POPEN 405       3.676 117.319  58.069  1.00  0.00           O
ATOM   7532  C1  POPEN 405       2.067 118.839  54.949  1.00  0.00           C
ATOM   7535  C2  POPEN 405       2.736 119.898  54.021  1.00  0.00           C
ATOM   7537  O21 POPEN 405       2.546 119.489  52.649  1.00  0.00           O
ATOM   7538  C21 POPEN 405       2.286 120.448  51.779  1.00  0.00           C
ATOM   7539  O22 POPEN 405       2.196 121.638  52.020  1.00  0.00           O
ATOM   7540  C22 POPEN 405       2.056 119.828  50.391  1.00  0.00           C
ATOM   7543  C3  POPEN 405       4.246 120.079  54.359  1.00  0.00           C
ATOM   7546  O31 POPEN 405       4.926 121.008  53.489  1.00  0.00           O
ATOM   7547  C31 POPEN 405       5.896 121.719  54.049  1.00  0.00           C
ATOM   7548  O32 POPEN 405       6.246 121.649  55.219  1.00  0.00           O
ATOM   7549  C32 POPEN 405       6.517 122.659  53.009  1.00  0.00           C
ATOM   7552  C23 POPEN 405       2.826 120.529  49.240  1.00  0.00           C
ATOM   7555  C24 POPEN 405       3.287 119.539  48.169  1.00  0.00           C
ATOM   7558  C25 POPEN 405       2.137 118.779  47.491  1.00  0.00           C
ATOM   7561  C26 POPEN 405       2.587 117.908  46.311  1.00  0.00           C
ATOM   7564  C27 POPEN 405       1.396 117.218  45.630  1.00  0.00           C
ATOM   7567  C28 POPEN 405       1.777 116.229  44.500  1.00  0.00           C
ATOM   7570  C29 POPEN 405       2.496 116.899  43.359  1.00  0.00           C
ATOM   7572 0C21 POPEN 405       1.967 117.319  42.189  1.00  0.00           C
ATOM   7574 1C21 POPEN 405       0.516 117.218  41.779  1.00  0.00           C
ATOM   7577 2C21 POPEN 405       0.306 117.258  40.250  1.00  0.00           C
ATOM   7580 3C21 POPEN 405       0.736 118.578  39.580  1.00  0.00           C
ATOM   7583 4C21 POPEN 405       0.426 118.589  38.079  1.00  0.00           C
ATOM   7586 5C21 POPEN 405       1.226 119.629  37.270  1.00  0.00           C
ATOM   7589 6C21 POPEN 405       0.986 121.089  37.649  1.00  0.00           C
ATOM   7592 7C21 POPEN 405       1.877 122.029  36.819  1.00  0.00           C
ATOM   7595 8C21 POPEN 405       1.617 123.519  37.049  1.00  0.00           C
ATOM   7599  C33 POPEN 405       7.996 122.319  52.689  1.00  0.00           C
ATOM   7602  C34 POPEN 405       8.197 120.999  51.940  1.00  0.00           C
ATOM   7605  C35 POPEN 405       7.767 121.048  50.469  1.00  0.00           C
ATOM   7608  C36 POPEN 405       7.727 119.669  49.780  1.00  0.00           C
ATOM   7611  C37 POPEN 405       7.227 119.819  48.340  1.00  0.00           C
ATOM   7614  C38 POPEN 405       7.187 118.499  47.540  1.00  0.00           C
ATOM   7617  C39 POPEN 405       6.827 118.788  46.080  1.00  0.00           C
ATOM   7620 0C31 POPEN 405       6.847 117.549  45.180  1.00  0.00           C
ATOM   7623 1C31 POPEN 405       6.906 117.939  43.699  1.00  0.00           C
ATOM   7626 2C31 POPEN 405       6.836 116.729  42.750  1.00  0.00           C
ATOM   7629 3C31 POPEN 405       7.047 117.099  41.280  1.00  0.00           C
ATOM   7632 4C31 POPEN 405       5.966 118.048  40.739  1.00  0.00           C
ATOM   7635 5C31 POPEN 405       6.066 118.309  39.230  1.00  0.00           C
ATOM   7638 6C31 POPEN 405       4.707 118.648  38.610  1.00  0.00           C
ATOM   7642  NH3 POPEO 406      11.007  65.569  57.080  1.00  0.00           N
ATOM   7646  C12 POPEO 406      12.214  64.989  57.740  1.00  0.00           C
ATOM   7649  C11 POPEO 406      12.914  64.039  56.750  1.00  0.00           C
ATOM   7652  P   POPEO 406      15.294  64.139  57.860  1.00  0.00           P
ATOM   7653  O13 POPEO 406      15.184  65.579  57.491  1.00  0.00           O
ATOM   7654  O14 POPEO 406      15.594  63.819  59.270  1.00  0.00           O
ATOM   7655  O11 POPEO 406      16.314  63.439  56.880  1.00  0.00           O
ATOM   7656  O12 POPEO 406      14.014  63.369  57.350  1.00  0.00           O
ATOM   7657  C1  POPEO 406      17.454  64.109  56.329  1.00  0.00           C
ATOM   7660  C2  POPEO 406      17.264  64.379  54.819  1.00  0.00           C
ATOM   7662  O21 POPEO 406      18.514  64.839  54.279  1.00  0.00           O
ATOM   7663  C21 POPEO 406      19.284  63.879  53.769  1.00  0.00           C
ATOM   7664  O22 POPEO 406      19.024  62.689  53.769  1.00  0.00           O
ATOM   7665  C22 POPEO 406      20.524  64.479  53.130  1.00  0.00           C
ATOM   7668  C3  POPEO 406      16.154  65.429  54.539  1.00  0.00           C
ATOM   7671  O31 POPEO 406      15.934  65.639  53.130  1.00  0.00           O
ATOM   7672  C31 POPEO 406      15.214  64.698  52.530  1.00  0.00           C
ATOM   7673  O32 POPEO 406      14.804  63.679  53.090  1.00  0.00           O
ATOM   7674  C32 POPEO 406      14.994  65.109  51.080  1.00  0.00           C
ATOM   7677  C23 POPEO 406      20.714  63.929  51.711  1.00  0.00           C
ATOM   7680  C24 POPEO 406      21.384  64.959  50.799  1.00  0.00           C
ATOM   7683  C25 POPEO 406      21.334  64.558  49.329  1.00  0.00           C
ATOM   7686  C26 POPEO 406      21.924  65.639  48.410  1.00  0.00           C
ATOM   7689  C27 POPEO 406      22.114  65.109  46.989  1.00  0.00           C
ATOM   7692  C28 POPEO 406      22.804  66.109  46.040  1.00  0.00           C
ATOM   7695  C29 POPEO 406      23.474  65.389  44.900  1.00  0.00           C
ATOM   7697 0C21 POPEO 406      23.364  65.609  43.580  1.00  0.00           C
ATOM   7699 1C21 POPEO 406      22.544  66.679  42.910  1.00  0.00           C
ATOM   7702 2C21 POPEO 406      23.194  67.268  41.641  1.00  0.00           C
ATOM   7705 3C21 POPEO 406      23.254  66.259  40.480  1.00  0.00           C
ATOM   7708 4C21 POPEO 406      23.794  66.859  39.170  1.00  0.00           C
ATOM   7711 5C21 POPEO 406      23.504  65.999  37.939  1.00  0.00           C
ATOM   7714 6C21 POPEO 406      23.934  64.529  38.079  1.00  0.00           C
ATOM   7717 7C21 POPEO 406      23.724  63.699  36.810  1.00  0.00           C
ATOM   7720 8C21 POPEO 406      24.234  62.259  36.919  1.00  0.00           C
ATOM   7724  C33 POPEO 406      16.314  65.199  50.279  1.00  0.00           C
ATOM   7727  C34 POPEO 406      16.194  66.119  49.049  1.00  0.00           C
ATOM   7730  C35 POPEO 406      17.244  65.779  47.980  1.00  0.00           C
ATOM   7733  C36 POPEO 406      17.194  66.749  46.789  1.00  0.00           C
ATOM   7736  C37 POPEO 406      18.104  66.309  45.630  1.00  0.00           C
ATOM   7739  C38 POPEO 406      17.994  67.249  44.419  1.00  0.00           C
ATOM   7742  C39 POPEO 406      18.924  66.859  43.270  1.00  0.00           C
ATOM   7745 0C31 POPEO 406      18.224  66.169  42.090  1.00  0.00           C
ATOM   7748 1C31 POPEO 406      19.194  65.869  40.939  1.00  0.00           C
ATOM   7751 2C31 POPEO 406      18.634  64.939  39.870  1.00  0.00           C
ATOM   7754 3C31 POPEO 406      19.514  64.919  38.620  1.00  0.00           C
ATOM   7757 4C31 POPEO 406      19.354  63.648  37.771  1.00  0.00           C
ATOM   7760 5C31 POPEO 406      19.904  63.819  36.350  1.00  0.00           C
ATOM   7763 6C31 POPEO 406      20.174  62.489  35.649  1.00  0.00           C
ATOM   7767  NH3 POPEP 407      67.044  79.679  18.684  1.00  0.00           N
ATOM   7771  C12 POPEP 407      65.784  78.859  18.575  1.00  0.00           C
ATOM   7774  C11 POPEP 407      66.154  77.409  18.294  1.00  0.00           C
ATOM   7777  P   POPEP 407      66.534  75.529  20.069  1.00  0.00           P
ATOM   7778  O13 POPEP 407      65.584  74.779  19.194  1.00  0.00           O
ATOM   7779  O14 POPEP 407      67.764  74.829  20.470  1.00  0.00           O
ATOM   7780  O11 POPEP 407      65.703  75.948  21.340  1.00  0.00           O
ATOM   7781  O12 POPEP 407      66.864  76.929  19.434  1.00  0.00           O
ATOM   7782  C1  POPEP 407      66.324  76.179  22.610  1.00  0.00           C
ATOM   7785  C2  POPEP 407      65.414  75.659  23.760  1.00  0.00           C
ATOM   7787  O21 POPEP 407      65.334  76.669  24.790  1.00  0.00           O
ATOM   7788  C21 POPEP 407      64.114  76.819  25.310  1.00  0.00           C
ATOM   7789  O22 POPEP 407      63.114  76.219  24.959  1.00  0.00           O
ATOM   7790  C22 POPEP 407      64.164  77.889  26.399  1.00  0.00           C
ATOM   7793  C3  POPEP 407      65.914  74.308  24.340  1.00  0.00           C
ATOM   7796  O31 POPEP 407      64.904  73.709  25.169  1.00  0.00           O
ATOM   7797  C31 POPEP 407      64.044  72.908  24.529  1.00  0.00           C
ATOM   7798  O32 POPEP 407      64.024  72.768  23.309  1.00  0.00           O
ATOM   7799  C32 POPEP 407      63.094  72.259  25.540  1.00  0.00           C
ATOM   7802  C23 POPEP 407      62.874  77.929  27.260  1.00  0.00           C
ATOM   7805  C24 POPEP 407      63.164  78.089  28.760  1.00  0.00           C
ATOM   7808  C25 POPEP 407      63.784  76.839  29.399  1.00  0.00           C
ATOM   7811  C26 POPEP 407      63.844  76.869  30.940  1.00  0.00           C
ATOM   7814  C27 POPEP 407      64.414  78.169  31.539  1.00  0.00           C
ATOM   7817  C28 POPEP 407      64.344  78.149  33.079  1.00  0.00           C
ATOM   7820  C29 POPEP 407      64.734  79.459  33.700  1.00  0.00           C
ATOM   7822 0C21 POPEP 407      65.074  79.599  34.990  1.00  0.00           C
ATOM   7824 1C21 POPEP 407      65.114  78.459  35.979  1.00  0.00           C
ATOM   7827 2C21 POPEP 407      65.664  78.899  37.350  1.00  0.00           C
ATOM   7830 3C21 POPEP 407      64.734  79.819  38.130  1.00  0.00           C
ATOM   7833 4C21 POPEP 407      65.414  80.429  39.359  1.00  0.00           C
ATOM   7836 5C21 POPEP 407      64.434  81.299  40.139  1.00  0.00           C
ATOM   7839 6C21 POPEP 407      65.074  82.089  41.290  1.00  0.00           C
ATOM   7842 7C21 POPEP 407      64.084  83.119  41.849  1.00  0.00           C
ATOM   7845 8C21 POPEP 407      64.514  83.759  43.160  1.00  0.00           C
ATOM   7849  C33 POPEP 407      62.844  73.119  26.819  1.00  0.00           C
ATOM   7852  C34 POPEP 407      61.904  72.429  27.819  1.00  0.00           C
ATOM   7855  C35 POPEP 407      61.674  73.238  29.119  1.00  0.00           C
ATOM   7858  C36 POPEP 407      60.904  72.399  30.160  1.00  0.00           C
ATOM   7861  C37 POPEP 407      60.454  73.149  31.419  1.00  0.00           C
ATOM   7864  C38 POPEP 407      61.574  73.919  32.130  1.00  0.00           C
ATOM   7867  C39 POPEP 407      61.493  73.859  33.660  1.00  0.00           C
ATOM   7870 0C31 POPEP 407      62.494  74.799  34.329  1.00  0.00           C
ATOM   7873 1C31 POPEP 407      62.524  74.679  35.859  1.00  0.00           C
ATOM   7876 2C31 POPEP 407      61.284  75.259  36.549  1.00  0.00           C
ATOM   7879 3C31 POPEP 407      61.284  75.009  38.060  1.00  0.00           C
ATOM   7882 4C31 POPEP 407      60.004  75.488  38.750  1.00  0.00           C
ATOM   7885 5C31 POPEP 407      59.884  74.939  40.180  1.00  0.00           C
ATOM   7888 6C31 POPEP 407      58.524  75.219  40.809  1.00  0.00           C
ATOM   7892  NH3 POPEQ 408      33.434 130.268  57.660  1.00  0.00           N
ATOM   7896  C12 POPEQ 408      34.194 129.298  58.520  1.00  0.00           C
ATOM   7899  C11 POPEQ 408      34.024 127.869  58.000  1.00  0.00           C
ATOM   7902  P   POPEQ 408      34.774 128.058  55.500  1.00  0.00           P
ATOM   7903  O13 POPEQ 408      33.564 128.899  55.430  1.00  0.00           O
ATOM   7904  O14 POPEQ 408      36.014 128.689  55.000  1.00  0.00           O
ATOM   7905  O11 POPEQ 408      34.494 126.698  54.770  1.00  0.00           O
ATOM   7906  O12 POPEQ 408      35.004 127.628  57.000  1.00  0.00           O
ATOM   7907  C1  POPEQ 408      35.124 125.488  55.180  1.00  0.00           C
ATOM   7910  C2  POPEQ 408      34.554 124.249  54.410  1.00  0.00           C
ATOM   7912  O21 POPEQ 408      35.614 123.519  53.780  1.00  0.00           O
ATOM   7913  C21 POPEQ 408      36.124 123.899  52.639  1.00  0.00           C
ATOM   7914  O22 POPEQ 408      35.754 124.789  51.899  1.00  0.00           O
ATOM   7915  C22 POPEQ 408      37.374 123.058  52.360  1.00  0.00           C
ATOM   7918  C3  POPEQ 408      33.344 124.639  53.480  1.00  0.00           C
ATOM   7921  O31 POPEQ 408      33.144 123.699  52.400  1.00  0.00           O
ATOM   7922  C31 POPEQ 408      31.984 123.099  52.270  1.00  0.00           C
ATOM   7923  O32 POPEQ 408      31.004 123.289  52.980  1.00  0.00           O
ATOM   7924  C32 POPEQ 408      32.054 122.118  51.090  1.00  0.00           C
ATOM   7927  C23 POPEQ 408      37.274 122.279  51.040  1.00  0.00           C
ATOM   7930  C24 POPEQ 408      38.634 121.679  50.639  1.00  0.00           C
ATOM   7933  C25 POPEQ 408      38.614 120.938  49.289  1.00  0.00           C
ATOM   7936  C26 POPEQ 408      38.204 119.459  49.399  1.00  0.00           C
ATOM   7939  C27 POPEQ 408      38.034 118.788  48.029  1.00  0.00           C
ATOM   7942  C28 POPEQ 408      37.834 117.258  48.130  1.00  0.00           C
ATOM   7945  C29 POPEQ 408      37.374 116.689  46.810  1.00  0.00           C
ATOM   7947 0C21 POPEQ 408      37.984 115.749  46.059  1.00  0.00           C
ATOM   7949 1C21 POPEQ 408      39.274 115.029  46.350  1.00  0.00           C
ATOM   7952 2C21 POPEQ 408      39.924 114.509  45.049  1.00  0.00           C
ATOM   7955 3C21 POPEQ 408      41.024 113.468  45.321  1.00  0.00           C
ATOM   7958 4C21 POPEQ 408      41.874 113.128  44.090  1.00  0.00           C
ATOM   7961 5C21 POPEQ 408      41.174 112.309  42.990  1.00  0.00           C
ATOM   7964 6C21 POPEQ 408      40.934 110.838  43.359  1.00  0.00           C
ATOM   7967 7C21 POPEQ 408      40.684 109.949  42.129  1.00  0.00           C
ATOM   7970 8C21 POPEQ 408      40.224 108.529  42.470  1.00  0.00           C
ATOM   7974  C33 POPEQ 408      32.804 122.638  49.840  1.00  0.00           C
ATOM   7977  C34 POPEQ 408      33.604 121.539  49.130  1.00  0.00           C
ATOM   7980  C35 POPEQ 408      34.164 122.018  47.790  1.00  0.00           C
ATOM   7983  C36 POPEQ 408      35.134 121.019  47.140  1.00  0.00           C
ATOM   7986  C37 POPEQ 408      35.114 121.069  45.599  1.00  0.00           C
ATOM   7989  C38 POPEQ 408      36.304 120.369  44.939  1.00  0.00           C
ATOM   7992  C39 POPEQ 408      36.194 120.369  43.410  1.00  0.00           C
ATOM   7995 0C31 POPEQ 408      37.344 119.569  42.799  1.00  0.00           C
ATOM   7998 1C31 POPEQ 408      37.414 119.559  41.259  1.00  0.00           C
ATOM   8001 2C31 POPEQ 408      38.664 118.849  40.700  1.00  0.00           C
ATOM   8004 3C31 POPEQ 408      40.004 119.329  41.311  1.00  0.00           C
ATOM   8007 4C31 POPEQ 408      40.424 118.539  42.561  1.00  0.00           C
ATOM   8010 5C31 POPEQ 408      41.034 119.438  43.650  1.00  0.00           C
ATOM   8013 6C31 POPEQ 408      41.194 118.729  45.000  1.00  0.00           C
ATOM   8017  NH3 POPER 409     107.864  35.049  55.069  1.00  0.00           N
ATOM   8021  C12 POPER 409     107.084  36.229  55.590  1.00  0.00           C
ATOM   8024  C11 POPER 409     108.013  37.279  56.210  1.00  0.00           C
ATOM   8027  P   POPER 409     107.294  39.809  56.269  1.00  0.00           P
ATOM   8028  O13 POPER 409     106.514  40.749  57.099  1.00  0.00           O
ATOM   8029  O14 POPER 409     108.724  40.159  56.050  1.00  0.00           O
ATOM   8030  O11 POPER 409     106.614  39.559  54.879  1.00  0.00           O
ATOM   8031  O12 POPER 409     107.273  38.329  56.849  1.00  0.00           O
ATOM   8032  C1  POPER 409     106.592  40.599  53.889  1.00  0.00           C
ATOM   8035  C2  POPER 409     107.264  40.139  52.569  1.00  0.00           C
ATOM   8037  O21 POPER 409     106.604  40.749  51.439  1.00  0.00           O
ATOM   8038  C21 POPER 409     105.364  40.429  51.139  1.00  0.00           C
ATOM   8039  O22 POPER 409     104.674  39.579  51.689  1.00  0.00           O
ATOM   8040  C22 POPER 409     104.964  41.259  49.920  1.00  0.00           C
ATOM   8043  C3  POPER 409     107.394  38.589  52.470  1.00  0.00           C
ATOM   8046  O31 POPER 409     107.733  38.129  51.139  1.00  0.00           O
ATOM   8047  C31 POPER 409     107.644  36.809  50.999  1.00  0.00           C
ATOM   8048  O32 POPER 409     107.383  36.019  51.899  1.00  0.00           O
ATOM   8049  C32 POPER 409     107.794  36.389  49.539  1.00  0.00           C
ATOM   8052  C23 POPER 409     103.454  41.329  49.609  1.00  0.00           C
ATOM   8055  C24 POPER 409     103.194  41.569  48.109  1.00  0.00           C
ATOM   8058  C25 POPER 409     103.903  42.819  47.561  1.00  0.00           C
ATOM   8061  C26 POPER 409     103.903  42.869  46.030  1.00  0.00           C
ATOM   8064  C27 POPER 409     104.764  44.019  45.500  1.00  0.00           C
ATOM   8067  C28 POPER 409     104.714  44.179  43.969  1.00  0.00           C
ATOM   8070  C29 POPER 409     103.354  44.628  43.520  1.00  0.00           C
ATOM   8072 0C21 POPER 409     103.004  45.839  43.039  1.00  0.00           C
ATOM   8074 1C21 POPER 409     103.903  47.039  42.910  1.00  0.00           C
ATOM   8077 2C21 POPER 409     103.253  48.299  43.509  1.00  0.00           C
ATOM   8080 3C21 POPER 409     102.113  48.889  42.680  1.00  0.00           C
ATOM   8083 4C21 POPER 409     101.604  50.199  43.309  1.00  0.00           C
ATOM   8086 5C21 POPER 409     100.494  50.899  42.500  1.00  0.00           C
ATOM   8089 6C21 POPER 409      99.193  50.089  42.420  1.00  0.00           C
ATOM   8092 7C21 POPER 409      98.094  50.869  41.711  1.00  0.00           C
ATOM   8095 8C21 POPER 409      96.784  50.089  41.610  1.00  0.00           C
ATOM   8099  C33 POPER 409     108.124  37.539  48.550  1.00  0.00           C
ATOM   8102  C34 POPER 409     109.604  37.899  48.569  1.00  0.00           C
ATOM   8105  C35 POPER 409     109.913  39.109  47.689  1.00  0.00           C
ATOM   8108  C36 POPER 409     111.413  39.349  47.569  1.00  0.00           C
ATOM   8111  C37 POPER 409     111.763  40.829  47.470  1.00  0.00           C
ATOM   8114  C38 POPER 409     113.274  41.089  47.540  1.00  0.00           C
ATOM   8117  C39 POPER 409     113.594  42.579  47.400  1.00  0.00           C
ATOM   8120 0C31 POPER 409     113.393  43.079  45.970  1.00  0.00           C
ATOM   8123 1C31 POPER 409     113.604  44.589  45.859  1.00  0.00           C
ATOM   8126 2C31 POPER 409     113.194  45.139  44.489  1.00  0.00           C
ATOM   8129 3C31 POPER 409     113.474  46.639  44.429  1.00  0.00           C
ATOM   8132 4C31 POPER 409     112.913  47.328  43.190  1.00  0.00           C
ATOM   8135 5C31 POPER 409     113.184  48.829  43.270  1.00  0.00           C
ATOM   8138 6C31 POPER 409     112.593  49.599  42.099  1.00  0.00           C
ATOM   8142  NH3 POPES 410       5.627 117.638  14.334  1.00  0.00           N
ATOM   8146  C12 POPES 410       6.127 116.528  13.464  1.00  0.00           C
ATOM   8149  C11 POPES 410       4.937 115.938  12.694  1.00  0.00           C
ATOM   8152  P   POPES 410       5.476 113.429  12.505  1.00  0.00           P
ATOM   8153  O13 POPES 410       4.637 112.908  11.405  1.00  0.00           O
ATOM   8154  O14 POPES 410       6.827 113.888  12.125  1.00  0.00           O
ATOM   8155  O11 POPES 410       5.627 112.398  13.694  1.00  0.00           O
ATOM   8156  O12 POPES 410       4.666 114.609  13.165  1.00  0.00           O
ATOM   8157  C1  POPES 410       4.547 111.978  14.514  1.00  0.00           C
ATOM   8160  C2  POPES 410       4.926 111.878  16.035  1.00  0.00           C
ATOM   8162  O21 POPES 410       4.287 112.878  16.854  1.00  0.00           O
ATOM   8163  C21 POPES 410       2.976 112.839  16.924  1.00  0.00           C
ATOM   8164  O22 POPES 410       2.257 112.059  16.325  1.00  0.00           O
ATOM   8165  C22 POPES 410       2.476 113.839  17.964  1.00  0.00           C
ATOM   8168  C3  POPES 410       6.457 112.029  16.244  1.00  0.00           C
ATOM   8171  O31 POPES 410       6.816 111.789  17.634  1.00  0.00           O
ATOM   8172  C31 POPES 410       8.107 111.999  17.834  1.00  0.00           C
ATOM   8173  O32 POPES 410       8.907 112.339  16.985  1.00  0.00           O
ATOM   8174  C32 POPES 410       8.486 111.779  19.305  1.00  0.00           C
ATOM   8177  C23 POPES 410       1.296 113.298  18.785  1.00  0.00           C
ATOM   8180  C24 POPES 410       0.636 114.399  19.625  1.00  0.00           C
ATOM   8183  C25 POPES 410      -0.273 115.318  18.795  1.00  0.00           C
ATOM   8186  C26 POPES 410      -1.123 116.229  19.685  1.00  0.00           C
ATOM   8189  C27 POPES 410      -1.764 117.398  18.914  1.00  0.00           C
ATOM   8192  C28 POPES 410      -2.474 118.419  19.830  1.00  0.00           C
ATOM   8195  C29 POPES 410      -3.674 117.829  20.520  1.00  0.00           C
ATOM   8197 0C21 POPES 410      -3.873 117.659  21.840  1.00  0.00           C
ATOM   8199 1C21 POPES 410      -2.933 118.039  22.950  1.00  0.00           C
ATOM   8202 2C21 POPES 410      -2.253 116.829  23.619  1.00  0.00           C
ATOM   8205 3C21 POPES 410      -2.904 116.409  24.939  1.00  0.00           C
ATOM   8208 4C21 POPES 410      -2.264 115.149  25.540  1.00  0.00           C
ATOM   8211 5C21 POPES 410      -1.794 115.278  27.000  1.00  0.00           C
ATOM   8214 6C21 POPES 410      -2.924 115.509  28.020  1.00  0.00           C
ATOM   8217 7C21 POPES 410      -2.463 115.378  29.479  1.00  0.00           C
ATOM   8220 8C21 POPES 410      -3.604 115.539  30.480  1.00  0.00           C
ATOM   8224  C33 POPES 410       7.937 110.479  19.920  1.00  0.00           C
ATOM   8227  C34 POPES 410       6.886 110.698  21.019  1.00  0.00           C
ATOM   8230  C35 POPES 410       7.397 111.488  22.229  1.00  0.00           C
ATOM   8233  C36 POPES 410       6.547 111.248  23.489  1.00  0.00           C
ATOM   8236  C37 POPES 410       6.847 112.269  24.599  1.00  0.00           C
ATOM   8239  C38 POPES 410       6.016 112.029  25.870  1.00  0.00           C
ATOM   8242  C39 POPES 410       6.007 113.198  26.860  1.00  0.00           C
ATOM   8245 0C31 POPES 410       7.367 113.909  27.000  1.00  0.00           C
ATOM   8248 1C31 POPES 410       7.417 114.868  28.200  1.00  0.00           C
ATOM   8251 2C31 POPES 410       8.437 115.999  28.029  1.00  0.00           C
ATOM   8254 3C31 POPES 410       9.827 115.579  27.539  1.00  0.00           C
ATOM   8257 4C31 POPES 410      10.586 114.609  28.449  1.00  0.00           C
ATOM   8260 5C31 POPES 410      11.904 114.219  27.789  1.00  0.00           C
ATOM   8263 6C31 POPES 410      12.774 113.259  28.600  1.00  0.00           C
ATOM   8267  NH3 POPET 411     110.324  64.019  56.919  1.00  0.00           N
ATOM   8271  C12 POPET 411     110.624  63.029  58.020  1.00  0.00           C
ATOM   8274  C11 POPET 411     109.354  62.549  58.729  1.00  0.00           C
ATOM   8277  P   POPET 411     109.204  59.949  59.300  1.00  0.00           P
ATOM   8278  O13 POPET 411     110.023  59.059  60.170  1.00  0.00           O
ATOM   8279  O14 POPET 411     107.724  59.898  59.450  1.00  0.00           O
ATOM   8280  O11 POPET 411     109.633  59.669  57.810  1.00  0.00           O
ATOM   8281  O12 POPET 411     109.674  61.439  59.561  1.00  0.00           O
ATOM   8282  C1  POPET 411     108.874  59.889  56.630  1.00  0.00           C
ATOM   8285  C2  POPET 411     109.844  60.109  55.439  1.00  0.00           C
ATOM   8287  O21 POPET 411     109.123  60.488  54.250  1.00  0.00           O
ATOM   8288  C21 POPET 411     109.254  61.749  53.889  1.00  0.00           C
ATOM   8289  O22 POPET 411     109.604  62.669  54.619  1.00  0.00           O
ATOM   8290  C22 POPET 411     108.883  61.839  52.400  1.00  0.00           C
ATOM   8293  C3  POPET 411     110.674  58.849  55.100  1.00  0.00           C
ATOM   8296  O31 POPET 411     111.583  59.189  54.040  1.00  0.00           O
ATOM   8297  C31 POPET 411     111.644  58.439  52.961  1.00  0.00           C
ATOM   8298  O32 POPET 411     111.052  57.389  52.771  1.00  0.00           O
ATOM   8299  C32 POPET 411     112.513  59.209  51.940  1.00  0.00           C
ATOM   8302  C23 POPET 411     109.543  62.988  51.610  1.00  0.00           C
ATOM   8305  C24 POPET 411     109.894  62.579  50.170  1.00  0.00           C
ATOM   8308  C25 POPET 411     110.294  63.789  49.310  1.00  0.00           C
ATOM   8311  C26 POPET 411     111.033  63.448  48.009  1.00  0.00           C
ATOM   8314  C27 POPET 411     110.114  63.229  46.789  1.00  0.00           C
ATOM   8317  C28 POPET 411     110.863  62.988  45.450  1.00  0.00           C
ATOM   8320  C29 POPET 411     111.754  64.149  45.040  1.00  0.00           C
ATOM   8322 0C21 POPET 411     111.804  64.789  43.850  1.00  0.00           C
ATOM   8324 1C21 POPET 411     110.974  64.529  42.610  1.00  0.00           C
ATOM   8327 2C21 POPET 411     109.993  65.688  42.350  1.00  0.00           C
ATOM   8330 3C21 POPET 411     110.674  67.039  42.059  1.00  0.00           C
ATOM   8333 4C21 POPET 411     109.683  68.219  41.989  1.00  0.00           C
ATOM   8336 5C21 POPET 411     109.584  68.838  40.590  1.00  0.00           C
ATOM   8339 6C21 POPET 411     108.913  67.908  39.559  1.00  0.00           C
ATOM   8342 7C21 POPET 411     109.104  68.399  38.120  1.00  0.00           C
ATOM   8345 8C21 POPET 411     108.474  67.479  37.070  1.00  0.00           C
ATOM   8349  C33 POPET 411     113.523  58.329  51.160  1.00  0.00           C
ATOM   8352  C34 POPET 411     114.223  59.049  49.991  1.00  0.00           C
ATOM   8355  C35 POPET 411     113.274  59.768  49.021  1.00  0.00           C
ATOM   8358  C36 POPET 411     112.194  58.859  48.400  1.00  0.00           C
ATOM   8361  C37 POPET 411     111.044  59.659  47.790  1.00  0.00           C
ATOM   8364  C38 POPET 411     110.023  58.769  47.070  1.00  0.00           C
ATOM   8367  C39 POPET 411     110.482  58.359  45.669  1.00  0.00           C
ATOM   8370 0C31 POPET 411     109.403  57.579  44.900  1.00  0.00           C
ATOM   8373 1C31 POPET 411     109.764  57.419  43.419  1.00  0.00           C
ATOM   8376 2C31 POPET 411     108.614  56.789  42.619  1.00  0.00           C
ATOM   8379 3C31 POPET 411     109.023  56.379  41.199  1.00  0.00           C
ATOM   8382 4C31 POPET 411     109.394  57.539  40.259  1.00  0.00           C
ATOM   8385 5C31 POPET 411     109.883  57.019  38.899  1.00  0.00           C
ATOM   8388 6C31 POPET 411     110.214  58.129  37.899  1.00  0.00           C
ATOM   8392  NH3 POPEU 412      18.744 120.558  14.295  1.00  0.00           N
ATOM   8396  C12 POPEU 412      19.454 121.329  15.385  1.00  0.00           C
ATOM   8399  C11 POPEU 412      18.564 122.479  15.924  1.00  0.00           C
ATOM   8402  P   POPEU 412      19.694 124.819  15.654  1.00  0.00           P
ATOM   8403  O13 POPEU 412      21.124 124.679  15.275  1.00  0.00           O
ATOM   8404  O14 POPEU 412      18.694 124.998  14.575  1.00  0.00           O
ATOM   8405  O11 POPEU 412      19.514 126.019  16.665  1.00  0.00           O
ATOM   8406  O12 POPEU 412      19.334 123.529  16.514  1.00  0.00           O
ATOM   8407  C1  POPEU 412      20.044 125.929  17.994  1.00  0.00           C
ATOM   8410  C2  POPEU 412      19.184 126.708  19.055  1.00  0.00           C
ATOM   8412  O21 POPEU 412      19.234 125.938  20.269  1.00  0.00           O
ATOM   8413  C21 POPEU 412      18.834 126.549  21.349  1.00  0.00           C
ATOM   8414  O22 POPEU 412      18.814 127.748  21.569  1.00  0.00           O
ATOM   8415  C22 POPEU 412      18.314 125.469  22.299  1.00  0.00           C
ATOM   8418  C3  POPEU 412      17.704 126.899  18.635  1.00  0.00           C
ATOM   8421  O31 POPEU 412      17.014 127.869  19.465  1.00  0.00           O
ATOM   8422  C31 POPEU 412      17.074 129.128  19.055  1.00  0.00           C
ATOM   8423  O32 POPEU 412      17.764 129.548  18.135  1.00  0.00           O
ATOM   8424  C32 POPEU 412      16.014 129.949  19.780  1.00  0.00           C
ATOM   8427  C23 POPEU 412      19.374 124.998  23.309  1.00  0.00           C
ATOM   8430  C24 POPEU 412      18.984 123.608  23.830  1.00  0.00           C
ATOM   8433  C25 POPEU 412      19.894 123.058  24.920  1.00  0.00           C
ATOM   8436  C26 POPEU 412      19.744 123.799  26.250  1.00  0.00           C
ATOM   8439  C27 POPEU 412      21.104 124.119  26.869  1.00  0.00           C
ATOM   8442  C28 POPEU 412      20.974 124.919  28.170  1.00  0.00           C
ATOM   8445  C29 POPEU 412      22.324 125.149  28.809  1.00  0.00           C
ATOM   8447 0C21 POPEU 412      22.934 124.279  29.639  1.00  0.00           C
ATOM   8449 1C21 POPEU 412      22.374 122.939  30.059  1.00  0.00           C
ATOM   8452 2C21 POPEU 412      21.644 123.018  31.410  1.00  0.00           C
ATOM   8455 3C21 POPEU 412      22.594 123.289  32.590  1.00  0.00           C
ATOM   8458 4C21 POPEU 412      21.854 123.438  33.919  1.00  0.00           C
ATOM   8461 5C21 POPEU 412      22.814 123.569  35.110  1.00  0.00           C
ATOM   8464 6C21 POPEU 412      23.774 124.758  35.000  1.00  0.00           C
ATOM   8467 7C21 POPEU 412      24.354 125.189  36.350  1.00  0.00           C
ATOM   8470 8C21 POPEU 412      25.444 126.259  36.229  1.00  0.00           C
ATOM   8474  C33 POPEU 412      16.324 130.259  21.260  1.00  0.00           C
ATOM   8477  C34 POPEU 412      15.044 130.499  22.059  1.00  0.00           C
ATOM   8480  C35 POPEU 412      15.304 131.199  23.400  1.00  0.00           C
ATOM   8483  C36 POPEU 412      16.234 130.439  24.360  1.00  0.00           C
ATOM   8486  C37 POPEU 412      16.194 131.029  25.779  1.00  0.00           C
ATOM   8489  C38 POPEU 412      17.134 130.429  26.830  1.00  0.00           C
ATOM   8492  C39 POPEU 412      16.714 130.779  28.270  1.00  0.00           C
ATOM   8495 0C31 POPEU 412      16.714 132.289  28.600  1.00  0.00           C
ATOM   8498 1C31 POPEU 412      16.354 132.589  30.069  1.00  0.00           C
ATOM   8501 2C31 POPEU 412      16.324 134.099  30.389  1.00  0.00           C
ATOM   8504 3C31 POPEU 412      15.914 134.408  31.840  1.00  0.00           C
ATOM   8507 4C31 POPEU 412      15.914 135.926  32.150  1.00  0.00           C
ATOM   8510 5C31 POPEU 412      15.564 136.246  33.610  1.00  0.00           C
ATOM   8513 6C31 POPEU 412      15.594 137.746  33.939  1.00  0.00           C
ATOM   8517  NH3 POPEV 413      73.494 119.308  59.421  1.00  0.00           N
ATOM   8521  C12 POPEV 413      72.964 118.988  60.789  1.00  0.00           C
ATOM   8524  C11 POPEV 413      71.424 118.779  60.779  1.00  0.00           C
ATOM   8527  P   POPEV 413      70.814 117.439  58.639  1.00  0.00           P
ATOM   8528  O13 POPEV 413      69.684 116.609  59.119  1.00  0.00           O
ATOM   8529  O14 POPEV 413      72.184 116.899  58.689  1.00  0.00           O
ATOM   8530  O11 POPEV 413      70.484 117.969  57.200  1.00  0.00           O
ATOM   8531  O12 POPEV 413      70.854 118.769  59.469  1.00  0.00           O
ATOM   8532  C1  POPEV 413      71.093 117.419  56.030  1.00  0.00           C
ATOM   8535  C2  POPEV 413      70.044 117.328  54.910  1.00  0.00           C
ATOM   8537  O21 POPEV 413      70.674 116.908  53.680  1.00  0.00           O
ATOM   8538  C21 POPEV 413      69.784 116.369  52.840  1.00  0.00           C
ATOM   8539  O22 POPEV 413      68.634 116.099  53.120  1.00  0.00           O
ATOM   8540  C22 POPEV 413      70.424 116.108  51.479  1.00  0.00           C
ATOM   8543  C3  POPEV 413      69.263 118.679  54.739  1.00  0.00           C
ATOM   8546  O31 POPEV 413      70.092 119.849  54.819  1.00  0.00           O
ATOM   8547  C31 POPEV 413      70.883 120.069  53.790  1.00  0.00           C
ATOM   8548  O32 POPEV 413      70.834 119.499  52.709  1.00  0.00           O
ATOM   8549  C32 POPEV 413      71.984 121.059  54.189  1.00  0.00           C
ATOM   8552  C23 POPEV 413      69.674 116.878  50.369  1.00  0.00           C
ATOM   8555  C24 POPEV 413      70.444 116.889  49.049  1.00  0.00           C
ATOM   8558  C25 POPEV 413      70.384 118.259  48.349  1.00  0.00           C
ATOM   8561  C26 POPEV 413      69.054 118.548  47.649  1.00  0.00           C
ATOM   8564  C27 POPEV 413      69.063 119.939  46.989  1.00  0.00           C
ATOM   8567  C28 POPEV 413      68.044 120.108  45.849  1.00  0.00           C
ATOM   8570  C29 POPEV 413      66.684 120.628  46.269  1.00  0.00           C
ATOM   8572 0C21 POPEV 413      65.493 120.059  46.040  1.00  0.00           C
ATOM   8574 1C21 POPEV 413      65.224 118.769  45.321  1.00  0.00           C
ATOM   8577 2C21 POPEV 413      63.993 118.819  44.389  1.00  0.00           C
ATOM   8580 3C21 POPEV 413      64.123 119.819  43.219  1.00  0.00           C
ATOM   8583 4C21 POPEV 413      62.844 119.909  42.379  1.00  0.00           C
ATOM   8586 5C21 POPEV 413      62.994 120.899  41.220  1.00  0.00           C
ATOM   8589 6C21 POPEV 413      61.684 121.179  40.461  1.00  0.00           C
ATOM   8592 7C21 POPEV 413      61.944 121.838  39.099  1.00  0.00           C
ATOM   8595 8C21 POPEV 413      60.684 122.069  38.260  1.00  0.00           C
ATOM   8599  C33 POPEV 413      73.364 120.429  53.899  1.00  0.00           C
ATOM   8602  C34 POPEV 413      74.523 121.409  54.110  1.00  0.00           C
ATOM   8605  C35 POPEV 413      75.563 121.339  52.990  1.00  0.00           C
ATOM   8608  C36 POPEV 413      75.092 121.749  51.590  1.00  0.00           C
ATOM   8611  C37 POPEV 413      74.344 123.088  51.549  1.00  0.00           C
ATOM   8614  C38 POPEV 413      73.954 123.529  50.131  1.00  0.00           C
ATOM   8617  C39 POPEV 413      75.164 123.939  49.289  1.00  0.00           C
ATOM   8620 0C31 POPEV 413      74.754 124.629  47.980  1.00  0.00           C
ATOM   8623 1C31 POPEV 413      75.984 125.059  47.169  1.00  0.00           C
ATOM   8626 2C31 POPEV 413      75.654 125.938  45.960  1.00  0.00           C
ATOM   8629 3C31 POPEV 413      74.773 125.229  44.930  1.00  0.00           C
ATOM   8632 4C31 POPEV 413      74.834 125.879  43.540  1.00  0.00           C
ATOM   8635 5C31 POPEV 413      74.334 124.959  42.430  1.00  0.00           C
ATOM   8638 6C31 POPEV 413      74.724 125.429  41.030  1.00  0.00           C
ATOM   8642  NH3 POPEW 414     112.054  11.769  55.430  1.00  0.00           N
ATOM   8646  C12 POPEW 414     110.594  11.889  55.079  1.00  0.00           C
ATOM   8649  C11 POPEW 414     109.953  13.219  55.529  1.00  0.00           C
ATOM   8652  P   POPEW 414     107.563  14.289  55.349  1.00  0.00           P
ATOM   8653  O13 POPEW 414     106.263  13.689  55.739  1.00  0.00           O
ATOM   8654  O14 POPEW 414     108.104  15.369  56.210  1.00  0.00           O
ATOM   8655  O11 POPEW 414     107.513  14.819  53.869  1.00  0.00           O
ATOM   8656  O12 POPEW 414     108.563  13.099  55.310  1.00  0.00           O
ATOM   8657  C1  POPEW 414     106.374  14.529  53.050  1.00  0.00           C
ATOM   8660  C2  POPEW 414     105.163  15.449  53.349  1.00  0.00           C
ATOM   8662  O21 POPEW 414     104.044  14.949  52.610  1.00  0.00           O
ATOM   8663  C21 POPEW 414     103.204  14.189  53.279  1.00  0.00           C
ATOM   8664  O22 POPEW 414     103.253  13.929  54.469  1.00  0.00           O
ATOM   8665  C22 POPEW 414     102.162  13.609  52.330  1.00  0.00           C
ATOM   8668  C3  POPEW 414     105.494  16.919  52.969  1.00  0.00           C
ATOM   8671  O31 POPEW 414     104.674  17.449  51.919  1.00  0.00           O
ATOM   8672  C31 POPEW 414     105.074  17.179  50.660  1.00  0.00           C
ATOM   8673  O32 POPEW 414     106.114  16.629  50.369  1.00  0.00           O
ATOM   8674  C32 POPEW 414     104.014  17.649  49.669  1.00  0.00           C
ATOM   8677  C23 POPEW 414     102.773  12.529  51.410  1.00  0.00           C
ATOM   8680  C24 POPEW 414     101.863  12.049  50.271  1.00  0.00           C
ATOM   8683  C25 POPEW 414     102.423  10.819  49.549  1.00  0.00           C
ATOM   8686  C26 POPEW 414     103.864  10.969  49.021  1.00  0.00           C
ATOM   8689  C27 POPEW 414     104.344   9.679  48.330  1.00  0.00           C
ATOM   8692  C28 POPEW 414     105.863   9.419  48.340  1.00  0.00           C
ATOM   8695  C29 POPEW 414     106.693  10.169  47.330  1.00  0.00           C
ATOM   8697 0C21 POPEW 414     106.894   9.789  46.050  1.00  0.00           C
ATOM   8699 1C21 POPEW 414     106.184   8.659  45.340  1.00  0.00           C
ATOM   8702 2C21 POPEW 414     105.814   8.999  43.869  1.00  0.00           C
ATOM   8705 3C21 POPEW 414     105.333  10.439  43.629  1.00  0.00           C
ATOM   8708 4C21 POPEW 414     105.233  10.789  42.129  1.00  0.00           C
ATOM   8711 5C21 POPEW 414     104.154  10.029  41.369  1.00  0.00           C
ATOM   8714 6C21 POPEW 414     102.764  10.309  41.929  1.00  0.00           C
ATOM   8717 7C21 POPEW 414     101.663   9.639  41.120  1.00  0.00           C
ATOM   8720 8C21 POPEW 414     100.314   9.859  41.789  1.00  0.00           C
ATOM   8724  C33 POPEW 414     104.604  18.199  48.349  1.00  0.00           C
ATOM   8727  C34 POPEW 414     103.503  18.549  47.340  1.00  0.00           C
ATOM   8730  C35 POPEW 414     103.953  19.579  46.299  1.00  0.00           C
ATOM   8733  C36 POPEW 414     105.004  19.039  45.321  1.00  0.00           C
ATOM   8736  C37 POPEW 414     105.743  20.159  44.570  1.00  0.00           C
ATOM   8739  C38 POPEW 414     106.654  19.629  43.439  1.00  0.00           C
ATOM   8742  C39 POPEW 414     105.874  19.179  42.189  1.00  0.00           C
ATOM   8745 0C31 POPEW 414     105.294  20.349  41.381  1.00  0.00           C
ATOM   8748 1C31 POPEW 414     104.344  19.889  40.271  1.00  0.00           C
ATOM   8751 2C31 POPEW 414     103.864  21.079  39.419  1.00  0.00           C
ATOM   8754 3C31 POPEW 414     102.714  20.729  38.470  1.00  0.00           C
ATOM   8757 4C31 POPEW 414     102.973  19.519  37.569  1.00  0.00           C
ATOM   8760 5C31 POPEW 414     101.934  19.369  36.451  1.00  0.00           C
ATOM   8763 6C31 POPEW 414     102.014  18.039  35.700  1.00  0.00           C
ATOM   8767  NH3 POPEX 415      63.074 108.769  58.470  1.00  0.00           N
ATOM   8771  C12 POPEX 415      62.134 107.878  59.240  1.00  0.00           C
ATOM   8774  C11 POPEX 415      62.534 106.409  59.049  1.00  0.00           C
ATOM   8777  P   POPEX 415      61.754 103.959  59.349  1.00  0.00           P
ATOM   8778  O13 POPEX 415      61.914 103.119  60.550  1.00  0.00           O
ATOM   8779  O14 POPEX 415      60.624 103.608  58.450  1.00  0.00           O
ATOM   8780  O11 POPEX 415      63.074 103.919  58.499  1.00  0.00           O
ATOM   8781  O12 POPEX 415      61.644 105.509  59.701  1.00  0.00           O
ATOM   8782  C1  POPEX 415      63.374 102.799  57.680  1.00  0.00           C
ATOM   8785  C2  POPEX 415      63.244 103.239  56.199  1.00  0.00           C
ATOM   8787  O21 POPEX 415      63.654 102.158  55.329  1.00  0.00           O
ATOM   8788  C21 POPEX 415      62.734 101.218  55.201  1.00  0.00           C
ATOM   8789  O22 POPEX 415      61.614 101.279  55.700  1.00  0.00           O
ATOM   8790  C22 POPEX 415      63.224 100.119  54.250  1.00  0.00           C
ATOM   8793  C3  POPEX 415      64.094 104.509  55.929  1.00  0.00           C
ATOM   8796  O31 POPEX 415      64.263 104.779  54.529  1.00  0.00           O
ATOM   8797  C31 POPEX 415      63.204 105.289  53.920  1.00  0.00           C
ATOM   8798  O32 POPEX 415      62.194 105.698  54.459  1.00  0.00           O
ATOM   8799  C32 POPEX 415      63.444 105.178  52.410  1.00  0.00           C
ATOM   8802  C23 POPEX 415      63.824 100.609  52.910  1.00  0.00           C
ATOM   8805  C24 POPEX 415      63.484  99.658  51.740  1.00  0.00           C
ATOM   8808  C25 POPEX 415      64.284  99.979  50.461  1.00  0.00           C
ATOM   8811  C26 POPEX 415      63.634  99.408  49.180  1.00  0.00           C
ATOM   8814  C27 POPEX 415      62.514 100.308  48.629  1.00  0.00           C
ATOM   8817  C28 POPEX 415      62.064  99.979  47.189  1.00  0.00           C
ATOM   8820  C29 POPEX 415      63.184 100.149  46.199  1.00  0.00           C
ATOM   8822 0C21 POPEX 415      63.284  99.569  44.991  1.00  0.00           C
ATOM   8824 1C21 POPEX 415      62.274  98.659  44.329  1.00  0.00           C
ATOM   8827 2C21 POPEX 415      61.504  99.349  43.179  1.00  0.00           C
ATOM   8830 3C21 POPEX 415      61.594  98.589  41.849  1.00  0.00           C
ATOM   8833 4C21 POPEX 415      60.894  99.298  40.690  1.00  0.00           C
ATOM   8836 5C21 POPEX 415      59.424  98.909  40.520  1.00  0.00           C
ATOM   8839 6C21 POPEX 415      58.794  99.509  39.259  1.00  0.00           C
ATOM   8842 7C21 POPEX 415      57.424  98.919  38.930  1.00  0.00           C
ATOM   8845 8C21 POPEX 415      56.824  99.438  37.631  1.00  0.00           C
ATOM   8849  C33 POPEX 415      62.794 106.309  51.571  1.00  0.00           C
ATOM   8852  C34 POPEX 415      61.734 105.828  50.569  1.00  0.00           C
ATOM   8855  C35 POPEX 415      62.244 104.849  49.500  1.00  0.00           C
ATOM   8858  C36 POPEX 415      63.374 105.408  48.639  1.00  0.00           C
ATOM   8861  C37 POPEX 415      63.694 104.548  47.410  1.00  0.00           C
ATOM   8864  C38 POPEX 415      64.824 105.169  46.579  1.00  0.00           C
ATOM   8867  C39 POPEX 415      64.794 104.749  45.100  1.00  0.00           C
ATOM   8870 0C31 POPEX 415      65.924 105.429  44.319  1.00  0.00           C
ATOM   8873 1C31 POPEX 415      65.984 105.019  42.849  1.00  0.00           C
ATOM   8876 2C31 POPEX 415      67.023 105.809  42.039  1.00  0.00           C
ATOM   8879 3C31 POPEX 415      68.464 105.599  42.519  1.00  0.00           C
ATOM   8882 4C31 POPEX 415      69.474 106.159  41.521  1.00  0.00           C
ATOM   8885 5C31 POPEX 415      70.914 105.719  41.810  1.00  0.00           C
ATOM   8888 6C31 POPEX 415      71.894 106.199  40.729  1.00  0.00           C
ATOM   8892  NH3 POPEY 416      64.434 106.708  14.664  1.00  0.00           N
ATOM   8896  C12 POPEY 416      65.694 107.249  14.054  1.00  0.00           C
ATOM   8899  C11 POPEY 416      66.944 106.759  14.805  1.00  0.00           C
ATOM   8902  P   POPEY 416      68.174 104.709  15.735  1.00  0.00           P
ATOM   8903  O13 POPEY 416      68.034 103.239  15.844  1.00  0.00           O
ATOM   8904  O14 POPEY 416      69.324 105.209  14.924  1.00  0.00           O
ATOM   8905  O11 POPEY 416      68.294 105.378  17.155  1.00  0.00           O
ATOM   8906  O12 POPEY 416      66.844 105.369  15.174  1.00  0.00           O
ATOM   8907  C1  POPEY 416      67.314 105.079  18.145  1.00  0.00           C
ATOM   8910  C2  POPEY 416      67.794 105.669  19.485  1.00  0.00           C
ATOM   8912  O21 POPEY 416      67.064 105.038  20.559  1.00  0.00           O
ATOM   8913  C21 POPEY 416      67.093 105.639  21.749  1.00  0.00           C
ATOM   8914  O22 POPEY 416      66.093 105.919  22.399  1.00  0.00           O
ATOM   8915  C22 POPEY 416      68.504 105.759  22.330  1.00  0.00           C
ATOM   8918  C3  POPEY 416      67.714 107.228  19.465  1.00  0.00           C
ATOM   8921  O31 POPEY 416      66.364 107.699  19.704  1.00  0.00           O
ATOM   8922  C31 POPEY 416      66.284 108.829  20.410  1.00  0.00           C
ATOM   8923  O32 POPEY 416      67.224 109.548  20.689  1.00  0.00           O
ATOM   8924  C32 POPEY 416      64.843 109.049  20.910  1.00  0.00           C
ATOM   8927  C23 POPEY 416      68.774 107.109  23.040  1.00  0.00           C
ATOM   8930  C24 POPEY 416      69.994 107.088  23.969  1.00  0.00           C
ATOM   8933  C25 POPEY 416      69.724 106.288  25.240  1.00  0.00           C
ATOM   8936  C26 POPEY 416      70.684 106.549  26.419  1.00  0.00           C
ATOM   8939  C27 POPEY 416      70.053 105.938  27.680  1.00  0.00           C
ATOM   8942  C28 POPEY 416      70.764 106.209  29.009  1.00  0.00           C
ATOM   8945  C29 POPEY 416      69.764 105.919  30.110  1.00  0.00           C
ATOM   8947 0C21 POPEY 416      69.924 105.238  31.260  1.00  0.00           C
ATOM   8949 1C21 POPEY 416      71.194 104.629  31.800  1.00  0.00           C
ATOM   8952 2C21 POPEY 416      71.634 105.268  33.129  1.00  0.00           C
ATOM   8955 3C21 POPEY 416      70.654 105.108  34.309  1.00  0.00           C
ATOM   8958 4C21 POPEY 416      71.014 106.059  35.461  1.00  0.00           C
ATOM   8961 5C21 POPEY 416      70.114 105.949  36.700  1.00  0.00           C
ATOM   8964 6C21 POPEY 416      68.634 106.299  36.439  1.00  0.00           C
ATOM   8967 7C21 POPEY 416      67.834 106.449  37.740  1.00  0.00           C
ATOM   8970 8C21 POPEY 416      66.404 106.959  37.549  1.00  0.00           C
ATOM   8974  C33 POPEY 416      64.773 109.728  22.309  1.00  0.00           C
ATOM   8977  C34 POPEY 416      65.324 108.799  23.400  1.00  0.00           C
ATOM   8980  C35 POPEY 416      65.424 109.389  24.819  1.00  0.00           C
ATOM   8983  C36 POPEY 416      66.054 108.379  25.800  1.00  0.00           C
ATOM   8986  C37 POPEY 416      65.784 108.629  27.290  1.00  0.00           C
ATOM   8989  C38 POPEY 416      65.674 107.309  28.090  1.00  0.00           C
ATOM   8992  C39 POPEY 416      64.593 107.379  29.190  1.00  0.00           C
ATOM   8995 0C31 POPEY 416      64.964 108.328  30.329  1.00  0.00           C
ATOM   8998 1C31 POPEY 416      63.734 108.669  31.189  1.00  0.00           C
ATOM   9001 2C31 POPEY 416      64.074 109.009  32.639  1.00  0.00           C
ATOM   9004 3C31 POPEY 416      65.254 109.959  32.840  1.00  0.00           C
ATOM   9007 4C31 POPEY 416      65.354 110.378  34.319  1.00  0.00           C
ATOM   9010 5C31 POPEY 416      66.714 110.919  34.729  1.00  0.00           C
ATOM   9013 6C31 POPEY 416      66.734 111.409  36.180  1.00  0.00           C
ATOM   9017  NH3 POPEZ 417      82.133  34.969  15.875  1.00  0.00           N
ATOM   9021  C12 POPEZ 417      82.544  34.029  16.965  1.00  0.00           C
ATOM   9024  C11 POPEZ 417      81.534  32.879  16.994  1.00  0.00           C
ATOM   9027  P   POPEZ 417      78.934  32.829  16.604  1.00  0.00           P
ATOM   9028  O13 POPEZ 417      77.764  33.659  16.924  1.00  0.00           O
ATOM   9029  O14 POPEZ 417      79.204  32.569  15.184  1.00  0.00           O
ATOM   9030  O11 POPEZ 417      78.744  31.429  17.334  1.00  0.00           O
ATOM   9031  O12 POPEZ 417      80.233  33.399  17.304  1.00  0.00           O
ATOM   9032  C1  POPEZ 417      79.014  31.469  18.744  1.00  0.00           C
ATOM   9035  C2  POPEZ 417      78.674  30.149  19.455  1.00  0.00           C
ATOM   9037  O21 POPEZ 417      79.453  30.179  20.680  1.00  0.00           O
ATOM   9038  C21 POPEZ 417      78.733  30.139  21.790  1.00  0.00           C
ATOM   9039  O22 POPEZ 417      77.514  30.009  21.809  1.00  0.00           O
ATOM   9040  C22 POPEZ 417      79.584  30.219  23.049  1.00  0.00           C
ATOM   9043  C3  POPEZ 417      79.063  28.929  18.575  1.00  0.00           C
ATOM   9046  O31 POPEZ 417      78.764  27.679  19.235  1.00  0.00           O
ATOM   9047  C31 POPEZ 417      79.764  26.829  19.424  1.00  0.00           C
ATOM   9048  O32 POPEZ 417      80.944  27.029  19.174  1.00  0.00           O
ATOM   9049  C32 POPEZ 417      79.184  25.569  20.049  1.00  0.00           C
ATOM   9052  C23 POPEZ 417      78.803  30.669  24.309  1.00  0.00           C
ATOM   9055  C24 POPEZ 417      78.084  29.479  24.959  1.00  0.00           C
ATOM   9058  C25 POPEZ 417      77.354  29.799  26.270  1.00  0.00           C
ATOM   9061  C26 POPEZ 417      77.374  28.619  27.260  1.00  0.00           C
ATOM   9064  C27 POPEZ 417      76.554  28.899  28.519  1.00  0.00           C
ATOM   9067  C28 POPEZ 417      76.644  27.779  29.569  1.00  0.00           C
ATOM   9070  C29 POPEZ 417      75.824  28.119  30.800  1.00  0.00           C
ATOM   9072 0C21 POPEZ 417      76.233  28.049  32.079  1.00  0.00           C
ATOM   9074 1C21 POPEZ 417      77.584  27.569  32.549  1.00  0.00           C
ATOM   9077 2C21 POPEZ 417      77.553  26.949  33.959  1.00  0.00           C
ATOM   9080 3C21 POPEZ 417      76.763  25.649  34.099  1.00  0.00           C
ATOM   9083 4C21 POPEZ 417      77.093  24.939  35.430  1.00  0.00           C
ATOM   9086 5C21 POPEZ 417      75.974  24.019  35.939  1.00  0.00           C
ATOM   9089 6C21 POPEZ 417      76.444  23.159  37.129  1.00  0.00           C
ATOM   9092 7C21 POPEZ 417      75.434  22.069  37.500  1.00  0.00           C
ATOM   9095 8C21 POPEZ 417      75.984  21.019  38.470  1.00  0.00           C
ATOM   9099  C33 POPEZ 417      78.374  25.789  21.360  1.00  0.00           C
ATOM   9102  C34 POPEZ 417      77.164  24.859  21.469  1.00  0.00           C
ATOM   9105  C35 POPEZ 417      77.614  23.399  21.500  1.00  0.00           C
ATOM   9108  C36 POPEZ 417      78.254  22.969  22.829  1.00  0.00           C
ATOM   9111  C37 POPEZ 417      78.654  21.489  22.769  1.00  0.00           C
ATOM   9114  C38 POPEZ 417      79.383  20.999  24.019  1.00  0.00           C
ATOM   9117  C39 POPEZ 417      78.444  20.329  25.039  1.00  0.00           C
ATOM   9120 0C31 POPEZ 417      79.084  20.239  26.430  1.00  0.00           C
ATOM   9123 1C31 POPEZ 417      78.234  19.469  27.450  1.00  0.00           C
ATOM   9126 2C31 POPEZ 417      78.754  19.609  28.889  1.00  0.00           C
ATOM   9129 3C31 POPEZ 417      79.944  18.689  29.230  1.00  0.00           C
ATOM   9132 4C31 POPEZ 417      80.373  18.839  30.689  1.00  0.00           C
ATOM   9135 5C31 POPEZ 417      81.644  18.059  31.040  1.00  0.00           C
ATOM   9138 6C31 POPEZ 417      82.034  18.199  32.510  1.00  0.00           C
ATOM   9142  NH3 POPEa 418      78.484 127.179  63.020  1.00  0.00           N
ATOM   9146  C12 POPEa 418      79.243 128.158  63.889  1.00  0.00           C
ATOM   9149  C11 POPEa 418      80.753 127.829  63.969  1.00  0.00           C
ATOM   9152  P   POPEa 418      83.004 128.438  65.200  1.00  0.00           P
ATOM   9153  O13 POPEa 418      83.253 128.858  66.599  1.00  0.00           O
ATOM   9154  O14 POPEa 418      83.342 127.059  64.780  1.00  0.00           O
ATOM   9155  O11 POPEa 418      83.843 129.399  64.289  1.00  0.00           O
ATOM   9156  O12 POPEa 418      81.483 128.759  64.789  1.00  0.00           O
ATOM   9157  C1  POPEa 418      83.342 130.399  63.410  1.00  0.00           C
ATOM   9160  C2  POPEa 418      84.193 130.429  62.109  1.00  0.00           C
ATOM   9162  O21 POPEa 418      83.484 129.629  61.150  1.00  0.00           O
ATOM   9163  C21 POPEa 418      84.023 128.608  60.509  1.00  0.00           C
ATOM   9164  O22 POPEa 418      84.014 128.529  59.281  1.00  0.00           O
ATOM   9165  C22 POPEa 418      84.384 127.439  61.420  1.00  0.00           C
ATOM   9168  C3  POPEa 418      85.714 130.128  62.350  1.00  0.00           C
ATOM   9171  O31 POPEa 418      86.474 129.968  61.119  1.00  0.00           O
ATOM   9172  C31 POPEa 418      87.374 130.919  60.830  1.00  0.00           C
ATOM   9173  O32 POPEa 418      87.534 131.948  61.459  1.00  0.00           O
ATOM   9174  C32 POPEa 418      88.204 130.479  59.619  1.00  0.00           C
ATOM   9177  C23 POPEa 418      85.854 126.959  61.280  1.00  0.00           C
ATOM   9180  C24 POPEa 418      86.033 125.588  60.620  1.00  0.00           C
ATOM   9183  C25 POPEa 418      86.163 125.599  59.099  1.00  0.00           C
ATOM   9186  C26 POPEa 418      86.693 124.249  58.610  1.00  0.00           C
ATOM   9189  C27 POPEa 418      87.204 124.279  57.160  1.00  0.00           C
ATOM   9192  C28 POPEa 418      87.684 122.918  56.619  1.00  0.00           C
ATOM   9195  C29 POPEa 418      86.544 121.938  56.560  1.00  0.00           C
ATOM   9197 0C21 POPEa 418      86.033 121.329  55.480  1.00  0.00           C
ATOM   9199 1C21 POPEa 418      86.514 121.358  54.060  1.00  0.00           C
ATOM   9202 2C21 POPEa 418      85.373 121.589  53.050  1.00  0.00           C
ATOM   9205 3C21 POPEa 418      85.743 121.148  51.630  1.00  0.00           C
ATOM   9208 4C21 POPEa 418      84.574 121.269  50.639  1.00  0.00           C
ATOM   9211 5C21 POPEa 418      84.953 120.768  49.240  1.00  0.00           C
ATOM   9214 6C21 POPEa 418      83.834 120.919  48.190  1.00  0.00           C
ATOM   9217 7C21 POPEa 418      84.163 120.238  46.859  1.00  0.00           C
ATOM   9220 8C21 POPEa 418      83.013 120.259  45.840  1.00  0.00           C
ATOM   9224  C33 POPEa 418      89.232 131.498  59.071  1.00  0.00           C
ATOM   9227  C34 POPEa 418      90.443 130.728  58.480  1.00  0.00           C
ATOM   9230  C35 POPEa 418      91.324 131.488  57.470  1.00  0.00           C
ATOM   9233  C36 POPEa 418      92.413 130.539  56.929  1.00  0.00           C
ATOM   9236  C37 POPEa 418      92.842 130.749  55.469  1.00  0.00           C
ATOM   9239  C38 POPEa 418      93.342 129.419  54.879  1.00  0.00           C
ATOM   9242  C39 POPEa 418      93.773 129.489  53.410  1.00  0.00           C
ATOM   9245 0C31 POPEa 418      92.693 129.068  52.410  1.00  0.00           C
ATOM   9248 1C31 POPEa 418      93.314 128.709  51.059  1.00  0.00           C
ATOM   9251 2C31 POPEa 418      92.354 128.279  49.939  1.00  0.00           C
ATOM   9254 3C31 POPEa 418      91.354 127.179  50.321  1.00  0.00           C
ATOM   9257 4C31 POPEa 418      91.984 125.929  50.960  1.00  0.00           C
ATOM   9260 5C31 POPEa 418      90.973 124.789  51.090  1.00  0.00           C
ATOM   9263 6C31 POPEa 418      91.553 123.539  51.750  1.00  0.00           C
ATOM   9267  NH3 POPEb 419     111.534  56.099  58.029  1.00  0.00           N
ATOM   9271  C12 POPEb 419     111.874  55.889  59.489  1.00  0.00           C
ATOM   9274  C11 POPEb 419     113.342  56.269  59.830  1.00  0.00           C
ATOM   9277  P   POPEb 419     115.013  55.139  58.109  1.00  0.00           P
ATOM   9278  O13 POPEb 419     114.023  55.589  57.109  1.00  0.00           O
ATOM   9279  O14 POPEb 419     116.364  55.749  58.069  1.00  0.00           O
ATOM   9280  O11 POPEb 419     115.144  53.569  57.969  1.00  0.00           O
ATOM   9281  O12 POPEb 419     114.314  55.269  59.520  1.00  0.00           O
ATOM   9282  C1  POPEb 419     115.482  52.959  56.719  1.00  0.00           C
ATOM   9285  C2  POPEb 419     114.333  51.988  56.269  1.00  0.00           C
ATOM   9287  O21 POPEb 419     114.524  51.229  55.069  1.00  0.00           O
ATOM   9288  C21 POPEb 419     115.664  51.059  54.450  1.00  0.00           C
ATOM   9289  O22 POPEb 419     116.784  51.209  54.910  1.00  0.00           O
ATOM   9290  C22 POPEb 419     115.364  50.819  52.969  1.00  0.00           C
ATOM   9293  C3  POPEb 419     113.024  52.779  56.020  1.00  0.00           C
ATOM   9296  O31 POPEb 419     113.204  53.569  54.840  1.00  0.00           O
ATOM   9297  C31 POPEb 419     112.124  53.859  54.141  1.00  0.00           C
ATOM   9298  O32 POPEb 419     110.982  53.889  54.570  1.00  0.00           O
ATOM   9299  C32 POPEb 419     112.563  53.959  52.670  1.00  0.00           C
ATOM   9302  C23 POPEb 419     116.214  49.719  52.300  1.00  0.00           C
ATOM   9305  C24 POPEb 419     116.184  49.909  50.770  1.00  0.00           C
ATOM   9308  C25 POPEb 419     116.934  48.829  49.970  1.00  0.00           C
ATOM   9311  C26 POPEb 419     116.614  48.959  48.470  1.00  0.00           C
ATOM   9314  C27 POPEb 419     117.604  48.259  47.540  1.00  0.00           C
ATOM   9317  C28 POPEb 419     117.383  48.699  46.069  1.00  0.00           C
ATOM   9320  C29 POPEb 419     118.623  48.599  45.219  1.00  0.00           C
ATOM   9322 0C21 POPEb 419     118.943  47.569  44.419  1.00  0.00           C
ATOM   9324 1C21 POPEb 419     118.144  46.299  44.270  1.00  0.00           C
ATOM   9327 2C21 POPEb 419     117.214  46.329  43.050  1.00  0.00           C
ATOM   9330 3C21 POPEb 419     117.982  46.289  41.711  1.00  0.00           C
ATOM   9333 4C21 POPEb 419     117.084  45.968  40.509  1.00  0.00           C
ATOM   9336 5C21 POPEb 419     116.033  47.058  40.250  1.00  0.00           C
ATOM   9339 6C21 POPEb 419     115.083  46.719  39.099  1.00  0.00           C
ATOM   9342 7C21 POPEb 419     114.163  47.909  38.790  1.00  0.00           C
ATOM   9345 8C21 POPEb 419     113.024  47.629  37.799  1.00  0.00           C
ATOM   9349  C33 POPEb 419     113.644  55.039  52.439  1.00  0.00           C
ATOM   9352  C34 POPEb 419     114.643  54.729  51.311  1.00  0.00           C
ATOM   9355  C35 POPEb 419     114.014  54.639  49.920  1.00  0.00           C
ATOM   9358  C36 POPEb 419     115.093  54.469  48.839  1.00  0.00           C
ATOM   9361  C37 POPEb 419     114.564  54.488  47.400  1.00  0.00           C
ATOM   9364  C38 POPEb 419     115.704  54.679  46.389  1.00  0.00           C
ATOM   9367  C39 POPEb 419     115.214  54.839  44.939  1.00  0.00           C
ATOM   9370 0C31 POPEb 419     115.674  53.709  44.021  1.00  0.00           C
ATOM   9373 1C31 POPEb 419     115.384  53.999  42.540  1.00  0.00           C
ATOM   9376 2C31 POPEb 419     115.834  52.859  41.630  1.00  0.00           C
ATOM   9379 3C31 POPEb 419     115.544  53.149  40.149  1.00  0.00           C
ATOM   9382 4C31 POPEb 419     115.974  51.988  39.240  1.00  0.00           C
ATOM   9385 5C31 POPEb 419     115.644  52.279  37.779  1.00  0.00           C
ATOM   9388 6C31 POPEb 419     116.023  51.139  36.829  1.00  0.00           C
ATOM   9392  NH3 POPEc 420      82.684  23.449  15.224  1.00  0.00           N
ATOM   9396  C12 POPEc 420      81.854  24.499  15.884  1.00  0.00           C
ATOM   9399  C11 POPEc 420      80.984  23.789  16.914  1.00  0.00           C
ATOM   9402  P   POPEc 420      81.094  22.009  18.785  1.00  0.00           P
ATOM   9403  O13 POPEc 420      82.092  21.869  19.850  1.00  0.00           O
ATOM   9404  O14 POPEc 420      79.843  22.709  19.104  1.00  0.00           O
ATOM   9405  O11 POPEc 420      80.793  20.619  18.084  1.00  0.00           O
ATOM   9406  O12 POPEc 420      81.784  22.809  17.604  1.00  0.00           O
ATOM   9407  C1  POPEc 420      81.073  19.359  18.654  1.00  0.00           C
ATOM   9410  C2  POPEc 420      79.814  18.699  19.274  1.00  0.00           C
ATOM   9412  O21 POPEc 420      80.264  17.569  20.049  1.00  0.00           O
ATOM   9413  C21 POPEc 420      79.504  17.359  21.119  1.00  0.00           C
ATOM   9414  O22 POPEc 420      78.842  18.209  21.690  1.00  0.00           O
ATOM   9415  C22 POPEc 420      79.504  15.869  21.439  1.00  0.00           C
ATOM   9418  C3  POPEc 420      78.814  18.169  18.215  1.00  0.00           C
ATOM   9421  O31 POPEc 420      77.743  17.479  18.884  1.00  0.00           O
ATOM   9422  C31 POPEc 420      76.554  18.079  18.895  1.00  0.00           C
ATOM   9423  O32 POPEc 420      76.044  18.629  17.944  1.00  0.00           O
ATOM   9424  C32 POPEc 420      76.014  17.999  20.340  1.00  0.00           C
ATOM   9427  C23 POPEc 420      78.814  15.599  22.789  1.00  0.00           C
ATOM   9430  C24 POPEc 420      79.644  16.079  23.979  1.00  0.00           C
ATOM   9433  C25 POPEc 420      79.123  15.469  25.280  1.00  0.00           C
ATOM   9436  C26 POPEc 420      80.093  15.609  26.460  1.00  0.00           C
ATOM   9439  C27 POPEc 420      81.303  14.689  26.299  1.00  0.00           C
ATOM   9442  C28 POPEc 420      82.243  14.719  27.520  1.00  0.00           C
ATOM   9445  C29 POPEc 420      83.464  13.889  27.250  1.00  0.00           C
ATOM   9447 0C21 POPEc 420      84.023  12.979  28.069  1.00  0.00           C
ATOM   9449 1C21 POPEc 420      83.514  12.609  29.439  1.00  0.00           C
ATOM   9452 2C21 POPEc 420      83.883  13.659  30.499  1.00  0.00           C
ATOM   9455 3C21 POPEc 420      83.484  13.209  31.910  1.00  0.00           C
ATOM   9458 4C21 POPEc 420      83.943  14.199  32.989  1.00  0.00           C
ATOM   9461 5C21 POPEc 420      83.784  13.639  34.410  1.00  0.00           C
ATOM   9464 6C21 POPEc 420      84.464  14.509  35.480  1.00  0.00           C
ATOM   9467 7C21 POPEc 420      84.363  13.899  36.880  1.00  0.00           C
ATOM   9470 8C21 POPEc 420      85.394  14.459  37.869  1.00  0.00           C
ATOM   9474  C33 POPEc 420      74.484  18.079  20.549  1.00  0.00           C
ATOM   9477  C34 POPEc 420      74.144  18.049  22.059  1.00  0.00           C
ATOM   9480  C35 POPEc 420      74.144  19.449  22.689  1.00  0.00           C
ATOM   9483  C36 POPEc 420      73.803  19.469  24.190  1.00  0.00           C
ATOM   9486  C37 POPEc 420      74.024  20.879  24.739  1.00  0.00           C
ATOM   9489  C38 POPEc 420      73.774  21.139  26.229  1.00  0.00           C
ATOM   9492  C39 POPEc 420      74.414  22.469  26.649  1.00  0.00           C
ATOM   9495 0C31 POPEc 420      74.014  22.909  28.059  1.00  0.00           C
ATOM   9498 1C31 POPEc 420      74.674  24.229  28.489  1.00  0.00           C
ATOM   9501 2C31 POPEc 420      74.644  24.469  30.000  1.00  0.00           C
ATOM   9504 3C31 POPEc 420      73.243  24.459  30.629  1.00  0.00           C
ATOM   9507 4C31 POPEc 420      73.324  24.559  32.160  1.00  0.00           C
ATOM   9510 5C31 POPEc 420      71.953  24.499  32.849  1.00  0.00           C
ATOM   9513 6C31 POPEc 420      72.074  24.359  34.371  1.00  0.00           C
ATOM   9517  NH3 POPEd 421      46.274  96.148  18.535  1.00  0.00           N
ATOM   9521  C12 POPEd 421      46.684  95.429  17.285  1.00  0.00           C
ATOM   9524  C11 POPEd 421      47.974  94.639  17.474  1.00  0.00           C
ATOM   9527  P   POPEd 421      50.404  94.658  18.274  1.00  0.00           P
ATOM   9528  O13 POPEd 421      50.444  93.529  17.334  1.00  0.00           O
ATOM   9529  O14 POPEd 421      51.584  95.548  18.294  1.00  0.00           O
ATOM   9530  O11 POPEd 421      50.134  94.049  19.704  1.00  0.00           O
ATOM   9531  O12 POPEd 421      49.054  95.448  17.975  1.00  0.00           O
ATOM   9532  C1  POPEd 421      49.544  94.889  20.709  1.00  0.00           C
ATOM   9535  C2  POPEd 421      49.214  94.058  21.959  1.00  0.00           C
ATOM   9537  O21 POPEd 421      49.354  94.919  23.099  1.00  0.00           O
ATOM   9538  C21 POPEd 421      48.824  94.438  24.209  1.00  0.00           C
ATOM   9539  O22 POPEd 421      47.994  93.548  24.279  1.00  0.00           O
ATOM   9540  C22 POPEd 421      49.464  95.108  25.420  1.00  0.00           C
ATOM   9543  C3  POPEd 421      50.174  92.829  22.050  1.00  0.00           C
ATOM   9546  O31 POPEd 421      50.384  92.379  23.400  1.00  0.00           O
ATOM   9547  C31 POPEd 421      50.594  91.099  23.559  1.00  0.00           C
ATOM   9548  O32 POPEd 421      50.913  90.308  22.680  1.00  0.00           O
ATOM   9549  C32 POPEd 421      50.354  90.709  25.020  1.00  0.00           C
ATOM   9552  C23 POPEd 421      49.374  94.249  26.700  1.00  0.00           C
ATOM   9555  C24 POPEd 421      49.814  95.029  27.950  1.00  0.00           C
ATOM   9558  C25 POPEd 421      49.324  94.378  29.249  1.00  0.00           C
ATOM   9561  C26 POPEd 421      48.804  95.418  30.259  1.00  0.00           C
ATOM   9564  C27 POPEd 421      47.924  94.789  31.340  1.00  0.00           C
ATOM   9567  C28 POPEd 421      47.264  95.819  32.280  1.00  0.00           C
ATOM   9570  C29 POPEd 421      46.274  96.729  31.590  1.00  0.00           C
ATOM   9572 0C21 POPEd 421      44.944  96.798  31.800  1.00  0.00           C
ATOM   9574 1C21 POPEd 421      44.134  95.959  32.740  1.00  0.00           C
ATOM   9577 2C21 POPEd 421      44.114  96.539  34.160  1.00  0.00           C
ATOM   9580 3C21 POPEd 421      43.364  97.878  34.270  1.00  0.00           C
ATOM   9583 4C21 POPEd 421      43.034  98.239  35.719  1.00  0.00           C
ATOM   9586 5C21 POPEd 421      44.224  98.839  36.490  1.00  0.00           C
ATOM   9589 6C21 POPEd 421      44.054  98.699  38.009  1.00  0.00           C
ATOM   9592 7C21 POPEd 421      45.124  99.459  38.799  1.00  0.00           C
ATOM   9595 8C21 POPEd 421      44.994  99.279  40.310  1.00  0.00           C
ATOM   9599  C33 POPEd 421      51.654  90.649  25.859  1.00  0.00           C
ATOM   9602  C34 POPEd 421      51.484  89.898  27.190  1.00  0.00           C
ATOM   9605  C35 POPEd 421      52.813  89.858  27.959  1.00  0.00           C
ATOM   9608  C36 POPEd 421      52.844  89.079  29.279  1.00  0.00           C
ATOM   9611  C37 POPEd 421      54.214  89.319  29.930  1.00  0.00           C
ATOM   9614  C38 POPEd 421      54.704  88.289  30.959  1.00  0.00           C
ATOM   9617  C39 POPEd 421      53.674  87.958  32.029  1.00  0.00           C
ATOM   9620 0C31 POPEd 421      54.234  87.099  33.160  1.00  0.00           C
ATOM   9623 1C31 POPEd 421      53.144  86.189  33.750  1.00  0.00           C
ATOM   9626 2C31 POPEd 421      53.584  85.469  35.020  1.00  0.00           C
ATOM   9629 3C31 POPEd 421      52.994  86.069  36.310  1.00  0.00           C
ATOM   9632 4C31 POPEd 421      53.494  87.488  36.639  1.00  0.00           C
ATOM   9635 5C31 POPEd 421      52.934  87.979  37.980  1.00  0.00           C
ATOM   9638 6C31 POPEd 421      53.504  89.298  38.489  1.00  0.00           C
ATOM   9642  NH3 POPEe 422      93.953 124.279  18.825  1.00  0.00           N
ATOM   9646  C12 POPEe 422      95.203 124.968  18.414  1.00  0.00           C
ATOM   9649  C11 POPEe 422      95.504 124.658  16.955  1.00  0.00           C
ATOM   9652  P   POPEe 422      97.964 125.548  16.574  1.00  0.00           P
ATOM   9653  O13 POPEe 422      98.493 125.128  15.264  1.00  0.00           O
ATOM   9654  O14 POPEe 422      98.523 126.759  17.225  1.00  0.00           O
ATOM   9655  O11 POPEe 422      98.194 124.319  17.555  1.00  0.00           O
ATOM   9656  O12 POPEe 422      96.403 125.649  16.484  1.00  0.00           O
ATOM   9657  C1  POPEe 422      99.554 124.099  17.944  1.00  0.00           C
ATOM   9660  C2  POPEe 422      99.604 122.878  18.875  1.00  0.00           C
ATOM   9662  O21 POPEe 422     100.893 122.778  19.485  1.00  0.00           O
ATOM   9663  C21 POPEe 422     101.173 123.228  20.719  1.00  0.00           C
ATOM   9664  O22 POPEe 422     102.264 123.058  21.240  1.00  0.00           O
ATOM   9665  C22 POPEe 422     100.023 123.939  21.419  1.00  0.00           C
ATOM   9668  C3  POPEe 422      99.294 121.589  18.075  1.00  0.00           C
ATOM   9671  O31 POPEe 422      99.144 120.469  18.954  1.00  0.00           O
ATOM   9672  C31 POPEe 422      98.004 120.229  19.615  1.00  0.00           C
ATOM   9673  O32 POPEe 422      97.954 119.489  20.580  1.00  0.00           O
ATOM   9674  C32 POPEe 422      96.774 120.899  19.014  1.00  0.00           C
ATOM   9677  C23 POPEe 422     100.434 124.478  22.819  1.00  0.00           C
ATOM   9680  C24 POPEe 422      99.244 125.059  23.600  1.00  0.00           C
ATOM   9683  C25 POPEe 422      98.304 123.988  24.190  1.00  0.00           C
ATOM   9686  C26 POPEe 422      98.934 123.188  25.340  1.00  0.00           C
ATOM   9689  C27 POPEe 422      98.083 121.999  25.779  1.00  0.00           C
ATOM   9692  C28 POPEe 422      97.724 122.069  27.269  1.00  0.00           C
ATOM   9695  C29 POPEe 422      97.133 120.779  27.789  1.00  0.00           C
ATOM   9697 0C21 POPEe 422      96.944 120.499  29.100  1.00  0.00           C
ATOM   9699 1C21 POPEe 422      97.224 121.439  30.250  1.00  0.00           C
ATOM   9702 2C21 POPEe 422      96.052 121.498  31.240  1.00  0.00           C
ATOM   9705 3C21 POPEe 422      96.133 122.699  32.189  1.00  0.00           C
ATOM   9708 4C21 POPEe 422      94.953 122.748  33.170  1.00  0.00           C
ATOM   9711 5C21 POPEe 422      94.662 124.138  33.750  1.00  0.00           C
ATOM   9714 6C21 POPEe 422      95.842 124.769  34.500  1.00  0.00           C
ATOM   9717 7C21 POPEe 422      95.513 126.129  35.139  1.00  0.00           C
ATOM   9720 8C21 POPEe 422      96.723 126.798  35.799  1.00  0.00           C
ATOM   9724  C33 POPEe 422      95.513 120.509  19.809  1.00  0.00           C
ATOM   9727  C34 POPEe 422      95.404 121.248  21.149  1.00  0.00           C
ATOM   9730  C35 POPEe 422      94.434 120.518  22.069  1.00  0.00           C
ATOM   9733  C36 POPEe 422      93.974 121.369  23.259  1.00  0.00           C
ATOM   9736  C37 POPEe 422      94.092 120.599  24.569  1.00  0.00           C
ATOM   9739  C38 POPEe 422      93.304 121.238  25.709  1.00  0.00           C
ATOM   9742  C39 POPEe 422      93.913 122.559  26.200  1.00  0.00           C
ATOM   9745 0C31 POPEe 422      93.214 123.048  27.459  1.00  0.00           C
ATOM   9748 1C31 POPEe 422      94.144 123.819  28.410  1.00  0.00           C
ATOM   9751 2C31 POPEe 422      93.533 123.969  29.809  1.00  0.00           C
ATOM   9754 3C31 POPEe 422      92.243 124.779  29.790  1.00  0.00           C
ATOM   9757 4C31 POPEe 422      91.534 124.839  31.149  1.00  0.00           C
ATOM   9760 5C31 POPEe 422      90.203 125.588  31.019  1.00  0.00           C
ATOM   9763 6C31 POPEe 422      89.434 125.679  32.329  1.00  0.00           C
ATOM   9767  NH3 POPEf 423      77.684 117.908  19.424  1.00  0.00           N
ATOM   9771  C12 POPEf 423      76.804 116.919  18.705  1.00  0.00           C
ATOM   9774  C11 POPEf 423      75.304 117.169  19.025  1.00  0.00           C
ATOM   9777  P   POPEf 423      74.754 119.699  19.444  1.00  0.00           P
ATOM   9778  O13 POPEf 423      76.093 119.879  20.039  1.00  0.00           O
ATOM   9779  O14 POPEf 423      74.184 120.809  18.645  1.00  0.00           O
ATOM   9780  O11 POPEf 423      73.764 119.229  20.610  1.00  0.00           O
ATOM   9781  O12 POPEf 423      74.843 118.429  18.524  1.00  0.00           O
ATOM   9782  C1  POPEf 423      73.554 120.049  21.770  1.00  0.00           C
ATOM   9785  C2  POPEf 423      74.034 119.369  23.090  1.00  0.00           C
ATOM   9787  O21 POPEf 423      74.724 120.349  23.889  1.00  0.00           O
ATOM   9788  C21 POPEf 423      74.734 120.108  25.199  1.00  0.00           C
ATOM   9789  O22 POPEf 423      73.944 119.408  25.809  1.00  0.00           O
ATOM   9790  C22 POPEf 423      75.964 120.789  25.800  1.00  0.00           C
ATOM   9793  C3  POPEf 423      74.994 118.169  22.789  1.00  0.00           C
ATOM   9796  O31 POPEf 423      75.614 117.619  23.969  1.00  0.00           O
ATOM   9797  C31 POPEf 423      74.904 116.708  24.609  1.00  0.00           C
ATOM   9798  O32 POPEf 423      73.842 116.238  24.229  1.00  0.00           O
ATOM   9799  C32 POPEf 423      75.624 116.419  25.930  1.00  0.00           C
ATOM   9802  C23 POPEf 423      76.254 120.329  27.239  1.00  0.00           C
ATOM   9805  C24 POPEf 423      77.364 121.159  27.899  1.00  0.00           C
ATOM   9808  C25 POPEf 423      77.614 120.719  29.340  1.00  0.00           C
ATOM   9811  C26 POPEf 423      78.593 121.619  30.110  1.00  0.00           C
ATOM   9814  C27 POPEf 423      78.954 121.008  31.469  1.00  0.00           C
ATOM   9817  C28 POPEf 423      80.074 121.749  32.220  1.00  0.00           C
ATOM   9820  C29 POPEf 423      79.624 123.069  32.790  1.00  0.00           C
ATOM   9822 0C21 POPEf 423      79.593 123.429  34.090  1.00  0.00           C
ATOM   9824 1C21 POPEf 423      80.023 122.608  35.279  1.00  0.00           C
ATOM   9827 2C21 POPEf 423      81.273 123.169  35.970  1.00  0.00           C
ATOM   9830 3C21 POPEf 423      81.632 122.358  37.229  1.00  0.00           C
ATOM   9833 4C21 POPEf 423      83.083 122.549  37.689  1.00  0.00           C
ATOM   9836 5C21 POPEf 423      83.424 121.619  38.850  1.00  0.00           C
ATOM   9839 6C21 POPEf 423      84.904 121.229  38.910  1.00  0.00           C
ATOM   9842 7C21 POPEf 423      85.214 120.248  40.040  1.00  0.00           C
ATOM   9845 8C21 POPEf 423      86.534 119.509  39.870  1.00  0.00           C
ATOM   9849  C33 POPEf 423      74.913 115.388  26.840  1.00  0.00           C
ATOM   9852  C34 POPEf 423      75.654 115.159  28.160  1.00  0.00           C
ATOM   9855  C35 POPEf 423      75.604 116.388  29.079  1.00  0.00           C
ATOM   9858  C36 POPEf 423      76.284 116.148  30.429  1.00  0.00           C
ATOM   9861  C37 POPEf 423      76.544 117.468  31.170  1.00  0.00           C
ATOM   9864  C38 POPEf 423      77.592 117.339  32.280  1.00  0.00           C
ATOM   9867  C39 POPEf 423      77.004 117.158  33.680  1.00  0.00           C
ATOM   9870 0C31 POPEf 423      78.094 116.759  34.669  1.00  0.00           C
ATOM   9873 1C31 POPEf 423      77.614 116.689  36.120  1.00  0.00           C
ATOM   9876 2C31 POPEf 423      78.714 116.199  37.049  1.00  0.00           C
ATOM   9879 3C31 POPEf 423      78.264 116.029  38.509  1.00  0.00           C
ATOM   9882 4C31 POPEf 423      77.244 114.889  38.680  1.00  0.00           C
ATOM   9885 5C31 POPEf 423      76.864 114.669  40.149  1.00  0.00           C
ATOM   9888 6C31 POPEf 423      76.014 113.429  40.369  1.00  0.00           C
ATOM   9892  NH3 POPEg 424      21.694 123.109  56.940  1.00  0.00           N
ATOM   9896  C12 POPEg 424      20.344 122.488  57.099  1.00  0.00           C
ATOM   9899  C11 POPEg 424      19.324 123.239  56.229  1.00  0.00           C
ATOM   9902  P   POPEg 424      18.154 125.599  56.369  1.00  0.00           P
ATOM   9903  O13 POPEg 424      16.984 125.159  57.179  1.00  0.00           O
ATOM   9904  O14 POPEg 424      18.624 126.989  56.560  1.00  0.00           O
ATOM   9905  O11 POPEg 424      17.864 125.378  54.850  1.00  0.00           O
ATOM   9906  O12 POPEg 424      19.364 124.618  56.599  1.00  0.00           O
ATOM   9907  C1  POPEg 424      16.584 125.539  54.250  1.00  0.00           C
ATOM   9910  C2  POPEg 424      16.654 125.229  52.740  1.00  0.00           C
ATOM   9912  O21 POPEg 424      15.334 124.849  52.340  1.00  0.00           O
ATOM   9913  C21 POPEg 424      14.794 125.069  51.139  1.00  0.00           C
ATOM   9914  O22 POPEg 424      13.774 124.518  50.760  1.00  0.00           O
ATOM   9915  C22 POPEg 424      15.574 126.059  50.271  1.00  0.00           C
ATOM   9918  C3  POPEg 424      17.694 124.099  52.460  1.00  0.00           C
ATOM   9921  O31 POPEg 424      17.944 123.878  51.050  1.00  0.00           O
ATOM   9922  C31 POPEg 424      19.184 123.438  50.779  1.00  0.00           C
ATOM   9923  O32 POPEg 424      20.114 123.389  51.560  1.00  0.00           O
ATOM   9924  C32 POPEg 424      19.244 122.999  49.310  1.00  0.00           C
ATOM   9927  C23 POPEg 424      14.774 126.558  49.040  1.00  0.00           C
ATOM   9930  C24 POPEg 424      15.664 127.349  48.079  1.00  0.00           C
ATOM   9933  C25 POPEg 424      14.894 128.009  46.929  1.00  0.00           C
ATOM   9936  C26 POPEg 424      15.234 127.379  45.569  1.00  0.00           C
ATOM   9939  C27 POPEg 424      14.394 127.969  44.429  1.00  0.00           C
ATOM   9942  C28 POPEg 424      14.764 127.429  43.039  1.00  0.00           C
ATOM   9945  C29 POPEg 424      16.114 127.899  42.540  1.00  0.00           C
ATOM   9947 0C21 POPEg 424      16.364 129.018  41.849  1.00  0.00           C
ATOM   9949 1C21 POPEg 424      15.364 130.079  41.459  1.00  0.00           C
ATOM   9952 2C21 POPEg 424      15.254 130.359  39.939  1.00  0.00           C
ATOM   9955 3C21 POPEg 424      14.574 129.238  39.130  1.00  0.00           C
ATOM   9958 4C21 POPEg 424      15.544 128.239  38.470  1.00  0.00           C
ATOM   9961 5C21 POPEg 424      16.464 128.829  37.389  1.00  0.00           C
ATOM   9964 6C21 POPEg 424      15.734 129.298  36.120  1.00  0.00           C
ATOM   9967 7C21 POPEg 424      16.654 130.059  35.150  1.00  0.00           C
ATOM   9970 8C21 POPEg 424      15.994 130.418  33.819  1.00  0.00           C
ATOM   9974  C33 POPEg 424      20.604 122.368  48.910  1.00  0.00           C
ATOM   9977  C34 POPEg 424      20.554 121.798  47.479  1.00  0.00           C
ATOM   9980  C35 POPEg 424      21.904 121.319  46.919  1.00  0.00           C
ATOM   9983  C36 POPEg 424      22.884 122.468  46.619  1.00  0.00           C
ATOM   9986  C37 POPEg 424      24.104 121.989  45.809  1.00  0.00           C
ATOM   9989  C38 POPEg 424      25.074 123.139  45.469  1.00  0.00           C
ATOM   9992  C39 POPEg 424      26.224 122.719  44.539  1.00  0.00           C
ATOM   9995 0C31 POPEg 424      25.794 122.468  43.090  1.00  0.00           C
ATOM   9998 1C31 POPEg 424      26.934 121.999  42.179  1.00  0.00           C
ATOM  10001 2C31 POPEg 424      26.474 121.679  40.750  1.00  0.00           C
ATOM  10004 3C31 POPEg 424      26.914 122.699  39.700  1.00  0.00           C
ATOM  10007 4C31 POPEg 424      28.424 122.608  39.389  1.00  0.00           C
ATOM  10010 5C31 POPEg 424      28.884 123.599  38.320  1.00  0.00           C
ATOM  10013 6C31 POPEg 424      30.344 123.399  37.930  1.00  0.00           C
ATOM  10017  NH3 POPEh 425      79.374   8.488  60.649  1.00  0.00           N
ATOM  10021  C12 POPEh 425      80.734   9.139  60.539  1.00  0.00           C
ATOM  10024  C11 POPEh 425      81.732   8.169  59.900  1.00  0.00           C
ATOM  10027  P   POPEh 425      84.123   9.339  60.079  1.00  0.00           P
ATOM  10028  O13 POPEh 425      84.314  10.788  59.881  1.00  0.00           O
ATOM  10029  O14 POPEh 425      84.123   8.838  61.480  1.00  0.00           O
ATOM  10030  O11 POPEh 425      85.273   8.589  59.281  1.00  0.00           O
ATOM  10031  O12 POPEh 425      82.814   8.878  59.310  1.00  0.00           O
ATOM  10032  C1  POPEh 425      85.454   8.768  57.869  1.00  0.00           C
ATOM  10035  C2  POPEh 425      85.634   7.418  57.140  1.00  0.00           C
ATOM  10037  O21 POPEh 425      85.294   7.618  55.760  1.00  0.00           O
ATOM  10038  C21 POPEh 425      86.063   7.078  54.860  1.00  0.00           C
ATOM  10039  O22 POPEh 425      87.092   6.459  55.049  1.00  0.00           O
ATOM  10040  C22 POPEh 425      85.364   7.208  53.509  1.00  0.00           C
ATOM  10043  C3  POPEh 425      84.683   6.329  57.719  1.00  0.00           C
ATOM  10046  O31 POPEh 425      84.534   5.181  56.840  1.00  0.00           O
ATOM  10047  C31 POPEh 425      85.544   4.321  56.849  1.00  0.00           C
ATOM  10048  O32 POPEh 425      86.564   4.421  57.509  1.00  0.00           O
ATOM  10049  C32 POPEh 425      85.214   3.192  55.859  1.00  0.00           C
ATOM  10052  C23 POPEh 425      85.583   5.961  52.631  1.00  0.00           C
ATOM  10055  C24 POPEh 425      84.864   6.058  51.290  1.00  0.00           C
ATOM  10058  C25 POPEh 425      85.144   4.841  50.410  1.00  0.00           C
ATOM  10061  C26 POPEh 425      84.394   4.911  49.071  1.00  0.00           C
ATOM  10064  C27 POPEh 425      83.503   3.691  48.819  1.00  0.00           C
ATOM  10067  C28 POPEh 425      82.824   3.752  47.449  1.00  0.00           C
ATOM  10070  C29 POPEh 425      82.174   2.451  47.049  1.00  0.00           C
ATOM  10072 0C21 POPEh 425      81.814   2.152  45.789  1.00  0.00           C
ATOM  10074 1C21 POPEh 425      81.964   3.092  44.619  1.00  0.00           C
ATOM  10077 2C21 POPEh 425      83.074   2.661  43.639  1.00  0.00           C
ATOM  10080 3C21 POPEh 425      82.703   1.431  42.790  1.00  0.00           C
ATOM  10083 4C21 POPEh 425      83.734   1.131  41.689  1.00  0.00           C
ATOM  10086 5C21 POPEh 425      83.694   2.161  40.550  1.00  0.00           C
ATOM  10089 6C21 POPEh 425      84.624   1.821  39.380  1.00  0.00           C
ATOM  10092 7C21 POPEh 425      84.372   2.751  38.190  1.00  0.00           C
ATOM  10095 8C21 POPEh 425      85.434   2.702  37.090  1.00  0.00           C
ATOM  10099  C33 POPEh 425      86.114   1.942  55.999  1.00  0.00           C
ATOM  10102  C34 POPEh 425      85.524   0.722  55.271  1.00  0.00           C
ATOM  10105  C35 POPEh 425      85.424   0.902  53.741  1.00  0.00           C
ATOM  10108  C36 POPEh 425      86.754   1.312  53.109  1.00  0.00           C
ATOM  10111  C37 POPEh 425      86.844   1.102  51.590  1.00  0.00           C
ATOM  10114  C38 POPEh 425      88.284   1.291  51.090  1.00  0.00           C
ATOM  10117  C39 POPEh 425      88.503   0.851  49.640  1.00  0.00           C
ATOM  10120 0C31 POPEh 425      87.904   1.811  48.600  1.00  0.00           C
ATOM  10123 1C31 POPEh 425      86.674   1.231  47.880  1.00  0.00           C
ATOM  10126 2C31 POPEh 425      86.073   2.192  46.840  1.00  0.00           C
ATOM  10129 3C31 POPEh 425      87.054   2.742  45.789  1.00  0.00           C
ATOM  10132 4C31 POPEh 425      87.794   1.672  45.000  1.00  0.00           C
ATOM  10135 5C31 POPEh 425      88.813   2.271  44.021  1.00  0.00           C
ATOM  10138 6C31 POPEh 425      89.583   1.201  43.239  1.00  0.00           C
ATOM  10142  NH3 POPEi 426      89.372 117.519  19.594  1.00  0.00           N
ATOM  10146  C12 POPEi 426      89.864 118.759  20.280  1.00  0.00           C
ATOM  10149  C11 POPEi 426      90.893 119.559  19.465  1.00  0.00           C
ATOM  10152  P   POPEi 426      91.854 122.029  19.655  1.00  0.00           P
ATOM  10153  O13 POPEi 426      92.553 121.838  18.375  1.00  0.00           O
ATOM  10154  O14 POPEi 426      92.653 122.748  20.660  1.00  0.00           O
ATOM  10155  O11 POPEi 426      90.594 122.908  19.375  1.00  0.00           O
ATOM  10156  O12 POPEi 426      91.284 120.688  20.259  1.00  0.00           O
ATOM  10157  C1  POPEi 426      89.524 123.119  20.289  1.00  0.00           C
ATOM  10160  C2  POPEi 426      89.894 123.869  21.590  1.00  0.00           C
ATOM  10162  O21 POPEi 426      88.943 123.459  22.580  1.00  0.00           O
ATOM  10163  C21 POPEi 426      89.484 123.029  23.709  1.00  0.00           C
ATOM  10164  O22 POPEi 426      90.674 122.859  23.899  1.00  0.00           O
ATOM  10165  C22 POPEi 426      88.393 122.908  24.760  1.00  0.00           C
ATOM  10168  C3  POPEi 426      89.844 125.429  21.469  1.00  0.00           C
ATOM  10171  O31 POPEi 426      89.743 126.078  22.750  1.00  0.00           O
ATOM  10172  C31 POPEi 426      90.723 125.999  23.660  1.00  0.00           C
ATOM  10173  O32 POPEi 426      90.513 126.059  24.860  1.00  0.00           O
ATOM  10174  C32 POPEi 426      92.124 125.929  23.049  1.00  0.00           C
ATOM  10177  C23 POPEi 426      88.834 122.018  25.930  1.00  0.00           C
ATOM  10180  C24 POPEi 426      88.533 122.599  27.309  1.00  0.00           C
ATOM  10183  C25 POPEi 426      89.083 121.649  28.379  1.00  0.00           C
ATOM  10186  C26 POPEi 426      88.694 122.009  29.819  1.00  0.00           C
ATOM  10189  C27 POPEi 426      87.174 122.109  30.020  1.00  0.00           C
ATOM  10192  C28 POPEi 426      86.732 122.109  31.490  1.00  0.00           C
ATOM  10195  C29 POPEi 426      86.924 120.759  32.139  1.00  0.00           C
ATOM  10197 0C21 POPEi 426      85.944 119.949  32.569  1.00  0.00           C
ATOM  10199 1C21 POPEi 426      84.454 120.229  32.539  1.00  0.00           C
ATOM  10202 2C21 POPEi 426      83.644 119.289  33.450  1.00  0.00           C
ATOM  10205 3C21 POPEi 426      83.974 119.459  34.939  1.00  0.00           C
ATOM  10208 4C21 POPEi 426      83.153 118.548  35.870  1.00  0.00           C
ATOM  10211 5C21 POPEi 426      84.044 117.869  36.929  1.00  0.00           C
ATOM  10214 6C21 POPEi 426      83.253 117.158  38.029  1.00  0.00           C
ATOM  10217 7C21 POPEi 426      84.174 116.358  38.959  1.00  0.00           C
ATOM  10220 8C21 POPEi 426      83.444 115.728  40.149  1.00  0.00           C
ATOM  10224  C33 POPEi 426      93.204 126.358  24.060  1.00  0.00           C
ATOM  10227  C34 POPEi 426      94.613 126.089  23.530  1.00  0.00           C
ATOM  10230  C35 POPEi 426      95.674 126.989  24.170  1.00  0.00           C
ATOM  10233  C36 POPEi 426      95.764 126.899  25.700  1.00  0.00           C
ATOM  10236  C37 POPEi 426      96.784 127.888  26.260  1.00  0.00           C
ATOM  10239  C38 POPEi 426      96.514 128.359  27.699  1.00  0.00           C
ATOM  10242  C39 POPEi 426      96.534 127.249  28.760  1.00  0.00           C
ATOM  10245 0C31 POPEi 426      97.794 127.298  29.629  1.00  0.00           C
ATOM  10248 1C31 POPEi 426      97.784 126.218  30.719  1.00  0.00           C
ATOM  10251 2C31 POPEi 426      99.144 126.029  31.379  1.00  0.00           C
ATOM  10254 3C31 POPEi 426      99.574 127.199  32.280  1.00  0.00           C
ATOM  10257 4C31 POPEi 426     101.073 127.139  32.610  1.00  0.00           C
ATOM  10260 5C31 POPEi 426     101.574 128.389  33.340  1.00  0.00           C
ATOM  10263 6C31 POPEi 426     103.104 128.468  33.389  1.00  0.00           C
ATOM  10267  NH3 POPEj 427      17.124  30.729  12.444  1.00  0.00           N
ATOM  10271  C12 POPEj 427      17.494  30.729  13.894  1.00  0.00           C
ATOM  10274  C11 POPEj 427      17.954  29.349  14.444  1.00  0.00           C
ATOM  10277  P   POPEj 427      19.624  27.369  14.035  1.00  0.00           P
ATOM  10278  O13 POPEj 427      18.654  26.459  13.384  1.00  0.00           O
ATOM  10279  O14 POPEj 427      20.994  27.209  13.555  1.00  0.00           O
ATOM  10280  O11 POPEj 427      19.594  27.099  15.584  1.00  0.00           O
ATOM  10281  O12 POPEj 427      19.124  28.859  13.785  1.00  0.00           O
ATOM  10282  C1  POPEj 427      20.504  27.799  16.425  1.00  0.00           C
ATOM  10285  C2  POPEj 427      20.264  27.299  17.864  1.00  0.00           C
ATOM  10287  O21 POPEj 427      20.634  28.349  18.764  1.00  0.00           O
ATOM  10288  C21 POPEj 427      19.814  28.479  19.780  1.00  0.00           C
ATOM  10289  O22 POPEj 427      18.794  27.849  19.969  1.00  0.00           O
ATOM  10290  C22 POPEj 427      20.354  29.539  20.700  1.00  0.00           C
ATOM  10293  C3  POPEj 427      21.064  26.019  18.215  1.00  0.00           C
ATOM  10296  O31 POPEj 427      20.544  25.359  19.395  1.00  0.00           O
ATOM  10297  C31 POPEj 427      19.514  24.549  19.144  1.00  0.00           C
ATOM  10298  O32 POPEj 427      19.054  24.349  18.024  1.00  0.00           O
ATOM  10299  C32 POPEj 427      18.974  23.959  20.450  1.00  0.00           C
ATOM  10302  C23 POPEj 427      19.264  30.019  21.679  1.00  0.00           C
ATOM  10305  C24 POPEj 427      19.754  31.229  22.450  1.00  0.00           C
ATOM  10308  C25 POPEj 427      19.134  31.359  23.840  1.00  0.00           C
ATOM  10311  C26 POPEj 427      19.634  30.299  24.819  1.00  0.00           C
ATOM  10314  C27 POPEj 427      18.974  30.459  26.189  1.00  0.00           C
ATOM  10317  C28 POPEj 427      19.224  29.239  27.090  1.00  0.00           C
ATOM  10320  C29 POPEj 427      20.544  29.319  27.810  1.00  0.00           C
ATOM  10322 0C21 POPEj 427      20.714  29.559  29.119  1.00  0.00           C
ATOM  10324 1C21 POPEj 427      19.624  29.799  30.129  1.00  0.00           C
ATOM  10327 2C21 POPEj 427      19.584  31.269  30.599  1.00  0.00           C
ATOM  10330 3C21 POPEj 427      20.804  31.649  31.449  1.00  0.00           C
ATOM  10333 4C21 POPEj 427      20.614  33.009  32.120  1.00  0.00           C
ATOM  10336 5C21 POPEj 427      21.774  33.359  33.059  1.00  0.00           C
ATOM  10339 6C21 POPEj 427      21.494  34.649  33.830  1.00  0.00           C
ATOM  10342 7C21 POPEj 427      22.574  34.939  34.880  1.00  0.00           C
ATOM  10345 8C21 POPEj 427      22.384  36.299  35.550  1.00  0.00           C
ATOM  10349  C33 POPEj 427      18.384  24.959  21.469  1.00  0.00           C
ATOM  10352  C34 POPEj 427      19.344  25.339  22.610  1.00  0.00           C
ATOM  10355  C35 POPEj 427      19.124  24.549  23.910  1.00  0.00           C
ATOM  10358  C36 POPEj 427      19.244  25.459  25.139  1.00  0.00           C
ATOM  10361  C37 POPEj 427      19.024  24.739  26.479  1.00  0.00           C
ATOM  10364  C38 POPEj 427      19.134  25.729  27.639  1.00  0.00           C
ATOM  10367  C39 POPEj 427      18.974  25.099  29.030  1.00  0.00           C
ATOM  10370 0C31 POPEj 427      18.244  26.059  29.979  1.00  0.00           C
ATOM  10373 1C31 POPEj 427      18.174  25.589  31.439  1.00  0.00           C
ATOM  10376 2C31 POPEj 427      17.234  26.479  32.259  1.00  0.00           C
ATOM  10379 3C31 POPEj 427      17.114  26.089  33.740  1.00  0.00           C
ATOM  10382 4C31 POPEj 427      15.934  26.819  34.399  1.00  0.00           C
ATOM  10385 5C31 POPEj 427      15.854  26.609  35.919  1.00  0.00           C
ATOM  10388 6C31 POPEj 427      14.694  27.369  36.569  1.00  0.00           C
ATOM  10392  NH3 POPEk 428       8.527  30.529  58.839  1.00  0.00           N
ATOM  10396  C12 POPEk 428       9.117  30.539  60.219  1.00  0.00           C
ATOM  10399  C11 POPEk 428       8.437  31.619  61.069  1.00  0.00           C
ATOM  10402  P   POPEk 428       7.887  34.149  60.989  1.00  0.00           P
ATOM  10403  O13 POPEk 428       6.916  33.819  62.061  1.00  0.00           O
ATOM  10404  O14 POPEk 428       9.097  34.949  61.310  1.00  0.00           O
ATOM  10405  O11 POPEk 428       7.056  34.719  59.770  1.00  0.00           O
ATOM  10406  O12 POPEk 428       8.416  32.829  60.319  1.00  0.00           O
ATOM  10407  C1  POPEk 428       7.616  35.169  58.540  1.00  0.00           C
ATOM  10410  C2  POPEk 428       7.537  34.109  57.420  1.00  0.00           C
ATOM  10412  O21 POPEk 428       8.636  34.359  56.529  1.00  0.00           O
ATOM  10413  C21 POPEk 428       9.687  33.589  56.711  1.00  0.00           C
ATOM  10414  O22 POPEk 428       9.707  32.569  57.400  1.00  0.00           O
ATOM  10415  C22 POPEk 428      10.907  34.179  55.980  1.00  0.00           C
ATOM  10418  C3  POPEk 428       6.226  34.149  56.599  1.00  0.00           C
ATOM  10421  O31 POPEk 428       6.217  33.069  55.630  1.00  0.00           O
ATOM  10422  C31 POPEk 428       6.486  33.389  54.370  1.00  0.00           C
ATOM  10423  O32 POPEk 428       6.787  34.499  53.951  1.00  0.00           O
ATOM  10424  C32 POPEk 428       6.407  32.119  53.520  1.00  0.00           C
ATOM  10427  C23 POPEk 428      10.686  35.539  55.279  1.00  0.00           C
ATOM  10430  C24 POPEk 428      10.297  35.419  53.799  1.00  0.00           C
ATOM  10433  C25 POPEk 428      11.513  35.269  52.860  1.00  0.00           C
ATOM  10436  C26 POPEk 428      11.344  36.079  51.560  1.00  0.00           C
ATOM  10439  C27 POPEk 428      12.583  36.019  50.649  1.00  0.00           C
ATOM  10442  C28 POPEk 428      12.704  37.199  49.669  1.00  0.00           C
ATOM  10445  C29 POPEk 428      11.513  37.319  48.750  1.00  0.00           C
ATOM  10447 0C21 POPEk 428      11.484  37.139  47.410  1.00  0.00           C
ATOM  10449 1C21 POPEk 428      12.634  36.779  46.509  1.00  0.00           C
ATOM  10452 2C21 POPEk 428      12.323  35.629  45.529  1.00  0.00           C
ATOM  10455 3C21 POPEk 428      11.167  35.899  44.539  1.00  0.00           C
ATOM  10458 4C21 POPEk 428      11.246  34.959  43.330  1.00  0.00           C
ATOM  10461 5C21 POPEk 428      10.157  35.109  42.270  1.00  0.00           C
ATOM  10464 6C21 POPEk 428      10.537  34.309  41.009  1.00  0.00           C
ATOM  10467 7C21 POPEk 428       9.436  34.199  39.949  1.00  0.00           C
ATOM  10470 8C21 POPEk 428       8.247  33.329  40.349  1.00  0.00           C
ATOM  10474  C33 POPEk 428       6.176  32.409  52.029  1.00  0.00           C
ATOM  10477  C34 POPEk 428       6.337  31.159  51.150  1.00  0.00           C
ATOM  10480  C35 POPEk 428       5.977  31.479  49.700  1.00  0.00           C
ATOM  10483  C36 POPEk 428       6.176  30.309  48.720  1.00  0.00           C
ATOM  10486  C37 POPEk 428       5.616  30.669  47.350  1.00  0.00           C
ATOM  10489  C38 POPEk 428       5.876  29.629  46.259  1.00  0.00           C
ATOM  10492  C39 POPEk 428       5.887  30.299  44.889  1.00  0.00           C
ATOM  10495 0C31 POPEk 428       5.767  29.329  43.720  1.00  0.00           C
ATOM  10498 1C31 POPEk 428       5.937  30.069  42.389  1.00  0.00           C
ATOM  10501 2C31 POPEk 428       5.607  29.209  41.170  1.00  0.00           C
ATOM  10504 3C31 POPEk 428       6.047  29.939  39.900  1.00  0.00           C
ATOM  10507 4C31 POPEk 428       5.096  29.709  38.720  1.00  0.00           C
ATOM  10510 5C31 POPEk 428       5.096  30.909  37.771  1.00  0.00           C
ATOM  10513 6C31 POPEk 428       3.957  30.829  36.759  1.00  0.00           C
ATOM  10517  NH3 POPEl 429      73.394  56.018  22.199  1.00  0.00           N
ATOM  10521  C12 POPEl 429      72.664  56.889  23.180  1.00  0.00           C
ATOM  10524  C11 POPEl 429      73.614  57.559  24.200  1.00  0.00           C
ATOM  10527  P   POPEl 429      73.404  60.099  23.740  1.00  0.00           P
ATOM  10528  O13 POPEl 429      74.814  60.469  23.969  1.00  0.00           O
ATOM  10529  O14 POPEl 429      73.034  59.859  22.339  1.00  0.00           O
ATOM  10530  O11 POPEl 429      72.464  61.218  24.340  1.00  0.00           O
ATOM  10531  O12 POPEl 429      73.074  58.819  24.620  1.00  0.00           O
ATOM  10532  C1  POPEl 429      73.094  62.219  25.160  1.00  0.00           C
ATOM  10535  C2  POPEl 429      72.064  62.789  26.149  1.00  0.00           C
ATOM  10537  O21 POPEl 429      72.764  63.759  26.969  1.00  0.00           O
ATOM  10538  C21 POPEl 429      71.984  64.679  27.459  1.00  0.00           C
ATOM  10539  O22 POPEl 429      70.773  64.759  27.280  1.00  0.00           O
ATOM  10540  C22 POPEl 429      72.824  65.709  28.209  1.00  0.00           C
ATOM  10543  C3  POPEl 429      71.404  61.649  26.990  1.00  0.00           C
ATOM  10546  O31 POPEl 429      71.524  61.819  28.419  1.00  0.00           O
ATOM  10547  C31 POPEl 429      72.644  61.329  28.919  1.00  0.00           C
ATOM  10548  O32 POPEl 429      73.534  60.789  28.300  1.00  0.00           O
ATOM  10549  C32 POPEl 429      72.644  61.469  30.440  1.00  0.00           C
ATOM  10552  C23 POPEl 429      71.953  66.699  29.030  1.00  0.00           C
ATOM  10555  C24 POPEl 429      72.483  66.979  30.440  1.00  0.00           C
ATOM  10558  C25 POPEl 429      72.584  65.719  31.299  1.00  0.00           C
ATOM  10561  C26 POPEl 429      72.794  66.009  32.790  1.00  0.00           C
ATOM  10564  C27 POPEl 429      73.164  64.719  33.540  1.00  0.00           C
ATOM  10567  C28 POPEl 429      73.294  64.919  35.060  1.00  0.00           C
ATOM  10570  C29 POPEl 429      73.644  63.599  35.709  1.00  0.00           C
ATOM  10572 0C21 POPEl 429      74.474  63.419  36.750  1.00  0.00           C
ATOM  10574 1C21 POPEl 429      75.134  64.509  37.569  1.00  0.00           C
ATOM  10577 2C21 POPEl 429      75.044  64.219  39.079  1.00  0.00           C
ATOM  10580 3C21 POPEl 429      76.264  63.459  39.629  1.00  0.00           C
ATOM  10583 4C21 POPEl 429      76.064  62.969  41.069  1.00  0.00           C
ATOM  10586 5C21 POPEl 429      75.304  61.639  41.160  1.00  0.00           C
ATOM  10589 6C21 POPEl 429      75.224  61.109  42.600  1.00  0.00           C
ATOM  10592 7C21 POPEl 429      74.654  59.689  42.709  1.00  0.00           C
ATOM  10595 8C21 POPEl 429      74.804  59.099  44.110  1.00  0.00           C
ATOM  10599  C33 POPEl 429      73.974  60.919  31.010  1.00  0.00           C
ATOM  10602  C34 POPEl 429      74.004  60.939  32.539  1.00  0.00           C
ATOM  10605  C35 POPEl 429      75.204  60.169  33.090  1.00  0.00           C
ATOM  10608  C36 POPEl 429      75.644  60.679  34.469  1.00  0.00           C
ATOM  10611  C37 POPEl 429      76.874  59.929  34.990  1.00  0.00           C
ATOM  10614  C38 POPEl 429      77.324  60.409  36.381  1.00  0.00           C
ATOM  10617  C39 POPEl 429      76.493  59.819  37.519  1.00  0.00           C
ATOM  10620 0C31 POPEl 429      76.813  58.349  37.819  1.00  0.00           C
ATOM  10623 1C31 POPEl 429      75.944  57.809  38.969  1.00  0.00           C
ATOM  10626 2C31 POPEl 429      76.414  56.459  39.539  1.00  0.00           C
ATOM  10629 3C31 POPEl 429      76.294  55.279  38.569  1.00  0.00           C
ATOM  10632 4C31 POPEl 429      76.314  53.939  39.319  1.00  0.00           C
ATOM  10635 5C31 POPEl 429      76.004  52.739  38.429  1.00  0.00           C
ATOM  10638 6C31 POPEl 429      75.914  51.419  39.211  1.00  0.00           C
ATOM  10642  NH3 POPEm 430      49.904  31.619  56.670  1.00  0.00           N
ATOM  10646  C12 POPEm 430      49.884  30.119  56.700  1.00  0.00           C
ATOM  10649  C11 POPEm 430      48.894  29.539  55.679  1.00  0.00           C
ATOM  10652  P   POPEm 430      48.814  27.019  54.930  1.00  0.00           P
ATOM  10653  O13 POPEm 430      48.494  25.739  55.620  1.00  0.00           O
ATOM  10654  O14 POPEm 430      48.104  27.329  53.680  1.00  0.00           O
ATOM  10655  O11 POPEm 430      50.394  27.089  54.660  1.00  0.00           O
ATOM  10656  O12 POPEm 430      48.654  28.179  55.989  1.00  0.00           O
ATOM  10657  C1  POPEm 430      50.894  27.149  53.309  1.00  0.00           C
ATOM  10660  C2  POPEm 430      52.184  28.019  53.209  1.00  0.00           C
ATOM  10662  O21 POPEm 430      52.124  28.819  52.010  1.00  0.00           O
ATOM  10663  C21 POPEm 430      53.134  29.659  51.829  1.00  0.00           C
ATOM  10664  O22 POPEm 430      53.944  29.989  52.680  1.00  0.00           O
ATOM  10665  C22 POPEm 430      53.234  30.059  50.349  1.00  0.00           C
ATOM  10668  C3  POPEm 430      53.494  27.189  53.279  1.00  0.00           C
ATOM  10671  O31 POPEm 430      53.774  26.509  52.039  1.00  0.00           O
ATOM  10672  C31 POPEm 430      53.604  25.199  52.020  1.00  0.00           C
ATOM  10673  O32 POPEm 430      53.254  24.519  52.969  1.00  0.00           O
ATOM  10674  C32 POPEm 430      53.954  24.689  50.630  1.00  0.00           C
ATOM  10677  C23 POPEm 430      54.654  29.769  49.800  1.00  0.00           C
ATOM  10680  C24 POPEm 430      54.974  30.349  48.410  1.00  0.00           C
ATOM  10683  C25 POPEm 430      54.044  29.899  47.290  1.00  0.00           C
ATOM  10686  C26 POPEm 430      53.354  31.089  46.590  1.00  0.00           C
ATOM  10689  C27 POPEm 430      52.484  30.649  45.410  1.00  0.00           C
ATOM  10692  C28 POPEm 430      51.684  31.819  44.809  1.00  0.00           C
ATOM  10695  C29 POPEm 430      50.644  31.309  43.850  1.00  0.00           C
ATOM  10697 0C21 POPEm 430      49.324  31.199  44.099  1.00  0.00           C
ATOM  10699 1C21 POPEm 430      48.604  31.629  45.349  1.00  0.00           C
ATOM  10702 2C21 POPEm 430      47.314  32.399  45.030  1.00  0.00           C
ATOM  10705 3C21 POPEm 430      47.514  33.639  44.160  1.00  0.00           C
ATOM  10708 4C21 POPEm 430      46.224  34.459  43.990  1.00  0.00           C
ATOM  10711 5C21 POPEm 430      46.284  35.339  42.740  1.00  0.00           C
ATOM  10714 6C21 POPEm 430      45.164  36.379  42.680  1.00  0.00           C
ATOM  10717 7C21 POPEm 430      45.204  37.169  41.369  1.00  0.00           C
ATOM  10720 8C21 POPEm 430      44.164  38.299  41.311  1.00  0.00           C
ATOM  10724  C33 POPEm 430      53.224  25.439  49.489  1.00  0.00           C
ATOM  10727  C34 POPEm 430      53.974  25.379  48.149  1.00  0.00           C
ATOM  10730  C35 POPEm 430      53.104  25.919  47.010  1.00  0.00           C
ATOM  10733  C36 POPEm 430      53.804  25.949  45.649  1.00  0.00           C
ATOM  10736  C37 POPEm 430      52.854  26.419  44.529  1.00  0.00           C
ATOM  10739  C38 POPEm 430      53.514  27.329  43.499  1.00  0.00           C
ATOM  10742  C39 POPEm 430      54.624  26.679  42.670  1.00  0.00           C
ATOM  10745 0C31 POPEm 430      55.404  27.759  41.899  1.00  0.00           C
ATOM  10748 1C31 POPEm 430      56.144  27.239  40.660  1.00  0.00           C
ATOM  10751 2C31 POPEm 430      57.624  26.909  40.929  1.00  0.00           C
ATOM  10754 3C31 POPEm 430      58.374  26.409  39.679  1.00  0.00           C
ATOM  10757 4C31 POPEm 430      58.304  27.409  38.520  1.00  0.00           C
ATOM  10760 5C31 POPEm 430      59.174  27.049  37.309  1.00  0.00           C
ATOM  10763 6C31 POPEm 430      59.004  28.029  36.150  1.00  0.00           C
ATOM  10767  NH3 POPEn 431      37.474 114.639  14.085  1.00  0.00           N
ATOM  10771  C12 POPEn 431      36.844 115.968  13.885  1.00  0.00           C
ATOM  10774  C11 POPEn 431      35.424 115.968  14.425  1.00  0.00           C
ATOM  10777  P   POPEn 431      33.404 117.559  14.584  1.00  0.00           P
ATOM  10778  O13 POPEn 431      32.974 118.809  13.934  1.00  0.00           O
ATOM  10779  O14 POPEn 431      32.474 116.428  14.465  1.00  0.00           O
ATOM  10780  O11 POPEn 431      33.774 117.829  16.084  1.00  0.00           O
ATOM  10781  O12 POPEn 431      34.814 117.179  13.994  1.00  0.00           O
ATOM  10782  C1  POPEn 431      33.284 118.928  16.834  1.00  0.00           C
ATOM  10785  C2  POPEn 431      34.284 119.208  17.975  1.00  0.00           C
ATOM  10787  O21 POPEn 431      33.634 120.009  18.984  1.00  0.00           O
ATOM  10788  C21 POPEn 431      33.524 119.378  20.149  1.00  0.00           C
ATOM  10789  O22 POPEn 431      33.674 118.188  20.329  1.00  0.00           O
ATOM  10790  C22 POPEn 431      33.274 120.418  21.240  1.00  0.00           C
ATOM  10793  C3  POPEn 431      35.574 119.929  17.494  1.00  0.00           C
ATOM  10796  O31 POPEn 431      36.484 120.029  18.595  1.00  0.00           O
ATOM  10797  C31 POPEn 431      37.764 120.238  18.294  1.00  0.00           C
ATOM  10798  O32 POPEn 431      38.254 120.209  17.185  1.00  0.00           O
ATOM  10799  C32 POPEn 431      38.534 120.448  19.604  1.00  0.00           C
ATOM  10802  C23 POPEn 431      33.054 119.868  22.669  1.00  0.00           C
ATOM  10805  C24 POPEn 431      33.024 120.989  23.719  1.00  0.00           C
ATOM  10808  C25 POPEn 431      32.644 120.548  25.149  1.00  0.00           C
ATOM  10811  C26 POPEn 431      32.074 121.689  26.000  1.00  0.00           C
ATOM  10814  C27 POPEn 431      31.514 121.179  27.339  1.00  0.00           C
ATOM  10817  C28 POPEn 431      31.014 122.298  28.279  1.00  0.00           C
ATOM  10820  C29 POPEn 431      32.144 122.988  29.000  1.00  0.00           C
ATOM  10822 0C21 POPEn 431      32.304 123.119  30.329  1.00  0.00           C
ATOM  10824 1C21 POPEn 431      31.384 122.649  31.439  1.00  0.00           C
ATOM  10827 2C21 POPEn 431      31.154 123.759  32.490  1.00  0.00           C
ATOM  10830 3C21 POPEn 431      30.134 124.828  32.039  1.00  0.00           C
ATOM  10833 4C21 POPEn 431      30.054 126.039  32.989  1.00  0.00           C
ATOM  10836 5C21 POPEn 431      29.694 125.698  34.450  1.00  0.00           C
ATOM  10839 6C21 POPEn 431      29.354 126.959  35.259  1.00  0.00           C
ATOM  10842 7C21 POPEn 431      29.134 126.708  36.759  1.00  0.00           C
ATOM  10845 8C21 POPEn 431      28.804 127.979  37.549  1.00  0.00           C
ATOM  10849  C33 POPEn 431      37.944 121.609  20.429  1.00  0.00           C
ATOM  10852  C34 POPEn 431      38.364 121.599  21.899  1.00  0.00           C
ATOM  10855  C35 POPEn 431      38.094 122.948  22.580  1.00  0.00           C
ATOM  10858  C36 POPEn 431      38.084 122.888  24.119  1.00  0.00           C
ATOM  10861  C37 POPEn 431      38.154 124.268  24.769  1.00  0.00           C
ATOM  10864  C38 POPEn 431      38.424 124.229  26.279  1.00  0.00           C
ATOM  10867  C39 POPEn 431      37.224 123.729  27.090  1.00  0.00           C
ATOM  10870 0C31 POPEn 431      37.244 124.249  28.530  1.00  0.00           C
ATOM  10873 1C31 POPEn 431      35.934 123.949  29.270  1.00  0.00           C
ATOM  10876 2C31 POPEn 431      35.834 124.699  30.610  1.00  0.00           C
ATOM  10879 3C31 POPEn 431      35.164 126.069  30.470  1.00  0.00           C
ATOM  10882 4C31 POPEn 431      35.084 126.789  31.830  1.00  0.00           C
ATOM  10885 5C31 POPEn 431      34.694 128.259  31.740  1.00  0.00           C
ATOM  10888 6C31 POPEn 431      34.724 128.939  33.099  1.00  0.00           C
ATOM  10892  NH3 POPEo 432      29.724   5.301  15.875  1.00  0.00           N
ATOM  10896  C12 POPEo 432      28.614   5.391  14.875  1.00  0.00           C
ATOM  10899  C11 POPEo 432      27.674   4.211  14.974  1.00  0.00           C
ATOM  10902  P   POPEo 432      25.854   3.131  13.524  1.00  0.00           P
ATOM  10903  O13 POPEo 432      24.704   3.962  13.915  1.00  0.00           O
ATOM  10904  O14 POPEo 432      25.794   2.462  12.214  1.00  0.00           O
ATOM  10905  O11 POPEo 432      26.074   2.031  14.625  1.00  0.00           O
ATOM  10906  O12 POPEo 432      27.184   3.981  13.655  1.00  0.00           O
ATOM  10907  C1  POPEo 432      24.954   1.291  15.144  1.00  0.00           C
ATOM  10910  C2  POPEo 432      24.684   1.581  16.644  1.00  0.00           C
ATOM  10912  O21 POPEo 432      25.914   1.471  17.395  1.00  0.00           O
ATOM  10913  C21 POPEo 432      26.164   2.471  18.235  1.00  0.00           C
ATOM  10914  O22 POPEo 432      25.524   3.481  18.375  1.00  0.00           O
ATOM  10915  C22 POPEo 432      27.344   2.031  19.114  1.00  0.00           C
ATOM  10918  C3  POPEo 432      23.654   0.561  17.204  1.00  0.00           C
ATOM  10921  O31 POPEo 432      22.754   1.172  18.135  1.00  0.00           O
ATOM  10922  C31 POPEo 432      23.214   1.471  19.334  1.00  0.00           C
ATOM  10923  O32 POPEo 432      24.194   0.991  19.880  1.00  0.00           O
ATOM  10924  C32 POPEo 432      22.214   2.451  19.950  1.00  0.00           C
ATOM  10927  C23 POPEo 432      28.144   3.232  19.674  1.00  0.00           C
ATOM  10930  C24 POPEo 432      29.314   2.791  20.559  1.00  0.00           C
ATOM  10933  C25 POPEo 432      28.914   2.141  21.889  1.00  0.00           C
ATOM  10936  C26 POPEo 432      28.014   2.982  22.829  1.00  0.00           C
ATOM  10939  C27 POPEo 432      28.054   2.422  24.260  1.00  0.00           C
ATOM  10942  C28 POPEo 432      27.354   3.311  25.319  1.00  0.00           C
ATOM  10945  C29 POPEo 432      25.854   3.292  25.310  1.00  0.00           C
ATOM  10947 0C21 POPEo 432      25.004   3.201  26.360  1.00  0.00           C
ATOM  10949 1C21 POPEo 432      25.334   3.111  27.829  1.00  0.00           C
ATOM  10952 2C21 POPEo 432      24.724   1.842  28.449  1.00  0.00           C
ATOM  10955 3C21 POPEo 432      24.944   1.732  29.979  1.00  0.00           C
ATOM  10958 4C21 POPEo 432      24.774   0.282  30.480  1.00  0.00           C
ATOM  10961 5C21 POPEo 432      26.064  -0.528  30.310  1.00  0.00           C
ATOM  10964 6C21 POPEo 432      25.864  -2.039  30.119  1.00  0.00           C
ATOM  10967 7C21 POPEo 432      27.194  -2.769  29.850  1.00  0.00           C
ATOM  10970 8C21 POPEo 432      27.024  -4.268  29.590  1.00  0.00           C
ATOM  10974  C33 POPEo 432      20.864   1.742  20.259  1.00  0.00           C
ATOM  10977  C34 POPEo 432      19.674   2.672  20.529  1.00  0.00           C
ATOM  10980  C35 POPEo 432      20.034   3.831  21.449  1.00  0.00           C
ATOM  10983  C36 POPEo 432      18.814   4.461  22.160  1.00  0.00           C
ATOM  10986  C37 POPEo 432      19.194   5.492  23.229  1.00  0.00           C
ATOM  10989  C38 POPEo 432      18.144   5.611  24.349  1.00  0.00           C
ATOM  10992  C39 POPEo 432      17.884   7.049  24.799  1.00  0.00           C
ATOM  10995 0C31 POPEo 432      17.294   7.119  26.219  1.00  0.00           C
ATOM  10998 1C31 POPEo 432      16.354   8.309  26.439  1.00  0.00           C
ATOM  11001 2C31 POPEo 432      15.774   8.339  27.859  1.00  0.00           C
ATOM  11004 3C31 POPEo 432      16.794   8.789  28.930  1.00  0.00           C
ATOM  11007 4C31 POPEo 432      16.544  10.219  29.430  1.00  0.00           C
ATOM  11010 5C31 POPEo 432      17.664  10.748  30.329  1.00  0.00           C
ATOM  11013 6C31 POPEo 432      17.454  12.199  30.759  1.00  0.00           C
ATOM  11017  NH3 POPEp 433      99.184  80.369  14.465  1.00  0.00           N
ATOM  11021  C12 POPEp 433      97.873  80.049  13.785  1.00  0.00           C
ATOM  11024  C11 POPEp 433      97.994  78.819  12.854  1.00  0.00           C
ATOM  11027  P   POPEp 433     100.193  77.459  13.285  1.00  0.00           P
ATOM  11028  O13 POPEp 433     100.464  76.369  12.314  1.00  0.00           O
ATOM  11029  O14 POPEp 433     100.784  78.809  13.074  1.00  0.00           O
ATOM  11030  O11 POPEp 433     100.574  76.959  14.745  1.00  0.00           O
ATOM  11031  O12 POPEp 433      98.633  77.699  13.475  1.00  0.00           O
ATOM  11032  C1  POPEp 433     101.884  77.299  15.184  1.00  0.00           C
ATOM  11035  C2  POPEp 433     102.133  76.839  16.625  1.00  0.00           C
ATOM  11037  O21 POPEp 433     101.173  77.509  17.444  1.00  0.00           O
ATOM  11038  C21 POPEp 433     100.804  76.849  18.524  1.00  0.00           C
ATOM  11039  O22 POPEp 433     101.114  75.699  18.814  1.00  0.00           O
ATOM  11040  C22 POPEp 433      99.864  77.749  19.314  1.00  0.00           C
ATOM  11043  C3  POPEp 433     103.563  77.219  17.094  1.00  0.00           C
ATOM  11046  O31 POPEp 433     103.693  77.119  18.535  1.00  0.00           O
ATOM  11047  C31 POPEp 433     104.524  78.029  19.055  1.00  0.00           C
ATOM  11048  O32 POPEp 433     105.273  78.729  18.414  1.00  0.00           O
ATOM  11049  C32 POPEp 433     104.454  77.969  20.580  1.00  0.00           C
ATOM  11052  C23 POPEp 433     100.184  77.879  20.819  1.00  0.00           C
ATOM  11055  C24 POPEp 433      98.883  77.879  21.630  1.00  0.00           C
ATOM  11058  C25 POPEp 433      99.092  78.289  23.090  1.00  0.00           C
ATOM  11061  C26 POPEp 433      99.163  77.079  24.019  1.00  0.00           C
ATOM  11064  C27 POPEp 433      99.134  77.479  25.499  1.00  0.00           C
ATOM  11067  C28 POPEp 433      99.174  76.268  26.449  1.00  0.00           C
ATOM  11070  C29 POPEp 433     100.513  75.579  26.389  1.00  0.00           C
ATOM  11072 0C21 POPEp 433     100.964  74.669  27.269  1.00  0.00           C
ATOM  11074 1C21 POPEp 433     100.224  74.149  28.470  1.00  0.00           C
ATOM  11077 2C21 POPEp 433     101.063  74.329  29.750  1.00  0.00           C
ATOM  11080 3C21 POPEp 433     100.574  73.439  30.910  1.00  0.00           C
ATOM  11083 4C21 POPEp 433     101.684  73.089  31.910  1.00  0.00           C
ATOM  11086 5C21 POPEp 433     101.903  74.149  33.000  1.00  0.00           C
ATOM  11089 6C21 POPEp 433     100.863  74.049  34.119  1.00  0.00           C
ATOM  11092 7C21 POPEp 433     101.114  75.029  35.259  1.00  0.00           C
ATOM  11095 8C21 POPEp 433     100.053  74.919  36.360  1.00  0.00           C
ATOM  11099  C33 POPEp 433     103.974  79.298  21.189  1.00  0.00           C
ATOM  11102  C34 POPEp 433     104.083  79.308  22.719  1.00  0.00           C
ATOM  11105  C35 POPEp 433     102.764  79.018  23.440  1.00  0.00           C
ATOM  11108  C36 POPEp 433     102.954  78.789  24.939  1.00  0.00           C
ATOM  11111  C37 POPEp 433     102.854  80.059  25.789  1.00  0.00           C
ATOM  11114  C38 POPEp 433     102.943  79.749  27.290  1.00  0.00           C
ATOM  11117  C39 POPEp 433     104.374  79.479  27.769  1.00  0.00           C
ATOM  11120 0C31 POPEp 433     104.454  78.409  28.879  1.00  0.00           C
ATOM  11123 1C31 POPEp 433     105.784  78.499  29.650  1.00  0.00           C
ATOM  11126 2C31 POPEp 433     106.052  77.339  30.621  1.00  0.00           C
ATOM  11129 3C31 POPEp 433     106.434  76.058  29.869  1.00  0.00           C
[truncated: 1,855,248 more chars]
