# Supplementary material for: Characterizing Membrane Association and Periplasmic Transfer of Bacterial Lipoproteins through Molecular Dynamics Simulations
Source: Structure. 2020 Apr 7;28(4):475–487.e3. doi: 10.1016/j.str.2020.01.012 (PMC7139219; doi:10.1016/j.str.2020.01.012)
Supplement: Data S1. Final Coordinates from Simulations (Y–Z), Related to Figure 3 [file mmc3.zip › Y-Z/YBHC-4-atomistic.pdb]

TITLE     Protein
REMARK    THIS IS A SIMULATION BOX
CRYST1  128.574  128.574  119.345  90.00  90.00  90.00 P 1           1
MODEL        1
ATOM      1  N   CYSTA   1      67.157  66.642  63.790  1.00  0.00           N
ATOM      3  CA  CYSTA   1      66.467  65.542  63.109  1.00  0.00           C
ATOM      5  C   CYSTA   1      67.217  64.232  63.210  1.00  0.00           C
ATOM      6  O   CYSTA   1      67.997  64.092  64.130  1.00  0.00           O
ATOM      7  CB  CYSTA   1      65.897  65.942  61.740  1.00  0.00           C
ATOM     10  SG  CYSTA   1      64.877  67.412  62.000  1.00  0.00           S
ATOM     11  C1  CYSTA   1      63.427  66.942  61.010  1.00  0.00           C
ATOM     14  CA1 CYSTA   1      68.387  67.122  63.580  1.00  0.00           C
ATOM     15  OA1 CYSTA   1      68.747  68.042  64.310  1.00  0.00           O
ATOM     16  CA2 CYSTA   1      69.337  66.602  62.540  1.00  0.00           C
ATOM     19  C11 CYSTA   1      63.557  67.182  59.489  1.00  0.00           C
ATOM     21  O11 CYSTA   1      64.547  66.352  58.860  1.00  0.00           O
ATOM     22  CX1 CYSTA   1      64.157  65.102  58.700  1.00  0.00           C
ATOM     23  OX1 CYSTA   1      63.327  64.512  59.370  1.00  0.00           O
ATOM     24  CX2 CYSTA   1      64.837  64.542  57.450  1.00  0.00           C
ATOM     27  C12 CYSTA   1      63.887  68.682  59.200  1.00  0.00           C
ATOM     30  O12 CYSTA   1      64.467  68.972  57.920  1.00  0.00           O
ATOM     31  CD1 CYSTA   1      63.557  69.072  56.950  1.00  0.00           C
ATOM     32  OD1 CYSTA   1      62.577  68.362  56.830  1.00  0.00           O
ATOM     33  CD2 CYSTA   1      63.847  70.352  56.190  1.00  0.00           C
ATOM     36  CA3 CYSTA   1      69.367  67.472  61.260  1.00  0.00           C
ATOM     39  CA4 CYSTA   1      69.617  66.632  60.010  1.00  0.00           C
ATOM     42  CA5 CYSTA   1      69.647  67.462  58.720  1.00  0.00           C
ATOM     45  CA6 CYSTA   1      71.037  67.882  58.239  1.00  0.00           C
ATOM     48  CA7 CYSTA   1      71.947  66.662  58.000  1.00  0.00           C
ATOM     51  CA8 CYSTA   1      72.957  66.892  56.880  1.00  0.00           C
ATOM     54  CA9 CYSTA   1      73.867  65.662  56.700  1.00  0.00           C
ATOM     57 0CA1 CYSTA   1      74.497  65.572  55.310  1.00  0.00           C
ATOM     60 1CA1 CYSTA   1      75.387  66.762  54.920  1.00  0.00           C
ATOM     63 2CA1 CYSTA   1      75.947  66.562  53.500  1.00  0.00           C
ATOM     66 3CA1 CYSTA   1      76.927  67.652  53.050  1.00  0.00           C
ATOM     69 4CA1 CYSTA   1      77.777  67.162  51.870  1.00  0.00           C
ATOM     72 5CA1 CYSTA   1      78.837  68.172  51.430  1.00  0.00           C
ATOM     75 6CA1 CYSTA   1      79.627  67.722  50.190  1.00  0.00           C
ATOM     79  CD3 CYSTA   1      62.907  70.572  55.000  1.00  0.00           C
ATOM     82  CD4 CYSTA   1      63.207  69.612  53.850  1.00  0.00           C
ATOM     85  CD5 CYSTA   1      62.637  70.112  52.520  1.00  0.00           C
ATOM     88  CD6 CYSTA   1      63.007  69.232  51.329  1.00  0.00           C
ATOM     91  CD7 CYSTA   1      62.577  69.892  50.020  1.00  0.00           C
ATOM     94  CD8 CYSTA   1      63.207  69.242  48.780  1.00  0.00           C
ATOM     97  CD9 CYSTA   1      62.787  67.782  48.580  1.00  0.00           C
ATOM    100 0CD1 CYSTA   1      61.377  67.622  48.000  1.00  0.00           C
ATOM    103 1CD1 CYSTA   1      60.847  66.192  48.160  1.00  0.00           C
ATOM    106 2CD1 CYSTA   1      59.427  66.012  47.600  1.00  0.00           C
ATOM    109 3CD1 CYSTA   1      58.697  64.762  48.150  1.00  0.00           C
ATOM    112 4CD1 CYSTA   1      59.317  63.422  47.720  1.00  0.00           C
ATOM    115 5CD1 CYSTA   1      58.567  62.192  48.250  1.00  0.00           C
ATOM    118 6CD1 CYSTA   1      58.887  60.922  47.450  1.00  0.00           C
ATOM    122  CX3 CYSTA   1      63.907  63.542  56.750  1.00  0.00           C
ATOM    125  CX4 CYSTA   1      63.977  63.622  55.230  1.00  0.00           C
ATOM    128  CX5 CYSTA   1      62.787  62.922  54.580  1.00  0.00           C
ATOM    131  CX6 CYSTA   1      62.777  61.392  54.780  1.00  0.00           C
ATOM    134  CX7 CYSTA   1      61.367  60.882  55.130  1.00  0.00           C
ATOM    137  CX8 CYSTA   1      61.287  59.352  55.240  1.00  0.00           C
ATOM    140  CX9 CYSTA   1      61.217  58.672  53.899  1.00  0.00           C
ATOM    142 0CX1 CYSTA   1      60.147  58.602  53.090  1.00  0.00           C
ATOM    144 1CX1 CYSTA   1      58.747  59.152  53.280  1.00  0.00           C
ATOM    147 2CX1 CYSTA   1      58.007  58.622  54.520  1.00  0.00           C
ATOM    150 3CX1 CYSTA   1      56.497  58.892  54.480  1.00  0.00           C
ATOM    153 4CX1 CYSTA   1      55.747  58.052  55.510  1.00  0.00           C
ATOM    156 5CX1 CYSTA   1      54.357  58.582  55.880  1.00  0.00           C
ATOM    159 6CX1 CYSTA   1      53.327  58.552  54.740  1.00  0.00           C
ATOM    162 7CX1 CYSTA   1      51.937  58.942  55.270  1.00  0.00           C
ATOM    165 8CX1 CYSTA   1      50.837  58.962  54.219  1.00  0.00           C
ATOM    169  N   SER A   2      67.047  63.232  62.319  1.00  0.00           N
ATOM    171  CA  SER A   2      67.967  62.092  62.310  1.00  0.00           C
ATOM    173  CB  SER A   2      69.447  62.562  62.230  1.00  0.00           C
ATOM    176  OG  SER A   2      70.357  61.502  61.969  1.00  0.00           O
ATOM    178  C   SER A   2      67.797  61.042  63.429  1.00  0.00           C
ATOM    179  O   SER A   2      66.947  61.162  64.289  1.00  0.00           O
ATOM    180  N   SER A   3      68.567  59.942  63.390  1.00  0.00           N
ATOM    182  CA  SER A   3      68.377  58.642  64.060  1.00  0.00           C
ATOM    184  CB  SER A   3      69.497  57.682  63.530  1.00  0.00           C
ATOM    187  OG  SER A   3      69.337  56.312  63.910  1.00  0.00           O
ATOM    189  C   SER A   3      68.257  58.582  65.620  1.00  0.00           C
ATOM    190  O   SER A   3      68.917  57.752  66.249  1.00  0.00           O
ATOM    191  N   THR A   4      67.367  59.382  66.270  1.00  0.00           N
ATOM    193  CA  THR A   4      66.817  59.272  67.649  1.00  0.00           C
ATOM    195  CB  THR A   4      67.597  59.992  68.740  1.00  0.00           C
ATOM    197  OG1 THR A   4      66.867  60.182  69.940  1.00  0.00           O
ATOM    199  CG2 THR A   4      68.807  59.132  69.120  1.00  0.00           C
ATOM    203  C   THR A   4      65.337  59.722  67.530  1.00  0.00           C
ATOM    204  O   THR A   4      65.097  60.002  66.380  1.00  0.00           O
ATOM    205  N   PRO A   5      64.227  59.822  68.329  1.00  0.00           N
ATOM    206  CD  PRO A   5      64.107  58.982  69.510  1.00  0.00           C
ATOM    209  CA  PRO A   5      62.867  59.932  67.710  1.00  0.00           C
ATOM    211  CB  PRO A   5      61.997  59.032  68.540  1.00  0.00           C
ATOM    214  CG  PRO A   5      63.037  58.032  69.010  1.00  0.00           C
ATOM    217  C   PRO A   5      62.107  61.242  67.410  1.00  0.00           C
ATOM    218  O   PRO A   5      62.487  61.892  66.470  1.00  0.00           O
ATOM    219  N   PRO A   6      61.037  61.752  67.940  1.00  0.00           N
ATOM    220  CD  PRO A   6      59.837  61.622  67.079  1.00  0.00           C
ATOM    223  CA  PRO A   6      61.197  63.182  68.160  1.00  0.00           C
ATOM    225  CB  PRO A   6      60.397  63.902  67.070  1.00  0.00           C
ATOM    228  CG  PRO A   6      59.187  63.012  66.950  1.00  0.00           C
ATOM    231  C   PRO A   6      60.687  63.412  69.530  1.00  0.00           C
ATOM    232  O   PRO A   6      59.687  62.832  69.940  1.00  0.00           O
ATOM    233  N   ASP A   7      61.497  64.202  70.210  1.00  0.00           N
ATOM    235  CA  ASP A   7      61.817  64.192  71.590  1.00  0.00           C
ATOM    237  CB  ASP A   7      61.617  62.802  72.279  1.00  0.00           C
ATOM    240  CG  ASP A   7      61.207  63.022  73.719  1.00  0.00           C
ATOM    241  OD1 ASP A   7      60.247  63.802  73.880  1.00  0.00           O
ATOM    242  OD2 ASP A   7      61.747  62.382  74.650  1.00  0.00           O
ATOM    243  C   ASP A   7      63.217  64.772  71.460  1.00  0.00           C
ATOM    244  O   ASP A   7      64.067  64.292  70.710  1.00  0.00           O
ATOM    245  N   GLN A   8      63.417  65.982  71.999  1.00  0.00           N
ATOM    247  CA  GLN A   8      64.167  67.022  71.300  1.00  0.00           C
ATOM    249  CB  GLN A   8      63.817  68.502  71.920  1.00  0.00           C
ATOM    252  CG  GLN A   8      63.287  69.942  71.420  1.00  0.00           C
ATOM    255  CD  GLN A   8      62.367  70.752  72.340  1.00  0.00           C
ATOM    256  OE1 GLN A   8      62.827  71.162  73.400  1.00  0.00           O
ATOM    257  NE2 GLN A   8      61.147  71.092  71.870  1.00  0.00           N
ATOM    260  C   GLN A   8      65.707  66.902  71.340  1.00  0.00           C
ATOM    261  O   GLN A   8      66.237  67.872  71.830  1.00  0.00           O
ATOM    262  N   ARG A   9      66.527  65.902  70.839  1.00  0.00           N
ATOM    264  CA  ARG A   9      67.977  66.092  71.099  1.00  0.00           C
ATOM    266  CB  ARG A   9      68.347  66.102  72.740  1.00  0.00           C
ATOM    269  CG  ARG A   9      67.367  66.212  74.050  1.00  0.00           C
ATOM    272  CD  ARG A   9      67.007  67.512  74.840  1.00  0.00           C
ATOM    275  NE  ARG A   9      66.067  67.212  76.010  1.00  0.00           N
ATOM    277  CZ  ARG A   9      66.007  67.742  77.230  1.00  0.00           C
ATOM    278  NH1 ARG A   9      66.987  67.902  78.080  1.00  0.00           N
ATOM    281  NH2 ARG A   9      64.897  68.212  77.730  1.00  0.00           N
ATOM    284  C   ARG A   9      69.217  65.542  70.230  1.00  0.00           C
ATOM    285  O   ARG A   9      70.117  66.212  70.710  1.00  0.00           O
ATOM    286  N   PRO A  10      69.787  64.722  69.180  1.00  0.00           N
ATOM    287  CD  PRO A  10      71.027  65.292  68.580  1.00  0.00           C
ATOM    290  CA  PRO A  10      69.177  63.962  68.060  1.00  0.00           C
ATOM    292  CB  PRO A  10      69.227  65.072  66.990  1.00  0.00           C
ATOM    295  CG  PRO A  10      70.607  65.722  67.170  1.00  0.00           C
ATOM    298  C   PRO A  10      69.997  62.722  67.450  1.00  0.00           C
ATOM    299  O   PRO A  10      70.137  61.732  68.149  1.00  0.00           O
ATOM    300  N   SER A  11      70.537  62.742  66.170  1.00  0.00           N
ATOM    302  CA  SER A  11      71.117  61.642  65.320  1.00  0.00           C
ATOM    304  CB  SER A  11      71.317  60.222  65.940  1.00  0.00           C
ATOM    307  OG  SER A  11      72.287  60.142  66.969  1.00  0.00           O
ATOM    309  C   SER A  11      72.387  61.962  64.469  1.00  0.00           C
ATOM    310  O   SER A  11      73.437  61.372  64.660  1.00  0.00           O
ATOM    311  N   ASP A  12      72.407  62.922  63.499  1.00  0.00           N
ATOM    313  CA  ASP A  12      73.617  63.422  62.810  1.00  0.00           C
ATOM    315  CB  ASP A  12      73.277  64.042  61.399  1.00  0.00           C
ATOM    318  CG  ASP A  12      74.457  64.572  60.560  1.00  0.00           C
ATOM    319  OD1 ASP A  12      74.527  65.822  60.390  1.00  0.00           O
ATOM    320  OD2 ASP A  12      75.277  63.762  60.070  1.00  0.00           O
ATOM    321  C   ASP A  12      74.377  64.392  63.720  1.00  0.00           C
ATOM    322  O   ASP A  12      74.887  65.452  63.370  1.00  0.00           O
ATOM    323  N   GLN A  13      74.397  64.022  64.999  1.00  0.00           N
ATOM    325  CA  GLN A  13      75.497  64.012  65.900  1.00  0.00           C
ATOM    327  CB  GLN A  13      75.187  62.852  66.870  1.00  0.00           C
ATOM    330  CG  GLN A  13      73.897  63.122  67.680  1.00  0.00           C
ATOM    333  CD  GLN A  13      73.697  62.102  68.800  1.00  0.00           C
ATOM    334  OE1 GLN A  13      74.487  61.202  69.060  1.00  0.00           O
ATOM    335  NE2 GLN A  13      72.557  62.232  69.520  1.00  0.00           N
ATOM    338  C   GLN A  13      76.877  63.792  65.310  1.00  0.00           C
ATOM    339  O   GLN A  13      77.187  62.722  64.780  1.00  0.00           O
ATOM    340  N   THR A  14      77.797  64.762  65.480  1.00  0.00           N
ATOM    342  CA  THR A  14      79.217  64.462  65.460  1.00  0.00           C
ATOM    344  CB  THR A  14      80.017  65.162  64.350  1.00  0.00           C
ATOM    346  OG1 THR A  14      80.197  66.572  64.480  1.00  0.00           O
ATOM    348  CG2 THR A  14      79.317  64.902  63.020  1.00  0.00           C
ATOM    352  C   THR A  14      79.657  64.802  66.850  1.00  0.00           C
ATOM    353  O   THR A  14      79.297  65.832  67.410  1.00  0.00           O
ATOM    354  N   ALA A  15      80.377  63.882  67.540  1.00  0.00           N
ATOM    356  CA  ALA A  15      80.687  64.142  68.940  1.00  0.00           C
ATOM    358  CB  ALA A  15      80.927  62.882  69.800  1.00  0.00           C
ATOM    362  C   ALA A  15      81.897  65.052  69.050  1.00  0.00           C
ATOM    363  O   ALA A  15      82.827  64.932  68.260  1.00  0.00           O
ATOM    364  N   PRO A  16      81.947  65.942  70.020  1.00  0.00           N
ATOM    365  CD  PRO A  16      83.127  66.762  70.220  1.00  0.00           C
ATOM    368  CA  PRO A  16      80.857  66.332  70.880  1.00  0.00           C
ATOM    370  CB  PRO A  16      81.607  66.852  72.100  1.00  0.00           C
ATOM    373  CG  PRO A  16      82.787  67.582  71.460  1.00  0.00           C
ATOM    376  C   PRO A  16      80.047  67.432  70.220  1.00  0.00           C
ATOM    377  O   PRO A  16      80.577  68.252  69.460  1.00  0.00           O
ATOM    378  N   GLY A  17      78.747  67.462  70.510  1.00  0.00           N
ATOM    380  CA  GLY A  17      77.857  68.492  70.010  1.00  0.00           C
ATOM    383  C   GLY A  17      78.057  69.852  70.650  1.00  0.00           C
ATOM    384  O   GLY A  17      79.147  70.422  70.740  1.00  0.00           O
ATOM    385  N   THR A  18      76.957  70.432  71.140  1.00  0.00           N
ATOM    387  CA  THR A  18      76.937  71.792  71.649  1.00  0.00           C
ATOM    389  CB  THR A  18      75.937  72.732  70.969  1.00  0.00           C
ATOM    391  OG1 THR A  18      74.567  72.442  71.230  1.00  0.00           O
ATOM    393  CG2 THR A  18      76.147  72.642  69.460  1.00  0.00           C
ATOM    397  C   THR A  18      76.677  71.752  73.130  1.00  0.00           C
ATOM    398  O   THR A  18      76.247  70.752  73.690  1.00  0.00           O
ATOM    399  N   SER A  19      76.897  72.882  73.820  1.00  0.00           N
ATOM    401  CA  SER A  19      76.577  73.042  75.230  1.00  0.00           C
ATOM    403  CB  SER A  19      77.147  74.372  75.770  1.00  0.00           C
ATOM    406  OG  SER A  19      78.497  74.502  75.310  1.00  0.00           O
ATOM    408  C   SER A  19      75.077  73.062  75.469  1.00  0.00           C
ATOM    409  O   SER A  19      74.597  72.952  76.600  1.00  0.00           O
ATOM    410  N   SER A  20      74.277  73.172  74.390  1.00  0.00           N
ATOM    412  CA  SER A  20      72.847  72.982  74.499  1.00  0.00           C
ATOM    414  CB  SER A  20      72.037  73.852  73.490  1.00  0.00           C
ATOM    417  OG  SER A  20      72.527  75.182  73.360  1.00  0.00           O
ATOM    419  C   SER A  20      72.457  71.542  74.200  1.00  0.00           C
ATOM    420  O   SER A  20      71.317  71.182  74.480  1.00  0.00           O
ATOM    421  N   ARG A  21      73.357  70.682  73.649  1.00  0.00           N
ATOM    423  CA  ARG A  21      73.027  69.432  72.969  1.00  0.00           C
ATOM    425  CB  ARG A  21      72.567  69.732  71.510  1.00  0.00           C
ATOM    428  CG  ARG A  21      71.657  68.682  70.839  1.00  0.00           C
ATOM    431  CD  ARG A  21      71.087  69.152  69.480  1.00  0.00           C
ATOM    434  NE  ARG A  21      69.877  68.342  69.130  1.00  0.00           N
ATOM    436  CZ  ARG A  21      68.787  68.752  68.480  1.00  0.00           C
ATOM    437  NH1 ARG A  21      68.707  69.962  67.990  1.00  0.00           N
ATOM    440  NH2 ARG A  21      67.727  67.982  68.280  1.00  0.00           N
ATOM    443  C   ARG A  21      74.267  68.522  72.950  1.00  0.00           C
ATOM    444  O   ARG A  21      74.887  68.362  71.890  1.00  0.00           O
ATOM    445  N   PRO A  22      74.737  67.962  74.070  1.00  0.00           N
ATOM    446  CD  PRO A  22      74.057  67.942  75.370  1.00  0.00           C
ATOM    449  CA  PRO A  22      75.997  67.262  74.130  1.00  0.00           C
ATOM    451  CB  PRO A  22      76.447  67.412  75.600  1.00  0.00           C
ATOM    454  CG  PRO A  22      75.177  67.732  76.400  1.00  0.00           C
ATOM    457  C   PRO A  22      75.857  65.802  73.730  1.00  0.00           C
ATOM    458  O   PRO A  22      74.927  65.102  74.130  1.00  0.00           O
ATOM    459  N   ILE A  23      76.797  65.342  72.899  1.00  0.00           N
ATOM    461  CA  ILE A  23      76.717  64.092  72.160  1.00  0.00           C
ATOM    463  CB  ILE A  23      76.897  64.382  70.670  1.00  0.00           C
ATOM    465  CG2 ILE A  23      77.117  63.092  69.859  1.00  0.00           C
ATOM    469  CG1 ILE A  23      75.747  65.242  70.070  1.00  0.00           C
ATOM    472  CD  ILE A  23      74.357  64.982  70.640  1.00  0.00           C
ATOM    476  C   ILE A  23      77.837  63.192  72.600  1.00  0.00           C
ATOM    477  O   ILE A  23      78.987  63.642  72.660  1.00  0.00           O
ATOM    478  N   LEU A  24      77.557  61.912  72.930  1.00  0.00           N
ATOM    480  CA  LEU A  24      78.547  60.872  73.179  1.00  0.00           C
ATOM    482  CB  LEU A  24      77.897  59.582  73.740  1.00  0.00           C
ATOM    485  CG  LEU A  24      77.057  59.792  74.999  1.00  0.00           C
ATOM    487  CD1 LEU A  24      76.357  58.492  75.399  1.00  0.00           C
ATOM    491  CD2 LEU A  24      77.897  60.332  76.169  1.00  0.00           C
ATOM    495  C   LEU A  24      79.357  60.482  71.960  1.00  0.00           C
ATOM    496  O   LEU A  24      78.857  60.382  70.850  1.00  0.00           O
ATOM    497  N   SER A  25      80.657  60.192  72.150  1.00  0.00           N
ATOM    499  CA  SER A  25      81.417  59.422  71.180  1.00  0.00           C
ATOM    501  CB  SER A  25      82.967  59.572  71.330  1.00  0.00           C
ATOM    504  OG  SER A  25      83.517  58.812  72.410  1.00  0.00           O
ATOM    506  C   SER A  25      81.037  57.942  71.240  1.00  0.00           C
ATOM    507  O   SER A  25      80.347  57.492  72.150  1.00  0.00           O
ATOM    508  N   ALA A  26      81.527  57.122  70.279  1.00  0.00           N
ATOM    510  CA  ALA A  26      81.357  55.682  70.310  1.00  0.00           C
ATOM    512  CB  ALA A  26      82.057  55.112  69.060  1.00  0.00           C
ATOM    516  C   ALA A  26      81.927  55.032  71.560  1.00  0.00           C
ATOM    517  O   ALA A  26      81.287  54.222  72.230  1.00  0.00           O
ATOM    518  N   LYS A  27      83.137  55.452  71.970  1.00  0.00           N
ATOM    520  CA  LYS A  27      83.787  55.022  73.190  1.00  0.00           C
ATOM    522  CB  LYS A  27      85.197  55.652  73.290  1.00  0.00           C
ATOM    525  CG  LYS A  27      86.067  55.052  74.410  1.00  0.00           C
ATOM    528  CD  LYS A  27      86.067  53.522  74.309  1.00  0.00           C
ATOM    531  CE  LYS A  27      87.177  52.812  75.070  1.00  0.00           C
ATOM    534  NZ  LYS A  27      87.067  53.122  76.499  1.00  0.00           N
ATOM    538  C   LYS A  27      83.007  55.382  74.440  1.00  0.00           C
ATOM    539  O   LYS A  27      82.917  54.632  75.410  1.00  0.00           O
ATOM    540  N   GLU A  28      82.377  56.572  74.440  1.00  0.00           N
ATOM    542  CA  GLU A  28      81.507  56.982  75.520  1.00  0.00           C
ATOM    544  CB  GLU A  28      81.277  58.492  75.500  1.00  0.00           C
ATOM    547  CG  GLU A  28      82.567  59.302  75.790  1.00  0.00           C
ATOM    550  CD  GLU A  28      82.327  60.782  75.580  1.00  0.00           C
ATOM    551  OE1 GLU A  28      81.707  61.132  74.530  1.00  0.00           O
ATOM    552  OE2 GLU A  28      82.737  61.612  76.420  1.00  0.00           O
ATOM    553  C   GLU A  28      80.167  56.232  75.530  1.00  0.00           C
ATOM    554  O   GLU A  28      79.537  56.072  76.570  1.00  0.00           O
ATOM    555  N   ALA A  29      79.727  55.702  74.400  1.00  0.00           N
ATOM    557  CA  ALA A  29      78.467  55.012  74.300  1.00  0.00           C
ATOM    559  CB  ALA A  29      77.977  55.172  72.860  1.00  0.00           C
ATOM    563  C   ALA A  29      78.527  53.532  74.660  1.00  0.00           C
ATOM    564  O   ALA A  29      77.477  52.922  74.859  1.00  0.00           O
ATOM    565  N   GLN A  30      79.737  52.972  74.859  1.00  0.00           N
ATOM    567  CA  GLN A  30      79.937  51.582  75.220  1.00  0.00           C
ATOM    569  CB  GLN A  30      81.407  51.132  75.020  1.00  0.00           C
ATOM    572  CG  GLN A  30      81.907  51.082  73.560  1.00  0.00           C
ATOM    575  CD  GLN A  30      83.407  50.762  73.480  1.00  0.00           C
ATOM    576  OE1 GLN A  30      84.237  51.522  72.969  1.00  0.00           O
ATOM    577  NE2 GLN A  30      83.837  49.612  74.029  1.00  0.00           N
ATOM    580  C   GLN A  30      79.577  51.262  76.669  1.00  0.00           C
ATOM    581  O   GLN A  30      79.417  50.102  77.040  1.00  0.00           O
ATOM    582  N   ASN A  31      79.447  52.292  77.510  1.00  0.00           N
ATOM    584  CA  ASN A  31      79.087  52.142  78.910  1.00  0.00           C
ATOM    586  CB  ASN A  31      79.867  53.142  79.800  1.00  0.00           C
ATOM    589  CG  ASN A  31      81.377  52.902  79.730  1.00  0.00           C
ATOM    590  OD1 ASN A  31      81.927  52.012  79.090  1.00  0.00           O
ATOM    591  ND2 ASN A  31      82.127  53.792  80.430  1.00  0.00           N
ATOM    594  C   ASN A  31      77.587  52.362  79.090  1.00  0.00           C
ATOM    595  O   ASN A  31      77.077  52.342  80.210  1.00  0.00           O
ATOM    596  N   PHE A  32      76.837  52.582  77.990  1.00  0.00           N
ATOM    598  CA  PHE A  32      75.437  52.952  78.020  1.00  0.00           C
ATOM    600  CB  PHE A  32      75.177  54.422  77.639  1.00  0.00           C
ATOM    603  CG  PHE A  32      75.897  55.362  78.560  1.00  0.00           C
ATOM    604  CD1 PHE A  32      75.627  55.372  79.940  1.00  0.00           C
ATOM    606  CE1 PHE A  32      76.297  56.262  80.790  1.00  0.00           C
ATOM    608  CZ  PHE A  32      77.187  57.202  80.260  1.00  0.00           C
ATOM    610  CD2 PHE A  32      76.807  56.292  78.050  1.00  0.00           C
ATOM    612  CE2 PHE A  32      77.437  57.222  78.880  1.00  0.00           C
ATOM    614  C   PHE A  32      74.657  52.032  77.110  1.00  0.00           C
ATOM    615  O   PHE A  32      74.027  52.422  76.130  1.00  0.00           O
ATOM    616  N   ASP A  33      74.697  50.742  77.469  1.00  0.00           N
ATOM    618  CA  ASP A  33      73.887  49.692  76.910  1.00  0.00           C
ATOM    620  CB  ASP A  33      74.697  48.852  75.860  1.00  0.00           C
ATOM    623  CG  ASP A  33      75.887  48.062  76.380  1.00  0.00           C
ATOM    624  OD1 ASP A  33      76.117  48.042  77.620  1.00  0.00           O
ATOM    625  OD2 ASP A  33      76.557  47.432  75.510  1.00  0.00           O
ATOM    626  C   ASP A  33      73.297  48.922  78.090  1.00  0.00           C
ATOM    627  O   ASP A  33      73.637  49.162  79.260  1.00  0.00           O
ATOM    628  N   ALA A  34      72.297  48.062  77.840  1.00  0.00           N
ATOM    630  CA  ALA A  34      71.407  47.542  78.870  1.00  0.00           C
ATOM    632  CB  ALA A  34      70.297  46.712  78.210  1.00  0.00           C
ATOM    636  C   ALA A  34      72.067  46.732  79.960  1.00  0.00           C
ATOM    637  O   ALA A  34      71.717  46.852  81.130  1.00  0.00           O
ATOM    638  N   GLN A  35      73.077  45.922  79.579  1.00  0.00           N
ATOM    640  CA  GLN A  35      73.867  45.112  80.490  1.00  0.00           C
ATOM    642  CB  GLN A  35      74.937  44.262  79.750  1.00  0.00           C
ATOM    645  CG  GLN A  35      75.927  45.012  78.820  1.00  0.00           C
ATOM    648  CD  GLN A  35      76.857  44.022  78.109  1.00  0.00           C
ATOM    649  OE1 GLN A  35      76.727  43.702  76.929  1.00  0.00           O
ATOM    650  NE2 GLN A  35      77.777  43.412  78.889  1.00  0.00           N
ATOM    653  C   GLN A  35      74.547  45.922  81.560  1.00  0.00           C
ATOM    654  O   GLN A  35      74.477  45.582  82.740  1.00  0.00           O
ATOM    655  N   HIS A  36      75.117  47.102  81.190  1.00  0.00           N
ATOM    657  CA  HIS A  36      75.507  48.112  82.139  1.00  0.00           C
ATOM    659  CB  HIS A  36      76.157  49.362  81.480  1.00  0.00           C
ATOM    662  ND1 HIS A  36      77.907  48.542  79.829  1.00  0.00           N
ATOM    664  CG  HIS A  36      77.557  49.112  81.029  1.00  0.00           C
ATOM    665  CE1 HIS A  36      79.257  48.592  79.750  1.00  0.00           C
ATOM    667  NE2 HIS A  36      79.797  49.182  80.810  1.00  0.00           N
ATOM    668  CD2 HIS A  36      78.717  49.522  81.610  1.00  0.00           C
ATOM    670  C   HIS A  36      74.337  48.512  83.010  1.00  0.00           C
ATOM    671  O   HIS A  36      74.377  48.302  84.219  1.00  0.00           O
ATOM    672  N   TYR A  37      73.237  49.072  82.469  1.00  0.00           N
ATOM    674  CA  TYR A  37      72.157  49.692  83.260  1.00  0.00           C
ATOM    676  CB  TYR A  37      71.007  50.242  82.380  1.00  0.00           C
ATOM    679  CG  TYR A  37      71.307  51.642  81.900  1.00  0.00           C
ATOM    680  CD1 TYR A  37      72.207  51.862  80.850  1.00  0.00           C
ATOM    682  CE1 TYR A  37      72.427  53.152  80.360  1.00  0.00           C
ATOM    684  CZ  TYR A  37      71.777  54.242  80.940  1.00  0.00           C
ATOM    685  OH  TYR A  37      72.007  55.542  80.450  1.00  0.00           O
ATOM    687  CD2 TYR A  37      70.637  52.742  82.460  1.00  0.00           C
ATOM    689  CE2 TYR A  37      70.877  54.042  81.990  1.00  0.00           C
ATOM    691  C   TYR A  37      71.577  48.772  84.320  1.00  0.00           C
ATOM    692  O   TYR A  37      71.207  49.192  85.419  1.00  0.00           O
ATOM    693  N   PHE A  38      71.527  47.482  83.980  1.00  0.00           N
ATOM    695  CA  PHE A  38      71.017  46.392  84.770  1.00  0.00           C
ATOM    697  CB  PHE A  38      70.307  45.382  83.850  1.00  0.00           C
ATOM    700  CG  PHE A  38      69.057  45.942  83.240  1.00  0.00           C
ATOM    701  CD1 PHE A  38      68.367  47.072  83.740  1.00  0.00           C
ATOM    703  CE1 PHE A  38      67.157  47.472  83.179  1.00  0.00           C
ATOM    705  CZ  PHE A  38      66.627  46.762  82.100  1.00  0.00           C
ATOM    707  CD2 PHE A  38      68.507  45.242  82.160  1.00  0.00           C
ATOM    709  CE2 PHE A  38      67.297  45.642  81.590  1.00  0.00           C
ATOM    711  C   PHE A  38      72.067  45.642  85.559  1.00  0.00           C
ATOM    712  O   PHE A  38      71.767  44.612  86.180  1.00  0.00           O
ATOM    713  N   ALA A  39      73.297  46.162  85.620  1.00  0.00           N
ATOM    715  CA  ALA A  39      74.367  45.622  86.410  1.00  0.00           C
ATOM    717  CB  ALA A  39      75.577  46.552  86.340  1.00  0.00           C
ATOM    721  C   ALA A  39      74.037  45.352  87.870  1.00  0.00           C
ATOM    722  O   ALA A  39      73.287  46.052  88.550  1.00  0.00           O
ATOM    723  N   SER A  40      74.597  44.252  88.380  1.00  0.00           N
ATOM    725  CA  SER A  40      74.557  43.892  89.770  1.00  0.00           C
ATOM    727  CB  SER A  40      74.807  42.382  89.960  1.00  0.00           C
ATOM    730  OG  SER A  40      75.997  42.052  89.260  1.00  0.00           O
ATOM    732  C   SER A  40      75.587  44.702  90.539  1.00  0.00           C
ATOM    733  O   SER A  40      76.507  45.282  89.980  1.00  0.00           O
ATOM    734  N   LEU A  41      75.407  44.812  91.870  1.00  0.00           N
ATOM    736  CA  LEU A  41      76.377  45.452  92.730  1.00  0.00           C
ATOM    738  CB  LEU A  41      75.617  46.492  93.599  1.00  0.00           C
ATOM    741  CG  LEU A  41      76.507  47.392  94.470  1.00  0.00           C
ATOM    743  CD1 LEU A  41      77.607  48.022  93.620  1.00  0.00           C
ATOM    747  CD2 LEU A  41      75.677  48.492  95.120  1.00  0.00           C
ATOM    751  C   LEU A  41      77.107  44.432  93.590  1.00  0.00           C
ATOM    752  O   LEU A  41      78.037  44.772  94.320  1.00  0.00           O
ATOM    753  N   THR A  42      76.757  43.142  93.490  1.00  0.00           N
ATOM    755  CA  THR A  42      77.447  42.102  94.260  1.00  0.00           C
ATOM    757  CB  THR A  42      76.597  40.872  94.550  1.00  0.00           C
ATOM    759  OG1 THR A  42      75.377  41.212  95.190  1.00  0.00           O
ATOM    761  CG2 THR A  42      77.337  39.902  95.480  1.00  0.00           C
ATOM    765  C   THR A  42      78.597  41.572  93.440  1.00  0.00           C
ATOM    766  O   THR A  42      78.317  41.092  92.340  1.00  0.00           O
ATOM    767  N   PRO A  43      79.857  41.572  93.830  1.00  0.00           N
ATOM    768  CD  PRO A  43      80.337  42.102  95.100  1.00  0.00           C
ATOM    771  CA  PRO A  43      80.907  40.922  93.059  1.00  0.00           C
ATOM    773  CB  PRO A  43      82.217  41.272  93.800  1.00  0.00           C
ATOM    776  CG  PRO A  43      81.847  42.252  94.919  1.00  0.00           C
ATOM    779  C   PRO A  43      80.667  39.422  92.829  1.00  0.00           C
ATOM    780  O   PRO A  43      80.287  38.702  93.760  1.00  0.00           O
ATOM    781  N   GLY A  44      80.857  38.912  91.600  1.00  0.00           N
ATOM    783  CA  GLY A  44      80.617  37.502  91.270  1.00  0.00           C
ATOM    786  C   GLY A  44      79.217  37.212  90.829  1.00  0.00           C
ATOM    787  O   GLY A  44      78.817  36.062  90.630  1.00  0.00           O
ATOM    788  N   ALA A  45      78.457  38.292  90.640  1.00  0.00           N
ATOM    790  CA  ALA A  45      77.117  38.272  90.160  1.00  0.00           C
ATOM    792  CB  ALA A  45      76.257  39.202  91.029  1.00  0.00           C
ATOM    796  C   ALA A  45      77.127  38.842  88.770  1.00  0.00           C
ATOM    797  O   ALA A  45      77.717  39.882  88.529  1.00  0.00           O
ATOM    798  N   ALA A  46      76.427  38.202  87.829  1.00  0.00           N
ATOM    800  CA  ALA A  46      76.237  38.782  86.520  1.00  0.00           C
ATOM    802  CB  ALA A  46      75.777  37.682  85.550  1.00  0.00           C
ATOM    806  C   ALA A  46      75.227  39.912  86.579  1.00  0.00           C
ATOM    807  O   ALA A  46      74.427  39.972  87.520  1.00  0.00           O
ATOM    808  N   ALA A  47      75.217  40.812  85.580  1.00  0.00           N
ATOM    810  CA  ALA A  47      74.107  41.712  85.310  1.00  0.00           C
ATOM    812  CB  ALA A  47      74.427  42.612  84.090  1.00  0.00           C
ATOM    816  C   ALA A  47      72.777  40.992  85.100  1.00  0.00           C
ATOM    817  O   ALA A  47      72.727  39.852  84.639  1.00  0.00           O
ATOM    818  N   TRP A  48      71.647  41.662  85.469  1.00  0.00           N
ATOM    820  CA  TRP A  48      70.307  41.132  85.270  1.00  0.00           C
ATOM    822  CB  TRP A  48      69.207  41.922  86.050  1.00  0.00           C
ATOM    825  CG  TRP A  48      67.757  41.612  85.770  1.00  0.00           C
ATOM    826  CD1 TRP A  48      67.177  40.372  85.889  1.00  0.00           C
ATOM    828  NE1 TRP A  48      65.827  40.462  85.609  1.00  0.00           N
ATOM    830  CE2 TRP A  48      65.507  41.742  85.310  1.00  0.00           C
ATOM    831  CD2 TRP A  48      66.697  42.502  85.370  1.00  0.00           C
ATOM    832  CE3 TRP A  48      66.637  43.862  85.050  1.00  0.00           C
ATOM    834  CZ3 TRP A  48      65.417  44.412  84.660  1.00  0.00           C
ATOM    836  CZ2 TRP A  48      64.287  42.292  84.960  1.00  0.00           C
ATOM    838  CH2 TRP A  48      64.257  43.642  84.600  1.00  0.00           C
ATOM    840  C   TRP A  48      69.977  41.032  83.800  1.00  0.00           C
ATOM    841  O   TRP A  48      70.087  42.002  83.059  1.00  0.00           O
ATOM    842  N   ASN A  49      69.567  39.822  83.360  1.00  0.00           N
ATOM    844  CA  ASN A  49      69.297  39.542  81.980  1.00  0.00           C
ATOM    846  CB  ASN A  49      70.447  38.632  81.450  1.00  0.00           C
ATOM    849  CG  ASN A  49      70.257  38.422  79.969  1.00  0.00           C
ATOM    850  OD1 ASN A  49      69.587  39.252  79.359  1.00  0.00           O
ATOM    851  ND2 ASN A  49      70.737  37.312  79.380  1.00  0.00           N
ATOM    854  C   ASN A  49      67.917  38.882  81.880  1.00  0.00           C
ATOM    855  O   ASN A  49      67.837  37.652  81.820  1.00  0.00           O
ATOM    856  N   PRO A  50      66.797  39.622  81.949  1.00  0.00           N
ATOM    857  CD  PRO A  50      66.757  41.082  81.960  1.00  0.00           C
ATOM    860  CA  PRO A  50      65.467  39.032  81.970  1.00  0.00           C
ATOM    862  CB  PRO A  50      64.527  40.202  82.240  1.00  0.00           C
ATOM    865  CG  PRO A  50      65.277  41.422  81.730  1.00  0.00           C
ATOM    868  C   PRO A  50      65.047  38.312  80.710  1.00  0.00           C
ATOM    869  O   PRO A  50      64.897  38.912  79.650  1.00  0.00           O
ATOM    870  N   SER A  51      64.757  37.012  80.870  1.00  0.00           N
ATOM    872  CA  SER A  51      63.997  36.262  79.890  1.00  0.00           C
ATOM    874  CB  SER A  51      63.897  34.752  80.249  1.00  0.00           C
ATOM    877  OG  SER A  51      63.287  34.442  81.510  1.00  0.00           O
ATOM    879  C   SER A  51      62.607  36.872  79.680  1.00  0.00           C
ATOM    880  O   SER A  51      61.987  37.232  80.690  1.00  0.00           O
ATOM    881  N   PRO A  52      62.107  37.022  78.430  1.00  0.00           N
ATOM    882  CD  PRO A  52      62.727  36.412  77.260  1.00  0.00           C
ATOM    885  CA  PRO A  52      60.787  37.562  78.109  1.00  0.00           C
ATOM    887  CB  PRO A  52      60.587  37.342  76.590  1.00  0.00           C
ATOM    890  CG  PRO A  52      61.947  36.892  76.040  1.00  0.00           C
ATOM    893  C   PRO A  52      59.637  36.992  78.929  1.00  0.00           C
ATOM    894  O   PRO A  52      59.717  35.852  79.410  1.00  0.00           O
ATOM    895  N   ILE A  53      58.547  37.752  79.090  1.00  0.00           N
ATOM    897  CA  ILE A  53      57.357  37.322  79.790  1.00  0.00           C
ATOM    899  CB  ILE A  53      56.387  38.482  79.999  1.00  0.00           C
ATOM    901  CG2 ILE A  53      55.087  37.972  80.679  1.00  0.00           C
ATOM    905  CG1 ILE A  53      57.047  39.622  80.810  1.00  0.00           C
ATOM    908  CD  ILE A  53      56.207  40.902  80.829  1.00  0.00           C
ATOM    912  C   ILE A  53      56.687  36.162  79.070  1.00  0.00           C
ATOM    913  O   ILE A  53      56.347  36.212  77.890  1.00  0.00           O
ATOM    914  N   THR A  54      56.497  35.042  79.790  1.00  0.00           N
ATOM    916  CA  THR A  54      56.107  33.762  79.219  1.00  0.00           C
ATOM    918  CB  THR A  54      57.147  32.672  79.480  1.00  0.00           C
ATOM    920  OG1 THR A  54      58.437  33.052  79.050  1.00  0.00           O
ATOM    922  CG2 THR A  54      56.767  31.422  78.680  1.00  0.00           C
ATOM    926  C   THR A  54      54.857  33.362  79.950  1.00  0.00           C
ATOM    927  O   THR A  54      54.857  33.242  81.180  1.00  0.00           O
ATOM    928  N   LEU A  55      53.737  33.112  79.250  1.00  0.00           N
ATOM    930  CA  LEU A  55      52.457  32.902  79.910  1.00  0.00           C
ATOM    932  CB  LEU A  55      51.347  33.632  79.120  1.00  0.00           C
ATOM    935  CG  LEU A  55      51.647  35.112  78.830  1.00  0.00           C
ATOM    937  CD1 LEU A  55      50.537  35.662  77.950  1.00  0.00           C
ATOM    941  CD2 LEU A  55      51.747  35.952  80.109  1.00  0.00           C
ATOM    945  C   LEU A  55      52.117  31.412  80.130  1.00  0.00           C
ATOM    946  O   LEU A  55      52.387  30.582  79.260  1.00  0.00           O
ATOM    947  N   PRO A  56      51.607  31.002  81.300  1.00  0.00           N
ATOM    948  CD  PRO A  56      50.957  31.932  82.240  1.00  0.00           C
ATOM    951  CA  PRO A  56      51.237  29.622  81.600  1.00  0.00           C
ATOM    953  CB  PRO A  56      50.777  29.712  83.059  1.00  0.00           C
ATOM    956  CG  PRO A  56      50.057  31.052  83.109  1.00  0.00           C
ATOM    959  C   PRO A  56      50.107  29.122  80.720  1.00  0.00           C
ATOM    960  O   PRO A  56      49.427  29.922  80.090  1.00  0.00           O
ATOM    961  N   ALA A  57      49.867  27.802  80.660  1.00  0.00           N
ATOM    963  CA  ALA A  57      48.717  27.272  79.950  1.00  0.00           C
ATOM    965  CB  ALA A  57      48.817  25.742  79.870  1.00  0.00           C
ATOM    969  C   ALA A  57      47.397  27.652  80.609  1.00  0.00           C
ATOM    970  O   ALA A  57      46.407  27.962  79.940  1.00  0.00           O
ATOM    971  N   GLN A  58      47.397  27.652  81.960  1.00  0.00           N
ATOM    973  CA  GLN A  58      46.327  28.092  82.810  1.00  0.00           C
ATOM    975  CB  GLN A  58      45.787  26.892  83.630  1.00  0.00           C
ATOM    978  CG  GLN A  58      44.867  25.952  82.829  1.00  0.00           C
ATOM    981  CD  GLN A  58      43.577  26.682  82.469  1.00  0.00           C
ATOM    982  OE1 GLN A  58      42.797  27.072  83.329  1.00  0.00           O
ATOM    983  NE2 GLN A  58      43.327  26.852  81.149  1.00  0.00           N
ATOM    986  C   GLN A  58      46.797  29.152  83.789  1.00  0.00           C
ATOM    987  O   GLN A  58      47.647  28.842  84.620  1.00  0.00           O
ATOM    988  N   PRO A  59      46.337  30.402  83.789  1.00  0.00           N
ATOM    989  CD  PRO A  59      45.297  30.892  82.890  1.00  0.00           C
ATOM    992  CA  PRO A  59      46.597  31.322  84.890  1.00  0.00           C
ATOM    994  CB  PRO A  59      45.927  32.632  84.420  1.00  0.00           C
ATOM    997  CG  PRO A  59      44.777  32.172  83.529  1.00  0.00           C
ATOM   1000  C   PRO A  59      46.077  30.832  86.249  1.00  0.00           C
ATOM   1001  O   PRO A  59      45.177  29.992  86.280  1.00  0.00           O
ATOM   1002  N   ASP A  60      46.617  31.342  87.370  1.00  0.00           N
ATOM   1004  CA  ASP A  60      46.167  31.052  88.730  1.00  0.00           C
ATOM   1006  CB  ASP A  60      47.307  31.442  89.709  1.00  0.00           C
ATOM   1009  CG  ASP A  60      48.547  30.572  89.579  1.00  0.00           C
ATOM   1010  OD1 ASP A  60      48.447  29.332  89.810  1.00  0.00           O
ATOM   1011  OD2 ASP A  60      49.637  31.172  89.359  1.00  0.00           O
ATOM   1012  C   ASP A  60      44.897  31.852  89.100  1.00  0.00           C
ATOM   1013  O   ASP A  60      44.097  31.482  89.969  1.00  0.00           O
ATOM   1014  N   PHE A  61      44.677  32.992  88.400  1.00  0.00           N
ATOM   1016  CA  PHE A  61      43.517  33.852  88.599  1.00  0.00           C
ATOM   1018  CB  PHE A  61      43.827  35.032  89.569  1.00  0.00           C
ATOM   1021  CG  PHE A  61      44.287  34.532  90.910  1.00  0.00           C
ATOM   1022  CD1 PHE A  61      43.337  34.102  91.850  1.00  0.00           C
ATOM   1024  CE1 PHE A  61      43.737  33.582  93.090  1.00  0.00           C
ATOM   1026  CZ  PHE A  61      45.087  33.522  93.410  1.00  0.00           C
ATOM   1028  CD2 PHE A  61      45.647  34.472  91.249  1.00  0.00           C
ATOM   1030  CE2 PHE A  61      46.057  33.962  92.490  1.00  0.00           C
ATOM   1032  C   PHE A  61      43.047  34.452  87.270  1.00  0.00           C
ATOM   1033  O   PHE A  61      43.837  34.672  86.350  1.00  0.00           O
ATOM   1034  N   VAL A  62      41.737  34.722  87.130  1.00  0.00           N
ATOM   1036  CA  VAL A  62      41.167  35.422  85.990  1.00  0.00           C
ATOM   1038  CB  VAL A  62      40.287  34.542  85.100  1.00  0.00           C
ATOM   1040  CG1 VAL A  62      39.727  35.322  83.900  1.00  0.00           C
ATOM   1044  CG2 VAL A  62      41.077  33.322  84.600  1.00  0.00           C
ATOM   1048  C   VAL A  62      40.317  36.552  86.520  1.00  0.00           C
ATOM   1049  O   VAL A  62      39.417  36.342  87.320  1.00  0.00           O
ATOM   1050  N   VAL A  63      40.597  37.782  86.070  1.00  0.00           N
ATOM   1052  CA  VAL A  63      39.767  38.932  86.330  1.00  0.00           C
ATOM   1054  CB  VAL A  63      40.577  40.192  86.600  1.00  0.00           C
ATOM   1056  CG1 VAL A  63      39.637  41.372  86.940  1.00  0.00           C
ATOM   1060  CG2 VAL A  63      41.527  39.922  87.770  1.00  0.00           C
ATOM   1064  C   VAL A  63      38.857  39.122  85.130  1.00  0.00           C
ATOM   1065  O   VAL A  63      39.297  39.042  83.980  1.00  0.00           O
ATOM   1066  N   GLY A  64      37.557  39.332  85.350  1.00  0.00           N
ATOM   1068  CA  GLY A  64      36.627  39.462  84.260  1.00  0.00           C
ATOM   1071  C   GLY A  64      35.337  40.002  84.779  1.00  0.00           C
ATOM   1072  O   GLY A  64      35.217  40.222  85.990  1.00  0.00           O
ATOM   1073  N   PRO A  65      34.347  40.232  83.910  1.00  0.00           N
ATOM   1074  CD  PRO A  65      34.477  39.902  82.480  1.00  0.00           C
ATOM   1077  CA  PRO A  65      32.967  40.472  84.300  1.00  0.00           C
ATOM   1079  CB  PRO A  65      32.207  40.702  82.969  1.00  0.00           C
ATOM   1082  CG  PRO A  65      33.127  40.202  81.830  1.00  0.00           C
ATOM   1085  C   PRO A  65      32.367  39.322  85.100  1.00  0.00           C
ATOM   1086  O   PRO A  65      32.627  38.172  84.779  1.00  0.00           O
ATOM   1087  N   ALA A  66      31.547  39.602  86.130  1.00  0.00           N
ATOM   1089  CA  ALA A  66      30.847  38.582  86.890  1.00  0.00           C
ATOM   1091  CB  ALA A  66      29.927  39.242  87.930  1.00  0.00           C
ATOM   1095  C   ALA A  66      30.007  37.622  86.050  1.00  0.00           C
ATOM   1096  O   ALA A  66      29.317  38.012  85.120  1.00  0.00           O
ATOM   1097  N   GLY A  67      30.047  36.312  86.380  1.00  0.00           N
ATOM   1099  CA  GLY A  67      29.147  35.312  85.790  1.00  0.00           C
ATOM   1102  C   GLY A  67      29.577  34.802  84.449  1.00  0.00           C
ATOM   1103  O   GLY A  67      28.847  34.072  83.780  1.00  0.00           O
ATOM   1104  N   THR A  68      30.797  35.182  84.050  1.00  0.00           N
ATOM   1106  CA  THR A  68      31.457  34.742  82.850  1.00  0.00           C
ATOM   1108  CB  THR A  68      32.337  35.842  82.270  1.00  0.00           C
ATOM   1110  OG1 THR A  68      31.557  37.002  81.999  1.00  0.00           O
ATOM   1112  CG2 THR A  68      32.977  35.402  80.950  1.00  0.00           C
ATOM   1116  C   THR A  68      32.327  33.572  83.240  1.00  0.00           C
ATOM   1117  O   THR A  68      32.987  33.612  84.280  1.00  0.00           O
ATOM   1118  N   GLN A  69      32.357  32.502  82.419  1.00  0.00           N
ATOM   1120  CA  GLN A  69      33.127  31.292  82.700  1.00  0.00           C
ATOM   1122  CB  GLN A  69      33.027  30.212  81.570  1.00  0.00           C
ATOM   1125  CG  GLN A  69      31.617  29.642  81.350  1.00  0.00           C
ATOM   1128  CD  GLN A  69      31.567  28.382  80.460  1.00  0.00           C
ATOM   1129  OE1 GLN A  69      32.557  27.702  80.139  1.00  0.00           O
ATOM   1130  NE2 GLN A  69      30.317  28.062  80.039  1.00  0.00           N
ATOM   1133  C   GLN A  69      34.607  31.502  82.990  1.00  0.00           C
ATOM   1134  O   GLN A  69      35.337  32.192  82.270  1.00  0.00           O
ATOM   1135  N   GLY A  70      35.087  30.872  84.070  1.00  0.00           N
ATOM   1137  CA  GLY A  70      36.487  30.852  84.460  1.00  0.00           C
ATOM   1140  C   GLY A  70      36.957  32.082  85.179  1.00  0.00           C
ATOM   1141  O   GLY A  70      38.097  32.132  85.630  1.00  0.00           O
ATOM   1142  N   VAL A  71      36.087  33.102  85.329  1.00  0.00           N
ATOM   1144  CA  VAL A  71      36.367  34.292  86.099  1.00  0.00           C
ATOM   1146  CB  VAL A  71      35.387  35.422  85.819  1.00  0.00           C
ATOM   1148  CG1 VAL A  71      35.677  36.672  86.680  1.00  0.00           C
ATOM   1152  CG2 VAL A  71      35.547  35.812  84.340  1.00  0.00           C
ATOM   1156  C   VAL A  71      36.397  34.032  87.590  1.00  0.00           C
ATOM   1157  O   VAL A  71      35.417  33.582  88.179  1.00  0.00           O
ATOM   1158  N   THR A  72      37.517  34.372  88.249  1.00  0.00           N
ATOM   1160  CA  THR A  72      37.697  34.112  89.670  1.00  0.00           C
ATOM   1162  CB  THR A  72      39.037  33.462  90.030  1.00  0.00           C
ATOM   1164  OG1 THR A  72      40.217  34.252  89.870  1.00  0.00           O
ATOM   1166  CG2 THR A  72      39.217  32.262  89.110  1.00  0.00           C
ATOM   1170  C   THR A  72      37.537  35.372  90.469  1.00  0.00           C
ATOM   1171  O   THR A  72      37.277  35.312  91.669  1.00  0.00           O
ATOM   1172  N   HIS A  73      37.667  36.552  89.829  1.00  0.00           N
ATOM   1174  CA  HIS A  73      37.567  37.822  90.520  1.00  0.00           C
ATOM   1176  CB  HIS A  73      38.937  38.292  91.050  1.00  0.00           C
ATOM   1179  ND1 HIS A  73      40.467  36.472  91.940  1.00  0.00           N
ATOM   1181  CG  HIS A  73      39.477  37.402  92.130  1.00  0.00           C
ATOM   1182  CE1 HIS A  73      40.857  36.042  93.170  1.00  0.00           C
ATOM   1184  NE2 HIS A  73      40.157  36.612  94.130  1.00  0.00           N
ATOM   1185  CD2 HIS A  73      39.287  37.462  93.480  1.00  0.00           C
ATOM   1187  C   HIS A  73      36.977  38.912  89.650  1.00  0.00           C
ATOM   1188  O   HIS A  73      37.187  38.942  88.440  1.00  0.00           O
ATOM   1189  N   THR A  74      36.217  39.862  90.230  1.00  0.00           N
ATOM   1191  CA  THR A  74      35.587  40.902  89.429  1.00  0.00           C
ATOM   1193  CB  THR A  74      34.117  41.132  89.770  1.00  0.00           C
ATOM   1195  OG1 THR A  74      33.907  41.322  91.160  1.00  0.00           O
ATOM   1197  CG2 THR A  74      33.367  39.852  89.359  1.00  0.00           C
ATOM   1201  C   THR A  74      36.317  42.212  89.520  1.00  0.00           C
ATOM   1202  O   THR A  74      35.977  43.172  88.830  1.00  0.00           O
ATOM   1203  N   THR A  75      37.397  42.272  90.340  1.00  0.00           N
ATOM   1205  CA  THR A  75      38.307  43.412  90.399  1.00  0.00           C
ATOM   1207  CB  THR A  75      38.147  44.332  91.620  1.00  0.00           C
ATOM   1209  OG1 THR A  75      38.347  43.662  92.860  1.00  0.00           O
ATOM   1211  CG2 THR A  75      36.727  44.922  91.640  1.00  0.00           C
ATOM   1215  C   THR A  75      39.737  42.902  90.360  1.00  0.00           C
ATOM   1216  O   THR A  75      40.047  41.822  90.870  1.00  0.00           O
ATOM   1217  N   ILE A  76      40.657  43.682  89.750  1.00  0.00           N
ATOM   1219  CA  ILE A  76      42.067  43.332  89.660  1.00  0.00           C
ATOM   1221  CB  ILE A  76      42.837  44.262  88.730  1.00  0.00           C
ATOM   1223  CG2 ILE A  76      44.347  43.892  88.710  1.00  0.00           C
ATOM   1227  CG1 ILE A  76      42.217  44.212  87.310  1.00  0.00           C
ATOM   1230  CD  ILE A  76      42.837  45.202  86.330  1.00  0.00           C
ATOM   1234  C   ILE A  76      42.737  43.212  91.020  1.00  0.00           C
ATOM   1235  O   ILE A  76      43.497  42.282  91.289  1.00  0.00           O
ATOM   1236  N   GLN A  77      42.427  44.142  91.940  1.00  0.00           N
ATOM   1238  CA  GLN A  77      42.967  44.142  93.280  1.00  0.00           C
ATOM   1240  CB  GLN A  77      42.487  45.402  94.029  1.00  0.00           C
ATOM   1243  CG  GLN A  77      43.197  45.662  95.370  1.00  0.00           C
ATOM   1246  CD  GLN A  77      44.687  45.872  95.179  1.00  0.00           C
ATOM   1247  OE1 GLN A  77      45.037  46.752  94.400  1.00  0.00           O
ATOM   1248  NE2 GLN A  77      45.567  45.092  95.839  1.00  0.00           N
ATOM   1251  C   GLN A  77      42.627  42.892  94.079  1.00  0.00           C
ATOM   1252  O   GLN A  77      43.467  42.342  94.779  1.00  0.00           O
ATOM   1253  N   ALA A  78      41.387  42.372  93.970  1.00  0.00           N
ATOM   1255  CA  ALA A  78      40.957  41.172  94.650  1.00  0.00           C
ATOM   1257  CB  ALA A  78      39.457  40.942  94.380  1.00  0.00           C
ATOM   1261  C   ALA A  78      41.757  39.932  94.260  1.00  0.00           C
ATOM   1262  O   ALA A  78      42.087  39.122  95.139  1.00  0.00           O
ATOM   1263  N   ALA A  79      42.067  39.782  92.950  1.00  0.00           N
ATOM   1265  CA  ALA A  79      43.007  38.802  92.430  1.00  0.00           C
ATOM   1267  CB  ALA A  79      42.987  38.852  90.889  1.00  0.00           C
ATOM   1271  C   ALA A  79      44.437  38.972  92.930  1.00  0.00           C
ATOM   1272  O   ALA A  79      45.077  38.002  93.329  1.00  0.00           O
ATOM   1273  N   VAL A  80      44.967  40.212  92.960  1.00  0.00           N
ATOM   1275  CA  VAL A  80      46.277  40.532  93.500  1.00  0.00           C
ATOM   1277  CB  VAL A  80      46.617  42.002  93.240  1.00  0.00           C
ATOM   1279  CG1 VAL A  80      47.867  42.472  94.010  1.00  0.00           C
ATOM   1283  CG2 VAL A  80      46.867  42.212  91.740  1.00  0.00           C
ATOM   1287  C   VAL A  80      46.397  40.142  94.969  1.00  0.00           C
ATOM   1288  O   VAL A  80      47.307  39.432  95.390  1.00  0.00           O
ATOM   1289  N   ASP A  81      45.367  40.472  95.790  1.00  0.00           N
ATOM   1291  CA  ASP A  81      45.247  40.002  97.150  1.00  0.00           C
ATOM   1293  CB  ASP A  81      43.967  40.542  97.829  1.00  0.00           C
ATOM   1296  CG  ASP A  81      43.967  42.032  98.100  1.00  0.00           C
ATOM   1297  OD1 ASP A  81      44.877  42.762  97.639  1.00  0.00           O
ATOM   1298  OD2 ASP A  81      42.997  42.442  98.789  1.00  0.00           O
ATOM   1299  C   ASP A  81      45.207  38.492  97.290  1.00  0.00           C
ATOM   1300  O   ASP A  81      45.907  37.932  98.130  1.00  0.00           O
ATOM   1301  N   ALA A  82      44.427  37.792  96.460  1.00  0.00           N
ATOM   1303  CA  ALA A  82      44.367  36.352  96.450  1.00  0.00           C
ATOM   1305  CB  ALA A  82      43.357  35.922  95.380  1.00  0.00           C
ATOM   1309  C   ALA A  82      45.697  35.672  96.180  1.00  0.00           C
ATOM   1310  O   ALA A  82      46.047  34.682  96.830  1.00  0.00           O
ATOM   1311  N   ALA A  83      46.477  36.202  95.230  1.00  0.00           N
ATOM   1313  CA  ALA A  83      47.847  35.792  94.999  1.00  0.00           C
ATOM   1315  CB  ALA A  83      48.377  36.522  93.749  1.00  0.00           C
ATOM   1319  C   ALA A  83      48.787  36.042  96.180  1.00  0.00           C
ATOM   1320  O   ALA A  83      49.507  35.152  96.610  1.00  0.00           O
ATOM   1321  N   ILE A  84      48.777  37.262  96.750  1.00  0.00           N
ATOM   1323  CA  ILE A  84      49.677  37.662  97.829  1.00  0.00           C
ATOM   1325  CB  ILE A  84      49.617  39.172  98.070  1.00  0.00           C
ATOM   1327  CG2 ILE A  84      50.357  39.592  99.359  1.00  0.00           C
ATOM   1331  CG1 ILE A  84      50.167  39.932  96.820  1.00  0.00           C
ATOM   1334  CD  ILE A  84      51.667  39.792  96.560  1.00  0.00           C
ATOM   1338  C   ILE A  84      49.507  36.872  99.120  1.00  0.00           C
ATOM   1339  O   ILE A  84      50.497  36.482  99.740  1.00  0.00           O
ATOM   1340  N   ILE A  85      48.257  36.562  99.510  1.00  0.00           N
ATOM   1342  CA  ILE A  85      47.937  35.802 100.720  1.00  0.00           C
ATOM   1344  CB  ILE A  85      46.457  35.802 101.109  1.00  0.00           C
ATOM   1346  CG2 ILE A  85      46.037  37.252 101.470  1.00  0.00           C
ATOM   1350  CG1 ILE A  85      45.547  35.152 100.039  1.00  0.00           C
ATOM   1353  CD  ILE A  85      44.177  34.742 100.600  1.00  0.00           C
ATOM   1357  C   ILE A  85      48.407  34.352 100.710  1.00  0.00           C
ATOM   1358  O   ILE A  85      48.497  33.722 101.760  1.00  0.00           O
ATOM   1359  N   LYS A  86      48.747  33.792  99.520  1.00  0.00           N
ATOM   1361  CA  LYS A  86      49.417  32.512  99.429  1.00  0.00           C
ATOM   1363  CB  LYS A  86      49.627  32.002  97.980  1.00  0.00           C
ATOM   1366  CG  LYS A  86      48.327  31.772  97.190  1.00  0.00           C
ATOM   1369  CD  LYS A  86      48.557  30.882  95.950  1.00  0.00           C
ATOM   1372  CE  LYS A  86      47.367  30.882  94.960  1.00  0.00           C
ATOM   1375  NZ  LYS A  86      47.717  30.232  93.669  1.00  0.00           N
ATOM   1379  C   LYS A  86      50.767  32.492 100.139  1.00  0.00           C
ATOM   1380  O   LYS A  86      51.157  31.492 100.730  1.00  0.00           O
ATOM   1381  N   ARG A  87      51.527  33.602 100.090  1.00  0.00           N
ATOM   1383  CA  ARG A  87      52.827  33.732 100.730  1.00  0.00           C
ATOM   1385  CB  ARG A  87      52.837  33.492 102.279  1.00  0.00           C
ATOM   1388  CG  ARG A  87      51.717  34.232 103.039  1.00  0.00           C
ATOM   1391  CD  ARG A  87      51.677  35.752 102.810  1.00  0.00           C
ATOM   1394  NE  ARG A  87      50.397  36.212 103.410  1.00  0.00           N
ATOM   1396  CZ  ARG A  87      49.917  37.452 103.420  1.00  0.00           C
ATOM   1397  NH1 ARG A  87      50.597  38.482 102.960  1.00  0.00           N
ATOM   1400  NH2 ARG A  87      48.707  37.582 103.920  1.00  0.00           N
ATOM   1403  C   ARG A  87      53.857  32.842 100.050  1.00  0.00           C
ATOM   1404  O   ARG A  87      54.737  32.252 100.690  1.00  0.00           O
ATOM   1405  N   THR A  88      53.747  32.682  98.730  1.00  0.00           N
ATOM   1407  CA  THR A  88      54.507  31.722  97.960  1.00  0.00           C
ATOM   1409  CB  THR A  88      53.657  30.962  96.940  1.00  0.00           C
ATOM   1411  OG1 THR A  88      54.417  30.022  96.200  1.00  0.00           O
ATOM   1413  CG2 THR A  88      53.007  31.902  95.920  1.00  0.00           C
ATOM   1417  C   THR A  88      55.677  32.432  97.320  1.00  0.00           C
ATOM   1418  O   THR A  88      55.577  33.602  96.929  1.00  0.00           O
ATOM   1419  N   ASN A  89      56.817  31.742  97.209  1.00  0.00           N
ATOM   1421  CA  ASN A  89      57.957  32.222  96.450  1.00  0.00           C
ATOM   1423  CB  ASN A  89      59.247  31.482  96.900  1.00  0.00           C
ATOM   1426  CG  ASN A  89      59.567  31.662  98.389  1.00  0.00           C
ATOM   1427  OD1 ASN A  89      58.967  32.372  99.190  1.00  0.00           O
ATOM   1428  ND2 ASN A  89      60.617  30.912  98.810  1.00  0.00           N
ATOM   1431  C   ASN A  89      57.757  32.032  94.940  1.00  0.00           C
ATOM   1432  O   ASN A  89      58.377  32.692  94.120  1.00  0.00           O
ATOM   1433  N   LYS A  90      56.837  31.132  94.520  1.00  0.00           N
ATOM   1435  CA  LYS A  90      56.437  31.032  93.130  1.00  0.00           C
ATOM   1437  CB  LYS A  90      55.577  29.792  92.770  1.00  0.00           C
ATOM   1440  CG  LYS A  90      56.437  28.542  92.510  1.00  0.00           C
ATOM   1443  CD  LYS A  90      55.617  27.242  92.340  1.00  0.00           C
ATOM   1446  CE  LYS A  90      54.787  27.162  91.060  1.00  0.00           C
ATOM   1449  NZ  LYS A  90      55.637  27.262  89.859  1.00  0.00           N
ATOM   1453  C   LYS A  90      55.827  32.292  92.530  1.00  0.00           C
ATOM   1454  O   LYS A  90      55.107  33.062  93.160  1.00  0.00           O
ATOM   1455  N   ARG A  91      56.137  32.502  91.240  1.00  0.00           N
ATOM   1457  CA  ARG A  91      55.457  33.412  90.360  1.00  0.00           C
ATOM   1459  CB  ARG A  91      56.197  33.522  88.999  1.00  0.00           C
ATOM   1462  CG  ARG A  91      55.537  34.452  87.960  1.00  0.00           C
ATOM   1465  CD  ARG A  91      56.427  34.792  86.750  1.00  0.00           C
ATOM   1468  NE  ARG A  91      57.587  35.632  87.200  1.00  0.00           N
ATOM   1470  CZ  ARG A  91      57.497  36.892  87.609  1.00  0.00           C
ATOM   1471  NH1 ARG A  91      56.397  37.602  87.620  1.00  0.00           N
ATOM   1474  NH2 ARG A  91      58.597  37.482  88.010  1.00  0.00           N
ATOM   1477  C   ARG A  91      54.007  33.022  90.190  1.00  0.00           C
ATOM   1478  O   ARG A  91      53.667  31.842  90.190  1.00  0.00           O
ATOM   1479  N   GLN A  92      53.127  34.022  90.090  1.00  0.00           N
ATOM   1481  CA  GLN A  92      51.707  33.792  89.969  1.00  0.00           C
ATOM   1483  CB  GLN A  92      50.957  34.112  91.280  1.00  0.00           C
ATOM   1486  CG  GLN A  92      51.357  33.122  92.390  1.00  0.00           C
ATOM   1489  CD  GLN A  92      50.557  33.452  93.640  1.00  0.00           C
ATOM   1490  OE1 GLN A  92      49.437  32.972  93.800  1.00  0.00           O
ATOM   1491  NE2 GLN A  92      51.147  34.292  94.520  1.00  0.00           N
ATOM   1494  C   GLN A  92      51.137  34.632  88.870  1.00  0.00           C
ATOM   1495  O   GLN A  92      51.567  35.762  88.630  1.00  0.00           O
ATOM   1496  N   TYR A  93      50.177  34.052  88.150  1.00  0.00           N
ATOM   1498  CA  TYR A  93      49.687  34.612  86.910  1.00  0.00           C
ATOM   1500  CB  TYR A  93      49.907  33.622  85.749  1.00  0.00           C
ATOM   1503  CG  TYR A  93      51.387  33.462  85.440  1.00  0.00           C
ATOM   1504  CD1 TYR A  93      52.127  32.402  85.980  1.00  0.00           C
ATOM   1506  CE1 TYR A  93      53.467  32.202  85.600  1.00  0.00           C
ATOM   1508  CZ  TYR A  93      54.067  33.062  84.670  1.00  0.00           C
ATOM   1509  OH  TYR A  93      55.407  32.872  84.270  1.00  0.00           O
ATOM   1511  CD2 TYR A  93      51.997  34.312  84.499  1.00  0.00           C
ATOM   1513  CE2 TYR A  93      53.337  34.122  84.120  1.00  0.00           C
ATOM   1515  C   TYR A  93      48.217  34.992  86.999  1.00  0.00           C
ATOM   1516  O   TYR A  93      47.337  34.182  87.290  1.00  0.00           O
ATOM   1517  N   ILE A  94      47.937  36.282  86.750  1.00  0.00           N
ATOM   1519  CA  ILE A  94      46.607  36.852  86.760  1.00  0.00           C
ATOM   1521  CB  ILE A  94      46.517  38.042  87.730  1.00  0.00           C
ATOM   1523  CG2 ILE A  94      45.067  38.572  87.740  1.00  0.00           C
ATOM   1527  CG1 ILE A  94      47.007  37.672  89.149  1.00  0.00           C
ATOM   1530  CD  ILE A  94      47.147  38.862  90.100  1.00  0.00           C
ATOM   1534  C   ILE A  94      46.267  37.292  85.340  1.00  0.00           C
ATOM   1535  O   ILE A  94      46.867  38.202  84.779  1.00  0.00           O
ATOM   1536  N   ALA A  95      45.267  36.652  84.709  1.00  0.00           N
ATOM   1538  CA  ALA A  95      44.797  37.032  83.389  1.00  0.00           C
ATOM   1540  CB  ALA A  95      44.347  35.782  82.620  1.00  0.00           C
ATOM   1544  C   ALA A  95      43.647  38.012  83.520  1.00  0.00           C
ATOM   1545  O   ALA A  95      42.777  37.852  84.370  1.00  0.00           O
ATOM   1546  N   VAL A  96      43.597  39.062  82.679  1.00  0.00           N
ATOM   1548  CA  VAL A  96      42.547  40.062  82.749  1.00  0.00           C
ATOM   1550  CB  VAL A  96      43.107  41.452  83.050  1.00  0.00           C
ATOM   1552  CG1 VAL A  96      41.947  42.452  83.230  1.00  0.00           C
ATOM   1556  CG2 VAL A  96      43.947  41.392  84.340  1.00  0.00           C
ATOM   1560  C   VAL A  96      41.797  40.042  81.440  1.00  0.00           C
ATOM   1561  O   VAL A  96      42.337  40.292  80.360  1.00  0.00           O
ATOM   1562  N   MET A  97      40.497  39.712  81.490  1.00  0.00           N
ATOM   1564  CA  MET A  97      39.607  39.772  80.360  1.00  0.00           C
ATOM   1566  CB  MET A  97      38.237  39.102  80.660  1.00  0.00           C
ATOM   1569  CG  MET A  97      38.357  37.592  80.969  1.00  0.00           C
ATOM   1572  SD  MET A  97      36.777  36.742  81.210  1.00  0.00           S
ATOM   1573  CE  MET A  97      36.217  36.842  79.490  1.00  0.00           C
ATOM   1577  C   MET A  97      39.377  41.192  79.810  1.00  0.00           C
ATOM   1578  O   MET A  97      39.407  42.142  80.590  1.00  0.00           O
ATOM   1579  N   PRO A  98      39.167  41.382  78.510  1.00  0.00           N
ATOM   1580  CD  PRO A  98      39.347  40.342  77.490  1.00  0.00           C
ATOM   1583  CA  PRO A  98      38.637  42.602  77.919  1.00  0.00           C
ATOM   1585  CB  PRO A  98      38.177  42.192  76.510  1.00  0.00           C
ATOM   1588  CG  PRO A  98      39.117  41.042  76.160  1.00  0.00           C
ATOM   1591  C   PRO A  98      37.537  43.302  78.700  1.00  0.00           C
ATOM   1592  O   PRO A  98      36.607  42.642  79.169  1.00  0.00           O
ATOM   1593  N   GLY A  99      37.637  44.622  78.840  1.00  0.00           N
ATOM   1595  CA  GLY A  99      36.717  45.372  79.680  1.00  0.00           C
ATOM   1598  C   GLY A  99      37.397  46.462  80.430  1.00  0.00           C
ATOM   1599  O   GLY A  99      38.617  46.562  80.550  1.00  0.00           O
ATOM   1600  N   GLU A 100      36.567  47.352  80.980  1.00  0.00           N
ATOM   1602  CA  GLU A 100      36.987  48.512  81.719  1.00  0.00           C
ATOM   1604  CB  GLU A 100      36.107  49.712  81.280  1.00  0.00           C
ATOM   1607  CG  GLU A 100      36.497  50.352  79.910  1.00  0.00           C
ATOM   1610  CD  GLU A 100      36.247  49.532  78.640  1.00  0.00           C
ATOM   1611  OE1 GLU A 100      35.077  49.112  78.430  1.00  0.00           O
ATOM   1612  OE2 GLU A 100      37.187  49.422  77.790  1.00  0.00           O
ATOM   1613  C   GLU A 100      36.927  48.292  83.230  1.00  0.00           C
ATOM   1614  O   GLU A 100      35.877  48.072  83.840  1.00  0.00           O
ATOM   1615  N   TYR A 101      38.107  48.362  83.889  1.00  0.00           N
ATOM   1617  CA  TYR A 101      38.247  48.112  85.320  1.00  0.00           C
ATOM   1619  CB  TYR A 101      39.387  47.082  85.620  1.00  0.00           C
ATOM   1622  CG  TYR A 101      39.067  45.802  84.910  1.00  0.00           C
ATOM   1623  CD1 TYR A 101      38.187  44.882  85.500  1.00  0.00           C
ATOM   1625  CE1 TYR A 101      37.817  43.722  84.810  1.00  0.00           C
ATOM   1627  CZ  TYR A 101      38.307  43.482  83.529  1.00  0.00           C
ATOM   1628  OH  TYR A 101      37.877  42.352  82.820  1.00  0.00           O
ATOM   1630  CD2 TYR A 101      39.607  45.532  83.640  1.00  0.00           C
ATOM   1632  CE2 TYR A 101      39.207  44.382  82.940  1.00  0.00           C
ATOM   1634  C   TYR A 101      38.587  49.412  86.040  1.00  0.00           C
ATOM   1635  O   TYR A 101      39.667  49.972  85.870  1.00  0.00           O
ATOM   1636  N   GLN A 102      37.657  49.932  86.859  1.00  0.00           N
ATOM   1638  CA  GLN A 102      37.847  51.242  87.480  1.00  0.00           C
ATOM   1640  CB  GLN A 102      36.537  52.082  87.490  1.00  0.00           C
ATOM   1643  CG  GLN A 102      36.687  53.492  88.109  1.00  0.00           C
ATOM   1646  CD  GLN A 102      35.347  54.232  88.170  1.00  0.00           C
ATOM   1647  OE1 GLN A 102      34.267  53.672  88.370  1.00  0.00           O
ATOM   1648  NE2 GLN A 102      35.397  55.572  88.020  1.00  0.00           N
ATOM   1651  C   GLN A 102      38.377  51.112  88.900  1.00  0.00           C
ATOM   1652  O   GLN A 102      37.797  50.442  89.760  1.00  0.00           O
ATOM   1653  N   GLY A 103      39.527  51.732  89.180  1.00  0.00           N
ATOM   1655  CA  GLY A 103      40.057  51.832  90.520  1.00  0.00           C
ATOM   1658  C   GLY A 103      41.497  51.532  90.559  1.00  0.00           C
ATOM   1659  O   GLY A 103      42.067  51.002  89.620  1.00  0.00           O
ATOM   1660  N   THR A 104      42.137  51.862  91.700  1.00  0.00           N
ATOM   1662  CA  THR A 104      43.527  51.542  91.970  1.00  0.00           C
ATOM   1664  CB  THR A 104      44.087  52.142  93.260  1.00  0.00           C
ATOM   1666  OG1 THR A 104      43.227  51.912  94.370  1.00  0.00           O
ATOM   1668  CG2 THR A 104      44.177  53.662  93.090  1.00  0.00           C
ATOM   1672  C   THR A 104      43.847  50.062  91.960  1.00  0.00           C
ATOM   1673  O   THR A 104      43.007  49.222  92.320  1.00  0.00           O
ATOM   1674  N   VAL A 105      45.077  49.732  91.529  1.00  0.00           N
ATOM   1676  CA  VAL A 105      45.707  48.432  91.700  1.00  0.00           C
ATOM   1678  CB  VAL A 105      45.937  47.702  90.390  1.00  0.00           C
ATOM   1680  CG1 VAL A 105      46.577  46.322  90.650  1.00  0.00           C
ATOM   1684  CG2 VAL A 105      44.597  47.542  89.639  1.00  0.00           C
ATOM   1688  C   VAL A 105      47.027  48.662  92.410  1.00  0.00           C
ATOM   1689  O   VAL A 105      47.947  49.272  91.880  1.00  0.00           O
ATOM   1690  N   TYR A 106      47.147  48.172  93.660  1.00  0.00           N
ATOM   1692  CA  TYR A 106      48.347  48.242  94.470  1.00  0.00           C
ATOM   1694  CB  TYR A 106      48.087  48.832  95.880  1.00  0.00           C
ATOM   1697  CG  TYR A 106      47.727  50.292  95.920  1.00  0.00           C
ATOM   1698  CD1 TYR A 106      47.797  51.152  94.800  1.00  0.00           C
ATOM   1700  CE1 TYR A 106      47.397  52.492  94.899  1.00  0.00           C
ATOM   1702  CZ  TYR A 106      46.947  52.982  96.120  1.00  0.00           C
ATOM   1703  OH  TYR A 106      46.507  54.322  96.200  1.00  0.00           O
ATOM   1705  CD2 TYR A 106      47.317  50.832  97.150  1.00  0.00           C
ATOM   1707  CE2 TYR A 106      46.917  52.162  97.250  1.00  0.00           C
ATOM   1709  C   TYR A 106      48.887  46.832  94.639  1.00  0.00           C
ATOM   1710  O   TYR A 106      48.247  45.962  95.220  1.00  0.00           O
ATOM   1711  N   VAL A 107      50.097  46.582  94.120  1.00  0.00           N
ATOM   1713  CA  VAL A 107      50.727  45.282  94.180  1.00  0.00           C
ATOM   1715  CB  VAL A 107      51.287  44.822  92.840  1.00  0.00           C
ATOM   1717  CG1 VAL A 107      51.657  43.332  92.930  1.00  0.00           C
ATOM   1721  CG2 VAL A 107      50.237  45.042  91.730  1.00  0.00           C
ATOM   1725  C   VAL A 107      51.847  45.352  95.210  1.00  0.00           C
ATOM   1726  O   VAL A 107      52.857  46.032  94.980  1.00  0.00           O
ATOM   1727  N   PRO A 108      51.777  44.702  96.359  1.00  0.00           N
ATOM   1728  CD  PRO A 108      50.617  43.942  96.830  1.00  0.00           C
ATOM   1731  CA  PRO A 108      52.737  44.942  97.419  1.00  0.00           C
ATOM   1733  CB  PRO A 108      51.987  44.502  98.690  1.00  0.00           C
ATOM   1736  CG  PRO A 108      51.017  43.422  98.210  1.00  0.00           C
ATOM   1739  C   PRO A 108      53.987  44.132  97.180  1.00  0.00           C
ATOM   1740  O   PRO A 108      54.027  43.252  96.320  1.00  0.00           O
ATOM   1741  N   ALA A 109      55.047  44.452  97.930  1.00  0.00           N
ATOM   1743  CA  ALA A 109      56.257  43.662  97.950  1.00  0.00           C
ATOM   1745  CB  ALA A 109      57.367  44.372  98.740  1.00  0.00           C
ATOM   1749  C   ALA A 109      55.997  42.252  98.480  1.00  0.00           C
ATOM   1750  O   ALA A 109      55.117  42.012  99.309  1.00  0.00           O
ATOM   1751  N   ALA A 110      56.717  41.252  97.969  1.00  0.00           N
ATOM   1753  CA  ALA A 110      56.337  39.882  98.210  1.00  0.00           C
ATOM   1755  CB  ALA A 110      55.197  39.462  97.260  1.00  0.00           C
ATOM   1759  C   ALA A 110      57.587  39.032  98.050  1.00  0.00           C
ATOM   1760  O   ALA A 110      58.617  39.552  97.609  1.00  0.00           O
ATOM   1761  N   PRO A 111      57.557  37.752  98.420  1.00  0.00           N
ATOM   1762  CD  PRO A 111      56.677  37.202  99.449  1.00  0.00           C
ATOM   1765  CA  PRO A 111      58.607  36.822  98.059  1.00  0.00           C
ATOM   1767  CB  PRO A 111      58.407  35.642  99.020  1.00  0.00           C
ATOM   1770  CG  PRO A 111      56.937  35.702  99.440  1.00  0.00           C
ATOM   1773  C   PRO A 111      58.507  36.422  96.600  1.00  0.00           C
ATOM   1774  O   PRO A 111      59.527  36.392  95.920  1.00  0.00           O
ATOM   1775  N   GLY A 112      57.307  36.062  96.099  1.00  0.00           N
ATOM   1777  CA  GLY A 112      57.067  35.762  94.690  1.00  0.00           C
ATOM   1780  C   GLY A 112      57.197  36.952  93.770  1.00  0.00           C
ATOM   1781  O   GLY A 112      57.497  38.072  94.169  1.00  0.00           O
ATOM   1782  N   GLY A 113      56.927  36.742  92.469  1.00  0.00           N
ATOM   1784  CA  GLY A 113      56.667  37.802  91.510  1.00  0.00           C
ATOM   1787  C   GLY A 113      55.227  37.712  91.079  1.00  0.00           C
ATOM   1788  O   GLY A 113      54.647  36.632  91.050  1.00  0.00           O
ATOM   1789  N   ILE A 114      54.607  38.842  90.710  1.00  0.00           N
ATOM   1791  CA  ILE A 114      53.247  38.852  90.170  1.00  0.00           C
ATOM   1793  CB  ILE A 114      52.307  39.872  90.829  1.00  0.00           C
ATOM   1795  CG2 ILE A 114      50.937  39.942  90.120  1.00  0.00           C
ATOM   1799  CG1 ILE A 114      52.107  39.592  92.340  1.00  0.00           C
ATOM   1802  CD  ILE A 114      51.587  38.182  92.690  1.00  0.00           C
ATOM   1806  C   ILE A 114      53.327  39.112  88.690  1.00  0.00           C
ATOM   1807  O   ILE A 114      53.987  40.052  88.240  1.00  0.00           O
ATOM   1808  N   THR A 115      52.617  38.302  87.880  1.00  0.00           N
ATOM   1810  CA  THR A 115      52.377  38.602  86.480  1.00  0.00           C
ATOM   1812  CB  THR A 115      52.707  37.432  85.570  1.00  0.00           C
ATOM   1814  OG1 THR A 115      54.027  36.972  85.829  1.00  0.00           O
ATOM   1816  CG2 THR A 115      52.647  37.832  84.079  1.00  0.00           C
ATOM   1820  C   THR A 115      50.927  38.982  86.289  1.00  0.00           C
ATOM   1821  O   THR A 115      50.007  38.252  86.660  1.00  0.00           O
ATOM   1822  N   LEU A 116      50.667  40.152  85.679  1.00  0.00           N
ATOM   1824  CA  LEU A 116      49.337  40.602  85.320  1.00  0.00           C
ATOM   1826  CB  LEU A 116      49.017  41.932  86.040  1.00  0.00           C
ATOM   1829  CG  LEU A 116      47.577  42.452  85.860  1.00  0.00           C
ATOM   1831  CD1 LEU A 116      46.567  41.552  86.579  1.00  0.00           C
ATOM   1835  CD2 LEU A 116      47.467  43.892  86.380  1.00  0.00           C
ATOM   1839  C   LEU A 116      49.327  40.812  83.820  1.00  0.00           C
ATOM   1840  O   LEU A 116      50.217  41.472  83.270  1.00  0.00           O
ATOM   1841  N   TYR A 117      48.357  40.232  83.090  1.00  0.00           N
ATOM   1843  CA  TYR A 117      48.357  40.382  81.649  1.00  0.00           C
ATOM   1845  CB  TYR A 117      49.167  39.272  80.920  1.00  0.00           C
ATOM   1848  CG  TYR A 117      48.627  37.872  81.099  1.00  0.00           C
ATOM   1849  CD1 TYR A 117      48.907  37.132  82.270  1.00  0.00           C
ATOM   1851  CE1 TYR A 117      48.487  35.802  82.380  1.00  0.00           C
ATOM   1853  CZ  TYR A 117      47.797  35.182  81.330  1.00  0.00           C
ATOM   1854  OH  TYR A 117      47.437  33.832  81.440  1.00  0.00           O
ATOM   1856  CD2 TYR A 117      47.907  37.252  80.060  1.00  0.00           C
ATOM   1858  CE2 TYR A 117      47.497  35.912  80.179  1.00  0.00           C
ATOM   1860  C   TYR A 117      46.947  40.482  81.120  1.00  0.00           C
ATOM   1861  O   TYR A 117      45.997  39.912  81.660  1.00  0.00           O
ATOM   1862  N   GLY A 118      46.757  41.252  80.039  1.00  0.00           N
ATOM   1864  CA  GLY A 118      45.477  41.352  79.350  1.00  0.00           C
ATOM   1867  C   GLY A 118      45.327  40.292  78.310  1.00  0.00           C
ATOM   1868  O   GLY A 118      46.267  39.972  77.590  1.00  0.00           O
ATOM   1869  N   THR A 119      44.137  39.682  78.160  1.00  0.00           N
ATOM   1871  CA  THR A 119      43.967  38.582  77.209  1.00  0.00           C
ATOM   1873  CB  THR A 119      43.277  37.352  77.790  1.00  0.00           C
ATOM   1875  OG1 THR A 119      42.047  37.642  78.440  1.00  0.00           O
ATOM   1877  CG2 THR A 119      44.207  36.742  78.850  1.00  0.00           C
ATOM   1881  C   THR A 119      43.347  39.012  75.889  1.00  0.00           C
ATOM   1882  O   THR A 119      42.937  38.172  75.100  1.00  0.00           O
ATOM   1883  N   GLY A 120      43.247  40.332  75.630  1.00  0.00           N
ATOM   1885  CA  GLY A 120      42.717  40.912  74.400  1.00  0.00           C
ATOM   1888  C   GLY A 120      43.687  41.002  73.240  1.00  0.00           C
ATOM   1889  O   GLY A 120      44.887  40.882  73.430  1.00  0.00           O
ATOM   1890  N   GLU A 121      43.157  41.272  72.020  1.00  0.00           N
ATOM   1892  CA  GLU A 121      43.867  41.372  70.749  1.00  0.00           C
ATOM   1894  CB  GLU A 121      42.877  41.642  69.570  1.00  0.00           C
ATOM   1897  CG  GLU A 121      43.487  41.962  68.170  1.00  0.00           C
ATOM   1900  CD  GLU A 121      44.347  40.832  67.600  1.00  0.00           C
ATOM   1901  OE1 GLU A 121      44.017  39.652  67.850  1.00  0.00           O
ATOM   1902  OE2 GLU A 121      45.307  41.122  66.840  1.00  0.00           O
ATOM   1903  C   GLU A 121      44.907  42.462  70.810  1.00  0.00           C
ATOM   1904  O   GLU A 121      46.017  42.362  70.290  1.00  0.00           O
ATOM   1905  N   LYS A 122      44.547  43.562  71.480  1.00  0.00           N
ATOM   1907  CA  LYS A 122      45.387  44.722  71.630  1.00  0.00           C
ATOM   1909  CB  LYS A 122      44.807  45.902  70.810  1.00  0.00           C
ATOM   1912  CG  LYS A 122      44.597  45.542  69.340  1.00  0.00           C
ATOM   1915  CD  LYS A 122      44.337  46.782  68.469  1.00  0.00           C
ATOM   1918  CE  LYS A 122      44.317  46.472  66.969  1.00  0.00           C
ATOM   1921  NZ  LYS A 122      43.227  45.532  66.680  1.00  0.00           N
ATOM   1925  C   LYS A 122      45.447  45.122  73.090  1.00  0.00           C
ATOM   1926  O   LYS A 122      44.577  44.742  73.870  1.00  0.00           O
ATOM   1927  N   PRO A 123      46.427  45.942  73.510  1.00  0.00           N
ATOM   1928  CD  PRO A 123      47.677  46.152  72.779  1.00  0.00           C
ATOM   1931  CA  PRO A 123      46.547  46.352  74.899  1.00  0.00           C
ATOM   1933  CB  PRO A 123      47.887  47.122  74.960  1.00  0.00           C
ATOM   1936  CG  PRO A 123      48.717  46.502  73.840  1.00  0.00           C
ATOM   1939  C   PRO A 123      45.407  47.252  75.300  1.00  0.00           C
ATOM   1940  O   PRO A 123      45.097  47.372  76.490  1.00  0.00           O
ATOM   1941  N   ILE A 124      44.777  47.922  74.330  1.00  0.00           N
ATOM   1943  CA  ILE A 124      43.697  48.862  74.550  1.00  0.00           C
ATOM   1945  CB  ILE A 124      43.547  49.802  73.350  1.00  0.00           C
ATOM   1947  CG2 ILE A 124      42.827  49.112  72.170  1.00  0.00           C
ATOM   1951  CG1 ILE A 124      42.877  51.152  73.730  1.00  0.00           C
ATOM   1954  CD  ILE A 124      43.567  51.892  74.890  1.00  0.00           C
ATOM   1958  C   ILE A 124      42.387  48.182  74.910  1.00  0.00           C
ATOM   1959  O   ILE A 124      41.487  48.802  75.490  1.00  0.00           O
ATOM   1960  N   ASP A 125      42.247  46.862  74.650  1.00  0.00           N
ATOM   1962  CA  ASP A 125      41.097  46.072  75.010  1.00  0.00           C
ATOM   1964  CB  ASP A 125      41.187  44.702  74.300  1.00  0.00           C
ATOM   1967  CG  ASP A 125      41.217  44.822  72.779  1.00  0.00           C
ATOM   1968  OD1 ASP A 125      40.847  45.872  72.209  1.00  0.00           O
ATOM   1969  OD2 ASP A 125      41.517  43.782  72.139  1.00  0.00           O
ATOM   1970  C   ASP A 125      40.937  45.932  76.529  1.00  0.00           C
ATOM   1971  O   ASP A 125      39.827  45.862  77.050  1.00  0.00           O
ATOM   1972  N   VAL A 126      42.057  45.922  77.279  1.00  0.00           N
ATOM   1974  CA  VAL A 126      42.047  45.892  78.740  1.00  0.00           C
ATOM   1976  CB  VAL A 126      42.987  44.842  79.330  1.00  0.00           C
ATOM   1978  CG1 VAL A 126      42.987  44.892  80.870  1.00  0.00           C
ATOM   1982  CG2 VAL A 126      42.507  43.452  78.859  1.00  0.00           C
ATOM   1986  C   VAL A 126      42.437  47.252  79.309  1.00  0.00           C
ATOM   1987  O   VAL A 126      43.567  47.712  79.160  1.00  0.00           O
ATOM   1988  N   LYS A 127      41.497  47.922  79.999  1.00  0.00           N
ATOM   1990  CA  LYS A 127      41.717  49.252  80.520  1.00  0.00           C
ATOM   1992  CB  LYS A 127      40.677  50.232  79.960  1.00  0.00           C
ATOM   1995  CG  LYS A 127      40.707  50.302  78.430  1.00  0.00           C
ATOM   1998  CD  LYS A 127      39.737  51.362  77.910  1.00  0.00           C
ATOM   2001  CE  LYS A 127      39.647  51.392  76.400  1.00  0.00           C
ATOM   2004  NZ  LYS A 127      39.117  50.112  75.910  1.00  0.00           N
ATOM   2008  C   LYS A 127      41.637  49.302  82.020  1.00  0.00           C
ATOM   2009  O   LYS A 127      40.697  48.802  82.639  1.00  0.00           O
ATOM   2010  N   ILE A 128      42.637  49.952  82.630  1.00  0.00           N
ATOM   2012  CA  ILE A 128      42.727  50.192  84.050  1.00  0.00           C
ATOM   2014  CB  ILE A 128      43.957  49.492  84.660  1.00  0.00           C
ATOM   2016  CG2 ILE A 128      43.967  49.732  86.190  1.00  0.00           C
ATOM   2020  CG1 ILE A 128      43.987  47.982  84.300  1.00  0.00           C
ATOM   2023  CD  ILE A 128      45.267  47.252  84.740  1.00  0.00           C
ATOM   2027  C   ILE A 128      42.817  51.702  84.230  1.00  0.00           C
ATOM   2028  O   ILE A 128      43.657  52.342  83.590  1.00  0.00           O
ATOM   2029  N   GLY A 129      41.957  52.332  85.050  1.00  0.00           N
ATOM   2031  CA  GLY A 129      42.107  53.752  85.329  1.00  0.00           C
ATOM   2034  C   GLY A 129      41.437  54.182  86.610  1.00  0.00           C
ATOM   2035  O   GLY A 129      40.827  53.362  87.290  1.00  0.00           O
ATOM   2036  N   LEU A 130      41.527  55.492  86.940  1.00  0.00           N
ATOM   2038  CA  LEU A 130      40.887  56.122  88.080  1.00  0.00           C
ATOM   2040  CB  LEU A 130      41.117  55.402  89.449  1.00  0.00           C
ATOM   2043  CG  LEU A 130      40.357  56.032  90.650  1.00  0.00           C
ATOM   2045  CD1 LEU A 130      38.857  55.692  90.590  1.00  0.00           C
ATOM   2049  CD2 LEU A 130      40.967  55.572  91.990  1.00  0.00           C
ATOM   2053  C   LEU A 130      41.457  57.522  88.240  1.00  0.00           C
ATOM   2054  O   LEU A 130      42.637  57.662  88.560  1.00  0.00           O
ATOM   2055  N   SER A 131      40.647  58.592  88.050  1.00  0.00           N
ATOM   2057  CA  SER A 131      41.177  59.962  88.090  1.00  0.00           C
ATOM   2059  CB  SER A 131      40.117  61.062  87.810  1.00  0.00           C
ATOM   2062  OG  SER A 131      39.417  60.762  86.600  1.00  0.00           O
ATOM   2064  C   SER A 131      41.807  60.352  89.410  1.00  0.00           C
ATOM   2065  O   SER A 131      41.117  60.462  90.430  1.00  0.00           O
ATOM   2066  N   LEU A 132      43.127  60.592  89.440  1.00  0.00           N
ATOM   2068  CA  LEU A 132      43.787  61.012  90.650  1.00  0.00           C
ATOM   2070  CB  LEU A 132      44.607  59.892  91.350  1.00  0.00           C
ATOM   2073  CG  LEU A 132      43.787  58.692  91.870  1.00  0.00           C
ATOM   2075  CD1 LEU A 132      44.737  57.572  92.340  1.00  0.00           C
ATOM   2079  CD2 LEU A 132      42.807  59.072  93.000  1.00  0.00           C
ATOM   2083  C   LEU A 132      44.687  62.182  90.329  1.00  0.00           C
ATOM   2084  O   LEU A 132      45.477  62.142  89.380  1.00  0.00           O
ATOM   2085  N   ASP A 133      44.587  63.252  91.130  1.00  0.00           N
ATOM   2087  CA  ASP A 133      45.457  64.402  91.040  1.00  0.00           C
ATOM   2089  CB  ASP A 133      44.657  65.742  90.889  1.00  0.00           C
ATOM   2092  CG  ASP A 133      45.537  66.972  90.670  1.00  0.00           C
ATOM   2093  OD1 ASP A 133      46.637  66.812  90.100  1.00  0.00           O
ATOM   2094  OD2 ASP A 133      45.117  68.112  91.010  1.00  0.00           O
ATOM   2095  C   ASP A 133      46.277  64.432  92.320  1.00  0.00           C
ATOM   2096  O   ASP A 133      45.797  64.212  93.420  1.00  0.00           O
ATOM   2097  N   GLY A 134      47.567  64.802  92.200  1.00  0.00           N
ATOM   2099  CA  GLY A 134      48.427  65.022  93.350  1.00  0.00           C
ATOM   2102  C   GLY A 134      48.027  66.242  94.140  1.00  0.00           C
ATOM   2103  O   GLY A 134      48.377  66.382  95.300  1.00  0.00           O
ATOM   2104  N   GLY A 135      47.277  67.152  93.510  1.00  0.00           N
ATOM   2106  CA  GLY A 135      46.647  68.292  94.160  1.00  0.00           C
ATOM   2109  C   GLY A 135      45.407  67.992  94.969  1.00  0.00           C
ATOM   2110  O   GLY A 135      44.987  68.792  95.800  1.00  0.00           O
ATOM   2111  N   MET A 136      44.727  66.852  94.750  1.00  0.00           N
ATOM   2113  CA  MET A 136      43.467  66.602  95.430  1.00  0.00           C
ATOM   2115  CB  MET A 136      42.707  65.422  94.800  1.00  0.00           C
ATOM   2118  CG  MET A 136      43.187  64.032  95.249  1.00  0.00           C
ATOM   2121  SD  MET A 136      42.767  62.662  94.130  1.00  0.00           S
ATOM   2122  CE  MET A 136      40.967  62.802  94.250  1.00  0.00           C
ATOM   2126  C   MET A 136      43.667  66.392  96.929  1.00  0.00           C
ATOM   2127  O   MET A 136      44.717  65.922  97.399  1.00  0.00           O
ATOM   2128  N   SER A 137      42.657  66.792  97.730  1.00  0.00           N
ATOM   2130  CA  SER A 137      42.707  66.722  99.180  1.00  0.00           C
ATOM   2132  CB  SER A 137      41.537  67.442  99.950  1.00  0.00           C
ATOM   2135  OG  SER A 137      40.287  66.762  99.849  1.00  0.00           O
ATOM   2137  C   SER A 137      42.767  65.272  99.639  1.00  0.00           C
ATOM   2138  O   SER A 137      42.287  64.382  98.929  1.00  0.00           O
ATOM   2139  N   PRO A 138      43.337  64.962 100.800  1.00  0.00           N
ATOM   2140  CD  PRO A 138      44.367  65.772 101.460  1.00  0.00           C
ATOM   2143  CA  PRO A 138      43.327  63.602 101.289  1.00  0.00           C
ATOM   2145  CB  PRO A 138      44.077  63.702 102.620  1.00  0.00           C
ATOM   2148  CG  PRO A 138      45.127  64.792 102.349  1.00  0.00           C
ATOM   2151  C   PRO A 138      41.947  63.022 101.490  1.00  0.00           C
ATOM   2152  O   PRO A 138      41.817  61.812 101.410  1.00  0.00           O
ATOM   2153  N   ALA A 139      40.927  63.852 101.820  1.00  0.00           N
ATOM   2155  CA  ALA A 139      39.557  63.362 101.960  1.00  0.00           C
ATOM   2157  CB  ALA A 139      38.657  64.462 102.560  1.00  0.00           C
ATOM   2161  C   ALA A 139      38.947  62.882 100.650  1.00  0.00           C
ATOM   2162  O   ALA A 139      38.457  61.752 100.559  1.00  0.00           O
ATOM   2163  N   ASP A 140      39.037  63.692  99.579  1.00  0.00           N
ATOM   2165  CA  ASP A 140      38.617  63.322  98.240  1.00  0.00           C
ATOM   2167  CB  ASP A 140      38.897  64.472  97.219  1.00  0.00           C
ATOM   2170  CG  ASP A 140      38.107  65.752  97.410  1.00  0.00           C
ATOM   2171  OD1 ASP A 140      37.447  65.982  98.459  1.00  0.00           O
ATOM   2172  OD2 ASP A 140      38.187  66.602  96.490  1.00  0.00           O
ATOM   2173  C   ASP A 140      39.337  62.062  97.740  1.00  0.00           C
ATOM   2174  O   ASP A 140      38.747  61.112  97.230  1.00  0.00           O
ATOM   2175  N   TRP A 141      40.667  62.012  97.940  1.00  0.00           N
ATOM   2177  CA  TRP A 141      41.497  60.872  97.580  1.00  0.00           C
ATOM   2179  CB  TRP A 141      42.987  61.182  97.880  1.00  0.00           C
ATOM   2182  CG  TRP A 141      43.987  60.172  97.390  1.00  0.00           C
ATOM   2183  CD1 TRP A 141      44.757  60.282  96.270  1.00  0.00           C
ATOM   2185  NE1 TRP A 141      45.627  59.232  96.210  1.00  0.00           N
ATOM   2187  CE2 TRP A 141      45.437  58.402  97.270  1.00  0.00           C
ATOM   2188  CD2 TRP A 141      44.387  58.952  98.039  1.00  0.00           C
ATOM   2189  CE3 TRP A 141      43.987  58.282  99.200  1.00  0.00           C
ATOM   2191  CZ3 TRP A 141      44.647  57.112  99.569  1.00  0.00           C
ATOM   2193  CZ2 TRP A 141      46.097  57.242  97.639  1.00  0.00           C
ATOM   2195  CH2 TRP A 141      45.677  56.592  98.800  1.00  0.00           C
ATOM   2197  C   TRP A 141      41.057  59.582  98.260  1.00  0.00           C
ATOM   2198  O   TRP A 141      40.967  58.532  97.620  1.00  0.00           O
ATOM   2199  N   ARG A 142      40.747  59.622  99.579  1.00  0.00           N
ATOM   2201  CA  ARG A 142      40.257  58.452 100.300  1.00  0.00           C
ATOM   2203  CB  ARG A 142      40.017  58.672 101.830  1.00  0.00           C
ATOM   2206  CG  ARG A 142      41.317  58.752 102.630  1.00  0.00           C
ATOM   2209  CD  ARG A 142      41.217  58.642 104.160  1.00  0.00           C
ATOM   2212  NE  ARG A 142      40.587  59.892 104.690  1.00  0.00           N
ATOM   2214  CZ  ARG A 142      41.257  60.992 104.990  1.00  0.00           C
ATOM   2215  NH1 ARG A 142      42.567  61.132 104.910  1.00  0.00           N
ATOM   2218  NH2 ARG A 142      40.607  62.072 105.399  1.00  0.00           N
ATOM   2221  C   ARG A 142      38.997  57.852  99.750  1.00  0.00           C
ATOM   2222  O   ARG A 142      38.847  56.642  99.709  1.00  0.00           O
ATOM   2223  N   HIS A 143      38.037  58.702  99.350  1.00  0.00           N
ATOM   2225  CA  HIS A 143      36.787  58.282  98.760  1.00  0.00           C
ATOM   2227  CB  HIS A 143      35.887  59.522  98.590  1.00  0.00           C
ATOM   2230  ND1 HIS A 143      33.647  58.652  99.130  1.00  0.00           N
ATOM   2231  CG  HIS A 143      34.517  59.152  98.179  1.00  0.00           C
ATOM   2232  CE1 HIS A 143      32.507  58.472  98.490  1.00  0.00           C
ATOM   2234  NE2 HIS A 143      32.597  58.852  97.200  1.00  0.00           N
ATOM   2236  CD2 HIS A 143      33.887  59.292  96.990  1.00  0.00           C
ATOM   2238  C   HIS A 143      36.917  57.592  97.410  1.00  0.00           C
ATOM   2239  O   HIS A 143      36.297  56.562  97.139  1.00  0.00           O
ATOM   2240  N   ASP A 144      37.737  58.192  96.510  1.00  0.00           N
ATOM   2242  CA  ASP A 144      37.947  57.692  95.160  1.00  0.00           C
ATOM   2244  CB  ASP A 144      38.607  58.802  94.280  1.00  0.00           C
ATOM   2247  CG  ASP A 144      37.677  59.972  93.950  1.00  0.00           C
ATOM   2248  OD1 ASP A 144      36.437  59.812  94.079  1.00  0.00           O
ATOM   2249  OD2 ASP A 144      38.197  61.012  93.440  1.00  0.00           O
ATOM   2250  C   ASP A 144      38.777  56.402  95.139  1.00  0.00           C
ATOM   2251  O   ASP A 144      38.467  55.432  94.440  1.00  0.00           O
ATOM   2252  N   VAL A 145      39.877  56.372  95.920  1.00  0.00           N
ATOM   2254  CA  VAL A 145      40.777  55.242  96.060  1.00  0.00           C
ATOM   2256  CB  VAL A 145      42.117  55.672  96.649  1.00  0.00           C
ATOM   2258  CG1 VAL A 145      43.057  54.482  96.949  1.00  0.00           C
ATOM   2262  CG2 VAL A 145      42.787  56.602  95.620  1.00  0.00           C
ATOM   2266  C   VAL A 145      40.197  54.072  96.830  1.00  0.00           C
ATOM   2267  O   VAL A 145      40.327  52.912  96.420  1.00  0.00           O
ATOM   2268  N   ASN A 146      39.477  54.352  97.930  1.00  0.00           N
ATOM   2270  CA  ASN A 146      38.857  53.332  98.730  1.00  0.00           C
ATOM   2272  CB  ASN A 146      39.517  53.292 100.120  1.00  0.00           C
ATOM   2275  CG  ASN A 146      39.027  52.092 100.910  1.00  0.00           C
ATOM   2276  OD1 ASN A 146      38.357  51.172 100.430  1.00  0.00           O
ATOM   2277  ND2 ASN A 146      39.377  52.082 102.209  1.00  0.00           N
ATOM   2280  C   ASN A 146      37.347  53.542  98.880  1.00  0.00           C
ATOM   2281  O   ASN A 146      36.887  54.322  99.730  1.00  0.00           O
ATOM   2282  N   PRO A 147      36.587  52.722  98.160  1.00  0.00           N
ATOM   2283  CD  PRO A 147      36.877  52.472  96.750  1.00  0.00           C
ATOM   2286  CA  PRO A 147      35.167  52.642  98.410  1.00  0.00           C
ATOM   2288  CB  PRO A 147      34.537  52.982  97.040  1.00  0.00           C
ATOM   2291  CG  PRO A 147      35.717  53.162  96.060  1.00  0.00           C
ATOM   2294  C   PRO A 147      34.837  51.212  98.810  1.00  0.00           C
ATOM   2295  O   PRO A 147      35.277  50.282  98.150  1.00  0.00           O
ATOM   2296  N   ARG A 148      34.057  51.022  99.890  1.00  0.00           N
ATOM   2298  CA  ARG A 148      33.477  49.732 100.240  1.00  0.00           C
ATOM   2300  CB  ARG A 148      32.677  49.052  99.090  1.00  0.00           C
ATOM   2303  CG  ARG A 148      31.537  49.932  98.529  1.00  0.00           C
ATOM   2306  CD  ARG A 148      30.977  49.402  97.209  1.00  0.00           C
ATOM   2309  NE  ARG A 148      31.657  50.142  96.099  1.00  0.00           N
ATOM   2311  CZ  ARG A 148      32.687  49.732  95.380  1.00  0.00           C
ATOM   2312  NH1 ARG A 148      33.447  48.702  95.690  1.00  0.00           N
ATOM   2315  NH2 ARG A 148      33.107  50.442  94.359  1.00  0.00           N
ATOM   2318  C   ARG A 148      34.467  48.762 100.850  1.00  0.00           C
ATOM   2319  O   ARG A 148      34.427  47.542 100.650  1.00  0.00           O
ATOM   2320  N   GLY A 149      35.427  49.322 101.620  1.00  0.00           N
ATOM   2322  CA  GLY A 149      36.437  48.592 102.359  1.00  0.00           C
ATOM   2325  C   GLY A 149      37.357  47.852 101.440  1.00  0.00           C
ATOM   2326  O   GLY A 149      37.727  46.712 101.700  1.00  0.00           O
ATOM   2327  N   LYS A 150      37.727  48.472 100.310  1.00  0.00           N
ATOM   2329  CA  LYS A 150      38.657  47.912  99.359  1.00  0.00           C
ATOM   2331  CB  LYS A 150      38.777  48.832  98.130  1.00  0.00           C
ATOM   2334  CG  LYS A 150      39.877  48.442  97.139  1.00  0.00           C
ATOM   2337  CD  LYS A 150      39.777  49.212  95.819  1.00  0.00           C
ATOM   2340  CE  LYS A 150      40.757  48.682  94.779  1.00  0.00           C
ATOM   2343  NZ  LYS A 150      40.517  49.322  93.480  1.00  0.00           N
ATOM   2347  C   LYS A 150      40.027  47.662  99.969  1.00  0.00           C
ATOM   2348  O   LYS A 150      40.567  46.562  99.899  1.00  0.00           O
ATOM   2349  N   TYR A 151      40.527  48.672 100.699  1.00  0.00           N
ATOM   2351  CA  TYR A 151      41.697  48.572 101.529  1.00  0.00           C
ATOM   2353  CB  TYR A 151      42.687  49.762 101.320  1.00  0.00           C
ATOM   2356  CG  TYR A 151      43.137  49.782  99.880  1.00  0.00           C
ATOM   2357  CD1 TYR A 151      44.147  48.902  99.449  1.00  0.00           C
ATOM   2359  CE1 TYR A 151      44.557  48.882  98.109  1.00  0.00           C
ATOM   2361  CZ  TYR A 151      43.967  49.752  97.190  1.00  0.00           C
ATOM   2362  OH  TYR A 151      44.377  49.702  95.839  1.00  0.00           O
ATOM   2364  CD2 TYR A 151      42.587  50.682  98.950  1.00  0.00           C
ATOM   2366  CE2 TYR A 151      42.997  50.662  97.609  1.00  0.00           C
ATOM   2368  C   TYR A 151      41.217  48.562 102.969  1.00  0.00           C
ATOM   2369  O   TYR A 151      40.307  49.302 103.329  1.00  0.00           O
ATOM   2370  N   MET A 152      41.777  47.682 103.810  1.00  0.00           N
ATOM   2372  CA  MET A 152      41.447  47.652 105.220  1.00  0.00           C
ATOM   2374  CB  MET A 152      40.257  46.702 105.580  1.00  0.00           C
ATOM   2377  CG  MET A 152      38.947  47.062 104.840  1.00  0.00           C
ATOM   2380  SD  MET A 152      37.457  46.152 105.329  1.00  0.00           S
ATOM   2381  CE  MET A 152      37.257  46.972 106.940  1.00  0.00           C
ATOM   2385  C   MET A 152      42.707  47.152 105.880  1.00  0.00           C
ATOM   2386  O   MET A 152      43.467  46.452 105.200  1.00  0.00           O
ATOM   2387  N   PRO A 153      42.987  47.452 107.139  1.00  0.00           N
ATOM   2388  CD  PRO A 153      42.227  48.382 107.960  1.00  0.00           C
ATOM   2391  CA  PRO A 153      43.927  46.662 107.940  1.00  0.00           C
ATOM   2393  CB  PRO A 153      43.757  47.212 109.365  1.00  0.00           C
ATOM   2396  CG  PRO A 153      43.097  48.582 109.195  1.00  0.00           C
ATOM   2399  C   PRO A 153      43.687  45.152 107.800  1.00  0.00           C
ATOM   2400  O   PRO A 153      42.557  44.702 107.950  1.00  0.00           O
ATOM   2401  N   GLY A 154      44.717  44.372 107.440  1.00  0.00           N
ATOM   2403  CA  GLY A 154      44.627  42.922 107.329  1.00  0.00           C
ATOM   2406  C   GLY A 154      44.397  42.442 105.959  1.00  0.00           C
ATOM   2407  O   GLY A 154      44.327  41.242 105.690  1.00  0.00           O
ATOM   2408  N   LYS A 155      44.297  43.402 105.030  1.00  0.00           N
ATOM   2410  CA  LYS A 155      44.297  43.152 103.620  1.00  0.00           C
ATOM   2412  CB  LYS A 155      43.267  43.992 102.840  1.00  0.00           C
ATOM   2415  CG  LYS A 155      41.837  43.612 103.199  1.00  0.00           C
ATOM   2418  CD  LYS A 155      40.827  44.182 102.190  1.00  0.00           C
ATOM   2421  CE  LYS A 155      39.407  43.722 102.469  1.00  0.00           C
ATOM   2424  NZ  LYS A 155      38.517  44.212 101.420  1.00  0.00           N
ATOM   2428  C   LYS A 155      45.697  43.422 103.130  1.00  0.00           C
ATOM   2429  O   LYS A 155      46.357  44.342 103.630  1.00  0.00           O
ATOM   2430  N   PRO A 156      46.217  42.652 102.190  1.00  0.00           N
ATOM   2431  CD  PRO A 156      45.587  41.442 101.640  1.00  0.00           C
ATOM   2434  CA  PRO A 156      47.327  43.092 101.359  1.00  0.00           C
ATOM   2436  CB  PRO A 156      47.387  42.042 100.260  1.00  0.00           C
ATOM   2439  CG  PRO A 156      46.707  40.802 100.839  1.00  0.00           C
ATOM   2442  C   PRO A 156      47.217  44.502 100.810  1.00  0.00           C
ATOM   2443  O   PRO A 156      46.117  44.972 100.559  1.00  0.00           O
ATOM   2444  N   ALA A 157      48.377  45.192 100.710  1.00  0.00           N
ATOM   2446  CA  ALA A 157      48.527  46.552 100.220  1.00  0.00           C
ATOM   2448  CB  ALA A 157      47.987  46.732  98.789  1.00  0.00           C
ATOM   2452  C   ALA A 157      47.997  47.602 101.190  1.00  0.00           C
ATOM   2453  O   ALA A 157      48.007  48.792 100.880  1.00  0.00           O
ATOM   2454  N   TRP A 158      47.627  47.192 102.430  1.00  0.00           N
ATOM   2456  CA  TRP A 158      47.267  48.112 103.490  1.00  0.00           C
ATOM   2458  CB  TRP A 158      46.887  47.382 104.829  1.00  0.00           C
ATOM   2461  CG  TRP A 158      46.657  48.292 106.010  1.00  0.00           C
ATOM   2462  CD1 TRP A 158      47.387  48.522 107.160  1.00  0.00           C
ATOM   2464  NE1 TRP A 158      46.867  49.622 107.820  1.00  0.00           N
ATOM   2466  CE2 TRP A 158      45.807  50.102 107.130  1.00  0.00           C
ATOM   2467  CD2 TRP A 158      45.647  49.292 105.980  1.00  0.00           C
ATOM   2468  CE3 TRP A 158      44.637  49.582 105.070  1.00  0.00           C
ATOM   2470  CZ3 TRP A 158      43.797  50.652 105.329  1.00  0.00           C
ATOM   2472  CZ2 TRP A 158      44.987  51.192 107.370  1.00  0.00           C
ATOM   2474  CH2 TRP A 158      43.967  51.452 106.450  1.00  0.00           C
ATOM   2476  C   TRP A 158      48.367  49.112 103.770  1.00  0.00           C
ATOM   2477  O   TRP A 158      48.107  50.312 103.789  1.00  0.00           O
ATOM   2478  N   TYR A 159      49.637  48.672 103.910  1.00  0.00           N
ATOM   2480  CA  TYR A 159      50.737  49.572 104.230  1.00  0.00           C
ATOM   2482  CB  TYR A 159      52.057  48.802 104.520  1.00  0.00           C
ATOM   2485  CG  TYR A 159      52.797  48.302 103.290  1.00  0.00           C
ATOM   2486  CD1 TYR A 159      52.547  47.032 102.740  1.00  0.00           C
ATOM   2488  CE1 TYR A 159      53.237  46.612 101.600  1.00  0.00           C
ATOM   2490  CZ  TYR A 159      54.177  47.452 100.990  1.00  0.00           C
ATOM   2491  OH  TYR A 159      54.847  47.072  99.810  1.00  0.00           O
ATOM   2493  CD2 TYR A 159      53.767  49.122 102.690  1.00  0.00           C
ATOM   2495  CE2 TYR A 159      54.437  48.702 101.540  1.00  0.00           C
ATOM   2497  C   TYR A 159      50.937  50.682 103.179  1.00  0.00           C
ATOM   2498  O   TYR A 159      51.237  51.822 103.520  1.00  0.00           O
ATOM   2499  N   MET A 160      50.767  50.332 101.890  1.00  0.00           N
ATOM   2501  CA  MET A 160      50.807  51.222 100.740  1.00  0.00           C
ATOM   2503  CB  MET A 160      50.687  50.432  99.420  1.00  0.00           C
ATOM   2506  CG  MET A 160      51.847  49.442  99.169  1.00  0.00           C
ATOM   2509  SD  MET A 160      51.597  48.332  97.760  1.00  0.00           S
ATOM   2510  CE  MET A 160      51.767  49.522  96.410  1.00  0.00           C
ATOM   2514  C   MET A 160      49.707  52.262 100.760  1.00  0.00           C
ATOM   2515  O   MET A 160      49.957  53.452 100.609  1.00  0.00           O
ATOM   2516  N   TYR A 161      48.457  51.842 101.000  1.00  0.00           N
ATOM   2518  CA  TYR A 161      47.357  52.742 101.190  1.00  0.00           C
ATOM   2520  CB  TYR A 161      46.067  51.892 101.099  1.00  0.00           C
ATOM   2523  CG  TYR A 161      44.847  52.702 101.359  1.00  0.00           C
ATOM   2524  CD1 TYR A 161      44.187  53.462 100.370  1.00  0.00           C
ATOM   2526  CE1 TYR A 161      43.087  54.262 100.720  1.00  0.00           C
ATOM   2528  CZ  TYR A 161      42.657  54.322 102.050  1.00  0.00           C
ATOM   2529  OH  TYR A 161      41.587  55.162 102.440  1.00  0.00           O
ATOM   2531  CD2 TYR A 161      44.387  52.742 102.670  1.00  0.00           C
ATOM   2533  CE2 TYR A 161      43.317  53.552 103.010  1.00  0.00           C
ATOM   2535  C   TYR A 161      47.477  53.632 102.450  1.00  0.00           C
ATOM   2536  O   TYR A 161      47.227  54.842 102.399  1.00  0.00           O
ATOM   2537  N   ASP A 162      47.907  53.062 103.599  1.00  0.00           N
ATOM   2539  CA  ASP A 162      47.977  53.742 104.880  1.00  0.00           C
ATOM   2541  CB  ASP A 162      48.177  52.732 106.060  1.00  0.00           C
ATOM   2544  CG  ASP A 162      47.627  53.262 107.390  1.00  0.00           C
ATOM   2545  OD1 ASP A 162      46.687  54.102 107.349  1.00  0.00           O
ATOM   2546  OD2 ASP A 162      48.047  52.772 108.469  1.00  0.00           O
ATOM   2547  C   ASP A 162      49.047  54.842 104.880  1.00  0.00           C
ATOM   2548  O   ASP A 162      48.927  55.862 105.559  1.00  0.00           O
ATOM   2549  N   SER A 163      50.097  54.702 104.040  1.00  0.00           N
ATOM   2551  CA  SER A 163      51.177  55.682 103.920  1.00  0.00           C
ATOM   2553  CB  SER A 163      52.457  55.102 103.240  1.00  0.00           C
ATOM   2556  OG  SER A 163      52.337  54.712 101.880  1.00  0.00           O
ATOM   2558  C   SER A 163      50.767  56.922 103.160  1.00  0.00           C
ATOM   2559  O   SER A 163      51.447  57.952 103.220  1.00  0.00           O
ATOM   2560  N   CYS A 164      49.637  56.842 102.460  1.00  0.00           N
ATOM   2562  CA  CYS A 164      48.997  57.962 101.789  1.00  0.00           C
ATOM   2564  CB  CYS A 164      48.407  57.472 100.450  1.00  0.00           C
ATOM   2567  SG  CYS A 164      49.667  56.702  99.380  1.00  0.00           S
ATOM   2569  C   CYS A 164      47.877  58.532 102.639  1.00  0.00           C
ATOM   2570  O   CYS A 164      47.627  59.742 102.620  1.00  0.00           O
ATOM   2571  N   GLN A 165      47.137  57.702 103.420  1.00  0.00           N
ATOM   2573  CA  GLN A 165      45.857  58.122 103.970  1.00  0.00           C
ATOM   2575  CB  GLN A 165      44.887  56.912 104.050  1.00  0.00           C
ATOM   2578  CG  GLN A 165      45.097  55.992 105.279  1.00  0.00           C
ATOM   2581  CD  GLN A 165      44.297  56.372 106.540  1.00  0.00           C
ATOM   2582  OE1 GLN A 165      43.367  57.172 106.560  1.00  0.00           O
ATOM   2583  NE2 GLN A 165      44.647  55.692 107.650  1.00  0.00           N
ATOM   2586  C   GLN A 165      45.967  58.792 105.310  1.00  0.00           C
ATOM   2587  O   GLN A 165      45.077  59.522 105.780  1.00  0.00           O
ATOM   2588  N   SER A 166      47.127  58.612 105.950  1.00  0.00           N
ATOM   2590  CA  SER A 166      47.457  59.212 107.219  1.00  0.00           C
ATOM   2592  CB  SER A 166      48.647  58.452 107.840  1.00  0.00           C
ATOM   2595  OG  SER A 166      49.827  58.632 107.050  1.00  0.00           O
ATOM   2597  C   SER A 166      47.827  60.672 107.040  1.00  0.00           C
ATOM   2598  O   SER A 166      47.877  61.442 108.000  1.00  0.00           O
ATOM   2599  N   LYS A 167      48.067  61.082 105.770  1.00  0.00           N
ATOM   2601  CA  LYS A 167      48.307  62.442 105.390  1.00  0.00           C
ATOM   2603  CB  LYS A 167      48.657  62.622 103.889  1.00  0.00           C
ATOM   2606  CG  LYS A 167      49.947  61.892 103.500  1.00  0.00           C
ATOM   2609  CD  LYS A 167      50.407  62.222 102.069  1.00  0.00           C
ATOM   2612  CE  LYS A 167      51.757  61.542 101.789  1.00  0.00           C
ATOM   2615  NZ  LYS A 167      52.347  62.032 100.530  1.00  0.00           N
ATOM   2619  C   LYS A 167      47.207  63.422 105.760  1.00  0.00           C
ATOM   2620  O   LYS A 167      46.017  63.272 105.460  1.00  0.00           O
ATOM   2621  N   ARG A 168      47.627  64.492 106.429  1.00  0.00           N
ATOM   2623  CA  ARG A 168      46.767  65.562 106.840  1.00  0.00           C
ATOM   2625  CB  ARG A 168      46.837  65.642 108.380  1.00  0.00           C
ATOM   2628  CG  ARG A 168      46.267  64.412 109.120  1.00  0.00           C
ATOM   2631  CD  ARG A 168      44.757  64.232 108.929  1.00  0.00           C
ATOM   2634  NE  ARG A 168      44.527  62.792 108.570  1.00  0.00           N
ATOM   2636  CZ  ARG A 168      43.327  62.232 108.459  1.00  0.00           C
ATOM   2637  NH1 ARG A 168      42.217  62.882 108.730  1.00  0.00           N
ATOM   2640  NH2 ARG A 168      43.317  60.952 108.170  1.00  0.00           N
ATOM   2643  C   ARG A 168      47.237  66.852 106.219  1.00  0.00           C
ATOM   2644  O   ARG A 168      46.797  67.922 106.630  1.00  0.00           O
ATOM   2645  N   SER A 169      48.147  66.772 105.230  1.00  0.00           N
ATOM   2647  CA  SER A 169      48.447  67.842 104.280  1.00  0.00           C
ATOM   2649  CB  SER A 169      49.637  67.552 103.310  1.00  0.00           C
ATOM   2652  OG  SER A 169      49.607  66.232 102.749  1.00  0.00           O
ATOM   2654  C   SER A 169      47.237  68.322 103.500  1.00  0.00           C
ATOM   2655  O   SER A 169      46.207  67.662 103.420  1.00  0.00           O
ATOM   2656  N   ASP A 170      47.347  69.532 102.930  1.00  0.00           N
ATOM   2658  CA  ASP A 170      46.397  70.082 101.990  1.00  0.00           C
ATOM   2660  CB  ASP A 170      46.887  71.532 101.750  1.00  0.00           C
ATOM   2663  CG  ASP A 170      45.907  72.432 101.020  1.00  0.00           C
ATOM   2664  OD1 ASP A 170      44.887  71.912 100.500  1.00  0.00           O
ATOM   2665  OD2 ASP A 170      46.177  73.652 100.950  1.00  0.00           O
ATOM   2666  C   ASP A 170      46.247  69.242 100.699  1.00  0.00           C
ATOM   2667  O   ASP A 170      45.147  68.872 100.300  1.00  0.00           O
ATOM   2668  N   SER A 171      47.387  68.842 100.100  1.00  0.00           N
ATOM   2670  CA  SER A 171      47.397  68.092  98.850  1.00  0.00           C
ATOM   2672  CB  SER A 171      48.177  68.812  97.710  1.00  0.00           C
ATOM   2675  OG  SER A 171      47.547  70.032  97.320  1.00  0.00           O
ATOM   2677  C   SER A 171      48.067  66.752  99.070  1.00  0.00           C
ATOM   2678  O   SER A 171      49.107  66.652  99.740  1.00  0.00           O
ATOM   2679  N   ILE A 172      47.477  65.672  98.520  1.00  0.00           N
ATOM   2681  CA  ILE A 172      47.957  64.302  98.700  1.00  0.00           C
ATOM   2683  CB  ILE A 172      46.937  63.302  98.140  1.00  0.00           C
ATOM   2685  CG2 ILE A 172      46.927  63.302  96.600  1.00  0.00           C
ATOM   2689  CG1 ILE A 172      47.137  61.872  98.710  1.00  0.00           C
ATOM   2692  CD  ILE A 172      46.457  61.642 100.060  1.00  0.00           C
ATOM   2696  C   ILE A 172      49.377  64.062  98.170  1.00  0.00           C
ATOM   2697  O   ILE A 172      50.197  63.352  98.780  1.00  0.00           O
ATOM   2698  N   GLY A 173      49.727  64.702  97.040  1.00  0.00           N
ATOM   2700  CA  GLY A 173      51.007  64.612  96.370  1.00  0.00           C
ATOM   2703  C   GLY A 173      51.137  63.532  95.320  1.00  0.00           C
ATOM   2704  O   GLY A 173      50.417  62.532  95.310  1.00  0.00           O
ATOM   2705  N   VAL A 174      52.117  63.732  94.420  1.00  0.00           N
ATOM   2707  CA  VAL A 174      52.427  62.952  93.220  1.00  0.00           C
ATOM   2709  CB  VAL A 174      53.637  63.572  92.480  1.00  0.00           C
ATOM   2711  CG1 VAL A 174      54.947  63.512  93.300  1.00  0.00           C
ATOM   2715  CG2 VAL A 174      53.827  62.882  91.120  1.00  0.00           C
ATOM   2719  C   VAL A 174      52.657  61.472  93.459  1.00  0.00           C
ATOM   2720  O   VAL A 174      52.247  60.612  92.690  1.00  0.00           O
ATOM   2721  N   LEU A 175      53.277  61.112  94.600  1.00  0.00           N
ATOM   2723  CA  LEU A 175      53.577  59.742  94.910  1.00  0.00           C
ATOM   2725  CB  LEU A 175      54.627  59.662  96.040  1.00  0.00           C
ATOM   2728  CG  LEU A 175      56.047  60.132  95.660  1.00  0.00           C
ATOM   2730  CD1 LEU A 175      57.017  59.732  96.780  1.00  0.00           C
ATOM   2734  CD2 LEU A 175      56.547  59.552  94.320  1.00  0.00           C
ATOM   2738  C   LEU A 175      52.347  58.942  95.310  1.00  0.00           C
ATOM   2739  O   LEU A 175      52.387  57.722  95.360  1.00  0.00           O
ATOM   2740  N   CYS A 176      51.237  59.642  95.600  1.00  0.00           N
ATOM   2742  CA  CYS A 176      49.997  59.022  96.000  1.00  0.00           C
ATOM   2744  CB  CYS A 176      49.387  59.792  97.190  1.00  0.00           C
ATOM   2747  SG  CYS A 176      50.557  60.012  98.579  1.00  0.00           S
ATOM   2749  C   CYS A 176      48.977  59.062  94.870  1.00  0.00           C
ATOM   2750  O   CYS A 176      47.907  58.472  94.969  1.00  0.00           O
ATOM   2751  N   SER A 177      49.267  59.732  93.740  1.00  0.00           N
ATOM   2753  CA  SER A 177      48.297  59.922  92.679  1.00  0.00           C
ATOM   2755  CB  SER A 177      48.317  61.342  92.060  1.00  0.00           C
ATOM   2758  OG  SER A 177      49.607  61.692  91.550  1.00  0.00           O
ATOM   2760  C   SER A 177      48.467  58.862  91.610  1.00  0.00           C
ATOM   2761  O   SER A 177      48.077  59.052  90.460  1.00  0.00           O
ATOM   2762  N   ALA A 178      49.047  57.702  91.980  1.00  0.00           N
ATOM   2764  CA  ALA A 178      49.267  56.562  91.109  1.00  0.00           C
ATOM   2766  CB  ALA A 178      50.537  55.822  91.560  1.00  0.00           C
ATOM   2770  C   ALA A 178      48.087  55.602  91.099  1.00  0.00           C
ATOM   2771  O   ALA A 178      47.717  55.032  92.130  1.00  0.00           O
ATOM   2772  N   VAL A 179      47.467  55.402  89.919  1.00  0.00           N
ATOM   2774  CA  VAL A 179      46.417  54.402  89.709  1.00  0.00           C
ATOM   2776  CB  VAL A 179      45.837  54.452  88.300  1.00  0.00           C
ATOM   2778  CG1 VAL A 179      44.727  53.392  88.120  1.00  0.00           C
ATOM   2782  CG2 VAL A 179      45.277  55.852  88.039  1.00  0.00           C
ATOM   2786  C   VAL A 179      46.917  52.992  89.960  1.00  0.00           C
ATOM   2787  O   VAL A 179      46.357  52.202  90.720  1.00  0.00           O
ATOM   2788  N   PHE A 180      48.057  52.672  89.340  1.00  0.00           N
ATOM   2790  CA  PHE A 180      48.737  51.412  89.480  1.00  0.00           C
ATOM   2792  CB  PHE A 180      49.027  50.802  88.090  1.00  0.00           C
ATOM   2795  CG  PHE A 180      49.237  49.312  88.140  1.00  0.00           C
ATOM   2796  CD1 PHE A 180      50.387  48.742  88.719  1.00  0.00           C
ATOM   2798  CE1 PHE A 180      50.557  47.352  88.749  1.00  0.00           C
ATOM   2800  CZ  PHE A 180      49.577  46.522  88.199  1.00  0.00           C
ATOM   2802  CD2 PHE A 180      48.277  48.462  87.570  1.00  0.00           C
ATOM   2804  CE2 PHE A 180      48.437  47.072  87.609  1.00  0.00           C
ATOM   2806  C   PHE A 180      50.017  51.722  90.230  1.00  0.00           C
ATOM   2807  O   PHE A 180      50.787  52.612  89.870  1.00  0.00           O
ATOM   2808  N   TRP A 181      50.277  50.982  91.320  1.00  0.00           N
ATOM   2810  CA  TRP A 181      51.477  51.142  92.100  1.00  0.00           C
ATOM   2812  CB  TRP A 181      51.237  52.032  93.350  1.00  0.00           C
ATOM   2815  CG  TRP A 181      52.387  52.272  94.289  1.00  0.00           C
ATOM   2816  CD1 TRP A 181      53.737  52.072  94.140  1.00  0.00           C
ATOM   2818  NE1 TRP A 181      54.377  52.392  95.310  1.00  0.00           N
ATOM   2820  CE2 TRP A 181      53.467  52.822  96.230  1.00  0.00           C
ATOM   2821  CD2 TRP A 181      52.197  52.772  95.620  1.00  0.00           C
ATOM   2822  CE3 TRP A 181      51.067  53.162  96.340  1.00  0.00           C
ATOM   2824  CZ3 TRP A 181      51.237  53.642  97.639  1.00  0.00           C
ATOM   2826  CZ2 TRP A 181      53.637  53.282  97.530  1.00  0.00           C
ATOM   2828  CH2 TRP A 181      52.497  53.702  98.230  1.00  0.00           C
ATOM   2830  C   TRP A 181      51.967  49.752  92.469  1.00  0.00           C
ATOM   2831  O   TRP A 181      51.207  48.902  92.919  1.00  0.00           O
ATOM   2832  N   SER A 182      53.247  49.472  92.250  1.00  0.00           N
ATOM   2834  CA  SER A 182      53.817  48.192  92.570  1.00  0.00           C
ATOM   2836  CB  SER A 182      54.147  47.382  91.300  1.00  0.00           C
ATOM   2839  OG  SER A 182      54.617  46.072  91.610  1.00  0.00           O
ATOM   2841  C   SER A 182      55.087  48.402  93.350  1.00  0.00           C
ATOM   2842  O   SER A 182      55.927  49.202  92.950  1.00  0.00           O
ATOM   2843  N   GLN A 183      55.257  47.652  94.440  1.00  0.00           N
ATOM   2845  CA  GLN A 183      56.547  47.482  95.070  1.00  0.00           C
ATOM   2847  CB  GLN A 183      56.487  47.872  96.570  1.00  0.00           C
ATOM   2850  CG  GLN A 183      55.947  49.312  96.760  1.00  0.00           C
ATOM   2853  CD  GLN A 183      56.407  49.912  98.090  1.00  0.00           C
ATOM   2854  OE1 GLN A 183      56.507  49.202  99.100  1.00  0.00           O
ATOM   2855  NE2 GLN A 183      56.707  51.232  98.090  1.00  0.00           N
ATOM   2858  C   GLN A 183      56.997  46.032  94.899  1.00  0.00           C
ATOM   2859  O   GLN A 183      57.937  45.552  95.539  1.00  0.00           O
ATOM   2860  N   ASN A 184      56.327  45.292  94.010  1.00  0.00           N
ATOM   2862  CA  ASN A 184      56.667  43.912  93.749  1.00  0.00           C
ATOM   2864  CB  ASN A 184      55.477  43.182  93.080  1.00  0.00           C
ATOM   2867  CG  ASN A 184      55.727  41.692  92.919  1.00  0.00           C
ATOM   2868  OD1 ASN A 184      55.837  41.162  91.809  1.00  0.00           O
ATOM   2869  ND2 ASN A 184      55.787  40.982  94.070  1.00  0.00           N
ATOM   2872  C   ASN A 184      57.937  43.802  92.910  1.00  0.00           C
ATOM   2873  O   ASN A 184      57.977  44.152  91.730  1.00  0.00           O
ATOM   2874  N   ASN A 185      59.017  43.262  93.520  1.00  0.00           N
ATOM   2876  CA  ASN A 185      60.157  42.752  92.770  1.00  0.00           C
ATOM   2878  CB  ASN A 185      61.297  42.192  93.660  1.00  0.00           C
ATOM   2881  CG  ASN A 185      61.917  43.212  94.610  1.00  0.00           C
ATOM   2882  OD1 ASN A 185      61.917  44.432  94.429  1.00  0.00           O
ATOM   2883  ND2 ASN A 185      62.517  42.682  95.699  1.00  0.00           N
ATOM   2886  C   ASN A 185      59.727  41.622  91.830  1.00  0.00           C
ATOM   2887  O   ASN A 185      59.057  40.672  92.219  1.00  0.00           O
ATOM   2888  N   GLY A 186      60.107  41.722  90.539  1.00  0.00           N
ATOM   2890  CA  GLY A 186      59.677  40.782  89.530  1.00  0.00           C
ATOM   2893  C   GLY A 186      58.257  40.952  89.050  1.00  0.00           C
ATOM   2894  O   GLY A 186      57.677  39.982  88.560  1.00  0.00           O
ATOM   2895  N   LEU A 187      57.667  42.152  89.149  1.00  0.00           N
ATOM   2897  CA  LEU A 187      56.397  42.472  88.510  1.00  0.00           C
ATOM   2899  CB  LEU A 187      55.927  43.922  88.810  1.00  0.00           C
ATOM   2902  CG  LEU A 187      54.537  44.322  88.240  1.00  0.00           C
ATOM   2904  CD1 LEU A 187      53.397  43.792  89.120  1.00  0.00           C
ATOM   2908  CD2 LEU A 187      54.437  45.842  88.039  1.00  0.00           C
ATOM   2912  C   LEU A 187      56.487  42.282  86.999  1.00  0.00           C
ATOM   2913  O   LEU A 187      57.437  42.702  86.350  1.00  0.00           O
ATOM   2914  N   GLN A 188      55.477  41.622  86.400  1.00  0.00           N
ATOM   2916  CA  GLN A 188      55.367  41.492  84.969  1.00  0.00           C
ATOM   2918  CB  GLN A 188      55.617  40.032  84.520  1.00  0.00           C
ATOM   2921  CG  GLN A 188      57.077  39.612  84.770  1.00  0.00           C
ATOM   2924  CD  GLN A 188      57.367  38.182  84.350  1.00  0.00           C
ATOM   2925  OE1 GLN A 188      56.497  37.332  84.149  1.00  0.00           O
ATOM   2926  NE2 GLN A 188      58.687  37.892  84.250  1.00  0.00           N
ATOM   2929  C   GLN A 188      54.037  42.012  84.480  1.00  0.00           C
ATOM   2930  O   GLN A 188      52.977  41.552  84.899  1.00  0.00           O
ATOM   2931  N   LEU A 189      54.077  43.012  83.579  1.00  0.00           N
ATOM   2933  CA  LEU A 189      52.887  43.602  83.000  1.00  0.00           C
ATOM   2935  CB  LEU A 189      52.767  45.122  83.249  1.00  0.00           C
ATOM   2938  CG  LEU A 189      52.717  45.552  84.740  1.00  0.00           C
ATOM   2940  CD1 LEU A 189      52.547  47.072  84.829  1.00  0.00           C
ATOM   2944  CD2 LEU A 189      51.597  44.842  85.510  1.00  0.00           C
ATOM   2948  C   LEU A 189      52.917  43.392  81.510  1.00  0.00           C
ATOM   2949  O   LEU A 189      53.877  43.772  80.839  1.00  0.00           O
ATOM   2950  N   GLN A 190      51.847  42.792  80.950  1.00  0.00           N
ATOM   2952  CA  GLN A 190      51.777  42.582  79.520  1.00  0.00           C
ATOM   2954  CB  GLN A 190      52.407  41.212  79.149  1.00  0.00           C
ATOM   2957  CG  GLN A 190      52.247  40.762  77.679  1.00  0.00           C
ATOM   2960  CD  GLN A 190      53.067  39.502  77.430  1.00  0.00           C
ATOM   2961  OE1 GLN A 190      52.537  38.382  77.430  1.00  0.00           O
ATOM   2962  NE2 GLN A 190      54.387  39.662  77.219  1.00  0.00           N
ATOM   2965  C   GLN A 190      50.397  42.792  78.920  1.00  0.00           C
ATOM   2966  O   GLN A 190      49.397  42.252  79.400  1.00  0.00           O
ATOM   2967  N   ASN A 191      50.287  43.592  77.840  1.00  0.00           N
ATOM   2969  CA  ASN A 191      49.147  43.542  76.929  1.00  0.00           C
ATOM   2971  CB  ASN A 191      48.917  42.102  76.389  1.00  0.00           C
ATOM   2974  CG  ASN A 191      48.007  42.092  75.170  1.00  0.00           C
ATOM   2975  OD1 ASN A 191      48.057  42.982  74.330  1.00  0.00           O
ATOM   2976  ND2 ASN A 191      47.177  41.032  75.070  1.00  0.00           N
ATOM   2979  C   ASN A 191      47.897  44.192  77.510  1.00  0.00           C
ATOM   2980  O   ASN A 191      46.767  43.742  77.340  1.00  0.00           O
ATOM   2981  N   LEU A 192      48.087  45.302  78.230  1.00  0.00           N
ATOM   2983  CA  LEU A 192      47.037  46.002  78.920  1.00  0.00           C
ATOM   2985  CB  LEU A 192      46.787  45.452  80.370  1.00  0.00           C
ATOM   2988  CG  LEU A 192      48.017  45.242  81.280  1.00  0.00           C
ATOM   2990  CD1 LEU A 192      48.557  46.562  81.870  1.00  0.00           C
ATOM   2994  CD2 LEU A 192      47.667  44.302  82.440  1.00  0.00           C
ATOM   2998  C   LEU A 192      47.327  47.482  78.889  1.00  0.00           C
ATOM   2999  O   LEU A 192      48.417  47.912  78.520  1.00  0.00           O
ATOM   3000  N   THR A 193      46.327  48.322  79.210  1.00  0.00           N
ATOM   3002  CA  THR A 193      46.427  49.772  79.240  1.00  0.00           C
ATOM   3004  CB  THR A 193      45.397  50.472  78.360  1.00  0.00           C
ATOM   3006  OG1 THR A 193      45.617  50.112  77.010  1.00  0.00           O
ATOM   3008  CG2 THR A 193      45.487  52.002  78.480  1.00  0.00           C
ATOM   3012  C   THR A 193      46.227  50.262  80.640  1.00  0.00           C
ATOM   3013  O   THR A 193      45.237  49.922  81.300  1.00  0.00           O
ATOM   3014  N   ILE A 194      47.137  51.112  81.140  1.00  0.00           N
ATOM   3016  CA  ILE A 194      46.977  51.782  82.410  1.00  0.00           C
ATOM   3018  CB  ILE A 194      48.107  51.482  83.389  1.00  0.00           C
ATOM   3020  CG2 ILE A 194      47.847  52.232  84.719  1.00  0.00           C
ATOM   3024  CG1 ILE A 194      48.217  49.952  83.649  1.00  0.00           C
ATOM   3027  CD  ILE A 194      49.537  49.542  84.309  1.00  0.00           C
ATOM   3031  C   ILE A 194      46.907  53.272  82.139  1.00  0.00           C
ATOM   3032  O   ILE A 194      47.847  53.862  81.590  1.00  0.00           O
ATOM   3033  N   GLU A 195      45.787  53.922  82.490  1.00  0.00           N
ATOM   3035  CA  GLU A 195      45.557  55.312  82.200  1.00  0.00           C
ATOM   3037  CB  GLU A 195      44.437  55.452  81.149  1.00  0.00           C
ATOM   3040  CG  GLU A 195      44.187  56.912  80.679  1.00  0.00           C
ATOM   3043  CD  GLU A 195      43.277  56.952  79.460  1.00  0.00           C
ATOM   3044  OE1 GLU A 195      43.257  55.952  78.700  1.00  0.00           O
ATOM   3045  OE2 GLU A 195      42.637  58.012  79.230  1.00  0.00           O
ATOM   3046  C   GLU A 195      45.187  56.042  83.469  1.00  0.00           C
ATOM   3047  O   GLU A 195      44.397  55.532  84.260  1.00  0.00           O
ATOM   3048  N   ASN A 196      45.747  57.232  83.749  1.00  0.00           N
ATOM   3050  CA  ASN A 196      45.297  57.992  84.910  1.00  0.00           C
ATOM   3052  CB  ASN A 196      46.277  59.142  85.249  1.00  0.00           C
ATOM   3055  CG  ASN A 196      45.817  59.892  86.490  1.00  0.00           C
ATOM   3056  OD1 ASN A 196      45.097  60.882  86.359  1.00  0.00           O
ATOM   3057  ND2 ASN A 196      46.247  59.472  87.700  1.00  0.00           N
ATOM   3060  C   ASN A 196      43.827  58.432  84.880  1.00  0.00           C
ATOM   3061  O   ASN A 196      43.137  58.332  85.880  1.00  0.00           O
ATOM   3062  N   THR A 197      43.337  58.942  83.730  1.00  0.00           N
ATOM   3064  CA  THR A 197      41.957  59.332  83.410  1.00  0.00           C
ATOM   3066  CB  THR A 197      40.837  58.282  83.560  1.00  0.00           C
ATOM   3068  OG1 THR A 197      40.557  57.892  84.899  1.00  0.00           O
ATOM   3070  CG2 THR A 197      41.237  56.982  82.829  1.00  0.00           C
ATOM   3074  C   THR A 197      41.567  60.722  83.920  1.00  0.00           C
ATOM   3075  O   THR A 197      40.437  61.192  83.780  1.00  0.00           O
ATOM   3076  N   LEU A 198      42.577  61.492  84.390  1.00  0.00           N
ATOM   3078  CA  LEU A 198      42.467  62.912  84.719  1.00  0.00           C
ATOM   3080  CB  LEU A 198      43.387  63.252  85.930  1.00  0.00           C
ATOM   3083  CG  LEU A 198      43.267  64.652  86.610  1.00  0.00           C
ATOM   3085  CD1 LEU A 198      42.137  64.702  87.650  1.00  0.00           C
ATOM   3089  CD2 LEU A 198      44.607  65.032  87.260  1.00  0.00           C
ATOM   3093  C   LEU A 198      42.897  63.762  83.529  1.00  0.00           C
ATOM   3094  O   LEU A 198      43.007  64.982  83.590  1.00  0.00           O
ATOM   3095  N   GLY A 199      43.177  63.142  82.359  1.00  0.00           N
ATOM   3097  CA  GLY A 199      43.487  63.892  81.149  1.00  0.00           C
ATOM   3100  C   GLY A 199      42.457  64.922  80.760  1.00  0.00           C
ATOM   3101  O   GLY A 199      41.267  64.622  80.630  1.00  0.00           O
ATOM   3102  N   ASP A 200      42.887  66.182  80.590  1.00  0.00           N
ATOM   3104  CA  ASP A 200      42.137  67.222  79.910  1.00  0.00           C
ATOM   3106  CB  ASP A 200      41.847  66.802  78.430  1.00  0.00           C
ATOM   3109  CG  ASP A 200      43.077  66.242  77.710  1.00  0.00           C
ATOM   3110  OD1 ASP A 200      44.237  66.522  78.120  1.00  0.00           O
ATOM   3111  OD2 ASP A 200      42.897  65.552  76.669  1.00  0.00           O
ATOM   3112  C   ASP A 200      40.927  67.712  80.749  1.00  0.00           C
ATOM   3113  O   ASP A 200      40.137  68.562  80.329  1.00  0.00           O
ATOM   3114  N   SER A 201      40.807  67.262  82.020  1.00  0.00           N
ATOM   3116  CA  SER A 201      39.827  67.752  82.980  1.00  0.00           C
ATOM   3118  CB  SER A 201      39.197  66.612  83.850  1.00  0.00           C
ATOM   3121  OG  SER A 201      40.137  65.972  84.709  1.00  0.00           O
ATOM   3123  C   SER A 201      40.387  68.792  83.910  1.00  0.00           C
ATOM   3124  O   SER A 201      39.667  69.372  84.719  1.00  0.00           O
ATOM   3125  N   VAL A 202      41.677  69.102  83.749  1.00  0.00           N
ATOM   3127  CA  VAL A 202      42.427  70.032  84.560  1.00  0.00           C
ATOM   3129  CB  VAL A 202      43.317  69.342  85.600  1.00  0.00           C
ATOM   3131  CG1 VAL A 202      42.437  68.512  86.560  1.00  0.00           C
ATOM   3135  CG2 VAL A 202      44.377  68.422  84.950  1.00  0.00           C
ATOM   3139  C   VAL A 202      43.287  70.862  83.620  1.00  0.00           C
ATOM   3140  O   VAL A 202      43.537  70.492  82.480  1.00  0.00           O
ATOM   3141  N   ASP A 203      43.767  72.032  84.079  1.00  0.00           N
ATOM   3143  CA  ASP A 203      44.427  72.982  83.230  1.00  0.00           C
ATOM   3145  CB  ASP A 203      44.257  74.452  83.730  1.00  0.00           C
ATOM   3148  CG  ASP A 203      45.007  74.912  84.969  1.00  0.00           C
ATOM   3149  OD1 ASP A 203      45.297  74.072  85.870  1.00  0.00           O
ATOM   3150  OD2 ASP A 203      45.137  76.152  85.090  1.00  0.00           O
ATOM   3151  C   ASP A 203      45.877  72.622  83.020  1.00  0.00           C
ATOM   3152  O   ASP A 203      46.417  71.662  83.579  1.00  0.00           O
ATOM   3153  N   ALA A 204      46.557  73.442  82.209  1.00  0.00           N
ATOM   3155  CA  ALA A 204      47.997  73.472  82.040  1.00  0.00           C
ATOM   3157  CB  ALA A 204      48.367  74.312  80.829  1.00  0.00           C
ATOM   3161  C   ALA A 204      48.767  74.022  83.230  1.00  0.00           C
ATOM   3162  O   ALA A 204      49.677  74.842  83.120  1.00  0.00           O
ATOM   3163  N   GLY A 205      48.367  73.552  84.400  1.00  0.00           N
ATOM   3165  CA  GLY A 205      49.027  73.772  85.660  1.00  0.00           C
ATOM   3168  C   GLY A 205      49.807  72.562  86.029  1.00  0.00           C
ATOM   3169  O   GLY A 205      50.257  71.772  85.200  1.00  0.00           O
ATOM   3170  N   ASN A 206      49.957  72.352  87.320  1.00  0.00           N
ATOM   3172  CA  ASN A 206      50.987  71.532  87.880  1.00  0.00           C
ATOM   3174  CB  ASN A 206      51.347  72.222  89.210  1.00  0.00           C
ATOM   3177  CG  ASN A 206      52.597  71.622  89.800  1.00  0.00           C
ATOM   3178  OD1 ASN A 206      53.617  71.482  89.110  1.00  0.00           O
ATOM   3179  ND2 ASN A 206      52.497  71.232  91.079  1.00  0.00           N
ATOM   3182  C   ASN A 206      50.517  70.112  88.150  1.00  0.00           C
ATOM   3183  O   ASN A 206      51.267  69.322  88.710  1.00  0.00           O
ATOM   3184  N   HIS A 207      49.267  69.792  87.790  1.00  0.00           N
ATOM   3186  CA  HIS A 207      48.497  68.622  88.220  1.00  0.00           C
ATOM   3188  CB  HIS A 207      47.187  68.572  87.390  1.00  0.00           C
ATOM   3191  CD2 HIS A 207      46.307  70.942  86.740  1.00  0.00           C
ATOM   3193  CG  HIS A 207      46.397  69.852  87.550  1.00  0.00           C
ATOM   3194  NE2 HIS A 207      45.537  71.862  87.390  1.00  0.00           N
ATOM   3196  ND1 HIS A 207      45.647  70.122  88.660  1.00  0.00           N
ATOM   3198  CE1 HIS A 207      45.137  71.342  88.550  1.00  0.00           C
ATOM   3200  C   HIS A 207      49.227  67.272  88.130  1.00  0.00           C
ATOM   3201  O   HIS A 207      49.377  66.752  87.020  1.00  0.00           O
ATOM   3202  N   PRO A 208      49.687  66.652  89.210  1.00  0.00           N
ATOM   3203  CD  PRO A 208      49.837  67.272  90.530  1.00  0.00           C
ATOM   3206  CA  PRO A 208      50.557  65.482  89.090  1.00  0.00           C
ATOM   3208  CB  PRO A 208      51.417  65.482  90.380  1.00  0.00           C
ATOM   3211  CG  PRO A 208      51.237  66.872  90.980  1.00  0.00           C
ATOM   3214  C   PRO A 208      49.697  64.242  89.010  1.00  0.00           C
ATOM   3215  O   PRO A 208      49.117  63.822  89.999  1.00  0.00           O
ATOM   3216  N   ALA A 209      49.617  63.642  87.820  1.00  0.00           N
ATOM   3218  CA  ALA A 209      48.787  62.492  87.570  1.00  0.00           C
ATOM   3220  CB  ALA A 209      47.857  62.852  86.400  1.00  0.00           C
ATOM   3224  C   ALA A 209      49.687  61.342  87.190  1.00  0.00           C
ATOM   3225  O   ALA A 209      50.377  61.432  86.180  1.00  0.00           O
ATOM   3226  N   VAL A 210      49.707  60.262  88.000  1.00  0.00           N
ATOM   3228  CA  VAL A 210      50.537  59.092  87.760  1.00  0.00           C
ATOM   3230  CB  VAL A 210      51.407  58.712  88.960  1.00  0.00           C
ATOM   3232  CG1 VAL A 210      52.297  57.492  88.640  1.00  0.00           C
ATOM   3236  CG2 VAL A 210      52.297  59.892  89.400  1.00  0.00           C
ATOM   3240  C   VAL A 210      49.647  57.942  87.349  1.00  0.00           C
ATOM   3241  O   VAL A 210      48.627  57.622  87.969  1.00  0.00           O
ATOM   3242  N   ALA A 211      49.967  57.262  86.230  1.00  0.00           N
ATOM   3244  CA  ALA A 211      49.177  56.152  85.760  1.00  0.00           C
ATOM   3246  CB  ALA A 211      49.127  56.162  84.219  1.00  0.00           C
ATOM   3250  C   ALA A 211      49.787  54.872  86.280  1.00  0.00           C
ATOM   3251  O   ALA A 211      49.127  54.052  86.929  1.00  0.00           O
ATOM   3252  N   LEU A 212      51.107  54.692  86.060  1.00  0.00           N
ATOM   3254  CA  LEU A 212      51.847  53.552  86.540  1.00  0.00           C
ATOM   3256  CB  LEU A 212      52.307  52.632  85.380  1.00  0.00           C
ATOM   3259  CG  LEU A 212      53.237  51.452  85.749  1.00  0.00           C
ATOM   3261  CD1 LEU A 212      52.617  50.492  86.770  1.00  0.00           C
ATOM   3265  CD2 LEU A 212      53.647  50.672  84.499  1.00  0.00           C
ATOM   3269  C   LEU A 212      53.027  54.012  87.359  1.00  0.00           C
ATOM   3270  O   LEU A 212      53.887  54.772  86.910  1.00  0.00           O
ATOM   3271  N   ARG A 213      53.087  53.552  88.609  1.00  0.00           N
ATOM   3273  CA  ARG A 213      54.247  53.662  89.440  1.00  0.00           C
ATOM   3275  CB  ARG A 213      53.907  54.402  90.749  1.00  0.00           C
ATOM   3278  CG  ARG A 213      55.077  54.492  91.740  1.00  0.00           C
ATOM   3281  CD  ARG A 213      54.717  55.312  92.969  1.00  0.00           C
ATOM   3284  NE  ARG A 213      55.837  55.122  93.940  1.00  0.00           N
ATOM   3286  CZ  ARG A 213      55.767  55.532  95.190  1.00  0.00           C
ATOM   3287  NH1 ARG A 213      54.767  56.262  95.640  1.00  0.00           N
ATOM   3290  NH2 ARG A 213      56.637  55.112  96.079  1.00  0.00           N
ATOM   3293  C   ARG A 213      54.807  52.292  89.730  1.00  0.00           C
ATOM   3294  O   ARG A 213      54.087  51.332  90.020  1.00  0.00           O
ATOM   3295  N   THR A 214      56.137  52.132  89.660  1.00  0.00           N
ATOM   3297  CA  THR A 214      56.747  50.862  89.980  1.00  0.00           C
ATOM   3299  CB  THR A 214      56.887  49.942  88.770  1.00  0.00           C
ATOM   3301  OG1 THR A 214      57.257  48.622  89.149  1.00  0.00           O
ATOM   3303  CG2 THR A 214      57.907  50.452  87.749  1.00  0.00           C
ATOM   3307  C   THR A 214      58.047  51.112  90.720  1.00  0.00           C
ATOM   3308  O   THR A 214      58.867  51.942  90.329  1.00  0.00           O
ATOM   3309  N   ASP A 215      58.187  50.422  91.870  1.00  0.00           N
ATOM   3311  CA  ASP A 215      59.247  50.642  92.829  1.00  0.00           C
ATOM   3313  CB  ASP A 215      58.647  51.012  94.240  1.00  0.00           C
ATOM   3316  CG  ASP A 215      57.677  52.192  94.359  1.00  0.00           C
ATOM   3317  OD1 ASP A 215      57.387  52.932  93.389  1.00  0.00           O
ATOM   3318  OD2 ASP A 215      57.177  52.432  95.500  1.00  0.00           O
ATOM   3319  C   ASP A 215      60.087  49.352  92.969  1.00  0.00           C
ATOM   3320  O   ASP A 215      61.147  49.322  93.609  1.00  0.00           O
ATOM   3321  N   GLY A 216      59.647  48.202  92.399  1.00  0.00           N
ATOM   3323  CA  GLY A 216      60.287  46.882  92.510  1.00  0.00           C
ATOM   3326  C   GLY A 216      61.477  46.672  91.600  1.00  0.00           C
ATOM   3327  O   GLY A 216      61.537  47.222  90.510  1.00  0.00           O
ATOM   3328  N   ASP A 217      62.437  45.812  91.990  1.00  0.00           N
ATOM   3330  CA  ASP A 217      63.577  45.462  91.149  1.00  0.00           C
ATOM   3332  CB  ASP A 217      64.847  45.132  91.999  1.00  0.00           C
ATOM   3335  CG  ASP A 217      66.137  44.852  91.240  1.00  0.00           C
ATOM   3336  OD1 ASP A 217      66.297  45.252  90.060  1.00  0.00           O
ATOM   3337  OD2 ASP A 217      67.047  44.272  91.870  1.00  0.00           O
ATOM   3338  C   ASP A 217      63.227  44.272  90.260  1.00  0.00           C
ATOM   3339  O   ASP A 217      62.537  43.342  90.670  1.00  0.00           O
ATOM   3340  N   GLN A 218      63.707  44.302  89.010  1.00  0.00           N
ATOM   3342  CA  GLN A 218      63.607  43.232  88.050  1.00  0.00           C
ATOM   3344  CB  GLN A 218      64.127  41.832  88.520  1.00  0.00           C
ATOM   3347  CG  GLN A 218      65.637  41.852  88.920  1.00  0.00           C
ATOM   3350  CD  GLN A 218      66.247  40.452  89.010  1.00  0.00           C
ATOM   3351  OE1 GLN A 218      65.687  39.442  88.590  1.00  0.00           O
ATOM   3352  NE2 GLN A 218      67.467  40.342  89.600  1.00  0.00           N
ATOM   3355  C   GLN A 218      62.227  43.212  87.419  1.00  0.00           C
ATOM   3356  O   GLN A 218      61.677  42.172  87.050  1.00  0.00           O
ATOM   3357  N   VAL A 219      61.637  44.412  87.279  1.00  0.00           N
ATOM   3359  CA  VAL A 219      60.307  44.612  86.730  1.00  0.00           C
ATOM   3361  CB  VAL A 219      59.647  45.882  87.270  1.00  0.00           C
ATOM   3363  CG1 VAL A 219      58.327  46.212  86.529  1.00  0.00           C
ATOM   3367  CG2 VAL A 219      59.397  45.682  88.770  1.00  0.00           C
ATOM   3371  C   VAL A 219      60.337  44.592  85.210  1.00  0.00           C
ATOM   3372  O   VAL A 219      61.147  45.262  84.569  1.00  0.00           O
ATOM   3373  N   GLN A 220      59.427  43.822  84.589  1.00  0.00           N
ATOM   3375  CA  GLN A 220      59.307  43.762  83.140  1.00  0.00           C
ATOM   3377  CB  GLN A 220      59.487  42.322  82.600  1.00  0.00           C
ATOM   3380  CG  GLN A 220      60.867  41.702  82.899  1.00  0.00           C
ATOM   3383  CD  GLN A 220      60.927  40.282  82.340  1.00  0.00           C
ATOM   3384  OE1 GLN A 220      60.657  40.032  81.160  1.00  0.00           O
ATOM   3385  NE2 GLN A 220      61.287  39.292  83.190  1.00  0.00           N
ATOM   3388  C   GLN A 220      57.957  44.272  82.690  1.00  0.00           C
ATOM   3389  O   GLN A 220      56.897  43.872  83.179  1.00  0.00           O
ATOM   3390  N   ILE A 221      57.947  45.212  81.730  1.00  0.00           N
ATOM   3392  CA  ILE A 221      56.737  45.762  81.169  1.00  0.00           C
ATOM   3394  CB  ILE A 221      56.567  47.242  81.520  1.00  0.00           C
ATOM   3396  CG2 ILE A 221      55.327  47.832  80.810  1.00  0.00           C
ATOM   3400  CG1 ILE A 221      56.467  47.422  83.059  1.00  0.00           C
ATOM   3403  CD  ILE A 221      56.627  48.872  83.520  1.00  0.00           C
ATOM   3407  C   ILE A 221      56.807  45.572  79.670  1.00  0.00           C
ATOM   3408  O   ILE A 221      57.697  46.102  78.999  1.00  0.00           O
ATOM   3409  N   ASN A 222      55.887  44.782  79.090  1.00  0.00           N
ATOM   3411  CA  ASN A 222      55.927  44.482  77.670  1.00  0.00           C
ATOM   3413  CB  ASN A 222      56.377  43.022  77.419  1.00  0.00           C
ATOM   3416  CG  ASN A 222      56.357  42.632  75.940  1.00  0.00           C
ATOM   3417  OD1 ASN A 222      55.647  41.722  75.510  1.00  0.00           O
ATOM   3418  ND2 ASN A 222      57.147  43.372  75.130  1.00  0.00           N
ATOM   3421  C   ASN A 222      54.577  44.732  77.030  1.00  0.00           C
ATOM   3422  O   ASN A 222      53.587  44.132  77.419  1.00  0.00           O
ATOM   3423  N   ASN A 223      54.507  45.602  76.000  1.00  0.00           N
ATOM   3425  CA  ASN A 223      53.327  45.672  75.150  1.00  0.00           C
ATOM   3427  CB  ASN A 223      52.967  44.292  74.510  1.00  0.00           C
ATOM   3430  CG  ASN A 223      52.027  44.432  73.310  1.00  0.00           C
ATOM   3431  OD1 ASN A 223      51.987  45.472  72.660  1.00  0.00           O
ATOM   3432  ND2 ASN A 223      51.197  43.392  73.050  1.00  0.00           N
ATOM   3435  C   ASN A 223      52.187  46.332  75.930  1.00  0.00           C
ATOM   3436  O   ASN A 223      51.047  45.872  75.950  1.00  0.00           O
ATOM   3437  N   VAL A 224      52.517  47.402  76.669  1.00  0.00           N
ATOM   3439  CA  VAL A 224      51.617  48.052  77.600  1.00  0.00           C
ATOM   3441  CB  VAL A 224      52.097  47.952  79.050  1.00  0.00           C
ATOM   3443  CG1 VAL A 224      51.337  48.882  80.020  1.00  0.00           C
ATOM   3447  CG2 VAL A 224      51.937  46.492  79.530  1.00  0.00           C
ATOM   3451  C   VAL A 224      51.477  49.482  77.139  1.00  0.00           C
ATOM   3452  O   VAL A 224      52.457  50.172  76.840  1.00  0.00           O
ATOM   3453  N   ASN A 225      50.237  49.982  77.089  1.00  0.00           N
ATOM   3455  CA  ASN A 225      49.987  51.402  76.940  1.00  0.00           C
ATOM   3457  CB  ASN A 225      48.627  51.692  76.260  1.00  0.00           C
ATOM   3460  CG  ASN A 225      48.517  51.092  74.870  1.00  0.00           C
ATOM   3461  OD1 ASN A 225      49.497  50.902  74.149  1.00  0.00           O
ATOM   3462  ND2 ASN A 225      47.267  50.782  74.449  1.00  0.00           N
ATOM   3465  C   ASN A 225      49.967  52.062  78.310  1.00  0.00           C
ATOM   3466  O   ASN A 225      49.187  51.682  79.190  1.00  0.00           O
ATOM   3467  N   ILE A 226      50.807  53.082  78.550  1.00  0.00           N
ATOM   3469  CA  ILE A 226      50.767  53.852  79.779  1.00  0.00           C
ATOM   3471  CB  ILE A 226      52.097  53.882  80.539  1.00  0.00           C
ATOM   3473  CG2 ILE A 226      51.787  54.392  81.960  1.00  0.00           C
ATOM   3477  CG1 ILE A 226      52.777  52.492  80.559  1.00  0.00           C
ATOM   3480  CD  ILE A 226      54.167  52.502  81.200  1.00  0.00           C
ATOM   3484  C   ILE A 226      50.347  55.262  79.420  1.00  0.00           C
ATOM   3485  O   ILE A 226      51.077  56.022  78.780  1.00  0.00           O
ATOM   3486  N   LEU A 227      49.117  55.642  79.810  1.00  0.00           N
ATOM   3488  CA  LEU A 227      48.457  56.812  79.280  1.00  0.00           C
ATOM   3490  CB  LEU A 227      47.147  56.452  78.540  1.00  0.00           C
ATOM   3493  CG  LEU A 227      47.297  55.442  77.390  1.00  0.00           C
ATOM   3495  CD1 LEU A 227      45.917  55.122  76.800  1.00  0.00           C
ATOM   3499  CD2 LEU A 227      48.217  55.962  76.280  1.00  0.00           C
ATOM   3503  C   LEU A 227      48.147  57.812  80.370  1.00  0.00           C
ATOM   3504  O   LEU A 227      47.897  57.502  81.529  1.00  0.00           O
ATOM   3505  N   GLY A 228      48.207  59.102  80.039  1.00  0.00           N
ATOM   3507  CA  GLY A 228      48.207  60.122  81.060  1.00  0.00           C
ATOM   3510  C   GLY A 228      48.457  61.452  80.450  1.00  0.00           C
ATOM   3511  O   GLY A 228      48.377  61.652  79.230  1.00  0.00           O
ATOM   3512  N   ARG A 229      48.757  62.412  81.330  1.00  0.00           N
ATOM   3514  CA  ARG A 229      49.217  63.732  80.980  1.00  0.00           C
ATOM   3516  CB  ARG A 229      48.137  64.812  81.249  1.00  0.00           C
ATOM   3519  CG  ARG A 229      46.917  64.662  80.310  1.00  0.00           C
ATOM   3522  CD  ARG A 229      47.217  64.762  78.810  1.00  0.00           C
ATOM   3525  NE  ARG A 229      45.947  64.452  78.070  1.00  0.00           N
ATOM   3527  CZ  ARG A 229      45.727  63.422  77.250  1.00  0.00           C
ATOM   3528  NH1 ARG A 229      46.527  62.382  77.130  1.00  0.00           N
ATOM   3531  NH2 ARG A 229      44.587  63.372  76.590  1.00  0.00           N
ATOM   3534  C   ARG A 229      50.547  64.012  81.649  1.00  0.00           C
ATOM   3535  O   ARG A 229      51.587  63.822  81.029  1.00  0.00           O
ATOM   3536  N   GLN A 230      50.577  64.432  82.919  1.00  0.00           N
ATOM   3538  CA  GLN A 230      51.827  64.912  83.500  1.00  0.00           C
ATOM   3540  CB  GLN A 230      51.587  65.932  84.660  1.00  0.00           C
ATOM   3543  CG  GLN A 230      52.887  66.532  85.260  1.00  0.00           C
ATOM   3546  CD  GLN A 230      52.647  67.822  86.060  1.00  0.00           C
ATOM   3547  OE1 GLN A 230      52.087  68.812  85.580  1.00  0.00           O
ATOM   3548  NE2 GLN A 230      53.107  67.812  87.329  1.00  0.00           N
ATOM   3551  C   GLN A 230      52.807  63.802  83.889  1.00  0.00           C
ATOM   3552  O   GLN A 230      53.727  63.482  83.160  1.00  0.00           O
ATOM   3553  N   ASN A 231      52.667  63.232  85.090  1.00  0.00           N
ATOM   3555  CA  ASN A 231      53.647  62.342  85.679  1.00  0.00           C
ATOM   3557  CB  ASN A 231      53.677  62.632  87.209  1.00  0.00           C
ATOM   3560  CG  ASN A 231      54.377  63.952  87.520  1.00  0.00           C
ATOM   3561  OD1 ASN A 231      53.797  64.852  88.120  1.00  0.00           O
ATOM   3562  ND2 ASN A 231      55.627  64.132  87.050  1.00  0.00           N
ATOM   3565  C   ASN A 231      53.327  60.892  85.350  1.00  0.00           C
ATOM   3566  O   ASN A 231      53.197  60.032  86.219  1.00  0.00           O
ATOM   3567  N   THR A 232      53.147  60.582  84.050  1.00  0.00           N
ATOM   3569  CA  THR A 232      52.457  59.382  83.550  1.00  0.00           C
ATOM   3571  CB  THR A 232      52.387  59.342  82.010  1.00  0.00           C
ATOM   3573  OG1 THR A 232      51.577  60.392  81.499  1.00  0.00           O
ATOM   3575  CG2 THR A 232      51.747  58.042  81.490  1.00  0.00           C
ATOM   3579  C   THR A 232      53.037  58.062  84.029  1.00  0.00           C
ATOM   3580  O   THR A 232      52.307  57.172  84.490  1.00  0.00           O
ATOM   3581  N   PHE A 233      54.367  57.922  83.960  1.00  0.00           N
ATOM   3583  CA  PHE A 233      55.107  56.762  84.410  1.00  0.00           C
ATOM   3585  CB  PHE A 233      55.757  56.032  83.190  1.00  0.00           C
ATOM   3588  CG  PHE A 233      56.497  54.752  83.520  1.00  0.00           C
ATOM   3589  CD1 PHE A 233      55.987  53.832  84.460  1.00  0.00           C
ATOM   3591  CE1 PHE A 233      56.667  52.642  84.750  1.00  0.00           C
ATOM   3593  CZ  PHE A 233      57.847  52.332  84.070  1.00  0.00           C
ATOM   3595  CD2 PHE A 233      57.677  54.412  82.829  1.00  0.00           C
ATOM   3597  CE2 PHE A 233      58.337  53.212  83.100  1.00  0.00           C
ATOM   3599  C   PHE A 233      56.157  57.202  85.419  1.00  0.00           C
ATOM   3600  O   PHE A 233      56.997  58.052  85.139  1.00  0.00           O
ATOM   3601  N   PHE A 234      56.127  56.662  86.649  1.00  0.00           N
ATOM   3603  CA  PHE A 234      56.967  57.122  87.730  1.00  0.00           C
ATOM   3605  CB  PHE A 234      56.077  57.722  88.859  1.00  0.00           C
ATOM   3608  CG  PHE A 234      56.767  58.802  89.660  1.00  0.00           C
ATOM   3609  CD1 PHE A 234      57.977  58.572  90.340  1.00  0.00           C
ATOM   3611  CE1 PHE A 234      58.647  59.612  90.980  1.00  0.00           C
ATOM   3613  CZ  PHE A 234      58.107  60.902  90.980  1.00  0.00           C
ATOM   3615  CD2 PHE A 234      56.207  60.082  89.740  1.00  0.00           C
ATOM   3617  CE2 PHE A 234      56.877  61.142  90.370  1.00  0.00           C
ATOM   3619  C   PHE A 234      57.737  55.912  88.240  1.00  0.00           C
ATOM   3620  O   PHE A 234      57.157  54.872  88.560  1.00  0.00           O
ATOM   3621  N   VAL A 235      59.077  56.002  88.370  1.00  0.00           N
ATOM   3623  CA  VAL A 235      59.847  54.962  89.029  1.00  0.00           C
ATOM   3625  CB  VAL A 235      60.907  54.292  88.150  1.00  0.00           C
ATOM   3627  CG1 VAL A 235      60.177  53.522  87.030  1.00  0.00           C
ATOM   3631  CG2 VAL A 235      61.907  55.312  87.580  1.00  0.00           C
ATOM   3635  C   VAL A 235      60.447  55.502  90.320  1.00  0.00           C
ATOM   3636  O   VAL A 235      60.967  56.622  90.399  1.00  0.00           O
ATOM   3637  N   THR A 236      60.377  54.732  91.410  1.00  0.00           N
ATOM   3639  CA  THR A 236      61.007  55.172  92.650  1.00  0.00           C
ATOM   3641  CB  THR A 236      60.077  55.692  93.760  1.00  0.00           C
ATOM   3643  OG1 THR A 236      59.507  54.712  94.600  1.00  0.00           O
ATOM   3645  CG2 THR A 236      58.957  56.582  93.210  1.00  0.00           C
ATOM   3649  C   THR A 236      61.857  54.052  93.160  1.00  0.00           C
ATOM   3650  O   THR A 236      61.707  52.892  92.790  1.00  0.00           O
ATOM   3651  N   ASN A 237      62.797  54.382  94.050  1.00  0.00           N
ATOM   3653  CA  ASN A 237      63.577  53.362  94.709  1.00  0.00           C
ATOM   3655  CB  ASN A 237      65.087  53.702  94.700  1.00  0.00           C
ATOM   3658  CG  ASN A 237      65.477  54.952  95.490  1.00  0.00           C
ATOM   3659  OD1 ASN A 237      64.677  55.792  95.880  1.00  0.00           O
ATOM   3660  ND2 ASN A 237      66.797  55.062  95.760  1.00  0.00           N
ATOM   3663  C   ASN A 237      63.027  53.092  96.090  1.00  0.00           C
ATOM   3664  O   ASN A 237      63.677  52.432  96.890  1.00  0.00           O
ATOM   3665  N   SER A 238      61.777  53.542  96.359  1.00  0.00           N
ATOM   3667  CA  SER A 238      61.127  53.482  97.660  1.00  0.00           C
ATOM   3669  CB  SER A 238      59.717  54.132  97.600  1.00  0.00           C
ATOM   3672  OG  SER A 238      59.097  54.252  98.880  1.00  0.00           O
ATOM   3674  C   SER A 238      60.977  52.092  98.260  1.00  0.00           C
ATOM   3675  O   SER A 238      60.637  51.122  97.580  1.00  0.00           O
ATOM   3676  N   GLY A 239      61.227  51.982  99.569  1.00  0.00           N
ATOM   3678  CA  GLY A 239      60.797  50.882 100.410  1.00  0.00           C
ATOM   3681  C   GLY A 239      59.397  51.102 100.940  1.00  0.00           C
ATOM   3682  O   GLY A 239      58.527  51.702 100.320  1.00  0.00           O
ATOM   3683  N   VAL A 240      59.107  50.632 102.170  1.00  0.00           N
ATOM   3685  CA  VAL A 240      57.757  50.712 102.730  1.00  0.00           C
ATOM   3687  CB  VAL A 240      57.577  49.842 103.970  1.00  0.00           C
ATOM   3689  CG1 VAL A 240      57.607  48.382 103.500  1.00  0.00           C
ATOM   3693  CG2 VAL A 240      58.637  50.112 105.060  1.00  0.00           C
ATOM   3697  C   VAL A 240      57.317  52.122 103.090  1.00  0.00           C
ATOM   3698  O   VAL A 240      56.127  52.392 103.249  1.00  0.00           O
ATOM   3699  N   GLN A 241      58.277  53.042 103.240  1.00  0.00           N
ATOM   3701  CA  GLN A 241      58.027  54.362 103.760  1.00  0.00           C
ATOM   3703  CB  GLN A 241      59.347  55.022 104.230  1.00  0.00           C
ATOM   3706  CG  GLN A 241      59.967  54.282 105.440  1.00  0.00           C
ATOM   3709  CD  GLN A 241      61.097  55.082 106.099  1.00  0.00           C
ATOM   3710  OE1 GLN A 241      60.877  55.972 106.910  1.00  0.00           O
ATOM   3711  NE2 GLN A 241      62.357  54.742 105.749  1.00  0.00           N
ATOM   3714  C   GLN A 241      57.257  55.272 102.810  1.00  0.00           C
ATOM   3715  O   GLN A 241      56.557  56.162 103.290  1.00  0.00           O
ATOM   3716  N   ASN A 242      57.337  55.052 101.480  1.00  0.00           N
ATOM   3718  CA  ASN A 242      56.607  55.802 100.460  1.00  0.00           C
ATOM   3720  CB  ASN A 242      55.087  55.952 100.740  1.00  0.00           C
ATOM   3723  CG  ASN A 242      54.277  56.482  99.550  1.00  0.00           C
ATOM   3724  OD1 ASN A 242      54.727  56.402  98.389  1.00  0.00           O
ATOM   3725  ND2 ASN A 242      53.077  57.022  99.849  1.00  0.00           N
ATOM   3728  C   ASN A 242      57.317  57.112 100.120  1.00  0.00           C
ATOM   3729  O   ASN A 242      56.727  58.182 100.039  1.00  0.00           O
ATOM   3730  N   ARG A 243      58.647  57.032  99.960  1.00  0.00           N
ATOM   3732  CA  ARG A 243      59.477  58.192  99.779  1.00  0.00           C
ATOM   3734  CB  ARG A 243      59.757  58.912 101.130  1.00  0.00           C
ATOM   3737  CG  ARG A 243      60.637  58.182 102.160  1.00  0.00           C
ATOM   3740  CD  ARG A 243      60.687  58.972 103.469  1.00  0.00           C
ATOM   3743  NE  ARG A 243      61.627  58.312 104.429  1.00  0.00           N
ATOM   3745  CZ  ARG A 243      61.837  58.782 105.650  1.00  0.00           C
ATOM   3746  NH1 ARG A 243      61.107  59.762 106.130  1.00  0.00           N
ATOM   3749  NH2 ARG A 243      62.797  58.302 106.400  1.00  0.00           N
ATOM   3752  C   ARG A 243      60.757  57.702  99.140  1.00  0.00           C
ATOM   3753  O   ARG A 243      61.087  56.522  99.190  1.00  0.00           O
ATOM   3754  N   LEU A 244      61.517  58.592  98.490  1.00  0.00           N
ATOM   3756  CA  LEU A 244      62.787  58.242  97.890  1.00  0.00           C
ATOM   3758  CB  LEU A 244      63.257  59.342  96.900  1.00  0.00           C
ATOM   3761  CG  LEU A 244      62.307  59.492  95.699  1.00  0.00           C
ATOM   3763  CD1 LEU A 244      62.647  60.742  94.890  1.00  0.00           C
ATOM   3767  CD2 LEU A 244      62.377  58.262  94.800  1.00  0.00           C
ATOM   3771  C   LEU A 244      63.907  57.922  98.859  1.00  0.00           C
ATOM   3772  O   LEU A 244      64.007  58.462  99.960  1.00  0.00           O
ATOM   3773  N   GLU A 245      64.787  57.002  98.440  1.00  0.00           N
ATOM   3775  CA  GLU A 245      65.887  56.502  99.230  1.00  0.00           C
ATOM   3777  CB  GLU A 245      65.777  54.962  99.410  1.00  0.00           C
ATOM   3780  CG  GLU A 245      64.487  54.522 100.160  1.00  0.00           C
ATOM   3783  CD  GLU A 245      64.467  53.042 100.550  1.00  0.00           C
ATOM   3784  OE1 GLU A 245      65.457  52.332 100.240  1.00  0.00           O
ATOM   3785  OE2 GLU A 245      63.477  52.602 101.200  1.00  0.00           O
ATOM   3786  C   GLU A 245      67.207  56.892  98.579  1.00  0.00           C
ATOM   3787  O   GLU A 245      67.267  57.392  97.450  1.00  0.00           O
ATOM   3788  N   THR A 246      68.327  56.702  99.309  1.00  0.00           N
ATOM   3790  CA  THR A 246      69.667  57.092  98.880  1.00  0.00           C
ATOM   3792  CB  THR A 246      70.427  58.002  99.870  1.00  0.00           C
ATOM   3794  OG1 THR A 246      70.797  57.372 101.079  1.00  0.00           O
ATOM   3796  CG2 THR A 246      69.547  59.212 100.230  1.00  0.00           C
ATOM   3800  C   THR A 246      70.537  55.892  98.540  1.00  0.00           C
ATOM   3801  O   THR A 246      71.707  56.062  98.230  1.00  0.00           O
ATOM   3802  N   ASN A 247      70.017  54.652  98.570  1.00  0.00           N
ATOM   3804  CA  ASN A 247      70.907  53.492  98.510  1.00  0.00           C
ATOM   3806  CB  ASN A 247      71.327  53.132  99.960  1.00  0.00           C
ATOM   3809  CG  ASN A 247      72.647  52.362 100.020  1.00  0.00           C
ATOM   3810  OD1 ASN A 247      73.327  52.002  99.060  1.00  0.00           O
ATOM   3811  ND2 ASN A 247      73.077  52.182 101.289  1.00  0.00           N
ATOM   3814  C   ASN A 247      70.247  52.272  97.899  1.00  0.00           C
ATOM   3815  O   ASN A 247      70.737  51.152  98.010  1.00  0.00           O
ATOM   3816  N   ARG A 248      69.097  52.462  97.240  1.00  0.00           N
ATOM   3818  CA  ARG A 248      68.397  51.412  96.520  1.00  0.00           C
ATOM   3820  CB  ARG A 248      66.997  51.192  97.120  1.00  0.00           C
ATOM   3823  CG  ARG A 248      66.277  49.982  96.520  1.00  0.00           C
ATOM   3826  CD  ARG A 248      65.147  49.432  97.399  1.00  0.00           C
ATOM   3829  NE  ARG A 248      64.437  48.382  96.579  1.00  0.00           N
ATOM   3831  CZ  ARG A 248      63.497  48.682  95.710  1.00  0.00           C
ATOM   3832  NH1 ARG A 248      62.947  49.872  95.620  1.00  0.00           N
ATOM   3835  NH2 ARG A 248      63.037  47.772  94.890  1.00  0.00           N
ATOM   3838  C   ARG A 248      68.337  51.762  95.030  1.00  0.00           C
ATOM   3839  O   ARG A 248      68.207  52.922  94.650  1.00  0.00           O
ATOM   3840  N   GLN A 249      68.507  50.752  94.140  1.00  0.00           N
ATOM   3842  CA  GLN A 249      68.657  50.912  92.710  1.00  0.00           C
ATOM   3844  CB  GLN A 249      70.147  50.782  92.240  1.00  0.00           C
ATOM   3847  CG  GLN A 249      70.427  50.852  90.710  1.00  0.00           C
ATOM   3850  CD  GLN A 249      70.127  52.212  90.060  1.00  0.00           C
ATOM   3851  OE1 GLN A 249      69.247  52.972  90.440  1.00  0.00           O
ATOM   3852  NE2 GLN A 249      70.907  52.522  88.990  1.00  0.00           N
ATOM   3855  C   GLN A 249      67.827  49.842  92.020  1.00  0.00           C
ATOM   3856  O   GLN A 249      68.337  48.782  91.660  1.00  0.00           O
ATOM   3857  N   PRO A 250      66.547  50.022  91.850  1.00  0.00           N
ATOM   3858  CD  PRO A 250      65.767  51.192  92.270  1.00  0.00           C
ATOM   3861  CA  PRO A 250      65.727  48.972  91.289  1.00  0.00           C
ATOM   3863  CB  PRO A 250      64.357  49.352  91.850  1.00  0.00           C
ATOM   3866  CG  PRO A 250      64.357  50.882  91.800  1.00  0.00           C
ATOM   3869  C   PRO A 250      65.827  49.032  89.770  1.00  0.00           C
ATOM   3870  O   PRO A 250      66.027  50.112  89.219  1.00  0.00           O
ATOM   3871  N   ARG A 251      65.797  47.882  89.079  1.00  0.00           N
ATOM   3873  CA  ARG A 251      65.947  47.832  87.639  1.00  0.00           C
ATOM   3875  CB  ARG A 251      67.017  46.792  87.240  1.00  0.00           C
ATOM   3878  CG  ARG A 251      68.417  47.122  87.790  1.00  0.00           C
ATOM   3881  CD  ARG A 251      69.377  45.932  87.790  1.00  0.00           C
ATOM   3884  NE  ARG A 251      68.837  44.972  88.789  1.00  0.00           N
ATOM   3886  CZ  ARG A 251      69.447  43.872  89.180  1.00  0.00           C
ATOM   3887  NH1 ARG A 251      70.697  43.562  88.880  1.00  0.00           N
ATOM   3890  NH2 ARG A 251      68.807  43.082  90.020  1.00  0.00           N
ATOM   3893  C   ARG A 251      64.627  47.522  86.949  1.00  0.00           C
ATOM   3894  O   ARG A 251      63.897  46.622  87.359  1.00  0.00           O
ATOM   3895  N   THR A 252      64.277  48.292  85.910  1.00  0.00           N
ATOM   3897  CA  THR A 252      63.027  48.112  85.179  1.00  0.00           C
ATOM   3899  CB  THR A 252      62.047  49.282  85.310  1.00  0.00           C
ATOM   3901  OG1 THR A 252      61.637  49.472  86.649  1.00  0.00           O
ATOM   3903  CG2 THR A 252      60.747  49.022  84.540  1.00  0.00           C
ATOM   3907  C   THR A 252      63.347  47.952  83.719  1.00  0.00           C
ATOM   3908  O   THR A 252      64.107  48.732  83.150  1.00  0.00           O
ATOM   3909  N   LEU A 253      62.767  46.942  83.059  1.00  0.00           N
ATOM   3911  CA  LEU A 253      62.787  46.802  81.620  1.00  0.00           C
ATOM   3913  CB  LEU A 253      63.197  45.362  81.219  1.00  0.00           C
ATOM   3916  CG  LEU A 253      63.357  45.122  79.700  1.00  0.00           C
ATOM   3918  CD1 LEU A 253      64.447  46.012  79.120  1.00  0.00           C
ATOM   3922  CD2 LEU A 253      63.697  43.672  79.370  1.00  0.00           C
ATOM   3926  C   LEU A 253      61.417  47.142  81.020  1.00  0.00           C
ATOM   3927  O   LEU A 253      60.387  46.652  81.470  1.00  0.00           O
ATOM   3928  N   VAL A 254      61.367  48.032  79.999  1.00  0.00           N
ATOM   3930  CA  VAL A 254      60.137  48.402  79.300  1.00  0.00           C
ATOM   3932  CB  VAL A 254      59.747  49.862  79.540  1.00  0.00           C
ATOM   3934  CG1 VAL A 254      58.377  50.172  78.880  1.00  0.00           C
ATOM   3938  CG2 VAL A 254      59.667  50.162  81.050  1.00  0.00           C
ATOM   3942  C   VAL A 254      60.287  48.172  77.800  1.00  0.00           C
ATOM   3943  O   VAL A 254      61.127  48.782  77.130  1.00  0.00           O
ATOM   3944  N   THR A 255      59.487  47.262  77.209  1.00  0.00           N
ATOM   3946  CA  THR A 255      59.637  46.782  75.839  1.00  0.00           C
ATOM   3948  CB  THR A 255      60.057  45.322  75.749  1.00  0.00           C
ATOM   3950  OG1 THR A 255      59.387  44.542  76.730  1.00  0.00           O
ATOM   3952  CG2 THR A 255      61.537  45.242  76.079  1.00  0.00           C
ATOM   3956  C   THR A 255      58.377  46.902  75.020  1.00  0.00           C
ATOM   3957  O   THR A 255      57.287  46.522  75.460  1.00  0.00           O
ATOM   3958  N   ASN A 256      58.467  47.412  73.770  1.00  0.00           N
ATOM   3960  CA  ASN A 256      57.347  47.362  72.820  1.00  0.00           C
ATOM   3962  CB  ASN A 256      57.047  45.922  72.320  1.00  0.00           C
ATOM   3965  CG  ASN A 256      58.337  45.252  71.870  1.00  0.00           C
ATOM   3966  OD1 ASN A 256      58.797  44.272  72.460  1.00  0.00           O
ATOM   3967  ND2 ASN A 256      58.987  45.782  70.800  1.00  0.00           N
ATOM   3970  C   ASN A 256      56.077  48.062  73.310  1.00  0.00           C
ATOM   3971  O   ASN A 256      54.937  47.742  72.960  1.00  0.00           O
ATOM   3972  N   SER A 257      56.267  49.062  74.180  1.00  0.00           N
ATOM   3974  CA  SER A 257      55.217  49.762  74.870  1.00  0.00           C
ATOM   3976  CB  SER A 257      55.607  50.092  76.330  1.00  0.00           C
ATOM   3979  OG  SER A 257      55.577  48.892  77.100  1.00  0.00           O
ATOM   3981  C   SER A 257      54.827  51.012  74.140  1.00  0.00           C
ATOM   3982  O   SER A 257      55.467  51.432  73.179  1.00  0.00           O
ATOM   3983  N   TYR A 258      53.737  51.632  74.600  1.00  0.00           N
ATOM   3985  CA  TYR A 258      53.367  52.972  74.219  1.00  0.00           C
ATOM   3987  CB  TYR A 258      52.087  52.942  73.360  1.00  0.00           C
ATOM   3990  CG  TYR A 258      51.587  54.312  72.960  1.00  0.00           C
ATOM   3991  CD1 TYR A 258      52.197  55.002  71.910  1.00  0.00           C
ATOM   3993  CE1 TYR A 258      51.707  56.242  71.480  1.00  0.00           C
ATOM   3995  CZ  TYR A 258      50.587  56.792  72.110  1.00  0.00           C
ATOM   3996  OH  TYR A 258      50.057  58.022  71.690  1.00  0.00           O
ATOM   3998  CD2 TYR A 258      50.467  54.872  73.579  1.00  0.00           C
ATOM   4000  CE2 TYR A 258      49.967  56.112  73.170  1.00  0.00           C
ATOM   4002  C   TYR A 258      53.187  53.792  75.480  1.00  0.00           C
ATOM   4003  O   TYR A 258      52.637  53.312  76.460  1.00  0.00           O
ATOM   4004  N   ILE A 259      53.687  55.032  75.500  1.00  0.00           N
ATOM   4006  CA  ILE A 259      53.597  55.892  76.660  1.00  0.00           C
ATOM   4008  CB  ILE A 259      54.907  55.972  77.450  1.00  0.00           C
ATOM   4010  CG2 ILE A 259      54.717  56.842  78.710  1.00  0.00           C
ATOM   4014  CG1 ILE A 259      55.387  54.532  77.820  1.00  0.00           C
ATOM   4017  CD  ILE A 259      56.607  54.462  78.740  1.00  0.00           C
ATOM   4021  C   ILE A 259      53.097  57.232  76.140  1.00  0.00           C
ATOM   4022  O   ILE A 259      53.377  57.612  75.010  1.00  0.00           O
ATOM   4023  N   GLU A 260      52.297  57.972  76.910  1.00  0.00           N
ATOM   4025  CA  GLU A 260      51.707  59.202  76.440  1.00  0.00           C
ATOM   4027  CB  GLU A 260      50.307  58.942  75.810  1.00  0.00           C
ATOM   4030  CG  GLU A 260      49.547  60.212  75.329  1.00  0.00           C
ATOM   4033  CD  GLU A 260      48.227  59.882  74.630  1.00  0.00           C
ATOM   4034  OE1 GLU A 260      48.287  59.132  73.620  1.00  0.00           O
ATOM   4035  OE2 GLU A 260      47.167  60.422  75.060  1.00  0.00           O
ATOM   4036  C   GLU A 260      51.637  60.212  77.560  1.00  0.00           C
ATOM   4037  O   GLU A 260      51.497  59.882  78.740  1.00  0.00           O
ATOM   4038  N   GLY A 261      51.747  61.512  77.219  1.00  0.00           N
ATOM   4040  CA  GLY A 261      51.627  62.542  78.230  1.00  0.00           C
ATOM   4043  C   GLY A 261      52.037  63.862  77.690  1.00  0.00           C
ATOM   4044  O   GLY A 261      52.157  64.042  76.480  1.00  0.00           O
ATOM   4045  N   ASP A 262      52.227  64.842  78.570  1.00  0.00           N
ATOM   4047  CA  ASP A 262      52.697  66.162  78.220  1.00  0.00           C
ATOM   4049  CB  ASP A 262      51.587  67.262  78.389  1.00  0.00           C
ATOM   4052  CG  ASP A 262      50.707  67.192  79.630  1.00  0.00           C
ATOM   4053  OD1 ASP A 262      51.197  67.072  80.780  1.00  0.00           O
ATOM   4054  OD2 ASP A 262      49.477  67.392  79.470  1.00  0.00           O
ATOM   4055  C   ASP A 262      53.967  66.462  78.990  1.00  0.00           C
ATOM   4056  O   ASP A 262      55.057  66.452  78.430  1.00  0.00           O
ATOM   4057  N   VAL A 263      53.837  66.772  80.290  1.00  0.00           N
ATOM   4059  CA  VAL A 263      54.867  67.432  81.079  1.00  0.00           C
ATOM   4061  CB  VAL A 263      54.247  68.282  82.190  1.00  0.00           C
ATOM   4063  CG1 VAL A 263      55.257  68.812  83.230  1.00  0.00           C
ATOM   4067  CG2 VAL A 263      53.587  69.482  81.490  1.00  0.00           C
ATOM   4071  C   VAL A 263      55.997  66.502  81.460  1.00  0.00           C
ATOM   4072  O   VAL A 263      56.947  66.402  80.699  1.00  0.00           O
ATOM   4073  N   ASP A 264      56.017  65.782  82.590  1.00  0.00           N
ATOM   4075  CA  ASP A 264      57.197  65.012  82.960  1.00  0.00           C
ATOM   4077  CB  ASP A 264      57.697  65.412  84.380  1.00  0.00           C
ATOM   4080  CG  ASP A 264      58.297  66.812  84.470  1.00  0.00           C
ATOM   4081  OD1 ASP A 264      58.487  67.532  83.450  1.00  0.00           O
ATOM   4082  OD2 ASP A 264      58.607  67.232  85.620  1.00  0.00           O
ATOM   4083  C   ASP A 264      56.837  63.532  82.840  1.00  0.00           C
ATOM   4084  O   ASP A 264      56.647  62.852  83.840  1.00  0.00           O
ATOM   4085  N   ILE A 265      56.687  63.042  81.579  1.00  0.00           N
ATOM   4087  CA  ILE A 265      55.987  61.802  81.240  1.00  0.00           C
ATOM   4089  CB  ILE A 265      55.987  61.532  79.730  1.00  0.00           C
ATOM   4091  CG2 ILE A 265      55.187  60.252  79.390  1.00  0.00           C
ATOM   4095  CG1 ILE A 265      55.437  62.742  78.929  1.00  0.00           C
ATOM   4098  CD  ILE A 265      55.307  62.472  77.430  1.00  0.00           C
ATOM   4102  C   ILE A 265      56.547  60.572  81.929  1.00  0.00           C
ATOM   4103  O   ILE A 265      55.817  59.732  82.450  1.00  0.00           O
ATOM   4104  N   VAL A 266      57.877  60.472  81.960  1.00  0.00           N
ATOM   4106  CA  VAL A 266      58.597  59.462  82.679  1.00  0.00           C
ATOM   4108  CB  VAL A 266      59.527  58.662  81.780  1.00  0.00           C
ATOM   4110  CG1 VAL A 266      60.347  57.652  82.600  1.00  0.00           C
ATOM   4114  CG2 VAL A 266      58.707  57.902  80.730  1.00  0.00           C
ATOM   4118  C   VAL A 266      59.447  60.172  83.700  1.00  0.00           C
ATOM   4119  O   VAL A 266      60.297  60.992  83.370  1.00  0.00           O
ATOM   4120  N   SER A 267      59.287  59.882  84.999  1.00  0.00           N
ATOM   4122  CA  SER A 267      60.107  60.522  86.010  1.00  0.00           C
ATOM   4124  CB  SER A 267      59.357  61.522  86.929  1.00  0.00           C
ATOM   4127  OG  SER A 267      58.577  62.462  86.210  1.00  0.00           O
ATOM   4129  C   SER A 267      60.687  59.522  86.960  1.00  0.00           C
ATOM   4130  O   SER A 267      60.227  58.382  87.110  1.00  0.00           O
ATOM   4131  N   GLY A 268      61.717  59.972  87.690  1.00  0.00           N
ATOM   4133  CA  GLY A 268      62.047  59.392  88.970  1.00  0.00           C
ATOM   4136  C   GLY A 268      63.357  58.672  89.020  1.00  0.00           C
ATOM   4137  O   GLY A 268      64.277  58.982  88.280  1.00  0.00           O
ATOM   4138  N   ARG A 269      63.507  57.762  89.990  1.00  0.00           N
ATOM   4140  CA  ARG A 269      64.767  57.292  90.510  1.00  0.00           C
ATOM   4142  CB  ARG A 269      64.897  57.672  92.010  1.00  0.00           C
ATOM   4145  CG  ARG A 269      66.287  57.412  92.630  1.00  0.00           C
ATOM   4148  CD  ARG A 269      66.517  58.012  94.040  1.00  0.00           C
ATOM   4151  NE  ARG A 269      66.567  59.492  93.870  1.00  0.00           N
ATOM   4153  CZ  ARG A 269      66.667  60.412  94.810  1.00  0.00           C
ATOM   4154  NH1 ARG A 269      66.787  60.172  96.099  1.00  0.00           N
ATOM   4157  NH2 ARG A 269      66.717  61.682  94.470  1.00  0.00           N
ATOM   4160  C   ARG A 269      64.737  55.792  90.360  1.00  0.00           C
ATOM   4161  O   ARG A 269      63.797  55.142  90.790  1.00  0.00           O
ATOM   4162  N   GLY A 270      65.777  55.242  89.719  1.00  0.00           N
ATOM   4164  CA  GLY A 270      65.897  53.832  89.370  1.00  0.00           C
ATOM   4167  C   GLY A 270      66.427  53.702  87.969  1.00  0.00           C
ATOM   4168  O   GLY A 270      66.307  54.602  87.139  1.00  0.00           O
ATOM   4169  N   ALA A 271      67.057  52.562  87.650  1.00  0.00           N
ATOM   4171  CA  ALA A 271      67.577  52.282  86.320  1.00  0.00           C
ATOM   4173  CB  ALA A 271      68.817  51.362  86.359  1.00  0.00           C
ATOM   4177  C   ALA A 271      66.527  51.632  85.440  1.00  0.00           C
ATOM   4178  O   ALA A 271      66.067  50.512  85.670  1.00  0.00           O
ATOM   4179  N   VAL A 272      66.127  52.342  84.380  1.00  0.00           N
ATOM   4181  CA  VAL A 272      65.117  51.892  83.469  1.00  0.00           C
ATOM   4183  CB  VAL A 272      63.927  52.842  83.389  1.00  0.00           C
ATOM   4185  CG1 VAL A 272      62.767  52.152  82.639  1.00  0.00           C
ATOM   4189  CG2 VAL A 272      63.507  53.212  84.820  1.00  0.00           C
ATOM   4193  C   VAL A 272      65.777  51.782  82.120  1.00  0.00           C
ATOM   4194  O   VAL A 272      66.607  52.612  81.760  1.00  0.00           O
ATOM   4195  N   VAL A 273      65.437  50.732  81.370  1.00  0.00           N
ATOM   4197  CA  VAL A 273      65.747  50.632  79.950  1.00  0.00           C
ATOM   4199  CB  VAL A 273      66.637  49.432  79.630  1.00  0.00           C
ATOM   4201  CG1 VAL A 273      66.987  49.372  78.130  1.00  0.00           C
ATOM   4205  CG2 VAL A 273      67.957  49.512  80.450  1.00  0.00           C
ATOM   4209  C   VAL A 273      64.407  50.572  79.210  1.00  0.00           C
ATOM   4210  O   VAL A 273      63.467  49.892  79.620  1.00  0.00           O
ATOM   4211  N   PHE A 274      64.277  51.362  78.120  1.00  0.00           N
ATOM   4213  CA  PHE A 274      63.157  51.442  77.209  1.00  0.00           C
ATOM   4215  CB  PHE A 274      62.587  52.882  77.089  1.00  0.00           C
ATOM   4218  CG  PHE A 274      62.057  53.382  78.400  1.00  0.00           C
ATOM   4219  CD1 PHE A 274      60.707  53.212  78.719  1.00  0.00           C
ATOM   4221  CE1 PHE A 274      60.177  53.772  79.890  1.00  0.00           C
ATOM   4223  CZ  PHE A 274      61.007  54.502  80.749  1.00  0.00           C
ATOM   4225  CD2 PHE A 274      62.877  54.142  79.260  1.00  0.00           C
ATOM   4227  CE2 PHE A 274      62.357  54.692  80.430  1.00  0.00           C
ATOM   4229  C   PHE A 274      63.587  51.052  75.800  1.00  0.00           C
ATOM   4230  O   PHE A 274      64.437  51.692  75.190  1.00  0.00           O
ATOM   4231  N   ASP A 275      63.027  49.972  75.240  1.00  0.00           N
ATOM   4233  CA  ASP A 275      63.557  49.332  74.060  1.00  0.00           C
ATOM   4235  CB  ASP A 275      64.337  48.042  74.449  1.00  0.00           C
ATOM   4238  CG  ASP A 275      64.967  47.322  73.270  1.00  0.00           C
ATOM   4239  OD1 ASP A 275      64.777  47.782  72.130  1.00  0.00           O
ATOM   4240  OD2 ASP A 275      65.667  46.302  73.490  1.00  0.00           O
ATOM   4241  C   ASP A 275      62.407  49.102  73.109  1.00  0.00           C
ATOM   4242  O   ASP A 275      61.457  48.362  73.389  1.00  0.00           O
ATOM   4243  N   ASN A 276      62.427  49.792  71.949  1.00  0.00           N
ATOM   4245  CA  ASN A 276      61.327  49.782  71.000  1.00  0.00           C
ATOM   4247  CB  ASN A 276      61.147  48.412  70.279  1.00  0.00           C
ATOM   4250  CG  ASN A 276      62.367  48.042  69.440  1.00  0.00           C
ATOM   4251  OD1 ASN A 276      62.427  48.342  68.250  1.00  0.00           O
ATOM   4252  ND2 ASN A 276      63.307  47.262  69.999  1.00  0.00           N
ATOM   4255  C   ASN A 276      60.027  50.292  71.620  1.00  0.00           C
ATOM   4256  O   ASN A 276      58.927  49.882  71.249  1.00  0.00           O
ATOM   4257  N   THR A 277      60.127  51.212  72.600  1.00  0.00           N
ATOM   4259  CA  THR A 277      58.967  51.812  73.230  1.00  0.00           C
ATOM   4261  CB  THR A 277      59.187  52.092  74.719  1.00  0.00           C
ATOM   4263  OG1 THR A 277      59.177  50.862  75.430  1.00  0.00           O
ATOM   4265  CG2 THR A 277      58.087  52.952  75.360  1.00  0.00           C
ATOM   4269  C   THR A 277      58.647  53.062  72.460  1.00  0.00           C
ATOM   4270  O   THR A 277      59.507  53.902  72.250  1.00  0.00           O
ATOM   4271  N   GLU A 278      57.407  53.202  71.980  1.00  0.00           N
ATOM   4273  CA  GLU A 278      56.887  54.482  71.529  1.00  0.00           C
ATOM   4275  CB  GLU A 278      55.817  54.382  70.399  1.00  0.00           C
ATOM   4278  CG  GLU A 278      55.257  55.752  69.899  1.00  0.00           C
ATOM   4281  CD  GLU A 278      54.217  55.692  68.770  1.00  0.00           C
ATOM   4282  OE1 GLU A 278      53.967  54.602  68.210  1.00  0.00           O
ATOM   4283  OE2 GLU A 278      53.677  56.792  68.440  1.00  0.00           O
ATOM   4284  C   GLU A 278      56.467  55.342  72.720  1.00  0.00           C
ATOM   4285  O   GLU A 278      55.937  54.852  73.719  1.00  0.00           O
ATOM   4286  N   PHE A 279      56.697  56.652  72.630  1.00  0.00           N
ATOM   4288  CA  PHE A 279      56.207  57.652  73.550  1.00  0.00           C
ATOM   4290  CB  PHE A 279      57.317  58.402  74.350  1.00  0.00           C
ATOM   4293  CG  PHE A 279      58.217  57.482  75.130  1.00  0.00           C
ATOM   4294  CD1 PHE A 279      59.217  56.742  74.480  1.00  0.00           C
ATOM   4296  CE1 PHE A 279      60.147  55.972  75.170  1.00  0.00           C
ATOM   4298  CZ  PHE A 279      60.097  55.942  76.570  1.00  0.00           C
ATOM   4300  CD2 PHE A 279      58.197  57.452  76.540  1.00  0.00           C
ATOM   4302  CE2 PHE A 279      59.127  56.682  77.240  1.00  0.00           C
ATOM   4304  C   PHE A 279      55.467  58.662  72.700  1.00  0.00           C
ATOM   4305  O   PHE A 279      55.597  58.672  71.470  1.00  0.00           O
ATOM   4306  N   ARG A 280      54.657  59.502  73.319  1.00  0.00           N
ATOM   4308  CA  ARG A 280      53.897  60.492  72.620  1.00  0.00           C
ATOM   4310  CB  ARG A 280      52.497  59.942  72.260  1.00  0.00           C
ATOM   4313  CG  ARG A 280      51.587  60.902  71.470  1.00  0.00           C
ATOM   4316  CD  ARG A 280      52.067  61.242  70.050  1.00  0.00           C
ATOM   4319  NE  ARG A 280      52.087  59.952  69.289  1.00  0.00           N
ATOM   4321  CZ  ARG A 280      51.777  59.812  68.000  1.00  0.00           C
ATOM   4322  NH1 ARG A 280      51.527  60.862  67.249  1.00  0.00           N
ATOM   4325  NH2 ARG A 280      51.697  58.602  67.470  1.00  0.00           N
ATOM   4328  C   ARG A 280      53.737  61.692  73.510  1.00  0.00           C
ATOM   4329  O   ARG A 280      53.227  61.602  74.630  1.00  0.00           O
ATOM   4330  N   VAL A 281      54.087  62.872  73.000  1.00  0.00           N
ATOM   4332  CA  VAL A 281      53.627  64.102  73.590  1.00  0.00           C
ATOM   4334  CB  VAL A 281      54.627  65.232  73.430  1.00  0.00           C
ATOM   4336  CG1 VAL A 281      54.107  66.542  74.040  1.00  0.00           C
ATOM   4340  CG2 VAL A 281      55.917  64.822  74.169  1.00  0.00           C
ATOM   4344  C   VAL A 281      52.257  64.442  73.000  1.00  0.00           C
ATOM   4345  O   VAL A 281      52.027  64.352  71.789  1.00  0.00           O
ATOM   4346  N   VAL A 282      51.307  64.792  73.870  1.00  0.00           N
ATOM   4348  CA  VAL A 282      50.037  65.412  73.540  1.00  0.00           C
ATOM   4350  CB  VAL A 282      48.827  64.752  74.200  1.00  0.00           C
ATOM   4352  CG1 VAL A 282      48.657  63.332  73.640  1.00  0.00           C
ATOM   4356  CG2 VAL A 282      48.967  64.702  75.730  1.00  0.00           C
ATOM   4360  C   VAL A 282      50.097  66.872  73.929  1.00  0.00           C
ATOM   4361  O   VAL A 282      50.757  67.262  74.890  1.00  0.00           O
ATOM   4362  N   ASN A 283      49.397  67.752  73.190  1.00  0.00           N
ATOM   4364  CA  ASN A 283      49.327  69.172  73.510  1.00  0.00           C
ATOM   4366  CB  ASN A 283      49.947  70.072  72.390  1.00  0.00           C
ATOM   4369  CG  ASN A 283      49.217  69.982  71.040  1.00  0.00           C
ATOM   4370  OD1 ASN A 283      48.407  69.102  70.780  1.00  0.00           O
ATOM   4371  ND2 ASN A 283      49.557  70.912  70.109  1.00  0.00           N
ATOM   4374  C   ASN A 283      47.897  69.542  73.840  1.00  0.00           C
ATOM   4375  O   ASN A 283      47.537  70.712  73.920  1.00  0.00           O
ATOM   4376  N   SER A 284      47.017  68.542  74.079  1.00  0.00           N
ATOM   4378  CA  SER A 284      45.637  68.762  74.460  1.00  0.00           C
ATOM   4380  CB  SER A 284      44.867  67.412  74.480  1.00  0.00           C
ATOM   4383  OG  SER A 284      45.587  66.402  75.179  1.00  0.00           O
ATOM   4385  C   SER A 284      45.427  69.492  75.780  1.00  0.00           C
ATOM   4386  O   SER A 284      44.697  70.482  75.850  1.00  0.00           O
ATOM   4387  N   ARG A 285      46.107  69.092  76.880  1.00  0.00           N
ATOM   4389  CA  ARG A 285      45.987  69.792  78.150  1.00  0.00           C
ATOM   4391  CB  ARG A 285      46.477  68.872  79.300  1.00  0.00           C
ATOM   4394  CG  ARG A 285      46.327  69.442  80.730  1.00  0.00           C
ATOM   4397  CD  ARG A 285      46.897  68.552  81.850  1.00  0.00           C
ATOM   4400  NE  ARG A 285      48.387  68.622  81.800  1.00  0.00           N
ATOM   4402  CZ  ARG A 285      49.167  69.252  82.679  1.00  0.00           C
ATOM   4403  NH1 ARG A 285      48.717  70.092  83.579  1.00  0.00           N
ATOM   4406  NH2 ARG A 285      50.467  69.042  82.639  1.00  0.00           N
ATOM   4409  C   ARG A 285      46.797  71.082  78.210  1.00  0.00           C
ATOM   4410  O   ARG A 285      46.467  72.042  78.910  1.00  0.00           O
ATOM   4411  N   THR A 286      47.917  71.132  77.469  1.00  0.00           N
ATOM   4413  CA  THR A 286      48.877  72.212  77.600  1.00  0.00           C
ATOM   4415  CB  THR A 286      49.837  72.002  78.789  1.00  0.00           C
ATOM   4417  OG1 THR A 286      50.797  73.032  78.920  1.00  0.00           O
ATOM   4419  CG2 THR A 286      50.587  70.672  78.740  1.00  0.00           C
ATOM   4423  C   THR A 286      49.567  72.372  76.270  1.00  0.00           C
ATOM   4424  O   THR A 286      49.917  71.392  75.620  1.00  0.00           O
ATOM   4425  N   GLN A 287      49.767  73.622  75.800  1.00  0.00           N
ATOM   4427  CA  GLN A 287      50.467  73.932  74.560  1.00  0.00           C
ATOM   4429  CB  GLN A 287      49.487  74.572  73.560  1.00  0.00           C
ATOM   4432  CG  GLN A 287      48.317  73.622  73.190  1.00  0.00           C
ATOM   4435  CD  GLN A 287      47.437  74.232  72.110  1.00  0.00           C
ATOM   4436  OE1 GLN A 287      47.057  75.402  72.200  1.00  0.00           O
ATOM   4437  NE2 GLN A 287      47.087  73.412  71.090  1.00  0.00           N
ATOM   4440  C   GLN A 287      51.677  74.832  74.779  1.00  0.00           C
ATOM   4441  O   GLN A 287      52.187  75.462  73.850  1.00  0.00           O
ATOM   4442  N   GLN A 288      52.177  74.912  76.029  1.00  0.00           N
ATOM   4444  CA  GLN A 288      53.257  75.802  76.410  1.00  0.00           C
ATOM   4446  CB  GLN A 288      52.767  76.752  77.520  1.00  0.00           C
ATOM   4449  CG  GLN A 288      52.187  76.102  78.800  1.00  0.00           C
ATOM   4452  CD  GLN A 288      51.737  77.172  79.800  1.00  0.00           C
ATOM   4453  OE1 GLN A 288      50.547  77.292  80.090  1.00  0.00           O
ATOM   4454  NE2 GLN A 288      52.697  77.952  80.329  1.00  0.00           N
ATOM   4457  C   GLN A 288      54.507  75.102  76.910  1.00  0.00           C
ATOM   4458  O   GLN A 288      55.567  75.712  76.949  1.00  0.00           O
ATOM   4459  N   GLU A 289      54.437  73.812  77.290  1.00  0.00           N
ATOM   4461  CA  GLU A 289      55.597  73.102  77.740  1.00  0.00           C
ATOM   4463  CB  GLU A 289      55.987  73.512  79.180  1.00  0.00           C
ATOM   4466  CG  GLU A 289      54.987  73.112  80.300  1.00  0.00           C
ATOM   4469  CD  GLU A 289      55.387  73.612  81.680  1.00  0.00           C
ATOM   4470  OE1 GLU A 289      56.557  74.042  81.859  1.00  0.00           O
ATOM   4471  OE2 GLU A 289      54.527  73.572  82.590  1.00  0.00           O
ATOM   4472  C   GLU A 289      55.347  71.612  77.740  1.00  0.00           C
ATOM   4473  O   GLU A 289      54.277  71.122  78.100  1.00  0.00           O
ATOM   4474  N   ALA A 290      56.377  70.822  77.399  1.00  0.00           N
ATOM   4476  CA  ALA A 290      56.297  69.392  77.570  1.00  0.00           C
ATOM   4478  CB  ALA A 290      55.567  68.712  76.400  1.00  0.00           C
ATOM   4482  C   ALA A 290      57.707  68.912  77.730  1.00  0.00           C
ATOM   4483  O   ALA A 290      58.647  69.622  77.380  1.00  0.00           O
ATOM   4484  N   TYR A 291      57.897  67.742  78.339  1.00  0.00           N
ATOM   4486  CA  TYR A 291      59.177  67.192  78.730  1.00  0.00           C
ATOM   4488  CB  TYR A 291      59.687  67.622  80.150  1.00  0.00           C
ATOM   4491  CG  TYR A 291      59.527  69.112  80.370  1.00  0.00           C
ATOM   4492  CD1 TYR A 291      60.557  70.012  80.020  1.00  0.00           C
ATOM   4494  CE1 TYR A 291      60.367  71.392  80.170  1.00  0.00           C
ATOM   4496  CZ  TYR A 291      59.177  71.892  80.699  1.00  0.00           C
ATOM   4497  OH  TYR A 291      59.037  73.282  80.900  1.00  0.00           O
ATOM   4499  CD2 TYR A 291      58.347  69.622  80.920  1.00  0.00           C
ATOM   4501  CE2 TYR A 291      58.157  71.002  81.070  1.00  0.00           C
ATOM   4503  C   TYR A 291      58.897  65.702  78.590  1.00  0.00           C
ATOM   4504  O   TYR A 291      57.747  65.332  78.410  1.00  0.00           O
ATOM   4505  N   VAL A 292      59.867  64.762  78.599  1.00  0.00           N
ATOM   4507  CA  VAL A 292      59.477  63.352  78.540  1.00  0.00           C
ATOM   4509  CB  VAL A 292      59.627  62.742  77.160  1.00  0.00           C
ATOM   4511  CG1 VAL A 292      59.377  61.212  77.190  1.00  0.00           C
ATOM   4515  CG2 VAL A 292      58.607  63.402  76.219  1.00  0.00           C
ATOM   4519  C   VAL A 292      60.187  62.522  79.579  1.00  0.00           C
ATOM   4520  O   VAL A 292      59.587  61.662  80.200  1.00  0.00           O
ATOM   4521  N   PHE A 293      61.457  62.822  79.859  1.00  0.00           N
ATOM   4523  CA  PHE A 293      62.187  62.212  80.959  1.00  0.00           C
ATOM   4525  CB  PHE A 293      63.507  61.582  80.480  1.00  0.00           C
ATOM   4528  CG  PHE A 293      63.207  60.412  79.600  1.00  0.00           C
ATOM   4529  CD1 PHE A 293      62.677  59.222  80.130  1.00  0.00           C
ATOM   4531  CE1 PHE A 293      62.447  58.122  79.309  1.00  0.00           C
ATOM   4533  CZ  PHE A 293      62.767  58.182  77.950  1.00  0.00           C
ATOM   4535  CD2 PHE A 293      63.487  60.482  78.240  1.00  0.00           C
ATOM   4537  CE2 PHE A 293      63.297  59.372  77.419  1.00  0.00           C
ATOM   4539  C   PHE A 293      62.557  63.202  82.050  1.00  0.00           C
ATOM   4540  O   PHE A 293      63.367  64.102  81.859  1.00  0.00           O
ATOM   4541  N   ALA A 294      62.057  62.992  83.270  1.00  0.00           N
ATOM   4543  CA  ALA A 294      62.487  63.732  84.429  1.00  0.00           C
ATOM   4545  CB  ALA A 294      61.277  64.482  85.010  1.00  0.00           C
ATOM   4549  C   ALA A 294      63.197  62.822  85.440  1.00  0.00           C
ATOM   4550  O   ALA A 294      62.667  62.522  86.510  1.00  0.00           O
ATOM   4551  N   PRO A 295      64.387  62.302  85.120  1.00  0.00           N
ATOM   4552  CD  PRO A 295      65.197  62.712  83.970  1.00  0.00           C
ATOM   4555  CA  PRO A 295      65.147  61.462  86.029  1.00  0.00           C
ATOM   4557  CB  PRO A 295      66.377  61.042  85.200  1.00  0.00           C
ATOM   4560  CG  PRO A 295      66.607  62.222  84.250  1.00  0.00           C
ATOM   4563  C   PRO A 295      65.557  62.152  87.310  1.00  0.00           C
ATOM   4564  O   PRO A 295      66.137  63.242  87.260  1.00  0.00           O
ATOM   4565  N   ALA A 296      65.287  61.522  88.469  1.00  0.00           N
ATOM   4567  CA  ALA A 296      65.747  61.952  89.770  1.00  0.00           C
ATOM   4569  CB  ALA A 296      64.587  61.942  90.770  1.00  0.00           C
ATOM   4573  C   ALA A 296      66.867  61.032  90.230  1.00  0.00           C
ATOM   4574  O   ALA A 296      66.827  60.442  91.310  1.00  0.00           O
ATOM   4575  N   THR A 297      67.897  60.902  89.370  1.00  0.00           N
ATOM   4577  CA  THR A 297      69.027  60.002  89.540  1.00  0.00           C
ATOM   4579  CB  THR A 297      69.827  59.742  88.270  1.00  0.00           C
ATOM   4581  OG1 THR A 297      68.937  59.492  87.200  1.00  0.00           O
ATOM   4583  CG2 THR A 297      70.757  58.522  88.420  1.00  0.00           C
ATOM   4587  C   THR A 297      69.977  60.582  90.550  1.00  0.00           C
ATOM   4588  O   THR A 297      70.367  61.752  90.480  1.00  0.00           O
ATOM   4589  N   LEU A 298      70.417  59.782  91.520  1.00  0.00           N
ATOM   4591  CA  LEU A 298      71.477  60.182  92.410  1.00  0.00           C
ATOM   4593  CB  LEU A 298      71.697  59.102  93.490  1.00  0.00           C
ATOM   4596  CG  LEU A 298      70.457  58.872  94.390  1.00  0.00           C
ATOM   4598  CD1 LEU A 298      70.617  57.612  95.240  1.00  0.00           C
ATOM   4602  CD2 LEU A 298      70.237  60.082  95.300  1.00  0.00           C
ATOM   4606  C   LEU A 298      72.797  60.502  91.690  1.00  0.00           C
ATOM   4607  O   LEU A 298      73.197  59.852  90.730  1.00  0.00           O
ATOM   4608  N   SER A 299      73.507  61.542  92.160  1.00  0.00           N
ATOM   4610  CA  SER A 299      74.757  62.012  91.550  1.00  0.00           C
ATOM   4612  CB  SER A 299      75.347  63.282  92.209  1.00  0.00           C
ATOM   4615  OG  SER A 299      74.517  64.412  91.980  1.00  0.00           O
ATOM   4617  C   SER A 299      75.837  60.962  91.579  1.00  0.00           C
ATOM   4618  O   SER A 299      76.637  60.832  90.660  1.00  0.00           O
ATOM   4619  N   ASN A 300      75.817  60.152  92.639  1.00  0.00           N
ATOM   4621  CA  ASN A 300      76.747  59.072  92.860  1.00  0.00           C
ATOM   4623  CB  ASN A 300      76.907  58.892  94.390  1.00  0.00           C
ATOM   4626  CG  ASN A 300      75.647  58.322  95.050  1.00  0.00           C
ATOM   4627  OD1 ASN A 300      74.807  59.072  95.550  1.00  0.00           O
ATOM   4628  ND2 ASN A 300      75.547  56.982  95.100  1.00  0.00           N
ATOM   4631  C   ASN A 300      76.267  57.762  92.240  1.00  0.00           C
ATOM   4632  O   ASN A 300      76.937  56.742  92.430  1.00  0.00           O
ATOM   4633  N   ILE A 301      75.137  57.762  91.499  1.00  0.00           N
ATOM   4635  CA  ILE A 301      74.617  56.622  90.760  1.00  0.00           C
ATOM   4637  CB  ILE A 301      73.167  56.292  91.090  1.00  0.00           C
ATOM   4639  CG2 ILE A 301      72.557  55.282  90.090  1.00  0.00           C
ATOM   4643  CG1 ILE A 301      73.057  55.752  92.539  1.00  0.00           C
ATOM   4646  CD  ILE A 301      73.767  54.412  92.760  1.00  0.00           C
ATOM   4650  C   ILE A 301      74.767  57.012  89.330  1.00  0.00           C
ATOM   4651  O   ILE A 301      74.447  58.132  88.940  1.00  0.00           O
ATOM   4652  N   TYR A 302      75.337  56.152  88.469  1.00  0.00           N
ATOM   4654  CA  TYR A 302      75.707  56.612  87.139  1.00  0.00           C
ATOM   4656  CB  TYR A 302      77.017  55.912  86.690  1.00  0.00           C
ATOM   4659  CG  TYR A 302      78.287  56.312  87.399  1.00  0.00           C
ATOM   4660  CD1 TYR A 302      78.387  57.372  88.329  1.00  0.00           C
ATOM   4662  CE1 TYR A 302      79.597  57.612  88.999  1.00  0.00           C
ATOM   4664  CZ  TYR A 302      80.727  56.852  88.700  1.00  0.00           C
ATOM   4665  OH  TYR A 302      81.937  57.032  89.410  1.00  0.00           O
ATOM   4667  CD2 TYR A 302      79.427  55.542  87.139  1.00  0.00           C
ATOM   4669  CE2 TYR A 302      80.657  55.832  87.749  1.00  0.00           C
ATOM   4671  C   TYR A 302      74.577  56.372  86.160  1.00  0.00           C
ATOM   4672  O   TYR A 302      74.657  56.772  84.999  1.00  0.00           O
ATOM   4673  N   TYR A 303      73.487  55.702  86.590  1.00  0.00           N
ATOM   4675  CA  TYR A 303      72.557  55.102  85.660  1.00  0.00           C
ATOM   4677  CB  TYR A 303      72.857  53.602  85.500  1.00  0.00           C
ATOM   4680  CG  TYR A 303      74.247  53.502  84.950  1.00  0.00           C
ATOM   4681  CD1 TYR A 303      74.497  53.722  83.590  1.00  0.00           C
ATOM   4683  CE1 TYR A 303      75.767  53.492  83.050  1.00  0.00           C
ATOM   4685  CZ  TYR A 303      76.807  53.062  83.889  1.00  0.00           C
ATOM   4686  OH  TYR A 303      77.997  52.592  83.319  1.00  0.00           O
ATOM   4688  CD2 TYR A 303      75.327  53.162  85.800  1.00  0.00           C
ATOM   4690  CE2 TYR A 303      76.607  52.952  85.260  1.00  0.00           C
ATOM   4692  C   TYR A 303      71.117  55.312  86.050  1.00  0.00           C
ATOM   4693  O   TYR A 303      70.637  54.882  87.100  1.00  0.00           O
ATOM   4694  N   GLY A 304      70.397  56.002  85.160  1.00  0.00           N
ATOM   4696  CA  GLY A 304      68.967  56.182  85.179  1.00  0.00           C
ATOM   4699  C   GLY A 304      68.597  56.422  83.749  1.00  0.00           C
ATOM   4700  O   GLY A 304      69.157  57.292  83.109  1.00  0.00           O
ATOM   4701  N   PHE A 305      67.687  55.602  83.199  1.00  0.00           N
ATOM   4703  CA  PHE A 305      67.007  55.832  81.940  1.00  0.00           C
ATOM   4705  CB  PHE A 305      66.267  57.192  81.859  1.00  0.00           C
ATOM   4708  CG  PHE A 305      65.227  57.442  82.919  1.00  0.00           C
ATOM   4709  CD1 PHE A 305      64.857  56.532  83.940  1.00  0.00           C
ATOM   4711  CE1 PHE A 305      63.917  56.892  84.910  1.00  0.00           C
ATOM   4713  CZ  PHE A 305      63.287  58.132  84.840  1.00  0.00           C
ATOM   4715  CD2 PHE A 305      64.577  58.682  82.880  1.00  0.00           C
ATOM   4717  CE2 PHE A 305      63.597  59.032  83.820  1.00  0.00           C
ATOM   4719  C   PHE A 305      67.867  55.652  80.679  1.00  0.00           C
ATOM   4720  O   PHE A 305      68.687  56.482  80.320  1.00  0.00           O
ATOM   4721  N   LEU A 306      67.597  54.562  79.950  1.00  0.00           N
ATOM   4723  CA  LEU A 306      68.127  54.302  78.630  1.00  0.00           C
ATOM   4725  CB  LEU A 306      68.997  53.032  78.640  1.00  0.00           C
ATOM   4728  CG  LEU A 306      69.647  52.642  77.300  1.00  0.00           C
ATOM   4730  CD1 LEU A 306      70.547  53.762  76.770  1.00  0.00           C
ATOM   4734  CD2 LEU A 306      70.457  51.342  77.440  1.00  0.00           C
ATOM   4738  C   LEU A 306      66.987  54.102  77.650  1.00  0.00           C
ATOM   4739  O   LEU A 306      66.067  53.342  77.919  1.00  0.00           O
ATOM   4740  N   ALA A 307      67.007  54.752  76.470  1.00  0.00           N
ATOM   4742  CA  ALA A 307      66.047  54.512  75.430  1.00  0.00           C
ATOM   4744  CB  ALA A 307      65.117  55.712  75.139  1.00  0.00           C
ATOM   4748  C   ALA A 307      66.817  54.152  74.190  1.00  0.00           C
ATOM   4749  O   ALA A 307      67.717  54.862  73.770  1.00  0.00           O
ATOM   4750  N   VAL A 308      66.517  52.992  73.599  1.00  0.00           N
ATOM   4752  CA  VAL A 308      67.347  52.422  72.570  1.00  0.00           C
ATOM   4754  CB  VAL A 308      68.407  51.522  73.220  1.00  0.00           C
ATOM   4756  CG1 VAL A 308      67.787  50.482  74.180  1.00  0.00           C
ATOM   4760  CG2 VAL A 308      69.347  50.922  72.150  1.00  0.00           C
ATOM   4764  C   VAL A 308      66.407  51.752  71.579  1.00  0.00           C
ATOM   4765  O   VAL A 308      65.487  51.032  71.949  1.00  0.00           O
ATOM   4766  N   ASN A 309      66.517  52.052  70.260  1.00  0.00           N
ATOM   4768  CA  ASN A 309      65.567  51.612  69.240  1.00  0.00           C
ATOM   4770  CB  ASN A 309      65.657  50.082  68.920  1.00  0.00           C
ATOM   4773  CG  ASN A 309      67.067  49.582  68.569  1.00  0.00           C
ATOM   4774  OD1 ASN A 309      67.367  48.392  68.730  1.00  0.00           O
ATOM   4775  ND2 ASN A 309      67.987  50.452  68.120  1.00  0.00           N
ATOM   4778  C   ASN A 309      64.087  52.032  69.440  1.00  0.00           C
ATOM   4779  O   ASN A 309      63.167  51.432  68.889  1.00  0.00           O
ATOM   4780  N   SER A 310      63.837  53.102  70.200  1.00  0.00           N
ATOM   4782  CA  SER A 310      62.527  53.622  70.559  1.00  0.00           C
ATOM   4784  CB  SER A 310      62.597  54.472  71.870  1.00  0.00           C
ATOM   4787  OG  SER A 310      62.737  53.632  73.020  1.00  0.00           O
ATOM   4789  C   SER A 310      61.837  54.422  69.460  1.00  0.00           C
ATOM   4790  O   SER A 310      62.387  54.712  68.400  1.00  0.00           O
ATOM   4791  N   ARG A 311      60.597  54.852  69.719  1.00  0.00           N
ATOM   4793  CA  ARG A 311      60.007  55.952  69.010  1.00  0.00           C
ATOM   4795  CB  ARG A 311      58.897  55.502  68.030  1.00  0.00           C
ATOM   4798  CG  ARG A 311      59.447  54.632  66.880  1.00  0.00           C
ATOM   4801  CD  ARG A 311      58.367  54.102  65.929  1.00  0.00           C
ATOM   4804  NE  ARG A 311      57.507  53.202  66.750  1.00  0.00           N
ATOM   4806  CZ  ARG A 311      56.187  53.062  66.640  1.00  0.00           C
ATOM   4807  NH1 ARG A 311      55.477  53.702  65.750  1.00  0.00           N
ATOM   4810  NH2 ARG A 311      55.597  52.182  67.410  1.00  0.00           N
ATOM   4813  C   ARG A 311      59.467  56.872  70.070  1.00  0.00           C
ATOM   4814  O   ARG A 311      59.347  56.482  71.219  1.00  0.00           O
ATOM   4815  N   PHE A 312      59.157  58.122  69.760  1.00  0.00           N
ATOM   4817  CA  PHE A 312      58.607  59.122  70.650  1.00  0.00           C
ATOM   4819  CB  PHE A 312      59.637  60.042  71.380  1.00  0.00           C
ATOM   4822  CG  PHE A 312      60.497  59.402  72.440  1.00  0.00           C
ATOM   4823  CD1 PHE A 312      61.537  58.532  72.079  1.00  0.00           C
ATOM   4825  CE1 PHE A 312      62.457  58.032  73.000  1.00  0.00           C
ATOM   4827  CZ  PHE A 312      62.307  58.352  74.350  1.00  0.00           C
ATOM   4829  CD2 PHE A 312      60.407  59.762  73.789  1.00  0.00           C
ATOM   4831  CE2 PHE A 312      61.277  59.222  74.750  1.00  0.00           C
ATOM   4833  C   PHE A 312      57.787  59.882  69.620  1.00  0.00           C
ATOM   4834  O   PHE A 312      57.827  59.432  68.480  1.00  0.00           O
ATOM   4835  N   ASN A 313      57.017  60.942  69.919  1.00  0.00           N
ATOM   4837  CA  ASN A 313      56.257  61.652  68.899  1.00  0.00           C
ATOM   4839  CB  ASN A 313      55.137  60.782  68.240  1.00  0.00           C
ATOM   4842  CG  ASN A 313      55.637  59.952  67.039  1.00  0.00           C
ATOM   4843  OD1 ASN A 313      56.437  60.392  66.210  1.00  0.00           O
ATOM   4844  ND2 ASN A 313      55.167  58.692  66.930  1.00  0.00           N
ATOM   4847  C   ASN A 313      55.657  62.902  69.530  1.00  0.00           C
ATOM   4848  O   ASN A 313      55.597  63.002  70.749  1.00  0.00           O
ATOM   4849  N   ALA A 314      55.167  63.892  68.740  1.00  0.00           N
ATOM   4851  CA  ALA A 314      54.377  64.992  69.280  1.00  0.00           C
ATOM   4853  CB  ALA A 314      55.187  66.182  69.829  1.00  0.00           C
ATOM   4857  C   ALA A 314      53.427  65.562  68.260  1.00  0.00           C
ATOM   4858  O   ALA A 314      53.327  65.092  67.120  1.00  0.00           O
ATOM   4859  N   PHE A 315      52.707  66.602  68.700  1.00  0.00           N
ATOM   4861  CA  PHE A 315      51.977  67.572  67.920  1.00  0.00           C
ATOM   4863  CB  PHE A 315      50.457  67.522  68.250  1.00  0.00           C
ATOM   4866  CG  PHE A 315      49.957  66.112  68.329  1.00  0.00           C
ATOM   4867  CD1 PHE A 315      49.547  65.432  67.170  1.00  0.00           C
ATOM   4869  CE1 PHE A 315      48.967  64.152  67.270  1.00  0.00           C
ATOM   4871  CZ  PHE A 315      48.817  63.552  68.520  1.00  0.00           C
ATOM   4873  CD2 PHE A 315      49.827  65.482  69.570  1.00  0.00           C
ATOM   4875  CE2 PHE A 315      49.277  64.202  69.670  1.00  0.00           C
ATOM   4877  C   PHE A 315      52.507  68.932  68.390  1.00  0.00           C
ATOM   4878  O   PHE A 315      53.027  69.052  69.500  1.00  0.00           O
ATOM   4879  N   GLY A 316      52.397  70.002  67.590  1.00  0.00           N
ATOM   4881  CA  GLY A 316      52.877  71.312  68.020  1.00  0.00           C
ATOM   4884  C   GLY A 316      54.197  71.742  67.460  1.00  0.00           C
ATOM   4885  O   GLY A 316      55.097  70.942  67.210  1.00  0.00           O
ATOM   4886  N   ASP A 317      54.347  73.062  67.319  1.00  0.00           N
ATOM   4888  CA  ASP A 317      55.467  73.702  66.670  1.00  0.00           C
ATOM   4890  CB  ASP A 317      54.987  75.072  66.100  1.00  0.00           C
ATOM   4893  CG  ASP A 317      53.747  74.972  65.240  1.00  0.00           C
ATOM   4894  OD1 ASP A 317      53.537  73.882  64.650  1.00  0.00           O
ATOM   4895  OD2 ASP A 317      52.997  75.982  65.139  1.00  0.00           O
ATOM   4896  C   ASP A 317      56.627  73.902  67.660  1.00  0.00           C
ATOM   4897  O   ASP A 317      56.847  74.992  68.190  1.00  0.00           O
ATOM   4898  N   GLY A 318      57.427  72.852  67.940  1.00  0.00           N
ATOM   4900  CA  GLY A 318      58.647  72.972  68.749  1.00  0.00           C
ATOM   4903  C   GLY A 318      58.507  73.272  70.240  1.00  0.00           C
ATOM   4904  O   GLY A 318      59.177  74.152  70.760  1.00  0.00           O
ATOM   4905  N   VAL A 319      57.617  72.542  70.959  1.00  0.00           N
ATOM   4907  CA  VAL A 319      57.247  72.902  72.329  1.00  0.00           C
ATOM   4909  CB  VAL A 319      55.787  73.372  72.349  1.00  0.00           C
ATOM   4911  CG1 VAL A 319      55.247  73.692  73.749  1.00  0.00           C
ATOM   4915  CG2 VAL A 319      55.667  74.652  71.490  1.00  0.00           C
ATOM   4919  C   VAL A 319      57.527  71.792  73.370  1.00  0.00           C
ATOM   4920  O   VAL A 319      57.337  71.952  74.579  1.00  0.00           O
ATOM   4921  N   ALA A 320      58.087  70.642  72.960  1.00  0.00           N
ATOM   4923  CA  ALA A 320      58.257  69.502  73.859  1.00  0.00           C
ATOM   4925  CB  ALA A 320      57.387  68.382  73.280  1.00  0.00           C
ATOM   4929  C   ALA A 320      59.697  69.002  74.050  1.00  0.00           C
ATOM   4930  O   ALA A 320      60.427  68.802  73.100  1.00  0.00           O
ATOM   4931  N   GLN A 321      60.147  68.772  75.290  1.00  0.00           N
ATOM   4933  CA  GLN A 321      61.307  68.022  75.749  1.00  0.00           C
ATOM   4935  CB  GLN A 321      62.077  68.852  76.809  1.00  0.00           C
ATOM   4938  CG  GLN A 321      62.927  70.062  76.300  1.00  0.00           C
ATOM   4941  CD  GLN A 321      62.237  71.432  76.380  1.00  0.00           C
ATOM   4942  OE1 GLN A 321      61.127  71.572  76.890  1.00  0.00           O
ATOM   4943  NE2 GLN A 321      62.977  72.492  75.980  1.00  0.00           N
ATOM   4946  C   GLN A 321      62.047  66.902  74.940  1.00  0.00           C
ATOM   4947  O   GLN A 321      61.527  66.402  73.970  1.00  0.00           O
ATOM   4948  N   LEU A 322      63.267  66.382  75.329  1.00  0.00           N
ATOM   4950  CA  LEU A 322      63.427  64.922  75.640  1.00  0.00           C
ATOM   4952  CB  LEU A 322      64.787  64.102  75.370  1.00  0.00           C
ATOM   4955  CG  LEU A 322      65.297  63.592  73.970  1.00  0.00           C
ATOM   4957  CD1 LEU A 322      66.777  63.162  73.999  1.00  0.00           C
ATOM   4961  CD2 LEU A 322      64.637  62.352  73.370  1.00  0.00           C
ATOM   4965  C   LEU A 322      63.207  64.722  77.139  1.00  0.00           C
ATOM   4966  O   LEU A 322      62.917  63.642  77.620  1.00  0.00           O
ATOM   4967  N   GLY A 323      63.347  65.772  77.980  1.00  0.00           N
ATOM   4969  CA  GLY A 323      63.187  65.662  79.420  1.00  0.00           C
ATOM   4972  C   GLY A 323      64.187  66.422  80.260  1.00  0.00           C
ATOM   4973  O   GLY A 323      65.387  66.402  79.990  1.00  0.00           O
ATOM   4974  N   ARG A 324      63.717  67.112  81.320  1.00  0.00           N
ATOM   4976  CA  ARG A 324      64.497  67.962  82.209  1.00  0.00           C
ATOM   4978  CB  ARG A 324      63.737  69.272  82.520  1.00  0.00           C
ATOM   4981  CG  ARG A 324      62.297  69.072  83.070  1.00  0.00           C
ATOM   4984  CD  ARG A 324      61.587  70.402  83.389  1.00  0.00           C
ATOM   4987  NE  ARG A 324      60.197  70.042  83.820  1.00  0.00           N
ATOM   4989  CZ  ARG A 324      59.267  70.922  84.180  1.00  0.00           C
ATOM   4990  NH1 ARG A 324      59.377  72.222  84.070  1.00  0.00           N
ATOM   4993  NH2 ARG A 324      58.167  70.402  84.690  1.00  0.00           N
ATOM   4996  C   ARG A 324      64.787  67.282  83.540  1.00  0.00           C
ATOM   4997  O   ARG A 324      63.977  66.512  84.020  1.00  0.00           O
ATOM   4998  N   SER A 325      65.947  67.562  84.190  1.00  0.00           N
ATOM   5000  CA  SER A 325      66.307  66.962  85.480  1.00  0.00           C
ATOM   5002  CB  SER A 325      67.717  67.402  86.000  1.00  0.00           C
ATOM   5005  OG  SER A 325      68.187  66.612  87.100  1.00  0.00           O
ATOM   5007  C   SER A 325      65.307  67.242  86.590  1.00  0.00           C
ATOM   5008  O   SER A 325      64.877  68.382  86.780  1.00  0.00           O
ATOM   5009  N   LEU A 326      64.937  66.182  87.340  1.00  0.00           N
ATOM   5011  CA  LEU A 326      63.987  66.242  88.430  1.00  0.00           C
ATOM   5013  CB  LEU A 326      63.087  64.982  88.450  1.00  0.00           C
ATOM   5016  CG  LEU A 326      62.047  64.872  89.589  1.00  0.00           C
ATOM   5018  CD1 LEU A 326      61.257  66.172  89.779  1.00  0.00           C
ATOM   5022  CD2 LEU A 326      61.087  63.722  89.309  1.00  0.00           C
ATOM   5026  C   LEU A 326      64.717  66.402  89.740  1.00  0.00           C
ATOM   5027  O   LEU A 326      64.877  65.472  90.530  1.00  0.00           O
ATOM   5028  N   ASP A 327      65.247  67.612  89.980  1.00  0.00           N
ATOM   5030  CA  ASP A 327      66.117  67.872  91.099  1.00  0.00           C
ATOM   5032  CB  ASP A 327      66.937  69.162  90.790  1.00  0.00           C
ATOM   5035  CG  ASP A 327      68.077  68.992  89.770  1.00  0.00           C
ATOM   5036  OD1 ASP A 327      68.437  67.862  89.359  1.00  0.00           O
ATOM   5037  OD2 ASP A 327      68.667  70.052  89.410  1.00  0.00           O
ATOM   5038  C   ASP A 327      65.337  67.972  92.440  1.00  0.00           C
ATOM   5039  O   ASP A 327      64.927  69.032  92.890  1.00  0.00           O
ATOM   5040  N   VAL A 328      65.117  66.812  93.109  1.00  0.00           N
ATOM   5042  CA  VAL A 328      64.247  66.702  94.280  1.00  0.00           C
ATOM   5044  CB  VAL A 328      63.517  65.362  94.309  1.00  0.00           C
ATOM   5046  CG1 VAL A 328      62.407  65.442  93.260  1.00  0.00           C
ATOM   5050  CG2 VAL A 328      64.477  64.182  94.040  1.00  0.00           C
ATOM   5054  C   VAL A 328      64.987  66.802  95.600  1.00  0.00           C
ATOM   5055  O   VAL A 328      64.377  66.932  96.660  1.00  0.00           O
ATOM   5056  N   ASP A 329      66.327  66.732  95.520  1.00  0.00           N
ATOM   5058  CA  ASP A 329      67.227  66.722  96.640  1.00  0.00           C
ATOM   5060  CB  ASP A 329      67.237  65.342  97.399  1.00  0.00           C
ATOM   5063  CG  ASP A 329      68.017  64.222  96.750  1.00  0.00           C
ATOM   5064  OD1 ASP A 329      69.227  64.432  96.470  1.00  0.00           O
ATOM   5065  OD2 ASP A 329      67.487  63.092  96.579  1.00  0.00           O
ATOM   5066  C   ASP A 329      68.557  67.152  96.040  1.00  0.00           C
ATOM   5067  O   ASP A 329      68.767  67.102  94.829  1.00  0.00           O
ATOM   5068  N   ALA A 330      69.517  67.582  96.880  1.00  0.00           N
ATOM   5070  CA  ALA A 330      70.707  68.282  96.480  1.00  0.00           C
ATOM   5072  CB  ALA A 330      71.337  68.952  97.710  1.00  0.00           C
ATOM   5076  C   ALA A 330      71.737  67.362  95.889  1.00  0.00           C
ATOM   5077  O   ALA A 330      72.767  67.812  95.390  1.00  0.00           O
ATOM   5078  N   ASN A 331      71.507  66.052  95.930  1.00  0.00           N
ATOM   5080  CA  ASN A 331      72.407  65.092  95.370  1.00  0.00           C
ATOM   5082  CB  ASN A 331      72.777  64.102  96.480  1.00  0.00           C
ATOM   5085  CG  ASN A 331      73.897  63.162  96.050  1.00  0.00           C
ATOM   5086  OD1 ASN A 331      74.917  63.572  95.500  1.00  0.00           O
ATOM   5087  ND2 ASN A 331      73.667  61.842  96.280  1.00  0.00           N
ATOM   5090  C   ASN A 331      71.737  64.412  94.190  1.00  0.00           C
ATOM   5091  O   ASN A 331      72.177  63.372  93.710  1.00  0.00           O
ATOM   5092  N   THR A 332      70.677  65.022  93.660  1.00  0.00           N
ATOM   5094  CA  THR A 332      70.087  64.642  92.399  1.00  0.00           C
ATOM   5096  CB  THR A 332      68.597  64.882  92.320  1.00  0.00           C
ATOM   5098  OG1 THR A 332      67.927  64.122  93.329  1.00  0.00           O
ATOM   5100  CG2 THR A 332      68.047  64.412  90.969  1.00  0.00           C
ATOM   5104  C   THR A 332      70.777  65.392  91.280  1.00  0.00           C
ATOM   5105  O   THR A 332      70.867  66.612  91.260  1.00  0.00           O
ATOM   5106  N   ASN A 333      71.277  64.632  90.310  1.00  0.00           N
ATOM   5108  CA  ASN A 333      71.497  65.122  88.990  1.00  0.00           C
ATOM   5110  CB  ASN A 333      73.007  65.332  88.789  1.00  0.00           C
ATOM   5113  CG  ASN A 333      73.427  66.072  87.520  1.00  0.00           C
ATOM   5114  OD1 ASN A 333      72.647  66.742  86.850  1.00  0.00           O
ATOM   5115  ND2 ASN A 333      74.747  66.012  87.230  1.00  0.00           N
ATOM   5118  C   ASN A 333      71.007  64.032  88.109  1.00  0.00           C
ATOM   5119  O   ASN A 333      71.597  62.952  88.080  1.00  0.00           O
ATOM   5120  N   GLY A 334      69.917  64.282  87.380  1.00  0.00           N
ATOM   5122  CA  GLY A 334      69.377  63.352  86.410  1.00  0.00           C
ATOM   5125  C   GLY A 334      70.377  62.712  85.490  1.00  0.00           C
ATOM   5126  O   GLY A 334      71.507  63.172  85.290  1.00  0.00           O
ATOM   5127  N   GLN A 335      70.017  61.592  84.880  1.00  0.00           N
ATOM   5129  CA  GLN A 335      70.887  60.942  83.960  1.00  0.00           C
ATOM   5131  CB  GLN A 335      71.677  59.812  84.660  1.00  0.00           C
ATOM   5134  CG  GLN A 335      72.967  59.392  83.929  1.00  0.00           C
ATOM   5137  CD  GLN A 335      72.717  58.412  82.779  1.00  0.00           C
ATOM   5138  OE1 GLN A 335      72.047  57.382  82.910  1.00  0.00           O
ATOM   5139  NE2 GLN A 335      73.337  58.712  81.610  1.00  0.00           N
ATOM   5142  C   GLN A 335      69.907  60.422  82.969  1.00  0.00           C
ATOM   5143  O   GLN A 335      68.837  59.972  83.370  1.00  0.00           O
ATOM   5144  N   VAL A 336      70.217  60.542  81.669  1.00  0.00           N
ATOM   5146  CA  VAL A 336      69.457  59.842  80.670  1.00  0.00           C
ATOM   5148  CB  VAL A 336      68.077  60.472  80.440  1.00  0.00           C
ATOM   5150  CG1 VAL A 336      68.147  61.972  80.150  1.00  0.00           C
ATOM   5154  CG2 VAL A 336      67.327  59.742  79.340  1.00  0.00           C
ATOM   5158  C   VAL A 336      70.327  59.702  79.429  1.00  0.00           C
ATOM   5159  O   VAL A 336      71.067  60.622  79.060  1.00  0.00           O
ATOM   5160  N   VAL A 337      70.267  58.522  78.770  1.00  0.00           N
ATOM   5162  CA  VAL A 337      70.857  58.302  77.460  1.00  0.00           C
ATOM   5164  CB  VAL A 337      71.987  57.282  77.419  1.00  0.00           C
ATOM   5166  CG1 VAL A 337      72.497  57.022  75.990  1.00  0.00           C
ATOM   5170  CG2 VAL A 337      73.137  57.832  78.280  1.00  0.00           C
ATOM   5174  C   VAL A 337      69.777  57.852  76.510  1.00  0.00           C
ATOM   5175  O   VAL A 337      68.967  56.982  76.820  1.00  0.00           O
ATOM   5176  N   ILE A 338      69.707  58.472  75.320  1.00  0.00           N
ATOM   5178  CA  ILE A 338      68.737  58.082  74.300  1.00  0.00           C
ATOM   5180  CB  ILE A 338      67.597  59.102  74.219  1.00  0.00           C
ATOM   5182  CG2 ILE A 338      66.677  58.812  73.020  1.00  0.00           C
ATOM   5186  CG1 ILE A 338      66.807  59.112  75.559  1.00  0.00           C
ATOM   5189  CD  ILE A 338      66.147  60.432  75.930  1.00  0.00           C
ATOM   5193  C   ILE A 338      69.527  57.832  73.020  1.00  0.00           C
ATOM   5194  O   ILE A 338      70.477  58.532  72.710  1.00  0.00           O
ATOM   5195  N   ARG A 339      69.247  56.732  72.310  1.00  0.00           N
ATOM   5197  CA  ARG A 339      70.167  56.302  71.260  1.00  0.00           C
ATOM   5199  CB  ARG A 339      71.377  55.512  71.840  1.00  0.00           C
ATOM   5202  CG  ARG A 339      70.977  54.312  72.740  1.00  0.00           C
ATOM   5205  CD  ARG A 339      72.127  53.482  73.339  1.00  0.00           C
ATOM   5208  NE  ARG A 339      72.897  52.892  72.209  1.00  0.00           N
ATOM   5210  CZ  ARG A 339      74.117  52.382  72.260  1.00  0.00           C
ATOM   5211  NH1 ARG A 339      74.797  52.212  73.360  1.00  0.00           N
ATOM   5214  NH2 ARG A 339      74.637  52.042  71.099  1.00  0.00           N
ATOM   5217  C   ARG A 339      69.447  55.492  70.200  1.00  0.00           C
ATOM   5218  O   ARG A 339      68.397  54.892  70.450  1.00  0.00           O
ATOM   5219  N   ASP A 340      69.977  55.472  68.960  1.00  0.00           N
ATOM   5221  CA  ASP A 340      69.707  54.382  68.030  1.00  0.00           C
ATOM   5223  CB  ASP A 340      70.177  53.002  68.590  1.00  0.00           C
ATOM   5226  CG  ASP A 340      71.607  52.992  69.100  1.00  0.00           C
ATOM   5227  OD1 ASP A 340      72.417  53.902  68.820  1.00  0.00           O
ATOM   5228  OD2 ASP A 340      71.947  52.002  69.820  1.00  0.00           O
ATOM   5229  C   ASP A 340      68.257  54.312  67.540  1.00  0.00           C
ATOM   5230  O   ASP A 340      67.667  53.242  67.430  1.00  0.00           O
ATOM   5231  N   SER A 341      67.607  55.472  67.310  1.00  0.00           N
ATOM   5233  CA  SER A 341      66.157  55.522  67.109  1.00  0.00           C
ATOM   5235  CB  SER A 341      65.467  55.922  68.429  1.00  0.00           C
ATOM   5238  OG  SER A 341      65.807  55.122  69.570  1.00  0.00           O
ATOM   5240  C   SER A 341      65.827  56.362  65.829  1.00  0.00           C
ATOM   5241  O   SER A 341      66.547  56.172  64.859  1.00  0.00           O
ATOM   5242  N   ALA A 342      64.777  57.262  65.690  1.00  0.00           N
ATOM   5244  CA  ALA A 342      64.547  58.052  64.440  1.00  0.00           C
ATOM   5246  CB  ALA A 342      64.267  57.042  63.289  1.00  0.00           C
ATOM   5250  C   ALA A 342      63.297  58.992  64.440  1.00  0.00           C
ATOM   5251  O   ALA A 342      62.197  58.422  64.480  1.00  0.00           O
ATOM   5252  N   ILE A 343      63.257  60.382  64.469  1.00  0.00           N
ATOM   5254  CA  ILE A 343      64.067  61.602  64.120  1.00  0.00           C
ATOM   5256  CB  ILE A 343      64.627  62.832  65.079  1.00  0.00           C
ATOM   5258  CG2 ILE A 343      63.857  64.192  65.079  1.00  0.00           C
ATOM   5262  CG1 ILE A 343      65.307  62.702  66.490  1.00  0.00           C
ATOM   5265  CD  ILE A 343      65.777  63.992  67.190  1.00  0.00           C
ATOM   5269  C   ILE A 343      63.027  62.262  63.240  1.00  0.00           C
ATOM   5270  O   ILE A 343      63.287  62.552  62.079  1.00  0.00           O
ATOM   5271  N   ASN A 344      61.817  62.542  63.820  1.00  0.00           N
ATOM   5273  CA  ASN A 344      60.667  63.142  63.160  1.00  0.00           C
ATOM   5275  CB  ASN A 344      59.367  62.272  63.240  1.00  0.00           C
ATOM   5278  CG  ASN A 344      59.647  60.772  63.120  1.00  0.00           C
ATOM   5279  OD1 ASN A 344      60.417  60.262  62.300  1.00  0.00           O
ATOM   5280  ND2 ASN A 344      59.047  59.972  64.029  1.00  0.00           N
ATOM   5283  C   ASN A 344      60.397  64.582  63.630  1.00  0.00           C
ATOM   5284  O   ASN A 344      61.307  65.402  63.690  1.00  0.00           O
ATOM   5285  N   GLU A 345      59.127  64.912  63.940  1.00  0.00           N
ATOM   5287  CA  GLU A 345      58.597  66.252  64.040  1.00  0.00           C
ATOM   5289  CB  GLU A 345      57.517  66.452  62.960  1.00  0.00           C
ATOM   5292  CG  GLU A 345      56.757  67.812  62.940  1.00  0.00           C
ATOM   5295  CD  GLU A 345      57.617  69.062  62.820  1.00  0.00           C
ATOM   5296  OE1 GLU A 345      58.687  69.152  63.480  1.00  0.00           O
ATOM   5297  OE2 GLU A 345      57.197  69.972  62.050  1.00  0.00           O
ATOM   5298  C   GLU A 345      57.957  66.612  65.370  1.00  0.00           C
ATOM   5299  O   GLU A 345      57.367  65.772  66.069  1.00  0.00           O
ATOM   5300  N   GLY A 346      58.037  67.912  65.719  1.00  0.00           N
ATOM   5302  CA  GLY A 346      57.247  68.582  66.750  1.00  0.00           C
ATOM   5305  C   GLY A 346      58.117  69.322  67.720  1.00  0.00           C
ATOM   5306  O   GLY A 346      57.657  69.842  68.730  1.00  0.00           O
ATOM   5307  N   PHE A 347      59.427  69.332  67.460  1.00  0.00           N
ATOM   5309  CA  PHE A 347      60.407  69.532  68.510  1.00  0.00           C
ATOM   5311  CB  PHE A 347      61.057  68.182  68.889  1.00  0.00           C
ATOM   5314  CG  PHE A 347      60.067  67.262  69.570  1.00  0.00           C
ATOM   5315  CD1 PHE A 347      60.147  66.992  70.940  1.00  0.00           C
ATOM   5317  CE1 PHE A 347      59.237  66.142  71.590  1.00  0.00           C
ATOM   5319  CZ  PHE A 347      58.297  65.452  70.829  1.00  0.00           C
ATOM   5321  CD2 PHE A 347      59.107  66.552  68.840  1.00  0.00           C
ATOM   5323  CE2 PHE A 347      58.257  65.642  69.450  1.00  0.00           C
ATOM   5325  C   PHE A 347      61.437  70.552  68.050  1.00  0.00           C
ATOM   5326  O   PHE A 347      61.977  70.452  66.960  1.00  0.00           O
ATOM   5327  N   ASN A 348      61.697  71.592  68.870  1.00  0.00           N
ATOM   5329  CA  ASN A 348      62.647  72.662  68.609  1.00  0.00           C
ATOM   5331  CB  ASN A 348      62.557  73.652  69.810  1.00  0.00           C
ATOM   5334  CG  ASN A 348      63.607  74.762  69.899  1.00  0.00           C
ATOM   5335  OD1 ASN A 348      64.507  74.942  69.079  1.00  0.00           O
ATOM   5336  ND2 ASN A 348      63.567  75.502  71.029  1.00  0.00           N
ATOM   5339  C   ASN A 348      64.057  72.142  68.380  1.00  0.00           C
ATOM   5340  O   ASN A 348      64.557  71.332  69.149  1.00  0.00           O
ATOM   5341  N   THR A 349      64.777  72.582  67.330  1.00  0.00           N
ATOM   5343  CA  THR A 349      66.127  72.062  67.090  1.00  0.00           C
ATOM   5345  CB  THR A 349      66.297  71.342  65.760  1.00  0.00           C
ATOM   5347  OG1 THR A 349      66.097  72.182  64.650  1.00  0.00           O
ATOM   5349  CG2 THR A 349      65.307  70.162  65.690  1.00  0.00           C
ATOM   5353  C   THR A 349      67.217  73.102  67.340  1.00  0.00           C
ATOM   5354  O   THR A 349      68.357  72.902  66.920  1.00  0.00           O
ATOM   5355  N   ALA A 350      66.907  74.182  68.109  1.00  0.00           N
ATOM   5357  CA  ALA A 350      67.917  75.092  68.630  1.00  0.00           C
ATOM   5359  CB  ALA A 350      67.607  76.502  68.140  1.00  0.00           C
ATOM   5363  C   ALA A 350      68.127  75.192  70.160  1.00  0.00           C
ATOM   5364  O   ALA A 350      69.227  75.522  70.609  1.00  0.00           O
ATOM   5365  N   LYS A 351      67.127  74.872  71.010  1.00  0.00           N
ATOM   5367  CA  LYS A 351      67.407  74.642  72.430  1.00  0.00           C
ATOM   5369  CB  LYS A 351      66.947  75.742  73.410  1.00  0.00           C
ATOM   5372  CG  LYS A 351      67.987  76.852  73.480  1.00  0.00           C
ATOM   5375  CD  LYS A 351      67.727  77.912  74.550  1.00  0.00           C
ATOM   5378  CE  LYS A 351      69.007  78.652  74.960  1.00  0.00           C
ATOM   5381  NZ  LYS A 351      69.767  79.032  73.760  1.00  0.00           N
ATOM   5385  C   LYS A 351      66.857  73.322  72.890  1.00  0.00           C
ATOM   5386  O   LYS A 351      65.667  73.222  73.120  1.00  0.00           O
ATOM   5387  N   PRO A 352      67.637  72.292  73.090  1.00  0.00           N
ATOM   5388  CD  PRO A 352      68.987  72.192  72.539  1.00  0.00           C
ATOM   5391  CA  PRO A 352      66.997  71.012  73.220  1.00  0.00           C
ATOM   5393  CB  PRO A 352      67.867  70.072  72.390  1.00  0.00           C
ATOM   5396  CG  PRO A 352      69.217  70.742  72.180  1.00  0.00           C
ATOM   5399  C   PRO A 352      67.047  70.672  74.670  1.00  0.00           C
ATOM   5400  O   PRO A 352      65.997  70.402  75.240  1.00  0.00           O
ATOM   5401  N   TRP A 353      68.237  70.672  75.329  1.00  0.00           N
ATOM   5403  CA  TRP A 353      68.247  70.322  76.730  1.00  0.00           C
ATOM   5405  CB  TRP A 353      69.457  69.422  77.240  1.00  0.00           C
ATOM   5408  CG  TRP A 353      69.817  68.062  76.640  1.00  0.00           C
ATOM   5409  CD1 TRP A 353      70.627  68.112  75.539  1.00  0.00           C
ATOM   5411  NE1 TRP A 353      70.847  66.872  75.030  1.00  0.00           N
ATOM   5413  CE2 TRP A 353      70.247  65.932  75.790  1.00  0.00           C
ATOM   5414  CD2 TRP A 353      69.547  66.612  76.820  1.00  0.00           C
ATOM   5415  CE3 TRP A 353      68.807  65.802  77.720  1.00  0.00           C
ATOM   5417  CZ3 TRP A 353      68.677  64.432  77.469  1.00  0.00           C
ATOM   5419  CZ2 TRP A 353      70.227  64.562  75.630  1.00  0.00           C
ATOM   5421  CH2 TRP A 353      69.397  63.812  76.460  1.00  0.00           C
ATOM   5423  C   TRP A 353      67.827  71.472  77.650  1.00  0.00           C
ATOM   5424  O   TRP A 353      68.377  72.572  77.639  1.00  0.00           O
ATOM   5425  N   ALA A 354      66.757  71.232  78.440  1.00  0.00           N
ATOM   5427  CA  ALA A 354      66.057  72.222  79.230  1.00  0.00           C
ATOM   5429  CB  ALA A 354      64.537  71.952  79.240  1.00  0.00           C
ATOM   5433  C   ALA A 354      66.537  72.272  80.670  1.00  0.00           C
ATOM   5434  O   ALA A 354      67.157  71.342  81.180  1.00  0.00           O
ATOM   5435  N   ASP A 355      66.267  73.402  81.320  1.00  0.00           N
ATOM   5437  CA  ASP A 355      66.517  73.662  82.710  1.00  0.00           C
ATOM   5439  CB  ASP A 355      66.227  75.162  83.010  1.00  0.00           C
ATOM   5442  CG  ASP A 355      66.967  76.142  82.089  1.00  0.00           C
ATOM   5443  OD1 ASP A 355      67.797  75.742  81.219  1.00  0.00           O
ATOM   5444  OD2 ASP A 355      66.707  77.362  82.230  1.00  0.00           O
ATOM   5445  C   ASP A 355      65.737  72.712  83.640  1.00  0.00           C
ATOM   5446  O   ASP A 355      64.667  72.202  83.310  1.00  0.00           O
ATOM   5447  N   ALA A 356      66.327  72.392  84.820  1.00  0.00           N
ATOM   5449  CA  ALA A 356      65.747  71.512  85.819  1.00  0.00           C
ATOM   5451  CB  ALA A 356      66.787  71.212  86.920  1.00  0.00           C
ATOM   5455  C   ALA A 356      64.457  72.032  86.470  1.00  0.00           C
ATOM   5456  O   ALA A 356      64.267  73.242  86.640  1.00  0.00           O
ATOM   5457  N   VAL A 357      63.537  71.132  86.880  1.00  0.00           N
ATOM   5459  CA  VAL A 357      62.337  71.512  87.639  1.00  0.00           C
ATOM   5461  CB  VAL A 357      61.167  70.592  87.300  1.00  0.00           C
ATOM   5463  CG1 VAL A 357      61.477  69.122  87.609  1.00  0.00           C
ATOM   5467  CG2 VAL A 357      59.837  71.032  87.950  1.00  0.00           C
ATOM   5471  C   VAL A 357      62.687  71.542  89.120  1.00  0.00           C
ATOM   5472  O   VAL A 357      63.677  70.912  89.510  1.00  0.00           O
ATOM   5473  N   ILE A 358      61.967  72.322  89.969  1.00  0.00           N
ATOM   5475  CA  ILE A 358      62.227  72.412  91.420  1.00  0.00           C
ATOM   5477  CB  ILE A 358      62.327  71.072  92.180  1.00  0.00           C
ATOM   5479  CG2 ILE A 358      62.577  71.312  93.690  1.00  0.00           C
ATOM   5483  CG1 ILE A 358      61.107  70.152  91.929  1.00  0.00           C
ATOM   5486  CD  ILE A 358      61.307  68.732  92.480  1.00  0.00           C
ATOM   5490  C   ILE A 358      63.427  73.292  91.770  1.00  0.00           C
ATOM   5491  O   ILE A 358      63.347  74.282  92.499  1.00  0.00           O
ATOM   5492  N   SER A 359      64.637  72.902  91.300  1.00  0.00           N
ATOM   5494  CA  SER A 359      65.867  73.622  91.570  1.00  0.00           C
ATOM   5496  CB  SER A 359      67.147  72.742  91.400  1.00  0.00           C
ATOM   5499  OG  SER A 359      67.357  72.342  90.039  1.00  0.00           O
ATOM   5501  C   SER A 359      66.027  74.842  90.690  1.00  0.00           C
ATOM   5502  O   SER A 359      66.717  75.792  91.050  1.00  0.00           O
ATOM   5503  N   ASN A 360      65.387  74.812  89.499  1.00  0.00           N
ATOM   5505  CA  ASN A 360      65.477  75.792  88.430  1.00  0.00           C
ATOM   5507  CB  ASN A 360      64.847  77.162  88.789  1.00  0.00           C
ATOM   5510  CG  ASN A 360      63.407  76.922  89.190  1.00  0.00           C
ATOM   5511  OD1 ASN A 360      62.747  76.002  88.710  1.00  0.00           O
ATOM   5512  ND2 ASN A 360      62.887  77.722  90.150  1.00  0.00           N
ATOM   5515  C   ASN A 360      66.887  75.922  87.910  1.00  0.00           C
ATOM   5516  O   ASN A 360      67.297  76.932  87.329  1.00  0.00           O
ATOM   5517  N   ARG A 361      67.667  74.842  88.100  1.00  0.00           N
ATOM   5519  CA  ARG A 361      69.037  74.722  87.679  1.00  0.00           C
ATOM   5521  CB  ARG A 361      69.687  73.422  88.190  1.00  0.00           C
ATOM   5524  CG  ARG A 361      71.117  73.202  87.670  1.00  0.00           C
ATOM   5527  CD  ARG A 361      71.867  72.092  88.410  1.00  0.00           C
ATOM   5530  NE  ARG A 361      71.147  70.812  88.160  1.00  0.00           N
ATOM   5532  CZ  ARG A 361      71.657  69.702  87.670  1.00  0.00           C
ATOM   5533  NH1 ARG A 361      72.877  69.612  87.190  1.00  0.00           N
ATOM   5536  NH2 ARG A 361      70.927  68.612  87.720  1.00  0.00           N
ATOM   5539  C   ARG A 361      69.167  74.822  86.169  1.00  0.00           C
ATOM   5540  O   ARG A 361      68.607  73.972  85.469  1.00  0.00           O
ATOM   5541  N   PRO A 362      69.847  75.842  85.609  1.00  0.00           N
ATOM   5542  CD  PRO A 362      70.457  76.942  86.359  1.00  0.00           C
ATOM   5545  CA  PRO A 362      70.017  76.012  84.180  1.00  0.00           C
ATOM   5547  CB  PRO A 362      70.977  77.202  84.060  1.00  0.00           C
ATOM   5550  CG  PRO A 362      70.657  78.032  85.310  1.00  0.00           C
ATOM   5553  C   PRO A 362      70.567  74.802  83.469  1.00  0.00           C
ATOM   5554  O   PRO A 362      71.427  74.122  84.040  1.00  0.00           O
ATOM   5555  N   PHE A 363      70.147  74.502  82.230  1.00  0.00           N
ATOM   5557  CA  PHE A 363      70.867  73.472  81.490  1.00  0.00           C
ATOM   5559  CB  PHE A 363      70.157  72.972  80.210  1.00  0.00           C
ATOM   5562  CG  PHE A 363      70.897  71.792  79.630  1.00  0.00           C
ATOM   5563  CD1 PHE A 363      70.777  70.532  80.240  1.00  0.00           C
ATOM   5565  CE1 PHE A 363      71.497  69.432  79.760  1.00  0.00           C
ATOM   5567  CZ  PHE A 363      72.367  69.592  78.669  1.00  0.00           C
ATOM   5569  CD2 PHE A 363      71.757  71.932  78.529  1.00  0.00           C
ATOM   5571  CE2 PHE A 363      72.507  70.842  78.059  1.00  0.00           C
ATOM   5573  C   PHE A 363      72.327  73.842  81.219  1.00  0.00           C
ATOM   5574  O   PHE A 363      72.667  74.922  80.730  1.00  0.00           O
ATOM   5575  N   ALA A 364      73.247  72.922  81.550  1.00  0.00           N
ATOM   5577  CA  ALA A 364      74.647  73.032  81.249  1.00  0.00           C
ATOM   5579  CB  ALA A 364      75.487  73.212  82.530  1.00  0.00           C
ATOM   5583  C   ALA A 364      75.057  71.752  80.559  1.00  0.00           C
ATOM   5584  O   ALA A 364      74.967  70.672  81.160  1.00  0.00           O
ATOM   5585  N   GLY A 365      75.497  71.842  79.289  1.00  0.00           N
ATOM   5587  CA  GLY A 365      75.927  70.702  78.500  1.00  0.00           C
ATOM   5590  C   GLY A 365      77.407  70.612  78.459  1.00  0.00           C
ATOM   5591  O   GLY A 365      78.077  71.592  78.140  1.00  0.00           O
ATOM   5592  N   ASN A 366      77.967  69.422  78.770  1.00  0.00           N
ATOM   5594  CA  ASN A 366      79.407  69.252  78.820  1.00  0.00           C
ATOM   5596  CB  ASN A 366      79.857  68.272  79.950  1.00  0.00           C
ATOM   5599  CG  ASN A 366      81.347  68.442  80.270  1.00  0.00           C
ATOM   5600  OD1 ASN A 366      82.017  69.312  79.700  1.00  0.00           O
ATOM   5601  ND2 ASN A 366      81.887  67.592  81.180  1.00  0.00           N
ATOM   5604  C   ASN A 366      79.907  68.772  77.460  1.00  0.00           C
ATOM   5605  O   ASN A 366      79.697  67.622  77.060  1.00  0.00           O
ATOM   5606  N   THR A 367      80.607  69.632  76.719  1.00  0.00           N
ATOM   5608  CA  THR A 367      81.137  69.302  75.399  1.00  0.00           C
ATOM   5610  CB  THR A 367      81.137  70.472  74.440  1.00  0.00           C
ATOM   5612  OG1 THR A 367      81.577  71.672  75.070  1.00  0.00           O
ATOM   5614  CG2 THR A 367      79.697  70.732  73.999  1.00  0.00           C
ATOM   5618  C   THR A 367      82.547  68.762  75.480  1.00  0.00           C
ATOM   5619  O   THR A 367      83.077  68.312  74.480  1.00  0.00           O
ATOM   5620  N   GLY A 368      83.147  68.732  76.690  1.00  0.00           N
ATOM   5622  CA  GLY A 368      84.497  68.242  76.940  1.00  0.00           C
ATOM   5625  C   GLY A 368      85.617  68.912  76.180  1.00  0.00           C
ATOM   5626  O   GLY A 368      85.447  69.862  75.410  1.00  0.00           O
ATOM   5627  N   SER A 369      86.837  68.412  76.380  1.00  0.00           N
ATOM   5629  CA  SER A 369      87.987  68.872  75.630  1.00  0.00           C
ATOM   5631  CB  SER A 369      88.997  69.732  76.429  1.00  0.00           C
ATOM   5634  OG  SER A 369      89.217  69.192  77.730  1.00  0.00           O
ATOM   5636  C   SER A 369      88.687  67.702  75.039  1.00  0.00           C
ATOM   5637  O   SER A 369      88.327  66.552  75.279  1.00  0.00           O
ATOM   5638  N   VAL A 370      89.647  67.962  74.149  1.00  0.00           N
ATOM   5640  CA  VAL A 370      90.357  66.972  73.400  1.00  0.00           C
ATOM   5642  CB  VAL A 370      90.257  67.172  71.890  1.00  0.00           C
ATOM   5644  CG1 VAL A 370      88.787  66.932  71.510  1.00  0.00           C
ATOM   5648  CG2 VAL A 370      90.687  68.592  71.470  1.00  0.00           C
ATOM   5652  C   VAL A 370      91.787  67.002  73.840  1.00  0.00           C
ATOM   5653  O   VAL A 370      92.317  68.052  74.180  1.00  0.00           O
ATOM   5654  N   ASP A 371      92.437  65.832  73.859  1.00  0.00           N
ATOM   5656  CA  ASP A 371      93.787  65.682  74.359  1.00  0.00           C
ATOM   5658  CB  ASP A 371      93.727  65.382  75.870  1.00  0.00           C
ATOM   5661  CG  ASP A 371      95.007  65.712  76.600  1.00  0.00           C
ATOM   5662  OD1 ASP A 371      95.857  66.462  76.050  1.00  0.00           O
ATOM   5663  OD2 ASP A 371      95.037  65.362  77.820  1.00  0.00           O
ATOM   5664  C   ASP A 371      94.457  64.542  73.590  1.00  0.00           C
ATOM   5665  O   ASP A 371      93.757  63.742  72.980  1.00  0.00           O
ATOM   5666  N   ASP A 372      95.807  64.472  73.599  1.00  0.00           N
ATOM   5668  CA  ASP A 372      96.667  63.482  72.940  1.00  0.00           C
ATOM   5670  CB  ASP A 372      97.367  62.572  73.999  1.00  0.00           C
ATOM   5673  CG  ASP A 372      98.497  63.262  74.760  1.00  0.00           C
ATOM   5674  OD1 ASP A 372      98.817  62.772  75.880  1.00  0.00           O
ATOM   5675  OD2 ASP A 372      99.187  64.142  74.169  1.00  0.00           O
ATOM   5676  C   ASP A 372      96.077  62.622  71.800  1.00  0.00           C
ATOM   5677  O   ASP A 372      95.697  61.472  72.010  1.00  0.00           O
ATOM   5678  N   ASN A 373      96.017  63.172  70.570  1.00  0.00           N
ATOM   5680  CA  ASN A 373      95.537  62.532  69.340  1.00  0.00           C
ATOM   5682  CB  ASN A 373      95.977  61.072  69.060  1.00  0.00           C
ATOM   5685  CG  ASN A 373      97.487  60.952  68.990  1.00  0.00           C
ATOM   5686  OD1 ASN A 373      98.287  61.872  69.120  1.00  0.00           O
ATOM   5687  ND2 ASN A 373      97.937  59.692  68.780  1.00  0.00           N
ATOM   5690  C   ASN A 373      94.047  62.692  69.149  1.00  0.00           C
ATOM   5691  O   ASN A 373      93.377  61.822  68.600  1.00  0.00           O
ATOM   5692  N   ASP A 374      93.497  63.842  69.600  1.00  0.00           N
ATOM   5694  CA  ASP A 374      92.247  64.412  69.149  1.00  0.00           C
ATOM   5696  CB  ASP A 374      92.087  64.442  67.610  1.00  0.00           C
ATOM   5699  CG  ASP A 374      93.267  65.142  66.980  1.00  0.00           C
ATOM   5700  OD1 ASP A 374      93.737  66.162  67.550  1.00  0.00           O
ATOM   5701  OD2 ASP A 374      93.627  64.752  65.829  1.00  0.00           O
ATOM   5702  C   ASP A 374      91.047  63.772  69.840  1.00  0.00           C
ATOM   5703  O   ASP A 374      89.907  63.892  69.399  1.00  0.00           O
ATOM   5704  N   GLU A 375      91.287  63.092  70.980  1.00  0.00           N
ATOM   5706  CA  GLU A 375      90.297  62.232  71.590  1.00  0.00           C
ATOM   5708  CB  GLU A 375      90.967  61.032  72.279  1.00  0.00           C
ATOM   5711  CG  GLU A 375      91.627  60.072  71.270  1.00  0.00           C
ATOM   5714  CD  GLU A 375      92.497  59.052  71.970  1.00  0.00           C
ATOM   5715  OE1 GLU A 375      91.997  58.312  72.870  1.00  0.00           O
ATOM   5716  OE2 GLU A 375      93.677  58.882  71.579  1.00  0.00           O
ATOM   5717  C   GLU A 375      89.457  62.992  72.580  1.00  0.00           C
ATOM   5718  O   GLU A 375      89.967  63.762  73.389  1.00  0.00           O
ATOM   5719  N   ILE A 376      88.127  62.822  72.510  1.00  0.00           N
ATOM   5721  CA  ILE A 376      87.187  63.472  73.410  1.00  0.00           C
ATOM   5723  CB  ILE A 376      85.747  63.372  72.940  1.00  0.00           C
ATOM   5725  CG2 ILE A 376      84.777  64.062  73.929  1.00  0.00           C
ATOM   5729  CG1 ILE A 376      85.597  63.972  71.529  1.00  0.00           C
ATOM   5732  CD  ILE A 376      84.417  63.362  70.770  1.00  0.00           C
ATOM   5736  C   ILE A 376      87.307  62.952  74.829  1.00  0.00           C
ATOM   5737  O   ILE A 376      87.207  61.762  75.120  1.00  0.00           O
ATOM   5738  N   GLN A 377      87.497  63.902  75.760  1.00  0.00           N
ATOM   5740  CA  GLN A 377      87.617  63.632  77.160  1.00  0.00           C
ATOM   5742  CB  GLN A 377      89.057  63.892  77.620  1.00  0.00           C
ATOM   5745  CG  GLN A 377      90.057  62.872  77.020  1.00  0.00           C
ATOM   5748  CD  GLN A 377      91.467  63.132  77.510  1.00  0.00           C
ATOM   5749  OE1 GLN A 377      91.747  64.102  78.210  1.00  0.00           O
ATOM   5750  NE2 GLN A 377      92.417  62.242  77.150  1.00  0.00           N
ATOM   5753  C   GLN A 377      86.657  64.482  77.940  1.00  0.00           C
ATOM   5754  O   GLN A 377      86.547  65.702  77.779  1.00  0.00           O
ATOM   5755  N   ARG A 378      85.917  63.832  78.840  1.00  0.00           N
ATOM   5757  CA  ARG A 378      85.107  64.522  79.800  1.00  0.00           C
ATOM   5759  CB  ARG A 378      83.807  65.142  79.219  1.00  0.00           C
ATOM   5762  CG  ARG A 378      83.127  64.282  78.150  1.00  0.00           C
ATOM   5765  CD  ARG A 378      81.827  64.902  77.630  1.00  0.00           C
ATOM   5768  NE  ARG A 378      81.407  64.022  76.499  1.00  0.00           N
ATOM   5770  CZ  ARG A 378      80.927  64.462  75.350  1.00  0.00           C
ATOM   5771  NH1 ARG A 378      80.307  65.602  75.200  1.00  0.00           N
ATOM   5774  NH2 ARG A 378      81.077  63.702  74.289  1.00  0.00           N
ATOM   5777  C   ARG A 378      84.807  63.562  80.900  1.00  0.00           C
ATOM   5778  O   ARG A 378      84.957  62.342  80.760  1.00  0.00           O
ATOM   5779  N   ASN A 379      84.367  64.072  82.040  1.00  0.00           N
ATOM   5781  CA  ASN A 379      83.737  63.222  83.010  1.00  0.00           C
ATOM   5783  CB  ASN A 379      84.157  63.692  84.420  1.00  0.00           C
ATOM   5786  CG  ASN A 379      83.557  62.802  85.500  1.00  0.00           C
ATOM   5787  OD1 ASN A 379      82.987  61.752  85.220  1.00  0.00           O
ATOM   5788  ND2 ASN A 379      83.667  63.252  86.770  1.00  0.00           N
ATOM   5791  C   ASN A 379      82.237  63.242  82.749  1.00  0.00           C
ATOM   5792  O   ASN A 379      81.607  64.292  82.710  1.00  0.00           O
ATOM   5793  N   LEU A 380      81.607  62.062  82.590  1.00  0.00           N
ATOM   5795  CA  LEU A 380      80.187  61.972  82.250  1.00  0.00           C
ATOM   5797  CB  LEU A 380      79.907  60.712  81.400  1.00  0.00           C
ATOM   5800  CG  LEU A 380      80.767  60.572  80.130  1.00  0.00           C
ATOM   5802  CD1 LEU A 380      80.807  59.122  79.630  1.00  0.00           C
ATOM   5806  CD2 LEU A 380      80.237  61.522  79.040  1.00  0.00           C
ATOM   5810  C   LEU A 380      79.347  61.932  83.520  1.00  0.00           C
ATOM   5811  O   LEU A 380      78.117  61.922  83.529  1.00  0.00           O
ATOM   5812  N   ASN A 381      80.047  61.922  84.680  1.00  0.00           N
ATOM   5814  CA  ASN A 381      79.427  61.892  85.980  1.00  0.00           C
ATOM   5816  CB  ASN A 381      79.817  60.612  86.750  1.00  0.00           C
ATOM   5819  CG  ASN A 381      79.517  59.402  85.889  1.00  0.00           C
ATOM   5820  OD1 ASN A 381      80.417  58.642  85.530  1.00  0.00           O
ATOM   5821  ND2 ASN A 381      78.237  59.242  85.500  1.00  0.00           N
ATOM   5824  C   ASN A 381      79.827  63.112  86.770  1.00  0.00           C
ATOM   5825  O   ASN A 381      79.677  63.172  87.990  1.00  0.00           O
ATOM   5826  N   ASP A 382      80.347  64.122  86.060  1.00  0.00           N
ATOM   5828  CA  ASP A 382      80.577  65.442  86.560  1.00  0.00           C
ATOM   5830  CB  ASP A 382      81.247  66.252  85.430  1.00  0.00           C
ATOM   5833  CG  ASP A 382      82.017  67.442  85.940  1.00  0.00           C
ATOM   5834  OD1 ASP A 382      82.367  67.472  87.139  1.00  0.00           O
ATOM   5835  OD2 ASP A 382      82.387  68.302  85.100  1.00  0.00           O
ATOM   5836  C   ASP A 382      79.277  66.102  87.030  1.00  0.00           C
ATOM   5837  O   ASP A 382      78.227  65.992  86.410  1.00  0.00           O
ATOM   5838  N   THR A 383      79.337  66.782  88.190  1.00  0.00           N
ATOM   5840  CA  THR A 383      78.147  67.232  88.889  1.00  0.00           C
ATOM   5842  CB  THR A 383      78.317  67.162  90.410  1.00  0.00           C
ATOM   5844  OG1 THR A 383      79.517  67.772  90.850  1.00  0.00           O
ATOM   5846  CG2 THR A 383      78.377  65.692  90.839  1.00  0.00           C
ATOM   5850  C   THR A 383      77.757  68.652  88.540  1.00  0.00           C
ATOM   5851  O   THR A 383      76.617  69.072  88.730  1.00  0.00           O
ATOM   5852  N   ASN A 384      78.697  69.432  87.980  1.00  0.00           N
ATOM   5854  CA  ASN A 384      78.467  70.782  87.510  1.00  0.00           C
ATOM   5856  CB  ASN A 384      79.827  71.402  87.089  1.00  0.00           C
ATOM   5859  CG  ASN A 384      80.807  71.462  88.249  1.00  0.00           C
ATOM   5860  OD1 ASN A 384      81.987  71.122  88.090  1.00  0.00           O
ATOM   5861  ND2 ASN A 384      80.327  71.872  89.440  1.00  0.00           N
ATOM   5864  C   ASN A 384      77.477  70.842  86.359  1.00  0.00           C
ATOM   5865  O   ASN A 384      76.587  71.692  86.300  1.00  0.00           O
ATOM   5866  N   TYR A 385      77.607  69.862  85.450  1.00  0.00           N
ATOM   5868  CA  TYR A 385      76.847  69.742  84.230  1.00  0.00           C
ATOM   5870  CB  TYR A 385      77.727  69.322  83.010  1.00  0.00           C
ATOM   5873  CG  TYR A 385      78.877  70.282  82.790  1.00  0.00           C
ATOM   5874  CD1 TYR A 385      78.767  71.352  81.880  1.00  0.00           C
ATOM   5876  CE1 TYR A 385      79.847  72.222  81.640  1.00  0.00           C
ATOM   5878  CZ  TYR A 385      81.057  72.022  82.310  1.00  0.00           C
ATOM   5879  OH  TYR A 385      82.127  72.932  82.139  1.00  0.00           O
ATOM   5881  CD2 TYR A 385      80.117  70.072  83.420  1.00  0.00           C
ATOM   5883  CE2 TYR A 385      81.197  70.932  83.179  1.00  0.00           C
ATOM   5885  C   TYR A 385      75.747  68.722  84.449  1.00  0.00           C
ATOM   5886  O   TYR A 385      75.777  67.882  85.340  1.00  0.00           O
ATOM   5887  N   ASN A 386      74.707  68.752  83.609  1.00  0.00           N
ATOM   5889  CA  ASN A 386      73.727  67.662  83.599  1.00  0.00           C
ATOM   5891  CB  ASN A 386      72.397  68.122  82.960  1.00  0.00           C
ATOM   5894  CG  ASN A 386      71.687  69.212  83.760  1.00  0.00           C
ATOM   5895  OD1 ASN A 386      70.637  68.992  84.359  1.00  0.00           O
ATOM   5896  ND2 ASN A 386      72.227  70.452  83.760  1.00  0.00           N
ATOM   5899  C   ASN A 386      74.297  66.402  82.930  1.00  0.00           C
ATOM   5900  O   ASN A 386      75.267  66.492  82.170  1.00  0.00           O
ATOM   5901  N   ARG A 387      73.747  65.202  83.190  1.00  0.00           N
ATOM   5903  CA  ARG A 387      74.337  63.962  82.690  1.00  0.00           C
ATOM   5905  CB  ARG A 387      74.587  62.932  83.789  1.00  0.00           C
ATOM   5908  CG  ARG A 387      75.467  63.542  84.890  1.00  0.00           C
ATOM   5911  CD  ARG A 387      75.807  62.562  86.000  1.00  0.00           C
ATOM   5914  NE  ARG A 387      74.527  62.162  86.649  1.00  0.00           N
ATOM   5916  CZ  ARG A 387      74.447  61.112  87.460  1.00  0.00           C
ATOM   5917  NH1 ARG A 387      75.497  60.392  87.810  1.00  0.00           N
ATOM   5920  NH2 ARG A 387      73.277  60.822  88.000  1.00  0.00           N
ATOM   5923  C   ARG A 387      73.467  63.372  81.630  1.00  0.00           C
ATOM   5924  O   ARG A 387      72.887  62.292  81.730  1.00  0.00           O
ATOM   5925  N   MET A 388      73.317  64.162  80.570  1.00  0.00           N
ATOM   5927  CA  MET A 388      72.287  63.992  79.600  1.00  0.00           C
ATOM   5929  CB  MET A 388      71.277  65.132  79.779  1.00  0.00           C
ATOM   5932  CG  MET A 388      70.127  64.712  80.710  1.00  0.00           C
ATOM   5935  SD  MET A 388      69.467  66.022  81.760  1.00  0.00           S
ATOM   5936  CE  MET A 388      67.937  65.152  82.180  1.00  0.00           C
ATOM   5940  C   MET A 388      72.877  63.952  78.220  1.00  0.00           C
ATOM   5941  O   MET A 388      73.587  64.852  77.790  1.00  0.00           O
ATOM   5942  N   TRP A 389      72.647  62.832  77.530  1.00  0.00           N
ATOM   5944  CA  TRP A 389      73.527  62.442  76.470  1.00  0.00           C
ATOM   5946  CB  TRP A 389      74.717  61.572  76.970  1.00  0.00           C
ATOM   5949  CG  TRP A 389      75.337  61.892  78.290  1.00  0.00           C
ATOM   5950  CD1 TRP A 389      75.157  61.212  79.480  1.00  0.00           C
ATOM   5952  NE1 TRP A 389      75.987  61.752  80.440  1.00  0.00           N
ATOM   5954  CE2 TRP A 389      76.677  62.792  79.899  1.00  0.00           C
ATOM   5955  CD2 TRP A 389      76.317  62.902  78.540  1.00  0.00           C
ATOM   5956  CE3 TRP A 389      76.937  63.872  77.740  1.00  0.00           C
ATOM   5958  CZ3 TRP A 389      77.887  64.702  78.319  1.00  0.00           C
ATOM   5960  CZ2 TRP A 389      77.577  63.662  80.490  1.00  0.00           C
ATOM   5962  CH2 TRP A 389      78.197  64.612  79.670  1.00  0.00           C
ATOM   5964  C   TRP A 389      72.737  61.612  75.490  1.00  0.00           C
ATOM   5965  O   TRP A 389      71.687  61.062  75.810  1.00  0.00           O
ATOM   5966  N   GLU A 390      73.267  61.452  74.270  1.00  0.00           N
ATOM   5968  CA  GLU A 390      72.677  60.642  73.240  1.00  0.00           C
ATOM   5970  CB  GLU A 390      71.687  61.412  72.359  1.00  0.00           C
ATOM   5973  CG  GLU A 390      70.287  61.672  72.940  1.00  0.00           C
ATOM   5976  CD  GLU A 390      69.717  62.802  72.120  1.00  0.00           C
ATOM   5977  OE1 GLU A 390      68.927  62.562  71.180  1.00  0.00           O
ATOM   5978  OE2 GLU A 390      70.147  63.942  72.410  1.00  0.00           O
ATOM   5979  C   GLU A 390      73.787  60.162  72.349  1.00  0.00           C
ATOM   5980  O   GLU A 390      74.947  60.572  72.510  1.00  0.00           O
ATOM   5981  N   TYR A 391      73.427  59.252  71.429  1.00  0.00           N
ATOM   5983  CA  TYR A 391      74.367  58.562  70.590  1.00  0.00           C
ATOM   5985  CB  TYR A 391      75.007  57.452  71.470  1.00  0.00           C
ATOM   5988  CG  TYR A 391      75.977  56.662  70.679  1.00  0.00           C
ATOM   5989  CD1 TYR A 391      77.177  57.252  70.260  1.00  0.00           C
ATOM   5991  CE1 TYR A 391      78.047  56.542  69.430  1.00  0.00           C
ATOM   5993  CZ  TYR A 391      77.707  55.252  69.010  1.00  0.00           C
ATOM   5994  OH  TYR A 391      78.527  54.562  68.120  1.00  0.00           O
ATOM   5996  CD2 TYR A 391      75.647  55.362  70.279  1.00  0.00           C
ATOM   5998  CE2 TYR A 391      76.507  54.662  69.430  1.00  0.00           C
ATOM   6000  C   TYR A 391      73.667  57.952  69.359  1.00  0.00           C
ATOM   6001  O   TYR A 391      72.517  57.522  69.460  1.00  0.00           O
ATOM   6002  N   ASN A 392      74.387  57.842  68.230  1.00  0.00           N
ATOM   6004  CA  ASN A 392      74.307  56.762  67.270  1.00  0.00           C
ATOM   6006  CB  ASN A 392      72.917  56.652  66.579  1.00  0.00           C
ATOM   6009  CG  ASN A 392      72.797  55.512  65.579  1.00  0.00           C
ATOM   6010  OD1 ASN A 392      72.457  55.742  64.410  1.00  0.00           O
ATOM   6011  ND2 ASN A 392      72.937  54.252  66.040  1.00  0.00           N
ATOM   6014  C   ASN A 392      75.487  57.012  66.290  1.00  0.00           C
ATOM   6015  OT1 ASN A 392      76.027  58.152  66.249  1.00  0.00           O
ATOM   6016  OT2 ASN A 392      75.937  56.032  65.640  1.00  0.00           O
ATOM   6017  NH3 POPEB 393      40.317 108.692  62.310  1.00  0.00           N
ATOM   6021  C12 POPEB 393      41.487 107.772  62.039  1.00  0.00           C
ATOM   6024  C11 POPEB 393      42.557 107.782  63.160  1.00  0.00           C
ATOM   6027  P   POPEB 393      43.317 105.342  63.810  1.00  0.00           P
ATOM   6028  O13 POPEB 393      42.957 105.592  65.220  1.00  0.00           O
ATOM   6029  O14 POPEB 393      42.417 104.502  63.000  1.00  0.00           O
ATOM   6030  O11 POPEB 393      44.747 104.682  63.860  1.00  0.00           O
ATOM   6031  O12 POPEB 393      43.507 106.702  63.000  1.00  0.00           O
ATOM   6032  C1  POPEB 393      45.117 103.652  62.960  1.00  0.00           C
ATOM   6035  C2  POPEB 393      45.497 104.252  61.579  1.00  0.00           C
ATOM   6037  O21 POPEB 393      45.157 103.422  60.460  1.00  0.00           O
ATOM   6038  C21 POPEB 393      45.737 102.232  60.430  1.00  0.00           C
ATOM   6039  O22 POPEB 393      46.417 101.732  61.310  1.00  0.00           O
ATOM   6040  C22 POPEB 393      45.427 101.572  59.090  1.00  0.00           C
ATOM   6043  C3  POPEB 393      46.957 104.792  61.560  1.00  0.00           C
ATOM   6046  O31 POPEB 393      47.257 105.472  60.320  1.00  0.00           O
ATOM   6047  C31 POPEB 393      48.167 104.882  59.550  1.00  0.00           C
ATOM   6048  O32 POPEB 393      48.647 103.772  59.720  1.00  0.00           O
ATOM   6049  C32 POPEB 393      48.487 105.792  58.370  1.00  0.00           C
ATOM   6052  C23 POPEB 393      46.617 101.722  58.100  1.00  0.00           C
ATOM   6055  C24 POPEB 393      46.277 101.382  56.649  1.00  0.00           C
ATOM   6058  C25 POPEB 393      47.537 101.412  55.780  1.00  0.00           C
ATOM   6061  C26 POPEB 393      47.287 101.242  54.270  1.00  0.00           C
ATOM   6064  C27 POPEB 393      48.607 101.082  53.510  1.00  0.00           C
ATOM   6067  C28 POPEB 393      48.527 101.172  51.980  1.00  0.00           C
ATOM   6070  C29 POPEB 393      48.577 102.592  51.450  1.00  0.00           C
ATOM   6072 0C21 POPEB 393      49.637 103.162  50.850  1.00  0.00           C
ATOM   6074 1C21 POPEB 393      50.977 102.502  50.630  1.00  0.00           C
ATOM   6077 2C21 POPEB 393      52.117 103.472  50.230  1.00  0.00           C
ATOM   6080 3C21 POPEB 393      51.967 104.042  48.810  1.00  0.00           C
ATOM   6083 4C21 POPEB 393      53.207 104.822  48.350  1.00  0.00           C
ATOM   6086 5C21 POPEB 393      53.107 105.272  46.890  1.00  0.00           C
ATOM   6089 6C21 POPEB 393      54.287 106.162  46.460  1.00  0.00           C
ATOM   6092 7C21 POPEB 393      54.277 106.452  44.950  1.00  0.00           C
ATOM   6095 8C21 POPEB 393      55.317 107.492  44.530  1.00  0.00           C
ATOM   6099  C33 POPEB 393      49.677 105.302  57.540  1.00  0.00           C
ATOM   6102  C34 POPEB 393      49.887 106.232  56.350  1.00  0.00           C
ATOM   6105  C35 POPEB 393      50.977 105.772  55.380  1.00  0.00           C
ATOM   6108  C36 POPEB 393      51.467 106.912  54.470  1.00  0.00           C
ATOM   6111  C37 POPEB 393      50.387 107.432  53.510  1.00  0.00           C
ATOM   6114  C38 POPEB 393      50.317 106.662  52.180  1.00  0.00           C
ATOM   6117  C39 POPEB 393      51.307 107.202  51.150  1.00  0.00           C
ATOM   6120 0C31 POPEB 393      50.737 108.372  50.329  1.00  0.00           C
ATOM   6123 1C31 POPEB 393      51.837 109.072  49.520  1.00  0.00           C
ATOM   6126 2C31 POPEB 393      51.297 110.092  48.500  1.00  0.00           C
ATOM   6129 3C31 POPEB 393      51.517 109.632  47.050  1.00  0.00           C
ATOM   6132 4C31 POPEB 393      51.457 110.782  46.050  1.00  0.00           C
ATOM   6135 5C31 POPEB 393      51.887 110.352  44.640  1.00  0.00           C
ATOM   6138 6C31 POPEB 393      52.167 111.532  43.700  1.00  0.00           C
ATOM   6142  NH3 POPEC 394      79.977  42.072  19.300  1.00  0.00           N
ATOM   6146  C12 POPEC 394      78.887  41.132  18.870  1.00  0.00           C
ATOM   6149  C11 POPEC 394      79.377  39.692  18.760  1.00  0.00           C
ATOM   6152  P   POPEC 394      77.217  38.252  19.300  1.00  0.00           P
ATOM   6153  O13 POPEC 394      76.147  39.282  19.440  1.00  0.00           O
ATOM   6154  O14 POPEC 394      76.847  36.882  18.910  1.00  0.00           O
ATOM   6155  O11 POPEC 394      78.117  38.152  20.560  1.00  0.00           O
ATOM   6156  O12 POPEC 394      78.327  38.812  18.320  1.00  0.00           O
ATOM   6157  C1  POPEC 394      77.797  37.682  21.850  1.00  0.00           C
ATOM   6160  C2  POPEC 394      77.927  38.862  22.820  1.00  0.00           C
ATOM   6162  O21 POPEC 394      78.267  38.362  24.130  1.00  0.00           O
ATOM   6163  C21 POPEC 394      79.187  39.082  24.780  1.00  0.00           C
ATOM   6164  O22 POPEC 394      79.667  40.132  24.390  1.00  0.00           O
ATOM   6165  C22 POPEC 394      79.567  38.422  26.090  1.00  0.00           C
ATOM   6168  C3  POPEC 394      76.597  39.632  22.810  1.00  0.00           C
ATOM   6171  O31 POPEC 394      76.477  40.462  23.970  1.00  0.00           O
ATOM   6172  C31 POPEC 394      76.237  41.742  23.760  1.00  0.00           C
ATOM   6173  O32 POPEC 394      75.997  42.252  22.680  1.00  0.00           O
ATOM   6174  C32 POPEC 394      76.267  42.492  25.090  1.00  0.00           C
ATOM   6177  C23 POPEC 394      81.037  38.722  26.510  1.00  0.00           C
ATOM   6180  C24 POPEC 394      81.347  38.322  27.960  1.00  0.00           C
ATOM   6183  C25 POPEC 394      80.597  39.222  28.960  1.00  0.00           C
ATOM   6186  C26 POPEC 394      81.087  39.242  30.410  1.00  0.00           C
ATOM   6189  C27 POPEC 394      80.467  40.422  31.180  1.00  0.00           C
ATOM   6192  C28 POPEC 394      80.937  40.532  32.630  1.00  0.00           C
ATOM   6195  C29 POPEC 394      80.627  41.892  33.230  1.00  0.00           C
ATOM   6197 0C21 POPEC 394      79.517  42.232  33.920  1.00  0.00           C
ATOM   6199 1C21 POPEC 394      78.327  41.352  34.210  1.00  0.00           C
ATOM   6202 2C21 POPEC 394      78.527  40.422  35.430  1.00  0.00           C
ATOM   6205 3C21 POPEC 394      78.917  41.162  36.710  1.00  0.00           C
ATOM   6208 4C21 POPEC 394      78.957  40.242  37.950  1.00  0.00           C
ATOM   6211 5C21 POPEC 394      79.377  41.002  39.210  1.00  0.00           C
ATOM   6214 6C21 POPEC 394      79.447  40.112  40.460  1.00  0.00           C
ATOM   6217 7C21 POPEC 394      79.777  40.932  41.719  1.00  0.00           C
ATOM   6220 8C21 POPEC 394      79.847  40.092  43.000  1.00  0.00           C
ATOM   6224  C33 POPEC 394      75.557  41.732  26.240  1.00  0.00           C
ATOM   6227  C34 POPEC 394      75.907  42.342  27.610  1.00  0.00           C
ATOM   6230  C35 POPEC 394      75.197  41.662  28.790  1.00  0.00           C
ATOM   6233  C36 POPEC 394      75.947  41.902  30.110  1.00  0.00           C
ATOM   6236  C37 POPEC 394      75.347  41.182  31.329  1.00  0.00           C
ATOM   6239  C38 POPEC 394      75.427  39.652  31.280  1.00  0.00           C
ATOM   6242  C39 POPEC 394      75.127  39.022  32.649  1.00  0.00           C
ATOM   6245 0C31 POPEC 394      75.157  37.492  32.630  1.00  0.00           C
ATOM   6248 1C31 POPEC 394      75.157  36.862  34.040  1.00  0.00           C
ATOM   6251 2C31 POPEC 394      73.897  37.182  34.860  1.00  0.00           C
ATOM   6254 3C31 POPEC 394      73.907  36.562  36.260  1.00  0.00           C
ATOM   6257 4C31 POPEC 394      73.617  35.052  36.280  1.00  0.00           C
ATOM   6260 5C31 POPEC 394      73.657  34.492  37.710  1.00  0.00           C
ATOM   6263 6C31 POPEC 394      73.147  33.052  37.829  1.00  0.00           C
ATOM   6267  NH3 POPED 395     112.757   2.572  21.350  1.00  0.00           N
ATOM   6271  C12 POPED 395     114.057   2.192  22.010  1.00  0.00           C
ATOM   6274  C11 POPED 395     115.227   2.932  21.330  1.00  0.00           C
ATOM   6277  P   POPED 395     117.407   2.162  22.570  1.00  0.00           P
ATOM   6278  O13 POPED 395     118.507   2.902  23.230  1.00  0.00           O
ATOM   6279  O14 POPED 395     117.727   1.402  21.330  1.00  0.00           O
ATOM   6280  O11 POPED 395     116.647   1.252  23.620  1.00  0.00           O
ATOM   6281  O12 POPED 395     116.267   3.202  22.260  1.00  0.00           O
ATOM   6282  C1  POPED 395     116.507   1.732  24.970  1.00  0.00           C
ATOM   6285  C2  POPED 395     115.567   0.822  25.800  1.00  0.00           C
ATOM   6287  O21 POPED 395     115.947   0.852  27.200  1.00  0.00           O
ATOM   6288  C21 POPED 395     115.377   1.792  27.930  1.00  0.00           C
ATOM   6289  O22 POPED 395     114.717   2.732  27.520  1.00  0.00           O
ATOM   6290  C22 POPED 395     115.647   1.512  29.410  1.00  0.00           C
ATOM   6293  C3  POPED 395     115.567  -0.668  25.340  1.00  0.00           C
ATOM   6296  O31 POPED 395     114.427  -1.368  25.860  1.00  0.00           O
ATOM   6297  C31 POPED 395     114.357  -1.808  27.110  1.00  0.00           C
ATOM   6298  O32 POPED 395     113.297  -1.988  27.700  1.00  0.00           O
ATOM   6299  C32 POPED 395     115.697  -2.198  27.750  1.00  0.00           C
ATOM   6302  C23 POPED 395     115.037   2.592  30.340  1.00  0.00           C
ATOM   6305  C24 POPED 395     114.957   2.132  31.810  1.00  0.00           C
ATOM   6308  C25 POPED 395     114.287   3.192  32.700  1.00  0.00           C
ATOM   6311  C26 POPED 395     113.787   2.652  34.050  1.00  0.00           C
ATOM   6314  C27 POPED 395     112.817   3.632  34.710  1.00  0.00           C
ATOM   6317  C28 POPED 395     112.077   3.052  35.930  1.00  0.00           C
ATOM   6320  C29 POPED 395     112.907   3.012  37.190  1.00  0.00           C
ATOM   6322 0C21 POPED 395     113.047   4.042  38.050  1.00  0.00           C
ATOM   6324 1C21 POPED 395     112.427   5.412  37.910  1.00  0.00           C
ATOM   6327 2C21 POPED 395     111.927   6.002  39.240  1.00  0.00           C
ATOM   6330 3C21 POPED 395     113.077   6.302  40.210  1.00  0.00           C
ATOM   6333 4C21 POPED 395     112.667   7.152  41.420  1.00  0.00           C
ATOM   6336 5C21 POPED 395     113.857   7.442  42.360  1.00  0.00           C
ATOM   6339 6C21 POPED 395     114.957   8.292  41.719  1.00  0.00           C
ATOM   6342 7C21 POPED 395     116.087   8.652  42.700  1.00  0.00           C
ATOM   6345 8C21 POPED 395     117.237   9.412  42.030  1.00  0.00           C
ATOM   6349  C33 POPED 395     115.517  -2.668  29.230  1.00  0.00           C
ATOM   6352  C34 POPED 395     116.847  -2.928  29.960  1.00  0.00           C
ATOM   6355  C35 POPED 395     116.727  -3.148  31.480  1.00  0.00           C
ATOM   6358  C36 POPED 395     116.057  -1.978  32.220  1.00  0.00           C
ATOM   6361  C37 POPED 395     116.417  -1.938  33.710  1.00  0.00           C
ATOM   6364  C38 POPED 395     115.577  -0.928  34.510  1.00  0.00           C
ATOM   6367  C39 POPED 395     115.987  -0.848  35.990  1.00  0.00           C
ATOM   6370 0C31 POPED 395     117.057   0.212  36.280  1.00  0.00           C
ATOM   6373 1C31 POPED 395     117.757  -0.038  37.620  1.00  0.00           C
ATOM   6376 2C31 POPED 395     118.427   1.212  38.220  1.00  0.00           C
ATOM   6379 3C31 POPED 395     119.257   0.912  39.489  1.00  0.00           C
ATOM   6382 4C31 POPED 395     118.567  -0.028  40.490  1.00  0.00           C
ATOM   6385 5C31 POPED 395     119.317  -0.158  41.820  1.00  0.00           C
ATOM   6388 6C31 POPED 395     118.667  -1.148  42.790  1.00  0.00           C
ATOM   6392  NH3 POPEE 396     120.057 107.602  17.680  1.00  0.00           N
ATOM   6396  C12 POPEE 396     120.927 108.162  16.570  1.00  0.00           C
ATOM   6399  C11 POPEE 396     120.917 107.272  15.310  1.00  0.00           C
ATOM   6402  P   POPEE 396     121.017 104.742  15.920  1.00  0.00           P
ATOM   6403  O13 POPEE 396     119.707 105.092  16.490  1.00  0.00           O
ATOM   6404  O14 POPEE 396     121.047 103.862  14.740  1.00  0.00           O
ATOM   6405  O11 POPEE 396     121.997 104.282  17.080  1.00  0.00           O
ATOM   6406  O12 POPEE 396     121.697 106.102  15.530  1.00  0.00           O
ATOM   6407  C1  POPEE 396     121.517 103.782  18.330  1.00  0.00           C
ATOM   6410  C2  POPEE 396     122.567 104.022  19.440  1.00  0.00           C
ATOM   6412  O21 POPEE 396     122.367 103.212  20.610  1.00  0.00           O
ATOM   6413  C21 POPEE 396     121.507 103.572  21.550  1.00  0.00           C
ATOM   6414  O22 POPEE 396     120.517 104.262  21.400  1.00  0.00           O
ATOM   6415  C22 POPEE 396     122.077 103.122  22.900  1.00  0.00           C
ATOM   6418  C3  POPEE 396     122.797 105.532  19.760  1.00  0.00           C
ATOM   6421  O31 POPEE 396     124.137 105.762  20.260  1.00  0.00           O
ATOM   6422  C31 POPEE 396     124.237 106.362  21.450  1.00  0.00           C
ATOM   6423  O32 POPEE 396     123.307 106.792  22.100  1.00  0.00           O
ATOM   6424  C32 POPEE 396     125.697 106.452  21.870  1.00  0.00           C
ATOM   6427  C23 POPEE 396     121.847 104.172  24.030  1.00  0.00           C
ATOM   6430  C24 POPEE 396     123.007 104.252  25.030  1.00  0.00           C
ATOM   6433  C25 POPEE 396     123.237 102.962  25.820  1.00  0.00           C
ATOM   6436  C26 POPEE 396     124.567 102.932  26.590  1.00  0.00           C
ATOM   6439  C27 POPEE 396     125.777 102.742  25.670  1.00  0.00           C
ATOM   6442  C28 POPEE 396     127.131 102.682  26.400  1.00  0.00           C
ATOM   6445  C29 POPEE 396     127.261 101.532  27.370  1.00  0.00           C
ATOM   6447 0C21 POPEE 396     127.941 101.562  28.520  1.00  0.00           C
ATOM   6449 1C21 POPEE 396     128.771 102.732  29.000  1.00  0.00           C
ATOM   6452 2C21 POPEE 396     129.861 102.352  30.020  1.00  0.00           C
ATOM   6455 3C21 POPEE 396     129.331 102.132  31.440  1.00  0.00           C
ATOM   6458 4C21 POPEE 396     130.451 102.112  32.480  1.00  0.00           C
ATOM   6461 5C21 POPEE 396     129.971 102.282  33.930  1.00  0.00           C
ATOM   6464 6C21 POPEE 396     129.221 101.062  34.489  1.00  0.00           C
ATOM   6467 7C21 POPEE 396     128.661 101.302  35.900  1.00  0.00           C
ATOM   6470 8C21 POPEE 396     127.651 100.242  36.329  1.00  0.00           C
ATOM   6474  C33 POPEE 396     125.817 107.052  23.280  1.00  0.00           C
ATOM   6477  C34 POPEE 396     127.271 107.382  23.650  1.00  0.00           C
ATOM   6480  C35 POPEE 396     127.391 108.012  25.040  1.00  0.00           C
ATOM   6483  C36 POPEE 396     127.281 107.002  26.180  1.00  0.00           C
ATOM   6486  C37 POPEE 396     127.561 107.662  27.530  1.00  0.00           C
ATOM   6489  C38 POPEE 396     127.791 106.642  28.650  1.00  0.00           C
ATOM   6492  C39 POPEE 396     128.461 107.282  29.870  1.00  0.00           C
ATOM   6495 0C31 POPEE 396     128.911 106.242  30.910  1.00  0.00           C
ATOM   6498 1C31 POPEE 396     130.031 106.772  31.830  1.00  0.00           C
ATOM   6501 2C31 POPEE 396     129.531 107.742  32.910  1.00  0.00           C
ATOM   6504 3C31 POPEE 396     128.961 107.052  34.160  1.00  0.00           C
ATOM   6507 4C31 POPEE 396     129.991 106.182  34.900  1.00  0.00           C
ATOM   6510 5C31 POPEE 396     129.521 105.712  36.280  1.00  0.00           C
ATOM   6513 6C31 POPEE 396     130.521 104.772  36.960  1.00  0.00           C
ATOM   6517  NH3 POPEF 397      87.147  88.472  17.570  1.00  0.00           N
ATOM   6521  C12 POPEF 397      87.777  87.222  17.020  1.00  0.00           C
ATOM   6524  C11 POPEF 397      87.527  85.992  17.920  1.00  0.00           C
ATOM   6527  P   POPEF 397      85.187  85.172  17.060  1.00  0.00           P
ATOM   6528  O13 POPEF 397      84.417  86.352  16.610  1.00  0.00           O
ATOM   6529  O14 POPEF 397      85.977  84.472  16.020  1.00  0.00           O
ATOM   6530  O11 POPEF 397      84.257  84.192  17.870  1.00  0.00           O
ATOM   6531  O12 POPEF 397      86.157  85.722  18.200  1.00  0.00           O
ATOM   6532  C1  POPEF 397      83.977  84.492  19.240  1.00  0.00           C
ATOM   6535  C2  POPEF 397      83.027  83.492  19.930  1.00  0.00           C
ATOM   6537  O21 POPEF 397      82.847  84.042  21.250  1.00  0.00           O
ATOM   6538  C21 POPEF 397      82.187  83.342  22.140  1.00  0.00           C
ATOM   6539  O22 POPEF 397      81.417  82.422  21.910  1.00  0.00           O
ATOM   6540  C22 POPEF 397      82.607  83.782  23.550  1.00  0.00           C
ATOM   6543  C3  POPEF 397      83.647  82.062  19.960  1.00  0.00           C
ATOM   6546  O31 POPEF 397      84.627  81.982  21.010  1.00  0.00           O
ATOM   6547  C31 POPEF 397      85.827  81.482  20.770  1.00  0.00           C
ATOM   6548  O32 POPEF 397      86.237  81.032  19.720  1.00  0.00           O
ATOM   6549  C32 POPEF 397      86.637  81.682  22.050  1.00  0.00           C
ATOM   6552  C23 POPEF 397      81.447  84.322  24.410  1.00  0.00           C
ATOM   6555  C24 POPEF 397      81.957  85.142  25.610  1.00  0.00           C
ATOM   6558  C25 POPEF 397      82.767  84.342  26.640  1.00  0.00           C
ATOM   6561  C26 POPEF 397      81.947  83.812  27.820  1.00  0.00           C
ATOM   6564  C27 POPEF 397      81.407  84.922  28.740  1.00  0.00           C
ATOM   6567  C28 POPEF 397      80.837  84.362  30.050  1.00  0.00           C
ATOM   6570  C29 POPEF 397      80.397  85.472  30.960  1.00  0.00           C
ATOM   6572 0C21 POPEF 397      79.217  86.112  30.890  1.00  0.00           C
ATOM   6574 1C21 POPEF 397      78.087  85.792  29.950  1.00  0.00           C
ATOM   6577 2C21 POPEF 397      76.737  85.982  30.670  1.00  0.00           C
ATOM   6580 3C21 POPEF 397      76.517  85.072  31.890  1.00  0.00           C
ATOM   6583 4C21 POPEF 397      75.457  85.662  32.829  1.00  0.00           C
ATOM   6586 5C21 POPEF 397      75.167  84.812  34.070  1.00  0.00           C
ATOM   6589 6C21 POPEF 397      76.407  84.472  34.900  1.00  0.00           C
ATOM   6592 7C21 POPEF 397      76.067  84.132  36.360  1.00  0.00           C
ATOM   6595 8C21 POPEF 397      77.267  83.642  37.170  1.00  0.00           C
ATOM   6599  C33 POPEF 397      85.907  81.192  23.330  1.00  0.00           C
ATOM   6602  C34 POPEF 397      86.767  81.182  24.610  1.00  0.00           C
ATOM   6605  C35 POPEF 397      87.237  82.592  24.990  1.00  0.00           C
ATOM   6608  C36 POPEF 397      87.707  82.752  26.440  1.00  0.00           C
ATOM   6611  C37 POPEF 397      87.797  84.242  26.740  1.00  0.00           C
ATOM   6614  C38 POPEF 397      88.447  84.692  28.050  1.00  0.00           C
ATOM   6617  C39 POPEF 397      87.737  84.222  29.330  1.00  0.00           C
ATOM   6620 0C31 POPEF 397      86.357  84.842  29.580  1.00  0.00           C
ATOM   6623 1C31 POPEF 397      86.027  84.792  31.080  1.00  0.00           C
ATOM   6626 2C31 POPEF 397      84.627  85.312  31.450  1.00  0.00           C
ATOM   6629 3C31 POPEF 397      84.367  85.322  32.969  1.00  0.00           C
ATOM   6632 4C31 POPEF 397      85.487  86.022  33.770  1.00  0.00           C
ATOM   6635 5C31 POPEF 397      85.057  86.472  35.170  1.00  0.00           C
ATOM   6638 6C31 POPEF 397      86.187  87.152  35.940  1.00  0.00           C
ATOM   6642  NH3 POPEG 398      89.517  48.182  17.260  1.00  0.00           N
ATOM   6646  C12 POPEG 398      89.297  48.662  15.860  1.00  0.00           C
ATOM   6649  C11 POPEG 398      87.807  48.522  15.470  1.00  0.00           C
ATOM   6652  P   POPEG 398      85.487  49.522  16.160  1.00  0.00           P
ATOM   6653  O13 POPEG 398      84.617  48.432  16.690  1.00  0.00           O
ATOM   6654  O14 POPEG 398      85.307  49.862  14.740  1.00  0.00           O
ATOM   6655  O11 POPEG 398      85.217  50.802  17.050  1.00  0.00           O
ATOM   6656  O12 POPEG 398      86.997  49.162  16.460  1.00  0.00           O
ATOM   6657  C1  POPEG 398      86.217  51.312  17.940  1.00  0.00           C
ATOM   6660  C2  POPEG 398      85.547  52.242  19.000  1.00  0.00           C
ATOM   6662  O21 POPEG 398      86.517  52.852  19.890  1.00  0.00           O
ATOM   6663  C21 POPEG 398      87.047  52.112  20.860  1.00  0.00           C
ATOM   6664  O22 POPEG 398      86.877  50.912  21.020  1.00  0.00           O
ATOM   6665  C22 POPEG 398      87.887  53.002  21.790  1.00  0.00           C
ATOM   6668  C3  POPEG 398      84.367  51.512  19.710  1.00  0.00           C
ATOM   6671  O31 POPEG 398      83.817  52.332  20.750  1.00  0.00           O
ATOM   6672  C31 POPEG 398      83.387  51.712  21.850  1.00  0.00           C
ATOM   6673  O32 POPEG 398      83.307  50.502  21.990  1.00  0.00           O
ATOM   6674  C32 POPEG 398      83.107  52.802  22.900  1.00  0.00           C
ATOM   6677  C23 POPEG 398      88.617  52.282  22.960  1.00  0.00           C
ATOM   6680  C24 POPEG 398      89.507  53.232  23.780  1.00  0.00           C
ATOM   6683  C25 POPEG 398      90.147  52.602  25.030  1.00  0.00           C
ATOM   6686  C26 POPEG 398      89.277  52.692  26.300  1.00  0.00           C
ATOM   6689  C27 POPEG 398      90.087  52.542  27.610  1.00  0.00           C
ATOM   6692  C28 POPEG 398      89.237  52.742  28.890  1.00  0.00           C
ATOM   6695  C29 POPEG 398      90.067  53.092  30.100  1.00  0.00           C
ATOM   6697 0C21 POPEG 398      89.907  52.682  31.380  1.00  0.00           C
ATOM   6699 1C21 POPEG 398      88.847  51.782  31.950  1.00  0.00           C
ATOM   6702 2C21 POPEG 398      88.187  52.332  33.239  1.00  0.00           C
ATOM   6705 3C21 POPEG 398      87.307  51.292  33.950  1.00  0.00           C
ATOM   6708 4C21 POPEG 398      86.367  51.902  35.000  1.00  0.00           C
ATOM   6711 5C21 POPEG 398      87.057  52.662  36.140  1.00  0.00           C
ATOM   6714 6C21 POPEG 398      87.957  51.802  37.030  1.00  0.00           C
ATOM   6717 7C21 POPEG 398      88.547  52.612  38.200  1.00  0.00           C
ATOM   6720 8C21 POPEG 398      89.347  51.772  39.190  1.00  0.00           C
ATOM   6724  C33 POPEG 398      83.557  52.432  24.330  1.00  0.00           C
ATOM   6727  C34 POPEG 398      83.457  53.602  25.320  1.00  0.00           C
ATOM   6730  C35 POPEG 398      82.037  54.112  25.600  1.00  0.00           C
ATOM   6733  C36 POPEG 398      81.227  53.272  26.590  1.00  0.00           C
ATOM   6736  C37 POPEG 398      79.807  53.832  26.770  1.00  0.00           C
ATOM   6739  C38 POPEG 398      78.947  52.992  27.720  1.00  0.00           C
ATOM   6742  C39 POPEG 398      79.347  53.152  29.200  1.00  0.00           C
ATOM   6745 0C31 POPEG 398      78.517  52.292  30.160  1.00  0.00           C
ATOM   6748 1C31 POPEG 398      78.687  50.792  29.900  1.00  0.00           C
ATOM   6751 2C31 POPEG 398      77.937  49.882  30.880  1.00  0.00           C
ATOM   6754 3C31 POPEG 398      78.217  48.412  30.570  1.00  0.00           C
ATOM   6757 4C31 POPEG 398      77.517  47.412  31.500  1.00  0.00           C
ATOM   6760 5C31 POPEG 398      78.057  45.992  31.300  1.00  0.00           C
ATOM   6763 6C31 POPEG 398      77.437  44.962  32.240  1.00  0.00           C
ATOM   6767  NH3 POPEH 399      69.457 112.632  21.200  1.00  0.00           N
ATOM   6771  C12 POPEH 399      70.887 113.052  21.350  1.00  0.00           C
ATOM   6774  C11 POPEH 399      71.357 112.832  22.790  1.00  0.00           C
ATOM   6777  P   POPEH 399      73.977 112.512  22.590  1.00  0.00           P
ATOM   6778  O13 POPEH 399      73.617 111.152  22.130  1.00  0.00           O
ATOM   6779  O14 POPEH 399      74.737 113.362  21.650  1.00  0.00           O
ATOM   6780  O11 POPEH 399      74.667 112.442  24.030  1.00  0.00           O
ATOM   6781  O12 POPEH 399      72.687 113.292  22.950  1.00  0.00           O
ATOM   6782  C1  POPEH 399      73.977 111.712  25.070  1.00  0.00           C
ATOM   6785  C2  POPEH 399      74.157 112.372  26.460  1.00  0.00           C
ATOM   6787  O21 POPEH 399      73.657 111.512  27.480  1.00  0.00           O
ATOM   6788  C21 POPEH 399      74.557 111.002  28.310  1.00  0.00           C
ATOM   6789  O22 POPEH 399      75.767 111.012  28.160  1.00  0.00           O
ATOM   6790  C22 POPEH 399      73.777 110.502  29.530  1.00  0.00           C
ATOM   6793  C3  POPEH 399      73.387 113.702  26.500  1.00  0.00           C
ATOM   6796  O31 POPEH 399      73.757 114.572  27.570  1.00  0.00           O
ATOM   6797  C31 POPEH 399      72.957 114.612  28.610  1.00  0.00           C
ATOM   6798  O32 POPEH 399      72.247 113.712  29.000  1.00  0.00           O
ATOM   6799  C32 POPEH 399      73.237 115.942  29.350  1.00  0.00           C
ATOM   6802  C23 POPEH 399      74.567 109.532  30.420  1.00  0.00           C
ATOM   6805  C24 POPEH 399      73.857 109.212  31.750  1.00  0.00           C
ATOM   6808  C25 POPEH 399      73.517 110.472  32.570  1.00  0.00           C
ATOM   6811  C26 POPEH 399      73.397 110.232  34.070  1.00  0.00           C
ATOM   6814  C27 POPEH 399      73.397 111.562  34.850  1.00  0.00           C
ATOM   6817  C28 POPEH 399      73.277 111.332  36.360  1.00  0.00           C
ATOM   6820  C29 POPEH 399      73.437 112.622  37.130  1.00  0.00           C
ATOM   6822 0C21 POPEH 399      73.757 112.692  38.430  1.00  0.00           C
ATOM   6824 1C21 POPEH 399      73.957 111.522  39.359  1.00  0.00           C
ATOM   6827 2C21 POPEH 399      72.657 111.262  40.120  1.00  0.00           C
ATOM   6830 3C21 POPEH 399      72.807 110.122  41.130  1.00  0.00           C
ATOM   6833 4C21 POPEH 399      71.557 109.922  42.000  1.00  0.00           C
ATOM   6836 5C21 POPEH 399      71.217 111.172  42.840  1.00  0.00           C
ATOM   6839 6C21 POPEH 399      70.297 110.862  44.020  1.00  0.00           C
ATOM   6842 7C21 POPEH 399      69.897 112.122  44.790  1.00  0.00           C
ATOM   6845 8C21 POPEH 399      68.977 111.832  45.970  1.00  0.00           C
ATOM   6849  C33 POPEH 399      72.267 116.262  30.520  1.00  0.00           C
ATOM   6852  C34 POPEH 399      72.727 115.782  31.900  1.00  0.00           C
ATOM   6855  C35 POPEH 399      71.807 116.322  33.010  1.00  0.00           C
ATOM   6858  C36 POPEH 399      72.137 115.792  34.420  1.00  0.00           C
ATOM   6861  C37 POPEH 399      71.247 116.452  35.480  1.00  0.00           C
ATOM   6864  C38 POPEH 399      71.377 115.822  36.870  1.00  0.00           C
ATOM   6867  C39 POPEH 399      70.417 116.482  37.890  1.00  0.00           C
ATOM   6870 0C31 POPEH 399      70.547 115.872  39.289  1.00  0.00           C
ATOM   6873 1C31 POPEH 399      69.557 116.492  40.280  1.00  0.00           C
ATOM   6876 2C31 POPEH 399      69.727 115.952  41.710  1.00  0.00           C
ATOM   6879 3C31 POPEH 399      68.847 116.712  42.720  1.00  0.00           C
ATOM   6882 4C31 POPEH 399      68.967 116.182  44.160  1.00  0.00           C
ATOM   6885 5C31 POPEH 399      68.157 117.022  45.149  1.00  0.00           C
ATOM   6888 6C31 POPEH 399      68.237 116.522  46.590  1.00  0.00           C
ATOM   6892  NH3 POPEI 400     102.627  30.082  20.530  1.00  0.00           N
ATOM   6896  C12 POPEI 400     102.277  28.622  20.330  1.00  0.00           C
ATOM   6899  C11 POPEI 400     103.357  27.692  20.920  1.00  0.00           C
ATOM   6902  P   POPEI 400     105.877  27.052  20.650  1.00  0.00           P
ATOM   6903  O13 POPEI 400     106.447  26.852  19.310  1.00  0.00           O
ATOM   6904  O14 POPEI 400     105.537  25.862  21.460  1.00  0.00           O
ATOM   6905  O11 POPEI 400     106.897  27.882  21.480  1.00  0.00           O
ATOM   6906  O12 POPEI 400     104.647  28.042  20.430  1.00  0.00           O
ATOM   6907  C1  POPEI 400     106.677  29.212  21.890  1.00  0.00           C
ATOM   6910  C2  POPEI 400     106.007  29.232  23.280  1.00  0.00           C
ATOM   6912  O21 POPEI 400     106.277  30.492  23.910  1.00  0.00           O
ATOM   6913  C21 POPEI 400     105.667  31.532  23.400  1.00  0.00           C
ATOM   6914  O22 POPEI 400     105.017  31.562  22.370  1.00  0.00           O
ATOM   6915  C22 POPEI 400     105.877  32.682  24.380  1.00  0.00           C
ATOM   6918  C3  POPEI 400     106.567  28.082  24.170  1.00  0.00           C
ATOM   6921  O31 POPEI 400     106.417  28.362  25.580  1.00  0.00           O
ATOM   6922  C31 POPEI 400     107.557  28.362  26.260  1.00  0.00           C
ATOM   6923  O32 POPEI 400     108.647  28.032  25.830  1.00  0.00           O
ATOM   6924  C32 POPEI 400     107.337  28.962  27.650  1.00  0.00           C
ATOM   6927  C23 POPEI 400     107.367  33.072  24.560  1.00  0.00           C
ATOM   6930  C24 POPEI 400     107.627  33.992  25.760  1.00  0.00           C
ATOM   6933  C25 POPEI 400     107.637  33.242  27.110  1.00  0.00           C
ATOM   6936  C26 POPEI 400     107.667  34.172  28.340  1.00  0.00           C
ATOM   6939  C27 POPEI 400     107.627  33.352  29.640  1.00  0.00           C
ATOM   6942  C28 POPEI 400     107.527  34.172  30.940  1.00  0.00           C
ATOM   6945  C29 POPEI 400     106.197  34.822  31.240  1.00  0.00           C
ATOM   6947 0C21 POPEI 400     105.157  34.212  31.820  1.00  0.00           C
ATOM   6949 1C21 POPEI 400     105.067  32.742  32.160  1.00  0.00           C
ATOM   6952 2C21 POPEI 400     105.547  32.292  33.540  1.00  0.00           C
ATOM   6955 3C21 POPEI 400     104.647  32.772  34.670  1.00  0.00           C
ATOM   6958 4C21 POPEI 400     104.887  31.942  35.940  1.00  0.00           C
ATOM   6961 5C21 POPEI 400     103.957  32.282  37.100  1.00  0.00           C
ATOM   6964 6C21 POPEI 400     102.467  32.122  36.770  1.00  0.00           C
ATOM   6967 7C21 POPEI 400     101.597  32.172  38.030  1.00  0.00           C
ATOM   6970 8C21 POPEI 400     100.097  32.302  37.750  1.00  0.00           C
ATOM   6974  C33 POPEI 400     108.577  28.762  28.570  1.00  0.00           C
ATOM   6977  C34 POPEI 400     108.767  29.912  29.560  1.00  0.00           C
ATOM   6980  C35 POPEI 400     107.777  29.912  30.730  1.00  0.00           C
ATOM   6983  C36 POPEI 400     108.097  28.852  31.800  1.00  0.00           C
ATOM   6986  C37 POPEI 400     107.317  29.082  33.100  1.00  0.00           C
ATOM   6989  C38 POPEI 400     107.867  28.272  34.280  1.00  0.00           C
ATOM   6992  C39 POPEI 400     107.227  28.662  35.630  1.00  0.00           C
ATOM   6995 0C31 POPEI 400     105.887  27.962  35.860  1.00  0.00           C
ATOM   6998 1C31 POPEI 400     105.277  28.232  37.240  1.00  0.00           C
ATOM   7001 2C31 POPEI 400     103.987  27.432  37.470  1.00  0.00           C
ATOM   7004 3C31 POPEI 400     103.617  27.302  38.950  1.00  0.00           C
ATOM   7007 4C31 POPEI 400     103.177  28.632  39.590  1.00  0.00           C
ATOM   7010 5C31 POPEI 400     103.197  28.552  41.120  1.00  0.00           C
ATOM   7013 6C31 POPEI 400     102.717  29.832  41.780  1.00  0.00           C
ATOM   7017  NH3 POPEJ 401      31.307  50.162  64.280  1.00  0.00           N
ATOM   7021  C12 POPEJ 401      32.317  49.552  63.350  1.00  0.00           C
ATOM   7024  C11 POPEJ 401      32.087  48.042  63.190  1.00  0.00           C
ATOM   7027  P   POPEJ 401      29.817  46.832  63.550  1.00  0.00           P
ATOM   7028  O13 POPEJ 401      30.417  45.482  63.550  1.00  0.00           O
ATOM   7029  O14 POPEJ 401      29.707  47.522  64.850  1.00  0.00           O
ATOM   7030  O11 POPEJ 401      28.427  46.822  62.829  1.00  0.00           O
ATOM   7031  O12 POPEJ 401      30.777  47.742  62.670  1.00  0.00           O
ATOM   7032  C1  POPEJ 401      28.287  46.882  61.420  1.00  0.00           C
ATOM   7035  C2  POPEJ 401      28.797  45.602  60.690  1.00  0.00           C
ATOM   7037  O21 POPEJ 401      28.377  45.712  59.310  1.00  0.00           O
ATOM   7038  C21 POPEJ 401      29.267  46.302  58.520  1.00  0.00           C
ATOM   7039  O22 POPEJ 401      30.417  46.542  58.810  1.00  0.00           O
ATOM   7040  C22 POPEJ 401      28.637  46.692  57.190  1.00  0.00           C
ATOM   7043  C3  POPEJ 401      28.317  44.242  61.290  1.00  0.00           C
ATOM   7046  O31 POPEJ 401      26.937  43.872  61.020  1.00  0.00           O
ATOM   7047  C31 POPEJ 401      26.097  44.102  62.030  1.00  0.00           C
ATOM   7048  O32 POPEJ 401      26.377  44.692  63.050  1.00  0.00           O
ATOM   7049  C32 POPEJ 401      24.727  43.492  61.760  1.00  0.00           C
ATOM   7052  C23 POPEJ 401      28.327  45.512  56.250  1.00  0.00           C
ATOM   7055  C24 POPEJ 401      26.857  45.092  56.280  1.00  0.00           C
ATOM   7058  C25 POPEJ 401      26.597  44.012  55.230  1.00  0.00           C
ATOM   7061  C26 POPEJ 401      25.117  43.622  55.120  1.00  0.00           C
ATOM   7064  C27 POPEJ 401      24.287  44.612  54.280  1.00  0.00           C
ATOM   7067  C28 POPEJ 401      22.847  44.142  54.000  1.00  0.00           C
ATOM   7070  C29 POPEJ 401      22.797  42.892  53.160  1.00  0.00           C
ATOM   7072 0C21 POPEJ 401      21.987  42.632  52.120  1.00  0.00           C
ATOM   7074 1C21 POPEJ 401      20.887  43.532  51.620  1.00  0.00           C
ATOM   7077 2C21 POPEJ 401      21.347  44.612  50.620  1.00  0.00           C
ATOM   7080 3C21 POPEJ 401      21.787  44.092  49.250  1.00  0.00           C
ATOM   7083 4C21 POPEJ 401      22.057  45.262  48.290  1.00  0.00           C
ATOM   7086 5C21 POPEJ 401      22.487  44.842  46.880  1.00  0.00           C
ATOM   7089 6C21 POPEJ 401      22.797  46.072  46.010  1.00  0.00           C
ATOM   7092 7C21 POPEJ 401      23.267  45.722  44.600  1.00  0.00           C
ATOM   7095 8C21 POPEJ 401      23.637  46.952  43.780  1.00  0.00           C
ATOM   7099  C33 POPEJ 401      24.737  42.042  61.220  1.00  0.00           C
ATOM   7102  C34 POPEJ 401      24.367  42.002  59.730  1.00  0.00           C
ATOM   7105  C35 POPEJ 401      22.867  42.022  59.440  1.00  0.00           C
ATOM   7108  C36 POPEJ 401      22.547  41.762  57.950  1.00  0.00           C
ATOM   7111  C37 POPEJ 401      21.047  41.742  57.640  1.00  0.00           C
ATOM   7114  C38 POPEJ 401      20.777  41.372  56.180  1.00  0.00           C
ATOM   7117  C39 POPEJ 401      19.287  41.222  55.840  1.00  0.00           C
ATOM   7120 0C31 POPEJ 401      19.067  40.802  54.380  1.00  0.00           C
ATOM   7123 1C31 POPEJ 401      17.607  40.482  54.040  1.00  0.00           C
ATOM   7126 2C31 POPEJ 401      17.447  40.132  52.560  1.00  0.00           C
ATOM   7129 3C31 POPEJ 401      16.047  39.642  52.170  1.00  0.00           C
ATOM   7132 4C31 POPEJ 401      15.717  38.222  52.670  1.00  0.00           C
ATOM   7135 5C31 POPEJ 401      14.427  37.682  52.020  1.00  0.00           C
ATOM   7138 6C31 POPEJ 401      14.087  36.232  52.360  1.00  0.00           C
ATOM   7142  NH3 POPEK 402      -1.683   3.652  22.110  1.00  0.00           N
ATOM   7146  C12 POPEK 402      -1.553   3.132  20.710  1.00  0.00           C
ATOM   7149  C11 POPEK 402      -0.113   2.662  20.400  1.00  0.00           C
ATOM   7152  P   POPEK 402       2.037   4.032  21.130  1.00  0.00           P
ATOM   7153  O13 POPEK 402       2.717   2.752  21.420  1.00  0.00           O
ATOM   7154  O14 POPEK 402       2.877   5.152  20.630  1.00  0.00           O
ATOM   7155  O11 POPEK 402       1.227   4.492  22.410  1.00  0.00           O
ATOM   7156  O12 POPEK 402       0.787   3.762  20.180  1.00  0.00           O
ATOM   7157  C1  POPEK 402       1.857   4.582  23.690  1.00  0.00           C
ATOM   7160  C2  POPEK 402       1.217   3.532  24.620  1.00  0.00           C
ATOM   7162  O21 POPEK 402       1.647   3.782  25.970  1.00  0.00           O
ATOM   7163  C21 POPEK 402       0.667   3.732  26.850  1.00  0.00           C
ATOM   7164  O22 POPEK 402      -0.523   3.752  26.610  1.00  0.00           O
ATOM   7165  C22 POPEK 402       1.227   3.642  28.260  1.00  0.00           C
ATOM   7168  C3  POPEK 402       1.587   2.082  24.230  1.00  0.00           C
ATOM   7171  O31 POPEK 402       0.987   1.142  25.140  1.00  0.00           O
ATOM   7172  C31 POPEK 402      -0.273   0.792  24.820  1.00  0.00           C
ATOM   7173  O32 POPEK 402      -0.873   1.132  23.820  1.00  0.00           O
ATOM   7174  C32 POPEK 402      -0.783  -0.068  25.980  1.00  0.00           C
ATOM   7177  C23 POPEK 402       0.177   3.092  29.260  1.00  0.00           C
ATOM   7180  C24 POPEK 402       0.707   3.012  30.690  1.00  0.00           C
ATOM   7183  C25 POPEK 402      -0.163   2.122  31.590  1.00  0.00           C
ATOM   7186  C26 POPEK 402       0.337   2.062  33.030  1.00  0.00           C
ATOM   7189  C27 POPEK 402       0.077   0.682  33.670  1.00  0.00           C
ATOM   7192  C28 POPEK 402       0.587   0.562  35.110  1.00  0.00           C
ATOM   7195  C29 POPEK 402      -0.283   1.322  36.080  1.00  0.00           C
ATOM   7197 0C21 POPEK 402      -1.063   0.792  37.050  1.00  0.00           C
ATOM   7199 1C21 POPEK 402      -1.193  -0.678  37.390  1.00  0.00           C
ATOM   7202 2C21 POPEK 402      -1.313  -0.888  38.920  1.00  0.00           C
ATOM   7205 3C21 POPEK 402      -1.643  -2.338  39.280  1.00  0.00           C
ATOM   7208 4C21 POPEK 402      -1.583  -2.578  40.800  1.00  0.00           C
ATOM   7211 5C21 POPEK 402      -2.067  -3.978  41.230  1.00  0.00           C
ATOM   7214 6C21 POPEK 402      -3.567  -4.218  40.990  1.00  0.00           C
ATOM   7217 7C21 POPEK 402      -4.247  -4.888  42.190  1.00  0.00           C
ATOM   7220 8C21 POPEK 402      -5.767  -5.018  42.030  1.00  0.00           C
ATOM   7224  C33 POPEK 402      -0.213  -1.508  25.990  1.00  0.00           C
ATOM   7227  C34 POPEK 402      -0.523  -2.208  27.320  1.00  0.00           C
ATOM   7230  C35 POPEK 402       0.537  -1.928  28.380  1.00  0.00           C
ATOM   7233  C36 POPEK 402       0.247  -2.608  29.720  1.00  0.00           C
ATOM   7236  C37 POPEK 402       1.437  -2.428  30.670  1.00  0.00           C
ATOM   7239  C38 POPEK 402       1.227  -3.028  32.070  1.00  0.00           C
ATOM   7242  C39 POPEK 402       2.497  -2.868  32.899  1.00  0.00           C
ATOM   7245 0C31 POPEK 402       2.377  -3.338  34.350  1.00  0.00           C
ATOM   7248 1C31 POPEK 402       3.627  -2.908  35.140  1.00  0.00           C
ATOM   7251 2C31 POPEK 402       3.537  -3.208  36.640  1.00  0.00           C
ATOM   7254 3C31 POPEK 402       4.647  -2.538  37.460  1.00  0.00           C
ATOM   7257 4C31 POPEK 402       4.477  -1.008  37.520  1.00  0.00           C
ATOM   7260 5C31 POPEK 402       5.457  -0.318  38.470  1.00  0.00           C
ATOM   7263 6C31 POPEK 402       5.187   1.192  38.580  1.00  0.00           C
ATOM   7267  NH3 POPEL 403      15.707  68.902  23.840  1.00  0.00           N
ATOM   7271  C12 POPEL 403      14.647  67.912  24.210  1.00  0.00           C
ATOM   7274  C11 POPEL 403      14.377  66.962  23.040  1.00  0.00           C
ATOM   7277  P   POPEL 403      11.987  65.982  23.430  1.00  0.00           P
ATOM   7278  O13 POPEL 403      11.407  64.642  23.670  1.00  0.00           O
ATOM   7279  O14 POPEL 403      11.557  66.672  22.190  1.00  0.00           O
ATOM   7280  O11 POPEL 403      11.717  66.932  24.670  1.00  0.00           O
ATOM   7281  O12 POPEL 403      13.557  65.882  23.450  1.00  0.00           O
ATOM   7282  C1  POPEL 403      10.947  66.482  25.780  1.00  0.00           C
ATOM   7285  C2  POPEL 403      11.787  65.762  26.880  1.00  0.00           C
ATOM   7287  O21 POPEL 403      13.047  66.382  27.130  1.00  0.00           O
ATOM   7288  C21 POPEL 403      13.097  67.652  27.490  1.00  0.00           C
ATOM   7289  O22 POPEL 403      13.867  68.482  27.030  1.00  0.00           O
ATOM   7290  C22 POPEL 403      12.207  67.942  28.710  1.00  0.00           C
ATOM   7293  C3  POPEL 403      12.037  64.242  26.620  1.00  0.00           C
ATOM   7296  O31 POPEL 403      11.997  63.542  27.880  1.00  0.00           O
ATOM   7297  C31 POPEL 403      13.127  63.572  28.570  1.00  0.00           C
ATOM   7298  O32 POPEL 403      14.227  63.902  28.170  1.00  0.00           O
ATOM   7299  C32 POPEL 403      12.777  63.162  30.010  1.00  0.00           C
ATOM   7302  C23 POPEL 403      12.527  69.322  29.350  1.00  0.00           C
ATOM   7305  C24 POPEL 403      11.597  69.652  30.530  1.00  0.00           C
ATOM   7308  C25 POPEL 403      11.447  71.152  30.870  1.00  0.00           C
ATOM   7311  C26 POPEL 403      12.617  71.752  31.660  1.00  0.00           C
ATOM   7314  C27 POPEL 403      12.307  73.162  32.190  1.00  0.00           C
ATOM   7317  C28 POPEL 403      13.447  73.742  33.039  1.00  0.00           C
ATOM   7320  C29 POPEL 403      13.017  74.982  33.800  1.00  0.00           C
ATOM   7322 0C21 POPEL 403      13.117  75.172  35.130  1.00  0.00           C
ATOM   7324 1C21 POPEL 403      13.737  74.182  36.090  1.00  0.00           C
ATOM   7327 2C21 POPEL 403      13.927  74.702  37.540  1.00  0.00           C
ATOM   7330 3C21 POPEL 403      12.627  74.972  38.300  1.00  0.00           C
ATOM   7333 4C21 POPEL 403      12.857  75.232  39.810  1.00  0.00           C
ATOM   7336 5C21 POPEL 403      12.417  74.072  40.710  1.00  0.00           C
ATOM   7339 6C21 POPEL 403      13.517  73.052  40.980  1.00  0.00           C
ATOM   7342 7C21 POPEL 403      13.007  71.772  41.660  1.00  0.00           C
ATOM   7345 8C21 POPEL 403      14.127  70.772  41.940  1.00  0.00           C
ATOM   7349  C33 POPEL 403      13.927  63.302  31.060  1.00  0.00           C
ATOM   7352  C34 POPEL 403      13.427  63.322  32.520  1.00  0.00           C
ATOM   7355  C35 POPEL 403      14.437  63.872  33.540  1.00  0.00           C
ATOM   7358  C36 POPEL 403      13.757  64.262  34.870  1.00  0.00           C
ATOM   7361  C37 POPEL 403      12.987  63.132  35.580  1.00  0.00           C
ATOM   7364  C38 POPEL 403      12.287  63.592  36.870  1.00  0.00           C
ATOM   7367  C39 POPEL 403      13.257  63.912  38.020  1.00  0.00           C
ATOM   7370 0C31 POPEL 403      13.387  62.792  39.060  1.00  0.00           C
ATOM   7373 1C31 POPEL 403      14.467  63.112  40.100  1.00  0.00           C
ATOM   7376 2C31 POPEL 403      14.687  61.982  41.120  1.00  0.00           C
ATOM   7379 3C31 POPEL 403      13.517  61.772  42.100  1.00  0.00           C
ATOM   7382 4C31 POPEL 403      13.457  62.862  43.190  1.00  0.00           C
ATOM   7385 5C31 POPEL 403      12.287  62.652  44.160  1.00  0.00           C
ATOM   7388 6C31 POPEL 403      12.317  63.572  45.380  1.00  0.00           C
ATOM   7392  NH3 POPEM 404       0.097  10.332  19.850  1.00  0.00           N
ATOM   7396  C12 POPEM 404       0.417  11.752  20.260  1.00  0.00           C
ATOM   7399  C11 POPEM 404       0.217  12.802  19.170  1.00  0.00           C
ATOM   7402  P   POPEM 404       0.077  15.372  18.930  1.00  0.00           P
ATOM   7403  O13 POPEM 404      -1.303  15.202  18.430  1.00  0.00           O
ATOM   7404  O14 POPEM 404       1.117  15.612  17.920  1.00  0.00           O
ATOM   7405  O11 POPEM 404       0.107  16.582  19.910  1.00  0.00           O
ATOM   7406  O12 POPEM 404       0.517  14.092  19.750  1.00  0.00           O
ATOM   7407  C1  POPEM 404      -0.353  16.612  21.250  1.00  0.00           C
ATOM   7410  C2  POPEM 404       0.777  16.262  22.250  1.00  0.00           C
ATOM   7412  O21 POPEM 404       0.377  16.602  23.590  1.00  0.00           O
ATOM   7413  C21 POPEM 404      -0.503  15.752  24.120  1.00  0.00           C
ATOM   7414  O22 POPEM 404      -0.913  14.742  23.580  1.00  0.00           O
ATOM   7415  C22 POPEM 404      -0.933  16.242  25.500  1.00  0.00           C
ATOM   7418  C3  POPEM 404       2.087  17.012  21.910  1.00  0.00           C
ATOM   7421  O31 POPEM 404       3.217  16.152  22.150  1.00  0.00           O
ATOM   7422  C31 POPEM 404       3.857  16.142  23.340  1.00  0.00           C
ATOM   7423  O32 POPEM 404       4.427  15.142  23.750  1.00  0.00           O
ATOM   7424  C32 POPEM 404       3.827  17.472  24.100  1.00  0.00           C
ATOM   7427  C23 POPEM 404       0.207  16.292  26.540  1.00  0.00           C
ATOM   7430  C24 POPEM 404      -0.273  16.882  27.880  1.00  0.00           C
ATOM   7433  C25 POPEM 404       0.877  17.192  28.850  1.00  0.00           C
ATOM   7436  C26 POPEM 404       1.677  15.952  29.250  1.00  0.00           C
ATOM   7439  C27 POPEM 404       2.617  16.202  30.440  1.00  0.00           C
ATOM   7442  C28 POPEM 404       3.447  14.982  30.870  1.00  0.00           C
ATOM   7445  C29 POPEM 404       2.587  13.822  31.329  1.00  0.00           C
ATOM   7447 0C21 POPEM 404       2.547  13.292  32.560  1.00  0.00           C
ATOM   7449 1C21 POPEM 404       3.377  13.712  33.740  1.00  0.00           C
ATOM   7452 2C21 POPEM 404       3.497  12.602  34.800  1.00  0.00           C
ATOM   7455 3C21 POPEM 404       2.207  12.372  35.600  1.00  0.00           C
ATOM   7458 4C21 POPEM 404       2.307  11.272  36.660  1.00  0.00           C
ATOM   7461 5C21 POPEM 404       3.447  11.522  37.660  1.00  0.00           C
ATOM   7464 6C21 POPEM 404       3.477  10.532  38.829  1.00  0.00           C
ATOM   7467 7C21 POPEM 404       4.657  10.832  39.760  1.00  0.00           C
ATOM   7470 8C21 POPEM 404       4.737   9.892  40.960  1.00  0.00           C
ATOM   7474  C33 POPEM 404       4.807  17.502  25.310  1.00  0.00           C
ATOM   7477  C34 POPEM 404       5.117  18.942  25.730  1.00  0.00           C
ATOM   7480  C35 POPEM 404       6.067  19.142  26.920  1.00  0.00           C
ATOM   7483  C36 POPEM 404       5.367  19.042  28.290  1.00  0.00           C
ATOM   7486  C37 POPEM 404       6.247  19.552  29.440  1.00  0.00           C
ATOM   7489  C38 POPEM 404       5.527  19.482  30.800  1.00  0.00           C
ATOM   7492  C39 POPEM 404       6.457  19.682  32.010  1.00  0.00           C
ATOM   7495 0C31 POPEM 404       7.027  21.102  32.150  1.00  0.00           C
ATOM   7498 1C31 POPEM 404       8.057  21.182  33.280  1.00  0.00           C
ATOM   7501 2C31 POPEM 404       8.687  22.572  33.450  1.00  0.00           C
ATOM   7504 3C31 POPEM 404       7.887  23.492  34.390  1.00  0.00           C
ATOM   7507 4C31 POPEM 404       8.467  24.912  34.450  1.00  0.00           C
ATOM   7510 5C31 POPEM 404       7.797  25.792  35.520  1.00  0.00           C
ATOM   7513 6C31 POPEM 404       8.237  27.252  35.480  1.00  0.00           C
ATOM   7517  NH3 POPEN 405      -0.933   8.722  61.980  1.00  0.00           N
ATOM   7521  C12 POPEN 405       0.227   8.252  62.820  1.00  0.00           C
ATOM   7524  C11 POPEN 405       1.247   9.392  63.070  1.00  0.00           C
ATOM   7527  P   POPEN 405       3.767   8.772  62.590  1.00  0.00           P
ATOM   7528  O13 POPEN 405       4.807   9.772  62.240  1.00  0.00           O
ATOM   7529  O14 POPEN 405       3.737   8.212  63.960  1.00  0.00           O
ATOM   7530  O11 POPEN 405       3.867   7.572  61.590  1.00  0.00           O
ATOM   7531  O12 POPEN 405       2.347   9.352  62.160  1.00  0.00           O
ATOM   7532  C1  POPEN 405       3.637   7.812  60.200  1.00  0.00           C
ATOM   7535  C2  POPEN 405       3.567   6.462  59.480  1.00  0.00           C
ATOM   7537  O21 POPEN 405       3.237   6.642  58.090  1.00  0.00           O
ATOM   7538  C21 POPEN 405       4.277   7.012  57.350  1.00  0.00           C
ATOM   7539  O22 POPEN 405       5.407   7.192  57.760  1.00  0.00           O
ATOM   7540  C22 POPEN 405       3.807   7.332  55.940  1.00  0.00           C
ATOM   7543  C3  POPEN 405       2.517   5.532  60.149  1.00  0.00           C
ATOM   7546  O31 POPEN 405       2.297   4.312  59.410  1.00  0.00           O
ATOM   7547  C31 POPEN 405       3.277   3.422  59.520  1.00  0.00           C
ATOM   7548  O32 POPEN 405       4.357   3.612  60.079  1.00  0.00           O
ATOM   7549  C32 POPEN 405       2.837   2.142  58.820  1.00  0.00           C
ATOM   7552  C23 POPEN 405       4.747   8.262  55.140  1.00  0.00           C
ATOM   7555  C24 POPEN 405       4.067   8.832  53.890  1.00  0.00           C
ATOM   7558  C25 POPEN 405       4.757  10.102  53.350  1.00  0.00           C
ATOM   7561  C26 POPEN 405       5.307   9.972  51.920  1.00  0.00           C
ATOM   7564  C27 POPEN 405       4.227  10.042  50.840  1.00  0.00           C
ATOM   7567  C28 POPEN 405       4.787   9.642  49.460  1.00  0.00           C
ATOM   7570  C29 POPEN 405       3.807   9.872  48.340  1.00  0.00           C
ATOM   7572 0C21 POPEN 405       4.127   9.932  47.030  1.00  0.00           C
ATOM   7574 1C21 POPEN 405       5.507   9.682  46.470  1.00  0.00           C
ATOM   7577 2C21 POPEN 405       5.467   9.072  45.060  1.00  0.00           C
ATOM   7580 3C21 POPEN 405       4.727   7.722  44.970  1.00  0.00           C
ATOM   7583 4C21 POPEN 405       4.747   7.142  43.560  1.00  0.00           C
ATOM   7586 5C21 POPEN 405       3.897   5.872  43.400  1.00  0.00           C
ATOM   7589 6C21 POPEN 405       3.847   5.392  41.940  1.00  0.00           C
ATOM   7592 7C21 POPEN 405       3.017   4.112  41.750  1.00  0.00           C
ATOM   7595 8C21 POPEN 405       3.017   3.632  40.300  1.00  0.00           C
ATOM   7599  C33 POPEN 405       3.817   1.742  57.700  1.00  0.00           C
ATOM   7602  C34 POPEN 405       3.097   1.142  56.490  1.00  0.00           C
ATOM   7605  C35 POPEN 405       2.427   2.212  55.609  1.00  0.00           C
ATOM   7608  C36 POPEN 405       3.407   2.932  54.670  1.00  0.00           C
ATOM   7611  C37 POPEN 405       2.677   3.842  53.660  1.00  0.00           C
ATOM   7614  C38 POPEN 405       3.607   4.632  52.730  1.00  0.00           C
ATOM   7617  C39 POPEN 405       2.917   5.652  51.820  1.00  0.00           C
ATOM   7620 0C31 POPEN 405       2.237   5.072  50.570  1.00  0.00           C
ATOM   7623 1C31 POPEN 405       1.547   6.172  49.750  1.00  0.00           C
ATOM   7626 2C31 POPEN 405       0.987   5.672  48.410  1.00  0.00           C
ATOM   7629 3C31 POPEN 405       0.147   6.752  47.710  1.00  0.00           C
ATOM   7632 4C31 POPEN 405      -0.473   6.282  46.380  1.00  0.00           C
ATOM   7635 5C31 POPEN 405      -1.223   7.412  45.670  1.00  0.00           C
ATOM   7638 6C31 POPEN 405      -1.877   7.012  44.340  1.00  0.00           C
ATOM   7642  NH3 POPEO 406     104.737  65.362  60.480  1.00  0.00           N
ATOM   7646  C12 POPEO 406     105.317  64.602  61.630  1.00  0.00           C
ATOM   7649  C11 POPEO 406     106.657  64.022  61.230  1.00  0.00           C
ATOM   7652  P   POPEO 406     108.297  62.192  61.950  1.00  0.00           P
ATOM   7653  O13 POPEO 406     109.387  63.032  61.460  1.00  0.00           O
ATOM   7654  O14 POPEO 406     108.497  61.282  63.079  1.00  0.00           O
ATOM   7655  O11 POPEO 406     107.737  61.292  60.770  1.00  0.00           O
ATOM   7656  O12 POPEO 406     107.047  63.102  62.240  1.00  0.00           O
ATOM   7657  C1  POPEO 406     108.607  60.602  59.870  1.00  0.00           C
ATOM   7660  C2  POPEO 406     107.977  60.612  58.450  1.00  0.00           C
ATOM   7662  O21 POPEO 406     109.017  60.272  57.520  1.00  0.00           O
ATOM   7663  C21 POPEO 406     108.627  59.552  56.470  1.00  0.00           C
ATOM   7664  O22 POPEO 406     107.477  59.252  56.190  1.00  0.00           O
ATOM   7665  C22 POPEO 406     109.867  59.212  55.630  1.00  0.00           C
ATOM   7668  C3  POPEO 406     107.377  62.032  58.239  1.00  0.00           C
ATOM   7671  O31 POPEO 406     107.087  62.382  56.880  1.00  0.00           O
ATOM   7672  C31 POPEO 406     106.667  63.652  56.820  1.00  0.00           C
ATOM   7673  O32 POPEO 406     106.287  64.312  57.780  1.00  0.00           O
ATOM   7674  C32 POPEO 406     106.727  64.122  55.380  1.00  0.00           C
ATOM   7677  C23 POPEO 406     109.637  58.252  54.440  1.00  0.00           C
ATOM   7680  C24 POPEO 406     110.917  58.092  53.600  1.00  0.00           C
ATOM   7683  C25 POPEO 406     110.797  57.162  52.390  1.00  0.00           C
ATOM   7686  C26 POPEO 406     109.997  57.762  51.220  1.00  0.00           C
ATOM   7689  C27 POPEO 406     108.557  57.242  51.120  1.00  0.00           C
ATOM   7692  C28 POPEO 406     107.707  58.072  50.130  1.00  0.00           C
ATOM   7695  C29 POPEO 406     108.197  57.992  48.710  1.00  0.00           C
ATOM   7697 0C21 POPEO 406     107.687  57.222  47.730  1.00  0.00           C
ATOM   7699 1C21 POPEO 406     106.577  56.212  47.850  1.00  0.00           C
ATOM   7702 2C21 POPEO 406     106.607  55.182  46.700  1.00  0.00           C
ATOM   7705 3C21 POPEO 406     106.167  55.742  45.350  1.00  0.00           C
ATOM   7708 4C21 POPEO 406     106.297  54.742  44.190  1.00  0.00           C
ATOM   7711 5C21 POPEO 406     107.747  54.502  43.740  1.00  0.00           C
ATOM   7714 6C21 POPEO 406     107.797  53.952  42.300  1.00  0.00           C
ATOM   7717 7C21 POPEO 406     109.217  53.742  41.770  1.00  0.00           C
ATOM   7720 8C21 POPEO 406     109.257  53.602  40.250  1.00  0.00           C
ATOM   7724  C33 POPEO 406     105.427  63.792  54.620  1.00  0.00           C
ATOM   7727  C34 POPEO 406     105.667  63.762  53.109  1.00  0.00           C
ATOM   7730  C35 POPEO 406     104.387  63.492  52.310  1.00  0.00           C
ATOM   7733  C36 POPEO 406     103.397  64.672  52.310  1.00  0.00           C
ATOM   7736  C37 POPEO 406     102.297  64.492  51.260  1.00  0.00           C
ATOM   7739  C38 POPEO 406     101.377  65.712  51.110  1.00  0.00           C
ATOM   7742  C39 POPEO 406     100.267  65.492  50.070  1.00  0.00           C
ATOM   7745 0C31 POPEO 406     100.757  65.412  48.610  1.00  0.00           C
ATOM   7748 1C31 POPEO 406     100.197  64.202  47.850  1.00  0.00           C
ATOM   7751 2C31 POPEO 406      99.437  64.572  46.570  1.00  0.00           C
ATOM   7754 3C31 POPEO 406      98.967  63.322  45.800  1.00  0.00           C
ATOM   7757 4C31 POPEO 406      98.367  63.652  44.420  1.00  0.00           C
ATOM   7760 5C31 POPEO 406      98.027  62.382  43.630  1.00  0.00           C
ATOM   7763 6C31 POPEO 406      97.407  62.642  42.250  1.00  0.00           C
ATOM   7767  NH3 POPEP 407      41.537  38.552  21.820  1.00  0.00           N
ATOM   7771  C12 POPEP 407      42.367  37.382  21.360  1.00  0.00           C
ATOM   7774  C11 POPEP 407      43.837  37.662  21.680  1.00  0.00           C
ATOM   7777  P   POPEP 407      45.577  39.482  20.890  1.00  0.00           P
ATOM   7778  O13 POPEP 407      45.697  40.952  20.960  1.00  0.00           O
ATOM   7779  O14 POPEP 407      46.057  38.812  19.670  1.00  0.00           O
ATOM   7780  O11 POPEP 407      46.447  38.842  22.040  1.00  0.00           O
ATOM   7781  O12 POPEP 407      44.137  39.012  21.330  1.00  0.00           O
ATOM   7782  C1  POPEP 407      47.007  39.632  23.090  1.00  0.00           C
ATOM   7785  C2  POPEP 407      46.007  39.752  24.250  1.00  0.00           C
ATOM   7787  O21 POPEP 407      46.367  40.842  25.110  1.00  0.00           O
ATOM   7788  C21 POPEP 407      47.367  40.652  25.950  1.00  0.00           C
ATOM   7789  O22 POPEP 407      48.237  39.802  25.880  1.00  0.00           O
ATOM   7790  C22 POPEP 407      47.197  41.652  27.110  1.00  0.00           C
ATOM   7793  C3  POPEP 407      45.827  38.372  24.960  1.00  0.00           C
ATOM   7796  O31 POPEP 407      45.167  38.502  26.230  1.00  0.00           O
ATOM   7797  C31 POPEP 407      43.857  38.312  26.270  1.00  0.00           C
ATOM   7798  O32 POPEP 407      43.127  38.182  25.300  1.00  0.00           O
ATOM   7799  C32 POPEP 407      43.447  38.382  27.740  1.00  0.00           C
ATOM   7802  C23 POPEP 407      45.717  41.882  27.550  1.00  0.00           C
ATOM   7805  C24 POPEP 407      45.517  42.942  28.650  1.00  0.00           C
ATOM   7808  C25 POPEP 407      45.967  42.542  30.070  1.00  0.00           C
ATOM   7811  C26 POPEP 407      44.967  41.632  30.800  1.00  0.00           C
ATOM   7814  C27 POPEP 407      45.437  41.222  32.210  1.00  0.00           C
ATOM   7817  C28 POPEP 407      44.517  40.172  32.880  1.00  0.00           C
ATOM   7820  C29 POPEP 407      43.247  40.792  33.420  1.00  0.00           C
ATOM   7822 0C21 POPEP 407      42.637  40.462  34.570  1.00  0.00           C
ATOM   7824 1C21 POPEP 407      43.057  39.342  35.490  1.00  0.00           C
ATOM   7827 2C21 POPEP 407      42.067  39.122  36.649  1.00  0.00           C
ATOM   7830 3C21 POPEP 407      42.157  40.232  37.720  1.00  0.00           C
ATOM   7833 4C21 POPEP 407      41.047  40.152  38.780  1.00  0.00           C
ATOM   7836 5C21 POPEP 407      41.357  39.212  39.950  1.00  0.00           C
ATOM   7839 6C21 POPEP 407      40.277  39.302  41.040  1.00  0.00           C
ATOM   7842 7C21 POPEP 407      40.777  38.912  42.440  1.00  0.00           C
ATOM   7845 8C21 POPEP 407      39.747  39.162  43.540  1.00  0.00           C
ATOM   7849  C33 POPEP 407      42.137  37.642  28.100  1.00  0.00           C
ATOM   7852  C34 POPEP 407      42.107  37.302  29.590  1.00  0.00           C
ATOM   7855  C35 POPEP 407      40.777  36.672  30.020  1.00  0.00           C
ATOM   7858  C36 POPEP 407      40.817  36.022  31.410  1.00  0.00           C
ATOM   7861  C37 POPEP 407      41.327  36.892  32.570  1.00  0.00           C
ATOM   7864  C38 POPEP 407      41.067  36.212  33.920  1.00  0.00           C
ATOM   7867  C39 POPEP 407      42.267  35.452  34.520  1.00  0.00           C
ATOM   7870 0C31 POPEP 407      41.977  35.022  35.970  1.00  0.00           C
ATOM   7873 1C31 POPEP 407      43.227  34.762  36.820  1.00  0.00           C
ATOM   7876 2C31 POPEP 407      42.987  35.102  38.300  1.00  0.00           C
ATOM   7879 3C31 POPEP 407      44.237  35.022  39.170  1.00  0.00           C
ATOM   7882 4C31 POPEP 407      44.057  35.772  40.500  1.00  0.00           C
ATOM   7885 5C31 POPEP 407      45.237  35.602  41.470  1.00  0.00           C
ATOM   7888 6C31 POPEP 407      45.097  36.442  42.740  1.00  0.00           C
ATOM   7892  NH3 POPEQ 408      98.157 121.066  66.680  1.00  0.00           N
ATOM   7896  C12 POPEQ 408      99.627 120.846  66.399  1.00  0.00           C
ATOM   7899  C11 POPEQ 408     100.337 122.146  65.960  1.00  0.00           C
ATOM   7902  P   POPEQ 408     102.967 122.126  66.290  1.00  0.00           P
ATOM   7903  O13 POPEQ 408     102.667 121.986  67.730  1.00  0.00           O
ATOM   7904  O14 POPEQ 408     103.507 123.426  65.820  1.00  0.00           O
ATOM   7905  O11 POPEQ 408     103.937 120.976  65.780  1.00  0.00           O
ATOM   7906  O12 POPEQ 408     101.647 121.846  65.469  1.00  0.00           O
ATOM   7907  C1  POPEQ 408     103.477 119.636  65.590  1.00  0.00           C
ATOM   7910  C2  POPEQ 408     103.327 119.286  64.079  1.00  0.00           C
ATOM   7912  O21 POPEQ 408     102.097 119.866  63.609  1.00  0.00           O
ATOM   7913  C21 POPEQ 408     102.187 120.796  62.690  1.00  0.00           C
ATOM   7914  O22 POPEQ 408     103.217 121.276  62.249  1.00  0.00           O
ATOM   7915  C22 POPEQ 408     100.797 121.196  62.230  1.00  0.00           C
ATOM   7918  C3  POPEQ 408     103.267 117.756  63.820  1.00  0.00           C
ATOM   7921  O31 POPEQ 408     103.377 117.496  62.400  1.00  0.00           O
ATOM   7922  C31 POPEQ 408     102.217 117.496  61.730  1.00  0.00           C
ATOM   7923  O32 POPEQ 408     101.107 117.496  62.230  1.00  0.00           O
ATOM   7924  C32 POPEQ 408     102.537 117.786  60.260  1.00  0.00           C
ATOM   7927  C23 POPEQ 408     100.847 121.676  60.760  1.00  0.00           C
ATOM   7930  C24 POPEQ 408      99.457 121.706  60.120  1.00  0.00           C
ATOM   7933  C25 POPEQ 408      99.497 121.636  58.580  1.00  0.00           C
ATOM   7936  C26 POPEQ 408     100.197 122.826  57.920  1.00  0.00           C
ATOM   7939  C27 POPEQ 408     100.147 122.776  56.390  1.00  0.00           C
ATOM   7942  C28 POPEQ 408     100.737 124.036  55.720  1.00  0.00           C
ATOM   7945  C29 POPEQ 408     100.607 124.006  54.219  1.00  0.00           C
ATOM   7947 0C21 POPEQ 408     101.597 124.216  53.320  1.00  0.00           C
ATOM   7949 1C21 POPEQ 408     103.027 124.516  53.670  1.00  0.00           C
ATOM   7952 2C21 POPEQ 408     103.927 124.796  52.440  1.00  0.00           C
ATOM   7955 3C21 POPEQ 408     104.067 123.596  51.490  1.00  0.00           C
ATOM   7958 4C21 POPEQ 408     105.107 123.816  50.370  1.00  0.00           C
ATOM   7961 5C21 POPEQ 408     106.577 123.846  50.850  1.00  0.00           C
ATOM   7964 6C21 POPEQ 408     107.007 122.566  51.570  1.00  0.00           C
ATOM   7967 7C21 POPEQ 408     108.517 122.476  51.770  1.00  0.00           C
ATOM   7970 8C21 POPEQ 408     108.927 121.196  52.490  1.00  0.00           C
ATOM   7974  C33 POPEQ 408     102.427 116.552  59.359  1.00  0.00           C
ATOM   7977  C34 POPEQ 408     102.817 116.832  57.910  1.00  0.00           C
ATOM   7980  C35 POPEQ 408     102.737 115.562  57.040  1.00  0.00           C
ATOM   7983  C36 POPEQ 408     102.997 115.812  55.560  1.00  0.00           C
ATOM   7986  C37 POPEQ 408     103.077 114.502  54.760  1.00  0.00           C
ATOM   7989  C38 POPEQ 408     102.057 114.402  53.610  1.00  0.00           C
ATOM   7992  C39 POPEQ 408     102.117 115.582  52.630  1.00  0.00           C
ATOM   7995 0C31 POPEQ 408     103.497 115.792  52.000  1.00  0.00           C
ATOM   7998 1C31 POPEQ 408     103.407 116.732  50.790  1.00  0.00           C
ATOM   8001 2C31 POPEQ 408     104.777 117.172  50.280  1.00  0.00           C
ATOM   8004 3C31 POPEQ 408     104.707 117.896  48.930  1.00  0.00           C
ATOM   8007 4C31 POPEQ 408     103.777 119.116  48.960  1.00  0.00           C
ATOM   8010 5C31 POPEQ 408     103.927 120.006  47.720  1.00  0.00           C
ATOM   8013 6C31 POPEQ 408     103.097 121.286  47.840  1.00  0.00           C
ATOM   8017  NH3 POPER 409     104.447  -5.108  63.320  1.00  0.00           N
ATOM   8021  C12 POPER 409     105.897  -5.268  63.670  1.00  0.00           C
ATOM   8024  C11 POPER 409     106.427  -3.918  64.160  1.00  0.00           C
ATOM   8027  P   POPER 409     108.597  -2.558  63.980  1.00  0.00           P
ATOM   8028  O13 POPER 409     108.097  -1.488  64.890  1.00  0.00           O
ATOM   8029  O14 POPER 409     110.047  -2.768  63.920  1.00  0.00           O
ATOM   8030  O11 POPER 409     108.087  -2.218  62.520  1.00  0.00           O
ATOM   8031  O12 POPER 409     107.857  -3.938  64.280  1.00  0.00           O
ATOM   8032  C1  POPER 409     108.827  -1.378  61.630  1.00  0.00           C
ATOM   8035  C2  POPER 409     107.867  -0.588  60.710  1.00  0.00           C
ATOM   8037  O21 POPER 409     108.547   0.202  59.730  1.00  0.00           O
ATOM   8038  C21 POPER 409     108.897  -0.418  58.620  1.00  0.00           C
ATOM   8039  O22 POPER 409     108.847  -1.608  58.410  1.00  0.00           O
ATOM   8040  C22 POPER 409     109.277   0.662  57.590  1.00  0.00           C
ATOM   8043  C3  POPER 409     107.047   0.402  61.550  1.00  0.00           C
ATOM   8046  O31 POPER 409     106.017   0.922  60.710  1.00  0.00           O
ATOM   8047  C31 POPER 409     104.867   1.212  61.290  1.00  0.00           C
ATOM   8048  O32 POPER 409     104.677   1.212  62.499  1.00  0.00           O
ATOM   8049  C32 POPER 409     103.837   1.262  60.170  1.00  0.00           C
ATOM   8052  C23 POPER 409     109.317   0.122  56.150  1.00  0.00           C
ATOM   8055  C24 POPER 409     109.627   1.212  55.110  1.00  0.00           C
ATOM   8058  C25 POPER 409     109.937   0.632  53.720  1.00  0.00           C
ATOM   8061  C26 POPER 409     108.687   0.322  52.880  1.00  0.00           C
ATOM   8064  C27 POPER 409     108.267   1.502  51.989  1.00  0.00           C
ATOM   8067  C28 POPER 409     107.027   1.202  51.130  1.00  0.00           C
ATOM   8070  C29 POPER 409     106.827   2.242  50.050  1.00  0.00           C
ATOM   8072 0C21 POPER 409     106.977   2.072  48.720  1.00  0.00           C
ATOM   8074 1C21 POPER 409     107.397   0.812  48.010  1.00  0.00           C
ATOM   8077 2C21 POPER 409     106.207   0.072  47.350  1.00  0.00           C
ATOM   8080 3C21 POPER 409     105.587   0.792  46.130  1.00  0.00           C
ATOM   8083 4C21 POPER 409     106.527   0.822  44.910  1.00  0.00           C
ATOM   8086 5C21 POPER 409     105.967   1.542  43.680  1.00  0.00           C
ATOM   8089 6C21 POPER 409     104.797   0.822  43.000  1.00  0.00           C
ATOM   8092 7C21 POPER 409     104.347   1.572  41.730  1.00  0.00           C
ATOM   8095 8C21 POPER 409     103.067   1.012  41.090  1.00  0.00           C
ATOM   8099  C33 POPER 409     102.417   1.662  60.609  1.00  0.00           C
ATOM   8102  C34 POPER 409     101.367   1.052  59.660  1.00  0.00           C
ATOM   8105  C35 POPER 409     101.517   1.472  58.190  1.00  0.00           C
ATOM   8108  C36 POPER 409     101.097   2.922  57.950  1.00  0.00           C
ATOM   8111  C37 POPER 409     101.087   3.322  56.470  1.00  0.00           C
ATOM   8114  C38 POPER 409     100.217   4.562  56.250  1.00  0.00           C
ATOM   8117  C39 POPER 409     100.367   5.202  54.870  1.00  0.00           C
ATOM   8120 0C31 POPER 409      99.767   4.392  53.710  1.00  0.00           C
ATOM   8123 1C31 POPER 409      99.867   5.192  52.400  1.00  0.00           C
ATOM   8126 2C31 POPER 409      99.297   4.492  51.170  1.00  0.00           C
ATOM   8129 3C31 POPER 409      99.327   5.412  49.940  1.00  0.00           C
ATOM   8132 4C31 POPER 409      99.017   4.702  48.620  1.00  0.00           C
ATOM   8135 5C31 POPER 409      98.787   5.702  47.470  1.00  0.00           C
ATOM   8138 6C31 POPER 409      99.347   5.242  46.120  1.00  0.00           C
ATOM   8142  NH3 POPES 410      88.937  81.432  18.030  1.00  0.00           N
ATOM   8146  C12 POPES 410      89.497  81.542  16.640  1.00  0.00           C
ATOM   8149  C11 POPES 410      90.807  82.352  16.620  1.00  0.00           C
ATOM   8152  P   POPES 410      91.307  84.582  17.890  1.00  0.00           P
ATOM   8153  O13 POPES 410      92.757  84.552  17.550  1.00  0.00           O
ATOM   8154  O14 POPES 410      90.697  85.912  18.070  1.00  0.00           O
ATOM   8155  O11 POPES 410      91.047  83.782  19.220  1.00  0.00           O
ATOM   8156  O12 POPES 410      90.517  83.732  16.820  1.00  0.00           O
ATOM   8157  C1  POPES 410      91.597  84.372  20.400  1.00  0.00           C
ATOM   8160  C2  POPES 410      91.777  83.282  21.460  1.00  0.00           C
ATOM   8162  O21 POPES 410      92.627  83.832  22.490  1.00  0.00           O
ATOM   8163  C21 POPES 410      92.047  84.102  23.660  1.00  0.00           C
ATOM   8164  O22 POPES 410      90.907  83.812  23.980  1.00  0.00           O
ATOM   8165  C22 POPES 410      92.987  85.042  24.430  1.00  0.00           C
ATOM   8168  C3  POPES 410      92.437  82.052  20.790  1.00  0.00           C
ATOM   8171  O31 POPES 410      92.257  80.892  21.610  1.00  0.00           O
ATOM   8172  C31 POPES 410      93.247  80.052  21.930  1.00  0.00           C
ATOM   8173  O32 POPES 410      93.027  79.002  22.530  1.00  0.00           O
ATOM   8174  C32 POPES 410      94.657  80.502  21.550  1.00  0.00           C
ATOM   8177  C23 POPES 410      93.717  84.432  25.660  1.00  0.00           C
ATOM   8180  C24 POPES 410      93.027  84.702  27.000  1.00  0.00           C
ATOM   8183  C25 POPES 410      92.037  83.622  27.480  1.00  0.00           C
ATOM   8186  C26 POPES 410      92.677  82.232  27.620  1.00  0.00           C
ATOM   8189  C27 POPES 410      91.977  81.302  28.630  1.00  0.00           C
ATOM   8192  C28 POPES 410      92.347  81.592  30.090  1.00  0.00           C
ATOM   8195  C29 POPES 410      93.807  81.372  30.360  1.00  0.00           C
ATOM   8197 0C21 POPES 410      94.417  81.502  31.550  1.00  0.00           C
ATOM   8199 1C21 POPES 410      93.767  81.892  32.850  1.00  0.00           C
ATOM   8202 2C21 POPES 410      93.167  80.652  33.540  1.00  0.00           C
ATOM   8205 3C21 POPES 410      92.787  80.892  35.010  1.00  0.00           C
ATOM   8208 4C21 POPES 410      92.097  79.662  35.620  1.00  0.00           C
ATOM   8211 5C21 POPES 410      90.567  79.782  35.660  1.00  0.00           C
ATOM   8214 6C21 POPES 410      90.057  80.532  36.900  1.00  0.00           C
ATOM   8217 7C21 POPES 410      88.527  80.602  36.989  1.00  0.00           C
ATOM   8220 8C21 POPES 410      88.017  81.352  38.239  1.00  0.00           C
ATOM   8224  C33 POPES 410      95.697  79.562  22.200  1.00  0.00           C
ATOM   8227  C34 POPES 410      97.137  79.952  21.860  1.00  0.00           C
ATOM   8230  C35 POPES 410      98.147  78.982  22.480  1.00  0.00           C
ATOM   8233  C36 POPES 410      98.207  79.022  24.020  1.00  0.00           C
ATOM   8236  C37 POPES 410      99.207  77.992  24.580  1.00  0.00           C
ATOM   8239  C38 POPES 410      99.437  78.152  26.090  1.00  0.00           C
ATOM   8242  C39 POPES 410     100.777  77.552  26.530  1.00  0.00           C
ATOM   8245 0C31 POPES 410     101.037  77.682  28.040  1.00  0.00           C
ATOM   8248 1C31 POPES 410     102.487  77.332  28.390  1.00  0.00           C
ATOM   8251 2C31 POPES 410     102.837  77.542  29.870  1.00  0.00           C
ATOM   8254 3C31 POPES 410     104.347  77.472  30.110  1.00  0.00           C
ATOM   8257 4C31 POPES 410     104.757  77.912  31.530  1.00  0.00           C
ATOM   8260 5C31 POPES 410     106.257  78.232  31.620  1.00  0.00           C
ATOM   8263 6C31 POPES 410     106.657  78.922  32.920  1.00  0.00           C
ATOM   8267  NH3 POPET 411      57.247  12.852  62.039  1.00  0.00           N
ATOM   8271  C12 POPET 411      57.917  12.602  63.359  1.00  0.00           C
ATOM   8274  C11 POPET 411      59.297  13.282  63.450  1.00  0.00           C
ATOM   8277  P   POPET 411      60.937  11.152  63.620  1.00  0.00           P
ATOM   8278  O13 POPET 411      62.387  11.392  63.429  1.00  0.00           O
ATOM   8279  O14 POPET 411      60.637  10.002  64.530  1.00  0.00           O
ATOM   8280  O11 POPET 411      60.377  10.872  62.160  1.00  0.00           O
ATOM   8281  O12 POPET 411      60.247  12.462  64.130  1.00  0.00           O
ATOM   8282  C1  POPET 411      60.897  11.612  61.040  1.00  0.00           C
ATOM   8285  C2  POPET 411      60.117  11.332  59.720  1.00  0.00           C
ATOM   8287  O21 POPET 411      59.717  12.532  59.030  1.00  0.00           O
ATOM   8288  C21 POPET 411      60.737  13.292  58.590  1.00  0.00           C
ATOM   8289  O22 POPET 411      61.907  13.102  58.840  1.00  0.00           O
ATOM   8290  C22 POPET 411      60.197  14.402  57.680  1.00  0.00           C
ATOM   8293  C3  POPET 411      58.867  10.402  59.910  1.00  0.00           C
ATOM   8296  O31 POPET 411      59.097   9.072  59.400  1.00  0.00           O
ATOM   8297  C31 POPET 411      58.857   8.932  58.100  1.00  0.00           C
ATOM   8298  O32 POPET 411      58.497   9.822  57.350  1.00  0.00           O
ATOM   8299  C32 POPET 411      59.127   7.482  57.730  1.00  0.00           C
ATOM   8302  C23 POPET 411      59.957  13.952  56.230  1.00  0.00           C
ATOM   8305  C24 POPET 411      59.037  14.912  55.460  1.00  0.00           C
ATOM   8308  C25 POPET 411      58.567  14.372  54.110  1.00  0.00           C
ATOM   8311  C26 POPET 411      59.657  14.342  53.030  1.00  0.00           C
ATOM   8314  C27 POPET 411      59.087  13.992  51.649  1.00  0.00           C
ATOM   8317  C28 POPET 411      60.137  14.042  50.530  1.00  0.00           C
ATOM   8320  C29 POPET 411      59.537  13.692  49.190  1.00  0.00           C
ATOM   8322 0C21 POPET 411      59.517  14.462  48.080  1.00  0.00           C
ATOM   8324 1C21 POPET 411      60.097  15.842  47.910  1.00  0.00           C
ATOM   8327 2C21 POPET 411      61.027  15.952  46.690  1.00  0.00           C
ATOM   8330 3C21 POPET 411      61.437  17.412  46.410  1.00  0.00           C
ATOM   8333 4C21 POPET 411      62.477  17.522  45.290  1.00  0.00           C
ATOM   8336 5C21 POPET 411      62.377  18.842  44.510  1.00  0.00           C
ATOM   8339 6C21 POPET 411      61.217  18.832  43.500  1.00  0.00           C
ATOM   8342 7C21 POPET 411      61.147  20.112  42.649  1.00  0.00           C
ATOM   8345 8C21 POPET 411      60.017  20.082  41.620  1.00  0.00           C
ATOM   8349  C33 POPET 411      58.637   7.042  56.340  1.00  0.00           C
ATOM   8352  C34 POPET 411      59.347   5.752  55.900  1.00  0.00           C
ATOM   8355  C35 POPET 411      58.977   5.312  54.489  1.00  0.00           C
ATOM   8358  C36 POPET 411      59.887   4.202  53.960  1.00  0.00           C
ATOM   8361  C37 POPET 411      61.037   4.752  53.109  1.00  0.00           C
ATOM   8364  C38 POPET 411      61.927   3.682  52.470  1.00  0.00           C
ATOM   8367  C39 POPET 411      61.177   2.672  51.579  1.00  0.00           C
ATOM   8370 0C31 POPET 411      60.257   3.322  50.530  1.00  0.00           C
ATOM   8373 1C31 POPET 411      59.827   2.312  49.460  1.00  0.00           C
ATOM   8376 2C31 POPET 411      58.917   2.902  48.370  1.00  0.00           C
ATOM   8379 3C31 POPET 411      58.687   1.892  47.240  1.00  0.00           C
ATOM   8382 4C31 POPET 411      58.127   2.512  45.960  1.00  0.00           C
ATOM   8385 5C31 POPET 411      58.317   1.562  44.760  1.00  0.00           C
ATOM   8388 6C31 POPET 411      57.827   2.122  43.430  1.00  0.00           C
ATOM   8392  NH3 POPEU 412      31.487  14.012  18.270  1.00  0.00           N
ATOM   8396  C12 POPEU 412      32.377  13.642  19.430  1.00  0.00           C
ATOM   8399  C11 POPEU 412      33.427  14.732  19.710  1.00  0.00           C
ATOM   8402  P   POPEU 412      35.547  13.792  20.880  1.00  0.00           P
ATOM   8403  O13 POPEU 412      35.407  12.532  20.130  1.00  0.00           O
ATOM   8404  O14 POPEU 412      36.497  14.822  20.410  1.00  0.00           O
ATOM   8405  O11 POPEU 412      35.847  13.422  22.410  1.00  0.00           O
ATOM   8406  O12 POPEU 412      34.117  14.482  20.940  1.00  0.00           O
ATOM   8407  C1  POPEU 412      35.837  14.422  23.420  1.00  0.00           C
ATOM   8410  C2  POPEU 412      37.147  14.422  24.250  1.00  0.00           C
ATOM   8412  O21 POPEU 412      36.877  14.792  25.610  1.00  0.00           O
ATOM   8413  C21 POPEU 412      36.737  16.052  25.990  1.00  0.00           C
ATOM   8414  O22 POPEU 412      36.827  17.052  25.310  1.00  0.00           O
ATOM   8415  C22 POPEU 412      36.387  16.022  27.490  1.00  0.00           C
ATOM   8418  C3  POPEU 412      38.267  15.242  23.560  1.00  0.00           C
ATOM   8421  O31 POPEU 412      39.387  15.492  24.430  1.00  0.00           O
ATOM   8422  C31 POPEU 412      40.237  14.492  24.580  1.00  0.00           C
ATOM   8423  O32 POPEU 412      40.197  13.402  24.030  1.00  0.00           O
ATOM   8424  C32 POPEU 412      41.227  14.902  25.670  1.00  0.00           C
ATOM   8427  C23 POPEU 412      37.247  16.922  28.420  1.00  0.00           C
ATOM   8430  C24 POPEU 412      37.037  16.582  29.910  1.00  0.00           C
ATOM   8433  C25 POPEU 412      38.057  17.252  30.840  1.00  0.00           C
ATOM   8436  C26 POPEU 412      37.987  16.772  32.300  1.00  0.00           C
ATOM   8439  C27 POPEU 412      36.937  17.502  33.160  1.00  0.00           C
ATOM   8442  C28 POPEU 412      37.047  17.162  34.660  1.00  0.00           C
ATOM   8445  C29 POPEU 412      36.737  15.712  34.960  1.00  0.00           C
ATOM   8447 0C21 POPEU 412      37.387  14.902  35.810  1.00  0.00           C
ATOM   8449 1C21 POPEU 412      38.587  15.242  36.660  1.00  0.00           C
ATOM   8452 2C21 POPEU 412      38.267  15.752  38.080  1.00  0.00           C
ATOM   8455 3C21 POPEU 412      39.487  15.642  39.000  1.00  0.00           C
ATOM   8458 4C21 POPEU 412      39.237  16.052  40.460  1.00  0.00           C
ATOM   8461 5C21 POPEU 412      39.307  17.572  40.720  1.00  0.00           C
ATOM   8464 6C21 POPEU 412      39.467  17.882  42.210  1.00  0.00           C
ATOM   8467 7C21 POPEU 412      39.647  19.382  42.510  1.00  0.00           C
ATOM   8470 8C21 POPEU 412      39.997  19.672  43.970  1.00  0.00           C
ATOM   8474  C33 POPEU 412      40.497  15.542  26.870  1.00  0.00           C
ATOM   8477  C34 POPEU 412      41.297  15.522  28.170  1.00  0.00           C
ATOM   8480  C35 POPEU 412      42.557  16.392  28.140  1.00  0.00           C
ATOM   8483  C36 POPEU 412      43.107  16.602  29.560  1.00  0.00           C
ATOM   8486  C37 POPEU 412      44.537  17.132  29.630  1.00  0.00           C
ATOM   8489  C38 POPEU 412      45.007  17.232  31.080  1.00  0.00           C
ATOM   8492  C39 POPEU 412      46.457  17.692  31.260  1.00  0.00           C
ATOM   8495 0C31 POPEU 412      46.837  17.722  32.740  1.00  0.00           C
ATOM   8498 1C31 POPEU 412      48.137  18.482  33.030  1.00  0.00           C
ATOM   8501 2C31 POPEU 412      48.417  18.602  34.540  1.00  0.00           C
ATOM   8504 3C31 POPEU 412      49.477  19.662  34.870  1.00  0.00           C
ATOM   8507 4C31 POPEU 412      48.927  21.092  34.830  1.00  0.00           C
ATOM   8510 5C31 POPEU 412      50.047  22.132  34.990  1.00  0.00           C
ATOM   8513 6C31 POPEU 412      49.527  23.572  35.090  1.00  0.00           C
ATOM   8517  NH3 POPEV 413      60.127   7.282  64.200  1.00  0.00           N
ATOM   8521  C12 POPEV 413      59.757   7.122  62.750  1.00  0.00           C
ATOM   8524  C11 POPEV 413      58.387   6.442  62.550  1.00  0.00           C
ATOM   8527  P   POPEV 413      56.657   8.312  63.329  1.00  0.00           P
ATOM   8528  O13 POPEV 413      55.877   8.472  64.560  1.00  0.00           O
ATOM   8529  O14 POPEV 413      57.667   9.322  63.010  1.00  0.00           O
ATOM   8530  O11 POPEV 413      55.717   8.162  62.079  1.00  0.00           O
ATOM   8531  O12 POPEV 413      57.407   6.942  63.460  1.00  0.00           O
ATOM   8532  C1  POPEV 413      54.517   7.372  62.079  1.00  0.00           C
ATOM   8535  C2  POPEV 413      54.727   6.062  61.280  1.00  0.00           C
ATOM   8537  O21 POPEV 413      53.517   5.662  60.609  1.00  0.00           O
ATOM   8538  C21 POPEV 413      53.167   6.332  59.520  1.00  0.00           C
ATOM   8539  O22 POPEV 413      53.787   7.242  59.010  1.00  0.00           O
ATOM   8540  C22 POPEV 413      51.877   5.712  58.960  1.00  0.00           C
ATOM   8543  C3  POPEV 413      55.197   4.882  62.179  1.00  0.00           C
ATOM   8546  O31 POPEV 413      56.067   3.962  61.480  1.00  0.00           O
ATOM   8547  C31 POPEV 413      55.467   2.862  61.030  1.00  0.00           C
ATOM   8548  O32 POPEV 413      54.267   2.682  60.999  1.00  0.00           O
ATOM   8549  C32 POPEV 413      56.567   1.842  60.649  1.00  0.00           C
ATOM   8552  C23 POPEV 413      52.027   5.112  57.540  1.00  0.00           C
ATOM   8555  C24 POPEV 413      51.217   3.822  57.360  1.00  0.00           C
ATOM   8558  C25 POPEV 413      50.227   3.842  56.190  1.00  0.00           C
ATOM   8561  C26 POPEV 413      50.927   3.962  54.840  1.00  0.00           C
ATOM   8564  C27 POPEV 413      50.197   3.222  53.720  1.00  0.00           C
ATOM   8567  C28 POPEV 413      50.897   3.362  52.360  1.00  0.00           C
ATOM   8570  C29 POPEV 413      50.657   4.712  51.719  1.00  0.00           C
ATOM   8572 0C21 POPEV 413      50.107   4.902  50.510  1.00  0.00           C
ATOM   8574 1C21 POPEV 413      49.667   3.792  49.580  1.00  0.00           C
ATOM   8577 2C21 POPEV 413      48.897   4.282  48.350  1.00  0.00           C
ATOM   8580 3C21 POPEV 413      48.727   3.172  47.300  1.00  0.00           C
ATOM   8583 4C21 POPEV 413      48.077   3.642  45.990  1.00  0.00           C
ATOM   8586 5C21 POPEV 413      48.067   2.522  44.950  1.00  0.00           C
ATOM   8589 6C21 POPEV 413      47.387   2.882  43.620  1.00  0.00           C
ATOM   8592 7C21 POPEV 413      47.367   1.682  42.660  1.00  0.00           C
ATOM   8595 8C21 POPEV 413      46.727   1.982  41.300  1.00  0.00           C
ATOM   8599  C33 POPEV 413      56.117   0.462  60.110  1.00  0.00           C
ATOM   8602  C34 POPEV 413      55.887   0.422  58.590  1.00  0.00           C
ATOM   8605  C35 POPEV 413      55.887  -1.018  58.020  1.00  0.00           C
ATOM   8608  C36 POPEV 413      55.597  -1.068  56.520  1.00  0.00           C
ATOM   8611  C37 POPEV 413      55.497  -2.488  55.930  1.00  0.00           C
ATOM   8614  C38 POPEV 413      56.827  -3.098  55.460  1.00  0.00           C
ATOM   8617  C39 POPEV 413      56.707  -4.438  54.700  1.00  0.00           C
ATOM   8620 0C31 POPEV 413      55.677  -4.478  53.560  1.00  0.00           C
ATOM   8623 1C31 POPEV 413      55.587  -5.868  52.899  1.00  0.00           C
ATOM   8626 2C31 POPEV 413      54.447  -5.948  51.870  1.00  0.00           C
ATOM   8629 3C31 POPEV 413      54.227  -7.348  51.270  1.00  0.00           C
ATOM   8632 4C31 POPEV 413      53.917  -8.458  52.300  1.00  0.00           C
ATOM   8635 5C31 POPEV 413      53.187  -9.658  51.660  1.00  0.00           C
ATOM   8638 6C31 POPEV 413      52.767 -10.768  52.620  1.00  0.00           C
ATOM   8642  NH3 POPEW 414      47.857  72.372  62.750  1.00  0.00           N
ATOM   8646  C12 POPEW 414      48.257  71.202  63.600  1.00  0.00           C
ATOM   8649  C11 POPEW 414      47.057  70.392  64.130  1.00  0.00           C
ATOM   8652  P   POPEW 414      46.617  68.442  65.810  1.00  0.00           P
ATOM   8653  O13 POPEW 414      47.347  67.212  66.160  1.00  0.00           O
ATOM   8654  O14 POPEW 414      46.277  69.382  66.899  1.00  0.00           O
ATOM   8655  O11 POPEW 414      45.317  68.092  64.980  1.00  0.00           O
ATOM   8656  O12 POPEW 414      47.537  69.182  64.730  1.00  0.00           O
ATOM   8657  C1  POPEW 414      45.087  66.772  64.469  1.00  0.00           C
ATOM   8660  C2  POPEW 414      45.147  66.762  62.930  1.00  0.00           C
ATOM   8662  O21 POPEW 414      44.637  65.532  62.420  1.00  0.00           O
ATOM   8663  C21 POPEW 414      43.337  65.362  62.520  1.00  0.00           C
ATOM   8664  O22 POPEW 414      42.527  66.122  63.010  1.00  0.00           O
ATOM   8665  C22 POPEW 414      43.007  64.042  61.820  1.00  0.00           C
ATOM   8668  C3  POPEW 414      46.577  67.002  62.370  1.00  0.00           C
ATOM   8671  O31 POPEW 414      46.617  66.782  60.929  1.00  0.00           O
ATOM   8672  C31 POPEW 414      47.397  65.792  60.510  1.00  0.00           C
ATOM   8673  O32 POPEW 414      48.087  65.072  61.220  1.00  0.00           O
ATOM   8674  C32 POPEW 414      47.337  65.732  58.980  1.00  0.00           C
ATOM   8677  C23 POPEW 414      43.247  64.182  60.310  1.00  0.00           C
ATOM   8680  C24 POPEW 414      42.867  62.932  59.530  1.00  0.00           C
ATOM   8683  C25 POPEW 414      42.957  63.172  58.020  1.00  0.00           C
ATOM   8686  C26 POPEW 414      41.737  63.862  57.420  1.00  0.00           C
ATOM   8689  C27 POPEW 414      42.047  64.432  56.030  1.00  0.00           C
ATOM   8692  C28 POPEW 414      40.817  65.092  55.380  1.00  0.00           C
ATOM   8695  C29 POPEW 414      41.207  65.842  54.130  1.00  0.00           C
ATOM   8697 0C21 POPEW 414      40.967  67.152  53.899  1.00  0.00           C
ATOM   8699 1C21 POPEW 414      40.247  68.072  54.850  1.00  0.00           C
ATOM   8702 2C21 POPEW 414      40.247  69.522  54.350  1.00  0.00           C
ATOM   8705 3C21 POPEW 414      39.807  70.512  55.440  1.00  0.00           C
ATOM   8708 4C21 POPEW 414      39.657  71.942  54.900  1.00  0.00           C
ATOM   8711 5C21 POPEW 414      39.337  72.952  56.010  1.00  0.00           C
ATOM   8714 6C21 POPEW 414      38.917  74.332  55.480  1.00  0.00           C
ATOM   8717 7C21 POPEW 414      37.477  74.372  54.940  1.00  0.00           C
ATOM   8720 8C21 POPEW 414      37.097  75.722  54.330  1.00  0.00           C
ATOM   8724  C33 POPEW 414      48.087  64.532  58.340  1.00  0.00           C
ATOM   8727  C34 POPEW 414      48.237  64.712  56.820  1.00  0.00           C
ATOM   8730  C35 POPEW 414      48.767  63.462  56.080  1.00  0.00           C
ATOM   8733  C36 POPEW 414      48.647  63.582  54.550  1.00  0.00           C
ATOM   8736  C37 POPEW 414      49.357  62.432  53.810  1.00  0.00           C
ATOM   8739  C38 POPEW 414      49.377  62.592  52.280  1.00  0.00           C
ATOM   8742  C39 POPEW 414      48.067  62.142  51.610  1.00  0.00           C
ATOM   8745 0C31 POPEW 414      48.137  62.182  50.070  1.00  0.00           C
ATOM   8748 1C31 POPEW 414      46.967  61.422  49.430  1.00  0.00           C
ATOM   8751 2C31 POPEW 414      46.817  61.632  47.920  1.00  0.00           C
ATOM   8754 3C31 POPEW 414      48.017  61.162  47.080  1.00  0.00           C
ATOM   8757 4C31 POPEW 414      47.727  61.322  45.580  1.00  0.00           C
ATOM   8760 5C31 POPEW 414      48.887  60.912  44.670  1.00  0.00           C
ATOM   8763 6C31 POPEW 414      48.607  61.202  43.190  1.00  0.00           C
ATOM   8767  NH3 POPEX 415      79.447  70.282  61.440  1.00  0.00           N
ATOM   8771  C12 POPEX 415      80.787  70.852  61.820  1.00  0.00           C
ATOM   8774  C11 POPEX 415      80.767  72.382  61.950  1.00  0.00           C
ATOM   8777  P   POPEX 415      83.267  72.952  61.420  1.00  0.00           P
ATOM   8778  O13 POPEX 415      84.187  74.002  61.880  1.00  0.00           O
ATOM   8779  O14 POPEX 415      83.827  71.582  61.270  1.00  0.00           O
ATOM   8780  O11 POPEX 415      82.607  73.312  60.040  1.00  0.00           O
ATOM   8781  O12 POPEX 415      82.037  72.842  62.400  1.00  0.00           O
ATOM   8782  C1  POPEX 415      83.317  73.982  58.990  1.00  0.00           C
ATOM   8785  C2  POPEX 415      83.247  73.192  57.660  1.00  0.00           C
ATOM   8787  O21 POPEX 415      83.727  74.042  56.600  1.00  0.00           O
ATOM   8788  C21 POPEX 415      84.717  73.592  55.850  1.00  0.00           C
ATOM   8789  O22 POPEX 415      85.357  72.582  56.050  1.00  0.00           O
ATOM   8790  C22 POPEX 415      85.037  74.632  54.790  1.00  0.00           C
ATOM   8793  C3  POPEX 415      81.757  72.852  57.370  1.00  0.00           C
ATOM   8796  O31 POPEX 415      81.607  72.192  56.100  1.00  0.00           O
ATOM   8797  C31 POPEX 415      80.737  72.712  55.250  1.00  0.00           C
ATOM   8798  O32 POPEX 415      79.977  73.642  55.460  1.00  0.00           O
ATOM   8799  C32 POPEX 415      80.767  71.842  54.000  1.00  0.00           C
ATOM   8802  C23 POPEX 415      86.247  74.222  53.930  1.00  0.00           C
ATOM   8805  C24 POPEX 415      85.937  73.082  52.969  1.00  0.00           C
ATOM   8808  C25 POPEX 415      84.957  73.462  51.859  1.00  0.00           C
ATOM   8811  C26 POPEX 415      84.587  72.232  51.020  1.00  0.00           C
ATOM   8814  C27 POPEX 415      84.007  72.622  49.660  1.00  0.00           C
ATOM   8817  C28 POPEX 415      83.587  71.392  48.850  1.00  0.00           C
ATOM   8820  C29 POPEX 415      83.297  71.762  47.420  1.00  0.00           C
ATOM   8822 0C21 POPEX 415      84.127  71.582  46.380  1.00  0.00           C
ATOM   8824 1C21 POPEX 415      85.487  70.932  46.430  1.00  0.00           C
ATOM   8827 2C21 POPEX 415      86.627  71.892  46.810  1.00  0.00           C
ATOM   8830 3C21 POPEX 415      87.997  71.302  46.480  1.00  0.00           C
ATOM   8833 4C21 POPEX 415      89.157  72.202  46.920  1.00  0.00           C
ATOM   8836 5C21 POPEX 415      90.457  71.922  46.160  1.00  0.00           C
ATOM   8839 6C21 POPEX 415      90.987  70.482  46.260  1.00  0.00           C
ATOM   8842 7C21 POPEX 415      92.037  70.162  45.180  1.00  0.00           C
ATOM   8845 8C21 POPEX 415      92.457  68.692  45.170  1.00  0.00           C
ATOM   8849  C33 POPEX 415      80.347  72.582  52.730  1.00  0.00           C
ATOM   8852  C34 POPEX 415      79.737  71.592  51.730  1.00  0.00           C
ATOM   8855  C35 POPEX 415      79.347  72.262  50.420  1.00  0.00           C
ATOM   8858  C36 POPEX 415      78.497  71.342  49.540  1.00  0.00           C
ATOM   8861  C37 POPEX 415      78.177  71.952  48.180  1.00  0.00           C
ATOM   8864  C38 POPEX 415      77.317  71.032  47.320  1.00  0.00           C
ATOM   8867  C39 POPEX 415      77.177  71.502  45.870  1.00  0.00           C
ATOM   8870 0C31 POPEX 415      78.457  71.322  45.040  1.00  0.00           C
ATOM   8873 1C31 POPEX 415      78.267  71.712  43.570  1.00  0.00           C
ATOM   8876 2C31 POPEX 415      79.537  71.622  42.710  1.00  0.00           C
ATOM   8879 3C31 POPEX 415      80.657  72.562  43.170  1.00  0.00           C
ATOM   8882 4C31 POPEX 415      81.617  72.962  42.030  1.00  0.00           C
ATOM   8885 5C31 POPEX 415      82.707  73.932  42.490  1.00  0.00           C
ATOM   8888 6C31 POPEX 415      83.557  74.502  41.340  1.00  0.00           C
ATOM   8892  NH3 POPEY 416      90.887   6.712  24.670  1.00  0.00           N
ATOM   8896  C12 POPEY 416      90.157   8.002  24.930  1.00  0.00           C
ATOM   8899  C11 POPEY 416      91.097   9.212  25.040  1.00  0.00           C
ATOM   8902  P   POPEY 416      90.997  11.792  25.660  1.00  0.00           P
ATOM   8903  O13 POPEY 416      92.427  11.952  25.280  1.00  0.00           O
ATOM   8904  O14 POPEY 416      90.097  12.952  25.470  1.00  0.00           O
ATOM   8905  O11 POPEY 416      91.057  11.452  27.200  1.00  0.00           O
ATOM   8906  O12 POPEY 416      90.367  10.442  25.100  1.00  0.00           O
ATOM   8907  C1  POPEY 416      89.907  10.972  27.890  1.00  0.00           C
ATOM   8910  C2  POPEY 416      89.847  11.672  29.260  1.00  0.00           C
ATOM   8912  O21 POPEY 416      88.557  11.432  29.860  1.00  0.00           O
ATOM   8913  C21 POPEY 416      88.317  10.152  30.149  1.00  0.00           C
ATOM   8914  O22 POPEY 416      87.327   9.542  29.780  1.00  0.00           O
ATOM   8915  C22 POPEY 416      89.397   9.632  31.090  1.00  0.00           C
ATOM   8918  C3  POPEY 416      90.037  13.202  29.140  1.00  0.00           C
ATOM   8921  O31 POPEY 416      89.987  13.852  30.420  1.00  0.00           O
ATOM   8922  C31 POPEY 416      88.907  14.592  30.680  1.00  0.00           C
ATOM   8923  O32 POPEY 416      87.877  14.602  30.040  1.00  0.00           O
ATOM   8924  C32 POPEY 416      89.167  15.432  31.930  1.00  0.00           C
ATOM   8927  C23 POPEY 416      88.947   8.532  32.050  1.00  0.00           C
ATOM   8930  C24 POPEY 416      90.087   8.142  32.990  1.00  0.00           C
ATOM   8933  C25 POPEY 416      89.687   7.032  33.950  1.00  0.00           C
ATOM   8936  C26 POPEY 416      90.847   6.512  34.810  1.00  0.00           C
ATOM   8939  C27 POPEY 416      90.337   5.582  35.900  1.00  0.00           C
ATOM   8942  C28 POPEY 416      91.447   4.792  36.600  1.00  0.00           C
ATOM   8945  C29 POPEY 416      90.887   4.102  37.810  1.00  0.00           C
ATOM   8947 0C21 POPEY 416      91.117   4.442  39.090  1.00  0.00           C
ATOM   8949 1C21 POPEY 416      92.017   5.572  39.520  1.00  0.00           C
ATOM   8952 2C21 POPEY 416      92.297   5.632  41.030  1.00  0.00           C
ATOM   8955 3C21 POPEY 416      93.057   4.412  41.590  1.00  0.00           C
ATOM   8958 4C21 POPEY 416      92.157   3.322  42.190  1.00  0.00           C
ATOM   8961 5C21 POPEY 416      92.947   2.352  43.070  1.00  0.00           C
ATOM   8964 6C21 POPEY 416      92.107   1.202  43.630  1.00  0.00           C
ATOM   8967 7C21 POPEY 416      92.947   0.222  44.460  1.00  0.00           C
ATOM   8970 8C21 POPEY 416      92.127  -0.958  44.990  1.00  0.00           C
ATOM   8974  C33 POPEY 416      88.337  15.012  33.160  1.00  0.00           C
ATOM   8977  C34 POPEY 416      88.817  15.772  34.390  1.00  0.00           C
ATOM   8980  C35 POPEY 416      88.007  15.482  35.660  1.00  0.00           C
ATOM   8983  C36 POPEY 416      88.667  16.032  36.940  1.00  0.00           C
ATOM   8986  C37 POPEY 416      87.757  15.922  38.170  1.00  0.00           C
ATOM   8989  C38 POPEY 416      88.427  16.422  39.460  1.00  0.00           C
ATOM   8992  C39 POPEY 416      89.177  15.352  40.260  1.00  0.00           C
ATOM   8995 0C31 POPEY 416      89.737  15.942  41.560  1.00  0.00           C
ATOM   8998 1C31 POPEY 416      90.277  14.922  42.579  1.00  0.00           C
ATOM   9001 2C31 POPEY 416      91.627  14.272  42.220  1.00  0.00           C
ATOM   9004 3C31 POPEY 416      91.497  12.992  41.390  1.00  0.00           C
ATOM   9007 4C31 POPEY 416      92.797  12.172  41.380  1.00  0.00           C
ATOM   9010 5C31 POPEY 416      92.657  10.862  40.590  1.00  0.00           C
ATOM   9013 6C31 POPEY 416      93.947  10.032  40.570  1.00  0.00           C
ATOM   9017  NH3 POPEZ 417     106.667  83.072  19.810  1.00  0.00           N
ATOM   9021  C12 POPEZ 417     107.297  82.422  18.620  1.00  0.00           C
ATOM   9024  C11 POPEZ 417     107.827  81.042  18.970  1.00  0.00           C
ATOM   9027  P   POPEZ 417     109.757  79.562  18.170  1.00  0.00           P
ATOM   9028  O13 POPEZ 417     110.137  78.772  16.980  1.00  0.00           O
ATOM   9029  O14 POPEZ 417     110.857  80.312  18.800  1.00  0.00           O
ATOM   9030  O11 POPEZ 417     109.097  78.672  19.290  1.00  0.00           O
ATOM   9031  O12 POPEZ 417     108.587  80.572  17.850  1.00  0.00           O
ATOM   9032  C1  POPEZ 417     109.067  77.242  19.300  1.00  0.00           C
ATOM   9035  C2  POPEZ 417     110.127  76.702  20.310  1.00  0.00           C
ATOM   9037  O21 POPEZ 417     109.917  75.372  20.860  1.00  0.00           O
ATOM   9038  C21 POPEZ 417     109.247  74.412  20.250  1.00  0.00           C
ATOM   9039  O22 POPEZ 417     108.607  74.502  19.220  1.00  0.00           O
ATOM   9040  C22 POPEZ 417     109.517  73.062  20.940  1.00  0.00           C
ATOM   9043  C3  POPEZ 417     110.257  77.722  21.490  1.00  0.00           C
ATOM   9046  O31 POPEZ 417     110.917  77.162  22.640  1.00  0.00           O
ATOM   9047  C31 POPEZ 417     110.897  77.942  23.720  1.00  0.00           C
ATOM   9048  O32 POPEZ 417     110.367  79.042  23.800  1.00  0.00           O
ATOM   9049  C32 POPEZ 417     111.597  77.142  24.830  1.00  0.00           C
ATOM   9052  C23 POPEZ 417     108.317  72.382  21.670  1.00  0.00           C
ATOM   9055  C24 POPEZ 417     107.867  71.072  20.980  1.00  0.00           C
ATOM   9058  C25 POPEZ 417     107.037  70.122  21.860  1.00  0.00           C
ATOM   9061  C26 POPEZ 417     105.657  70.662  22.280  1.00  0.00           C
ATOM   9064  C27 POPEZ 417     104.817  69.602  23.010  1.00  0.00           C
ATOM   9067  C28 POPEZ 417     103.507  70.142  23.650  1.00  0.00           C
ATOM   9070  C29 POPEZ 417     103.637  71.262  24.650  1.00  0.00           C
ATOM   9072 0C21 POPEZ 417     103.767  71.132  25.980  1.00  0.00           C
ATOM   9074 1C21 POPEZ 417     103.877  69.842  26.750  1.00  0.00           C
ATOM   9077 2C21 POPEZ 417     103.837  70.032  28.280  1.00  0.00           C
ATOM   9080 3C21 POPEZ 417     102.477  70.502  28.830  1.00  0.00           C
ATOM   9083 4C21 POPEZ 417     102.307  70.232  30.340  1.00  0.00           C
ATOM   9086 5C21 POPEZ 417     103.327  70.962  31.230  1.00  0.00           C
ATOM   9089 6C21 POPEZ 417     103.267  70.512  32.690  1.00  0.00           C
ATOM   9092 7C21 POPEZ 417     104.367  71.142  33.540  1.00  0.00           C
ATOM   9095 8C21 POPEZ 417     104.467  70.552  34.950  1.00  0.00           C
ATOM   9099  C33 POPEZ 417     111.307  77.542  26.290  1.00  0.00           C
ATOM   9102  C34 POPEZ 417     111.107  76.302  27.180  1.00  0.00           C
ATOM   9105  C35 POPEZ 417     110.957  76.662  28.670  1.00  0.00           C
ATOM   9108  C36 POPEZ 417     110.837  75.442  29.600  1.00  0.00           C
ATOM   9111  C37 POPEZ 417     110.657  75.882  31.060  1.00  0.00           C
ATOM   9114  C38 POPEZ 417     110.527  74.692  32.020  1.00  0.00           C
ATOM   9117  C39 POPEZ 417     110.177  75.092  33.460  1.00  0.00           C
ATOM   9120 0C31 POPEZ 417     108.827  75.812  33.560  1.00  0.00           C
ATOM   9123 1C31 POPEZ 417     108.057  75.562  34.870  1.00  0.00           C
ATOM   9126 2C31 POPEZ 417     107.327  74.212  34.920  1.00  0.00           C
ATOM   9129 3C31 POPEZ 417     108.067  73.102  35.690  1.00  0.00           C
ATOM   9132 4C31 POPEZ 417     108.167  73.392  37.190  1.00  0.00           C
ATOM   9135 5C31 POPEZ 417     108.757  72.212  37.960  1.00  0.00           C
ATOM   9138 6C31 POPEZ 417     108.747  72.412  39.480  1.00  0.00           C
ATOM   9142  NH3 POPEa 418     115.167   4.892  64.539  1.00  0.00           N
ATOM   9146  C12 POPEa 418     114.677   6.062  65.360  1.00  0.00           C
ATOM   9149  C11 POPEa 418     115.197   7.412  64.810  1.00  0.00           C
ATOM   9152  P   POPEa 418     117.717   7.142  64.070  1.00  0.00           P
ATOM   9153  O13 POPEa 418     118.987   7.792  64.440  1.00  0.00           O
ATOM   9154  O14 POPEa 418     117.717   5.662  64.010  1.00  0.00           O
ATOM   9155  O11 POPEa 418     117.197   7.742  62.700  1.00  0.00           O
ATOM   9156  O12 POPEa 418     116.587   7.592  65.079  1.00  0.00           O
ATOM   9157  C1  POPEa 418     117.967   7.572  61.510  1.00  0.00           C
ATOM   9160  C2  POPEa 418     117.547   8.582  60.390  1.00  0.00           C
ATOM   9162  O21 POPEa 418     118.187   8.332  59.120  1.00  0.00           O
ATOM   9163  C21 POPEa 418     119.487   8.552  59.030  1.00  0.00           C
ATOM   9164  O22 POPEa 418     120.267   8.672  59.960  1.00  0.00           O
ATOM   9165  C22 POPEa 418     119.877   8.602  57.560  1.00  0.00           C
ATOM   9168  C3  POPEa 418     117.677  10.082  60.829  1.00  0.00           C
ATOM   9171  O31 POPEa 418     117.447  11.062  59.780  1.00  0.00           O
ATOM   9172  C31 POPEa 418     116.157  11.182  59.410  1.00  0.00           C
ATOM   9173  O32 POPEa 418     115.247  10.492  59.819  1.00  0.00           O
ATOM   9174  C32 POPEa 418     115.957  12.422  58.560  1.00  0.00           C
ATOM   9177  C23 POPEa 418     121.257   9.282  57.380  1.00  0.00           C
ATOM   9180  C24 POPEa 418     121.537   9.662  55.930  1.00  0.00           C
ATOM   9183  C25 POPEa 418     122.837  10.462  55.800  1.00  0.00           C
ATOM   9186  C26 POPEa 418     123.007  11.112  54.420  1.00  0.00           C
ATOM   9189  C27 POPEa 418     123.977  12.302  54.450  1.00  0.00           C
ATOM   9192  C28 POPEa 418     124.067  13.012  53.090  1.00  0.00           C
ATOM   9195  C29 POPEa 418     124.917  14.242  53.210  1.00  0.00           C
ATOM   9197 0C21 POPEa 418     125.977  14.562  52.450  1.00  0.00           C
ATOM   9199 1C21 POPEa 418     126.467  13.792  51.250  1.00  0.00           C
ATOM   9202 2C21 POPEa 418     127.051  14.742  50.190  1.00  0.00           C
ATOM   9205 3C21 POPEa 418     128.451  15.272  50.539  1.00  0.00           C
ATOM   9208 4C21 POPEa 418     128.951  16.352  49.560  1.00  0.00           C
ATOM   9211 5C21 POPEa 418     128.921  15.962  48.070  1.00  0.00           C
ATOM   9214 6C21 POPEa 418     129.721  14.692  47.740  1.00  0.00           C
ATOM   9217 7C21 POPEa 418     129.881  14.482  46.230  1.00  0.00           C
ATOM   9220 8C21 POPEa 418     130.661  13.212  45.870  1.00  0.00           C
ATOM   9224  C33 POPEa 418     115.017  12.212  57.360  1.00  0.00           C
ATOM   9227  C34 POPEa 418     114.657  13.572  56.740  1.00  0.00           C
ATOM   9230  C35 POPEa 418     113.637  13.502  55.600  1.00  0.00           C
ATOM   9233  C36 POPEa 418     114.227  13.162  54.230  1.00  0.00           C
ATOM   9236  C37 POPEa 418     113.237  13.542  53.120  1.00  0.00           C
ATOM   9239  C38 POPEa 418     113.587  13.042  51.719  1.00  0.00           C
ATOM   9242  C39 POPEa 418     114.917  13.582  51.150  1.00  0.00           C
ATOM   9245 0C31 POPEa 418     114.917  13.502  49.620  1.00  0.00           C
ATOM   9248 1C31 POPEa 418     116.297  13.732  48.980  1.00  0.00           C
ATOM   9251 2C31 POPEa 418     116.197  14.062  47.480  1.00  0.00           C
ATOM   9254 3C31 POPEa 418     115.357  13.052  46.690  1.00  0.00           C
ATOM   9257 4C31 POPEa 418     115.387  13.252  45.170  1.00  0.00           C
ATOM   9260 5C31 POPEa 418     114.657  12.112  44.460  1.00  0.00           C
ATOM   9263 6C31 POPEa 418     114.457  12.312  42.950  1.00  0.00           C
ATOM   9267  NH3 POPEb 419      48.427 126.226  62.730  1.00  0.00           N
ATOM   9271  C12 POPEb 419      49.397 125.916  63.850  1.00  0.00           C
ATOM   9274  C11 POPEb 419      49.787 124.436  63.980  1.00  0.00           C
ATOM   9277  P   POPEb 419      51.797 122.926  64.760  1.00  0.00           P
ATOM   9278  O13 POPEb 419      53.097 122.906  64.050  1.00  0.00           O
ATOM   9279  O14 POPEb 419      51.897 122.626  66.200  1.00  0.00           O
ATOM   9280  O11 POPEb 419      50.817 121.926  64.029  1.00  0.00           O
ATOM   9281  O12 POPEb 419      51.077 124.336  64.600  1.00  0.00           O
ATOM   9282  C1  POPEb 419      51.257 120.956  63.070  1.00  0.00           C
ATOM   9285  C2  POPEb 419      50.977 121.466  61.630  1.00  0.00           C
ATOM   9287  O21 POPEb 419      50.357 120.496  60.760  1.00  0.00           O
ATOM   9288  C21 POPEb 419      51.097 119.426  60.480  1.00  0.00           C
ATOM   9289  O22 POPEb 419      52.177 119.166  60.969  1.00  0.00           O
ATOM   9290  C22 POPEb 419      50.377 118.566  59.440  1.00  0.00           C
ATOM   9293  C3  POPEb 419      52.167 122.206  60.950  1.00  0.00           C
ATOM   9296  O31 POPEb 419      51.627 123.106  59.960  1.00  0.00           O
ATOM   9297  C31 POPEb 419      52.437 123.866  59.200  1.00  0.00           C
ATOM   9298  O32 POPEb 419      52.027 124.856  58.610  1.00  0.00           O
ATOM   9299  C32 POPEb 419      53.877 123.376  59.070  1.00  0.00           C
ATOM   9302  C23 POPEb 419      50.917 118.816  58.010  1.00  0.00           C
ATOM   9305  C24 POPEb 419      50.307 120.086  57.380  1.00  0.00           C
ATOM   9308  C25 POPEb 419      50.947 120.486  56.050  1.00  0.00           C
ATOM   9311  C26 POPEb 419      50.347 121.746  55.420  1.00  0.00           C
ATOM   9314  C27 POPEb 419      51.237 122.276  54.289  1.00  0.00           C
ATOM   9317  C28 POPEb 419      50.697 123.516  53.550  1.00  0.00           C
ATOM   9320  C29 POPEb 419      49.717 123.186  52.450  1.00  0.00           C
ATOM   9322 0C21 POPEb 419      48.917 124.076  51.840  1.00  0.00           C
ATOM   9324 1C21 POPEb 419      48.827 125.546  52.130  1.00  0.00           C
ATOM   9327 2C21 POPEb 419      49.017 126.446  50.890  1.00  0.00           C
ATOM   9330 3C21 POPEb 419      50.447 126.376  50.320  1.00  0.00           C
ATOM   9333 4C21 POPEb 419      50.687 127.346  49.149  1.00  0.00           C
ATOM   9336 5C21 POPEb 419      50.057 126.856  47.840  1.00  0.00           C
ATOM   9339 6C21 POPEb 419      50.367 127.776  46.649  1.00  0.00           C
ATOM   9342 7C21 POPEb 419      50.057 127.086  45.310  1.00  0.00           C
ATOM   9345 8C21 POPEb 419      50.417 127.926  44.079  1.00  0.00           C
ATOM   9349  C33 POPEb 419      53.997 122.236  58.039  1.00  0.00           C
ATOM   9352  C34 POPEb 419      55.447 121.846  57.720  1.00  0.00           C
ATOM   9355  C35 POPEb 419      55.477 120.666  56.730  1.00  0.00           C
ATOM   9358  C36 POPEb 419      56.837 120.256  56.160  1.00  0.00           C
ATOM   9361  C37 POPEb 419      56.707 118.946  55.350  1.00  0.00           C
ATOM   9364  C38 POPEb 419      57.947 118.526  54.550  1.00  0.00           C
ATOM   9367  C39 POPEb 419      57.667 117.406  53.520  1.00  0.00           C
ATOM   9370 0C31 POPEb 419      58.957 116.882  52.880  1.00  0.00           C
ATOM   9373 1C31 POPEb 419      58.747 115.652  51.980  1.00  0.00           C
ATOM   9376 2C31 POPEb 419      60.047 115.172  51.310  1.00  0.00           C
ATOM   9379 3C31 POPEb 419      59.897 113.842  50.560  1.00  0.00           C
ATOM   9382 4C31 POPEb 419      59.467 114.002  49.090  1.00  0.00           C
ATOM   9385 5C31 POPEb 419      60.637 114.232  48.130  1.00  0.00           C
ATOM   9388 6C31 POPEb 419      60.207 114.362  46.670  1.00  0.00           C
ATOM   9392  NH3 POPEc 420      64.517  23.302  19.640  1.00  0.00           N
ATOM   9396  C12 POPEc 420      65.657  22.442  19.160  1.00  0.00           C
ATOM   9399  C11 POPEc 420      65.307  20.942  19.260  1.00  0.00           C
ATOM   9402  P   POPEc 420      67.427  19.492  18.610  1.00  0.00           P
ATOM   9403  O13 POPEc 420      67.197  18.042  18.840  1.00  0.00           O
ATOM   9404  O14 POPEc 420      68.447  19.892  17.620  1.00  0.00           O
ATOM   9405  O11 POPEc 420      67.837  20.092  20.030  1.00  0.00           O
ATOM   9406  O12 POPEc 420      66.057  20.222  18.290  1.00  0.00           O
ATOM   9407  C1  POPEc 420      69.217  20.132  20.410  1.00  0.00           C
ATOM   9410  C2  POPEc 420      69.437  19.692  21.900  1.00  0.00           C
ATOM   9412  O21 POPEc 420      70.657  20.162  22.500  1.00  0.00           O
ATOM   9413  C21 POPEc 420      71.797  19.862  21.920  1.00  0.00           C
ATOM   9414  O22 POPEc 420      71.947  19.412  20.800  1.00  0.00           O
ATOM   9415  C22 POPEc 420      72.957  20.122  22.860  1.00  0.00           C
ATOM   9418  C3  POPEc 420      69.217  18.172  22.170  1.00  0.00           C
ATOM   9421  O31 POPEc 420      68.867  17.962  23.550  1.00  0.00           O
ATOM   9422  C31 POPEc 420      67.677  17.402  23.780  1.00  0.00           C
ATOM   9423  O32 POPEc 420      67.097  16.612  23.060  1.00  0.00           O
ATOM   9424  C32 POPEc 420      67.047  18.172  24.960  1.00  0.00           C
ATOM   9427  C23 POPEc 420      73.637  18.802  23.280  1.00  0.00           C
ATOM   9430  C24 POPEc 420      73.367  18.422  24.740  1.00  0.00           C
ATOM   9433  C25 POPEc 420      71.897  18.212  25.110  1.00  0.00           C
ATOM   9436  C26 POPEc 420      71.687  18.152  26.630  1.00  0.00           C
ATOM   9439  C27 POPEc 420      70.227  17.942  27.040  1.00  0.00           C
ATOM   9442  C28 POPEc 420      69.907  18.352  28.490  1.00  0.00           C
ATOM   9445  C29 POPEc 420      70.697  17.592  29.530  1.00  0.00           C
ATOM   9447 0C21 POPEc 420      70.397  17.482  30.830  1.00  0.00           C
ATOM   9449 1C21 POPEc 420      69.207  18.072  31.540  1.00  0.00           C
ATOM   9452 2C21 POPEc 420      68.997  17.492  32.960  1.00  0.00           C
ATOM   9455 3C21 POPEc 420      70.077  17.902  33.970  1.00  0.00           C
ATOM   9458 4C21 POPEc 420      70.157  17.012  35.220  1.00  0.00           C
ATOM   9461 5C21 POPEc 420      68.937  17.102  36.150  1.00  0.00           C
ATOM   9464 6C21 POPEc 420      69.147  16.282  37.440  1.00  0.00           C
ATOM   9467 7C21 POPEc 420      67.917  16.282  38.350  1.00  0.00           C
ATOM   9470 8C21 POPEc 420      68.057  15.342  39.560  1.00  0.00           C
ATOM   9474  C33 POPEc 420      66.457  17.332  26.110  1.00  0.00           C
ATOM   9477  C34 POPEc 420      65.487  18.232  26.890  1.00  0.00           C
ATOM   9480  C35 POPEc 420      64.847  17.662  28.160  1.00  0.00           C
ATOM   9483  C36 POPEc 420      63.327  17.892  28.200  1.00  0.00           C
ATOM   9486  C37 POPEc 420      62.767  17.642  29.600  1.00  0.00           C
ATOM   9489  C38 POPEc 420      62.757  18.892  30.480  1.00  0.00           C
ATOM   9492  C39 POPEc 420      63.497  18.772  31.830  1.00  0.00           C
ATOM   9495 0C31 POPEc 420      63.247  17.462  32.590  1.00  0.00           C
ATOM   9498 1C31 POPEc 420      63.717  17.542  34.050  1.00  0.00           C
ATOM   9501 2C31 POPEc 420      63.627  16.192  34.770  1.00  0.00           C
ATOM   9504 3C31 POPEc 420      64.097  16.252  36.220  1.00  0.00           C
ATOM   9507 4C31 POPEc 420      63.167  17.072  37.120  1.00  0.00           C
ATOM   9510 5C31 POPEc 420      63.647  17.142  38.580  1.00  0.00           C
ATOM   9513 6C31 POPEc 420      62.817  18.112  39.420  1.00  0.00           C
ATOM   9517  NH3 POPEd 421      66.057  15.672  19.250  1.00  0.00           N
ATOM   9521  C12 POPEd 421      66.117  15.222  17.820  1.00  0.00           C
ATOM   9524  C11 POPEd 421      67.437  14.482  17.550  1.00  0.00           C
ATOM   9527  P   POPEd 421      68.577  12.172  17.920  1.00  0.00           P
ATOM   9528  O13 POPEd 421      68.167  11.482  16.690  1.00  0.00           O
ATOM   9529  O14 POPEd 421      69.907  12.812  17.920  1.00  0.00           O
ATOM   9530  O11 POPEd 421      68.567  11.142  19.140  1.00  0.00           O
ATOM   9531  O12 POPEd 421      67.497  13.272  18.330  1.00  0.00           O
ATOM   9532  C1  POPEd 421      67.577  11.202  20.170  1.00  0.00           C
ATOM   9535  C2  POPEd 421      68.187  11.602  21.550  1.00  0.00           C
ATOM   9537  O21 POPEd 421      67.267  11.202  22.590  1.00  0.00           O
ATOM   9538  C21 POPEd 421      67.567  10.032  23.160  1.00  0.00           C
ATOM   9539  O22 POPEd 421      68.447   9.282  22.790  1.00  0.00           O
ATOM   9540  C22 POPEd 421      66.587   9.742  24.300  1.00  0.00           C
ATOM   9543  C3  POPEd 421      68.497  13.122  21.680  1.00  0.00           C
ATOM   9546  O31 POPEd 421      69.657  13.362  22.520  1.00  0.00           O
ATOM   9547  C31 POPEd 421      69.497  13.972  23.690  1.00  0.00           C
ATOM   9548  O32 POPEd 421      68.437  14.362  24.160  1.00  0.00           O
ATOM   9549  C32 POPEd 421      70.857  14.062  24.410  1.00  0.00           C
ATOM   9552  C23 POPEd 421      67.247   9.142  25.580  1.00  0.00           C
ATOM   9555  C24 POPEd 421      66.287   9.232  26.770  1.00  0.00           C
ATOM   9558  C25 POPEd 421      66.987   8.952  28.110  1.00  0.00           C
ATOM   9561  C26 POPEd 421      66.227   9.542  29.310  1.00  0.00           C
ATOM   9564  C27 POPEd 421      66.837   9.082  30.650  1.00  0.00           C
ATOM   9567  C28 POPEd 421      66.167   9.762  31.859  1.00  0.00           C
ATOM   9570  C29 POPEd 421      66.787   9.302  33.160  1.00  0.00           C
ATOM   9572 0C21 POPEd 421      66.167   9.122  34.340  1.00  0.00           C
ATOM   9574 1C21 POPEd 421      64.697   9.332  34.630  1.00  0.00           C
ATOM   9577 2C21 POPEd 421      64.387  10.642  35.390  1.00  0.00           C
ATOM   9580 3C21 POPEd 421      64.947  10.712  36.830  1.00  0.00           C
ATOM   9583 4C21 POPEd 421      64.467  11.992  37.530  1.00  0.00           C
ATOM   9586 5C21 POPEd 421      65.237  12.372  38.810  1.00  0.00           C
ATOM   9589 6C21 POPEd 421      65.007  11.422  40.000  1.00  0.00           C
ATOM   9592 7C21 POPEd 421      65.437  12.062  41.329  1.00  0.00           C
ATOM   9595 8C21 POPEd 421      65.337  11.132  42.540  1.00  0.00           C
ATOM   9599  C33 POPEd 421      70.717  13.782  25.930  1.00  0.00           C
ATOM   9602  C34 POPEd 421      72.017  13.762  26.740  1.00  0.00           C
ATOM   9605  C35 POPEd 421      71.747  13.232  28.160  1.00  0.00           C
ATOM   9608  C36 POPEd 421      73.017  13.002  28.970  1.00  0.00           C
ATOM   9611  C37 POPEd 421      72.727  12.592  30.420  1.00  0.00           C
ATOM   9614  C38 POPEd 421      73.917  12.832  31.360  1.00  0.00           C
ATOM   9617  C39 POPEd 421      73.487  13.062  32.810  1.00  0.00           C
ATOM   9620 0C31 POPEd 421      73.017  11.792  33.530  1.00  0.00           C
ATOM   9623 1C31 POPEd 421      72.127  12.142  34.730  1.00  0.00           C
ATOM   9626 2C31 POPEd 421      71.887  10.962  35.690  1.00  0.00           C
ATOM   9629 3C31 POPEd 421      70.937  11.352  36.840  1.00  0.00           C
ATOM   9632 4C31 POPEd 421      70.857  10.302  37.950  1.00  0.00           C
ATOM   9635 5C31 POPEd 421      69.897  10.712  39.070  1.00  0.00           C
ATOM   9638 6C31 POPEd 421      69.907   9.752  40.260  1.00  0.00           C
ATOM   9642  NH3 POPEe 422      65.117  62.022  20.680  1.00  0.00           N
ATOM   9646  C12 POPEe 422      65.757  63.142  19.920  1.00  0.00           C
ATOM   9649  C11 POPEe 422      67.277  62.942  19.860  1.00  0.00           C
ATOM   9652  P   POPEe 422      68.617  65.222  19.530  1.00  0.00           P
ATOM   9653  O13 POPEe 422      70.007  64.912  19.910  1.00  0.00           O
ATOM   9654  O14 POPEe 422      68.407  66.332  18.570  1.00  0.00           O
ATOM   9655  O11 POPEe 422      67.787  65.582  20.830  1.00  0.00           O
ATOM   9656  O12 POPEe 422      67.867  63.942  19.030  1.00  0.00           O
ATOM   9657  C1  POPEe 422      68.247  65.272  22.140  1.00  0.00           C
ATOM   9660  C2  POPEe 422      69.147  66.402  22.710  1.00  0.00           C
ATOM   9662  O21 POPEe 422      69.467  66.122  24.090  1.00  0.00           O
ATOM   9663  C21 POPEe 422      70.277  65.102  24.330  1.00  0.00           C
ATOM   9664  O22 POPEe 422      70.887  64.452  23.500  1.00  0.00           O
ATOM   9665  C22 POPEe 422      70.157  64.782  25.820  1.00  0.00           C
ATOM   9668  C3  POPEe 422      68.417  67.782  22.610  1.00  0.00           C
ATOM   9671  O31 POPEe 422      68.027  68.282  23.900  1.00  0.00           O
ATOM   9672  C31 POPEe 422      66.907  67.782  24.360  1.00  0.00           C
ATOM   9673  O32 POPEe 422      65.957  67.382  23.680  1.00  0.00           O
ATOM   9674  C32 POPEe 422      66.987  67.662  25.880  1.00  0.00           C
ATOM   9677  C23 POPEe 422      71.497  64.682  26.580  1.00  0.00           C
ATOM   9680  C24 POPEe 422      71.627  65.682  27.730  1.00  0.00           C
ATOM   9683  C25 POPEe 422      72.817  65.382  28.640  1.00  0.00           C
ATOM   9686  C26 POPEe 422      72.527  64.322  29.710  1.00  0.00           C
ATOM   9689  C27 POPEe 422      73.727  64.062  30.630  1.00  0.00           C
ATOM   9692  C28 POPEe 422      73.447  62.962  31.660  1.00  0.00           C
ATOM   9695  C29 POPEe 422      74.667  62.602  32.480  1.00  0.00           C
ATOM   9697 0C21 POPEe 422      74.847  62.862  33.790  1.00  0.00           C
ATOM   9699 1C21 POPEe 422      73.897  63.612  34.700  1.00  0.00           C
ATOM   9702 2C21 POPEe 422      72.987  62.662  35.510  1.00  0.00           C
ATOM   9705 3C21 POPEe 422      72.437  63.322  36.789  1.00  0.00           C
ATOM   9708 4C21 POPEe 422      71.857  62.312  37.790  1.00  0.00           C
ATOM   9711 5C21 POPEe 422      71.237  63.002  39.020  1.00  0.00           C
ATOM   9714 6C21 POPEe 422      70.847  62.012  40.130  1.00  0.00           C
ATOM   9717 7C21 POPEe 422      70.127  62.682  41.310  1.00  0.00           C
ATOM   9720 8C21 POPEe 422      69.867  61.752  42.500  1.00  0.00           C
ATOM   9724  C33 POPEe 422      66.267  66.422  26.460  1.00  0.00           C
ATOM   9727  C34 POPEe 422      66.827  65.982  27.820  1.00  0.00           C
ATOM   9730  C35 POPEe 422      65.767  65.422  28.780  1.00  0.00           C
ATOM   9733  C36 POPEe 422      64.837  64.402  28.120  1.00  0.00           C
ATOM   9736  C37 POPEe 422      63.907  63.722  29.130  1.00  0.00           C
ATOM   9739  C38 POPEe 422      62.997  62.692  28.460  1.00  0.00           C
ATOM   9742  C39 POPEe 422      63.627  61.312  28.240  1.00  0.00           C
ATOM   9745 0C31 POPEe 422      62.557  60.292  27.820  1.00  0.00           C
ATOM   9748 1C31 POPEe 422      63.107  58.912  27.410  1.00  0.00           C
ATOM   9751 2C31 POPEe 422      62.987  57.852  28.500  1.00  0.00           C
ATOM   9754 3C31 POPEe 422      63.867  58.192  29.710  1.00  0.00           C
ATOM   9757 4C31 POPEe 422      63.907  57.042  30.710  1.00  0.00           C
ATOM   9760 5C31 POPEe 422      64.707  57.392  31.970  1.00  0.00           C
ATOM   9763 6C31 POPEe 422      64.817  56.222  32.940  1.00  0.00           C
ATOM   9767  NH3 POPEf 423      43.967  44.442  18.120  1.00  0.00           N
ATOM   9771  C12 POPEf 423      44.577  43.772  19.330  1.00  0.00           C
ATOM   9774  C11 POPEf 423      43.517  43.562  20.420  1.00  0.00           C
ATOM   9777  P   POPEf 423      41.487  41.902  20.740  1.00  0.00           P
ATOM   9778  O13 POPEf 423      40.197  42.612  20.820  1.00  0.00           O
ATOM   9779  O14 POPEf 423      41.397  40.562  20.140  1.00  0.00           O
ATOM   9780  O11 POPEf 423      42.077  41.732  22.180  1.00  0.00           O
ATOM   9781  O12 POPEf 423      42.447  42.802  19.870  1.00  0.00           O
ATOM   9782  C1  POPEf 423      41.617  42.572  23.240  1.00  0.00           C
ATOM   9785  C2  POPEf 423      41.467  41.742  24.540  1.00  0.00           C
ATOM   9787  O21 POPEf 423      40.077  41.592  24.890  1.00  0.00           O
ATOM   9788  C21 POPEf 423      39.387  40.682  24.220  1.00  0.00           C
ATOM   9789  O22 POPEf 423      39.817  39.902  23.390  1.00  0.00           O
ATOM   9790  C22 POPEf 423      37.987  40.632  24.810  1.00  0.00           C
ATOM   9793  C3  POPEf 423      42.227  42.482  25.670  1.00  0.00           C
ATOM   9796  O31 POPEf 423      42.127  41.822  26.940  1.00  0.00           O
ATOM   9797  C31 POPEf 423      41.137  42.212  27.730  1.00  0.00           C
ATOM   9798  O32 POPEf 423      40.317  43.082  27.510  1.00  0.00           O
ATOM   9799  C32 POPEf 423      41.237  41.352  28.990  1.00  0.00           C
ATOM   9802  C23 POPEf 423      37.937  39.612  25.970  1.00  0.00           C
ATOM   9805  C24 POPEf 423      36.887  39.942  27.030  1.00  0.00           C
ATOM   9808  C25 POPEf 423      35.467  40.082  26.470  1.00  0.00           C
ATOM   9811  C26 POPEf 423      34.457  40.442  27.560  1.00  0.00           C
ATOM   9814  C27 POPEf 423      33.357  41.372  27.040  1.00  0.00           C
ATOM   9817  C28 POPEf 423      32.507  41.952  28.180  1.00  0.00           C
ATOM   9820  C29 POPEf 423      31.557  43.002  27.650  1.00  0.00           C
ATOM   9822 0C21 POPEf 423      31.427  44.262  28.080  1.00  0.00           C
ATOM   9824 1C21 POPEf 423      32.197  44.882  29.220  1.00  0.00           C
ATOM   9827 2C21 POPEf 423      31.817  44.252  30.570  1.00  0.00           C
ATOM   9830 3C21 POPEf 423      30.437  44.652  31.100  1.00  0.00           C
ATOM   9833 4C21 POPEf 423      30.197  44.022  32.470  1.00  0.00           C
ATOM   9836 5C21 POPEf 423      29.007  44.592  33.239  1.00  0.00           C
ATOM   9839 6C21 POPEf 423      28.867  43.942  34.620  1.00  0.00           C
ATOM   9842 7C21 POPEf 423      27.937  44.722  35.550  1.00  0.00           C
ATOM   9845 8C21 POPEf 423      27.877  44.122  36.960  1.00  0.00           C
ATOM   9849  C33 POPEf 423      40.067  41.512  29.990  1.00  0.00           C
ATOM   9852  C34 POPEf 423      39.747  40.152  30.609  1.00  0.00           C
ATOM   9855  C35 POPEf 423      38.647  40.142  31.680  1.00  0.00           C
ATOM   9858  C36 POPEf 423      39.097  40.722  33.030  1.00  0.00           C
ATOM   9861  C37 POPEf 423      37.967  40.662  34.060  1.00  0.00           C
ATOM   9864  C38 POPEf 423      38.297  41.372  35.380  1.00  0.00           C
ATOM   9867  C39 POPEf 423      37.117  41.382  36.380  1.00  0.00           C
ATOM   9870 0C31 POPEf 423      36.727  39.992  36.890  1.00  0.00           C
ATOM   9873 1C31 POPEf 423      35.617  40.042  37.940  1.00  0.00           C
ATOM   9876 2C31 POPEf 423      35.367  38.672  38.590  1.00  0.00           C
ATOM   9879 3C31 POPEf 423      34.377  38.742  39.760  1.00  0.00           C
ATOM   9882 4C31 POPEf 423      34.267  37.402  40.490  1.00  0.00           C
ATOM   9885 5C31 POPEf 423      33.597  37.512  41.859  1.00  0.00           C
ATOM   9888 6C31 POPEf 423      33.767  36.262  42.710  1.00  0.00           C
ATOM   9892  NH3 POPEg 424      42.517 131.776  62.550  1.00  0.00           N
ATOM   9896  C12 POPEg 424      43.717 131.286  61.760  1.00  0.00           C
ATOM   9899  C11 POPEg 424      45.027 131.406  62.550  1.00  0.00           C
ATOM   9902  P   POPEg 424      47.327 130.216  62.899  1.00  0.00           P
ATOM   9903  O13 POPEg 424      47.507 128.746  63.030  1.00  0.00           O
ATOM   9904  O14 POPEg 424      47.317 131.026  64.120  1.00  0.00           O
ATOM   9905  O11 POPEg 424      48.417 130.796  61.910  1.00  0.00           O
ATOM   9906  O12 POPEg 424      45.997 130.466  62.070  1.00  0.00           O
ATOM   9907  C1  POPEg 424      49.227 129.926  61.120  1.00  0.00           C
ATOM   9910  C2  POPEg 424      48.417 129.506  59.870  1.00  0.00           C
ATOM   9912  O21 POPEg 424      49.057 128.516  59.050  1.00  0.00           O
ATOM   9913  C21 POPEg 424      50.197 128.776  58.430  1.00  0.00           C
ATOM   9914  O22 POPEg 424      50.977 129.666  58.670  1.00  0.00           O
ATOM   9915  C22 POPEg 424      50.257 127.766  57.280  1.00  0.00           C
ATOM   9918  C3  POPEg 424      47.927 130.806  59.130  1.00  0.00           C
ATOM   9921  O31 POPEg 424      47.747 130.726  57.710  1.00  0.00           O
ATOM   9922  C31 POPEg 424      47.117 129.736  57.080  1.00  0.00           C
ATOM   9923  O32 POPEg 424      47.457 129.386  55.960  1.00  0.00           O
ATOM   9924  C32 POPEg 424      45.877 129.166  57.790  1.00  0.00           C
ATOM   9927  C23 POPEg 424      51.357 127.996  56.240  1.00  0.00           C
ATOM   9930  C24 POPEg 424      51.057 127.136  55.010  1.00  0.00           C
ATOM   9933  C25 POPEg 424      52.157 127.116  53.960  1.00  0.00           C
ATOM   9936  C26 POPEg 424      52.417 128.476  53.290  1.00  0.00           C
ATOM   9939  C27 POPEg 424      53.527 128.366  52.240  1.00  0.00           C
ATOM   9942  C28 POPEg 424      53.777 129.696  51.530  1.00  0.00           C
ATOM   9945  C29 POPEg 424      54.727 129.566  50.370  1.00  0.00           C
ATOM   9947 0C21 POPEg 424      54.707 130.326  49.260  1.00  0.00           C
ATOM   9949 1C21 POPEg 424      53.797 131.516  49.050  1.00  0.00           C
ATOM   9952 2C21 POPEg 424      54.557 132.696  48.420  1.00  0.00           C
ATOM   9955 3C21 POPEg 424      53.887 134.056  48.690  1.00  0.00           C
ATOM   9958 4C21 POPEg 424      54.817 135.226  48.340  1.00  0.00           C
ATOM   9961 5C21 POPEg 424      54.427 136.546  49.010  1.00  0.00           C
ATOM   9964 6C21 POPEg 424      53.287 137.286  48.310  1.00  0.00           C
ATOM   9967 7C21 POPEg 424      52.907 138.566  49.070  1.00  0.00           C
ATOM   9970 8C21 POPEg 424      52.027 139.516  48.260  1.00  0.00           C
ATOM   9974  C33 POPEg 424      45.847 127.616  57.870  1.00  0.00           C
ATOM   9977  C34 POPEg 424      45.897 126.936  56.500  1.00  0.00           C
ATOM   9980  C35 POPEg 424      45.607 125.426  56.490  1.00  0.00           C
ATOM   9983  C36 POPEg 424      45.747 124.856  55.079  1.00  0.00           C
ATOM   9986  C37 POPEg 424      45.677 123.326  55.020  1.00  0.00           C
ATOM   9989  C38 POPEg 424      45.767 122.786  53.580  1.00  0.00           C
ATOM   9992  C39 POPEg 424      46.377 121.386  53.490  1.00  0.00           C
ATOM   9995 0C31 POPEg 424      46.307 120.806  52.070  1.00  0.00           C
ATOM   9998 1C31 POPEg 424      47.267 119.626  51.850  1.00  0.00           C
ATOM  10001 2C31 POPEg 424      47.137 118.976  50.460  1.00  0.00           C
ATOM  10004 3C31 POPEg 424      45.947 118.006  50.370  1.00  0.00           C
ATOM  10007 4C31 POPEg 424      45.857 117.252  49.040  1.00  0.00           C
ATOM  10010 5C31 POPEg 424      44.797 116.132  49.079  1.00  0.00           C
ATOM  10013 6C31 POPEg 424      44.697 115.332  47.780  1.00  0.00           C
ATOM  10017  NH3 POPEh 425      28.737 119.366  63.899  1.00  0.00           N
ATOM  10021  C12 POPEh 425      28.817 118.356  62.790  1.00  0.00           C
ATOM  10024  C11 POPEh 425      30.197 117.706  62.639  1.00  0.00           C
ATOM  10027  P   POPEh 425      29.547 115.352  61.590  1.00  0.00           P
ATOM  10028  O13 POPEh 425      28.947 115.072  62.920  1.00  0.00           O
ATOM  10029  O14 POPEh 425      30.487 114.332  61.060  1.00  0.00           O
ATOM  10030  O11 POPEh 425      28.327 115.512  60.600  1.00  0.00           O
ATOM  10031  O12 POPEh 425      30.197 116.792  61.550  1.00  0.00           O
ATOM  10032  C1  POPEh 425      28.487 116.142  59.320  1.00  0.00           C
ATOM  10035  C2  POPEh 425      28.727 115.092  58.190  1.00  0.00           C
ATOM  10037  O21 POPEh 425      29.407 115.702  57.080  1.00  0.00           O
ATOM  10038  C21 POPEh 425      28.807 116.692  56.430  1.00  0.00           C
ATOM  10039  O22 POPEh 425      27.667 117.062  56.570  1.00  0.00           O
ATOM  10040  C22 POPEh 425      29.787 117.352  55.469  1.00  0.00           C
ATOM  10043  C3  POPEh 425      27.427 114.272  57.840  1.00  0.00           C
ATOM  10046  O31 POPEh 425      26.937 114.392  56.490  1.00  0.00           O
ATOM  10047  C31 POPEh 425      27.437 113.552  55.600  1.00  0.00           C
ATOM  10048  O32 POPEh 425      28.257 112.682  55.820  1.00  0.00           O
ATOM  10049  C32 POPEh 425      26.787 113.822  54.240  1.00  0.00           C
ATOM  10052  C23 POPEh 425      29.167 117.526  54.070  1.00  0.00           C
ATOM  10055  C24 POPEh 425      30.177 118.146  53.109  1.00  0.00           C
ATOM  10058  C25 POPEh 425      29.527 118.706  51.840  1.00  0.00           C
ATOM  10061  C26 POPEh 425      30.507 119.636  51.120  1.00  0.00           C
ATOM  10064  C27 POPEh 425      29.877 120.496  50.020  1.00  0.00           C
ATOM  10067  C28 POPEh 425      30.607 121.846  49.860  1.00  0.00           C
ATOM  10070  C29 POPEh 425      32.097 121.696  49.710  1.00  0.00           C
ATOM  10072 0C21 POPEh 425      32.817 121.846  48.580  1.00  0.00           C
ATOM  10074 1C21 POPEh 425      32.277 122.166  47.210  1.00  0.00           C
ATOM  10077 2C21 POPEh 425      32.407 120.946  46.270  1.00  0.00           C
ATOM  10080 3C21 POPEh 425      33.867 120.486  46.120  1.00  0.00           C
ATOM  10083 4C21 POPEh 425      34.097 119.506  44.960  1.00  0.00           C
ATOM  10086 5C21 POPEh 425      35.597 119.336  44.710  1.00  0.00           C
ATOM  10089 6C21 POPEh 425      35.927 118.296  43.630  1.00  0.00           C
ATOM  10092 7C21 POPEh 425      37.437 118.156  43.410  1.00  0.00           C
ATOM  10095 8C21 POPEh 425      37.797 117.102  42.370  1.00  0.00           C
ATOM  10099  C33 POPEh 425      27.737 113.492  53.060  1.00  0.00           C
ATOM  10102  C34 POPEh 425      27.067 113.662  51.680  1.00  0.00           C
ATOM  10105  C35 POPEh 425      26.567 115.092  51.410  1.00  0.00           C
ATOM  10108  C36 POPEh 425      26.067 115.292  49.980  1.00  0.00           C
ATOM  10111  C37 POPEh 425      25.427 116.672  49.760  1.00  0.00           C
ATOM  10114  C38 POPEh 425      24.797 116.842  48.370  1.00  0.00           C
ATOM  10117  C39 POPEh 425      25.767 117.312  47.280  1.00  0.00           C
ATOM  10120 0C31 POPEh 425      26.067 118.816  47.350  1.00  0.00           C
ATOM  10123 1C31 POPEh 425      26.957 119.276  46.180  1.00  0.00           C
ATOM  10126 2C31 POPEh 425      27.267 120.776  46.220  1.00  0.00           C
ATOM  10129 3C31 POPEh 425      28.167 121.186  45.040  1.00  0.00           C
ATOM  10132 4C31 POPEh 425      28.757 122.596  45.180  1.00  0.00           C
ATOM  10135 5C31 POPEh 425      29.827 122.856  44.100  1.00  0.00           C
ATOM  10138 6C31 POPEh 425      30.657 124.116  44.320  1.00  0.00           C
ATOM  10142  NH3 POPEi 426      14.207  46.472  22.220  1.00  0.00           N
ATOM  10146  C12 POPEi 426      14.097  46.412  20.720  1.00  0.00           C
ATOM  10149  C11 POPEi 426      12.727  45.812  20.330  1.00  0.00           C
ATOM  10152  P   POPEi 426      10.477  46.172  21.720  1.00  0.00           P
ATOM  10153  O13 POPEi 426       9.567  45.302  20.930  1.00  0.00           O
ATOM  10154  O14 POPEi 426       9.857  47.422  22.200  1.00  0.00           O
ATOM  10155  O11 POPEi 426      11.217  45.402  22.900  1.00  0.00           O
ATOM  10156  O12 POPEi 426      11.677  46.632  20.820  1.00  0.00           O
ATOM  10157  C1  POPEi 426      11.447  46.032  24.170  1.00  0.00           C
ATOM  10160  C2  POPEi 426      11.647  45.002  25.310  1.00  0.00           C
ATOM  10162  O21 POPEi 426      12.437  45.562  26.380  1.00  0.00           O
ATOM  10163  C21 POPEi 426      11.797  46.352  27.230  1.00  0.00           C
ATOM  10164  O22 POPEi 426      10.637  46.702  27.140  1.00  0.00           O
ATOM  10165  C22 POPEi 426      12.717  46.652  28.440  1.00  0.00           C
ATOM  10168  C3  POPEi 426      12.367  43.712  24.810  1.00  0.00           C
ATOM  10171  O31 POPEi 426      13.047  43.022  25.880  1.00  0.00           O
ATOM  10172  C31 POPEi 426      12.447  41.932  26.330  1.00  0.00           C
ATOM  10173  O32 POPEi 426      12.727  40.802  25.980  1.00  0.00           O
ATOM  10174  C32 POPEi 426      11.367  42.312  27.340  1.00  0.00           C
ATOM  10177  C23 POPEi 426      12.287  45.912  29.740  1.00  0.00           C
ATOM  10180  C24 POPEi 426      13.287  46.032  30.910  1.00  0.00           C
ATOM  10183  C25 POPEi 426      13.187  44.862  31.920  1.00  0.00           C
ATOM  10186  C26 POPEi 426      12.717  45.212  33.350  1.00  0.00           C
ATOM  10189  C27 POPEi 426      13.847  45.642  34.300  1.00  0.00           C
ATOM  10192  C28 POPEi 426      13.447  45.592  35.790  1.00  0.00           C
ATOM  10195  C29 POPEi 426      14.537  46.152  36.680  1.00  0.00           C
ATOM  10197 0C21 POPEi 426      14.807  45.822  37.950  1.00  0.00           C
ATOM  10199 1C21 POPEi 426      14.107  44.802  38.820  1.00  0.00           C
ATOM  10202 2C21 POPEi 426      15.097  43.752  39.330  1.00  0.00           C
ATOM  10205 3C21 POPEi 426      14.437  42.712  40.250  1.00  0.00           C
ATOM  10208 4C21 POPEi 426      15.117  41.332  40.170  1.00  0.00           C
ATOM  10211 5C21 POPEi 426      16.607  41.312  40.550  1.00  0.00           C
ATOM  10214 6C21 POPEi 426      16.887  41.642  42.020  1.00  0.00           C
ATOM  10217 7C21 POPEi 426      18.317  41.272  42.430  1.00  0.00           C
ATOM  10220 8C21 POPEi 426      18.627  41.532  43.899  1.00  0.00           C
ATOM  10224  C33 POPEi 426      11.137  41.252  28.450  1.00  0.00           C
ATOM  10227  C34 POPEi 426      10.607  41.912  29.730  1.00  0.00           C
ATOM  10230  C35 POPEi 426      10.567  40.962  30.940  1.00  0.00           C
ATOM  10233  C36 POPEi 426       9.337  40.052  30.940  1.00  0.00           C
ATOM  10236  C37 POPEi 426       9.427  38.972  32.030  1.00  0.00           C
ATOM  10239  C38 POPEi 426       8.197  38.052  32.010  1.00  0.00           C
ATOM  10242  C39 POPEi 426       8.317  36.822  32.910  1.00  0.00           C
ATOM  10245 0C31 POPEi 426       9.407  35.842  32.450  1.00  0.00           C
ATOM  10248 1C31 POPEi 426       9.397  34.532  33.250  1.00  0.00           C
ATOM  10251 2C31 POPEi 426      10.587  33.632  32.880  1.00  0.00           C
ATOM  10254 3C31 POPEi 426      10.697  32.402  33.780  1.00  0.00           C
ATOM  10257 4C31 POPEi 426      12.017  31.642  33.550  1.00  0.00           C
ATOM  10260 5C31 POPEi 426      12.137  30.382  34.420  1.00  0.00           C
ATOM  10263 6C31 POPEi 426      13.527  29.752  34.380  1.00  0.00           C
ATOM  10267  NH3 POPEj 427     119.047  14.882  21.590  1.00  0.00           N
ATOM  10271  C12 POPEj 427     117.837  14.022  21.400  1.00  0.00           C
ATOM  10274  C11 POPEj 427     116.717  14.782  20.660  1.00  0.00           C
ATOM  10277  P   POPEj 427     116.367  17.282  21.450  1.00  0.00           P
ATOM  10278  O13 POPEj 427     117.777  17.522  21.830  1.00  0.00           O
ATOM  10279  O14 POPEj 427     115.987  17.782  20.120  1.00  0.00           O
ATOM  10280  O11 POPEj 427     115.417  17.822  22.570  1.00  0.00           O
ATOM  10281  O12 POPEj 427     116.087  15.742  21.490  1.00  0.00           O
ATOM  10282  C1  POPEj 427     114.107  17.292  22.820  1.00  0.00           C
ATOM  10285  C2  POPEj 427     113.957  16.702  24.260  1.00  0.00           C
ATOM  10287  O21 POPEj 427     114.347  17.602  25.330  1.00  0.00           O
ATOM  10288  C21 POPEj 427     113.597  18.692  25.470  1.00  0.00           C
ATOM  10289  O22 POPEj 427     112.687  19.042  24.740  1.00  0.00           O
ATOM  10290  C22 POPEj 427     114.027  19.482  26.700  1.00  0.00           C
ATOM  10293  C3  POPEj 427     114.727  15.352  24.320  1.00  0.00           C
ATOM  10296  O31 POPEj 427     114.947  14.892  25.660  1.00  0.00           O
ATOM  10297  C31 POPEj 427     115.947  14.022  25.750  1.00  0.00           C
ATOM  10298  O32 POPEj 427     116.447  13.372  24.860  1.00  0.00           O
ATOM  10299  C32 POPEj 427     116.507  14.132  27.170  1.00  0.00           C
ATOM  10302  C23 POPEj 427     112.957  19.512  27.820  1.00  0.00           C
ATOM  10305  C24 POPEj 427     113.187  18.462  28.930  1.00  0.00           C
ATOM  10308  C25 POPEj 427     112.857  17.022  28.530  1.00  0.00           C
ATOM  10311  C26 POPEj 427     111.377  16.672  28.760  1.00  0.00           C
ATOM  10314  C27 POPEj 427     111.057  16.432  30.240  1.00  0.00           C
ATOM  10317  C28 POPEj 427     109.577  16.042  30.420  1.00  0.00           C
ATOM  10320  C29 POPEj 427     109.357  15.332  31.730  1.00  0.00           C
ATOM  10322 0C21 POPEj 427     108.457  15.622  32.670  1.00  0.00           C
ATOM  10324 1C21 POPEj 427     107.447  16.742  32.660  1.00  0.00           C
ATOM  10327 2C21 POPEj 427     107.047  17.092  34.100  1.00  0.00           C
ATOM  10330 3C21 POPEj 427     106.317  18.422  34.219  1.00  0.00           C
ATOM  10333 4C21 POPEj 427     106.007  18.732  35.690  1.00  0.00           C
ATOM  10336 5C21 POPEj 427     105.297  20.072  35.890  1.00  0.00           C
ATOM  10339 6C21 POPEj 427     104.777  20.232  37.320  1.00  0.00           C
ATOM  10342 7C21 POPEj 427     103.467  21.032  37.380  1.00  0.00           C
ATOM  10345 8C21 POPEj 427     102.857  21.052  38.780  1.00  0.00           C
ATOM  10349  C33 POPEj 427     117.737  15.052  27.180  1.00  0.00           C
ATOM  10352  C34 POPEj 427     118.317  15.202  28.590  1.00  0.00           C
ATOM  10355  C35 POPEj 427     119.177  14.002  29.000  1.00  0.00           C
ATOM  10358  C36 POPEj 427     120.097  14.352  30.180  1.00  0.00           C
ATOM  10361  C37 POPEj 427     121.007  13.172  30.550  1.00  0.00           C
ATOM  10364  C38 POPEj 427     122.277  13.622  31.280  1.00  0.00           C
ATOM  10367  C39 POPEj 427     123.307  12.502  31.470  1.00  0.00           C
ATOM  10370 0C31 POPEj 427     122.917  11.462  32.520  1.00  0.00           C
ATOM  10373 1C31 POPEj 427     123.997  10.382  32.640  1.00  0.00           C
ATOM  10376 2C31 POPEj 427     123.697   9.322  33.700  1.00  0.00           C
ATOM  10379 3C31 POPEj 427     123.667   9.832  35.149  1.00  0.00           C
ATOM  10382 4C31 POPEj 427     124.967  10.552  35.570  1.00  0.00           C
ATOM  10385 5C31 POPEj 427     125.497  10.082  36.930  1.00  0.00           C
ATOM  10388 6C31 POPEj 427     126.677  10.922  37.430  1.00  0.00           C
ATOM  10392  NH3 POPEk 428     106.287   0.592  65.240  1.00  0.00           N
ATOM  10396  C12 POPEk 428     106.147   1.892  65.990  1.00  0.00           C
ATOM  10399  C11 POPEk 428     105.287   2.912  65.210  1.00  0.00           C
ATOM  10402  P   POPEk 428     104.257   4.712  66.829  1.00  0.00           P
ATOM  10403  O13 POPEk 428     103.277   3.652  67.090  1.00  0.00           O
ATOM  10404  O14 POPEk 428     104.967   5.282  68.000  1.00  0.00           O
ATOM  10405  O11 POPEk 428     103.627   5.922  66.050  1.00  0.00           O
ATOM  10406  O12 POPEk 428     105.357   4.202  65.829  1.00  0.00           O
ATOM  10407  C1  POPEk 428     102.557   5.682  65.120  1.00  0.00           C
ATOM  10410  C2  POPEk 428     102.877   6.322  63.740  1.00  0.00           C
ATOM  10412  O21 POPEk 428     101.677   6.522  62.980  1.00  0.00           O
ATOM  10413  C21 POPEk 428     101.017   5.472  62.530  1.00  0.00           C
ATOM  10414  O22 POPEk 428     101.247   4.302  62.760  1.00  0.00           O
ATOM  10415  C22 POPEk 428      99.847   6.012  61.700  1.00  0.00           C
ATOM  10418  C3  POPEk 428     103.997   5.572  62.960  1.00  0.00           C
ATOM  10421  O31 POPEk 428     104.207   6.212  61.690  1.00  0.00           O
ATOM  10422  C31 POPEk 428     104.857   5.442  60.820  1.00  0.00           C
ATOM  10423  O32 POPEk 428     105.237   4.292  61.030  1.00  0.00           O
ATOM  10424  C32 POPEk 428     105.107   6.192  59.520  1.00  0.00           C
ATOM  10427  C23 POPEk 428      99.017   4.942  60.950  1.00  0.00           C
ATOM  10430  C24 POPEk 428      97.617   5.472  60.579  1.00  0.00           C
ATOM  10433  C25 POPEk 428      97.607   6.702  59.650  1.00  0.00           C
ATOM  10436  C26 POPEk 428      97.387   6.342  58.170  1.00  0.00           C
ATOM  10439  C27 POPEk 428      97.357   7.602  57.280  1.00  0.00           C
ATOM  10442  C28 POPEk 428      96.887   7.372  55.820  1.00  0.00           C
ATOM  10445  C29 POPEk 428      95.457   6.902  55.730  1.00  0.00           C
ATOM  10447 0C21 POPEk 428      94.857   6.372  54.650  1.00  0.00           C
ATOM  10449 1C21 POPEk 428      95.457   6.192  53.270  1.00  0.00           C
ATOM  10452 2C21 POPEk 428      94.457   6.642  52.180  1.00  0.00           C
ATOM  10455 3C21 POPEk 428      94.927   6.282  50.760  1.00  0.00           C
ATOM  10458 4C21 POPEk 428      93.837   6.532  49.700  1.00  0.00           C
ATOM  10461 5C21 POPEk 428      94.167   5.852  48.370  1.00  0.00           C
ATOM  10464 6C21 POPEk 428      93.177   6.252  47.260  1.00  0.00           C
ATOM  10467 7C21 POPEk 428      93.637   5.782  45.870  1.00  0.00           C
ATOM  10470 8C21 POPEk 428      92.987   6.582  44.740  1.00  0.00           C
ATOM  10474  C33 POPEk 428     105.577   5.242  58.390  1.00  0.00           C
ATOM  10477  C34 POPEk 428     105.887   5.982  57.090  1.00  0.00           C
ATOM  10480  C35 POPEk 428     106.177   5.062  55.890  1.00  0.00           C
ATOM  10483  C36 POPEk 428     104.977   4.222  55.460  1.00  0.00           C
ATOM  10486  C37 POPEk 428     105.067   3.772  54.000  1.00  0.00           C
ATOM  10489  C38 POPEk 428     103.807   3.042  53.510  1.00  0.00           C
ATOM  10492  C39 POPEk 428     103.617   3.182  51.989  1.00  0.00           C
ATOM  10495 0C31 POPEk 428     102.747   2.072  51.380  1.00  0.00           C
ATOM  10498 1C31 POPEk 428     102.437   2.342  49.900  1.00  0.00           C
ATOM  10501 2C31 POPEk 428     101.557   1.262  49.260  1.00  0.00           C
ATOM  10504 3C31 POPEk 428     102.307  -0.018  48.920  1.00  0.00           C
ATOM  10507 4C31 POPEk 428     101.367  -1.208  48.660  1.00  0.00           C
ATOM  10510 5C31 POPEk 428     102.147  -2.508  48.440  1.00  0.00           C
ATOM  10513 6C31 POPEk 428     101.247  -3.748  48.360  1.00  0.00           C
ATOM  10517  NH3 POPEl 429      45.537 114.852  18.600  1.00  0.00           N
ATOM  10521  C12 POPEl 429      45.317 113.562  17.860  1.00  0.00           C
ATOM  10524  C11 POPEl 429      46.427 112.542  18.200  1.00  0.00           C
ATOM  10527  P   POPEl 429      46.967 110.002  17.580  1.00  0.00           P
ATOM  10528  O13 POPEl 429      46.887 109.082  18.730  1.00  0.00           O
ATOM  10529  O14 POPEl 429      46.527 109.492  16.270  1.00  0.00           O
ATOM  10530  O11 POPEl 429      48.387 110.692  17.520  1.00  0.00           O
ATOM  10531  O12 POPEl 429      45.997 111.232  17.880  1.00  0.00           O
ATOM  10532  C1  POPEl 429      49.507 110.102  18.180  1.00  0.00           C
ATOM  10535  C2  POPEl 429      49.597 110.562  19.660  1.00  0.00           C
ATOM  10537  O21 POPEl 429      49.627 111.982  19.630  1.00  0.00           O
ATOM  10538  C21 POPEl 429      48.997 112.802  20.460  1.00  0.00           C
ATOM  10539  O22 POPEl 429      48.757 113.972  20.160  1.00  0.00           O
ATOM  10540  C22 POPEl 429      48.537 112.222  21.800  1.00  0.00           C
ATOM  10543  C3  POPEl 429      50.847 109.992  20.400  1.00  0.00           C
ATOM  10546  O31 POPEl 429      50.507 109.562  21.750  1.00  0.00           O
ATOM  10547  C31 POPEl 429      51.217 110.102  22.740  1.00  0.00           C
ATOM  10548  O32 POPEl 429      52.097 110.942  22.600  1.00  0.00           O
ATOM  10549  C32 POPEl 429      50.737 109.542  24.090  1.00  0.00           C
ATOM  10552  C23 POPEl 429      49.207 112.992  22.960  1.00  0.00           C
ATOM  10555  C24 POPEl 429      48.467 112.842  24.290  1.00  0.00           C
ATOM  10558  C25 POPEl 429      48.977 113.812  25.360  1.00  0.00           C
ATOM  10561  C26 POPEl 429      48.167 113.722  26.660  1.00  0.00           C
ATOM  10564  C27 POPEl 429      48.437 114.882  27.630  1.00  0.00           C
ATOM  10567  C28 POPEl 429      47.557 114.802  28.890  1.00  0.00           C
ATOM  10570  C29 POPEl 429      47.677 116.082  29.680  1.00  0.00           C
ATOM  10572 0C21 POPEl 429      47.727 116.192  31.020  1.00  0.00           C
ATOM  10574 1C21 POPEl 429      47.597 115.082  32.020  1.00  0.00           C
ATOM  10577 2C21 POPEl 429      46.837 115.582  33.270  1.00  0.00           C
ATOM  10580 3C21 POPEl 429      46.797 114.562  34.410  1.00  0.00           C
ATOM  10583 4C21 POPEl 429      46.177 115.162  35.670  1.00  0.00           C
ATOM  10586 5C21 POPEl 429      46.437 114.352  36.940  1.00  0.00           C
ATOM  10589 6C21 POPEl 429      45.687 114.912  38.150  1.00  0.00           C
ATOM  10592 7C21 POPEl 429      46.057 114.232  39.470  1.00  0.00           C
ATOM  10595 8C21 POPEl 429      45.127 114.602  40.620  1.00  0.00           C
ATOM  10599  C33 POPEl 429      51.067 110.422  25.320  1.00  0.00           C
ATOM  10602  C34 POPEl 429      50.337 109.962  26.610  1.00  0.00           C
ATOM  10605  C35 POPEl 429      50.827 110.722  27.870  1.00  0.00           C
ATOM  10608  C36 POPEl 429      50.567 110.012  29.220  1.00  0.00           C
ATOM  10611  C37 POPEl 429      51.187 110.772  30.410  1.00  0.00           C
ATOM  10614  C38 POPEl 429      51.417 109.952  31.690  1.00  0.00           C
ATOM  10617  C39 POPEl 429      50.147 109.682  32.510  1.00  0.00           C
ATOM  10620 0C31 POPEl 429      50.437 109.282  33.970  1.00  0.00           C
ATOM  10623 1C31 POPEl 429      49.147 109.102  34.790  1.00  0.00           C
ATOM  10626 2C31 POPEl 429      49.367 109.002  36.320  1.00  0.00           C
ATOM  10629 3C31 POPEl 429      49.677 110.372  36.960  1.00  0.00           C
ATOM  10632 4C31 POPEl 429      49.677 110.362  38.500  1.00  0.00           C
ATOM  10635 5C31 POPEl 429      48.617 111.312  39.090  1.00  0.00           C
ATOM  10638 6C31 POPEl 429      48.717 111.482  40.609  1.00  0.00           C
ATOM  10642  NH3 POPEm 430      72.517  18.552  62.380  1.00  0.00           N
ATOM  10646  C12 POPEm 430      73.127  19.772  61.760  1.00  0.00           C
ATOM  10649  C11 POPEm 430      74.247  20.382  62.630  1.00  0.00           C
ATOM  10652  P   POPEm 430      75.757  18.362  63.420  1.00  0.00           P
ATOM  10653  O13 POPEm 430      77.227  18.272  63.499  1.00  0.00           O
ATOM  10654  O14 POPEm 430      74.957  18.432  64.660  1.00  0.00           O
ATOM  10655  O11 POPEm 430      75.097  17.302  62.450  1.00  0.00           O
ATOM  10656  O12 POPEm 430      75.487  19.672  62.570  1.00  0.00           O
ATOM  10657  C1  POPEm 430      75.807  16.482  61.510  1.00  0.00           C
ATOM  10660  C2  POPEm 430      75.957  17.162  60.110  1.00  0.00           C
ATOM  10662  O21 POPEm 430      75.177  16.562  59.050  1.00  0.00           O
ATOM  10663  C21 POPEm 430      73.857  16.692  59.140  1.00  0.00           C
ATOM  10664  O22 POPEm 430      73.237  17.042  60.130  1.00  0.00           O
ATOM  10665  C22 POPEm 430      73.197  16.322  57.800  1.00  0.00           C
ATOM  10668  C3  POPEm 430      77.457  17.212  59.670  1.00  0.00           C
ATOM  10671  O31 POPEm 430      77.597  17.942  58.440  1.00  0.00           O
ATOM  10672  C31 POPEm 430      78.127  19.152  58.500  1.00  0.00           C
ATOM  10673  O32 POPEm 430      78.657  19.662  59.470  1.00  0.00           O
ATOM  10674  C32 POPEm 430      77.967  19.842  57.140  1.00  0.00           C
ATOM  10677  C23 POPEm 430      72.287  17.442  57.230  1.00  0.00           C
ATOM  10680  C24 POPEm 430      71.607  17.042  55.900  1.00  0.00           C
ATOM  10683  C25 POPEm 430      70.887  18.222  55.230  1.00  0.00           C
ATOM  10686  C26 POPEm 430      70.387  17.922  53.810  1.00  0.00           C
ATOM  10689  C27 POPEm 430      69.917  19.182  53.060  1.00  0.00           C
ATOM  10692  C28 POPEm 430      69.787  18.992  51.530  1.00  0.00           C
ATOM  10695  C29 POPEm 430      69.607  20.322  50.830  1.00  0.00           C
ATOM  10697 0C21 POPEm 430      69.037  20.542  49.630  1.00  0.00           C
ATOM  10699 1C21 POPEm 430      68.447  19.512  48.700  1.00  0.00           C
ATOM  10702 2C21 POPEm 430      67.077  19.912  48.120  1.00  0.00           C
ATOM  10705 3C21 POPEm 430      67.107  21.162  47.220  1.00  0.00           C
ATOM  10708 4C21 POPEm 430      66.067  21.092  46.080  1.00  0.00           C
ATOM  10711 5C21 POPEm 430      65.787  22.442  45.390  1.00  0.00           C
ATOM  10714 6C21 POPEm 430      66.977  23.012  44.610  1.00  0.00           C
ATOM  10717 7C21 POPEm 430      66.617  24.352  43.930  1.00  0.00           C
ATOM  10720 8C21 POPEm 430      67.757  24.952  43.109  1.00  0.00           C
ATOM  10724  C33 POPEm 430      77.227  19.012  56.050  1.00  0.00           C
ATOM  10727  C34 POPEm 430      77.227  19.712  54.690  1.00  0.00           C
ATOM  10730  C35 POPEm 430      77.007  18.782  53.490  1.00  0.00           C
ATOM  10733  C36 POPEm 430      75.547  18.372  53.250  1.00  0.00           C
ATOM  10736  C37 POPEm 430      75.427  17.412  52.060  1.00  0.00           C
ATOM  10739  C38 POPEm 430      73.987  17.252  51.540  1.00  0.00           C
ATOM  10742  C39 POPEm 430      73.747  17.872  50.160  1.00  0.00           C
ATOM  10745 0C31 POPEm 430      74.347  17.032  49.020  1.00  0.00           C
ATOM  10748 1C31 POPEm 430      73.897  17.532  47.649  1.00  0.00           C
ATOM  10751 2C31 POPEm 430      74.207  16.572  46.490  1.00  0.00           C
ATOM  10754 3C31 POPEm 430      75.627  16.712  45.920  1.00  0.00           C
ATOM  10757 4C31 POPEm 430      75.787  15.932  44.610  1.00  0.00           C
ATOM  10760 5C31 POPEm 430      77.167  16.102  43.980  1.00  0.00           C
ATOM  10763 6C31 POPEm 430      77.307  15.382  42.630  1.00  0.00           C
ATOM  10767  NH3 POPEn 431      70.647  76.052  21.830  1.00  0.00           N
ATOM  10771  C12 POPEn 431      71.317  77.412  21.760  1.00  0.00           C
ATOM  10774  C11 POPEn 431      70.387  78.652  21.690  1.00  0.00           C
ATOM  10777  P   POPEn 431      70.527  81.152  22.570  1.00  0.00           P
ATOM  10778  O13 POPEn 431      69.707  81.892  21.590  1.00  0.00           O
ATOM  10779  O14 POPEn 431      69.917  80.792  23.860  1.00  0.00           O
ATOM  10780  O11 POPEn 431      71.767  82.102  22.870  1.00  0.00           O
ATOM  10781  O12 POPEn 431      71.167  79.852  21.870  1.00  0.00           O
ATOM  10782  C1  POPEn 431      72.967  81.612  23.480  1.00  0.00           C
ATOM  10785  C2  POPEn 431      73.227  82.302  24.840  1.00  0.00           C
ATOM  10787  O21 POPEn 431      74.587  82.002  25.230  1.00  0.00           O
ATOM  10788  C21 POPEn 431      75.327  83.032  25.620  1.00  0.00           C
ATOM  10789  O22 POPEn 431      74.937  84.192  25.720  1.00  0.00           O
ATOM  10790  C22 POPEn 431      76.767  82.582  25.880  1.00  0.00           C
ATOM  10793  C3  POPEn 431      72.217  81.842  25.930  1.00  0.00           C
ATOM  10796  O31 POPEn 431      72.557  82.322  27.250  1.00  0.00           O
ATOM  10797  C31 POPEn 431      72.047  83.492  27.620  1.00  0.00           C
ATOM  10798  O32 POPEn 431      71.277  84.162  26.950  1.00  0.00           O
ATOM  10799  C32 POPEn 431      72.537  83.872  29.010  1.00  0.00           C
ATOM  10802  C23 POPEn 431      76.867  81.622  27.080  1.00  0.00           C
ATOM  10805  C24 POPEn 431      78.247  80.992  27.280  1.00  0.00           C
ATOM  10808  C25 POPEn 431      78.287  80.072  28.510  1.00  0.00           C
ATOM  10811  C26 POPEn 431      78.577  80.842  29.810  1.00  0.00           C
ATOM  10814  C27 POPEn 431      78.677  79.932  31.040  1.00  0.00           C
ATOM  10817  C28 POPEn 431      79.127  80.652  32.330  1.00  0.00           C
ATOM  10820  C29 POPEn 431      80.477  81.302  32.160  1.00  0.00           C
ATOM  10822 0C21 POPEn 431      80.957  82.332  32.880  1.00  0.00           C
ATOM  10824 1C21 POPEn 431      80.297  82.952  34.079  1.00  0.00           C
ATOM  10827 2C21 POPEn 431      81.327  83.452  35.110  1.00  0.00           C
ATOM  10830 3C21 POPEn 431      82.437  82.432  35.430  1.00  0.00           C
ATOM  10833 4C21 POPEn 431      83.137  82.662  36.780  1.00  0.00           C
ATOM  10836 5C21 POPEn 431      82.257  82.232  37.960  1.00  0.00           C
ATOM  10839 6C21 POPEn 431      83.007  82.182  39.289  1.00  0.00           C
ATOM  10842 7C21 POPEn 431      82.107  81.712  40.440  1.00  0.00           C
ATOM  10845 8C21 POPEn 431      82.867  81.392  41.730  1.00  0.00           C
ATOM  10849  C33 POPEn 431      72.637  82.672  29.990  1.00  0.00           C
ATOM  10852  C34 POPEn 431      72.907  83.162  31.410  1.00  0.00           C
ATOM  10855  C35 POPEn 431      72.947  82.052  32.470  1.00  0.00           C
ATOM  10858  C36 POPEn 431      74.277  81.292  32.510  1.00  0.00           C
ATOM  10861  C37 POPEn 431      74.527  80.712  33.910  1.00  0.00           C
ATOM  10864  C38 POPEn 431      75.717  79.742  33.970  1.00  0.00           C
ATOM  10867  C39 POPEn 431      76.067  79.312  35.399  1.00  0.00           C
ATOM  10870 0C31 POPEn 431      74.867  78.752  36.180  1.00  0.00           C
ATOM  10873 1C31 POPEn 431      75.267  78.032  37.480  1.00  0.00           C
ATOM  10876 2C31 POPEn 431      74.077  77.612  38.350  1.00  0.00           C
ATOM  10879 3C31 POPEn 431      72.957  76.852  37.610  1.00  0.00           C
ATOM  10882 4C31 POPEn 431      73.427  75.562  36.920  1.00  0.00           C
ATOM  10885 5C31 POPEn 431      72.327  74.932  36.060  1.00  0.00           C
ATOM  10888 6C31 POPEn 431      72.777  73.662  35.340  1.00  0.00           C
ATOM  10892  NH3 POPEo 432      97.427 124.616  22.220  1.00  0.00           N
ATOM  10896  C12 POPEo 432      96.017 125.096  22.260  1.00  0.00           C
ATOM  10899  C11 POPEo 432      95.177 124.186  23.150  1.00  0.00           C
ATOM  10902  P   POPEo 432      93.287 123.066  21.760  1.00  0.00           P
ATOM  10903  O13 POPEo 432      91.997 123.586  21.240  1.00  0.00           O
ATOM  10904  O14 POPEo 432      94.317 122.636  20.800  1.00  0.00           O
ATOM  10905  O11 POPEo 432      93.047 122.016  22.920  1.00  0.00           O
ATOM  10906  O12 POPEo 432      93.847 124.256  22.660  1.00  0.00           O
ATOM  10907  C1  POPEo 432      92.047 121.016  22.820  1.00  0.00           C
ATOM  10910  C2  POPEo 432      92.127 120.046  24.030  1.00  0.00           C
ATOM  10912  O21 POPEo 432      91.697 120.756  25.220  1.00  0.00           O
ATOM  10913  C21 POPEo 432      91.287 119.976  26.210  1.00  0.00           C
ATOM  10914  O22 POPEo 432      91.107 118.776  26.140  1.00  0.00           O
ATOM  10915  C22 POPEo 432      91.067 120.786  27.480  1.00  0.00           C
ATOM  10918  C3  POPEo 432      93.567 119.446  24.160  1.00  0.00           C
ATOM  10921  O31 POPEo 432      94.187 119.616  25.470  1.00  0.00           O
ATOM  10922  C31 POPEo 432      95.047 120.626  25.600  1.00  0.00           C
ATOM  10923  O32 POPEo 432      95.407 121.386  24.740  1.00  0.00           O
ATOM  10924  C32 POPEo 432      95.527 120.676  27.060  1.00  0.00           C
ATOM  10927  C23 POPEo 432      91.747 120.176  28.730  1.00  0.00           C
ATOM  10930  C24 POPEo 432      91.587 121.106  29.940  1.00  0.00           C
ATOM  10933  C25 POPEo 432      92.187 120.646  31.260  1.00  0.00           C
ATOM  10936  C26 POPEo 432      91.957 121.696  32.360  1.00  0.00           C
ATOM  10939  C27 POPEo 432      92.827 122.966  32.210  1.00  0.00           C
ATOM  10942  C28 POPEo 432      92.547 124.076  33.239  1.00  0.00           C
ATOM  10945  C29 POPEo 432      92.617 123.606  34.670  1.00  0.00           C
ATOM  10947 0C21 POPEo 432      93.607 123.806  35.560  1.00  0.00           C
ATOM  10949 1C21 POPEo 432      94.897 124.546  35.340  1.00  0.00           C
ATOM  10952 2C21 POPEo 432      95.317 125.446  36.530  1.00  0.00           C
ATOM  10955 3C21 POPEo 432      95.407 124.716  37.880  1.00  0.00           C
ATOM  10958 4C21 POPEo 432      96.627 125.146  38.720  1.00  0.00           C
ATOM  10961 5C21 POPEo 432      96.437 124.986  40.240  1.00  0.00           C
ATOM  10964 6C21 POPEo 432      95.767 123.666  40.670  1.00  0.00           C
ATOM  10967 7C21 POPEo 432      95.807 123.466  42.180  1.00  0.00           C
ATOM  10970 8C21 POPEo 432      94.987 122.266  42.660  1.00  0.00           C
ATOM  10974  C33 POPEo 432      95.407 122.096  27.640  1.00  0.00           C
ATOM  10977  C34 POPEo 432      95.447 122.116  29.170  1.00  0.00           C
ATOM  10980  C35 POPEo 432      96.857 122.056  29.760  1.00  0.00           C
ATOM  10983  C36 POPEo 432      96.807 122.256  31.270  1.00  0.00           C
ATOM  10986  C37 POPEo 432      98.187 122.316  31.930  1.00  0.00           C
ATOM  10989  C38 POPEo 432      98.137 122.536  33.450  1.00  0.00           C
ATOM  10992  C39 POPEo 432      97.347 121.456  34.190  1.00  0.00           C
ATOM  10995 0C31 POPEo 432      97.517 121.526  35.710  1.00  0.00           C
ATOM  10998 1C31 POPEo 432      96.487 120.646  36.430  1.00  0.00           C
ATOM  11001 2C31 POPEo 432      96.677 120.636  37.950  1.00  0.00           C
ATOM  11004 3C31 POPEo 432      95.617 119.846  38.720  1.00  0.00           C
ATOM  11007 4C31 POPEo 432      94.187 120.416  38.570  1.00  0.00           C
ATOM  11010 5C31 POPEo 432      93.197 119.756  39.540  1.00  0.00           C
ATOM  11013 6C31 POPEo 432      91.767 120.296  39.410  1.00  0.00           C
ATOM  11017  NH3 POPEp 433       6.497  34.522  19.670  1.00  0.00           N
ATOM  11021  C12 POPEp 433       7.587  33.962  18.770  1.00  0.00           C
ATOM  11024  C11 POPEp 433       7.447  32.452  18.590  1.00  0.00           C
ATOM  11027  P   POPEp 433       8.687  30.282  18.030  1.00  0.00           P
ATOM  11028  O13 POPEp 433       7.317  29.792  18.270  1.00  0.00           O
ATOM  11029  O14 POPEp 433       9.457  29.782  16.870  1.00  0.00           O
ATOM  11030  O11 POPEp 433       9.597  29.992  19.300  1.00  0.00           O
ATOM  11031  O12 POPEp 433       8.647  31.892  18.010  1.00  0.00           O
ATOM  11032  C1  POPEp 433       9.017  29.782  20.590  1.00  0.00           C
ATOM  11035  C2  POPEp 433       9.947  30.372  21.700  1.00  0.00           C
ATOM  11037  O21 POPEp 433      10.307  29.372  22.670  1.00  0.00           O
ATOM  11038  C21 POPEp 433       9.327  29.032  23.490  1.00  0.00           C
ATOM  11039  O22 POPEp 433       8.147  29.312  23.350  1.00  0.00           O
ATOM  11040  C22 POPEp 433       9.827  28.112  24.610  1.00  0.00           C
ATOM  11043  C3  POPEp 433       9.407  31.712  22.320  1.00  0.00           C
ATOM  11046  O31 POPEp 433      10.047  32.052  23.570  1.00  0.00           O
ATOM  11047  C31 POPEp 433      10.137  33.352  23.820  1.00  0.00           C
ATOM  11048  O32 POPEp 433       9.777  34.232  23.050  1.00  0.00           O
ATOM  11049  C32 POPEp 433      10.567  33.602  25.250  1.00  0.00           C
ATOM  11052  C23 POPEp 433      10.217  28.862  25.900  1.00  0.00           C
ATOM  11055  C24 POPEp 433       9.737  28.202  27.210  1.00  0.00           C
ATOM  11058  C25 POPEp 433       9.887  29.172  28.400  1.00  0.00           C
ATOM  11061  C26 POPEp 433       9.227  28.662  29.680  1.00  0.00           C
ATOM  11064  C27 POPEp 433       9.437  29.612  30.870  1.00  0.00           C
ATOM  11067  C28 POPEp 433       8.777  29.132  32.170  1.00  0.00           C
ATOM  11070  C29 POPEp 433       7.277  29.082  32.040  1.00  0.00           C
ATOM  11072 0C21 POPEp 433       6.337  29.622  32.840  1.00  0.00           C
ATOM  11074 1C21 POPEp 433       6.517  30.422  34.110  1.00  0.00           C
ATOM  11077 2C21 POPEp 433       5.897  31.832  33.950  1.00  0.00           C
ATOM  11080 3C21 POPEp 433       5.607  32.552  35.280  1.00  0.00           C
ATOM  11083 4C21 POPEp 433       6.837  33.182  35.950  1.00  0.00           C
ATOM  11086 5C21 POPEp 433       6.457  34.082  37.140  1.00  0.00           C
ATOM  11089 6C21 POPEp 433       6.837  33.492  38.500  1.00  0.00           C
ATOM  11092 7C21 POPEp 433       6.467  34.422  39.660  1.00  0.00           C
ATOM  11095 8C21 POPEp 433       6.897  33.902  41.040  1.00  0.00           C
ATOM  11099  C33 POPEp 433       9.607  32.922  26.250  1.00  0.00           C
ATOM  11102  C34 POPEp 433       9.447  33.692  27.570  1.00  0.00           C
ATOM  11105  C35 POPEp 433       8.167  34.532  27.580  1.00  0.00           C
ATOM  11108  C36 POPEp 433       7.907  35.242  28.910  1.00  0.00           C
ATOM  11111  C37 POPEp 433       6.607  36.062  28.890  1.00  0.00           C
ATOM  11114  C38 POPEp 433       5.327  35.222  29.100  1.00  0.00           C
ATOM  11117  C39 POPEp 433       5.037  34.892  30.580  1.00  0.00           C
ATOM  11120 0C31 POPEp 433       4.507  36.092  31.370  1.00  0.00           C
ATOM  11123 1C31 POPEp 433       4.177  35.732  32.820  1.00  0.00           C
ATOM  11126 2C31 POPEp 433       3.557  36.902  33.600  1.00  0.00           C
ATOM  11129 3C31 POPEp 433       4.557  38.002  34.010  1.00  0.00           C
[truncated: 1,855,248 more chars]
