# Supplementary material for: Characterizing Membrane Association and Periplasmic Transfer of Bacterial Lipoproteins through Molecular Dynamics Simulations
Source: Structure. 2020 Apr 7;28(4):475–487.e3. doi: 10.1016/j.str.2020.01.012 (PMC7139219; doi:10.1016/j.str.2020.01.012)
Supplement: Data S1. Final Coordinates from Simulations (Y–Z), Related to Figure 3 [file mmc3.zip › Y-Z/YBHC-5-atomistic.pdb]

TITLE     Protein
REMARK    THIS IS A SIMULATION BOX
CRYST1  128.733  128.733  119.070  90.00  90.00  90.00 P 1           1
MODEL        1
ATOM      1  N   CYSTA   1      67.451  57.736  60.180  1.00  0.00           N
ATOM      3  CA  CYSTA   1      66.701  57.967  61.350  1.00  0.00           C
ATOM      5  C   CYSTA   1      66.411  56.576  61.850  1.00  0.00           C
ATOM      6  O   CYSTA   1      66.961  56.127  62.850  1.00  0.00           O
ATOM      7  CB  CYSTA   1      65.401  58.686  60.990  1.00  0.00           C
ATOM     10  SG  CYSTA   1      65.601  60.096  59.890  1.00  0.00           S
ATOM     11  C1  CYSTA   1      64.111  60.796  60.640  1.00  0.00           C
ATOM     14  CA1 CYSTA   1      68.521  58.416  59.790  1.00  0.00           C
ATOM     15  OA1 CYSTA   1      68.951  59.406  60.380  1.00  0.00           O
ATOM     16  CA2 CYSTA   1      69.111  57.916  58.560  1.00  0.00           C
ATOM     19  C11 CYSTA   1      63.101  61.476  59.730  1.00  0.00           C
ATOM     21  O11 CYSTA   1      62.481  60.546  58.840  1.00  0.00           O
ATOM     22  CX1 CYSTA   1      62.931  60.426  57.600  1.00  0.00           C
ATOM     23  OX1 CYSTA   1      64.081  60.446  57.230  1.00  0.00           O
ATOM     24  CX2 CYSTA   1      61.691  60.456  56.700  1.00  0.00           C
ATOM     27  C12 CYSTA   1      63.642  62.786  59.100  1.00  0.00           C
ATOM     30  O12 CYSTA   1      62.731  63.456  58.220  1.00  0.00           O
ATOM     31  CD1 CYSTA   1      61.561  63.846  58.730  1.00  0.00           C
ATOM     32  OD1 CYSTA   1      61.041  63.456  59.750  1.00  0.00           O
ATOM     33  CD2 CYSTA   1      60.861  64.726  57.730  1.00  0.00           C
ATOM     36  CA3 CYSTA   1      70.371  58.627  58.110  1.00  0.00           C
ATOM     39  CA4 CYSTA   1      70.731  57.886  56.840  1.00  0.00           C
ATOM     42  CA5 CYSTA   1      71.701  58.586  55.920  1.00  0.00           C
ATOM     45  CA6 CYSTA   1      71.591  57.936  54.540  1.00  0.00           C
ATOM     48  CA7 CYSTA   1      70.311  58.266  53.760  1.00  0.00           C
ATOM     51  CA8 CYSTA   1      70.121  57.316  52.570  1.00  0.00           C
ATOM     54  CA9 CYSTA   1      68.841  57.606  51.780  1.00  0.00           C
ATOM     57 0CA1 CYSTA   1      68.541  56.506  50.760  1.00  0.00           C
ATOM     60 1CA1 CYSTA   1      67.461  56.956  49.780  1.00  0.00           C
ATOM     63 2CA1 CYSTA   1      67.111  55.886  48.730  1.00  0.00           C
ATOM     66 3CA1 CYSTA   1      66.021  56.376  47.760  1.00  0.00           C
ATOM     69 4CA1 CYSTA   1      66.541  56.886  46.400  1.00  0.00           C
ATOM     72 5CA1 CYSTA   1      67.481  58.097  46.510  1.00  0.00           C
ATOM     75 6CA1 CYSTA   1      67.891  58.676  45.150  1.00  0.00           C
ATOM     79  CD3 CYSTA   1      60.111  63.876  56.690  1.00  0.00           C
ATOM     82  CD4 CYSTA   1      60.861  63.886  55.360  1.00  0.00           C
ATOM     85  CD5 CYSTA   1      60.271  64.976  54.460  1.00  0.00           C
ATOM     88  CD6 CYSTA   1      59.011  64.456  53.780  1.00  0.00           C
ATOM     91  CD7 CYSTA   1      58.171  65.566  53.160  1.00  0.00           C
ATOM     94  CD8 CYSTA   1      57.001  64.986  52.390  1.00  0.00           C
ATOM     97  CD9 CYSTA   1      55.971  66.026  51.970  1.00  0.00           C
ATOM    100 0CD1 CYSTA   1      56.561  67.106  51.060  1.00  0.00           C
ATOM    103 1CD1 CYSTA   1      55.561  68.216  50.780  1.00  0.00           C
ATOM    106 2CD1 CYSTA   1      56.041  69.167  49.690  1.00  0.00           C
ATOM    109 3CD1 CYSTA   1      55.101  70.356  49.510  1.00  0.00           C
ATOM    112 4CD1 CYSTA   1      55.571  71.336  48.430  1.00  0.00           C
ATOM    115 5CD1 CYSTA   1      57.051  71.716  48.580  1.00  0.00           C
ATOM    118 6CD1 CYSTA   1      57.511  72.766  47.580  1.00  0.00           C
ATOM    122  CX3 CYSTA   1      61.731  59.677  55.370  1.00  0.00           C
ATOM    125  CX4 CYSTA   1      60.301  59.566  54.830  1.00  0.00           C
ATOM    128  CX5 CYSTA   1      60.171  59.096  53.380  1.00  0.00           C
ATOM    131  CX6 CYSTA   1      60.311  60.246  52.370  1.00  0.00           C
ATOM    134  CX7 CYSTA   1      59.991  59.807  50.940  1.00  0.00           C
ATOM    137  CX8 CYSTA   1      60.231  60.877  49.860  1.00  0.00           C
ATOM    140  CX9 CYSTA   1      59.311  62.066  49.990  1.00  0.00           C
ATOM    142 0CX1 CYSTA   1      59.491  63.237  49.350  1.00  0.00           C
ATOM    144 1CX1 CYSTA   1      60.641  63.566  48.430  1.00  0.00           C
ATOM    147 2CX1 CYSTA   1      60.491  64.896  47.650  1.00  0.00           C
ATOM    150 3CX1 CYSTA   1      60.401  66.146  48.540  1.00  0.00           C
ATOM    153 4CX1 CYSTA   1      60.301  67.476  47.780  1.00  0.00           C
ATOM    156 5CX1 CYSTA   1      59.811  68.646  48.660  1.00  0.00           C
ATOM    159 6CX1 CYSTA   1      60.571  68.856  49.980  1.00  0.00           C
ATOM    162 7CX1 CYSTA   1      60.101  70.106  50.740  1.00  0.00           C
ATOM    165 8CX1 CYSTA   1      60.771  70.336  52.100  1.00  0.00           C
ATOM    169  N   SER A   2      65.641  55.816  61.060  1.00  0.00           N
ATOM    171  CA  SER A   2      65.871  54.386  60.970  1.00  0.00           C
ATOM    173  CB  SER A   2      67.392  53.996  60.870  1.00  0.00           C
ATOM    176  OG  SER A   2      68.131  54.846  60.000  1.00  0.00           O
ATOM    178  C   SER A   2      65.221  53.656  62.130  1.00  0.00           C
ATOM    179  O   SER A   2      64.221  54.086  62.700  1.00  0.00           O
ATOM    180  N   SER A   3      65.841  52.526  62.500  1.00  0.00           N
ATOM    182  CA  SER A   3      65.461  51.566  63.530  1.00  0.00           C
ATOM    184  CB  SER A   3      66.011  50.176  63.080  1.00  0.00           C
ATOM    187  OG  SER A   3      65.501  49.056  63.790  1.00  0.00           O
ATOM    189  C   SER A   3      66.041  51.987  64.890  1.00  0.00           C
ATOM    190  O   SER A   3      66.651  51.186  65.610  1.00  0.00           O
ATOM    191  N   THR A   4      65.871  53.266  65.300  1.00  0.00           N
ATOM    193  CA  THR A   4      66.041  53.806  66.670  1.00  0.00           C
ATOM    195  CB  THR A   4      67.491  53.806  67.100  1.00  0.00           C
ATOM    197  OG1 THR A   4      67.701  54.186  68.450  1.00  0.00           O
ATOM    199  CG2 THR A   4      68.231  54.767  66.210  1.00  0.00           C
ATOM    203  C   THR A   4      65.411  55.226  66.710  1.00  0.00           C
ATOM    204  O   THR A   4      65.391  55.636  65.560  1.00  0.00           O
ATOM    205  N   PRO A   5      64.911  55.966  67.810  1.00  0.00           N
ATOM    206  CD  PRO A   5      64.781  55.246  69.040  1.00  0.00           C
ATOM    209  CA  PRO A   5      63.931  57.127  67.910  1.00  0.00           C
ATOM    211  CB  PRO A   5      63.341  56.956  69.290  1.00  0.00           C
ATOM    214  CG  PRO A   5      63.361  55.476  69.470  1.00  0.00           C
ATOM    217  C   PRO A   5      64.261  58.616  67.920  1.00  0.00           C
ATOM    218  O   PRO A   5      65.321  58.926  68.430  1.00  0.00           O
ATOM    219  N   PRO A   6      63.411  59.557  67.410  1.00  0.00           N
ATOM    220  CD  PRO A   6      61.941  59.436  67.330  1.00  0.00           C
ATOM    223  CA  PRO A   6      63.741  60.956  67.360  1.00  0.00           C
ATOM    225  CB  PRO A   6      62.681  61.596  66.490  1.00  0.00           C
ATOM    228  CG  PRO A   6      61.431  60.826  66.900  1.00  0.00           C
ATOM    231  C   PRO A   6      63.721  61.556  68.710  1.00  0.00           C
ATOM    232  O   PRO A   6      62.751  61.436  69.460  1.00  0.00           O
ATOM    233  N   ASP A   7      64.821  62.226  68.940  1.00  0.00           N
ATOM    235  CA  ASP A   7      65.581  62.156  70.120  1.00  0.00           C
ATOM    237  CB  ASP A   7      65.071  61.166  71.190  1.00  0.00           C
ATOM    240  CG  ASP A   7      65.401  61.696  72.550  1.00  0.00           C
ATOM    241  OD1 ASP A   7      65.601  62.936  72.640  1.00  0.00           O
ATOM    242  OD2 ASP A   7      65.361  60.936  73.540  1.00  0.00           O
ATOM    243  C   ASP A   7      66.921  61.896  69.480  1.00  0.00           C
ATOM    244  O   ASP A   7      67.291  60.816  69.050  1.00  0.00           O
ATOM    245  N   GLN A   8      67.611  63.016  69.200  1.00  0.00           N
ATOM    247  CA  GLN A   8      68.571  63.126  68.120  1.00  0.00           C
ATOM    249  CB  GLN A   8      69.121  64.627  68.100  1.00  0.00           C
ATOM    252  CG  GLN A   8      69.181  65.426  69.430  1.00  0.00           C
ATOM    255  CD  GLN A   8      69.441  66.936  69.240  1.00  0.00           C
ATOM    256  OE1 GLN A   8      70.511  67.436  69.550  1.00  0.00           O
ATOM    257  NE2 GLN A   8      68.411  67.726  68.890  1.00  0.00           N
ATOM    260  C   GLN A   8      69.741  62.136  68.230  1.00  0.00           C
ATOM    261  O   GLN A   8      70.541  62.556  69.030  1.00  0.00           O
ATOM    262  N   ARG A   9      69.871  60.956  67.480  1.00  0.00           N
ATOM    264  CA  ARG A   9      70.971  59.916  67.460  1.00  0.00           C
ATOM    266  CB  ARG A   9      71.861  60.017  69.020  1.00  0.00           C
ATOM    269  CG  ARG A   9      71.761  60.826  70.580  1.00  0.00           C
ATOM    272  CD  ARG A   9      72.181  62.186  71.500  1.00  0.00           C
ATOM    275  NE  ARG A   9      71.631  62.517  72.910  1.00  0.00           N
ATOM    277  CZ  ARG A   9      72.171  63.266  73.890  1.00  0.00           C
ATOM    278  NH1 ARG A   9      73.291  63.016  74.540  1.00  0.00           N
ATOM    281  NH2 ARG A   9      71.661  64.366  74.410  1.00  0.00           N
ATOM    284  C   ARG A   9      70.551  58.496  66.480  1.00  0.00           C
ATOM    285  O   ARG A   9      69.501  57.976  66.840  1.00  0.00           O
ATOM    286  N   PRO A  10      71.051  57.736  65.230  1.00  0.00           N
ATOM    287  CD  PRO A  10      71.561  58.596  64.180  1.00  0.00           C
ATOM    290  CA  PRO A  10      70.301  56.616  64.410  1.00  0.00           C
ATOM    292  CB  PRO A  10      69.701  57.466  63.300  1.00  0.00           C
ATOM    295  CG  PRO A  10      70.901  58.276  62.840  1.00  0.00           C
ATOM    298  C   PRO A  10      70.851  55.356  63.470  1.00  0.00           C
ATOM    299  O   PRO A  10      71.672  55.526  62.560  1.00  0.00           O
ATOM    300  N   SER A  11      70.361  54.066  63.460  1.00  0.00           N
ATOM    302  CA  SER A  11      70.881  52.826  62.760  1.00  0.00           C
ATOM    304  CB  SER A  11      69.781  51.876  62.230  1.00  0.00           C
ATOM    307  OG  SER A  11      68.741  51.796  63.190  1.00  0.00           O
ATOM    309  C   SER A  11      71.861  52.716  61.570  1.00  0.00           C
ATOM    310  O   SER A  11      72.771  51.906  61.650  1.00  0.00           O
ATOM    311  N   ASP A  12      71.741  53.436  60.420  1.00  0.00           N
ATOM    313  CA  ASP A  12      72.841  53.557  59.440  1.00  0.00           C
ATOM    315  CB  ASP A  12      72.261  54.146  58.120  1.00  0.00           C
ATOM    318  CG  ASP A  12      73.311  54.807  57.230  1.00  0.00           C
ATOM    319  OD1 ASP A  12      73.381  56.057  57.290  1.00  0.00           O
ATOM    320  OD2 ASP A  12      74.081  54.066  56.580  1.00  0.00           O
ATOM    321  C   ASP A  12      74.081  54.287  60.000  1.00  0.00           C
ATOM    322  O   ASP A  12      75.121  54.427  59.370  1.00  0.00           O
ATOM    323  N   GLN A  13      74.021  54.716  61.270  1.00  0.00           N
ATOM    325  CA  GLN A  13      75.061  54.476  62.230  1.00  0.00           C
ATOM    327  CB  GLN A  13      74.381  54.136  63.570  1.00  0.00           C
ATOM    330  CG  GLN A  13      73.871  55.296  64.430  1.00  0.00           C
ATOM    333  CD  GLN A  13      73.151  54.636  65.610  1.00  0.00           C
ATOM    334  OE1 GLN A  13      73.241  53.436  65.870  1.00  0.00           O
ATOM    335  NE2 GLN A  13      72.392  55.416  66.390  1.00  0.00           N
ATOM    338  C   GLN A  13      76.001  53.326  61.950  1.00  0.00           C
ATOM    339  O   GLN A  13      75.791  52.177  62.330  1.00  0.00           O
ATOM    340  N   THR A  14      77.141  53.636  61.330  1.00  0.00           N
ATOM    342  CA  THR A  14      78.211  52.686  61.200  1.00  0.00           C
ATOM    344  CB  THR A  14      78.891  52.766  59.840  1.00  0.00           C
ATOM    346  OG1 THR A  14      79.721  53.906  59.680  1.00  0.00           O
ATOM    348  CG2 THR A  14      77.871  52.836  58.710  1.00  0.00           C
ATOM    352  C   THR A  14      79.131  52.976  62.360  1.00  0.00           C
ATOM    353  O   THR A  14      79.441  54.126  62.660  1.00  0.00           O
ATOM    354  N   ALA A  15      79.521  51.946  63.130  1.00  0.00           N
ATOM    356  CA  ALA A  15      80.451  52.146  64.210  1.00  0.00           C
ATOM    358  CB  ALA A  15      80.361  50.956  65.180  1.00  0.00           C
ATOM    362  C   ALA A  15      81.871  52.396  63.700  1.00  0.00           C
ATOM    363  O   ALA A  15      82.242  51.776  62.700  1.00  0.00           O
ATOM    364  N   PRO A  16      82.692  53.246  64.290  1.00  0.00           N
ATOM    365  CD  PRO A  16      84.082  53.386  63.870  1.00  0.00           C
ATOM    368  CA  PRO A  16      82.361  54.156  65.380  1.00  0.00           C
ATOM    370  CB  PRO A  16      83.711  54.236  66.110  1.00  0.00           C
ATOM    373  CG  PRO A  16      84.791  54.126  65.010  1.00  0.00           C
ATOM    376  C   PRO A  16      81.891  55.516  64.850  1.00  0.00           C
ATOM    377  O   PRO A  16      82.692  56.276  64.320  1.00  0.00           O
ATOM    378  N   GLY A  17      80.582  55.856  64.970  1.00  0.00           N
ATOM    380  CA  GLY A  17      79.961  57.086  64.450  1.00  0.00           C
ATOM    383  C   GLY A  17      80.752  58.366  64.370  1.00  0.00           C
ATOM    384  O   GLY A  17      81.461  58.616  63.400  1.00  0.00           O
ATOM    385  N   THR A  18      80.641  59.256  65.370  1.00  0.00           N
ATOM    387  CA  THR A  18      81.412  60.496  65.450  1.00  0.00           C
ATOM    389  CB  THR A  18      80.722  61.766  64.900  1.00  0.00           C
ATOM    391  OG1 THR A  18      79.461  62.026  65.480  1.00  0.00           O
ATOM    393  CG2 THR A  18      80.472  61.646  63.410  1.00  0.00           C
ATOM    397  C   THR A  18      81.681  60.766  66.910  1.00  0.00           C
ATOM    398  O   THR A  18      81.142  60.106  67.790  1.00  0.00           O
ATOM    399  N   SER A  19      82.501  61.787  67.200  1.00  0.00           N
ATOM    401  CA  SER A  19      82.611  62.346  68.540  1.00  0.00           C
ATOM    403  CB  SER A  19      83.661  63.447  68.630  1.00  0.00           C
ATOM    406  OG  SER A  19      84.892  62.856  68.280  1.00  0.00           O
ATOM    408  C   SER A  19      81.372  62.986  69.040  1.00  0.00           C
ATOM    409  O   SER A  19      81.191  63.136  70.250  1.00  0.00           O
ATOM    410  N   SER A  20      80.451  63.406  68.170  1.00  0.00           N
ATOM    412  CA  SER A  20      79.211  63.956  68.670  1.00  0.00           C
ATOM    414  CB  SER A  20      78.621  65.076  67.780  1.00  0.00           C
ATOM    417  OG  SER A  20      79.551  66.127  67.570  1.00  0.00           O
ATOM    419  C   SER A  20      78.161  62.876  68.760  1.00  0.00           C
ATOM    420  O   SER A  20      77.151  63.097  69.380  1.00  0.00           O
ATOM    421  N   ARG A  21      78.371  61.686  68.170  1.00  0.00           N
ATOM    423  CA  ARG A  21      77.321  60.696  67.940  1.00  0.00           C
ATOM    425  CB  ARG A  21      76.672  60.966  66.550  1.00  0.00           C
ATOM    428  CG  ARG A  21      75.291  60.336  66.280  1.00  0.00           C
ATOM    431  CD  ARG A  21      74.741  60.846  64.930  1.00  0.00           C
ATOM    434  NE  ARG A  21      73.281  61.076  65.060  1.00  0.00           N
ATOM    436  CZ  ARG A  21      72.541  61.656  64.120  1.00  0.00           C
ATOM    437  NH1 ARG A  21      73.011  62.066  62.980  1.00  0.00           N
ATOM    440  NH2 ARG A  21      71.241  61.746  64.240  1.00  0.00           N
ATOM    443  C   ARG A  21      77.991  59.326  67.920  1.00  0.00           C
ATOM    444  O   ARG A  21      78.051  58.666  66.880  1.00  0.00           O
ATOM    445  N   PRO A  22      78.601  58.876  69.010  1.00  0.00           N
ATOM    446  CD  PRO A  22      78.361  59.366  70.350  1.00  0.00           C
ATOM    449  CA  PRO A  22      79.321  57.626  69.030  1.00  0.00           C
ATOM    451  CB  PRO A  22      80.091  57.666  70.360  1.00  0.00           C
ATOM    454  CG  PRO A  22      79.451  58.767  71.210  1.00  0.00           C
ATOM    457  C   PRO A  22      78.411  56.416  68.940  1.00  0.00           C
ATOM    458  O   PRO A  22      77.532  56.226  69.780  1.00  0.00           O
ATOM    459  N   ILE A  23      78.681  55.506  67.990  1.00  0.00           N
ATOM    461  CA  ILE A  23      77.901  54.296  67.740  1.00  0.00           C
ATOM    463  CB  ILE A  23      77.601  54.236  66.260  1.00  0.00           C
ATOM    465  CG2 ILE A  23      76.811  52.967  65.870  1.00  0.00           C
ATOM    469  CG1 ILE A  23      76.921  55.556  65.860  1.00  0.00           C
ATOM    472  CD  ILE A  23      75.831  56.066  66.820  1.00  0.00           C
ATOM    476  C   ILE A  23      78.611  52.996  68.100  1.00  0.00           C
ATOM    477  O   ILE A  23      79.782  52.816  67.740  1.00  0.00           O
ATOM    478  N   LEU A  24      77.941  52.086  68.840  1.00  0.00           N
ATOM    480  CA  LEU A  24      78.431  50.766  69.170  1.00  0.00           C
ATOM    482  CB  LEU A  24      77.501  50.046  70.180  1.00  0.00           C
ATOM    485  CG  LEU A  24      77.281  50.856  71.460  1.00  0.00           C
ATOM    487  CD1 LEU A  24      76.282  50.156  72.370  1.00  0.00           C
ATOM    491  CD2 LEU A  24      78.601  51.106  72.190  1.00  0.00           C
ATOM    495  C   LEU A  24      78.611  49.836  67.990  1.00  0.00           C
ATOM    496  O   LEU A  24      77.801  49.786  67.060  1.00  0.00           O
ATOM    497  N   SER A  25      79.681  49.016  68.030  1.00  0.00           N
ATOM    499  CA  SER A  25      79.821  47.866  67.150  1.00  0.00           C
ATOM    501  CB  SER A  25      81.282  47.316  67.160  1.00  0.00           C
ATOM    504  OG  SER A  25      81.621  46.556  68.330  1.00  0.00           O
ATOM    506  C   SER A  25      78.831  46.787  67.580  1.00  0.00           C
ATOM    507  O   SER A  25      78.381  46.787  68.720  1.00  0.00           O
ATOM    508  N   ALA A  26      78.471  45.826  66.700  1.00  0.00           N
ATOM    510  CA  ALA A  26      77.641  44.697  67.070  1.00  0.00           C
ATOM    512  CB  ALA A  26      77.481  43.767  65.850  1.00  0.00           C
ATOM    516  C   ALA A  26      78.201  43.916  68.260  1.00  0.00           C
ATOM    517  O   ALA A  26      77.501  43.586  69.210  1.00  0.00           O
ATOM    518  N   LYS A  27      79.511  43.676  68.280  1.00  0.00           N
ATOM    520  CA  LYS A  27      80.201  43.097  69.400  1.00  0.00           C
ATOM    522  CB  LYS A  27      81.652  42.816  68.980  1.00  0.00           C
ATOM    525  CG  LYS A  27      82.481  42.076  70.030  1.00  0.00           C
ATOM    528  CD  LYS A  27      81.991  40.656  70.360  1.00  0.00           C
ATOM    531  CE  LYS A  27      83.071  39.756  70.960  1.00  0.00           C
ATOM    534  NZ  LYS A  27      83.502  40.266  72.280  1.00  0.00           N
ATOM    538  C   LYS A  27      80.151  43.896  70.710  1.00  0.00           C
ATOM    539  O   LYS A  27      80.011  43.336  71.790  1.00  0.00           O
ATOM    540  N   GLU A  28      80.281  45.236  70.660  1.00  0.00           N
ATOM    542  CA  GLU A  28      80.001  46.127  71.790  1.00  0.00           C
ATOM    544  CB  GLU A  28      80.451  47.566  71.450  1.00  0.00           C
ATOM    547  CG  GLU A  28      82.002  47.706  71.360  1.00  0.00           C
ATOM    550  CD  GLU A  28      82.481  49.016  70.760  1.00  0.00           C
ATOM    551  OE1 GLU A  28      81.771  49.627  69.920  1.00  0.00           O
ATOM    552  OE2 GLU A  28      83.581  49.487  71.160  1.00  0.00           O
ATOM    553  C   GLU A  28      78.561  46.086  72.280  1.00  0.00           C
ATOM    554  O   GLU A  28      78.301  46.086  73.480  1.00  0.00           O
ATOM    555  N   ALA A  29      77.591  46.026  71.360  1.00  0.00           N
ATOM    557  CA  ALA A  29      76.181  46.036  71.670  1.00  0.00           C
ATOM    559  CB  ALA A  29      75.411  46.197  70.360  1.00  0.00           C
ATOM    563  C   ALA A  29      75.651  44.807  72.400  1.00  0.00           C
ATOM    564  O   ALA A  29      74.701  44.886  73.170  1.00  0.00           O
ATOM    565  N   GLN A  30      76.311  43.656  72.220  1.00  0.00           N
ATOM    567  CA  GLN A  30      76.041  42.447  72.970  1.00  0.00           C
ATOM    569  CB  GLN A  30      77.071  41.366  72.600  1.00  0.00           C
ATOM    572  CG  GLN A  30      76.941  40.846  71.160  1.00  0.00           C
ATOM    575  CD  GLN A  30      77.981  39.776  70.870  1.00  0.00           C
ATOM    576  OE1 GLN A  30      78.881  39.947  70.040  1.00  0.00           O
ATOM    577  NE2 GLN A  30      77.901  38.636  71.600  1.00  0.00           N
ATOM    580  C   GLN A  30      76.021  42.566  74.490  1.00  0.00           C
ATOM    581  O   GLN A  30      75.331  41.816  75.170  1.00  0.00           O
ATOM    582  N   ASN A  31      76.771  43.526  75.050  1.00  0.00           N
ATOM    584  CA  ASN A  31      76.831  43.716  76.490  1.00  0.00           C
ATOM    586  CB  ASN A  31      78.231  44.296  76.860  1.00  0.00           C
ATOM    589  CG  ASN A  31      79.311  43.206  76.870  1.00  0.00           C
ATOM    590  OD1 ASN A  31      79.091  41.996  76.910  1.00  0.00           O
ATOM    591  ND2 ASN A  31      80.582  43.636  76.860  1.00  0.00           N
ATOM    594  C   ASN A  31      75.741  44.686  76.950  1.00  0.00           C
ATOM    595  O   ASN A  31      75.661  45.036  78.130  1.00  0.00           O
ATOM    596  N   PHE A  32      74.851  45.126  76.040  1.00  0.00           N
ATOM    598  CA  PHE A  32      73.841  46.116  76.330  1.00  0.00           C
ATOM    600  CB  PHE A  32      74.131  47.476  75.660  1.00  0.00           C
ATOM    603  CG  PHE A  32      75.451  48.016  76.160  1.00  0.00           C
ATOM    604  CD1 PHE A  32      75.611  48.427  77.500  1.00  0.00           C
ATOM    606  CE1 PHE A  32      76.821  48.996  77.940  1.00  0.00           C
ATOM    608  CZ  PHE A  32      77.861  49.206  77.020  1.00  0.00           C
ATOM    610  CD2 PHE A  32      76.511  48.206  75.270  1.00  0.00           C
ATOM    612  CE2 PHE A  32      77.701  48.816  75.690  1.00  0.00           C
ATOM    614  C   PHE A  32      72.461  45.607  75.940  1.00  0.00           C
ATOM    615  O   PHE A  32      71.811  46.057  74.980  1.00  0.00           O
ATOM    616  N   ASP A  33      71.981  44.616  76.700  1.00  0.00           N
ATOM    618  CA  ASP A  33      70.661  44.046  76.620  1.00  0.00           C
ATOM    620  CB  ASP A  33      70.651  42.766  75.750  1.00  0.00           C
ATOM    623  CG  ASP A  33      71.511  41.636  76.270  1.00  0.00           C
ATOM    624  OD1 ASP A  33      72.091  41.746  77.380  1.00  0.00           O
ATOM    625  OD2 ASP A  33      71.591  40.607  75.550  1.00  0.00           O
ATOM    626  C   ASP A  33      70.131  43.836  78.030  1.00  0.00           C
ATOM    627  O   ASP A  33      70.831  44.006  79.030  1.00  0.00           O
ATOM    628  N   ALA A  34      68.831  43.526  78.140  1.00  0.00           N
ATOM    630  CA  ALA A  34      68.121  43.526  79.400  1.00  0.00           C
ATOM    632  CB  ALA A  34      66.651  43.136  79.170  1.00  0.00           C
ATOM    636  C   ALA A  34      68.761  42.626  80.460  1.00  0.00           C
ATOM    637  O   ALA A  34      68.891  43.006  81.620  1.00  0.00           O
ATOM    638  N   GLN A  35      69.251  41.436  80.040  1.00  0.00           N
ATOM    640  CA  GLN A  35      69.931  40.496  80.920  1.00  0.00           C
ATOM    642  CB  GLN A  35      70.201  39.116  80.240  1.00  0.00           C
ATOM    645  CG  GLN A  35      71.171  39.106  79.030  1.00  0.00           C
ATOM    648  CD  GLN A  35      71.351  37.716  78.400  1.00  0.00           C
ATOM    649  OE1 GLN A  35      71.422  37.526  77.190  1.00  0.00           O
ATOM    650  NE2 GLN A  35      71.391  36.656  79.250  1.00  0.00           N
ATOM    653  C   GLN A  35      71.191  41.057  81.550  1.00  0.00           C
ATOM    654  O   GLN A  35      71.411  40.856  82.740  1.00  0.00           O
ATOM    655  N   HIS A  36      72.041  41.806  80.810  1.00  0.00           N
ATOM    657  CA  HIS A  36      73.161  42.536  81.360  1.00  0.00           C
ATOM    659  CB  HIS A  36      74.051  43.126  80.250  1.00  0.00           C
ATOM    662  ND1 HIS A  36      74.521  41.336  78.490  1.00  0.00           N
ATOM    664  CG  HIS A  36      74.871  42.066  79.600  1.00  0.00           C
ATOM    665  CE1 HIS A  36      75.551  40.496  78.220  1.00  0.00           C
ATOM    667  NE2 HIS A  36      76.541  40.656  79.080  1.00  0.00           N
ATOM    668  CD2 HIS A  36      76.111  41.646  79.940  1.00  0.00           C
ATOM    670  C   HIS A  36      72.781  43.646  82.330  1.00  0.00           C
ATOM    671  O   HIS A  36      73.341  43.767  83.420  1.00  0.00           O
ATOM    672  N   TYR A  37      71.761  44.466  81.970  1.00  0.00           N
ATOM    674  CA  TYR A  37      71.282  45.546  82.810  1.00  0.00           C
ATOM    676  CB  TYR A  37      70.231  46.426  82.060  1.00  0.00           C
ATOM    679  CG  TYR A  37      70.921  47.447  81.190  1.00  0.00           C
ATOM    680  CD1 TYR A  37      71.531  47.076  79.980  1.00  0.00           C
ATOM    682  CE1 TYR A  37      72.131  48.037  79.150  1.00  0.00           C
ATOM    684  CZ  TYR A  37      72.161  49.366  79.540  1.00  0.00           C
ATOM    685  OH  TYR A  37      72.771  50.336  78.720  1.00  0.00           O
ATOM    687  CD2 TYR A  37      70.931  48.796  81.560  1.00  0.00           C
ATOM    689  CE2 TYR A  37      71.571  49.746  80.740  1.00  0.00           C
ATOM    691  C   TYR A  37      70.711  45.066  84.140  1.00  0.00           C
ATOM    692  O   TYR A  37      70.901  45.677  85.200  1.00  0.00           O
ATOM    693  N   PHE A  38      70.011  43.926  84.090  1.00  0.00           N
ATOM    695  CA  PHE A  38      69.351  43.307  85.210  1.00  0.00           C
ATOM    697  CB  PHE A  38      68.001  42.696  84.750  1.00  0.00           C
ATOM    700  CG  PHE A  38      66.991  43.726  84.320  1.00  0.00           C
ATOM    701  CD1 PHE A  38      67.071  45.096  84.660  1.00  0.00           C
ATOM    703  CE1 PHE A  38      66.051  45.976  84.310  1.00  0.00           C
ATOM    705  CZ  PHE A  38      64.941  45.506  83.600  1.00  0.00           C
ATOM    707  CD2 PHE A  38      65.881  43.276  83.590  1.00  0.00           C
ATOM    709  CE2 PHE A  38      64.851  44.166  83.230  1.00  0.00           C
ATOM    711  C   PHE A  38      70.172  42.216  85.860  1.00  0.00           C
ATOM    712  O   PHE A  38      69.641  41.476  86.710  1.00  0.00           O
ATOM    713  N   ALA A  39      71.471  42.106  85.540  1.00  0.00           N
ATOM    715  CA  ALA A  39      72.351  41.146  86.160  1.00  0.00           C
ATOM    717  CB  ALA A  39      73.751  41.166  85.520  1.00  0.00           C
ATOM    721  C   ALA A  39      72.441  41.316  87.660  1.00  0.00           C
ATOM    722  O   ALA A  39      72.491  42.426  88.190  1.00  0.00           O
ATOM    723  N   SER A  40      72.401  40.206  88.400  1.00  0.00           N
ATOM    725  CA  SER A  40      72.621  40.166  89.830  1.00  0.00           C
ATOM    727  CB  SER A  40      72.051  38.866  90.440  1.00  0.00           C
ATOM    730  OG  SER A  40      72.511  37.746  89.680  1.00  0.00           O
ATOM    732  C   SER A  40      74.091  40.306  90.160  1.00  0.00           C
ATOM    733  O   SER A  40      74.961  40.196  89.300  1.00  0.00           O
ATOM    734  N   LEU A  41      74.381  40.626  91.440  1.00  0.00           N
ATOM    736  CA  LEU A  41      75.731  40.786  91.920  1.00  0.00           C
ATOM    738  CB  LEU A  41      75.791  42.156  92.630  1.00  0.00           C
ATOM    741  CG  LEU A  41      77.201  42.636  93.010  1.00  0.00           C
ATOM    743  CD1 LEU A  41      78.121  42.606  91.790  1.00  0.00           C
ATOM    747  CD2 LEU A  41      77.161  44.046  93.570  1.00  0.00           C
ATOM    751  C   LEU A  41      76.171  39.656  92.850  1.00  0.00           C
ATOM    752  O   LEU A  41      77.351  39.456  93.130  1.00  0.00           O
ATOM    753  N   THR A  42      75.231  38.806  93.320  1.00  0.00           N
ATOM    755  CA  THR A  42      75.631  37.616  94.090  1.00  0.00           C
ATOM    757  CB  THR A  42      74.541  37.036  95.000  1.00  0.00           C
ATOM    759  OG1 THR A  42      74.111  38.016  95.930  1.00  0.00           O
ATOM    761  CG2 THR A  42      75.091  35.896  95.870  1.00  0.00           C
ATOM    765  C   THR A  42      76.091  36.536  93.120  1.00  0.00           C
ATOM    766  O   THR A  42      75.301  36.236  92.230  1.00  0.00           O
ATOM    767  N   PRO A  43      77.271  35.927  93.150  1.00  0.00           N
ATOM    768  CD  PRO A  43      78.231  36.106  94.220  1.00  0.00           C
ATOM    771  CA  PRO A  43      77.541  34.716  92.390  1.00  0.00           C
ATOM    773  CB  PRO A  43      79.021  34.396  92.660  1.00  0.00           C
ATOM    776  CG  PRO A  43      79.472  35.326  93.790  1.00  0.00           C
ATOM    779  C   PRO A  43      76.591  33.566  92.730  1.00  0.00           C
ATOM    780  O   PRO A  43      76.211  33.386  93.880  1.00  0.00           O
ATOM    781  N   GLY A  44      76.191  32.786  91.720  1.00  0.00           N
ATOM    783  CA  GLY A  44      75.221  31.717  91.890  1.00  0.00           C
ATOM    786  C   GLY A  44      73.801  32.206  91.910  1.00  0.00           C
ATOM    787  O   GLY A  44      72.891  31.526  92.360  1.00  0.00           O
ATOM    788  N   ALA A  45      73.581  33.416  91.370  1.00  0.00           N
ATOM    790  CA  ALA A  45      72.291  33.996  91.160  1.00  0.00           C
ATOM    792  CB  ALA A  45      72.121  35.246  92.040  1.00  0.00           C
ATOM    796  C   ALA A  45      72.151  34.366  89.700  1.00  0.00           C
ATOM    797  O   ALA A  45      73.031  34.956  89.080  1.00  0.00           O
ATOM    798  N   ALA A  46      70.981  34.046  89.110  1.00  0.00           N
ATOM    800  CA  ALA A  46      70.611  34.487  87.780  1.00  0.00           C
ATOM    802  CB  ALA A  46      69.351  33.736  87.300  1.00  0.00           C
ATOM    806  C   ALA A  46      70.371  35.996  87.680  1.00  0.00           C
ATOM    807  O   ALA A  46      69.971  36.646  88.660  1.00  0.00           O
ATOM    808  N   ALA A  47      70.521  36.606  86.480  1.00  0.00           N
ATOM    810  CA  ALA A  47      69.851  37.886  86.200  1.00  0.00           C
ATOM    812  CB  ALA A  47      70.051  38.386  84.760  1.00  0.00           C
ATOM    816  C   ALA A  47      68.351  37.866  86.460  1.00  0.00           C
ATOM    817  O   ALA A  47      67.681  36.847  86.270  1.00  0.00           O
ATOM    818  N   TRP A  48      67.791  39.016  86.890  1.00  0.00           N
ATOM    820  CA  TRP A  48      66.361  39.176  87.070  1.00  0.00           C
ATOM    822  CB  TRP A  48      66.011  40.496  87.820  1.00  0.00           C
ATOM    825  CG  TRP A  48      64.551  40.836  87.980  1.00  0.00           C
ATOM    826  CD1 TRP A  48      63.601  40.076  88.630  1.00  0.00           C
ATOM    828  NE1 TRP A  48      62.401  40.756  88.660  1.00  0.00           N
ATOM    830  CE2 TRP A  48      62.551  41.966  88.050  1.00  0.00           C
ATOM    831  CD2 TRP A  48      63.891  42.066  87.600  1.00  0.00           C
ATOM    832  CE3 TRP A  48      64.321  43.237  86.970  1.00  0.00           C
ATOM    834  CZ3 TRP A  48      63.411  44.276  86.780  1.00  0.00           C
ATOM    836  CZ2 TRP A  48      61.651  43.006  87.860  1.00  0.00           C
ATOM    838  CH2 TRP A  48      62.091  44.156  87.210  1.00  0.00           C
ATOM    840  C   TRP A  48      65.611  39.046  85.740  1.00  0.00           C
ATOM    841  O   TRP A  48      65.731  39.906  84.880  1.00  0.00           O
ATOM    842  N   ASN A  49      64.851  37.946  85.580  1.00  0.00           N
ATOM    844  CA  ASN A  49      63.931  37.766  84.480  1.00  0.00           C
ATOM    846  CB  ASN A  49      64.102  36.326  83.880  1.00  0.00           C
ATOM    849  CG  ASN A  49      63.171  36.057  82.690  1.00  0.00           C
ATOM    850  OD1 ASN A  49      62.501  36.936  82.150  1.00  0.00           O
ATOM    851  ND2 ASN A  49      63.051  34.776  82.260  1.00  0.00           N
ATOM    854  C   ASN A  49      62.531  37.956  85.040  1.00  0.00           C
ATOM    855  O   ASN A  49      61.961  36.956  85.500  1.00  0.00           O
ATOM    856  N   PRO A  50      61.911  39.126  85.090  1.00  0.00           N
ATOM    857  CD  PRO A  50      62.451  40.386  84.560  1.00  0.00           C
ATOM    860  CA  PRO A  50      60.541  39.256  85.540  1.00  0.00           C
ATOM    862  CB  PRO A  50      60.271  40.766  85.560  1.00  0.00           C
ATOM    865  CG  PRO A  50      61.271  41.356  84.560  1.00  0.00           C
ATOM    868  C   PRO A  50      59.541  38.526  84.690  1.00  0.00           C
ATOM    869  O   PRO A  50      59.451  38.706  83.480  1.00  0.00           O
ATOM    870  N   SER A  51      58.671  37.706  85.310  1.00  0.00           N
ATOM    872  CA  SER A  51      57.411  37.416  84.670  1.00  0.00           C
ATOM    874  CB  SER A  51      56.621  36.296  85.370  1.00  0.00           C
ATOM    877  OG  SER A  51      56.601  36.446  86.790  1.00  0.00           O
ATOM    879  C   SER A  51      56.551  38.676  84.520  1.00  0.00           C
ATOM    880  O   SER A  51      56.561  39.526  85.420  1.00  0.00           O
ATOM    881  N   PRO A  52      55.811  38.856  83.420  1.00  0.00           N
ATOM    882  CD  PRO A  52      55.711  37.876  82.340  1.00  0.00           C
ATOM    885  CA  PRO A  52      54.861  39.956  83.270  1.00  0.00           C
ATOM    887  CB  PRO A  52      54.161  39.736  81.920  1.00  0.00           C
ATOM    890  CG  PRO A  52      54.691  38.416  81.340  1.00  0.00           C
ATOM    893  C   PRO A  52      53.851  40.076  84.390  1.00  0.00           C
ATOM    894  O   PRO A  52      53.521  39.096  85.040  1.00  0.00           O
ATOM    895  N   ILE A  53      53.331  41.296  84.630  1.00  0.00           N
ATOM    897  CA  ILE A  53      52.311  41.556  85.620  1.00  0.00           C
ATOM    899  CB  ILE A  53      51.961  43.046  85.670  1.00  0.00           C
ATOM    901  CG2 ILE A  53      50.821  43.326  86.670  1.00  0.00           C
ATOM    905  CG1 ILE A  53      53.221  43.896  86.000  1.00  0.00           C
ATOM    908  CD  ILE A  53      52.991  45.396  85.830  1.00  0.00           C
ATOM    912  C   ILE A  53      51.061  40.696  85.380  1.00  0.00           C
ATOM    913  O   ILE A  53      50.531  40.626  84.280  1.00  0.00           O
ATOM    914  N   THR A  54      50.591  39.996  86.430  1.00  0.00           N
ATOM    916  CA  THR A  54      49.431  39.106  86.360  1.00  0.00           C
ATOM    918  CB  THR A  54      49.691  37.646  86.690  1.00  0.00           C
ATOM    920  OG1 THR A  54      50.691  37.116  85.840  1.00  0.00           O
ATOM    922  CG2 THR A  54      48.431  36.806  86.450  1.00  0.00           C
ATOM    926  C   THR A  54      48.461  39.616  87.370  1.00  0.00           C
ATOM    927  O   THR A  54      48.821  39.776  88.540  1.00  0.00           O
ATOM    928  N   LEU A  55      47.221  39.896  86.950  1.00  0.00           N
ATOM    930  CA  LEU A  55      46.161  40.376  87.800  1.00  0.00           C
ATOM    932  CB  LEU A  55      45.271  41.396  87.050  1.00  0.00           C
ATOM    935  CG  LEU A  55      46.041  42.556  86.390  1.00  0.00           C
ATOM    937  CD1 LEU A  55      45.041  43.536  85.780  1.00  0.00           C
ATOM    941  CD2 LEU A  55      46.941  43.316  87.380  1.00  0.00           C
ATOM    945  C   LEU A  55      45.301  39.236  88.350  1.00  0.00           C
ATOM    946  O   LEU A  55      45.141  38.186  87.720  1.00  0.00           O
ATOM    947  N   PRO A  56      44.741  39.376  89.550  1.00  0.00           N
ATOM    948  CD  PRO A  56      44.931  40.537  90.420  1.00  0.00           C
ATOM    951  CA  PRO A  56      44.061  38.286  90.230  1.00  0.00           C
ATOM    953  CB  PRO A  56      44.191  38.706  91.700  1.00  0.00           C
ATOM    956  CG  PRO A  56      44.111  40.236  91.660  1.00  0.00           C
ATOM    959  C   PRO A  56      42.611  38.246  89.830  1.00  0.00           C
ATOM    960  O   PRO A  56      42.101  39.166  89.200  1.00  0.00           O
ATOM    961  N   ALA A  57      41.891  37.166  90.200  1.00  0.00           N
ATOM    963  CA  ALA A  57      40.451  37.116  90.040  1.00  0.00           C
ATOM    965  CB  ALA A  57      39.961  35.696  90.370  1.00  0.00           C
ATOM    969  C   ALA A  57      39.711  38.167  90.860  1.00  0.00           C
ATOM    970  O   ALA A  57      38.761  38.776  90.400  1.00  0.00           O
ATOM    971  N   GLN A  58      40.171  38.406  92.100  1.00  0.00           N
ATOM    973  CA  GLN A  58      39.621  39.396  93.010  1.00  0.00           C
ATOM    975  CB  GLN A  58      38.811  38.736  94.160  1.00  0.00           C
ATOM    978  CG  GLN A  58      37.321  38.536  93.820  1.00  0.00           C
ATOM    981  CD  GLN A  58      36.611  39.877  93.580  1.00  0.00           C
ATOM    982  OE1 GLN A  58      36.621  40.816  94.390  1.00  0.00           O
ATOM    983  NE2 GLN A  58      35.951  39.996  92.410  1.00  0.00           N
ATOM    986  C   GLN A  58      40.751  40.196  93.600  1.00  0.00           C
ATOM    987  O   GLN A  58      41.571  39.606  94.310  1.00  0.00           O
ATOM    988  N   PRO A  59      40.901  41.506  93.390  1.00  0.00           N
ATOM    989  CD  PRO A  59      39.931  42.356  92.680  1.00  0.00           C
ATOM    992  CA  PRO A  59      41.871  42.307  94.110  1.00  0.00           C
ATOM    994  CB  PRO A  59      41.711  43.716  93.520  1.00  0.00           C
ATOM    997  CG  PRO A  59      40.231  43.776  93.140  1.00  0.00           C
ATOM   1000  C   PRO A  59      41.691  42.276  95.620  1.00  0.00           C
ATOM   1001  O   PRO A  59      40.611  42.036  96.170  1.00  0.00           O
ATOM   1002  N   ASP A  60      42.781  42.526  96.370  1.00  0.00           N
ATOM   1004  CA  ASP A  60      42.701  42.716  97.800  1.00  0.00           C
ATOM   1006  CB  ASP A  60      44.091  42.836  98.430  1.00  0.00           C
ATOM   1009  CG  ASP A  60      44.731  41.476  98.400  1.00  0.00           C
ATOM   1010  OD1 ASP A  60      44.491  40.667  99.350  1.00  0.00           O
ATOM   1011  OD2 ASP A  60      45.391  41.156  97.390  1.00  0.00           O
ATOM   1012  C   ASP A  60      41.821  43.906  98.140  1.00  0.00           C
ATOM   1013  O   ASP A  60      40.961  43.806  99.030  1.00  0.00           O
ATOM   1014  N   PHE A  61      41.971  44.996  97.380  1.00  0.00           N
ATOM   1016  CA  PHE A  61      41.471  46.306  97.720  1.00  0.00           C
ATOM   1018  CB  PHE A  61      42.571  47.156  98.380  1.00  0.00           C
ATOM   1021  CG  PHE A  61      43.141  46.496  99.610  1.00  0.00           C
ATOM   1022  CD1 PHE A  61      42.541  46.736 100.860  1.00  0.00           C
ATOM   1024  CE1 PHE A  61      43.181  46.396 102.050  1.00  0.00           C
ATOM   1026  CZ  PHE A  61      44.451  45.816 102.010  1.00  0.00           C
ATOM   1028  CD2 PHE A  61      44.421  45.906  99.580  1.00  0.00           C
ATOM   1030  CE2 PHE A  61      45.071  45.566 100.780  1.00  0.00           C
ATOM   1032  C   PHE A  61      41.061  47.036  96.460  1.00  0.00           C
ATOM   1033  O   PHE A  61      41.601  46.796  95.390  1.00  0.00           O
ATOM   1034  N   VAL A  62      40.081  47.946  96.580  1.00  0.00           N
ATOM   1036  CA  VAL A  62      39.551  48.666  95.430  1.00  0.00           C
ATOM   1038  CB  VAL A  62      38.191  48.167  94.970  1.00  0.00           C
ATOM   1040  CG1 VAL A  62      37.741  48.946  93.710  1.00  0.00           C
ATOM   1044  CG2 VAL A  62      38.251  46.656  94.640  1.00  0.00           C
ATOM   1048  C   VAL A  62      39.481  50.126  95.800  1.00  0.00           C
ATOM   1049  O   VAL A  62      38.921  50.506  96.830  1.00  0.00           O
ATOM   1050  N   VAL A  63      40.051  50.996  94.950  1.00  0.00           N
ATOM   1052  CA  VAL A  63      39.931  52.426  95.050  1.00  0.00           C
ATOM   1054  CB  VAL A  63      41.251  53.167  94.810  1.00  0.00           C
ATOM   1056  CG1 VAL A  63      41.071  54.677  95.040  1.00  0.00           C
ATOM   1060  CG2 VAL A  63      42.311  52.626  95.780  1.00  0.00           C
ATOM   1064  C   VAL A  63      38.881  52.876  94.050  1.00  0.00           C
ATOM   1065  O   VAL A  63      38.911  52.496  92.880  1.00  0.00           O
ATOM   1066  N   GLY A  64      37.911  53.686  94.500  1.00  0.00           N
ATOM   1068  CA  GLY A  64      36.901  54.217  93.600  1.00  0.00           C
ATOM   1071  C   GLY A  64      36.201  55.416  94.180  1.00  0.00           C
ATOM   1072  O   GLY A  64      36.581  55.906  95.240  1.00  0.00           O
ATOM   1073  N   PRO A  65      35.171  55.936  93.520  1.00  0.00           N
ATOM   1074  CD  PRO A  65      34.671  55.356  92.270  1.00  0.00           C
ATOM   1077  CA  PRO A  65      34.211  56.857  94.110  1.00  0.00           C
ATOM   1079  CB  PRO A  65      33.211  57.186  92.980  1.00  0.00           C
ATOM   1082  CG  PRO A  65      33.551  56.286  91.790  1.00  0.00           C
ATOM   1085  C   PRO A  65      33.501  56.296  95.340  1.00  0.00           C
ATOM   1086  O   PRO A  65      33.091  55.136  95.350  1.00  0.00           O
ATOM   1087  N   ALA A  66      33.271  57.146  96.370  1.00  0.00           N
ATOM   1089  CA  ALA A  66      32.501  56.806  97.550  1.00  0.00           C
ATOM   1091  CB  ALA A  66      32.371  58.046  98.450  1.00  0.00           C
ATOM   1095  C   ALA A  66      31.081  56.346  97.280  1.00  0.00           C
ATOM   1096  O   ALA A  66      30.271  57.046  96.670  1.00  0.00           O
ATOM   1097  N   GLY A  67      30.721  55.146  97.790  1.00  0.00           N
ATOM   1099  CA  GLY A  67      29.391  54.586  97.690  1.00  0.00           C
ATOM   1102  C   GLY A  67      29.221  53.736  96.470  1.00  0.00           C
ATOM   1103  O   GLY A  67      28.171  53.136  96.280  1.00  0.00           O
ATOM   1104  N   THR A  68      30.261  53.627  95.630  1.00  0.00           N
ATOM   1106  CA  THR A  68      30.241  52.726  94.470  1.00  0.00           C
ATOM   1108  CB  THR A  68      31.221  53.146  93.380  1.00  0.00           C
ATOM   1110  OG1 THR A  68      30.931  54.436  92.870  1.00  0.00           O
ATOM   1112  CG2 THR A  68      31.151  52.216  92.160  1.00  0.00           C
ATOM   1116  C   THR A  68      30.481  51.286  94.920  1.00  0.00           C
ATOM   1117  O   THR A  68      31.291  51.006  95.810  1.00  0.00           O
ATOM   1118  N   GLN A  69      29.751  50.316  94.350  1.00  0.00           N
ATOM   1120  CA  GLN A  69      29.861  48.916  94.750  1.00  0.00           C
ATOM   1122  CB  GLN A  69      28.851  48.026  94.000  1.00  0.00           C
ATOM   1125  CG  GLN A  69      27.401  48.307  94.450  1.00  0.00           C
ATOM   1128  CD  GLN A  69      26.481  47.127  94.160  1.00  0.00           C
ATOM   1129  OE1 GLN A  69      26.791  45.956  94.380  1.00  0.00           O
ATOM   1130  NE2 GLN A  69      25.261  47.426  93.670  1.00  0.00           N
ATOM   1133  C   GLN A  69      31.241  48.286  94.640  1.00  0.00           C
ATOM   1134  O   GLN A  69      31.871  48.296  93.590  1.00  0.00           O
ATOM   1135  N   GLY A  70      31.741  47.686  95.740  1.00  0.00           N
ATOM   1137  CA  GLY A  70      33.021  46.996  95.760  1.00  0.00           C
ATOM   1140  C   GLY A  70      34.181  47.856  96.170  1.00  0.00           C
ATOM   1141  O   GLY A  70      35.241  47.316  96.490  1.00  0.00           O
ATOM   1142  N   VAL A  71      34.011  49.196  96.230  1.00  0.00           N
ATOM   1144  CA  VAL A  71      35.001  50.156  96.700  1.00  0.00           C
ATOM   1146  CB  VAL A  71      34.521  51.596  96.480  1.00  0.00           C
ATOM   1148  CG1 VAL A  71      35.491  52.636  97.070  1.00  0.00           C
ATOM   1152  CG2 VAL A  71      34.371  51.836  94.970  1.00  0.00           C
ATOM   1156  C   VAL A  71      35.371  49.926  98.160  1.00  0.00           C
ATOM   1157  O   VAL A  71      34.511  49.706  99.010  1.00  0.00           O
ATOM   1158  N   THR A  72      36.681  49.947  98.490  1.00  0.00           N
ATOM   1160  CA  THR A  72      37.111  49.807  99.880  1.00  0.00           C
ATOM   1162  CB  THR A  72      38.021  48.586 100.100  1.00  0.00           C
ATOM   1164  OG1 THR A  72      39.251  48.566  99.370  1.00  0.00           O
ATOM   1166  CG2 THR A  72      37.221  47.377  99.620  1.00  0.00           C
ATOM   1170  C   THR A  72      37.761  51.086 100.390  1.00  0.00           C
ATOM   1171  O   THR A  72      37.841  51.326 101.590  1.00  0.00           O
ATOM   1172  N   HIS A  73      38.201  51.966  99.480  1.00  0.00           N
ATOM   1174  CA  HIS A  73      38.881  53.186  99.860  1.00  0.00           C
ATOM   1176  CB  HIS A  73      40.411  52.996  99.970  1.00  0.00           C
ATOM   1179  ND1 HIS A  73      40.981  50.656 100.760  1.00  0.00           N
ATOM   1181  CG  HIS A  73      40.791  51.996 101.030  1.00  0.00           C
ATOM   1182  CE1 HIS A  73      41.351  50.066 101.920  1.00  0.00           C
ATOM   1184  NE2 HIS A  73      41.411  50.927 102.920  1.00  0.00           N
ATOM   1185  CD2 HIS A  73      41.081  52.146 102.350  1.00  0.00           C
ATOM   1187  C   HIS A  73      38.601  54.217  98.810  1.00  0.00           C
ATOM   1188  O   HIS A  73      38.491  53.906  97.630  1.00  0.00           O
ATOM   1189  N   THR A  74      38.491  55.506  99.200  1.00  0.00           N
ATOM   1191  CA  THR A  74      38.231  56.536  98.200  1.00  0.00           C
ATOM   1193  CB  THR A  74      37.141  57.506  98.620  1.00  0.00           C
ATOM   1195  OG1 THR A  74      37.501  58.366  99.700  1.00  0.00           O
ATOM   1197  CG2 THR A  74      35.881  56.736  99.030  1.00  0.00           C
ATOM   1201  C   THR A  74      39.491  57.267  97.820  1.00  0.00           C
ATOM   1202  O   THR A  74      39.461  58.177  96.990  1.00  0.00           O
ATOM   1203  N   THR A  75      40.651  56.866  98.370  1.00  0.00           N
ATOM   1205  CA  THR A  75      41.951  57.416  98.010  1.00  0.00           C
ATOM   1207  CB  THR A  75      42.531  58.427  99.010  1.00  0.00           C
ATOM   1209  OG1 THR A  75      42.861  57.846 100.260  1.00  0.00           O
ATOM   1211  CG2 THR A  75      41.531  59.546  99.270  1.00  0.00           C
ATOM   1215  C   THR A  75      42.921  56.267  97.870  1.00  0.00           C
ATOM   1216  O   THR A  75      42.831  55.246  98.560  1.00  0.00           O
ATOM   1217  N   ILE A  76      43.891  56.406  96.940  1.00  0.00           N
ATOM   1219  CA  ILE A  76      44.951  55.456  96.690  1.00  0.00           C
ATOM   1221  CB  ILE A  76      45.691  55.756  95.390  1.00  0.00           C
ATOM   1223  CG2 ILE A  76      46.791  54.697  95.140  1.00  0.00           C
ATOM   1227  CG1 ILE A  76      44.681  55.816  94.220  1.00  0.00           C
ATOM   1230  CD  ILE A  76      45.311  56.286  92.920  1.00  0.00           C
ATOM   1234  C   ILE A  76      45.911  55.336  97.850  1.00  0.00           C
ATOM   1235  O   ILE A  76      46.321  54.236  98.210  1.00  0.00           O
ATOM   1236  N   GLN A  77      46.281  56.466  98.510  1.00  0.00           N
ATOM   1238  CA  GLN A  77      47.181  56.416  99.660  1.00  0.00           C
ATOM   1240  CB  GLN A  77      47.481  57.826 100.270  1.00  0.00           C
ATOM   1243  CG  GLN A  77      48.511  57.796 101.430  1.00  0.00           C
ATOM   1246  CD  GLN A  77      49.821  57.186 100.940  1.00  0.00           C
ATOM   1247  OE1 GLN A  77      50.371  57.686  99.960  1.00  0.00           O
ATOM   1248  NE2 GLN A  77      50.331  56.096 101.560  1.00  0.00           N
ATOM   1251  C   GLN A  77      46.651  55.566 100.800  1.00  0.00           C
ATOM   1252  O   GLN A  77      47.341  54.726 101.350  1.00  0.00           O
ATOM   1253  N   ALA A  78      45.361  55.726 101.150  1.00  0.00           N
ATOM   1255  CA  ALA A  78      44.701  54.926 102.160  1.00  0.00           C
ATOM   1257  CB  ALA A  78      43.231  55.336 102.230  1.00  0.00           C
ATOM   1261  C   ALA A  78      44.711  53.456 101.850  1.00  0.00           C
ATOM   1262  O   ALA A  78      44.951  52.596 102.700  1.00  0.00           O
ATOM   1263  N   ALA A  79      44.471  53.156 100.570  1.00  0.00           N
ATOM   1265  CA  ALA A  79      44.591  51.826 100.070  1.00  0.00           C
ATOM   1267  CB  ALA A  79      44.121  51.766  98.610  1.00  0.00           C
ATOM   1271  C   ALA A  79      46.011  51.246 100.220  1.00  0.00           C
ATOM   1272  O   ALA A  79      46.221  50.126 100.700  1.00  0.00           O
ATOM   1273  N   VAL A  80      47.041  52.026  99.870  1.00  0.00           N
ATOM   1275  CA  VAL A  80      48.421  51.646 100.090  1.00  0.00           C
ATOM   1277  CB  VAL A  80      49.361  52.676  99.460  1.00  0.00           C
ATOM   1279  CG1 VAL A  80      50.821  52.486  99.910  1.00  0.00           C
ATOM   1283  CG2 VAL A  80      49.261  52.536  97.920  1.00  0.00           C
ATOM   1287  C   VAL A  80      48.721  51.396 101.560  1.00  0.00           C
ATOM   1288  O   VAL A  80      49.241  50.346 101.930  1.00  0.00           O
ATOM   1289  N   ASP A  81      48.271  52.286 102.460  1.00  0.00           N
ATOM   1291  CA  ASP A  81      48.391  52.116 103.890  1.00  0.00           C
ATOM   1293  CB  ASP A  81      47.761  53.326 104.640  1.00  0.00           C
ATOM   1296  CG  ASP A  81      48.501  54.627 104.370  1.00  0.00           C
ATOM   1297  OD1 ASP A  81      49.591  54.596 103.750  1.00  0.00           O
ATOM   1298  OD2 ASP A  81      47.991  55.677 104.850  1.00  0.00           O
ATOM   1299  C   ASP A  81      47.741  50.836 104.410  1.00  0.00           C
ATOM   1300  O   ASP A  81      48.341  50.086 105.170  1.00  0.00           O
ATOM   1301  N   ALA A  82      46.511  50.526 103.960  1.00  0.00           N
ATOM   1303  CA  ALA A  82      45.781  49.326 104.320  1.00  0.00           C
ATOM   1305  CB  ALA A  82      44.361  49.406 103.740  1.00  0.00           C
ATOM   1309  C   ALA A  82      46.451  48.026 103.880  1.00  0.00           C
ATOM   1310  O   ALA A  82      46.361  46.996 104.550  1.00  0.00           O
ATOM   1311  N   ALA A  83      47.131  48.037 102.720  1.00  0.00           N
ATOM   1313  CA  ALA A  83      48.011  46.946 102.340  1.00  0.00           C
ATOM   1315  CB  ALA A  83      48.441  47.146 100.870  1.00  0.00           C
ATOM   1319  C   ALA A  83      49.241  46.816 103.230  1.00  0.00           C
ATOM   1320  O   ALA A  83      49.531  45.746 103.770  1.00  0.00           O
ATOM   1321  N   ILE A  84      49.971  47.916 103.460  1.00  0.00           N
ATOM   1323  CA  ILE A  84      51.221  47.946 104.210  1.00  0.00           C
ATOM   1325  CB  ILE A  84      51.881  49.326 104.120  1.00  0.00           C
ATOM   1327  CG2 ILE A  84      53.101  49.436 105.060  1.00  0.00           C
ATOM   1331  CG1 ILE A  84      52.261  49.656 102.660  1.00  0.00           C
ATOM   1334  CD  ILE A  84      53.431  48.836 102.090  1.00  0.00           C
ATOM   1338  C   ILE A  84      51.071  47.496 105.660  1.00  0.00           C
ATOM   1339  O   ILE A  84      51.871  46.706 106.160  1.00  0.00           O
ATOM   1340  N   ILE A  85      49.991  47.916 106.340  1.00  0.00           N
ATOM   1342  CA  ILE A  85      49.751  47.566 107.740  1.00  0.00           C
ATOM   1344  CB  ILE A  85      48.591  48.326 108.390  1.00  0.00           C
ATOM   1346  CG2 ILE A  85      48.961  49.826 108.430  1.00  0.00           C
ATOM   1350  CG1 ILE A  85      47.241  48.037 107.690  1.00  0.00           C
ATOM   1353  CD  ILE A  85      46.031  48.517 108.500  1.00  0.00           C
ATOM   1357  C   ILE A  85      49.541  46.086 108.020  1.00  0.00           C
ATOM   1358  O   ILE A  85      49.741  45.656 109.150  1.00  0.00           O
ATOM   1359  N   LYS A  86      49.201  45.266 107.000  1.00  0.00           N
ATOM   1361  CA  LYS A  86      49.221  43.816 107.120  1.00  0.00           C
ATOM   1363  CB  LYS A  86      48.811  43.076 105.830  1.00  0.00           C
ATOM   1366  CG  LYS A  86      47.371  43.356 105.390  1.00  0.00           C
ATOM   1369  CD  LYS A  86      46.911  42.326 104.350  1.00  0.00           C
ATOM   1372  CE  LYS A  86      45.581  42.706 103.680  1.00  0.00           C
ATOM   1375  NZ  LYS A  86      45.381  41.996 102.400  1.00  0.00           N
ATOM   1379  C   LYS A  86      50.571  43.256 107.500  1.00  0.00           C
ATOM   1380  O   LYS A  86      50.651  42.286 108.230  1.00  0.00           O
ATOM   1381  N   ARG A  87      51.641  43.866 106.940  1.00  0.00           N
ATOM   1383  CA  ARG A  87      53.031  43.517 107.170  1.00  0.00           C
ATOM   1385  CB  ARG A  87      53.401  43.356 108.680  1.00  0.00           C
ATOM   1388  CG  ARG A  87      52.931  44.516 109.600  1.00  0.00           C
ATOM   1391  CD  ARG A  87      53.521  45.856 109.170  1.00  0.00           C
ATOM   1394  NE  ARG A  87      52.791  46.996 109.800  1.00  0.00           N
ATOM   1396  CZ  ARG A  87      53.041  48.256 109.470  1.00  0.00           C
ATOM   1397  NH1 ARG A  87      54.031  48.616 108.680  1.00  0.00           N
ATOM   1400  NH2 ARG A  87      52.211  49.176 109.890  1.00  0.00           N
ATOM   1403  C   ARG A  87      53.441  42.286 106.380  1.00  0.00           C
ATOM   1404  O   ARG A  87      54.371  41.586 106.760  1.00  0.00           O
ATOM   1405  N   THR A  88      52.741  41.946 105.280  1.00  0.00           N
ATOM   1407  CA  THR A  88      52.821  40.597 104.720  1.00  0.00           C
ATOM   1409  CB  THR A  88      51.481  40.096 104.170  1.00  0.00           C
ATOM   1411  OG1 THR A  88      51.541  38.786 103.600  1.00  0.00           O
ATOM   1413  CG2 THR A  88      50.951  41.017 103.060  1.00  0.00           C
ATOM   1417  C   THR A  88      53.911  40.456 103.690  1.00  0.00           C
ATOM   1418  O   THR A  88      54.181  41.386 102.930  1.00  0.00           O
ATOM   1419  N   ASN A  89      54.531  39.256 103.590  1.00  0.00           N
ATOM   1421  CA  ASN A  89      55.481  38.926 102.550  1.00  0.00           C
ATOM   1423  CB  ASN A  89      56.301  37.616 102.850  1.00  0.00           C
ATOM   1426  CG  ASN A  89      57.111  37.676 104.150  1.00  0.00           C
ATOM   1427  OD1 ASN A  89      57.341  38.726 104.750  1.00  0.00           O
ATOM   1428  ND2 ASN A  89      57.511  36.476 104.660  1.00  0.00           N
ATOM   1431  C   ASN A  89      54.781  38.686 101.210  1.00  0.00           C
ATOM   1432  O   ASN A  89      55.421  38.706 100.160  1.00  0.00           O
ATOM   1433  N   LYS A  90      53.451  38.396 101.220  1.00  0.00           N
ATOM   1435  CA  LYS A  90      52.671  38.276  99.990  1.00  0.00           C
ATOM   1437  CB  LYS A  90      51.311  37.526 100.160  1.00  0.00           C
ATOM   1440  CG  LYS A  90      51.451  35.996 100.030  1.00  0.00           C
ATOM   1443  CD  LYS A  90      50.131  35.206 100.120  1.00  0.00           C
ATOM   1446  CE  LYS A  90      49.021  35.597  99.110  1.00  0.00           C
ATOM   1449  NZ  LYS A  90      49.331  35.336  97.680  1.00  0.00           N
ATOM   1453  C   LYS A  90      52.521  39.546  99.170  1.00  0.00           C
ATOM   1454  O   LYS A  90      52.391  40.656  99.670  1.00  0.00           O
ATOM   1455  N   ARG A  91      52.501  39.396  97.830  1.00  0.00           N
ATOM   1457  CA  ARG A  91      52.061  40.426  96.920  1.00  0.00           C
ATOM   1459  CB  ARG A  91      52.371  40.036  95.450  1.00  0.00           C
ATOM   1462  CG  ARG A  91      51.911  41.066  94.390  1.00  0.00           C
ATOM   1465  CD  ARG A  91      52.421  40.756  92.970  1.00  0.00           C
ATOM   1468  NE  ARG A  91      53.911  40.916  92.930  1.00  0.00           N
ATOM   1470  CZ  ARG A  91      54.541  42.076  92.940  1.00  0.00           C
ATOM   1471  NH1 ARG A  91      53.941  43.246  93.020  1.00  0.00           N
ATOM   1474  NH2 ARG A  91      55.851  42.096  92.900  1.00  0.00           N
ATOM   1477  C   ARG A  91      50.611  40.807  97.120  1.00  0.00           C
ATOM   1478  O   ARG A  91      49.751  39.956  97.350  1.00  0.00           O
ATOM   1479  N   GLN A  92      50.301  42.106  97.060  1.00  0.00           N
ATOM   1481  CA  GLN A  92      48.951  42.566  97.260  1.00  0.00           C
ATOM   1483  CB  GLN A  92      48.801  43.366  98.560  1.00  0.00           C
ATOM   1486  CG  GLN A  92      49.041  42.476  99.790  1.00  0.00           C
ATOM   1489  CD  GLN A  92      48.801  43.307 101.040  1.00  0.00           C
ATOM   1490  OE1 GLN A  92      47.651  43.416 101.490  1.00  0.00           O
ATOM   1491  NE2 GLN A  92      49.871  43.916 101.580  1.00  0.00           N
ATOM   1494  C   GLN A  92      48.501  43.396  96.090  1.00  0.00           C
ATOM   1495  O   GLN A  92      49.301  44.026  95.400  1.00  0.00           O
ATOM   1496  N   TYR A  93      47.181  43.366  95.830  1.00  0.00           N
ATOM   1498  CA  TYR A  93      46.631  43.946  94.620  1.00  0.00           C
ATOM   1500  CB  TYR A  93      46.021  42.856  93.710  1.00  0.00           C
ATOM   1503  CG  TYR A  93      47.101  41.987  93.130  1.00  0.00           C
ATOM   1504  CD1 TYR A  93      47.551  40.816  93.760  1.00  0.00           C
ATOM   1506  CE1 TYR A  93      48.491  39.976  93.140  1.00  0.00           C
ATOM   1508  CZ  TYR A  93      49.001  40.316  91.880  1.00  0.00           C
ATOM   1509  OH  TYR A  93      49.911  39.496  91.200  1.00  0.00           O
ATOM   1511  CD2 TYR A  93      47.631  42.307  91.860  1.00  0.00           C
ATOM   1513  CE2 TYR A  93      48.581  41.486  91.250  1.00  0.00           C
ATOM   1515  C   TYR A  93      45.581  44.996  94.940  1.00  0.00           C
ATOM   1516  O   TYR A  93      44.571  44.736  95.590  1.00  0.00           O
ATOM   1517  N   ILE A  94      45.831  46.226  94.470  1.00  0.00           N
ATOM   1519  CA  ILE A  94      44.961  47.377  94.620  1.00  0.00           C
ATOM   1521  CB  ILE A  94      45.701  48.566  95.250  1.00  0.00           C
ATOM   1523  CG2 ILE A  94      44.731  49.756  95.400  1.00  0.00           C
ATOM   1527  CG1 ILE A  94      46.361  48.177  96.610  1.00  0.00           C
ATOM   1530  CD  ILE A  94      47.331  49.236  97.150  1.00  0.00           C
ATOM   1534  C   ILE A  94      44.461  47.776  93.230  1.00  0.00           C
ATOM   1535  O   ILE A  94      45.221  48.167  92.350  1.00  0.00           O
ATOM   1536  N   ALA A  95      43.141  47.666  92.990  1.00  0.00           N
ATOM   1538  CA  ALA A  95      42.561  48.046  91.730  1.00  0.00           C
ATOM   1540  CB  ALA A  95      41.441  47.066  91.360  1.00  0.00           C
ATOM   1544  C   ALA A  95      41.991  49.456  91.820  1.00  0.00           C
ATOM   1545  O   ALA A  95      41.321  49.807  92.780  1.00  0.00           O
ATOM   1546  N   VAL A  96      42.261  50.316  90.820  1.00  0.00           N
ATOM   1548  CA  VAL A  96      41.791  51.686  90.810  1.00  0.00           C
ATOM   1550  CB  VAL A  96      42.941  52.686  90.670  1.00  0.00           C
ATOM   1552  CG1 VAL A  96      42.411  54.116  90.890  1.00  0.00           C
ATOM   1556  CG2 VAL A  96      44.031  52.377  91.710  1.00  0.00           C
ATOM   1560  C   VAL A  96      40.771  51.857  89.700  1.00  0.00           C
ATOM   1561  O   VAL A  96      41.031  51.686  88.510  1.00  0.00           O
ATOM   1562  N   MET A  97      39.531  52.206  90.100  1.00  0.00           N
ATOM   1564  CA  MET A  97      38.471  52.586  89.200  1.00  0.00           C
ATOM   1566  CB  MET A  97      37.131  52.816  89.930  1.00  0.00           C
ATOM   1569  CG  MET A  97      36.571  51.556  90.610  1.00  0.00           C
ATOM   1572  SD  MET A  97      34.901  51.806  91.300  1.00  0.00           S
ATOM   1573  CE  MET A  97      34.021  51.746  89.720  1.00  0.00           C
ATOM   1577  C   MET A  97      38.781  53.836  88.380  1.00  0.00           C
ATOM   1578  O   MET A  97      39.481  54.716  88.890  1.00  0.00           O
ATOM   1579  N   PRO A  98      38.301  53.986  87.150  1.00  0.00           N
ATOM   1580  CD  PRO A  98      37.581  52.936  86.440  1.00  0.00           C
ATOM   1583  CA  PRO A  98      38.201  55.246  86.420  1.00  0.00           C
ATOM   1585  CB  PRO A  98      37.251  54.976  85.260  1.00  0.00           C
ATOM   1588  CG  PRO A  98      37.371  53.476  85.030  1.00  0.00           C
ATOM   1591  C   PRO A  98      37.791  56.446  87.220  1.00  0.00           C
ATOM   1592  O   PRO A  98      36.881  56.386  88.060  1.00  0.00           O
ATOM   1593  N   GLY A  99      38.461  57.576  86.970  1.00  0.00           N
ATOM   1595  CA  GLY A  99      38.311  58.776  87.750  1.00  0.00           C
ATOM   1598  C   GLY A  99      39.621  59.456  87.930  1.00  0.00           C
ATOM   1599  O   GLY A  99      40.711  58.916  87.720  1.00  0.00           O
ATOM   1600  N   GLU A 100      39.521  60.706  88.370  1.00  0.00           N
ATOM   1602  CA  GLU A 100      40.631  61.526  88.750  1.00  0.00           C
ATOM   1604  CB  GLU A 100      40.351  62.986  88.300  1.00  0.00           C
ATOM   1607  CG  GLU A 100      40.501  63.226  86.770  1.00  0.00           C
ATOM   1610  CD  GLU A 100      39.481  62.606  85.800  1.00  0.00           C
ATOM   1611  OE1 GLU A 100      38.271  62.816  86.040  1.00  0.00           O
ATOM   1612  OE2 GLU A 100      39.891  62.046  84.740  1.00  0.00           O
ATOM   1613  C   GLU A 100      40.831  61.416  90.250  1.00  0.00           C
ATOM   1614  O   GLU A 100      39.901  61.506  91.050  1.00  0.00           O
ATOM   1615  N   TYR A 101      42.081  61.156  90.660  1.00  0.00           N
ATOM   1617  CA  TYR A 101      42.491  61.066  92.040  1.00  0.00           C
ATOM   1619  CB  TYR A 101      43.051  59.656  92.390  1.00  0.00           C
ATOM   1622  CG  TYR A 101      41.991  58.627  92.110  1.00  0.00           C
ATOM   1623  CD1 TYR A 101      41.031  58.307  93.090  1.00  0.00           C
ATOM   1625  CE1 TYR A 101      40.011  57.386  92.800  1.00  0.00           C
ATOM   1627  CZ  TYR A 101      39.951  56.787  91.540  1.00  0.00           C
ATOM   1628  OH  TYR A 101      38.931  55.866  91.220  1.00  0.00           O
ATOM   1630  CD2 TYR A 101      41.931  57.996  90.860  1.00  0.00           C
ATOM   1632  CE2 TYR A 101      40.901  57.096  90.560  1.00  0.00           C
ATOM   1634  C   TYR A 101      43.561  62.106  92.290  1.00  0.00           C
ATOM   1635  O   TYR A 101      44.661  62.046  91.740  1.00  0.00           O
ATOM   1636  N   GLN A 102      43.301  63.107  93.150  1.00  0.00           N
ATOM   1638  CA  GLN A 102      44.281  64.156  93.400  1.00  0.00           C
ATOM   1640  CB  GLN A 102      43.611  65.536  93.480  1.00  0.00           C
ATOM   1643  CG  GLN A 102      44.571  66.746  93.610  1.00  0.00           C
ATOM   1646  CD  GLN A 102      43.711  67.996  93.740  1.00  0.00           C
ATOM   1647  OE1 GLN A 102      42.541  67.906  94.090  1.00  0.00           O
ATOM   1648  NE2 GLN A 102      44.281  69.176  93.450  1.00  0.00           N
ATOM   1651  C   GLN A 102      44.981  63.946  94.720  1.00  0.00           C
ATOM   1652  O   GLN A 102      44.361  63.676  95.740  1.00  0.00           O
ATOM   1653  N   GLY A 103      46.311  64.086  94.720  1.00  0.00           N
ATOM   1655  CA  GLY A 103      47.131  63.936  95.900  1.00  0.00           C
ATOM   1658  C   GLY A 103      48.241  62.976  95.620  1.00  0.00           C
ATOM   1659  O   GLY A 103      48.161  62.136  94.730  1.00  0.00           O
ATOM   1660  N   THR A 104      49.301  63.086  96.430  1.00  0.00           N
ATOM   1662  CA  THR A 104      50.441  62.186  96.450  1.00  0.00           C
ATOM   1664  CB  THR A 104      51.511  62.636  97.440  1.00  0.00           C
ATOM   1666  OG1 THR A 104      50.931  62.946  98.710  1.00  0.00           O
ATOM   1668  CG2 THR A 104      52.121  63.946  96.930  1.00  0.00           C
ATOM   1672  C   THR A 104      50.091  60.737  96.740  1.00  0.00           C
ATOM   1673  O   THR A 104      49.181  60.446  97.520  1.00  0.00           O
ATOM   1674  N   VAL A 105      50.831  59.796  96.150  1.00  0.00           N
ATOM   1676  CA  VAL A 105      50.811  58.396  96.550  1.00  0.00           C
ATOM   1678  CB  VAL A 105      50.301  57.476  95.450  1.00  0.00           C
ATOM   1680  CG1 VAL A 105      50.311  56.006  95.920  1.00  0.00           C
ATOM   1684  CG2 VAL A 105      48.881  57.906  95.040  1.00  0.00           C
ATOM   1688  C   VAL A 105      52.231  58.016  96.930  1.00  0.00           C
ATOM   1689  O   VAL A 105      53.131  57.956  96.090  1.00  0.00           O
ATOM   1690  N   TYR A 106      52.471  57.726  98.210  1.00  0.00           N
ATOM   1692  CA  TYR A 106      53.751  57.267  98.700  1.00  0.00           C
ATOM   1694  CB  TYR A 106      54.231  58.026  99.960  1.00  0.00           C
ATOM   1697  CG  TYR A 106      54.721  59.427  99.740  1.00  0.00           C
ATOM   1698  CD1 TYR A 106      54.771  60.066  98.490  1.00  0.00           C
ATOM   1700  CE1 TYR A 106      55.171  61.406  98.390  1.00  0.00           C
ATOM   1702  CZ  TYR A 106      55.591  62.086  99.540  1.00  0.00           C
ATOM   1703  OH  TYR A 106      55.751  63.476  99.520  1.00  0.00           O
ATOM   1705  CD2 TYR A 106      55.171  60.116 100.880  1.00  0.00           C
ATOM   1707  CE2 TYR A 106      55.621  61.436 100.780  1.00  0.00           C
ATOM   1709  C   TYR A 106      53.661  55.796  99.050  1.00  0.00           C
ATOM   1710  O   TYR A 106      52.951  55.406  99.980  1.00  0.00           O
ATOM   1711  N   VAL A 107      54.411  54.947  98.340  1.00  0.00           N
ATOM   1713  CA  VAL A 107      54.421  53.517  98.590  1.00  0.00           C
ATOM   1715  CB  VAL A 107      54.291  52.676  97.320  1.00  0.00           C
ATOM   1717  CG1 VAL A 107      53.991  51.216  97.730  1.00  0.00           C
ATOM   1721  CG2 VAL A 107      53.131  53.216  96.450  1.00  0.00           C
ATOM   1725  C   VAL A 107      55.711  53.177  99.310  1.00  0.00           C
ATOM   1726  O   VAL A 107      56.791  53.186  98.700  1.00  0.00           O
ATOM   1727  N   PRO A 108      55.691  52.856 100.600  1.00  0.00           N
ATOM   1728  CD  PRO A 108      54.491  52.716 101.430  1.00  0.00           C
ATOM   1731  CA  PRO A 108      56.901  52.626 101.350  1.00  0.00           C
ATOM   1733  CB  PRO A 108      56.431  52.726 102.810  1.00  0.00           C
ATOM   1736  CG  PRO A 108      55.001  52.216 102.780  1.00  0.00           C
ATOM   1739  C   PRO A 108      57.511  51.286 101.050  1.00  0.00           C
ATOM   1740  O   PRO A 108      56.911  50.426 100.400  1.00  0.00           O
ATOM   1741  N   ALA A 109      58.751  51.106 101.510  1.00  0.00           N
ATOM   1743  CA  ALA A 109      59.351  49.807 101.560  1.00  0.00           C
ATOM   1745  CB  ALA A 109      60.781  49.956 102.010  1.00  0.00           C
ATOM   1749  C   ALA A 109      58.641  48.836 102.500  1.00  0.00           C
ATOM   1750  O   ALA A 109      58.111  49.206 103.550  1.00  0.00           O
ATOM   1751  N   ALA A 110      58.591  47.556 102.140  1.00  0.00           N
ATOM   1753  CA  ALA A 110      57.711  46.646 102.790  1.00  0.00           C
ATOM   1755  CB  ALA A 110      56.291  46.746 102.180  1.00  0.00           C
ATOM   1759  C   ALA A 110      58.301  45.286 102.550  1.00  0.00           C
ATOM   1760  O   ALA A 110      59.141  45.146 101.660  1.00  0.00           O
ATOM   1761  N   PRO A 111      57.931  44.256 103.300  1.00  0.00           N
ATOM   1762  CD  PRO A 111      57.331  44.376 104.630  1.00  0.00           C
ATOM   1765  CA  PRO A 111      58.391  42.916 103.010  1.00  0.00           C
ATOM   1767  CB  PRO A 111      58.101  42.136 104.300  1.00  0.00           C
ATOM   1770  CG  PRO A 111      57.001  42.936 105.000  1.00  0.00           C
ATOM   1773  C   PRO A 111      57.701  42.336 101.800  1.00  0.00           C
ATOM   1774  O   PRO A 111      58.281  41.466 101.150  1.00  0.00           O
ATOM   1775  N   GLY A 112      56.441  42.726 101.510  1.00  0.00           N
ATOM   1777  CA  GLY A 112      55.681  42.296 100.350  1.00  0.00           C
ATOM   1780  C   GLY A 112      55.651  43.336  99.270  1.00  0.00           C
ATOM   1781  O   GLY A 112      55.801  44.536  99.510  1.00  0.00           O
ATOM   1782  N   GLY A 113      55.371  42.896  98.030  1.00  0.00           N
ATOM   1784  CA  GLY A 113      55.211  43.767  96.880  1.00  0.00           C
ATOM   1787  C   GLY A 113      53.821  44.316  96.740  1.00  0.00           C
ATOM   1788  O   GLY A 113      52.831  43.686  97.100  1.00  0.00           O
ATOM   1789  N   ILE A 114      53.711  45.496  96.140  1.00  0.00           N
ATOM   1791  CA  ILE A 114      52.441  46.127  95.900  1.00  0.00           C
ATOM   1793  CB  ILE A 114      52.371  47.526  96.510  1.00  0.00           C
ATOM   1795  CG2 ILE A 114      51.061  48.246  96.120  1.00  0.00           C
ATOM   1799  CG1 ILE A 114      52.531  47.456  98.060  1.00  0.00           C
ATOM   1802  CD  ILE A 114      51.401  46.717  98.780  1.00  0.00           C
ATOM   1806  C   ILE A 114      52.221  46.156  94.410  1.00  0.00           C
ATOM   1807  O   ILE A 114      53.121  46.506  93.640  1.00  0.00           O
ATOM   1808  N   THR A 115      51.021  45.786  93.950  1.00  0.00           N
ATOM   1810  CA  THR A 115      50.571  46.006  92.600  1.00  0.00           C
ATOM   1812  CB  THR A 115      50.081  44.746  91.900  1.00  0.00           C
ATOM   1814  OG1 THR A 115      51.121  43.776  91.890  1.00  0.00           O
ATOM   1816  CG2 THR A 115      49.721  45.006  90.430  1.00  0.00           C
ATOM   1820  C   THR A 115      49.431  47.006  92.650  1.00  0.00           C
ATOM   1821  O   THR A 115      48.451  46.826  93.380  1.00  0.00           O
ATOM   1822  N   LEU A 116      49.541  48.076  91.860  1.00  0.00           N
ATOM   1824  CA  LEU A 116      48.511  49.076  91.690  1.00  0.00           C
ATOM   1826  CB  LEU A 116      49.051  50.456  92.130  1.00  0.00           C
ATOM   1829  CG  LEU A 116      48.021  51.596  92.110  1.00  0.00           C
ATOM   1831  CD1 LEU A 116      46.961  51.396  93.200  1.00  0.00           C
ATOM   1835  CD2 LEU A 116      48.721  52.936  92.290  1.00  0.00           C
ATOM   1839  C   LEU A 116      48.151  49.106  90.210  1.00  0.00           C
ATOM   1840  O   LEU A 116      49.021  49.246  89.350  1.00  0.00           O
ATOM   1841  N   TYR A 117      46.871  48.946  89.880  1.00  0.00           N
ATOM   1843  CA  TYR A 117      46.481  48.936  88.480  1.00  0.00           C
ATOM   1845  CB  TYR A 117      46.401  47.496  87.890  1.00  0.00           C
ATOM   1848  CG  TYR A 117      45.371  46.606  88.550  1.00  0.00           C
ATOM   1849  CD1 TYR A 117      45.671  45.927  89.750  1.00  0.00           C
ATOM   1851  CE1 TYR A 117      44.771  44.986  90.270  1.00  0.00           C
ATOM   1853  CZ  TYR A 117      43.581  44.697  89.590  1.00  0.00           C
ATOM   1854  OH  TYR A 117      42.761  43.627  90.010  1.00  0.00           O
ATOM   1856  CD2 TYR A 117      44.141  46.356  87.920  1.00  0.00           C
ATOM   1858  CE2 TYR A 117      43.261  45.396  88.440  1.00  0.00           C
ATOM   1860  C   TYR A 117      45.191  49.686  88.270  1.00  0.00           C
ATOM   1861  O   TYR A 117      44.331  49.767  89.140  1.00  0.00           O
ATOM   1862  N   GLY A 118      45.031  50.266  87.060  1.00  0.00           N
ATOM   1864  CA  GLY A 118      43.801  50.906  86.640  1.00  0.00           C
ATOM   1867  C   GLY A 118      42.931  49.926  85.910  1.00  0.00           C
ATOM   1868  O   GLY A 118      43.411  49.066  85.180  1.00  0.00           O
ATOM   1869  N   THR A 119      41.601  50.017  86.070  1.00  0.00           N
ATOM   1871  CA  THR A 119      40.721  49.006  85.480  1.00  0.00           C
ATOM   1873  CB  THR A 119      39.721  48.456  86.490  1.00  0.00           C
ATOM   1875  OG1 THR A 119      39.061  49.476  87.220  1.00  0.00           O
ATOM   1877  CG2 THR A 119      40.511  47.626  87.520  1.00  0.00           C
ATOM   1881  C   THR A 119      40.011  49.476  84.230  1.00  0.00           C
ATOM   1882  O   THR A 119      39.261  48.706  83.640  1.00  0.00           O
ATOM   1883  N   GLY A 120      40.271  50.737  83.820  1.00  0.00           N
ATOM   1885  CA  GLY A 120      39.761  51.386  82.600  1.00  0.00           C
ATOM   1888  C   GLY A 120      40.081  50.737  81.270  1.00  0.00           C
ATOM   1889  O   GLY A 120      40.991  49.916  81.170  1.00  0.00           O
ATOM   1890  N   GLU A 121      39.401  51.186  80.190  1.00  0.00           N
ATOM   1892  CA  GLU A 121      39.691  50.816  78.810  1.00  0.00           C
ATOM   1894  CB  GLU A 121      38.681  51.466  77.810  1.00  0.00           C
ATOM   1897  CG  GLU A 121      38.991  51.316  76.290  1.00  0.00           C
ATOM   1900  CD  GLU A 121      39.051  49.886  75.760  1.00  0.00           C
ATOM   1901  OE1 GLU A 121      38.311  49.016  76.280  1.00  0.00           O
ATOM   1902  OE2 GLU A 121      39.821  49.656  74.780  1.00  0.00           O
ATOM   1903  C   GLU A 121      41.091  51.226  78.370  1.00  0.00           C
ATOM   1904  O   GLU A 121      41.791  50.496  77.660  1.00  0.00           O
ATOM   1905  N   LYS A 122      41.531  52.416  78.800  1.00  0.00           N
ATOM   1907  CA  LYS A 122      42.821  52.956  78.470  1.00  0.00           C
ATOM   1909  CB  LYS A 122      42.661  54.196  77.550  1.00  0.00           C
ATOM   1912  CG  LYS A 122      41.861  53.876  76.290  1.00  0.00           C
ATOM   1915  CD  LYS A 122      41.881  55.026  75.280  1.00  0.00           C
ATOM   1918  CE  LYS A 122      41.011  54.746  74.040  1.00  0.00           C
ATOM   1921  NZ  LYS A 122      39.581  54.656  74.410  1.00  0.00           N
ATOM   1925  C   LYS A 122      43.521  53.396  79.740  1.00  0.00           C
ATOM   1926  O   LYS A 122      42.861  53.606  80.770  1.00  0.00           O
ATOM   1927  N   PRO A 123      44.831  53.656  79.740  1.00  0.00           N
ATOM   1928  CD  PRO A 123      45.761  53.116  78.740  1.00  0.00           C
ATOM   1931  CA  PRO A 123      45.541  54.126  80.930  1.00  0.00           C
ATOM   1933  CB  PRO A 123      47.011  54.156  80.510  1.00  0.00           C
ATOM   1936  CG  PRO A 123      47.121  53.066  79.440  1.00  0.00           C
ATOM   1939  C   PRO A 123      45.081  55.496  81.370  1.00  0.00           C
ATOM   1940  O   PRO A 123      45.191  55.856  82.530  1.00  0.00           O
ATOM   1941  N   ILE A 124      44.551  56.296  80.410  1.00  0.00           N
ATOM   1943  CA  ILE A 124      44.161  57.686  80.640  1.00  0.00           C
ATOM   1945  CB  ILE A 124      44.111  58.456  79.320  1.00  0.00           C
ATOM   1947  CG2 ILE A 124      42.871  58.076  78.480  1.00  0.00           C
ATOM   1951  CG1 ILE A 124      44.161  59.996  79.510  1.00  0.00           C
ATOM   1954  CD  ILE A 124      45.381  60.506  80.280  1.00  0.00           C
ATOM   1958  C   ILE A 124      42.891  57.806  81.460  1.00  0.00           C
ATOM   1959  O   ILE A 124      42.601  58.846  82.060  1.00  0.00           O
ATOM   1960  N   ASP A 125      42.121  56.717  81.560  1.00  0.00           N
ATOM   1962  CA  ASP A 125      40.891  56.686  82.290  1.00  0.00           C
ATOM   1964  CB  ASP A 125      40.081  55.436  81.850  1.00  0.00           C
ATOM   1967  CG  ASP A 125      39.781  55.426  80.350  1.00  0.00           C
ATOM   1968  OD1 ASP A 125      39.731  56.516  79.720  1.00  0.00           O
ATOM   1969  OD2 ASP A 125      39.531  54.316  79.820  1.00  0.00           O
ATOM   1970  C   ASP A 125      41.091  56.717  83.800  1.00  0.00           C
ATOM   1971  O   ASP A 125      40.211  57.156  84.540  1.00  0.00           O
ATOM   1972  N   VAL A 126      42.281  56.336  84.300  1.00  0.00           N
ATOM   1974  CA  VAL A 126      42.641  56.506  85.700  1.00  0.00           C
ATOM   1976  CB  VAL A 126      43.121  55.206  86.330  1.00  0.00           C
ATOM   1978  CG1 VAL A 126      43.421  55.416  87.830  1.00  0.00           C
ATOM   1982  CG2 VAL A 126      42.021  54.136  86.180  1.00  0.00           C
ATOM   1986  C   VAL A 126      43.721  57.556  85.790  1.00  0.00           C
ATOM   1987  O   VAL A 126      44.771  57.436  85.160  1.00  0.00           O
ATOM   1988  N   LYS A 127      43.501  58.636  86.560  1.00  0.00           N
ATOM   1990  CA  LYS A 127      44.451  59.726  86.650  1.00  0.00           C
ATOM   1992  CB  LYS A 127      43.891  61.036  86.050  1.00  0.00           C
ATOM   1995  CG  LYS A 127      43.511  60.896  84.580  1.00  0.00           C
ATOM   1998  CD  LYS A 127      43.131  62.256  83.970  1.00  0.00           C
ATOM   2001  CE  LYS A 127      42.651  62.136  82.530  1.00  0.00           C
ATOM   2004  NZ  LYS A 127      41.361  61.426  82.510  1.00  0.00           N
ATOM   2008  C   LYS A 127      44.871  59.996  88.070  1.00  0.00           C
ATOM   2009  O   LYS A 127      44.051  60.196  88.960  1.00  0.00           O
ATOM   2010  N   ILE A 128      46.181  60.066  88.300  1.00  0.00           N
ATOM   2012  CA  ILE A 128      46.721  60.486  89.580  1.00  0.00           C
ATOM   2014  CB  ILE A 128      47.581  59.417  90.230  1.00  0.00           C
ATOM   2016  CG2 ILE A 128      48.081  59.936  91.600  1.00  0.00           C
ATOM   2020  CG1 ILE A 128      46.821  58.086  90.430  1.00  0.00           C
ATOM   2023  CD  ILE A 128      47.771  56.886  90.560  1.00  0.00           C
ATOM   2027  C   ILE A 128      47.571  61.706  89.330  1.00  0.00           C
ATOM   2028  O   ILE A 128      48.451  61.696  88.460  1.00  0.00           O
ATOM   2029  N   GLY A 129      47.331  62.806  90.080  1.00  0.00           N
ATOM   2031  CA  GLY A 129      48.141  64.006  89.940  1.00  0.00           C
ATOM   2034  C   GLY A 129      48.211  64.817  91.210  1.00  0.00           C
ATOM   2035  O   GLY A 129      47.561  64.507  92.210  1.00  0.00           O
ATOM   2036  N   LEU A 130      49.031  65.896  91.150  1.00  0.00           N
ATOM   2038  CA  LEU A 130      49.191  66.896  92.190  1.00  0.00           C
ATOM   2040  CB  LEU A 130      49.491  66.347  93.610  1.00  0.00           C
ATOM   2043  CG  LEU A 130      49.451  67.426  94.710  1.00  0.00           C
ATOM   2045  CD1 LEU A 130      48.011  67.856  95.000  1.00  0.00           C
ATOM   2049  CD2 LEU A 130      50.131  66.966  96.000  1.00  0.00           C
ATOM   2053  C   LEU A 130      50.361  67.816  91.830  1.00  0.00           C
ATOM   2054  O   LEU A 130      51.511  67.416  91.820  1.00  0.00           O
ATOM   2055  N   SER A 131      50.091  69.097  91.550  1.00  0.00           N
ATOM   2057  CA  SER A 131      51.121  70.046  91.130  1.00  0.00           C
ATOM   2059  CB  SER A 131      50.541  71.406  90.700  1.00  0.00           C
ATOM   2062  OG  SER A 131      49.621  71.207  89.630  1.00  0.00           O
ATOM   2064  C   SER A 131      52.181  70.316  92.170  1.00  0.00           C
ATOM   2065  O   SER A 131      51.911  70.906  93.210  1.00  0.00           O
ATOM   2066  N   LEU A 132      53.441  69.926  91.910  1.00  0.00           N
ATOM   2068  CA  LEU A 132      54.521  70.146  92.840  1.00  0.00           C
ATOM   2070  CB  LEU A 132      54.901  68.866  93.630  1.00  0.00           C
ATOM   2073  CG  LEU A 132      53.811  68.326  94.570  1.00  0.00           C
ATOM   2075  CD1 LEU A 132      54.241  66.966  95.120  1.00  0.00           C
ATOM   2079  CD2 LEU A 132      53.501  69.276  95.740  1.00  0.00           C
ATOM   2083  C   LEU A 132      55.711  70.656  92.070  1.00  0.00           C
ATOM   2084  O   LEU A 132      56.081  70.097  91.040  1.00  0.00           O
ATOM   2085  N   ASP A 133      56.351  71.726  92.570  1.00  0.00           N
ATOM   2087  CA  ASP A 133      57.541  72.296  91.990  1.00  0.00           C
ATOM   2089  CB  ASP A 133      57.361  73.817  91.630  1.00  0.00           C
ATOM   2092  CG  ASP A 133      58.531  74.457  90.890  1.00  0.00           C
ATOM   2093  OD1 ASP A 133      59.471  73.726  90.500  1.00  0.00           O
ATOM   2094  OD2 ASP A 133      58.501  75.697  90.680  1.00  0.00           O
ATOM   2095  C   ASP A 133      58.621  72.116  93.040  1.00  0.00           C
ATOM   2096  O   ASP A 133      58.421  72.336  94.230  1.00  0.00           O
ATOM   2097  N   GLY A 134      59.831  71.716  92.620  1.00  0.00           N
ATOM   2099  CA  GLY A 134      61.011  71.646  93.470  1.00  0.00           C
ATOM   2102  C   GLY A 134      61.441  72.987  93.980  1.00  0.00           C
ATOM   2103  O   GLY A 134      62.191  73.067  94.950  1.00  0.00           O
ATOM   2104  N   GLY A 135      60.951  74.046  93.330  1.00  0.00           N
ATOM   2106  CA  GLY A 135      61.131  75.447  93.710  1.00  0.00           C
ATOM   2109  C   GLY A 135      60.091  75.996  94.660  1.00  0.00           C
ATOM   2110  O   GLY A 135      60.131  77.176  94.970  1.00  0.00           O
ATOM   2111  N   MET A 136      59.111  75.186  95.110  1.00  0.00           N
ATOM   2113  CA  MET A 136      58.131  75.666  96.070  1.00  0.00           C
ATOM   2115  CB  MET A 136      56.811  74.877  95.950  1.00  0.00           C
ATOM   2118  CG  MET A 136      56.781  73.506  96.650  1.00  0.00           C
ATOM   2121  SD  MET A 136      55.511  72.366  96.020  1.00  0.00           S
ATOM   2122  CE  MET A 136      54.051  73.366  96.390  1.00  0.00           C
ATOM   2126  C   MET A 136      58.681  75.586  97.500  1.00  0.00           C
ATOM   2127  O   MET A 136      59.571  74.787  97.820  1.00  0.00           O
ATOM   2128  N   SER A 137      58.181  76.476  98.380  1.00  0.00           N
ATOM   2130  CA  SER A 137      58.561  76.597  99.780  1.00  0.00           C
ATOM   2132  CB  SER A 137      57.931  77.856 100.450  1.00  0.00           C
ATOM   2135  OG  SER A 137      56.561  77.707 100.850  1.00  0.00           O
ATOM   2137  C   SER A 137      58.171  75.396 100.640  1.00  0.00           C
ATOM   2138  O   SER A 137      57.261  74.656 100.260  1.00  0.00           O
ATOM   2139  N   PRO A 138      58.761  75.166 101.840  1.00  0.00           N
ATOM   2140  CD  PRO A 138      60.091  75.666 102.230  1.00  0.00           C
ATOM   2143  CA  PRO A 138      58.411  73.976 102.600  1.00  0.00           C
ATOM   2145  CB  PRO A 138      59.461  73.916 103.730  1.00  0.00           C
ATOM   2148  CG  PRO A 138      60.691  74.597 103.140  1.00  0.00           C
ATOM   2151  C   PRO A 138      57.021  74.036 103.150  1.00  0.00           C
ATOM   2152  O   PRO A 138      56.381  72.996 103.300  1.00  0.00           O
ATOM   2153  N   ALA A 139      56.551  75.237 103.530  1.00  0.00           N
ATOM   2155  CA  ALA A 139      55.211  75.456 103.980  1.00  0.00           C
ATOM   2157  CB  ALA A 139      55.171  76.906 104.460  1.00  0.00           C
ATOM   2161  C   ALA A 139      54.131  75.196 102.920  1.00  0.00           C
ATOM   2162  O   ALA A 139      53.171  74.466 103.180  1.00  0.00           O
ATOM   2163  N   ASP A 140      54.321  75.707 101.690  1.00  0.00           N
ATOM   2165  CA  ASP A 140      53.411  75.426 100.590  1.00  0.00           C
ATOM   2167  CB  ASP A 140      53.831  76.177  99.300  1.00  0.00           C
ATOM   2170  CG  ASP A 140      53.521  77.656  99.290  1.00  0.00           C
ATOM   2171  OD1 ASP A 140      52.891  78.226 100.210  1.00  0.00           O
ATOM   2172  OD2 ASP A 140      53.901  78.277  98.260  1.00  0.00           O
ATOM   2173  C   ASP A 140      53.361  73.936 100.290  1.00  0.00           C
ATOM   2174  O   ASP A 140      52.301  73.347 100.150  1.00  0.00           O
ATOM   2175  N   TRP A 141      54.541  73.277 100.250  1.00  0.00           N
ATOM   2177  CA  TRP A 141      54.631  71.846 100.030  1.00  0.00           C
ATOM   2179  CB  TRP A 141      56.131  71.457  99.920  1.00  0.00           C
ATOM   2182  CG  TRP A 141      56.411  70.026  99.570  1.00  0.00           C
ATOM   2183  CD1 TRP A 141      56.621  69.517  98.310  1.00  0.00           C
ATOM   2185  NE1 TRP A 141      56.821  68.167  98.400  1.00  0.00           N
ATOM   2187  CE2 TRP A 141      56.711  67.766  99.690  1.00  0.00           C
ATOM   2188  CD2 TRP A 141      56.461  68.916 100.480  1.00  0.00           C
ATOM   2189  CE3 TRP A 141      56.341  68.796 101.860  1.00  0.00           C
ATOM   2191  CZ3 TRP A 141      56.361  67.517 102.410  1.00  0.00           C
ATOM   2193  CZ2 TRP A 141      56.791  66.506 100.250  1.00  0.00           C
ATOM   2195  CH2 TRP A 141      56.561  66.387 101.620  1.00  0.00           C
ATOM   2197  C   TRP A 141      53.871  71.026 101.080  1.00  0.00           C
ATOM   2198  O   TRP A 141      53.061  70.176 100.740  1.00  0.00           O
ATOM   2199  N   ARG A 142      54.031  71.326 102.390  1.00  0.00           N
ATOM   2201  CA  ARG A 142      53.251  70.656 103.420  1.00  0.00           C
ATOM   2203  CB  ARG A 142      53.651  71.086 104.850  1.00  0.00           C
ATOM   2206  CG  ARG A 142      55.041  70.557 105.230  1.00  0.00           C
ATOM   2209  CD  ARG A 142      55.521  70.856 106.650  1.00  0.00           C
ATOM   2212  NE  ARG A 142      55.481  72.336 106.850  1.00  0.00           N
ATOM   2214  CZ  ARG A 142      56.531  73.146 106.820  1.00  0.00           C
ATOM   2215  NH1 ARG A 142      57.761  72.766 106.570  1.00  0.00           N
ATOM   2218  NH2 ARG A 142      56.291  74.396 107.160  1.00  0.00           N
ATOM   2221  C   ARG A 142      51.741  70.786 103.300  1.00  0.00           C
ATOM   2222  O   ARG A 142      51.011  69.817 103.480  1.00  0.00           O
ATOM   2223  N   HIS A 143      51.251  71.996 102.960  1.00  0.00           N
ATOM   2225  CA  HIS A 143      49.841  72.226 102.730  1.00  0.00           C
ATOM   2227  CB  HIS A 143      49.571  73.716 102.390  1.00  0.00           C
ATOM   2230  ND1 HIS A 143      47.351  74.036 103.460  1.00  0.00           N
ATOM   2231  CG  HIS A 143      48.111  74.027 102.300  1.00  0.00           C
ATOM   2232  CE1 HIS A 143      46.121  74.286 103.070  1.00  0.00           C
ATOM   2234  NE2 HIS A 143      46.041  74.457 101.730  1.00  0.00           N
ATOM   2236  CD2 HIS A 143      47.321  74.296 101.230  1.00  0.00           C
ATOM   2238  C   HIS A 143      49.231  71.396 101.610  1.00  0.00           C
ATOM   2239  O   HIS A 143      48.171  70.807 101.790  1.00  0.00           O
ATOM   2240  N   ASP A 144      49.921  71.336 100.450  1.00  0.00           N
ATOM   2242  CA  ASP A 144      49.411  70.737  99.230  1.00  0.00           C
ATOM   2244  CB  ASP A 144      50.181  71.306  97.990  1.00  0.00           C
ATOM   2247  CG  ASP A 144      49.871  72.777  97.730  1.00  0.00           C
ATOM   2248  OD1 ASP A 144      49.111  73.386  98.530  1.00  0.00           O
ATOM   2249  OD2 ASP A 144      50.341  73.356  96.720  1.00  0.00           O
ATOM   2250  C   ASP A 144      49.541  69.206  99.290  1.00  0.00           C
ATOM   2251  O   ASP A 144      48.701  68.447  98.810  1.00  0.00           O
ATOM   2252  N   VAL A 145      50.601  68.746  99.960  1.00  0.00           N
ATOM   2254  CA  VAL A 145      50.921  67.336 100.130  1.00  0.00           C
ATOM   2256  CB  VAL A 145      52.431  67.186 100.230  1.00  0.00           C
ATOM   2258  CG1 VAL A 145      52.841  65.767 100.570  1.00  0.00           C
ATOM   2262  CG2 VAL A 145      53.041  67.546  98.860  1.00  0.00           C
ATOM   2266  C   VAL A 145      50.221  66.686 101.310  1.00  0.00           C
ATOM   2267  O   VAL A 145      49.781  65.526 101.220  1.00  0.00           O
ATOM   2268  N   ASN A 146      50.001  67.396 102.440  1.00  0.00           N
ATOM   2270  CA  ASN A 146      49.351  66.826 103.610  1.00  0.00           C
ATOM   2272  CB  ASN A 146      50.371  66.686 104.790  1.00  0.00           C
ATOM   2275  CG  ASN A 146      49.851  65.916 106.010  1.00  0.00           C
ATOM   2276  OD1 ASN A 146      48.761  65.347 106.050  1.00  0.00           O
ATOM   2277  ND2 ASN A 146      50.711  65.846 107.060  1.00  0.00           N
ATOM   2280  C   ASN A 146      48.151  67.646 104.070  1.00  0.00           C
ATOM   2281  O   ASN A 146      48.251  68.486 104.970  1.00  0.00           O
ATOM   2282  N   PRO A 147      46.961  67.416 103.530  1.00  0.00           N
ATOM   2283  CD  PRO A 147      46.731  66.976 102.150  1.00  0.00           C
ATOM   2286  CA  PRO A 147      45.761  67.987 104.100  1.00  0.00           C
ATOM   2288  CB  PRO A 147      44.871  68.276 102.880  1.00  0.00           C
ATOM   2291  CG  PRO A 147      45.771  68.057 101.660  1.00  0.00           C
ATOM   2294  C   PRO A 147      45.131  66.947 105.020  1.00  0.00           C
ATOM   2295  O   PRO A 147      45.061  65.776 104.650  1.00  0.00           O
ATOM   2296  N   ARG A 148      44.641  67.356 106.200  1.00  0.00           N
ATOM   2298  CA  ARG A 148      43.701  66.586 107.010  1.00  0.00           C
ATOM   2300  CB  ARG A 148      42.401  66.246 106.220  1.00  0.00           C
ATOM   2303  CG  ARG A 148      41.691  67.486 105.650  1.00  0.00           C
ATOM   2306  CD  ARG A 148      40.581  67.186 104.640  1.00  0.00           C
ATOM   2309  NE  ARG A 148      41.081  67.466 103.250  1.00  0.00           N
ATOM   2311  CZ  ARG A 148      41.661  66.597 102.450  1.00  0.00           C
ATOM   2312  NH1 ARG A 148      42.021  65.386 102.800  1.00  0.00           N
ATOM   2315  NH2 ARG A 148      41.941  66.956 101.210  1.00  0.00           N
ATOM   2318  C   ARG A 148      44.291  65.356 107.690  1.00  0.00           C
ATOM   2319  O   ARG A 148      43.631  64.347 107.910  1.00  0.00           O
ATOM   2320  N   GLY A 149      45.591  65.406 108.050  1.00  0.00           N
ATOM   2322  CA  GLY A 149      46.271  64.276 108.670  1.00  0.00           C
ATOM   2325  C   GLY A 149      46.401  63.086 107.760  1.00  0.00           C
ATOM   2326  O   GLY A 149      46.281  61.936 108.180  1.00  0.00           O
ATOM   2327  N   LYS A 150      46.651  63.346 106.470  1.00  0.00           N
ATOM   2329  CA  LYS A 150      46.951  62.346 105.460  1.00  0.00           C
ATOM   2331  CB  LYS A 150      47.021  62.976 104.040  1.00  0.00           C
ATOM   2334  CG  LYS A 150      47.391  61.966 102.940  1.00  0.00           C
ATOM   2337  CD  LYS A 150      47.411  62.566 101.530  1.00  0.00           C
ATOM   2340  CE  LYS A 150      47.831  61.496 100.510  1.00  0.00           C
ATOM   2343  NZ  LYS A 150      47.711  61.966  99.130  1.00  0.00           N
ATOM   2347  C   LYS A 150      48.211  61.556 105.770  1.00  0.00           C
ATOM   2348  O   LYS A 150      48.231  60.336 105.670  1.00  0.00           O
ATOM   2349  N   TYR A 151      49.251  62.267 106.240  1.00  0.00           N
ATOM   2351  CA  TYR A 151      50.471  61.666 106.750  1.00  0.00           C
ATOM   2353  CB  TYR A 151      51.731  62.127 105.960  1.00  0.00           C
ATOM   2356  CG  TYR A 151      51.581  61.706 104.540  1.00  0.00           C
ATOM   2357  CD1 TYR A 151      51.891  60.386 104.150  1.00  0.00           C
ATOM   2359  CE1 TYR A 151      51.721  59.986 102.810  1.00  0.00           C
ATOM   2361  CZ  TYR A 151      51.261  60.906 101.870  1.00  0.00           C
ATOM   2362  OH  TYR A 151      51.221  60.526 100.510  1.00  0.00           O
ATOM   2364  CD2 TYR A 151      51.111  62.616 103.580  1.00  0.00           C
ATOM   2366  CE2 TYR A 151      50.931  62.206 102.250  1.00  0.00           C
ATOM   2368  C   TYR A 151      50.651  62.057 108.200  1.00  0.00           C
ATOM   2369  O   TYR A 151      50.731  63.237 108.540  1.00  0.00           O
ATOM   2370  N   MET A 152      50.731  61.057 109.100  1.00  0.00           N
ATOM   2372  CA  MET A 152      50.941  61.296 110.510  1.00  0.00           C
ATOM   2374  CB  MET A 152      49.611  61.116 111.300  1.00  0.00           C
ATOM   2377  CG  MET A 152      48.451  61.906 110.670  1.00  0.00           C
ATOM   2380  SD  MET A 152      46.921  61.936 111.650  1.00  0.00           S
ATOM   2381  CE  MET A 152      47.571  63.126 112.850  1.00  0.00           C
ATOM   2385  C   MET A 152      51.941  60.276 111.030  1.00  0.00           C
ATOM   2386  O   MET A 152      52.071  59.217 110.420  1.00  0.00           O
ATOM   2387  N   PRO A 153      52.671  60.496 112.130  1.00  0.00           N
ATOM   2388  CD  PRO A 153      52.771  61.787 112.810  1.00  0.00           C
ATOM   2391  CA  PRO A 153      53.491  59.466 112.780  1.00  0.00           C
ATOM   2393  CB  PRO A 153      54.081  60.166 114.020  1.00  0.00           C
ATOM   2396  CG  PRO A 153      54.001  61.656 113.710  1.00  0.00           C
ATOM   2399  C   PRO A 153      52.721  58.216 113.150  1.00  0.00           C
ATOM   2400  O   PRO A 153      51.771  58.296 113.920  1.00  0.00           O
ATOM   2401  N   GLY A 154      53.111  57.046 112.640  1.00  0.00           N
ATOM   2403  CA  GLY A 154      52.311  55.836 112.830  1.00  0.00           C
ATOM   2406  C   GLY A 154      51.391  55.586 111.680  1.00  0.00           C
ATOM   2407  O   GLY A 154      50.641  54.616 111.700  1.00  0.00           O
ATOM   2408  N   LYS A 155      51.411  56.416 110.630  1.00  0.00           N
ATOM   2410  CA  LYS A 155      50.881  56.036 109.330  1.00  0.00           C
ATOM   2412  CB  LYS A 155      50.161  57.197 108.610  1.00  0.00           C
ATOM   2415  CG  LYS A 155      48.881  57.606 109.350  1.00  0.00           C
ATOM   2418  CD  LYS A 155      47.981  58.506 108.500  1.00  0.00           C
ATOM   2421  CE  LYS A 155      46.601  58.666 109.140  1.00  0.00           C
ATOM   2424  NZ  LYS A 155      45.641  59.166 108.160  1.00  0.00           N
ATOM   2428  C   LYS A 155      52.011  55.486 108.480  1.00  0.00           C
ATOM   2429  O   LYS A 155      53.141  55.976 108.590  1.00  0.00           O
ATOM   2430  N   PRO A 156      51.811  54.446 107.650  1.00  0.00           N
ATOM   2431  CD  PRO A 156      50.541  53.736 107.500  1.00  0.00           C
ATOM   2434  CA  PRO A 156      52.731  54.086 106.580  1.00  0.00           C
ATOM   2436  CB  PRO A 156      51.971  53.046 105.740  1.00  0.00           C
ATOM   2439  CG  PRO A 156      50.921  52.496 106.710  1.00  0.00           C
ATOM   2442  C   PRO A 156      53.241  55.276 105.770  1.00  0.00           C
ATOM   2443  O   PRO A 156      52.521  56.256 105.620  1.00  0.00           O
ATOM   2444  N   ALA A 157      54.511  55.246 105.330  1.00  0.00           N
ATOM   2446  CA  ALA A 157      55.081  56.316 104.530  1.00  0.00           C
ATOM   2448  CB  ALA A 157      54.311  56.566 103.230  1.00  0.00           C
ATOM   2452  C   ALA A 157      55.331  57.616 105.300  1.00  0.00           C
ATOM   2453  O   ALA A 157      55.731  58.627 104.710  1.00  0.00           O
ATOM   2454  N   TRP A 158      55.171  57.636 106.650  1.00  0.00           N
ATOM   2456  CA  TRP A 158      55.551  58.776 107.460  1.00  0.00           C
ATOM   2458  CB  TRP A 158      55.271  58.546 108.980  1.00  0.00           C
ATOM   2461  CG  TRP A 158      55.781  59.646 109.870  1.00  0.00           C
ATOM   2462  CD1 TRP A 158      56.921  59.627 110.620  1.00  0.00           C
ATOM   2464  NE1 TRP A 158      57.201  60.896 111.100  1.00  0.00           N
ATOM   2466  CE2 TRP A 158      56.221  61.746 110.680  1.00  0.00           C
ATOM   2467  CD2 TRP A 158      55.321  61.006 109.880  1.00  0.00           C
ATOM   2468  CE3 TRP A 158      54.271  61.656 109.240  1.00  0.00           C
ATOM   2470  CZ3 TRP A 158      54.101  63.026 109.460  1.00  0.00           C
ATOM   2472  CZ2 TRP A 158      56.071  63.107 110.870  1.00  0.00           C
ATOM   2474  CH2 TRP A 158      54.991  63.746 110.260  1.00  0.00           C
ATOM   2476  C   TRP A 158      57.011  59.176 107.270  1.00  0.00           C
ATOM   2477  O   TRP A 158      57.301  60.336 107.030  1.00  0.00           O
ATOM   2478  N   TYR A 159      57.941  58.206 107.270  1.00  0.00           N
ATOM   2480  CA  TYR A 159      59.361  58.436 107.090  1.00  0.00           C
ATOM   2482  CB  TYR A 159      60.091  57.076 107.280  1.00  0.00           C
ATOM   2485  CG  TYR A 159      60.121  56.186 106.070  1.00  0.00           C
ATOM   2486  CD1 TYR A 159      59.081  55.276 105.800  1.00  0.00           C
ATOM   2488  CE1 TYR A 159      59.151  54.436 104.680  1.00  0.00           C
ATOM   2490  CZ  TYR A 159      60.261  54.487 103.820  1.00  0.00           C
ATOM   2491  OH  TYR A 159      60.351  53.586 102.730  1.00  0.00           O
ATOM   2493  CD2 TYR A 159      61.221  56.226 105.200  1.00  0.00           C
ATOM   2495  CE2 TYR A 159      61.291  55.386 104.080  1.00  0.00           C
ATOM   2497  C   TYR A 159      59.671  59.126 105.760  1.00  0.00           C
ATOM   2498  O   TYR A 159      60.481  60.056 105.700  1.00  0.00           O
ATOM   2499  N   MET A 160      58.991  58.726 104.660  1.00  0.00           N
ATOM   2501  CA  MET A 160      59.041  59.357 103.360  1.00  0.00           C
ATOM   2503  CB  MET A 160      58.191  58.546 102.350  1.00  0.00           C
ATOM   2506  CG  MET A 160      58.691  57.116 102.120  1.00  0.00           C
ATOM   2509  SD  MET A 160      57.531  56.086 101.170  1.00  0.00           S
ATOM   2510  CE  MET A 160      57.751  56.866  99.550  1.00  0.00           C
ATOM   2514  C   MET A 160      58.581  60.796 103.350  1.00  0.00           C
ATOM   2515  O   MET A 160      59.271  61.696 102.880  1.00  0.00           O
ATOM   2516  N   TYR A 161      57.421  61.086 103.960  1.00  0.00           N
ATOM   2518  CA  TYR A 161      56.961  62.447 104.160  1.00  0.00           C
ATOM   2520  CB  TYR A 161      55.491  62.326 104.650  1.00  0.00           C
ATOM   2523  CG  TYR A 161      54.881  63.676 104.880  1.00  0.00           C
ATOM   2524  CD1 TYR A 161      54.481  64.476 103.800  1.00  0.00           C
ATOM   2526  CE1 TYR A 161      53.991  65.767 104.030  1.00  0.00           C
ATOM   2528  CZ  TYR A 161      53.871  66.256 105.330  1.00  0.00           C
ATOM   2529  OH  TYR A 161      53.401  67.566 105.500  1.00  0.00           O
ATOM   2531  CD2 TYR A 161      54.741  64.156 106.190  1.00  0.00           C
ATOM   2533  CE2 TYR A 161      54.221  65.436 106.410  1.00  0.00           C
ATOM   2535  C   TYR A 161      57.871  63.296 105.060  1.00  0.00           C
ATOM   2536  O   TYR A 161      58.201  64.456 104.780  1.00  0.00           O
ATOM   2537  N   ASP A 162      58.331  62.716 106.170  1.00  0.00           N
ATOM   2539  CA  ASP A 162      59.071  63.377 107.220  1.00  0.00           C
ATOM   2541  CB  ASP A 162      59.021  62.447 108.460  1.00  0.00           C
ATOM   2544  CG  ASP A 162      59.341  63.167 109.750  1.00  0.00           C
ATOM   2545  OD1 ASP A 162      59.371  64.417 109.750  1.00  0.00           O
ATOM   2546  OD2 ASP A 162      59.471  62.486 110.810  1.00  0.00           O
ATOM   2547  C   ASP A 162      60.491  63.767 106.770  1.00  0.00           C
ATOM   2548  O   ASP A 162      61.141  64.686 107.280  1.00  0.00           O
ATOM   2549  N   SER A 163      61.041  63.097 105.740  1.00  0.00           N
ATOM   2551  CA  SER A 163      62.361  63.396 105.190  1.00  0.00           C
ATOM   2553  CB  SER A 163      62.981  62.186 104.430  1.00  0.00           C
ATOM   2556  OG  SER A 163      62.361  61.896 103.180  1.00  0.00           O
ATOM   2558  C   SER A 163      62.321  64.606 104.270  1.00  0.00           C
ATOM   2559  O   SER A 163      63.361  65.156 103.900  1.00  0.00           O
ATOM   2560  N   CYS A 164      61.101  65.056 103.920  1.00  0.00           N
ATOM   2562  CA  CYS A 164      60.821  66.226 103.110  1.00  0.00           C
ATOM   2564  CB  CYS A 164      59.731  65.856 102.050  1.00  0.00           C
ATOM   2567  SG  CYS A 164      60.141  64.386 101.060  1.00  0.00           S
ATOM   2569  C   CYS A 164      60.251  67.386 103.940  1.00  0.00           C
ATOM   2570  O   CYS A 164      60.601  68.546 103.760  1.00  0.00           O
ATOM   2571  N   GLN A 165      59.331  67.106 104.890  1.00  0.00           N
ATOM   2573  CA  GLN A 165      58.561  68.136 105.570  1.00  0.00           C
ATOM   2575  CB  GLN A 165      57.331  67.476 106.250  1.00  0.00           C
ATOM   2578  CG  GLN A 165      57.631  66.636 107.520  1.00  0.00           C
ATOM   2581  CD  GLN A 165      57.461  67.377 108.850  1.00  0.00           C
ATOM   2582  OE1 GLN A 165      56.811  68.416 108.990  1.00  0.00           O
ATOM   2583  NE2 GLN A 165      58.041  66.776 109.910  1.00  0.00           N
ATOM   2586  C   GLN A 165      59.381  68.896 106.620  1.00  0.00           C
ATOM   2587  O   GLN A 165      59.101  70.036 107.000  1.00  0.00           O
ATOM   2588  N   SER A 166      60.441  68.226 107.120  1.00  0.00           N
ATOM   2590  CA  SER A 166      61.291  68.707 108.180  1.00  0.00           C
ATOM   2592  CB  SER A 166      62.121  67.546 108.780  1.00  0.00           C
ATOM   2595  OG  SER A 166      62.921  66.896 107.790  1.00  0.00           O
ATOM   2597  C   SER A 166      62.231  69.817 107.720  1.00  0.00           C
ATOM   2598  O   SER A 166      62.651  70.667 108.510  1.00  0.00           O
ATOM   2599  N   LYS A 167      62.511  69.826 106.400  1.00  0.00           N
ATOM   2601  CA  LYS A 167      63.241  70.826 105.640  1.00  0.00           C
ATOM   2603  CB  LYS A 167      63.141  70.586 104.100  1.00  0.00           C
ATOM   2606  CG  LYS A 167      63.761  69.257 103.630  1.00  0.00           C
ATOM   2609  CD  LYS A 167      63.871  69.156 102.090  1.00  0.00           C
ATOM   2612  CE  LYS A 167      64.551  67.856 101.620  1.00  0.00           C
ATOM   2615  NZ  LYS A 167      64.901  67.956 100.190  1.00  0.00           N
ATOM   2619  C   LYS A 167      62.951  72.296 105.970  1.00  0.00           C
ATOM   2620  O   LYS A 167      61.821  72.766 106.050  1.00  0.00           O
ATOM   2621  N   ARG A 168      64.041  73.067 106.210  1.00  0.00           N
ATOM   2623  CA  ARG A 168      63.961  74.486 106.540  1.00  0.00           C
ATOM   2625  CB  ARG A 168      64.551  74.766 107.950  1.00  0.00           C
ATOM   2628  CG  ARG A 168      63.871  73.936 109.070  1.00  0.00           C
ATOM   2631  CD  ARG A 168      62.451  74.416 109.390  1.00  0.00           C
ATOM   2634  NE  ARG A 168      61.601  73.207 109.640  1.00  0.00           N
ATOM   2636  CZ  ARG A 168      60.301  73.277 109.850  1.00  0.00           C
ATOM   2637  NH1 ARG A 168      59.651  74.406 110.050  1.00  0.00           N
ATOM   2640  NH2 ARG A 168      59.571  72.196 109.870  1.00  0.00           N
ATOM   2643  C   ARG A 168      64.731  75.286 105.510  1.00  0.00           C
ATOM   2644  O   ARG A 168      64.921  76.496 105.680  1.00  0.00           O
ATOM   2645  N   SER A 169      65.151  74.626 104.420  1.00  0.00           N
ATOM   2647  CA  SER A 169      65.641  75.216 103.190  1.00  0.00           C
ATOM   2649  CB  SER A 169      66.161  74.156 102.180  1.00  0.00           C
ATOM   2652  OG  SER A 169      65.241  73.067 102.080  1.00  0.00           O
ATOM   2654  C   SER A 169      64.621  76.076 102.480  1.00  0.00           C
ATOM   2655  O   SER A 169      63.421  76.006 102.760  1.00  0.00           O
ATOM   2656  N   ASP A 170      65.081  76.947 101.560  1.00  0.00           N
ATOM   2658  CA  ASP A 170      64.241  77.816 100.770  1.00  0.00           C
ATOM   2660  CB  ASP A 170      65.191  78.817 100.040  1.00  0.00           C
ATOM   2663  CG  ASP A 170      64.541  79.976  99.310  1.00  0.00           C
ATOM   2664  OD1 ASP A 170      63.651  79.766  98.450  1.00  0.00           O
ATOM   2665  OD2 ASP A 170      65.021  81.127  99.520  1.00  0.00           O
ATOM   2666  C   ASP A 170      63.271  77.077  99.860  1.00  0.00           C
ATOM   2667  O   ASP A 170      62.071  77.346  99.830  1.00  0.00           O
ATOM   2668  N   SER A 171      63.771  76.046  99.170  1.00  0.00           N
ATOM   2670  CA  SER A 171      63.051  75.326  98.140  1.00  0.00           C
ATOM   2672  CB  SER A 171      63.701  75.526  96.740  1.00  0.00           C
ATOM   2675  OG  SER A 171      63.961  76.906  96.390  1.00  0.00           O
ATOM   2677  C   SER A 171      63.091  73.836  98.480  1.00  0.00           C
ATOM   2678  O   SER A 171      64.081  73.366  99.040  1.00  0.00           O
ATOM   2679  N   ILE A 172      62.021  73.057  98.200  1.00  0.00           N
ATOM   2681  CA  ILE A 172      61.881  71.646  98.610  1.00  0.00           C
ATOM   2683  CB  ILE A 172      60.451  71.076  98.450  1.00  0.00           C
ATOM   2685  CG2 ILE A 172      60.121  70.697  96.990  1.00  0.00           C
ATOM   2689  CG1 ILE A 172      60.171  69.916  99.440  1.00  0.00           C
ATOM   2692  CD  ILE A 172      59.871  70.286 100.900  1.00  0.00           C
ATOM   2696  C   ILE A 172      62.951  70.746  97.980  1.00  0.00           C
ATOM   2697  O   ILE A 172      63.441  69.786  98.590  1.00  0.00           O
ATOM   2698  N   GLY A 173      63.341  71.086  96.730  1.00  0.00           N
ATOM   2700  CA  GLY A 173      64.361  70.436  95.930  1.00  0.00           C
ATOM   2703  C   GLY A 173      63.881  69.167  95.290  1.00  0.00           C
ATOM   2704  O   GLY A 173      63.111  68.427  95.890  1.00  0.00           O
ATOM   2705  N   VAL A 174      64.301  68.887  94.030  1.00  0.00           N
ATOM   2707  CA  VAL A 174      63.811  67.847  93.100  1.00  0.00           C
ATOM   2709  CB  VAL A 174      64.761  67.696  91.910  1.00  0.00           C
ATOM   2711  CG1 VAL A 174      66.111  67.106  92.350  1.00  0.00           C
ATOM   2715  CG2 VAL A 174      64.131  66.856  90.780  1.00  0.00           C
ATOM   2719  C   VAL A 174      63.421  66.476  93.660  1.00  0.00           C
ATOM   2720  O   VAL A 174      62.531  65.807  93.140  1.00  0.00           O
ATOM   2721  N   LEU A 175      64.001  66.046  94.800  1.00  0.00           N
ATOM   2723  CA  LEU A 175      63.651  64.776  95.400  1.00  0.00           C
ATOM   2725  CB  LEU A 175      64.851  64.246  96.230  1.00  0.00           C
ATOM   2728  CG  LEU A 175      66.081  63.806  95.400  1.00  0.00           C
ATOM   2730  CD1 LEU A 175      67.131  63.146  96.300  1.00  0.00           C
ATOM   2734  CD2 LEU A 175      65.681  62.856  94.270  1.00  0.00           C
ATOM   2738  C   LEU A 175      62.401  64.817  96.280  1.00  0.00           C
ATOM   2739  O   LEU A 175      62.111  63.846  96.980  1.00  0.00           O
ATOM   2740  N   CYS A 176      61.601  65.896  96.240  1.00  0.00           N
ATOM   2742  CA  CYS A 176      60.361  65.976  97.000  1.00  0.00           C
ATOM   2744  CB  CYS A 176      60.531  67.007  98.130  1.00  0.00           C
ATOM   2747  SG  CYS A 176      61.951  66.676  99.230  1.00  0.00           S
ATOM   2749  C   CYS A 176      59.111  66.306  96.180  1.00  0.00           C
ATOM   2750  O   CYS A 176      58.001  66.296  96.690  1.00  0.00           O
ATOM   2751  N   SER A 177      59.211  66.566  94.860  1.00  0.00           N
ATOM   2753  CA  SER A 177      58.081  66.996  94.040  1.00  0.00           C
ATOM   2755  CB  SER A 177      58.421  68.086  92.960  1.00  0.00           C
ATOM   2758  OG  SER A 177      59.461  67.686  92.050  1.00  0.00           O
ATOM   2760  C   SER A 177      57.431  65.836  93.350  1.00  0.00           C
ATOM   2761  O   SER A 177      56.741  65.996  92.340  1.00  0.00           O
ATOM   2762  N   ALA A 178      57.601  64.606  93.870  1.00  0.00           N
ATOM   2764  CA  ALA A 178      57.091  63.416  93.260  1.00  0.00           C
ATOM   2766  CB  ALA A 178      58.011  62.236  93.610  1.00  0.00           C
ATOM   2770  C   ALA A 178      55.681  63.116  93.700  1.00  0.00           C
ATOM   2771  O   ALA A 178      55.411  62.776  94.850  1.00  0.00           O
ATOM   2772  N   VAL A 179      54.721  63.206  92.760  1.00  0.00           N
ATOM   2774  CA  VAL A 179      53.331  62.846  93.000  1.00  0.00           C
ATOM   2776  CB  VAL A 179      52.491  63.046  91.750  1.00  0.00           C
ATOM   2778  CG1 VAL A 179      51.021  62.666  92.040  1.00  0.00           C
ATOM   2782  CG2 VAL A 179      52.611  64.517  91.330  1.00  0.00           C
ATOM   2786  C   VAL A 179      53.201  61.396  93.450  1.00  0.00           C
ATOM   2787  O   VAL A 179      52.581  61.076  94.450  1.00  0.00           O
ATOM   2788  N   PHE A 180      53.901  60.506  92.740  1.00  0.00           N
ATOM   2790  CA  PHE A 180      54.021  59.126  93.110  1.00  0.00           C
ATOM   2792  CB  PHE A 180      53.631  58.237  91.920  1.00  0.00           C
ATOM   2795  CG  PHE A 180      53.201  56.857  92.330  1.00  0.00           C
ATOM   2796  CD1 PHE A 180      54.121  55.856  92.690  1.00  0.00           C
ATOM   2798  CE1 PHE A 180      53.681  54.566  93.010  1.00  0.00           C
ATOM   2800  CZ  PHE A 180      52.311  54.256  92.980  1.00  0.00           C
ATOM   2802  CD2 PHE A 180      51.831  56.526  92.310  1.00  0.00           C
ATOM   2804  CE2 PHE A 180      51.391  55.246  92.630  1.00  0.00           C
ATOM   2806  C   PHE A 180      55.461  58.886  93.460  1.00  0.00           C
ATOM   2807  O   PHE A 180      56.381  59.186  92.700  1.00  0.00           O
ATOM   2808  N   TRP A 181      55.701  58.316  94.640  1.00  0.00           N
ATOM   2810  CA  TRP A 181      57.021  57.946  95.060  1.00  0.00           C
ATOM   2812  CB  TRP A 181      57.561  58.976  96.070  1.00  0.00           C
ATOM   2815  CG  TRP A 181      58.901  58.716  96.680  1.00  0.00           C
ATOM   2816  CD1 TRP A 181      59.901  57.836  96.340  1.00  0.00           C
ATOM   2818  NE1 TRP A 181      60.861  57.826  97.320  1.00  0.00           N
ATOM   2820  CE2 TRP A 181      60.511  58.706  98.300  1.00  0.00           C
ATOM   2821  CD2 TRP A 181      59.301  59.326  97.910  1.00  0.00           C
ATOM   2822  CE3 TRP A 181      58.721  60.296  98.720  1.00  0.00           C
ATOM   2824  CZ3 TRP A 181      59.441  60.746  99.830  1.00  0.00           C
ATOM   2826  CZ2 TRP A 181      61.081  58.996  99.530  1.00  0.00           C
ATOM   2828  CH2 TRP A 181      60.601  60.096 100.240  1.00  0.00           C
ATOM   2830  C   TRP A 181      56.921  56.546  95.630  1.00  0.00           C
ATOM   2831  O   TRP A 181      56.061  56.256  96.460  1.00  0.00           O
ATOM   2832  N   SER A 182      57.761  55.616  95.170  1.00  0.00           N
ATOM   2834  CA  SER A 182      57.731  54.266  95.660  1.00  0.00           C
ATOM   2836  CB  SER A 182      57.271  53.266  94.590  1.00  0.00           C
ATOM   2839  OG  SER A 182      57.141  51.946  95.110  1.00  0.00           O
ATOM   2841  C   SER A 182      59.101  53.866  96.090  1.00  0.00           C
ATOM   2842  O   SER A 182      60.051  53.966  95.310  1.00  0.00           O
ATOM   2843  N   GLN A 183      59.231  53.336  97.310  1.00  0.00           N
ATOM   2845  CA  GLN A 183      60.421  52.676  97.780  1.00  0.00           C
ATOM   2847  CB  GLN A 183      60.871  53.316  99.120  1.00  0.00           C
ATOM   2850  CG  GLN A 183      61.231  54.816  98.930  1.00  0.00           C
ATOM   2853  CD  GLN A 183      62.301  55.356  99.890  1.00  0.00           C
ATOM   2854  OE1 GLN A 183      62.151  55.226 101.110  1.00  0.00           O
ATOM   2855  NE2 GLN A 183      63.381  55.986  99.380  1.00  0.00           N
ATOM   2858  C   GLN A 183      60.181  51.176  97.870  1.00  0.00           C
ATOM   2859  O   GLN A 183      61.021  50.406  98.320  1.00  0.00           O
ATOM   2860  N   ASN A 184      59.021  50.706  97.380  1.00  0.00           N
ATOM   2862  CA  ASN A 184      58.651  49.316  97.400  1.00  0.00           C
ATOM   2864  CB  ASN A 184      57.111  49.196  97.190  1.00  0.00           C
ATOM   2867  CG  ASN A 184      56.561  47.776  97.330  1.00  0.00           C
ATOM   2868  OD1 ASN A 184      56.061  47.166  96.370  1.00  0.00           O
ATOM   2869  ND2 ASN A 184      56.601  47.267  98.580  1.00  0.00           N
ATOM   2872  C   ASN A 184      59.421  48.466  96.380  1.00  0.00           C
ATOM   2873  O   ASN A 184      59.181  48.546  95.170  1.00  0.00           O
ATOM   2874  N   ASN A 185      60.321  47.576  96.860  1.00  0.00           N
ATOM   2876  CA  ASN A 185      60.841  46.486  96.040  1.00  0.00           C
ATOM   2878  CB  ASN A 185      61.871  45.607  96.790  1.00  0.00           C
ATOM   2881  CG  ASN A 185      63.101  46.386  97.230  1.00  0.00           C
ATOM   2882  OD1 ASN A 185      63.481  47.447  96.730  1.00  0.00           O
ATOM   2883  ND2 ASN A 185      63.782  45.846  98.270  1.00  0.00           N
ATOM   2886  C   ASN A 185      59.721  45.586  95.530  1.00  0.00           C
ATOM   2887  O   ASN A 185      58.871  45.106  96.280  1.00  0.00           O
ATOM   2888  N   GLY A 186      59.701  45.326  94.210  1.00  0.00           N
ATOM   2890  CA  GLY A 186      58.631  44.596  93.540  1.00  0.00           C
ATOM   2893  C   GLY A 186      57.361  45.366  93.310  1.00  0.00           C
ATOM   2894  O   GLY A 186      56.301  44.756  93.170  1.00  0.00           O
ATOM   2895  N   LEU A 187      57.401  46.706  93.240  1.00  0.00           N
ATOM   2897  CA  LEU A 187      56.251  47.486  92.820  1.00  0.00           C
ATOM   2899  CB  LEU A 187      56.501  49.016  92.930  1.00  0.00           C
ATOM   2902  CG  LEU A 187      55.281  49.926  92.620  1.00  0.00           C
ATOM   2904  CD1 LEU A 187      54.401  50.176  93.840  1.00  0.00           C
ATOM   2908  CD2 LEU A 187      55.771  51.226  91.990  1.00  0.00           C
ATOM   2912  C   LEU A 187      55.831  47.146  91.400  1.00  0.00           C
ATOM   2913  O   LEU A 187      56.651  46.996  90.500  1.00  0.00           O
ATOM   2914  N   GLN A 188      54.511  47.006  91.180  1.00  0.00           N
ATOM   2916  CA  GLN A 188      53.941  46.836  89.860  1.00  0.00           C
ATOM   2918  CB  GLN A 188      53.391  45.396  89.700  1.00  0.00           C
ATOM   2921  CG  GLN A 188      54.541  44.357  89.770  1.00  0.00           C
ATOM   2924  CD  GLN A 188      54.131  42.906  89.530  1.00  0.00           C
ATOM   2925  OE1 GLN A 188      52.971  42.486  89.510  1.00  0.00           O
ATOM   2926  NE2 GLN A 188      55.171  42.076  89.340  1.00  0.00           N
ATOM   2929  C   GLN A 188      52.891  47.896  89.580  1.00  0.00           C
ATOM   2930  O   GLN A 188      51.931  48.066  90.330  1.00  0.00           O
ATOM   2931  N   LEU A 189      53.051  48.636  88.460  1.00  0.00           N
ATOM   2933  CA  LEU A 189      52.121  49.666  88.020  1.00  0.00           C
ATOM   2935  CB  LEU A 189      52.761  51.076  87.920  1.00  0.00           C
ATOM   2938  CG  LEU A 189      53.341  51.636  89.230  1.00  0.00           C
ATOM   2940  CD1 LEU A 189      53.901  53.046  89.000  1.00  0.00           C
ATOM   2944  CD2 LEU A 189      52.301  51.646  90.360  1.00  0.00           C
ATOM   2948  C   LEU A 189      51.601  49.316  86.630  1.00  0.00           C
ATOM   2949  O   LEU A 189      52.391  49.096  85.710  1.00  0.00           O
ATOM   2950  N   GLN A 190      50.271  49.256  86.460  1.00  0.00           N
ATOM   2952  CA  GLN A 190      49.691  48.916  85.170  1.00  0.00           C
ATOM   2954  CB  GLN A 190      49.541  47.377  85.030  1.00  0.00           C
ATOM   2957  CG  GLN A 190      48.791  46.886  83.770  1.00  0.00           C
ATOM   2960  CD  GLN A 190      48.831  45.366  83.730  1.00  0.00           C
ATOM   2961  OE1 GLN A 190      48.011  44.697  84.350  1.00  0.00           O
ATOM   2962  NE2 GLN A 190      49.851  44.796  83.060  1.00  0.00           N
ATOM   2965  C   GLN A 190      48.381  49.596  84.810  1.00  0.00           C
ATOM   2966  O   GLN A 190      47.421  49.586  85.580  1.00  0.00           O
ATOM   2967  N   ASN A 191      48.311  50.196  83.600  1.00  0.00           N
ATOM   2969  CA  ASN A 191      47.071  50.636  82.980  1.00  0.00           C
ATOM   2971  CB  ASN A 191      45.991  49.516  82.850  1.00  0.00           C
ATOM   2974  CG  ASN A 191      44.871  49.936  81.900  1.00  0.00           C
ATOM   2975  OD1 ASN A 191      45.131  50.616  80.910  1.00  0.00           O
ATOM   2976  ND2 ASN A 191      43.621  49.557  82.230  1.00  0.00           N
ATOM   2979  C   ASN A 191      46.551  51.927  83.620  1.00  0.00           C
ATOM   2980  O   ASN A 191      45.371  52.066  83.930  1.00  0.00           O
ATOM   2981  N   LEU A 192      47.441  52.886  83.870  1.00  0.00           N
ATOM   2983  CA  LEU A 192      47.061  54.046  84.640  1.00  0.00           C
ATOM   2985  CB  LEU A 192      47.001  53.697  86.160  1.00  0.00           C
ATOM   2988  CG  LEU A 192      48.271  53.186  86.880  1.00  0.00           C
ATOM   2990  CD1 LEU A 192      49.421  54.196  87.010  1.00  0.00           C
ATOM   2994  CD2 LEU A 192      47.901  52.716  88.300  1.00  0.00           C
ATOM   2998  C   LEU A 192      47.951  55.236  84.280  1.00  0.00           C
ATOM   2999  O   LEU A 192      49.001  55.076  83.660  1.00  0.00           O
ATOM   3000  N   THR A 193      47.521  56.476  84.600  1.00  0.00           N
ATOM   3002  CA  THR A 193      48.251  57.696  84.260  1.00  0.00           C
ATOM   3004  CB  THR A 193      47.451  58.726  83.470  1.00  0.00           C
ATOM   3006  OG1 THR A 193      47.131  58.237  82.180  1.00  0.00           O
ATOM   3008  CG2 THR A 193      48.231  60.026  83.220  1.00  0.00           C
ATOM   3012  C   THR A 193      48.761  58.386  85.500  1.00  0.00           C
ATOM   3013  O   THR A 193      48.041  58.596  86.470  1.00  0.00           O
ATOM   3014  N   ILE A 194      50.041  58.776  85.500  1.00  0.00           N
ATOM   3016  CA  ILE A 194      50.641  59.546  86.570  1.00  0.00           C
ATOM   3018  CB  ILE A 194      51.781  58.786  87.230  1.00  0.00           C
ATOM   3020  CG2 ILE A 194      52.481  59.726  88.230  1.00  0.00           C
ATOM   3024  CG1 ILE A 194      51.241  57.456  87.820  1.00  0.00           C
ATOM   3027  CD  ILE A 194      52.301  56.576  88.490  1.00  0.00           C
ATOM   3031  C   ILE A 194      51.141  60.866  86.000  1.00  0.00           C
ATOM   3032  O   ILE A 194      52.021  60.886  85.150  1.00  0.00           O
ATOM   3033  N   GLU A 195      50.581  62.006  86.470  1.00  0.00           N
ATOM   3035  CA  GLU A 195      50.881  63.307  85.920  1.00  0.00           C
ATOM   3037  CB  GLU A 195      49.671  63.866  85.130  1.00  0.00           C
ATOM   3040  CG  GLU A 195      49.941  65.207  84.390  1.00  0.00           C
ATOM   3043  CD  GLU A 195      48.761  65.667  83.540  1.00  0.00           C
ATOM   3044  OE1 GLU A 195      48.241  64.846  82.750  1.00  0.00           O
ATOM   3045  OE2 GLU A 195      48.361  66.856  83.680  1.00  0.00           O
ATOM   3046  C   GLU A 195      51.291  64.246  87.030  1.00  0.00           C
ATOM   3047  O   GLU A 195      50.651  64.307  88.080  1.00  0.00           O
ATOM   3048  N   ASN A 196      52.381  65.036  86.880  1.00  0.00           N
ATOM   3050  CA  ASN A 196      52.691  66.046  87.880  1.00  0.00           C
ATOM   3052  CB  ASN A 196      54.161  66.556  87.820  1.00  0.00           C
ATOM   3055  CG  ASN A 196      54.451  67.556  88.940  1.00  0.00           C
ATOM   3056  OD1 ASN A 196      54.121  68.736  88.780  1.00  0.00           O
ATOM   3057  ND2 ASN A 196      55.101  67.136  90.050  1.00  0.00           N
ATOM   3060  C   ASN A 196      51.641  67.177  87.960  1.00  0.00           C
ATOM   3061  O   ASN A 196      51.371  67.707  89.020  1.00  0.00           O
ATOM   3062  N   THR A 197      51.041  67.576  86.830  1.00  0.00           N
ATOM   3064  CA  THR A 197      49.981  68.586  86.690  1.00  0.00           C
ATOM   3066  CB  THR A 197      48.631  68.326  87.410  1.00  0.00           C
ATOM   3068  OG1 THR A 197      48.641  68.476  88.830  1.00  0.00           O
ATOM   3070  CG2 THR A 197      48.111  66.917  87.110  1.00  0.00           C
ATOM   3074  C   THR A 197      50.421  70.046  86.780  1.00  0.00           C
ATOM   3075  O   THR A 197      49.651  70.956  86.440  1.00  0.00           O
ATOM   3076  N   LEU A 198      51.721  70.296  87.110  1.00  0.00           N
ATOM   3078  CA  LEU A 198      52.381  71.597  87.080  1.00  0.00           C
ATOM   3080  CB  LEU A 198      53.691  71.586  87.930  1.00  0.00           C
ATOM   3083  CG  LEU A 198      54.391  72.947  88.230  1.00  0.00           C
ATOM   3085  CD1 LEU A 198      53.821  73.627  89.490  1.00  0.00           C
ATOM   3089  CD2 LEU A 198      55.911  72.746  88.420  1.00  0.00           C
ATOM   3093  C   LEU A 198      52.701  72.017  85.640  1.00  0.00           C
ATOM   3094  O   LEU A 198      53.161  73.127  85.390  1.00  0.00           O
ATOM   3095  N   GLY A 199      52.511  71.156  84.620  1.00  0.00           N
ATOM   3097  CA  GLY A 199      52.831  71.506  83.240  1.00  0.00           C
ATOM   3100  C   GLY A 199      52.241  72.786  82.740  1.00  0.00           C
ATOM   3101  O   GLY A 199      51.031  72.987  82.800  1.00  0.00           O
ATOM   3102  N   ASP A 200      53.101  73.686  82.240  1.00  0.00           N
ATOM   3104  CA  ASP A 200      52.741  74.896  81.510  1.00  0.00           C
ATOM   3106  CB  ASP A 200      51.791  74.586  80.300  1.00  0.00           C
ATOM   3109  CG  ASP A 200      52.291  73.446  79.420  1.00  0.00           C
ATOM   3110  OD1 ASP A 200      53.501  73.116  79.420  1.00  0.00           O
ATOM   3111  OD2 ASP A 200      51.451  72.856  78.690  1.00  0.00           O
ATOM   3112  C   ASP A 200      52.271  76.057  82.400  1.00  0.00           C
ATOM   3113  O   ASP A 200      52.081  77.167  81.930  1.00  0.00           O
ATOM   3114  N   SER A 201      52.131  75.906  83.750  1.00  0.00           N
ATOM   3116  CA  SER A 201      51.831  77.027  84.650  1.00  0.00           C
ATOM   3118  CB  SER A 201      51.221  76.546  85.990  1.00  0.00           C
ATOM   3121  OG  SER A 201      51.981  75.496  86.580  1.00  0.00           O
ATOM   3123  C   SER A 201      53.031  77.836  85.050  1.00  0.00           C
ATOM   3124  O   SER A 201      52.921  78.906  85.640  1.00  0.00           O
ATOM   3125  N   VAL A 202      54.221  77.296  84.740  1.00  0.00           N
ATOM   3127  CA  VAL A 202      55.501  77.836  85.120  1.00  0.00           C
ATOM   3129  CB  VAL A 202      56.271  76.916  86.080  1.00  0.00           C
ATOM   3131  CG1 VAL A 202      55.511  76.757  87.400  1.00  0.00           C
ATOM   3135  CG2 VAL A 202      56.541  75.526  85.460  1.00  0.00           C
ATOM   3139  C   VAL A 202      56.301  78.127  83.870  1.00  0.00           C
ATOM   3140  O   VAL A 202      56.101  77.546  82.810  1.00  0.00           O
ATOM   3141  N   ASP A 203      57.221  79.106  83.960  1.00  0.00           N
ATOM   3143  CA  ASP A 203      58.091  79.517  82.890  1.00  0.00           C
ATOM   3145  CB  ASP A 203      58.751  80.906  83.230  1.00  0.00           C
ATOM   3148  CG  ASP A 203      59.641  80.976  84.480  1.00  0.00           C
ATOM   3149  OD1 ASP A 203      60.111  79.936  84.980  1.00  0.00           O
ATOM   3150  OD2 ASP A 203      59.921  82.116  84.930  1.00  0.00           O
ATOM   3151  C   ASP A 203      59.061  78.417  82.420  1.00  0.00           C
ATOM   3152  O   ASP A 203      59.251  77.366  83.040  1.00  0.00           O
ATOM   3153  N   ALA A 204      59.721  78.666  81.260  1.00  0.00           N
ATOM   3155  CA  ALA A 204      60.851  77.926  80.720  1.00  0.00           C
ATOM   3157  CB  ALA A 204      61.111  78.366  79.270  1.00  0.00           C
ATOM   3161  C   ALA A 204      62.131  78.106  81.540  1.00  0.00           C
ATOM   3162  O   ALA A 204      63.211  78.386  81.010  1.00  0.00           O
ATOM   3163  N   GLY A 205      62.011  77.926  82.860  1.00  0.00           N
ATOM   3165  CA  GLY A 205      63.071  77.936  83.830  1.00  0.00           C
ATOM   3168  C   GLY A 205      63.231  76.566  84.390  1.00  0.00           C
ATOM   3169  O   GLY A 205      62.721  75.596  83.840  1.00  0.00           O
ATOM   3170  N   ASN A 206      63.901  76.436  85.550  1.00  0.00           N
ATOM   3172  CA  ASN A 206      64.411  75.176  86.060  1.00  0.00           C
ATOM   3174  CB  ASN A 206      65.671  75.526  86.950  1.00  0.00           C
ATOM   3177  CG  ASN A 206      66.251  74.406  87.830  1.00  0.00           C
ATOM   3178  OD1 ASN A 206      66.621  73.306  87.420  1.00  0.00           O
ATOM   3179  ND2 ASN A 206      66.291  74.636  89.160  1.00  0.00           N
ATOM   3182  C   ASN A 206      63.381  74.356  86.840  1.00  0.00           C
ATOM   3183  O   ASN A 206      63.751  73.516  87.640  1.00  0.00           O
ATOM   3184  N   HIS A 207      62.061  74.586  86.720  1.00  0.00           N
ATOM   3186  CA  HIS A 207      61.061  74.016  87.630  1.00  0.00           C
ATOM   3188  CB  HIS A 207      59.651  74.507  87.230  1.00  0.00           C
ATOM   3191  CD2 HIS A 207      59.811  76.896  86.250  1.00  0.00           C
ATOM   3193  CG  HIS A 207      59.611  76.006  87.250  1.00  0.00           C
ATOM   3194  NE2 HIS A 207      59.751  78.146  86.800  1.00  0.00           N
ATOM   3196  ND1 HIS A 207      59.411  76.746  88.390  1.00  0.00           N
ATOM   3198  CE1 HIS A 207      59.511  78.036  88.100  1.00  0.00           C
ATOM   3200  C   HIS A 207      61.021  72.476  87.750  1.00  0.00           C
ATOM   3201  O   HIS A 207      60.481  71.836  86.840  1.00  0.00           O
ATOM   3202  N   PRO A 208      61.551  71.817  88.800  1.00  0.00           N
ATOM   3203  CD  PRO A 208      62.291  72.406  89.930  1.00  0.00           C
ATOM   3206  CA  PRO A 208      61.721  70.377  88.780  1.00  0.00           C
ATOM   3208  CB  PRO A 208      62.911  70.097  89.740  1.00  0.00           C
ATOM   3211  CG  PRO A 208      63.481  71.466  90.110  1.00  0.00           C
ATOM   3214  C   PRO A 208      60.461  69.736  89.290  1.00  0.00           C
ATOM   3215  O   PRO A 208      60.131  69.856  90.470  1.00  0.00           O
ATOM   3216  N   ALA A 209      59.731  69.046  88.420  1.00  0.00           N
ATOM   3218  CA  ALA A 209      58.441  68.486  88.730  1.00  0.00           C
ATOM   3220  CB  ALA A 209      57.411  69.226  87.870  1.00  0.00           C
ATOM   3224  C   ALA A 209      58.501  67.026  88.380  1.00  0.00           C
ATOM   3225  O   ALA A 209      58.711  66.676  87.210  1.00  0.00           O
ATOM   3226  N   VAL A 210      58.341  66.136  89.380  1.00  0.00           N
ATOM   3228  CA  VAL A 210      58.441  64.706  89.200  1.00  0.00           C
ATOM   3230  CB  VAL A 210      59.361  64.046  90.240  1.00  0.00           C
ATOM   3232  CG1 VAL A 210      59.451  62.526  90.000  1.00  0.00           C
ATOM   3236  CG2 VAL A 210      60.771  64.666  90.180  1.00  0.00           C
ATOM   3240  C   VAL A 210      57.051  64.127  89.240  1.00  0.00           C
ATOM   3241  O   VAL A 210      56.231  64.396  90.130  1.00  0.00           O
ATOM   3242  N   ALA A 211      56.681  63.307  88.250  1.00  0.00           N
ATOM   3244  CA  ALA A 211      55.381  62.686  88.240  1.00  0.00           C
ATOM   3246  CB  ALA A 211      54.921  62.536  86.780  1.00  0.00           C
ATOM   3250  C   ALA A 211      55.491  61.346  88.940  1.00  0.00           C
ATOM   3251  O   ALA A 211      54.731  61.036  89.850  1.00  0.00           O
ATOM   3252  N   LEU A 212      56.491  60.546  88.540  1.00  0.00           N
ATOM   3254  CA  LEU A 212      56.741  59.246  89.130  1.00  0.00           C
ATOM   3256  CB  LEU A 212      56.411  58.116  88.130  1.00  0.00           C
ATOM   3259  CG  LEU A 212      56.711  56.686  88.630  1.00  0.00           C
ATOM   3261  CD1 LEU A 212      55.971  56.396  89.940  1.00  0.00           C
ATOM   3265  CD2 LEU A 212      56.331  55.626  87.590  1.00  0.00           C
ATOM   3269  C   LEU A 212      58.191  59.156  89.570  1.00  0.00           C
ATOM   3270  O   LEU A 212      59.121  59.386  88.800  1.00  0.00           O
ATOM   3271  N   ARG A 213      58.411  58.826  90.850  1.00  0.00           N
ATOM   3273  CA  ARG A 213      59.691  58.427  91.360  1.00  0.00           C
ATOM   3275  CB  ARG A 213      60.181  59.366  92.480  1.00  0.00           C
ATOM   3278  CG  ARG A 213      61.471  58.876  93.170  1.00  0.00           C
ATOM   3281  CD  ARG A 213      61.991  59.896  94.170  1.00  0.00           C
ATOM   3284  NE  ARG A 213      63.071  59.226  94.930  1.00  0.00           N
ATOM   3286  CZ  ARG A 213      63.661  59.807  95.960  1.00  0.00           C
ATOM   3287  NH1 ARG A 213      63.351  61.006  96.400  1.00  0.00           N
ATOM   3290  NH2 ARG A 213      64.521  59.066  96.610  1.00  0.00           N
ATOM   3293  C   ARG A 213      59.671  57.006  91.860  1.00  0.00           C
ATOM   3294  O   ARG A 213      58.731  56.556  92.530  1.00  0.00           O
ATOM   3295  N   THR A 214      60.731  56.236  91.570  1.00  0.00           N
ATOM   3297  CA  THR A 214      60.791  54.877  92.050  1.00  0.00           C
ATOM   3299  CB  THR A 214      60.201  53.886  91.070  1.00  0.00           C
ATOM   3301  OG1 THR A 214      60.001  52.626  91.680  1.00  0.00           O
ATOM   3303  CG2 THR A 214      61.051  53.726  89.790  1.00  0.00           C
ATOM   3307  C   THR A 214      62.191  54.526  92.480  1.00  0.00           C
ATOM   3308  O   THR A 214      63.181  54.886  91.840  1.00  0.00           O
ATOM   3309  N   ASP A 215      62.241  53.866  93.640  1.00  0.00           N
ATOM   3311  CA  ASP A 215      63.421  53.627  94.410  1.00  0.00           C
ATOM   3313  CB  ASP A 215      63.291  54.436  95.750  1.00  0.00           C
ATOM   3316  CG  ASP A 215      63.371  55.947  95.640  1.00  0.00           C
ATOM   3317  OD1 ASP A 215      63.411  56.546  94.550  1.00  0.00           O
ATOM   3318  OD2 ASP A 215      63.371  56.606  96.720  1.00  0.00           O
ATOM   3319  C   ASP A 215      63.551  52.116  94.720  1.00  0.00           C
ATOM   3320  O   ASP A 215      64.521  51.646  95.310  1.00  0.00           O
ATOM   3321  N   GLY A 216      62.561  51.276  94.360  1.00  0.00           N
ATOM   3323  CA  GLY A 216      62.611  49.846  94.640  1.00  0.00           C
ATOM   3326  C   GLY A 216      63.411  49.036  93.630  1.00  0.00           C
ATOM   3327  O   GLY A 216      63.501  49.396  92.460  1.00  0.00           O
ATOM   3328  N   ASP A 217      63.951  47.866  94.030  1.00  0.00           N
ATOM   3330  CA  ASP A 217      64.471  46.876  93.090  1.00  0.00           C
ATOM   3332  CB  ASP A 217      65.641  46.057  93.720  1.00  0.00           C
ATOM   3335  CG  ASP A 217      66.151  44.966  92.800  1.00  0.00           C
ATOM   3336  OD1 ASP A 217      66.481  45.236  91.610  1.00  0.00           O
ATOM   3337  OD2 ASP A 217      66.241  43.796  93.260  1.00  0.00           O
ATOM   3338  C   ASP A 217      63.321  45.976  92.640  1.00  0.00           C
ATOM   3339  O   ASP A 217      62.411  45.667  93.410  1.00  0.00           O
ATOM   3340  N   GLN A 218      63.311  45.556  91.360  1.00  0.00           N
ATOM   3342  CA  GLN A 218      62.341  44.616  90.820  1.00  0.00           C
ATOM   3344  CB  GLN A 218      62.211  43.256  91.570  1.00  0.00           C
ATOM   3347  CG  GLN A 218      63.541  42.496  91.430  1.00  0.00           C
ATOM   3350  CD  GLN A 218      63.701  41.176  92.160  1.00  0.00           C
ATOM   3351  OE1 GLN A 218      62.871  40.726  92.960  1.00  0.00           O
ATOM   3352  NE2 GLN A 218      64.881  40.556  91.930  1.00  0.00           N
ATOM   3355  C   GLN A 218      61.041  45.266  90.450  1.00  0.00           C
ATOM   3356  O   GLN A 218      59.971  44.656  90.450  1.00  0.00           O
ATOM   3357  N   VAL A 219      61.101  46.556  90.110  1.00  0.00           N
ATOM   3359  CA  VAL A 219      59.921  47.336  89.780  1.00  0.00           C
ATOM   3361  CB  VAL A 219      60.111  48.806  90.130  1.00  0.00           C
ATOM   3363  CG1 VAL A 219      58.941  49.677  89.630  1.00  0.00           C
ATOM   3367  CG2 VAL A 219      60.261  48.896  91.660  1.00  0.00           C
ATOM   3371  C   VAL A 219      59.511  47.136  88.330  1.00  0.00           C
ATOM   3372  O   VAL A 219      60.331  47.136  87.410  1.00  0.00           O
ATOM   3373  N   GLN A 220      58.211  46.936  88.090  1.00  0.00           N
ATOM   3375  CA  GLN A 220      57.661  46.776  86.750  1.00  0.00           C
ATOM   3377  CB  GLN A 220      57.081  45.376  86.490  1.00  0.00           C
ATOM   3380  CG  GLN A 220      58.131  44.266  86.590  1.00  0.00           C
ATOM   3383  CD  GLN A 220      57.451  42.916  86.420  1.00  0.00           C
ATOM   3384  OE1 GLN A 220      56.791  42.646  85.410  1.00  0.00           O
ATOM   3385  NE2 GLN A 220      57.581  42.046  87.450  1.00  0.00           N
ATOM   3388  C   GLN A 220      56.581  47.796  86.470  1.00  0.00           C
ATOM   3389  O   GLN A 220      55.631  47.967  87.230  1.00  0.00           O
ATOM   3390  N   ILE A 221      56.711  48.506  85.340  1.00  0.00           N
ATOM   3392  CA  ILE A 221      55.761  49.516  84.930  1.00  0.00           C
ATOM   3394  CB  ILE A 221      56.381  50.906  84.980  1.00  0.00           C
ATOM   3396  CG2 ILE A 221      55.391  51.956  84.430  1.00  0.00           C
ATOM   3400  CG1 ILE A 221      56.821  51.267  86.420  1.00  0.00           C
ATOM   3403  CD  ILE A 221      57.761  52.476  86.510  1.00  0.00           C
ATOM   3407  C   ILE A 221      55.301  49.166  83.530  1.00  0.00           C
ATOM   3408  O   ILE A 221      56.061  49.266  82.570  1.00  0.00           O
ATOM   3409  N   ASN A 222      54.041  48.736  83.370  1.00  0.00           N
ATOM   3411  CA  ASN A 222      53.541  48.276  82.090  1.00  0.00           C
ATOM   3413  CB  ASN A 222      53.211  46.746  82.110  1.00  0.00           C
ATOM   3416  CG  ASN A 222      52.631  46.256  80.790  1.00  0.00           C
ATOM   3417  OD1 ASN A 222      51.531  45.696  80.760  1.00  0.00           O
ATOM   3418  ND2 ASN A 222      53.341  46.516  79.670  1.00  0.00           N
ATOM   3421  C   ASN A 222      52.301  49.056  81.700  1.00  0.00           C
ATOM   3422  O   ASN A 222      51.291  49.006  82.390  1.00  0.00           O
ATOM   3423  N   ASN A 223      52.351  49.767  80.560  1.00  0.00           N
ATOM   3425  CA  ASN A 223      51.161  50.356  79.980  1.00  0.00           C
ATOM   3427  CB  ASN A 223      50.031  49.316  79.730  1.00  0.00           C
ATOM   3430  CG  ASN A 223      48.921  49.926  78.890  1.00  0.00           C
ATOM   3431  OD1 ASN A 223      49.181  50.737  77.990  1.00  0.00           O
ATOM   3432  ND2 ASN A 223      47.651  49.596  79.200  1.00  0.00           N
ATOM   3435  C   ASN A 223      50.731  51.556  80.810  1.00  0.00           C
ATOM   3436  O   ASN A 223      49.571  51.706  81.170  1.00  0.00           O
ATOM   3437  N   VAL A 224      51.701  52.396  81.220  1.00  0.00           N
ATOM   3439  CA  VAL A 224      51.471  53.506  82.110  1.00  0.00           C
ATOM   3441  CB  VAL A 224      52.251  53.366  83.410  1.00  0.00           C
ATOM   3443  CG1 VAL A 224      52.311  54.656  84.250  1.00  0.00           C
ATOM   3447  CG2 VAL A 224      51.601  52.246  84.240  1.00  0.00           C
ATOM   3451  C   VAL A 224      51.831  54.767  81.360  1.00  0.00           C
ATOM   3452  O   VAL A 224      52.791  54.826  80.590  1.00  0.00           O
ATOM   3453  N   ASN A 225      51.041  55.826  81.570  1.00  0.00           N
ATOM   3455  CA  ASN A 225      51.351  57.136  81.030  1.00  0.00           C
ATOM   3457  CB  ASN A 225      50.091  57.926  80.570  1.00  0.00           C
ATOM   3460  CG  ASN A 225      49.221  57.127  79.600  1.00  0.00           C
ATOM   3461  OD1 ASN A 225      49.591  56.086  79.070  1.00  0.00           O
ATOM   3462  ND2 ASN A 225      47.981  57.626  79.370  1.00  0.00           N
ATOM   3465  C   ASN A 225      52.021  57.926  82.140  1.00  0.00           C
ATOM   3466  O   ASN A 225      51.441  58.136  83.200  1.00  0.00           O
ATOM   3467  N   ILE A 226      53.261  58.386  81.940  1.00  0.00           N
ATOM   3469  CA  ILE A 226      53.941  59.236  82.900  1.00  0.00           C
ATOM   3471  CB  ILE A 226      55.301  58.716  83.350  1.00  0.00           C
ATOM   3473  CG2 ILE A 226      55.671  59.516  84.620  1.00  0.00           C
ATOM   3477  CG1 ILE A 226      55.271  57.197  83.640  1.00  0.00           C
ATOM   3480  CD  ILE A 226      56.641  56.646  84.050  1.00  0.00           C
ATOM   3484  C   ILE A 226      54.091  60.597  82.240  1.00  0.00           C
ATOM   3485  O   ILE A 226      54.821  60.766  81.270  1.00  0.00           O
ATOM   3486  N   LEU A 227      53.351  61.596  82.750  1.00  0.00           N
ATOM   3488  CA  LEU A 227      53.161  62.866  82.090  1.00  0.00           C
ATOM   3490  CB  LEU A 227      51.671  63.136  81.800  1.00  0.00           C
ATOM   3493  CG  LEU A 227      50.951  62.046  80.980  1.00  0.00           C
ATOM   3495  CD1 LEU A 227      49.471  62.426  80.840  1.00  0.00           C
ATOM   3499  CD2 LEU A 227      51.601  61.847  79.610  1.00  0.00           C
ATOM   3503  C   LEU A 227      53.701  63.986  82.960  1.00  0.00           C
ATOM   3504  O   LEU A 227      53.531  64.027  84.180  1.00  0.00           O
ATOM   3505  N   GLY A 228      54.411  64.936  82.360  1.00  0.00           N
ATOM   3507  CA  GLY A 228      55.031  65.996  83.120  1.00  0.00           C
ATOM   3510  C   GLY A 228      55.651  66.947  82.170  1.00  0.00           C
ATOM   3511  O   GLY A 228      55.301  67.007  81.000  1.00  0.00           O
ATOM   3512  N   ARG A 229      56.601  67.737  82.670  1.00  0.00           N
ATOM   3514  CA  ARG A 229      57.441  68.596  81.870  1.00  0.00           C
ATOM   3516  CB  ARG A 229      57.101  70.097  82.060  1.00  0.00           C
ATOM   3519  CG  ARG A 229      55.691  70.466  81.540  1.00  0.00           C
ATOM   3522  CD  ARG A 229      55.471  70.277  80.030  1.00  0.00           C
ATOM   3525  NE  ARG A 229      54.011  70.507  79.740  1.00  0.00           N
ATOM   3527  CZ  ARG A 229      53.201  69.586  79.230  1.00  0.00           C
ATOM   3528  NH1 ARG A 229      53.461  68.286  79.240  1.00  0.00           N
ATOM   3531  NH2 ARG A 229      52.071  69.957  78.670  1.00  0.00           N
ATOM   3534  C   ARG A 229      58.881  68.276  82.170  1.00  0.00           C
ATOM   3535  O   ARG A 229      59.501  67.556  81.400  1.00  0.00           O
ATOM   3536  N   GLN A 230      59.451  68.767  83.270  1.00  0.00           N
ATOM   3538  CA  GLN A 230      60.891  68.656  83.480  1.00  0.00           C
ATOM   3540  CB  GLN A 230      61.391  69.746  84.450  1.00  0.00           C
ATOM   3543  CG  GLN A 230      62.931  69.796  84.580  1.00  0.00           C
ATOM   3546  CD  GLN A 230      63.411  71.106  85.190  1.00  0.00           C
ATOM   3547  OE1 GLN A 230      63.061  72.186  84.710  1.00  0.00           O
ATOM   3548  NE2 GLN A 230      64.221  70.996  86.270  1.00  0.00           N
ATOM   3551  C   GLN A 230      61.341  67.267  83.910  1.00  0.00           C
ATOM   3552  O   GLN A 230      61.691  66.426  83.080  1.00  0.00           O
ATOM   3553  N   ASN A 231      61.391  66.966  85.220  1.00  0.00           N
ATOM   3555  CA  ASN A 231      61.961  65.726  85.700  1.00  0.00           C
ATOM   3557  CB  ASN A 231      62.701  65.947  87.050  1.00  0.00           C
ATOM   3560  CG  ASN A 231      63.931  66.836  86.880  1.00  0.00           C
ATOM   3561  OD1 ASN A 231      63.931  68.007  87.250  1.00  0.00           O
ATOM   3562  ND2 ASN A 231      65.041  66.267  86.340  1.00  0.00           N
ATOM   3565  C   ASN A 231      60.891  64.646  85.830  1.00  0.00           C
ATOM   3566  O   ASN A 231      60.661  64.086  86.900  1.00  0.00           O
ATOM   3567  N   THR A 232      60.191  64.316  84.710  1.00  0.00           N
ATOM   3569  CA  THR A 232      58.931  63.557  84.680  1.00  0.00           C
ATOM   3571  CB  THR A 232      58.431  63.336  83.250  1.00  0.00           C
ATOM   3573  OG1 THR A 232      58.111  64.576  82.640  1.00  0.00           O
ATOM   3575  CG2 THR A 232      57.141  62.486  83.210  1.00  0.00           C
ATOM   3579  C   THR A 232      58.991  62.197  85.350  1.00  0.00           C
ATOM   3580  O   THR A 232      58.131  61.857  86.180  1.00  0.00           O
ATOM   3581  N   PHE A 233      60.011  61.376  85.040  1.00  0.00           N
ATOM   3583  CA  PHE A 233      60.191  60.046  85.600  1.00  0.00           C
ATOM   3585  CB  PHE A 233      60.011  58.956  84.500  1.00  0.00           C
ATOM   3588  CG  PHE A 233      60.211  57.536  84.980  1.00  0.00           C
ATOM   3589  CD1 PHE A 233      59.671  57.096  86.200  1.00  0.00           C
ATOM   3591  CE1 PHE A 233      59.851  55.776  86.640  1.00  0.00           C
ATOM   3593  CZ  PHE A 233      60.571  54.877  85.850  1.00  0.00           C
ATOM   3595  CD2 PHE A 233      60.931  56.616  84.200  1.00  0.00           C
ATOM   3597  CE2 PHE A 233      61.111  55.296  84.630  1.00  0.00           C
ATOM   3599  C   PHE A 233      61.581  59.947  86.220  1.00  0.00           C
ATOM   3600  O   PHE A 233      62.591  60.017  85.530  1.00  0.00           O
ATOM   3601  N   PHE A 234      61.661  59.776  87.550  1.00  0.00           N
ATOM   3603  CA  PHE A 234      62.921  59.866  88.250  1.00  0.00           C
ATOM   3605  CB  PHE A 234      62.841  60.976  89.330  1.00  0.00           C
ATOM   3608  CG  PHE A 234      64.191  61.616  89.530  1.00  0.00           C
ATOM   3609  CD1 PHE A 234      65.251  60.927  90.130  1.00  0.00           C
ATOM   3611  CE1 PHE A 234      66.511  61.536  90.270  1.00  0.00           C
ATOM   3613  CZ  PHE A 234      66.691  62.846  89.830  1.00  0.00           C
ATOM   3615  CD2 PHE A 234      64.381  62.956  89.160  1.00  0.00           C
ATOM   3617  CE2 PHE A 234      65.631  63.576  89.290  1.00  0.00           C
ATOM   3619  C   PHE A 234      63.191  58.517  88.880  1.00  0.00           C
ATOM   3620  O   PHE A 234      62.321  57.916  89.520  1.00  0.00           O
ATOM   3621  N   VAL A 235      64.421  57.986  88.750  1.00  0.00           N
ATOM   3623  CA  VAL A 235      64.831  56.787  89.450  1.00  0.00           C
ATOM   3625  CB  VAL A 235      65.191  55.626  88.540  1.00  0.00           C
ATOM   3627  CG1 VAL A 235      63.931  55.196  87.780  1.00  0.00           C
ATOM   3631  CG2 VAL A 235      66.331  55.976  87.570  1.00  0.00           C
ATOM   3635  C   VAL A 235      65.961  57.146  90.390  1.00  0.00           C
ATOM   3636  O   VAL A 235      66.831  57.967  90.090  1.00  0.00           O
ATOM   3637  N   THR A 236      65.981  56.586  91.600  1.00  0.00           N
ATOM   3639  CA  THR A 236      67.091  56.836  92.510  1.00  0.00           C
ATOM   3641  CB  THR A 236      66.821  57.846  93.640  1.00  0.00           C
ATOM   3643  OG1 THR A 236      66.261  57.286  94.810  1.00  0.00           O
ATOM   3645  CG2 THR A 236      65.931  59.006  93.180  1.00  0.00           C
ATOM   3649  C   THR A 236      67.521  55.506  93.050  1.00  0.00           C
ATOM   3650  O   THR A 236      66.861  54.496  92.830  1.00  0.00           O
ATOM   3651  N   ASN A 237      68.671  55.467  93.760  1.00  0.00           N
ATOM   3653  CA  ASN A 237      69.091  54.316  94.540  1.00  0.00           C
ATOM   3655  CB  ASN A 237      70.461  53.796  94.040  1.00  0.00           C
ATOM   3658  CG  ASN A 237      71.602  54.746  94.340  1.00  0.00           C
ATOM   3659  OD1 ASN A 237      71.441  55.936  94.610  1.00  0.00           O
ATOM   3660  ND2 ASN A 237      72.841  54.217  94.330  1.00  0.00           N
ATOM   3663  C   ASN A 237      69.091  54.656  96.030  1.00  0.00           C
ATOM   3664  O   ASN A 237      69.781  54.016  96.830  1.00  0.00           O
ATOM   3665  N   SER A 238      68.301  55.686  96.430  1.00  0.00           N
ATOM   3667  CA  SER A 238      68.031  56.136  97.790  1.00  0.00           C
ATOM   3669  CB  SER A 238      67.011  57.307  97.790  1.00  0.00           C
ATOM   3672  OG  SER A 238      66.731  57.856  99.080  1.00  0.00           O
ATOM   3674  C   SER A 238      67.461  55.046  98.670  1.00  0.00           C
ATOM   3675  O   SER A 238      66.791  54.136  98.200  1.00  0.00           O
ATOM   3676  N   GLY A 239      67.771  55.106  99.980  1.00  0.00           N
ATOM   3678  CA  GLY A 239      67.141  54.296 101.010  1.00  0.00           C
ATOM   3681  C   GLY A 239      66.261  55.196 101.820  1.00  0.00           C
ATOM   3682  O   GLY A 239      65.651  56.116 101.290  1.00  0.00           O
ATOM   3683  N   VAL A 240      66.181  54.986 103.140  1.00  0.00           N
ATOM   3685  CA  VAL A 240      65.271  55.746 103.980  1.00  0.00           C
ATOM   3687  CB  VAL A 240      65.051  55.156 105.370  1.00  0.00           C
ATOM   3689  CG1 VAL A 240      64.381  53.776 105.240  1.00  0.00           C
ATOM   3693  CG2 VAL A 240      66.361  55.026 106.160  1.00  0.00           C
ATOM   3697  C   VAL A 240      65.631  57.216 104.120  1.00  0.00           C
ATOM   3698  O   VAL A 240      64.751  58.046 104.330  1.00  0.00           O
ATOM   3699  N   GLN A 241      66.941  57.576 104.010  1.00  0.00           N
ATOM   3701  CA  GLN A 241      67.451  58.926 104.220  1.00  0.00           C
ATOM   3703  CB  GLN A 241      69.001  59.026 104.220  1.00  0.00           C
ATOM   3706  CG  GLN A 241      69.631  58.377 105.480  1.00  0.00           C
ATOM   3709  CD  GLN A 241      71.151  58.396 105.520  1.00  0.00           C
ATOM   3710  OE1 GLN A 241      71.801  59.206 106.190  1.00  0.00           O
ATOM   3711  NE2 GLN A 241      71.781  57.416 104.810  1.00  0.00           N
ATOM   3714  C   GLN A 241      66.911  59.986 103.280  1.00  0.00           C
ATOM   3715  O   GLN A 241      66.821  61.156 103.660  1.00  0.00           O
ATOM   3716  N   ASN A 242      66.602  59.616 102.030  1.00  0.00           N
ATOM   3718  CA  ASN A 242      66.111  60.516 100.990  1.00  0.00           C
ATOM   3720  CB  ASN A 242      64.861  61.376 101.390  1.00  0.00           C
ATOM   3723  CG  ASN A 242      64.151  62.127 100.250  1.00  0.00           C
ATOM   3724  OD1 ASN A 242      64.391  61.917  99.060  1.00  0.00           O
ATOM   3725  ND2 ASN A 242      63.261  63.066 100.640  1.00  0.00           N
ATOM   3728  C   ASN A 242      67.211  61.246 100.260  1.00  0.00           C
ATOM   3729  O   ASN A 242      67.241  62.476 100.180  1.00  0.00           O
ATOM   3730  N   ARG A 243      68.151  60.486  99.710  1.00  0.00           N
ATOM   3732  CA  ARG A 243      69.251  61.006  98.950  1.00  0.00           C
ATOM   3734  CB  ARG A 243      70.301  61.666  99.880  1.00  0.00           C
ATOM   3737  CG  ARG A 243      70.901  60.696 100.920  1.00  0.00           C
ATOM   3740  CD  ARG A 243      71.541  61.466 102.070  1.00  0.00           C
ATOM   3743  NE  ARG A 243      72.371  60.506 102.860  1.00  0.00           N
ATOM   3745  CZ  ARG A 243      73.151  60.896 103.860  1.00  0.00           C
ATOM   3746  NH1 ARG A 243      73.151  62.127 104.300  1.00  0.00           N
ATOM   3749  NH2 ARG A 243      73.871  59.996 104.490  1.00  0.00           N
ATOM   3752  C   ARG A 243      69.881  59.866  98.200  1.00  0.00           C
ATOM   3753  O   ARG A 243      69.771  58.706  98.600  1.00  0.00           O
ATOM   3754  N   LEU A 244      70.581  60.156  97.090  1.00  0.00           N
ATOM   3756  CA  LEU A 244      71.331  59.176  96.330  1.00  0.00           C
ATOM   3758  CB  LEU A 244      71.911  59.836  95.040  1.00  0.00           C
ATOM   3761  CG  LEU A 244      70.841  60.246  94.000  1.00  0.00           C
ATOM   3763  CD1 LEU A 244      71.422  61.146  92.900  1.00  0.00           C
ATOM   3767  CD2 LEU A 244      70.251  58.996  93.340  1.00  0.00           C
ATOM   3771  C   LEU A 244      72.441  58.456  97.110  1.00  0.00           C
ATOM   3772  O   LEU A 244      73.081  59.016  97.990  1.00  0.00           O
ATOM   3773  N   GLU A 245      72.691  57.166  96.800  1.00  0.00           N
ATOM   3775  CA  GLU A 245      73.631  56.316  97.490  1.00  0.00           C
ATOM   3777  CB  GLU A 245      72.941  55.076  98.120  1.00  0.00           C
ATOM   3780  CG  GLU A 245      71.891  55.406  99.210  1.00  0.00           C
ATOM   3783  CD  GLU A 245      71.591  54.256 100.190  1.00  0.00           C
ATOM   3784  OE1 GLU A 245      72.191  53.146 100.090  1.00  0.00           O
ATOM   3785  OE2 GLU A 245      70.791  54.516 101.130  1.00  0.00           O
ATOM   3786  C   GLU A 245      74.741  55.856  96.550  1.00  0.00           C
ATOM   3787  O   GLU A 245      74.731  56.116  95.350  1.00  0.00           O
ATOM   3788  N   THR A 246      75.791  55.206  97.110  1.00  0.00           N
ATOM   3790  CA  THR A 246      77.001  54.877  96.370  1.00  0.00           C
ATOM   3792  CB  THR A 246      78.281  55.476  96.970  1.00  0.00           C
ATOM   3794  OG1 THR A 246      78.461  55.146  98.350  1.00  0.00           O
ATOM   3796  CG2 THR A 246      78.201  57.006  96.880  1.00  0.00           C
ATOM   3800  C   THR A 246      77.231  53.386  96.180  1.00  0.00           C
ATOM   3801  O   THR A 246      78.321  53.006  95.770  1.00  0.00           O
ATOM   3802  N   ASN A 247      76.271  52.466  96.450  1.00  0.00           N
ATOM   3804  CA  ASN A 247      76.561  51.036  96.350  1.00  0.00           C
ATOM   3806  CB  ASN A 247      76.891  50.566  97.800  1.00  0.00           C
ATOM   3809  CG  ASN A 247      77.591  49.217  97.950  1.00  0.00           C
ATOM   3810  OD1 ASN A 247      77.441  48.286  97.160  1.00  0.00           O
ATOM   3811  ND2 ASN A 247      78.471  49.116  98.970  1.00  0.00           N
ATOM   3814  C   ASN A 247      75.361  50.276  95.780  1.00  0.00           C
ATOM   3815  O   ASN A 247      75.471  49.226  95.150  1.00  0.00           O
ATOM   3816  N   ARG A 248      74.141  50.807  95.990  1.00  0.00           N
ATOM   3818  CA  ARG A 248      72.941  50.096  95.650  1.00  0.00           C
ATOM   3820  CB  ARG A 248      71.811  50.566  96.570  1.00  0.00           C
ATOM   3823  CG  ARG A 248      70.491  49.796  96.380  1.00  0.00           C
ATOM   3826  CD  ARG A 248      69.491  50.246  97.430  1.00  0.00           C
ATOM   3829  NE  ARG A 248      68.171  49.586  97.140  1.00  0.00           N
ATOM   3831  CZ  ARG A 248      67.141  50.256  96.650  1.00  0.00           C
ATOM   3832  NH1 ARG A 248      67.141  51.556  96.450  1.00  0.00           N
ATOM   3835  NH2 ARG A 248      66.041  49.606  96.380  1.00  0.00           N
ATOM   3838  C   ARG A 248      72.561  50.286  94.190  1.00  0.00           C
ATOM   3839  O   ARG A 248      72.701  51.386  93.640  1.00  0.00           O
ATOM   3840  N   GLN A 249      72.091  49.226  93.540  1.00  0.00           N
ATOM   3842  CA  GLN A 249      71.681  49.246  92.160  1.00  0.00           C
ATOM   3844  CB  GLN A 249      72.641  48.377  91.330  1.00  0.00           C
ATOM   3847  CG  GLN A 249      72.271  48.256  89.830  1.00  0.00           C
ATOM   3850  CD  GLN A 249      72.831  49.366  88.960  1.00  0.00           C
ATOM   3851  OE1 GLN A 249      72.951  50.526  89.360  1.00  0.00           O
ATOM   3852  NE2 GLN A 249      73.201  49.026  87.700  1.00  0.00           N
ATOM   3855  C   GLN A 249      70.291  48.646  92.110  1.00  0.00           C
ATOM   3856  O   GLN A 249      70.151  47.416  92.180  1.00  0.00           O
ATOM   3857  N   PRO A 250      69.231  49.417  91.990  1.00  0.00           N
ATOM   3858  CD  PRO A 250      69.211  50.856  92.290  1.00  0.00           C
ATOM   3861  CA  PRO A 250      67.891  48.866  91.880  1.00  0.00           C
ATOM   3863  CB  PRO A 250      67.021  49.956  92.520  1.00  0.00           C
ATOM   3866  CG  PRO A 250      67.741  51.267  92.190  1.00  0.00           C
ATOM   3869  C   PRO A 250      67.621  48.656  90.400  1.00  0.00           C
ATOM   3870  O   PRO A 250      68.211  49.336  89.560  1.00  0.00           O
ATOM   3871  N   ARG A 251      66.771  47.686  90.030  1.00  0.00           N
ATOM   3873  CA  ARG A 251      66.521  47.386  88.630  1.00  0.00           C
ATOM   3875  CB  ARG A 251      66.921  45.927  88.330  1.00  0.00           C
ATOM   3878  CG  ARG A 251      68.431  45.636  88.460  1.00  0.00           C
ATOM   3881  CD  ARG A 251      68.782  44.156  88.670  1.00  0.00           C
ATOM   3884  NE  ARG A 251      68.571  43.826  90.120  1.00  0.00           N
ATOM   3886  CZ  ARG A 251      68.591  42.596  90.600  1.00  0.00           C
ATOM   3887  NH1 ARG A 251      69.221  41.626  89.970  1.00  0.00           N
ATOM   3890  NH2 ARG A 251      68.011  42.326  91.760  1.00  0.00           N
ATOM   3893  C   ARG A 251      65.061  47.596  88.300  1.00  0.00           C
ATOM   3894  O   ARG A 251      64.181  47.076  88.990  1.00  0.00           O
ATOM   3895  N   THR A 252      64.761  48.416  87.260  1.00  0.00           N
ATOM   3897  CA  THR A 252      63.401  48.756  86.880  1.00  0.00           C
ATOM   3899  CB  THR A 252      63.011  50.216  87.110  1.00  0.00           C
ATOM   3901  OG1 THR A 252      62.881  50.426  88.500  1.00  0.00           O
ATOM   3903  CG2 THR A 252      61.641  50.607  86.540  1.00  0.00           C
ATOM   3907  C   THR A 252      63.161  48.406  85.450  1.00  0.00           C
ATOM   3908  O   THR A 252      63.981  48.656  84.560  1.00  0.00           O
ATOM   3909  N   LEU A 253      62.011  47.786  85.170  1.00  0.00           N
ATOM   3911  CA  LEU A 253      61.571  47.496  83.840  1.00  0.00           C
ATOM   3913  CB  LEU A 253      61.231  46.006  83.740  1.00  0.00           C
ATOM   3916  CG  LEU A 253      60.691  45.556  82.370  1.00  0.00           C
ATOM   3918  CD1 LEU A 253      61.681  45.796  81.220  1.00  0.00           C
ATOM   3922  CD2 LEU A 253      60.301  44.086  82.470  1.00  0.00           C
ATOM   3926  C   LEU A 253      60.331  48.307  83.490  1.00  0.00           C
ATOM   3927  O   LEU A 253      59.321  48.276  84.190  1.00  0.00           O
ATOM   3928  N   VAL A 254      60.401  49.026  82.360  1.00  0.00           N
ATOM   3930  CA  VAL A 254      59.311  49.836  81.840  1.00  0.00           C
ATOM   3932  CB  VAL A 254      59.721  51.296  81.740  1.00  0.00           C
ATOM   3934  CG1 VAL A 254      58.541  52.136  81.210  1.00  0.00           C
ATOM   3938  CG2 VAL A 254      60.151  51.816  83.130  1.00  0.00           C
ATOM   3942  C   VAL A 254      58.911  49.326  80.450  1.00  0.00           C
ATOM   3943  O   VAL A 254      59.721  49.236  79.530  1.00  0.00           O
ATOM   3944  N   THR A 255      57.631  48.966  80.260  1.00  0.00           N
ATOM   3946  CA  THR A 255      57.151  48.256  79.070  1.00  0.00           C
ATOM   3948  CB  THR A 255      56.881  46.776  79.320  1.00  0.00           C
ATOM   3950  OG1 THR A 255      56.221  46.556  80.570  1.00  0.00           O
ATOM   3952  CG2 THR A 255      58.231  46.076  79.420  1.00  0.00           C
ATOM   3956  C   THR A 255      55.871  48.846  78.510  1.00  0.00           C
ATOM   3957  O   THR A 255      54.911  49.106  79.230  1.00  0.00           O
ATOM   3958  N   ASN A 256      55.801  49.076  77.170  1.00  0.00           N
ATOM   3960  CA  ASN A 256      54.571  49.496  76.500  1.00  0.00           C
ATOM   3962  CB  ASN A 256      53.451  48.416  76.510  1.00  0.00           C
ATOM   3965  CG  ASN A 256      53.931  47.076  75.980  1.00  0.00           C
ATOM   3966  OD1 ASN A 256      53.811  46.057  76.660  1.00  0.00           O
ATOM   3967  ND2 ASN A 256      54.431  47.057  74.730  1.00  0.00           N
ATOM   3970  C   ASN A 256      53.971  50.807  77.010  1.00  0.00           C
ATOM   3971  O   ASN A 256      52.771  51.036  76.960  1.00  0.00           O
ATOM   3972  N   SER A 257      54.821  51.686  77.550  1.00  0.00           N
ATOM   3974  CA  SER A 257      54.431  52.886  78.280  1.00  0.00           C
ATOM   3976  CB  SER A 257      55.321  53.116  79.520  1.00  0.00           C
ATOM   3979  OG  SER A 257      55.041  52.136  80.520  1.00  0.00           O
ATOM   3981  C   SER A 257      54.441  54.126  77.420  1.00  0.00           C
ATOM   3982  O   SER A 257      54.891  54.106  76.270  1.00  0.00           O
ATOM   3983  N   TYR A 258      53.931  55.246  77.940  1.00  0.00           N
ATOM   3985  CA  TYR A 258      54.111  56.556  77.330  1.00  0.00           C
ATOM   3987  CB  TYR A 258      52.771  57.066  76.720  1.00  0.00           C
ATOM   3990  CG  TYR A 258      52.821  58.476  76.150  1.00  0.00           C
ATOM   3991  CD1 TYR A 258      53.181  58.686  74.810  1.00  0.00           C
ATOM   3993  CE1 TYR A 258      53.111  59.966  74.240  1.00  0.00           C
ATOM   3995  CZ  TYR A 258      52.651  61.046  75.000  1.00  0.00           C
ATOM   3996  OH  TYR A 258      52.521  62.346  74.450  1.00  0.00           O
ATOM   3998  CD2 TYR A 258      52.381  59.566  76.910  1.00  0.00           C
ATOM   4000  CE2 TYR A 258      52.291  60.846  76.330  1.00  0.00           C
ATOM   4002  C   TYR A 258      54.711  57.517  78.350  1.00  0.00           C
ATOM   4003  O   TYR A 258      54.281  57.556  79.500  1.00  0.00           O
ATOM   4004  N   ILE A 259      55.751  58.276  77.960  1.00  0.00           N
ATOM   4006  CA  ILE A 259      56.431  59.186  78.850  1.00  0.00           C
ATOM   4008  CB  ILE A 259      57.791  58.686  79.320  1.00  0.00           C
ATOM   4010  CG2 ILE A 259      58.371  59.677  80.360  1.00  0.00           C
ATOM   4014  CG1 ILE A 259      57.651  57.267  79.920  1.00  0.00           C
ATOM   4017  CD  ILE A 259      58.951  56.696  80.490  1.00  0.00           C
ATOM   4021  C   ILE A 259      56.541  60.516  78.140  1.00  0.00           C
ATOM   4022  O   ILE A 259      56.901  60.597  76.970  1.00  0.00           O
ATOM   4023  N   GLU A 260      56.181  61.626  78.810  1.00  0.00           N
ATOM   4025  CA  GLU A 260      56.081  62.926  78.180  1.00  0.00           C
ATOM   4027  CB  GLU A 260      54.601  63.326  77.980  1.00  0.00           C
ATOM   4030  CG  GLU A 260      54.371  64.716  77.320  1.00  0.00           C
ATOM   4033  CD  GLU A 260      52.901  65.076  77.180  1.00  0.00           C
ATOM   4034  OE1 GLU A 260      52.171  64.326  76.480  1.00  0.00           O
ATOM   4035  OE2 GLU A 260      52.481  66.116  77.770  1.00  0.00           O
ATOM   4036  C   GLU A 260      56.821  63.946  79.010  1.00  0.00           C
ATOM   4037  O   GLU A 260      56.841  63.896  80.240  1.00  0.00           O
ATOM   4038  N   GLY A 261      57.491  64.906  78.360  1.00  0.00           N
ATOM   4040  CA  GLY A 261      58.111  65.996  79.070  1.00  0.00           C
ATOM   4043  C   GLY A 261      58.891  66.866  78.140  1.00  0.00           C
ATOM   4044  O   GLY A 261      58.781  66.757  76.930  1.00  0.00           O
ATOM   4045  N   ASP A 262      59.691  67.766  78.710  1.00  0.00           N
ATOM   4047  CA  ASP A 262      60.591  68.636  77.990  1.00  0.00           C
ATOM   4049  CB  ASP A 262      60.201  70.146  78.110  1.00  0.00           C
ATOM   4052  CG  ASP A 262      59.801  70.667  79.480  1.00  0.00           C
ATOM   4053  OD1 ASP A 262      60.541  70.496  80.490  1.00  0.00           O
ATOM   4054  OD2 ASP A 262      58.761  71.376  79.530  1.00  0.00           O
ATOM   4055  C   ASP A 262      62.011  68.336  78.410  1.00  0.00           C
ATOM   4056  O   ASP A 262      62.771  67.726  77.660  1.00  0.00           O
ATOM   4057  N   VAL A 263      62.441  68.806  79.590  1.00  0.00           N
ATOM   4059  CA  VAL A 263      63.841  68.936  79.950  1.00  0.00           C
ATOM   4061  CB  VAL A 263      64.041  70.106  80.910  1.00  0.00           C
ATOM   4063  CG1 VAL A 263      65.381  70.116  81.670  1.00  0.00           C
ATOM   4067  CG2 VAL A 263      63.931  71.396  80.070  1.00  0.00           C
ATOM   4071  C   VAL A 263      64.481  67.606  80.310  1.00  0.00           C
ATOM   4072  O   VAL A 263      64.941  66.917  79.420  1.00  0.00           O
ATOM   4073  N   ASP A 264      64.561  67.146  81.560  1.00  0.00           N
ATOM   4075  CA  ASP A 264      65.352  65.976  81.870  1.00  0.00           C
ATOM   4077  CB  ASP A 264      66.351  66.276  83.020  1.00  0.00           C
ATOM   4080  CG  ASP A 264      67.541  67.146  82.620  1.00  0.00           C
ATOM   4081  OD1 ASP A 264      67.751  67.486  81.430  1.00  0.00           O
ATOM   4082  OD2 ASP A 264      68.321  67.496  83.550  1.00  0.00           O
ATOM   4083  C   ASP A 264      64.351  64.877  82.190  1.00  0.00           C
ATOM   4084  O   ASP A 264      64.111  64.536  83.350  1.00  0.00           O
ATOM   4085  N   ILE A 265      63.642  64.366  81.150  1.00  0.00           N
ATOM   4087  CA  ILE A 265      62.391  63.627  81.270  1.00  0.00           C
ATOM   4089  CB  ILE A 265      61.831  63.266  79.890  1.00  0.00           C
ATOM   4091  CG2 ILE A 265      60.501  62.496  79.990  1.00  0.00           C
ATOM   4095  CG1 ILE A 265      61.671  64.546  79.030  1.00  0.00           C
ATOM   4098  CD  ILE A 265      61.151  64.246  77.630  1.00  0.00           C
ATOM   4102  C   ILE A 265      62.511  62.366  82.100  1.00  0.00           C
ATOM   4103  O   ILE A 265      61.691  62.076  82.970  1.00  0.00           O
ATOM   4104  N   VAL A 266      63.581  61.606  81.870  1.00  0.00           N
ATOM   4106  CA  VAL A 266      63.922  60.406  82.590  1.00  0.00           C
ATOM   4108  CB  VAL A 266      64.021  59.217  81.660  1.00  0.00           C
ATOM   4110  CG1 VAL A 266      64.531  57.986  82.420  1.00  0.00           C
ATOM   4114  CG2 VAL A 266      62.641  58.896  81.050  1.00  0.00           C
ATOM   4118  C   VAL A 266      65.261  60.646  83.240  1.00  0.00           C
ATOM   4119  O   VAL A 266      66.271  60.826  82.560  1.00  0.00           O
ATOM   4120  N   SER A 267      65.331  60.636  84.570  1.00  0.00           N
ATOM   4122  CA  SER A 267      66.551  61.026  85.270  1.00  0.00           C
ATOM   4124  CB  SER A 267      66.451  62.416  85.930  1.00  0.00           C
ATOM   4127  OG  SER A 267      66.211  63.396  84.930  1.00  0.00           O
ATOM   4129  C   SER A 267      66.921  60.096  86.380  1.00  0.00           C
ATOM   4130  O   SER A 267      66.091  59.376  86.930  1.00  0.00           O
ATOM   4131  N   GLY A 268      68.221  60.126  86.750  1.00  0.00           N
ATOM   4133  CA  GLY A 268      68.671  59.636  88.030  1.00  0.00           C
ATOM   4136  C   GLY A 268      69.431  58.356  87.950  1.00  0.00           C
ATOM   4137  O   GLY A 268      70.021  58.026  86.920  1.00  0.00           O
ATOM   4138  N   ARG A 269      69.511  57.626  89.060  1.00  0.00           N
ATOM   4140  CA  ARG A 269      70.481  56.576  89.270  1.00  0.00           C
ATOM   4142  CB  ARG A 269      71.261  56.876  90.580  1.00  0.00           C
ATOM   4145  CG  ARG A 269      72.521  56.017  90.830  1.00  0.00           C
ATOM   4148  CD  ARG A 269      73.421  56.566  91.960  1.00  0.00           C
ATOM   4151  NE  ARG A 269      74.081  57.796  91.440  1.00  0.00           N
ATOM   4153  CZ  ARG A 269      74.811  58.646  92.140  1.00  0.00           C
ATOM   4154  NH1 ARG A 269      75.032  58.546  93.430  1.00  0.00           N
ATOM   4157  NH2 ARG A 269      75.401  59.677  91.550  1.00  0.00           N
ATOM   4160  C   ARG A 269      69.731  55.266  89.400  1.00  0.00           C
ATOM   4161  O   ARG A 269      68.731  55.186  90.100  1.00  0.00           O
ATOM   4162  N   GLY A 270      70.211  54.206  88.730  1.00  0.00           N
ATOM   4164  CA  GLY A 270      69.561  52.906  88.690  1.00  0.00           C
ATOM   4167  C   GLY A 270      69.611  52.336  87.300  1.00  0.00           C
ATOM   4168  O   GLY A 270      69.711  53.037  86.290  1.00  0.00           O
ATOM   4169  N   ALA A 271      69.501  50.996  87.210  1.00  0.00           N
ATOM   4171  CA  ALA A 271      69.411  50.306  85.940  1.00  0.00           C
ATOM   4173  CB  ALA A 271      70.001  48.886  86.020  1.00  0.00           C
ATOM   4177  C   ALA A 271      67.971  50.206  85.500  1.00  0.00           C
ATOM   4178  O   ALA A 271      67.131  49.576  86.140  1.00  0.00           O
ATOM   4179  N   VAL A 272      67.651  50.836  84.360  1.00  0.00           N
ATOM   4181  CA  VAL A 272      66.291  50.877  83.870  1.00  0.00           C
ATOM   4183  CB  VAL A 272      65.681  52.267  83.910  1.00  0.00           C
ATOM   4185  CG1 VAL A 272      64.172  52.156  83.620  1.00  0.00           C
ATOM   4189  CG2 VAL A 272      65.921  52.866  85.310  1.00  0.00           C
ATOM   4193  C   VAL A 272      66.341  50.336  82.460  1.00  0.00           C
ATOM   4194  O   VAL A 272      67.251  50.656  81.710  1.00  0.00           O
ATOM   4195  N   VAL A 273      65.371  49.476  82.090  1.00  0.00           N
ATOM   4197  CA  VAL A 273      65.191  49.016  80.730  1.00  0.00           C
ATOM   4199  CB  VAL A 273      65.281  47.486  80.650  1.00  0.00           C
ATOM   4201  CG1 VAL A 273      64.921  46.917  79.270  1.00  0.00           C
ATOM   4205  CG2 VAL A 273      66.721  47.057  81.010  1.00  0.00           C
ATOM   4209  C   VAL A 273      63.821  49.487  80.280  1.00  0.00           C
ATOM   4210  O   VAL A 273      62.831  49.287  80.980  1.00  0.00           O
ATOM   4211  N   PHE A 274      63.751  50.146  79.110  1.00  0.00           N
ATOM   4213  CA  PHE A 274      62.531  50.626  78.500  1.00  0.00           C
ATOM   4215  CB  PHE A 274      62.571  52.146  78.180  1.00  0.00           C
ATOM   4218  CG  PHE A 274      62.701  53.006  79.400  1.00  0.00           C
ATOM   4219  CD1 PHE A 274      61.581  53.666  79.940  1.00  0.00           C
ATOM   4221  CE1 PHE A 274      61.721  54.566  81.000  1.00  0.00           C
ATOM   4223  CZ  PHE A 274      62.991  54.856  81.500  1.00  0.00           C
ATOM   4225  CD2 PHE A 274      63.961  53.296  79.940  1.00  0.00           C
ATOM   4227  CE2 PHE A 274      64.121  54.226  80.970  1.00  0.00           C
ATOM   4229  C   PHE A 274      62.301  49.896  77.190  1.00  0.00           C
ATOM   4230  O   PHE A 274      63.031  50.106  76.220  1.00  0.00           O
ATOM   4231  N   ASP A 275      61.281  49.026  77.110  1.00  0.00           N
ATOM   4233  CA  ASP A 275      61.061  48.156  75.970  1.00  0.00           C
ATOM   4235  CB  ASP A 275      61.181  46.676  76.420  1.00  0.00           C
ATOM   4238  CG  ASP A 275      60.881  45.677  75.320  1.00  0.00           C
ATOM   4239  OD1 ASP A 275      61.101  45.986  74.130  1.00  0.00           O
ATOM   4240  OD2 ASP A 275      60.481  44.546  75.680  1.00  0.00           O
ATOM   4241  C   ASP A 275      59.711  48.476  75.320  1.00  0.00           C
ATOM   4242  O   ASP A 275      58.661  48.316  75.940  1.00  0.00           O
ATOM   4243  N   ASN A 276      59.691  48.976  74.070  1.00  0.00           N
ATOM   4245  CA  ASN A 276      58.471  49.376  73.370  1.00  0.00           C
ATOM   4247  CB  ASN A 276      57.451  48.226  73.100  1.00  0.00           C
ATOM   4250  CG  ASN A 276      58.061  47.146  72.200  1.00  0.00           C
ATOM   4251  OD1 ASN A 276      57.951  47.236  70.980  1.00  0.00           O
ATOM   4252  ND2 ASN A 276      58.641  46.086  72.790  1.00  0.00           N
ATOM   4255  C   ASN A 276      57.761  50.576  74.000  1.00  0.00           C
ATOM   4256  O   ASN A 276      56.551  50.756  73.900  1.00  0.00           O
ATOM   4257  N   THR A 277      58.511  51.446  74.690  1.00  0.00           N
ATOM   4259  CA  THR A 277      57.991  52.646  75.340  1.00  0.00           C
ATOM   4261  CB  THR A 277      58.781  52.976  76.610  1.00  0.00           C
ATOM   4263  OG1 THR A 277      58.491  51.976  77.570  1.00  0.00           O
ATOM   4265  CG2 THR A 277      58.421  54.326  77.250  1.00  0.00           C
ATOM   4269  C   THR A 277      58.001  53.806  74.390  1.00  0.00           C
ATOM   4270  O   THR A 277      58.981  54.056  73.700  1.00  0.00           O
ATOM   4271  N   GLU A 278      56.891  54.566  74.320  1.00  0.00           N
ATOM   4273  CA  GLU A 278      56.841  55.836  73.630  1.00  0.00           C
ATOM   4275  CB  GLU A 278      55.501  56.146  72.910  1.00  0.00           C
ATOM   4278  CG  GLU A 278      55.411  57.576  72.280  1.00  0.00           C
ATOM   4281  CD  GLU A 278      54.191  57.806  71.380  1.00  0.00           C
ATOM   4282  OE1 GLU A 278      53.451  56.847  71.060  1.00  0.00           O
ATOM   4283  OE2 GLU A 278      54.011  58.966  70.930  1.00  0.00           O
ATOM   4284  C   GLU A 278      57.281  56.946  74.550  1.00  0.00           C
ATOM   4285  O   GLU A 278      56.901  57.026  75.710  1.00  0.00           O
ATOM   4286  N   PHE A 279      58.141  57.846  74.050  1.00  0.00           N
ATOM   4288  CA  PHE A 279      58.541  59.046  74.730  1.00  0.00           C
ATOM   4290  CB  PHE A 279      60.071  59.136  75.030  1.00  0.00           C
ATOM   4293  CG  PHE A 279      60.621  57.946  75.770  1.00  0.00           C
ATOM   4294  CD1 PHE A 279      60.871  56.726  75.110  1.00  0.00           C
ATOM   4296  CE1 PHE A 279      61.491  55.656  75.760  1.00  0.00           C
ATOM   4298  CZ  PHE A 279      61.871  55.786  77.090  1.00  0.00           C
ATOM   4300  CD2 PHE A 279      61.021  58.056  77.120  1.00  0.00           C
ATOM   4302  CE2 PHE A 279      61.631  56.987  77.770  1.00  0.00           C
ATOM   4304  C   PHE A 279      58.061  60.216  73.870  1.00  0.00           C
ATOM   4305  O   PHE A 279      57.881  60.096  72.660  1.00  0.00           O
ATOM   4306  N   ARG A 280      57.771  61.366  74.470  1.00  0.00           N
ATOM   4308  CA  ARG A 280      57.321  62.526  73.750  1.00  0.00           C
ATOM   4310  CB  ARG A 280      55.781  62.656  73.820  1.00  0.00           C
ATOM   4313  CG  ARG A 280      55.161  63.866  73.080  1.00  0.00           C
ATOM   4316  CD  ARG A 280      55.191  63.786  71.560  1.00  0.00           C
ATOM   4319  NE  ARG A 280      54.361  62.596  71.170  1.00  0.00           N
ATOM   4321  CZ  ARG A 280      53.841  62.396  69.980  1.00  0.00           C
ATOM   4322  NH1 ARG A 280      54.141  63.167  68.950  1.00  0.00           N
ATOM   4325  NH2 ARG A 280      53.011  61.396  69.780  1.00  0.00           N
ATOM   4328  C   ARG A 280      57.911  63.796  74.310  1.00  0.00           C
ATOM   4329  O   ARG A 280      57.591  64.216  75.420  1.00  0.00           O
ATOM   4330  N   VAL A 281      58.731  64.496  73.510  1.00  0.00           N
ATOM   4332  CA  VAL A 281      59.111  65.846  73.850  1.00  0.00           C
ATOM   4334  CB  VAL A 281      60.441  66.276  73.270  1.00  0.00           C
ATOM   4336  CG1 VAL A 281      60.751  67.696  73.780  1.00  0.00           C
ATOM   4340  CG2 VAL A 281      61.521  65.266  73.720  1.00  0.00           C
ATOM   4344  C   VAL A 281      58.011  66.836  73.470  1.00  0.00           C
ATOM   4345  O   VAL A 281      57.601  66.947  72.310  1.00  0.00           O
ATOM   4346  N   VAL A 282      57.501  67.586  74.470  1.00  0.00           N
ATOM   4348  CA  VAL A 282      56.601  68.707  74.300  1.00  0.00           C
ATOM   4350  CB  VAL A 282      55.531  68.767  75.380  1.00  0.00           C
ATOM   4352  CG1 VAL A 282      54.601  67.546  75.220  1.00  0.00           C
ATOM   4356  CG2 VAL A 282      56.141  68.806  76.790  1.00  0.00           C
ATOM   4360  C   VAL A 282      57.391  69.996  74.290  1.00  0.00           C
ATOM   4361  O   VAL A 282      58.441  70.106  74.920  1.00  0.00           O
ATOM   4362  N   ASN A 283      56.921  71.036  73.580  1.00  0.00           N
ATOM   4364  CA  ASN A 283      57.571  72.336  73.510  1.00  0.00           C
ATOM   4366  CB  ASN A 283      58.071  72.637  72.060  1.00  0.00           C
ATOM   4369  CG  ASN A 283      56.931  72.676  71.040  1.00  0.00           C
ATOM   4370  OD1 ASN A 283      55.801  72.266  71.300  1.00  0.00           O
ATOM   4371  ND2 ASN A 283      57.211  73.186  69.820  1.00  0.00           N
ATOM   4374  C   ASN A 283      56.631  73.446  74.000  1.00  0.00           C
ATOM   4375  O   ASN A 283      56.811  74.626  73.740  1.00  0.00           O
ATOM   4376  N   SER A 284      55.541  73.086  74.710  1.00  0.00           N
ATOM   4378  CA  SER A 284      54.621  74.036  75.300  1.00  0.00           C
ATOM   4380  CB  SER A 284      53.321  73.306  75.770  1.00  0.00           C
ATOM   4383  OG  SER A 284      53.571  71.957  76.190  1.00  0.00           O
ATOM   4385  C   SER A 284      55.201  74.947  76.370  1.00  0.00           C
ATOM   4386  O   SER A 284      55.011  76.166  76.330  1.00  0.00           O
ATOM   4387  N   ARG A 285      55.961  74.387  77.340  1.00  0.00           N
ATOM   4389  CA  ARG A 285      56.541  75.146  78.440  1.00  0.00           C
ATOM   4391  CB  ARG A 285      56.801  74.206  79.640  1.00  0.00           C
ATOM   4394  CG  ARG A 285      57.311  74.886  80.930  1.00  0.00           C
ATOM   4397  CD  ARG A 285      57.731  73.916  82.030  1.00  0.00           C
ATOM   4400  NE  ARG A 285      59.001  73.216  81.640  1.00  0.00           N
ATOM   4402  CZ  ARG A 285      60.201  73.506  82.140  1.00  0.00           C
ATOM   4403  NH1 ARG A 285      60.431  74.586  82.860  1.00  0.00           N
ATOM   4406  NH2 ARG A 285      61.231  72.726  81.910  1.00  0.00           N
ATOM   4409  C   ARG A 285      57.871  75.806  78.090  1.00  0.00           C
ATOM   4410  O   ARG A 285      58.251  76.846  78.640  1.00  0.00           O
ATOM   4411  N   THR A 286      58.631  75.196  77.170  1.00  0.00           N
ATOM   4413  CA  THR A 286      59.961  75.666  76.820  1.00  0.00           C
ATOM   4415  CB  THR A 286      61.081  75.156  77.740  1.00  0.00           C
ATOM   4417  OG1 THR A 286      62.361  75.697  77.430  1.00  0.00           O
ATOM   4419  CG2 THR A 286      61.201  73.627  77.730  1.00  0.00           C
ATOM   4423  C   THR A 286      60.191  75.347  75.370  1.00  0.00           C
ATOM   4424  O   THR A 286      59.931  74.237  74.910  1.00  0.00           O
ATOM   4425  N   GLN A 287      60.651  76.326  74.570  1.00  0.00           N
ATOM   4427  CA  GLN A 287      60.961  76.107  73.160  1.00  0.00           C
ATOM   4429  CB  GLN A 287      60.201  77.027  72.160  1.00  0.00           C
ATOM   4432  CG  GLN A 287      58.671  76.887  72.220  1.00  0.00           C
ATOM   4435  CD  GLN A 287      58.041  77.276  70.870  1.00  0.00           C
ATOM   4436  OE1 GLN A 287      58.571  78.067  70.090  1.00  0.00           O
ATOM   4437  NE2 GLN A 287      56.901  76.636  70.540  1.00  0.00           N
ATOM   4440  C   GLN A 287      62.441  76.267  72.880  1.00  0.00           C
ATOM   4441  O   GLN A 287      62.851  76.387  71.730  1.00  0.00           O
ATOM   4442  N   GLN A 288      63.281  76.326  73.940  1.00  0.00           N
ATOM   4444  CA  GLN A 288      64.721  76.496  73.750  1.00  0.00           C
ATOM   4446  CB  GLN A 288      65.271  77.596  74.700  1.00  0.00           C
ATOM   4449  CG  GLN A 288      64.991  77.357  76.200  1.00  0.00           C
ATOM   4452  CD  GLN A 288      65.581  78.456  77.070  1.00  0.00           C
ATOM   4453  OE1 GLN A 288      64.841  79.176  77.750  1.00  0.00           O
ATOM   4454  NE2 GLN A 288      66.911  78.656  77.010  1.00  0.00           N
ATOM   4457  C   GLN A 288      65.511  75.226  73.990  1.00  0.00           C
ATOM   4458  O   GLN A 288      66.621  75.086  73.490  1.00  0.00           O
ATOM   4459  N   GLU A 289      64.961  74.257  74.720  1.00  0.00           N
ATOM   4461  CA  GLU A 289      65.701  73.057  75.010  1.00  0.00           C
ATOM   4463  CB  GLU A 289      66.751  73.296  76.130  1.00  0.00           C
ATOM   4466  CG  GLU A 289      66.121  73.566  77.520  1.00  0.00           C
ATOM   4469  CD  GLU A 289      67.081  74.246  78.470  1.00  0.00           C
ATOM   4470  OE1 GLU A 289      68.251  73.806  78.620  1.00  0.00           O
ATOM   4471  OE2 GLU A 289      66.641  75.237  79.110  1.00  0.00           O
ATOM   4472  C   GLU A 289      64.771  71.947  75.430  1.00  0.00           C
ATOM   4473  O   GLU A 289      63.691  72.147  75.990  1.00  0.00           O
ATOM   4474  N   ALA A 290      65.241  70.716  75.200  1.00  0.00           N
ATOM   4476  CA  ALA A 290      64.711  69.546  75.820  1.00  0.00           C
ATOM   4478  CB  ALA A 290      63.441  69.036  75.110  1.00  0.00           C
ATOM   4482  C   ALA A 290      65.811  68.526  75.770  1.00  0.00           C
ATOM   4483  O   ALA A 290      66.811  68.707  75.070  1.00  0.00           O
ATOM   4484  N   TYR A 291      65.641  67.457  76.560  1.00  0.00           N
ATOM   4486  CA  TYR A 291      66.581  66.387  76.780  1.00  0.00           C
ATOM   4488  CB  TYR A 291      67.621  66.686  77.930  1.00  0.00           C
ATOM   4491  CG  TYR A 291      68.251  68.057  77.790  1.00  0.00           C
ATOM   4492  CD1 TYR A 291      69.411  68.276  77.040  1.00  0.00           C
ATOM   4494  CE1 TYR A 291      69.941  69.576  76.900  1.00  0.00           C
ATOM   4496  CZ  TYR A 291      69.341  70.656  77.550  1.00  0.00           C
ATOM   4497  OH  TYR A 291      69.892  71.957  77.430  1.00  0.00           O
ATOM   4499  CD2 TYR A 291      67.672  69.146  78.460  1.00  0.00           C
ATOM   4501  CE2 TYR A 291      68.191  70.436  78.330  1.00  0.00           C
ATOM   4503  C   TYR A 291      65.621  65.226  77.090  1.00  0.00           C
ATOM   4504  O   TYR A 291      64.431  65.466  77.240  1.00  0.00           O
ATOM   4505  N   VAL A 292      66.021  63.946  77.120  1.00  0.00           N
ATOM   4507  CA  VAL A 292      65.071  62.886  77.440  1.00  0.00           C
ATOM   4509  CB  VAL A 292      64.691  62.066  76.210  1.00  0.00           C
ATOM   4511  CG1 VAL A 292      63.851  60.826  76.570  1.00  0.00           C
ATOM   4515  CG2 VAL A 292      63.922  62.986  75.240  1.00  0.00           C
ATOM   4519  C   VAL A 292      65.601  61.996  78.540  1.00  0.00           C
ATOM   4520  O   VAL A 292      64.892  61.686  79.490  1.00  0.00           O
ATOM   4521  N   PHE A 293      66.881  61.616  78.500  1.00  0.00           N
ATOM   4523  CA  PHE A 293      67.541  60.866  79.540  1.00  0.00           C
ATOM   4525  CB  PHE A 293      68.251  59.606  78.990  1.00  0.00           C
ATOM   4528  CG  PHE A 293      67.251  58.666  78.400  1.00  0.00           C
ATOM   4529  CD1 PHE A 293      66.311  58.037  79.220  1.00  0.00           C
ATOM   4531  CE1 PHE A 293      65.321  57.206  78.670  1.00  0.00           C
ATOM   4533  CZ  PHE A 293      65.331  56.946  77.290  1.00  0.00           C
ATOM   4535  CD2 PHE A 293      67.261  58.396  77.040  1.00  0.00           C
ATOM   4537  CE2 PHE A 293      66.321  57.517  76.490  1.00  0.00           C
ATOM   4539  C   PHE A 293      68.611  61.696  80.210  1.00  0.00           C
ATOM   4540  O   PHE A 293      69.621  62.026  79.590  1.00  0.00           O
ATOM   4541  N   ALA A 294      68.491  61.976  81.510  1.00  0.00           N
ATOM   4543  CA  ALA A 294      69.561  62.536  82.300  1.00  0.00           C
ATOM   4545  CB  ALA A 294      69.121  63.876  82.920  1.00  0.00           C
ATOM   4549  C   ALA A 294      70.071  61.536  83.350  1.00  0.00           C
ATOM   4550  O   ALA A 294      69.821  61.676  84.550  1.00  0.00           O
ATOM   4551  N   PRO A 295      70.741  60.467  82.930  1.00  0.00           N
ATOM   4552  CD  PRO A 295      71.282  60.296  81.580  1.00  0.00           C
ATOM   4555  CA  PRO A 295      71.261  59.456  83.850  1.00  0.00           C
ATOM   4557  CB  PRO A 295      71.871  58.436  82.890  1.00  0.00           C
ATOM   4560  CG  PRO A 295      72.351  59.226  81.690  1.00  0.00           C
ATOM   4563  C   PRO A 295      72.281  59.966  84.840  1.00  0.00           C
ATOM   4564  O   PRO A 295      73.231  60.646  84.450  1.00  0.00           O
ATOM   4565  N   ALA A 296      72.161  59.596  86.130  1.00  0.00           N
ATOM   4567  CA  ALA A 296      73.121  59.956  87.160  1.00  0.00           C
ATOM   4569  CB  ALA A 296      72.441  60.626  88.360  1.00  0.00           C
ATOM   4573  C   ALA A 296      73.871  58.716  87.610  1.00  0.00           C
ATOM   4574  O   ALA A 296      73.922  58.346  88.780  1.00  0.00           O
ATOM   4575  N   THR A 297      74.481  58.026  86.640  1.00  0.00           N
ATOM   4577  CA  THR A 297      75.061  56.717  86.840  1.00  0.00           C
ATOM   4579  CB  THR A 297      75.141  55.886  85.570  1.00  0.00           C
ATOM   4581  OG1 THR A 297      73.911  56.036  84.900  1.00  0.00           O
ATOM   4583  CG2 THR A 297      75.331  54.406  85.920  1.00  0.00           C
ATOM   4587  C   THR A 297      76.441  56.826  87.420  1.00  0.00           C
ATOM   4588  O   THR A 297      77.291  57.556  86.930  1.00  0.00           O
ATOM   4589  N   LEU A 298      76.711  56.076  88.500  1.00  0.00           N
ATOM   4591  CA  LEU A 298      78.051  55.996  89.060  1.00  0.00           C
ATOM   4593  CB  LEU A 298      78.061  55.146  90.360  1.00  0.00           C
ATOM   4596  CG  LEU A 298      77.231  55.726  91.530  1.00  0.00           C
ATOM   4598  CD1 LEU A 298      76.971  54.656  92.600  1.00  0.00           C
ATOM   4602  CD2 LEU A 298      77.922  56.946  92.150  1.00  0.00           C
ATOM   4606  C   LEU A 298      79.081  55.446  88.070  1.00  0.00           C
ATOM   4607  O   LEU A 298      78.821  54.487  87.340  1.00  0.00           O
ATOM   4608  N   SER A 299      80.302  56.017  88.040  1.00  0.00           N
ATOM   4610  CA  SER A 299      81.311  55.696  87.020  1.00  0.00           C
ATOM   4612  CB  SER A 299      82.532  56.626  87.120  1.00  0.00           C
ATOM   4615  OG  SER A 299      82.231  57.856  86.480  1.00  0.00           O
ATOM   4617  C   SER A 299      81.832  54.287  87.090  1.00  0.00           C
ATOM   4618  O   SER A 299      82.352  53.726  86.130  1.00  0.00           O
ATOM   4619  N   ASN A 300      81.661  53.676  88.270  1.00  0.00           N
ATOM   4621  CA  ASN A 300      82.112  52.346  88.610  1.00  0.00           C
ATOM   4623  CB  ASN A 300      82.641  52.436  90.070  1.00  0.00           C
ATOM   4626  CG  ASN A 300      81.531  52.496  91.120  1.00  0.00           C
ATOM   4627  OD1 ASN A 300      81.201  53.557  91.650  1.00  0.00           O
ATOM   4628  ND2 ASN A 300      80.992  51.296  91.460  1.00  0.00           N
ATOM   4631  C   ASN A 300      80.981  51.306  88.420  1.00  0.00           C
ATOM   4632  O   ASN A 300      81.111  50.126  88.730  1.00  0.00           O
ATOM   4633  N   ILE A 301      79.821  51.756  87.910  1.00  0.00           N
ATOM   4635  CA  ILE A 301      78.661  50.936  87.660  1.00  0.00           C
ATOM   4637  CB  ILE A 301      77.421  51.506  88.350  1.00  0.00           C
ATOM   4639  CG2 ILE A 301      76.121  50.826  87.850  1.00  0.00           C
ATOM   4643  CG1 ILE A 301      77.571  51.426  89.880  1.00  0.00           C
ATOM   4646  CD  ILE A 301      77.651  49.996  90.430  1.00  0.00           C
ATOM   4650  C   ILE A 301      78.511  50.947  86.170  1.00  0.00           C
ATOM   4651  O   ILE A 301      78.651  51.987  85.530  1.00  0.00           O
ATOM   4652  N   TYR A 302      78.321  49.767  85.540  1.00  0.00           N
ATOM   4654  CA  TYR A 302      78.361  49.716  84.090  1.00  0.00           C
ATOM   4656  CB  TYR A 302      78.991  48.406  83.570  1.00  0.00           C
ATOM   4659  CG  TYR A 302      80.442  48.226  83.940  1.00  0.00           C
ATOM   4660  CD1 TYR A 302      81.321  49.256  84.340  1.00  0.00           C
ATOM   4662  CE1 TYR A 302      82.681  48.986  84.550  1.00  0.00           C
ATOM   4664  CZ  TYR A 302      83.171  47.676  84.430  1.00  0.00           C
ATOM   4665  OH  TYR A 302      84.521  47.377  84.690  1.00  0.00           O
ATOM   4667  CD2 TYR A 302      80.941  46.936  83.790  1.00  0.00           C
ATOM   4669  CE2 TYR A 302      82.291  46.656  84.050  1.00  0.00           C
ATOM   4671  C   TYR A 302      77.001  49.836  83.470  1.00  0.00           C
ATOM   4672  O   TYR A 302      76.891  50.126  82.280  1.00  0.00           O
ATOM   4673  N   TYR A 303      75.921  49.726  84.260  1.00  0.00           N
ATOM   4675  CA  TYR A 303      74.571  49.726  83.720  1.00  0.00           C
ATOM   4677  CB  TYR A 303      73.881  48.346  83.890  1.00  0.00           C
ATOM   4680  CG  TYR A 303      74.711  47.356  83.120  1.00  0.00           C
ATOM   4681  CD1 TYR A 303      74.781  47.447  81.720  1.00  0.00           C
ATOM   4683  CE1 TYR A 303      75.761  46.736  81.010  1.00  0.00           C
ATOM   4685  CZ  TYR A 303      76.672  45.936  81.700  1.00  0.00           C
ATOM   4686  OH  TYR A 303      77.801  45.416  81.020  1.00  0.00           O
ATOM   4688  CD2 TYR A 303      75.561  46.456  83.790  1.00  0.00           C
ATOM   4690  CE2 TYR A 303      76.541  45.737  83.080  1.00  0.00           C
ATOM   4692  C   TYR A 303      73.721  50.826  84.290  1.00  0.00           C
ATOM   4693  O   TYR A 303      73.531  50.986  85.500  1.00  0.00           O
ATOM   4694  N   GLY A 304      73.181  51.646  83.370  1.00  0.00           N
ATOM   4696  CA  GLY A 304      72.121  52.566  83.660  1.00  0.00           C
ATOM   4699  C   GLY A 304      71.491  52.896  82.340  1.00  0.00           C
ATOM   4700  O   GLY A 304      72.191  53.286  81.420  1.00  0.00           O
ATOM   4701  N   PHE A 305      70.161  52.736  82.230  1.00  0.00           N
ATOM   4703  CA  PHE A 305      69.351  53.156  81.100  1.00  0.00           C
ATOM   4705  CB  PHE A 305      69.301  54.686  80.880  1.00  0.00           C
ATOM   4708  CG  PHE A 305      68.691  55.516  81.990  1.00  0.00           C
ATOM   4709  CD1 PHE A 305      68.331  55.036  83.270  1.00  0.00           C
ATOM   4711  CE1 PHE A 305      67.951  55.916  84.280  1.00  0.00           C
ATOM   4713  CZ  PHE A 305      67.881  57.296  84.030  1.00  0.00           C
ATOM   4715  CD2 PHE A 305      68.571  56.896  81.750  1.00  0.00           C
ATOM   4717  CE2 PHE A 305      68.171  57.776  82.750  1.00  0.00           C
ATOM   4719  C   PHE A 305      69.611  52.416  79.780  1.00  0.00           C
ATOM   4720  O   PHE A 305      70.641  52.526  79.130  1.00  0.00           O
ATOM   4721  N   LEU A 306      68.611  51.646  79.350  1.00  0.00           N
ATOM   4723  CA  LEU A 306      68.561  51.036  78.040  1.00  0.00           C
ATOM   4725  CB  LEU A 306      68.661  49.496  78.160  1.00  0.00           C
ATOM   4728  CG  LEU A 306      68.741  48.676  76.850  1.00  0.00           C
ATOM   4730  CD1 LEU A 306      69.961  49.036  76.010  1.00  0.00           C
ATOM   4734  CD2 LEU A 306      68.741  47.166  77.160  1.00  0.00           C
ATOM   4738  C   LEU A 306      67.231  51.476  77.460  1.00  0.00           C
ATOM   4739  O   LEU A 306      66.221  51.486  78.160  1.00  0.00           O
ATOM   4740  N   ALA A 307      67.181  51.847  76.170  1.00  0.00           N
ATOM   4742  CA  ALA A 307      65.921  51.946  75.450  1.00  0.00           C
ATOM   4744  CB  ALA A 307      65.611  53.406  75.070  1.00  0.00           C
ATOM   4748  C   ALA A 307      65.941  51.036  74.220  1.00  0.00           C
ATOM   4749  O   ALA A 307      66.861  51.086  73.400  1.00  0.00           O
ATOM   4750  N   VAL A 308      64.941  50.136  74.100  1.00  0.00           N
ATOM   4752  CA  VAL A 308      64.941  49.056  73.130  1.00  0.00           C
ATOM   4754  CB  VAL A 308      65.471  47.746  73.710  1.00  0.00           C
ATOM   4756  CG1 VAL A 308      64.501  47.096  74.710  1.00  0.00           C
ATOM   4760  CG2 VAL A 308      65.761  46.766  72.570  1.00  0.00           C
ATOM   4764  C   VAL A 308      63.551  48.896  72.530  1.00  0.00           C
ATOM   4765  O   VAL A 308      62.541  48.986  73.210  1.00  0.00           O
ATOM   4766  N   ASN A 309      63.441  48.767  71.190  1.00  0.00           N
ATOM   4768  CA  ASN A 309      62.191  48.656  70.440  1.00  0.00           C
ATOM   4770  CB  ASN A 309      61.631  47.226  70.580  1.00  0.00           C
ATOM   4773  CG  ASN A 309      62.681  46.166  70.280  1.00  0.00           C
ATOM   4774  OD1 ASN A 309      62.701  45.136  70.970  1.00  0.00           O
ATOM   4775  ND2 ASN A 309      63.601  46.366  69.310  1.00  0.00           N
ATOM   4778  C   ASN A 309      61.111  49.726  70.680  1.00  0.00           C
ATOM   4779  O   ASN A 309      59.951  49.576  70.290  1.00  0.00           O
ATOM   4780  N   SER A 310      61.511  50.846  71.300  1.00  0.00           N
ATOM   4782  CA  SER A 310      60.801  52.036  71.720  1.00  0.00           C
ATOM   4784  CB  SER A 310      61.631  52.806  72.810  1.00  0.00           C
ATOM   4787  OG  SER A 310      61.561  52.136  74.080  1.00  0.00           O
ATOM   4789  C   SER A 310      60.481  52.956  70.570  1.00  0.00           C
ATOM   4790  O   SER A 310      60.891  52.776  69.430  1.00  0.00           O
ATOM   4791  N   ARG A 311      59.721  54.026  70.850  1.00  0.00           N
ATOM   4793  CA  ARG A 311      59.531  55.106  69.920  1.00  0.00           C
ATOM   4795  CB  ARG A 311      58.171  55.026  69.210  1.00  0.00           C
ATOM   4798  CG  ARG A 311      57.911  53.767  68.370  1.00  0.00           C
ATOM   4801  CD  ARG A 311      56.471  53.716  67.850  1.00  0.00           C
ATOM   4804  NE  ARG A 311      55.591  53.346  69.020  1.00  0.00           N
ATOM   4806  CZ  ARG A 311      54.461  53.976  69.310  1.00  0.00           C
ATOM   4807  NH1 ARG A 311      53.881  54.796  68.460  1.00  0.00           N
ATOM   4810  NH2 ARG A 311      53.901  53.846  70.490  1.00  0.00           N
ATOM   4813  C   ARG A 311      59.601  56.376  70.740  1.00  0.00           C
ATOM   4814  O   ARG A 311      59.471  56.356  71.950  1.00  0.00           O
ATOM   4815  N   PHE A 312      59.901  57.526  70.140  1.00  0.00           N
ATOM   4817  CA  PHE A 312      60.081  58.776  70.860  1.00  0.00           C
ATOM   4819  CB  PHE A 312      61.541  59.166  71.320  1.00  0.00           C
ATOM   4822  CG  PHE A 312      62.341  58.266  72.280  1.00  0.00           C
ATOM   4823  CD1 PHE A 312      62.441  56.866  72.240  1.00  0.00           C
ATOM   4825  CE1 PHE A 312      63.421  56.146  72.940  1.00  0.00           C
ATOM   4827  CZ  PHE A 312      64.301  56.826  73.760  1.00  0.00           C
ATOM   4829  CD2 PHE A 312      63.221  58.916  73.170  1.00  0.00           C
ATOM   4831  CE2 PHE A 312      64.191  58.206  73.900  1.00  0.00           C
ATOM   4833  C   PHE A 312      59.501  59.807  69.870  1.00  0.00           C
ATOM   4834  O   PHE A 312      59.181  59.417  68.750  1.00  0.00           O
ATOM   4835  N   ASN A 313      59.321  61.096  70.220  1.00  0.00           N
ATOM   4837  CA  ASN A 313      58.781  62.086  69.310  1.00  0.00           C
ATOM   4839  CB  ASN A 313      57.241  61.956  69.100  1.00  0.00           C
ATOM   4842  CG  ASN A 313      56.951  60.986  67.960  1.00  0.00           C
ATOM   4843  OD1 ASN A 313      57.531  61.106  66.880  1.00  0.00           O
ATOM   4844  ND2 ASN A 313      56.051  60.017  68.210  1.00  0.00           N
ATOM   4847  C   ASN A 313      59.081  63.486  69.820  1.00  0.00           C
ATOM   4848  O   ASN A 313      59.401  63.676  70.980  1.00  0.00           O
ATOM   4849  N   ALA A 314      58.951  64.496  68.940  1.00  0.00           N
ATOM   4851  CA  ALA A 314      58.921  65.886  69.350  1.00  0.00           C
ATOM   4853  CB  ALA A 314      60.291  66.566  69.480  1.00  0.00           C
ATOM   4857  C   ALA A 314      58.171  66.726  68.370  1.00  0.00           C
ATOM   4858  O   ALA A 314      57.941  66.366  67.210  1.00  0.00           O
ATOM   4859  N   PHE A 315      57.821  67.906  68.860  1.00  0.00           N
ATOM   4861  CA  PHE A 315      57.541  69.086  68.080  1.00  0.00           C
ATOM   4863  CB  PHE A 315      56.311  69.877  68.590  1.00  0.00           C
ATOM   4866  CG  PHE A 315      55.261  68.987  69.180  1.00  0.00           C
ATOM   4867  CD1 PHE A 315      54.101  68.646  68.470  1.00  0.00           C
ATOM   4869  CE1 PHE A 315      53.131  67.826  69.060  1.00  0.00           C
ATOM   4871  CZ  PHE A 315      53.311  67.346  70.360  1.00  0.00           C
ATOM   4873  CD2 PHE A 315      55.401  68.546  70.510  1.00  0.00           C
ATOM   4875  CE2 PHE A 315      54.441  67.707  71.090  1.00  0.00           C
ATOM   4877  C   PHE A 315      58.741  69.986  68.290  1.00  0.00           C
ATOM   4878  O   PHE A 315      59.411  69.936  69.320  1.00  0.00           O
ATOM   4879  N   GLY A 316      58.981  70.866  67.310  1.00  0.00           N
ATOM   4881  CA  GLY A 316      60.091  71.796  67.330  1.00  0.00           C
ATOM   4884  C   GLY A 316      61.111  71.446  66.300  1.00  0.00           C
ATOM   4885  O   GLY A 316      61.431  70.286  66.070  1.00  0.00           O
ATOM   4886  N   ASP A 317      61.671  72.486  65.670  1.00  0.00           N
ATOM   4888  CA  ASP A 317      62.651  72.357  64.620  1.00  0.00           C
ATOM   4890  CB  ASP A 317      62.651  73.607  63.700  1.00  0.00           C
ATOM   4893  CG  ASP A 317      61.251  73.936  63.250  1.00  0.00           C
ATOM   4894  OD1 ASP A 317      60.491  73.067  62.770  1.00  0.00           O
ATOM   4895  OD2 ASP A 317      60.891  75.137  63.410  1.00  0.00           O
ATOM   4896  C   ASP A 317      64.021  72.176  65.250  1.00  0.00           C
ATOM   4897  O   ASP A 317      64.761  73.137  65.460  1.00  0.00           O
ATOM   4898  N   GLY A 318      64.361  70.916  65.590  1.00  0.00           N
ATOM   4900  CA  GLY A 318      65.691  70.487  65.980  1.00  0.00           C
ATOM   4903  C   GLY A 318      66.161  70.886  67.360  1.00  0.00           C
ATOM   4904  O   GLY A 318      67.331  71.226  67.530  1.00  0.00           O
ATOM   4905  N   VAL A 319      65.301  70.866  68.400  1.00  0.00           N
ATOM   4907  CA  VAL A 319      65.671  71.487  69.690  1.00  0.00           C
ATOM   4909  CB  VAL A 319      64.731  72.666  69.930  1.00  0.00           C
ATOM   4911  CG1 VAL A 319      64.911  73.296  71.320  1.00  0.00           C
ATOM   4915  CG2 VAL A 319      64.981  73.767  68.870  1.00  0.00           C
ATOM   4919  C   VAL A 319      65.711  70.526  70.890  1.00  0.00           C
ATOM   4920  O   VAL A 319      66.282  70.807  71.950  1.00  0.00           O
ATOM   4921  N   ALA A 320      65.141  69.316  70.780  1.00  0.00           N
ATOM   4923  CA  ALA A 320      65.011  68.386  71.880  1.00  0.00           C
ATOM   4925  CB  ALA A 320      63.621  67.796  71.660  1.00  0.00           C
ATOM   4929  C   ALA A 320      66.161  67.366  71.910  1.00  0.00           C
ATOM   4930  O   ALA A 320      66.951  67.377  70.990  1.00  0.00           O
ATOM   4931  N   GLN A 321      66.411  66.487  72.920  1.00  0.00           N
ATOM   4933  CA  GLN A 321      67.691  65.716  72.880  1.00  0.00           C
ATOM   4935  CB  GLN A 321      68.791  66.617  73.520  1.00  0.00           C
ATOM   4938  CG  GLN A 321      70.071  66.716  72.670  1.00  0.00           C
ATOM   4941  CD  GLN A 321      70.851  67.976  73.010  1.00  0.00           C
ATOM   4942  OE1 GLN A 321      70.821  68.366  74.170  1.00  0.00           O
ATOM   4943  NE2 GLN A 321      71.511  68.616  72.020  1.00  0.00           N
ATOM   4946  C   GLN A 321      67.731  64.347  73.600  1.00  0.00           C
ATOM   4947  O   GLN A 321      67.191  64.286  74.690  1.00  0.00           O
ATOM   4948  N   LEU A 322      68.441  63.237  73.110  1.00  0.00           N
ATOM   4950  CA  LEU A 322      68.401  61.896  73.820  1.00  0.00           C
ATOM   4952  CB  LEU A 322      69.091  60.546  73.280  1.00  0.00           C
ATOM   4955  CG  LEU A 322      68.731  59.846  71.920  1.00  0.00           C
ATOM   4957  CD1 LEU A 322      69.761  58.786  71.470  1.00  0.00           C
ATOM   4961  CD2 LEU A 322      67.451  59.026  71.840  1.00  0.00           C
ATOM   4965  C   LEU A 322      68.741  62.026  75.310  1.00  0.00           C
ATOM   4966  O   LEU A 322      68.301  61.256  76.150  1.00  0.00           O
ATOM   4967  N   GLY A 323      69.531  63.037  75.680  1.00  0.00           N
ATOM   4969  CA  GLY A 323      69.681  63.586  77.010  1.00  0.00           C
ATOM   4972  C   GLY A 323      71.101  63.686  77.540  1.00  0.00           C
ATOM   4973  O   GLY A 323      72.061  63.216  76.950  1.00  0.00           O
ATOM   4974  N   ARG A 324      71.282  64.426  78.630  1.00  0.00           N
ATOM   4976  CA  ARG A 324      72.581  64.886  79.070  1.00  0.00           C
ATOM   4978  CB  ARG A 324      72.601  66.426  79.130  1.00  0.00           C
ATOM   4981  CG  ARG A 324      71.401  67.036  79.900  1.00  0.00           C
ATOM   4984  CD  ARG A 324      71.471  68.567  79.990  1.00  0.00           C
ATOM   4987  NE  ARG A 324      70.221  68.987  80.690  1.00  0.00           N
ATOM   4989  CZ  ARG A 324      69.981  70.216  81.130  1.00  0.00           C
ATOM   4990  NH1 ARG A 324      70.691  71.256  80.740  1.00  0.00           N
ATOM   4993  NH2 ARG A 324      69.011  70.326  82.010  1.00  0.00           N
ATOM   4996  C   ARG A 324      72.951  64.316  80.420  1.00  0.00           C
ATOM   4997  O   ARG A 324      72.081  64.117  81.260  1.00  0.00           O
ATOM   4998  N   SER A 325      74.251  64.036  80.660  1.00  0.00           N
ATOM   5000  CA  SER A 325      74.711  63.456  81.920  1.00  0.00           C
ATOM   5002  CB  SER A 325      76.241  63.126  81.900  1.00  0.00           C
ATOM   5005  OG  SER A 325      76.672  62.396  83.050  1.00  0.00           O
ATOM   5007  C   SER A 325      74.381  64.307  83.130  1.00  0.00           C
ATOM   5008  O   SER A 325      74.601  65.517  83.160  1.00  0.00           O
ATOM   5009  N   LEU A 326      73.791  63.676  84.160  1.00  0.00           N
ATOM   5011  CA  LEU A 326      73.281  64.336  85.340  1.00  0.00           C
ATOM   5013  CB  LEU A 326      71.941  63.686  85.750  1.00  0.00           C
ATOM   5016  CG  LEU A 326      71.221  64.237  87.000  1.00  0.00           C
ATOM   5018  CD1 LEU A 326      71.142  65.767  87.030  1.00  0.00           C
ATOM   5022  CD2 LEU A 326      69.801  63.656  87.070  1.00  0.00           C
ATOM   5026  C   LEU A 326      74.331  64.286  86.420  1.00  0.00           C
ATOM   5027  O   LEU A 326      74.251  63.526  87.380  1.00  0.00           O
ATOM   5028  N   ASP A 327      75.401  65.086  86.250  1.00  0.00           N
ATOM   5030  CA  ASP A 327      76.611  65.036  87.060  1.00  0.00           C
ATOM   5032  CB  ASP A 327      77.811  65.706  86.320  1.00  0.00           C
ATOM   5035  CG  ASP A 327      78.331  64.936  85.110  1.00  0.00           C
ATOM   5036  OD1 ASP A 327      77.852  63.806  84.830  1.00  0.00           O
ATOM   5037  OD2 ASP A 327      79.271  65.446  84.430  1.00  0.00           O
ATOM   5038  C   ASP A 327      76.411  65.636  88.470  1.00  0.00           C
ATOM   5039  O   ASP A 327      76.821  66.757  88.780  1.00  0.00           O
ATOM   5040  N   VAL A 328      75.761  64.866  89.380  1.00  0.00           N
ATOM   5042  CA  VAL A 328      75.341  65.266  90.720  1.00  0.00           C
ATOM   5044  CB  VAL A 328      74.141  64.436  91.190  1.00  0.00           C
ATOM   5046  CG1 VAL A 328      72.891  64.886  90.420  1.00  0.00           C
ATOM   5050  CG2 VAL A 328      74.401  62.926  90.990  1.00  0.00           C
ATOM   5054  C   VAL A 328      76.422  65.106  91.770  1.00  0.00           C
ATOM   5055  O   VAL A 328      76.282  65.546  92.920  1.00  0.00           O
ATOM   5056  N   ASP A 329      77.532  64.447  91.390  1.00  0.00           N
ATOM   5058  CA  ASP A 329      78.661  64.237  92.240  1.00  0.00           C
ATOM   5060  CB  ASP A 329      78.361  63.206  93.370  1.00  0.00           C
ATOM   5063  CG  ASP A 329      78.031  61.806  92.900  1.00  0.00           C
ATOM   5064  OD1 ASP A 329      78.901  61.156  92.280  1.00  0.00           O
ATOM   5065  OD2 ASP A 329      76.921  61.316  93.260  1.00  0.00           O
ATOM   5066  C   ASP A 329      79.811  63.826  91.340  1.00  0.00           C
ATOM   5067  O   ASP A 329      79.642  63.486  90.170  1.00  0.00           O
ATOM   5068  N   ALA A 330      81.032  63.846  91.890  1.00  0.00           N
ATOM   5070  CA  ALA A 330      82.252  63.636  91.140  1.00  0.00           C
ATOM   5072  CB  ALA A 330      83.441  64.127  91.980  1.00  0.00           C
ATOM   5076  C   ALA A 330      82.471  62.186  90.690  1.00  0.00           C
ATOM   5077  O   ALA A 330      83.371  61.896  89.900  1.00  0.00           O
ATOM   5078  N   ASN A 331      81.641  61.226  91.160  1.00  0.00           N
ATOM   5080  CA  ASN A 331      81.711  59.856  90.680  1.00  0.00           C
ATOM   5082  CB  ASN A 331      81.821  58.846  91.850  1.00  0.00           C
ATOM   5085  CG  ASN A 331      82.261  57.466  91.340  1.00  0.00           C
ATOM   5086  OD1 ASN A 331      83.141  57.336  90.490  1.00  0.00           O
ATOM   5087  ND2 ASN A 331      81.611  56.406  91.840  1.00  0.00           N
ATOM   5090  C   ASN A 331      80.531  59.546  89.770  1.00  0.00           C
ATOM   5091  O   ASN A 331      80.192  58.386  89.530  1.00  0.00           O
ATOM   5092  N   THR A 332      79.892  60.576  89.170  1.00  0.00           N
ATOM   5094  CA  THR A 332      78.831  60.376  88.190  1.00  0.00           C
ATOM   5096  CB  THR A 332      77.641  61.306  88.360  1.00  0.00           C
ATOM   5098  OG1 THR A 332      77.011  61.096  89.620  1.00  0.00           O
ATOM   5100  CG2 THR A 332      76.591  61.066  87.270  1.00  0.00           C
ATOM   5104  C   THR A 332      79.401  60.516  86.790  1.00  0.00           C
ATOM   5105  O   THR A 332      80.001  61.526  86.420  1.00  0.00           O
ATOM   5106  N   ASN A 333      79.241  59.466  85.970  1.00  0.00           N
ATOM   5108  CA  ASN A 333      79.332  59.596  84.540  1.00  0.00           C
ATOM   5110  CB  ASN A 333      80.631  58.946  84.010  1.00  0.00           C
ATOM   5113  CG  ASN A 333      80.962  59.306  82.560  1.00  0.00           C
ATOM   5114  OD1 ASN A 333      80.332  60.126  81.890  1.00  0.00           O
ATOM   5115  ND2 ASN A 333      82.051  58.676  82.080  1.00  0.00           N
ATOM   5118  C   ASN A 333      78.141  58.846  84.010  1.00  0.00           C
ATOM   5119  O   ASN A 333      78.141  57.606  84.000  1.00  0.00           O
ATOM   5120  N   GLY A 334      77.111  59.566  83.550  1.00  0.00           N
ATOM   5122  CA  GLY A 334      75.891  58.996  82.990  1.00  0.00           C
ATOM   5125  C   GLY A 334      76.111  57.946  81.930  1.00  0.00           C
ATOM   5126  O   GLY A 334      77.101  57.967  81.190  1.00  0.00           O
ATOM   5127  N   GLN A 335      75.181  56.996  81.820  1.00  0.00           N
ATOM   5129  CA  GLN A 335      75.281  55.947  80.840  1.00  0.00           C
ATOM   5131  CB  GLN A 335      75.761  54.616  81.470  1.00  0.00           C
ATOM   5134  CG  GLN A 335      76.441  53.606  80.510  1.00  0.00           C
ATOM   5137  CD  GLN A 335      75.531  52.486  80.000  1.00  0.00           C
ATOM   5138  OE1 GLN A 335      74.691  51.956  80.740  1.00  0.00           O
ATOM   5139  NE2 GLN A 335      75.761  52.057  78.740  1.00  0.00           N
ATOM   5142  C   GLN A 335      73.891  55.796  80.300  1.00  0.00           C
ATOM   5143  O   GLN A 335      72.922  55.956  81.040  1.00  0.00           O
ATOM   5144  N   VAL A 336      73.782  55.537  78.990  1.00  0.00           N
ATOM   5146  CA  VAL A 336      72.541  55.106  78.390  1.00  0.00           C
ATOM   5148  CB  VAL A 336      71.501  56.236  78.310  1.00  0.00           C
ATOM   5150  CG1 VAL A 336      72.141  57.517  77.750  1.00  0.00           C
ATOM   5154  CG2 VAL A 336      70.261  55.846  77.480  1.00  0.00           C
ATOM   5158  C   VAL A 336      72.881  54.466  77.060  1.00  0.00           C
ATOM   5159  O   VAL A 336      73.811  54.886  76.370  1.00  0.00           O
ATOM   5160  N   VAL A 337      72.121  53.427  76.660  1.00  0.00           N
ATOM   5162  CA  VAL A 337      72.221  52.826  75.340  1.00  0.00           C
ATOM   5164  CB  VAL A 337      72.711  51.386  75.380  1.00  0.00           C
ATOM   5166  CG1 VAL A 337      72.591  50.696  74.000  1.00  0.00           C
ATOM   5170  CG2 VAL A 337      74.181  51.426  75.810  1.00  0.00           C
ATOM   5174  C   VAL A 337      70.861  52.866  74.710  1.00  0.00           C
ATOM   5175  O   VAL A 337      69.871  52.496  75.340  1.00  0.00           O
ATOM   5176  N   ILE A 338      70.771  53.346  73.460  1.00  0.00           N
ATOM   5178  CA  ILE A 338      69.491  53.436  72.790  1.00  0.00           C
ATOM   5180  CB  ILE A 338      69.011  54.886  72.670  1.00  0.00           C
ATOM   5182  CG2 ILE A 338      67.672  54.947  71.910  1.00  0.00           C
ATOM   5186  CG1 ILE A 338      68.911  55.467  74.110  1.00  0.00           C
ATOM   5189  CD  ILE A 338      68.841  56.976  74.270  1.00  0.00           C
ATOM   5193  C   ILE A 338      69.601  52.686  71.480  1.00  0.00           C
ATOM   5194  O   ILE A 338      70.471  52.926  70.650  1.00  0.00           O
ATOM   5195  N   ARG A 339      68.761  51.656  71.310  1.00  0.00           N
ATOM   5197  CA  ARG A 339      68.991  50.667  70.290  1.00  0.00           C
ATOM   5199  CB  ARG A 339      69.841  49.476  70.830  1.00  0.00           C
ATOM   5202  CG  ARG A 339      69.231  48.686  72.010  1.00  0.00           C
ATOM   5205  CD  ARG A 339      70.091  47.536  72.570  1.00  0.00           C
ATOM   5208  NE  ARG A 339      70.221  46.516  71.480  1.00  0.00           N
ATOM   5210  CZ  ARG A 339      71.081  45.516  71.420  1.00  0.00           C
ATOM   5211  NH1 ARG A 339      71.961  45.246  72.360  1.00  0.00           N
ATOM   5214  NH2 ARG A 339      71.011  44.767  70.340  1.00  0.00           N
ATOM   5217  C   ARG A 339      67.672  50.196  69.720  1.00  0.00           C
ATOM   5218  O   ARG A 339      66.651  50.166  70.410  1.00  0.00           O
ATOM   5219  N   ASP A 340      67.631  49.836  68.420  1.00  0.00           N
ATOM   5221  CA  ASP A 340      66.641  48.906  67.890  1.00  0.00           C
ATOM   5223  CB  ASP A 340      66.681  47.526  68.620  1.00  0.00           C
ATOM   5226  CG  ASP A 340      68.071  46.927  68.850  1.00  0.00           C
ATOM   5227  OD1 ASP A 340      69.051  47.276  68.160  1.00  0.00           O
ATOM   5228  OD2 ASP A 340      68.171  46.036  69.740  1.00  0.00           O
ATOM   5229  C   ASP A 340      65.181  49.446  67.860  1.00  0.00           C
ATOM   5230  O   ASP A 340      64.231  48.666  67.830  1.00  0.00           O
ATOM   5231  N   SER A 341      64.971  50.766  67.930  1.00  0.00           N
ATOM   5233  CA  SER A 341      63.721  51.446  68.270  1.00  0.00           C
ATOM   5235  CB  SER A 341      64.011  52.177  69.630  1.00  0.00           C
ATOM   5238  OG  SER A 341      64.221  51.366  70.770  1.00  0.00           O
ATOM   5240  C   SER A 341      63.201  52.236  66.980  1.00  0.00           C
ATOM   5241  O   SER A 341      63.331  51.636  65.930  1.00  0.00           O
ATOM   5242  N   ALA A 342      62.631  53.486  66.890  1.00  0.00           N
ATOM   5244  CA  ALA A 342      62.351  54.136  65.560  1.00  0.00           C
ATOM   5246  CB  ALA A 342      61.001  53.606  65.030  1.00  0.00           C
ATOM   5250  C   ALA A 342      62.271  55.706  65.410  1.00  0.00           C
ATOM   5251  O   ALA A 342      61.401  56.306  66.040  1.00  0.00           O
ATOM   5252  N   ILE A 343      63.191  56.406  64.630  1.00  0.00           N
ATOM   5254  CA  ILE A 343      63.541  57.866  64.610  1.00  0.00           C
ATOM   5256  CB  ILE A 343      65.051  58.456  64.490  1.00  0.00           C
ATOM   5258  CG2 ILE A 343      65.131  59.976  64.180  1.00  0.00           C
ATOM   5262  CG1 ILE A 343      66.251  58.226  65.490  1.00  0.00           C
ATOM   5265  CD  ILE A 343      67.041  59.417  66.080  1.00  0.00           C
ATOM   5269  C   ILE A 343      62.681  58.506  63.550  1.00  0.00           C
ATOM   5270  O   ILE A 343      62.601  58.046  62.420  1.00  0.00           O
ATOM   5271  N   ASN A 344      62.001  59.606  63.940  1.00  0.00           N
ATOM   5273  CA  ASN A 344      61.071  60.416  63.170  1.00  0.00           C
ATOM   5275  CB  ASN A 344      59.601  60.236  63.680  1.00  0.00           C
ATOM   5278  CG  ASN A 344      59.311  58.756  63.990  1.00  0.00           C
ATOM   5279  OD1 ASN A 344      59.431  57.886  63.140  1.00  0.00           O
ATOM   5280  ND2 ASN A 344      58.911  58.436  65.250  1.00  0.00           N
ATOM   5283  C   ASN A 344      61.611  61.866  63.240  1.00  0.00           C
ATOM   5284  O   ASN A 344      62.811  62.066  63.060  1.00  0.00           O
ATOM   5285  N   GLU A 345      60.831  62.936  63.530  1.00  0.00           N
ATOM   5287  CA  GLU A 345      61.311  64.307  63.400  1.00  0.00           C
ATOM   5289  CB  GLU A 345      60.371  65.106  62.450  1.00  0.00           C
ATOM   5292  CG  GLU A 345      60.931  66.426  61.850  1.00  0.00           C
ATOM   5295  CD  GLU A 345      62.041  66.246  60.810  1.00  0.00           C
ATOM   5296  OE1 GLU A 345      63.001  65.476  61.070  1.00  0.00           O
ATOM   5297  OE2 GLU A 345      61.961  66.926  59.750  1.00  0.00           O
ATOM   5298  C   GLU A 345      61.371  65.066  64.710  1.00  0.00           C
ATOM   5299  O   GLU A 345      60.671  64.746  65.680  1.00  0.00           O
ATOM   5300  N   GLY A 346      62.201  66.136  64.730  1.00  0.00           N
ATOM   5302  CA  GLY A 346      62.101  67.256  65.670  1.00  0.00           C
ATOM   5305  C   GLY A 346      63.401  67.586  66.340  1.00  0.00           C
ATOM   5306  O   GLY A 346      63.461  68.346  67.310  1.00  0.00           O
ATOM   5307  N   PHE A 347      64.501  66.966  65.880  1.00  0.00           N
ATOM   5309  CA  PHE A 347      65.701  66.866  66.670  1.00  0.00           C
ATOM   5311  CB  PHE A 347      65.741  65.507  67.400  1.00  0.00           C
ATOM   5314  CG  PHE A 347      64.621  65.306  68.380  1.00  0.00           C
ATOM   5315  CD1 PHE A 347      64.892  65.296  69.750  1.00  0.00           C
ATOM   5317  CE1 PHE A 347      63.951  64.846  70.690  1.00  0.00           C
ATOM   5319  CZ  PHE A 347      62.711  64.386  70.250  1.00  0.00           C
ATOM   5321  CD2 PHE A 347      63.361  64.866  67.960  1.00  0.00           C
ATOM   5323  CE2 PHE A 347      62.411  64.406  68.880  1.00  0.00           C
ATOM   5325  C   PHE A 347      66.941  66.996  65.800  1.00  0.00           C
ATOM   5326  O   PHE A 347      67.121  66.216  64.880  1.00  0.00           O
ATOM   5327  N   ASN A 348      67.811  67.976  66.110  1.00  0.00           N
ATOM   5329  CA  ASN A 348      69.071  68.346  65.480  1.00  0.00           C
ATOM   5331  CB  ASN A 348      69.741  69.476  66.350  1.00  0.00           C
ATOM   5334  CG  ASN A 348      71.211  69.866  66.100  1.00  0.00           C
ATOM   5335  OD1 ASN A 348      71.891  69.487  65.150  1.00  0.00           O
ATOM   5336  ND2 ASN A 348      71.741  70.686  67.040  1.00  0.00           N
ATOM   5339  C   ASN A 348      70.011  67.186  65.220  1.00  0.00           C
ATOM   5340  O   ASN A 348      70.581  66.586  66.120  1.00  0.00           O
ATOM   5341  N   THR A 349      70.211  66.856  63.930  1.00  0.00           N
ATOM   5343  CA  THR A 349      71.021  65.726  63.560  1.00  0.00           C
ATOM   5345  CB  THR A 349      70.531  64.966  62.340  1.00  0.00           C
ATOM   5347  OG1 THR A 349      70.241  65.846  61.280  1.00  0.00           O
ATOM   5349  CG2 THR A 349      69.191  64.296  62.720  1.00  0.00           C
ATOM   5353  C   THR A 349      72.521  65.896  63.710  1.00  0.00           C
ATOM   5354  O   THR A 349      73.241  64.926  63.940  1.00  0.00           O
ATOM   5355  N   ALA A 350      73.051  67.136  63.720  1.00  0.00           N
ATOM   5357  CA  ALA A 350      74.491  67.346  63.750  1.00  0.00           C
ATOM   5359  CB  ALA A 350      74.821  68.606  62.960  1.00  0.00           C
ATOM   5363  C   ALA A 350      75.121  67.556  65.110  1.00  0.00           C
ATOM   5364  O   ALA A 350      76.321  67.356  65.270  1.00  0.00           O
ATOM   5365  N   LYS A 351      74.341  67.886  66.150  1.00  0.00           N
ATOM   5367  CA  LYS A 351      74.831  67.666  67.500  1.00  0.00           C
ATOM   5369  CB  LYS A 351      75.131  68.946  68.300  1.00  0.00           C
ATOM   5372  CG  LYS A 351      76.521  69.396  67.900  1.00  0.00           C
ATOM   5375  CD  LYS A 351      76.951  70.716  68.510  1.00  0.00           C
ATOM   5378  CE  LYS A 351      78.391  71.106  68.160  1.00  0.00           C
ATOM   5381  NZ  LYS A 351      78.801  70.627  66.810  1.00  0.00           N
ATOM   5385  C   LYS A 351      73.981  66.767  68.300  1.00  0.00           C
ATOM   5386  O   LYS A 351      73.041  67.197  68.940  1.00  0.00           O
ATOM   5387  N   PRO A 352      74.361  65.526  68.400  1.00  0.00           N
ATOM   5388  CD  PRO A 352      75.041  64.807  67.310  1.00  0.00           C
ATOM   5391  CA  PRO A 352      73.491  64.627  69.090  1.00  0.00           C
ATOM   5393  CB  PRO A 352      72.981  63.816  67.920  1.00  0.00           C
ATOM   5396  CG  PRO A 352      74.191  63.586  67.040  1.00  0.00           C
ATOM   5399  C   PRO A 352      74.371  63.906  70.060  1.00  0.00           C
ATOM   5400  O   PRO A 352      74.561  62.706  69.920  1.00  0.00           O
ATOM   5401  N   TRP A 353      74.771  64.656  71.090  1.00  0.00           N
ATOM   5403  CA  TRP A 353      74.941  64.286  72.470  1.00  0.00           C
ATOM   5405  CB  TRP A 353      75.691  62.906  72.900  1.00  0.00           C
ATOM   5408  CG  TRP A 353      75.191  61.456  72.720  1.00  0.00           C
ATOM   5409  CD1 TRP A 353      75.711  60.856  71.600  1.00  0.00           C
ATOM   5411  NE1 TRP A 353      75.131  59.636  71.370  1.00  0.00           N
ATOM   5413  CE2 TRP A 353      74.281  59.336  72.350  1.00  0.00           C
ATOM   5414  CD2 TRP A 353      74.261  60.416  73.260  1.00  0.00           C
ATOM   5415  CE3 TRP A 353      73.431  60.216  74.410  1.00  0.00           C
ATOM   5417  CZ3 TRP A 353      72.651  59.056  74.520  1.00  0.00           C
ATOM   5419  CZ2 TRP A 353      73.551  58.186  72.510  1.00  0.00           C
ATOM   5421  CH2 TRP A 353      72.701  58.056  73.590  1.00  0.00           C
ATOM   5423  C   TRP A 353      75.441  65.536  73.220  1.00  0.00           C
ATOM   5424  O   TRP A 353      76.391  66.166  72.790  1.00  0.00           O
ATOM   5425  N   ALA A 354      74.711  66.006  74.270  1.00  0.00           N
ATOM   5427  CA  ALA A 354      74.931  67.307  74.910  1.00  0.00           C
ATOM   5429  CB  ALA A 354      73.621  68.046  75.190  1.00  0.00           C
ATOM   5433  C   ALA A 354      75.681  67.307  76.230  1.00  0.00           C
ATOM   5434  O   ALA A 354      75.811  66.286  76.910  1.00  0.00           O
ATOM   5435  N   ASP A 355      76.191  68.506  76.610  1.00  0.00           N
ATOM   5437  CA  ASP A 355      76.911  68.796  77.830  1.00  0.00           C
ATOM   5439  CB  ASP A 355      77.291  70.306  77.960  1.00  0.00           C
ATOM   5442  CG  ASP A 355      78.081  70.866  76.800  1.00  0.00           C
ATOM   5443  OD1 ASP A 355      78.231  70.186  75.750  1.00  0.00           O
ATOM   5444  OD2 ASP A 355      78.541  72.036  76.930  1.00  0.00           O
ATOM   5445  C   ASP A 355      76.142  68.436  79.090  1.00  0.00           C
ATOM   5446  O   ASP A 355      74.931  68.636  79.190  1.00  0.00           O
ATOM   5447  N   ALA A 356      76.861  67.926  80.100  1.00  0.00           N
ATOM   5449  CA  ALA A 356      76.291  67.536  81.370  1.00  0.00           C
ATOM   5451  CB  ALA A 356      77.392  66.936  82.260  1.00  0.00           C
ATOM   5455  C   ALA A 356      75.621  68.697  82.110  1.00  0.00           C
ATOM   5456  O   ALA A 356      76.111  69.826  82.110  1.00  0.00           O
ATOM   5457  N   VAL A 357      74.481  68.456  82.770  1.00  0.00           N
ATOM   5459  CA  VAL A 357      73.841  69.436  83.620  1.00  0.00           C
ATOM   5461  CB  VAL A 357      72.351  69.176  83.700  1.00  0.00           C
ATOM   5463  CG1 VAL A 357      72.021  67.766  84.230  1.00  0.00           C
ATOM   5467  CG2 VAL A 357      71.611  70.266  84.500  1.00  0.00           C
ATOM   5471  C   VAL A 357      74.521  69.466  84.980  1.00  0.00           C
ATOM   5472  O   VAL A 357      75.071  68.456  85.410  1.00  0.00           O
ATOM   5473  N   ILE A 358      74.551  70.636  85.660  1.00  0.00           N
ATOM   5475  CA  ILE A 358      75.191  70.846  86.950  1.00  0.00           C
ATOM   5477  CB  ILE A 358      74.961  69.786  88.040  1.00  0.00           C
ATOM   5479  CG2 ILE A 358      75.721  70.156  89.330  1.00  0.00           C
ATOM   5483  CG1 ILE A 358      73.461  69.596  88.350  1.00  0.00           C
ATOM   5486  CD  ILE A 358      73.171  68.326  89.170  1.00  0.00           C
ATOM   5490  C   ILE A 358      76.661  71.176  86.780  1.00  0.00           C
ATOM   5491  O   ILE A 358      77.061  72.326  86.990  1.00  0.00           O
ATOM   5492  N   SER A 359      77.481  70.176  86.390  1.00  0.00           N
ATOM   5494  CA  SER A 359      78.911  70.336  86.150  1.00  0.00           C
ATOM   5496  CB  SER A 359      79.681  68.987  85.960  1.00  0.00           C
ATOM   5499  OG  SER A 359      79.321  68.267  84.780  1.00  0.00           O
ATOM   5501  C   SER A 359      79.192  71.246  84.970  1.00  0.00           C
ATOM   5502  O   SER A 359      80.131  72.036  84.990  1.00  0.00           O
ATOM   5503  N   ASN A 360      78.371  71.136  83.910  1.00  0.00           N
ATOM   5505  CA  ASN A 360      78.571  71.796  82.640  1.00  0.00           C
ATOM   5507  CB  ASN A 360      78.671  73.347  82.740  1.00  0.00           C
ATOM   5510  CG  ASN A 360      77.431  73.887  83.450  1.00  0.00           C
ATOM   5511  OD1 ASN A 360      76.331  73.336  83.330  1.00  0.00           O
ATOM   5512  ND2 ASN A 360      77.581  74.997  84.210  1.00  0.00           N
ATOM   5515  C   ASN A 360      79.731  71.146  81.890  1.00  0.00           C
ATOM   5516  O   ASN A 360      80.381  71.786  81.070  1.00  0.00           O
ATOM   5517  N   ARG A 361      80.022  69.846  82.180  1.00  0.00           N
ATOM   5519  CA  ARG A 361      81.032  69.066  81.500  1.00  0.00           C
ATOM   5521  CB  ARG A 361      81.221  67.676  82.150  1.00  0.00           C
ATOM   5524  CG  ARG A 361      82.172  66.726  81.400  1.00  0.00           C
ATOM   5527  CD  ARG A 361      82.441  65.406  82.130  1.00  0.00           C
ATOM   5530  NE  ARG A 361      81.142  64.706  82.340  1.00  0.00           N
ATOM   5532  CZ  ARG A 361      80.941  63.416  82.160  1.00  0.00           C
ATOM   5533  NH1 ARG A 361      81.692  62.666  81.380  1.00  0.00           N
ATOM   5536  NH2 ARG A 361      79.931  62.876  82.810  1.00  0.00           N
ATOM   5539  C   ARG A 361      80.752  68.906  80.000  1.00  0.00           C
ATOM   5540  O   ARG A 361      79.741  68.276  79.680  1.00  0.00           O
ATOM   5541  N   PRO A 362      81.541  69.456  79.070  1.00  0.00           N
ATOM   5542  CD  PRO A 362      82.771  70.207  79.370  1.00  0.00           C
ATOM   5545  CA  PRO A 362      81.351  69.336  77.630  1.00  0.00           C
ATOM   5547  CB  PRO A 362      82.672  69.856  77.030  1.00  0.00           C
ATOM   5550  CG  PRO A 362      83.141  70.877  78.060  1.00  0.00           C
ATOM   5553  C   PRO A 362      81.041  67.936  77.130  1.00  0.00           C
ATOM   5554  O   PRO A 362      81.641  66.987  77.620  1.00  0.00           O
ATOM   5555  N   PHE A 363      80.131  67.756  76.150  1.00  0.00           N
ATOM   5557  CA  PHE A 363      80.041  66.416  75.570  1.00  0.00           C
ATOM   5559  CB  PHE A 363      78.791  66.146  74.700  1.00  0.00           C
ATOM   5562  CG  PHE A 363      78.711  64.686  74.300  1.00  0.00           C
ATOM   5563  CD1 PHE A 363      78.281  63.716  75.220  1.00  0.00           C
ATOM   5565  CE1 PHE A 363      78.251  62.356  74.870  1.00  0.00           C
ATOM   5567  CZ  PHE A 363      78.701  61.956  73.610  1.00  0.00           C
ATOM   5569  CD2 PHE A 363      79.111  64.267  73.020  1.00  0.00           C
ATOM   5571  CE2 PHE A 363      79.121  62.906  72.680  1.00  0.00           C
ATOM   5573  C   PHE A 363      81.331  65.976  74.880  1.00  0.00           C
ATOM   5574  O   PHE A 363      81.991  66.706  74.140  1.00  0.00           O
ATOM   5575  N   ALA A 364      81.711  64.726  75.140  1.00  0.00           N
ATOM   5577  CA  ALA A 364      82.832  64.086  74.530  1.00  0.00           C
ATOM   5579  CB  ALA A 364      84.031  64.027  75.490  1.00  0.00           C
ATOM   5583  C   ALA A 364      82.382  62.676  74.240  1.00  0.00           C
ATOM   5584  O   ALA A 364      81.972  61.966  75.160  1.00  0.00           O
ATOM   5585  N   GLY A 365      82.451  62.286  72.960  1.00  0.00           N
ATOM   5587  CA  GLY A 365      82.181  60.947  72.490  1.00  0.00           C
ATOM   5590  C   GLY A 365      83.462  60.276  72.120  1.00  0.00           C
ATOM   5591  O   GLY A 365      84.341  60.866  71.510  1.00  0.00           O
ATOM   5592  N   ASN A 366      83.571  58.986  72.460  1.00  0.00           N
ATOM   5594  CA  ASN A 366      84.752  58.186  72.250  1.00  0.00           C
ATOM   5596  CB  ASN A 366      84.931  57.216  73.460  1.00  0.00           C
ATOM   5599  CG  ASN A 366      86.231  56.426  73.420  1.00  0.00           C
ATOM   5600  OD1 ASN A 366      86.991  56.426  72.460  1.00  0.00           O
ATOM   5601  ND2 ASN A 366      86.521  55.656  74.490  1.00  0.00           N
ATOM   5604  C   ASN A 366      84.572  57.416  70.950  1.00  0.00           C
ATOM   5605  O   ASN A 366      83.801  56.446  70.870  1.00  0.00           O
ATOM   5606  N   THR A 367      85.281  57.786  69.880  1.00  0.00           N
ATOM   5608  CA  THR A 367      85.251  56.956  68.680  1.00  0.00           C
ATOM   5610  CB  THR A 367      85.431  57.686  67.360  1.00  0.00           C
ATOM   5612  OG1 THR A 367      86.681  58.346  67.260  1.00  0.00           O
ATOM   5614  CG2 THR A 367      84.311  58.726  67.220  1.00  0.00           C
ATOM   5618  C   THR A 367      86.261  55.846  68.840  1.00  0.00           C
ATOM   5619  O   THR A 367      86.091  54.756  68.300  1.00  0.00           O
ATOM   5620  N   GLY A 368      87.271  56.057  69.700  1.00  0.00           N
ATOM   5622  CA  GLY A 368      88.381  55.156  69.930  1.00  0.00           C
ATOM   5625  C   GLY A 368      89.301  54.947  68.760  1.00  0.00           C
ATOM   5626  O   GLY A 368      89.621  55.856  68.000  1.00  0.00           O
ATOM   5627  N   SER A 369      89.841  53.726  68.640  1.00  0.00           N
ATOM   5629  CA  SER A 369      90.811  53.447  67.590  1.00  0.00           C
ATOM   5631  CB  SER A 369      92.282  53.676  68.030  1.00  0.00           C
ATOM   5634  OG  SER A 369      92.711  52.816  69.100  1.00  0.00           O
ATOM   5636  C   SER A 369      90.591  52.036  67.100  1.00  0.00           C
ATOM   5637  O   SER A 369      89.911  51.236  67.730  1.00  0.00           O
ATOM   5638  N   VAL A 370      91.151  51.706  65.920  1.00  0.00           N
ATOM   5640  CA  VAL A 370      91.142  50.356  65.400  1.00  0.00           C
ATOM   5642  CB  VAL A 370      90.771  50.266  63.920  1.00  0.00           C
ATOM   5644  CG1 VAL A 370      89.311  50.706  63.740  1.00  0.00           C
ATOM   5648  CG2 VAL A 370      91.711  51.156  63.090  1.00  0.00           C
ATOM   5652  C   VAL A 370      92.501  49.736  65.650  1.00  0.00           C
ATOM   5653  O   VAL A 370      93.511  50.426  65.730  1.00  0.00           O
ATOM   5654  N   ASP A 371      92.561  48.406  65.770  1.00  0.00           N
ATOM   5656  CA  ASP A 371      93.791  47.696  66.000  1.00  0.00           C
ATOM   5658  CB  ASP A 371      94.091  47.676  67.520  1.00  0.00           C
ATOM   5661  CG  ASP A 371      95.521  47.296  67.840  1.00  0.00           C
ATOM   5662  OD1 ASP A 371      96.341  47.096  66.920  1.00  0.00           O
ATOM   5663  OD2 ASP A 371      95.841  47.156  69.040  1.00  0.00           O
ATOM   5664  C   ASP A 371      93.632  46.316  65.350  1.00  0.00           C
ATOM   5665  O   ASP A 371      92.532  45.986  64.910  1.00  0.00           O
ATOM   5666  N   ASP A 372      94.721  45.546  65.210  1.00  0.00           N
ATOM   5668  CA  ASP A 372      94.841  44.217  64.570  1.00  0.00           C
ATOM   5670  CB  ASP A 372      95.551  43.256  65.550  1.00  0.00           C
ATOM   5673  CG  ASP A 372      96.891  43.866  65.880  1.00  0.00           C
ATOM   5674  OD1 ASP A 372      97.201  44.116  67.070  1.00  0.00           O
ATOM   5675  OD2 ASP A 372      97.662  44.106  64.920  1.00  0.00           O
ATOM   5676  C   ASP A 372      93.642  43.557  63.890  1.00  0.00           C
ATOM   5677  O   ASP A 372      92.791  42.946  64.520  1.00  0.00           O
ATOM   5678  N   ASN A 373      93.581  43.666  62.540  1.00  0.00           N
ATOM   5680  CA  ASN A 373      92.541  43.156  61.630  1.00  0.00           C
ATOM   5682  CB  ASN A 373      92.221  41.636  61.710  1.00  0.00           C
ATOM   5685  CG  ASN A 373      93.441  40.807  61.320  1.00  0.00           C
ATOM   5686  OD1 ASN A 373      94.532  41.306  61.060  1.00  0.00           O
ATOM   5687  ND2 ASN A 373      93.252  39.476  61.220  1.00  0.00           N
ATOM   5690  C   ASN A 373      91.301  44.006  61.670  1.00  0.00           C
ATOM   5691  O   ASN A 373      90.211  43.596  61.250  1.00  0.00           O
ATOM   5692  N   ASP A 374      91.491  45.246  62.140  1.00  0.00           N
ATOM   5694  CA  ASP A 374      90.722  46.416  61.800  1.00  0.00           C
ATOM   5696  CB  ASP A 374      90.341  46.506  60.310  1.00  0.00           C
ATOM   5699  CG  ASP A 374      91.451  46.416  59.280  1.00  0.00           C
ATOM   5700  OD1 ASP A 374      92.662  46.366  59.630  1.00  0.00           O
ATOM   5701  OD2 ASP A 374      91.051  46.516  58.090  1.00  0.00           O
ATOM   5702  C   ASP A 374      89.511  46.496  62.710  1.00  0.00           C
ATOM   5703  O   ASP A 374      88.441  46.996  62.370  1.00  0.00           O
ATOM   5704  N   GLU A 375      89.661  45.947  63.930  1.00  0.00           N
ATOM   5706  CA  GLU A 375      88.591  45.826  64.880  1.00  0.00           C
ATOM   5708  CB  GLU A 375      88.741  44.526  65.730  1.00  0.00           C
ATOM   5711  CG  GLU A 375      88.492  43.256  64.870  1.00  0.00           C
ATOM   5714  CD  GLU A 375      88.961  41.917  65.460  1.00  0.00           C
ATOM   5715  OE1 GLU A 375      89.341  41.847  66.650  1.00  0.00           O
ATOM   5716  OE2 GLU A 375      88.801  40.916  64.700  1.00  0.00           O
ATOM   5717  C   GLU A 375      88.551  47.066  65.740  1.00  0.00           C
ATOM   5718  O   GLU A 375      89.572  47.576  66.190  1.00  0.00           O
ATOM   5719  N   ILE A 376      87.331  47.606  65.950  1.00  0.00           N
ATOM   5721  CA  ILE A 376      87.032  48.726  66.830  1.00  0.00           C
ATOM   5723  CB  ILE A 376      85.561  49.146  66.650  1.00  0.00           C
ATOM   5725  CG2 ILE A 376      85.081  50.226  67.640  1.00  0.00           C
ATOM   5729  CG1 ILE A 376      85.321  49.666  65.210  1.00  0.00           C
ATOM   5732  CD  ILE A 376      83.831  49.756  64.850  1.00  0.00           C
ATOM   5736  C   ILE A 376      87.401  48.416  68.270  1.00  0.00           C
ATOM   5737  O   ILE A 376      87.051  47.366  68.840  1.00  0.00           O
ATOM   5738  N   GLN A 377      88.151  49.326  68.900  1.00  0.00           N
ATOM   5740  CA  GLN A 377      88.621  49.217  70.250  1.00  0.00           C
ATOM   5742  CB  GLN A 377      90.111  48.846  70.330  1.00  0.00           C
ATOM   5745  CG  GLN A 377      90.351  47.356  70.010  1.00  0.00           C
ATOM   5748  CD  GLN A 377      91.801  47.016  70.290  1.00  0.00           C
ATOM   5749  OE1 GLN A 377      92.622  47.816  70.730  1.00  0.00           O
ATOM   5750  NE2 GLN A 377      92.151  45.716  70.100  1.00  0.00           N
ATOM   5753  C   GLN A 377      88.411  50.467  71.060  1.00  0.00           C
ATOM   5754  O   GLN A 377      88.791  51.566  70.680  1.00  0.00           O
ATOM   5755  N   ARG A 378      87.791  50.306  72.230  1.00  0.00           N
ATOM   5757  CA  ARG A 378      87.681  51.356  73.210  1.00  0.00           C
ATOM   5759  CB  ARG A 378      86.771  52.536  72.760  1.00  0.00           C
ATOM   5762  CG  ARG A 378      85.591  52.066  71.910  1.00  0.00           C
ATOM   5765  CD  ARG A 378      84.752  53.186  71.300  1.00  0.00           C
ATOM   5768  NE  ARG A 378      83.861  52.447  70.360  1.00  0.00           N
ATOM   5770  CZ  ARG A 378      82.981  52.976  69.540  1.00  0.00           C
ATOM   5771  NH1 ARG A 378      82.841  54.256  69.340  1.00  0.00           N
ATOM   5774  NH2 ARG A 378      82.112  52.146  69.010  1.00  0.00           N
ATOM   5777  C   ARG A 378      87.231  50.706  74.490  1.00  0.00           C
ATOM   5778  O   ARG A 378      86.821  49.546  74.510  1.00  0.00           O
ATOM   5779  N   ASN A 379      87.361  51.426  75.620  1.00  0.00           N
ATOM   5781  CA  ASN A 379      86.821  51.076  76.910  1.00  0.00           C
ATOM   5783  CB  ASN A 379      87.861  51.396  78.020  1.00  0.00           C
ATOM   5786  CG  ASN A 379      87.361  51.296  79.470  1.00  0.00           C
ATOM   5787  OD1 ASN A 379      86.241  50.866  79.770  1.00  0.00           O
ATOM   5788  ND2 ASN A 379      88.222  51.787  80.390  1.00  0.00           N
ATOM   5791  C   ASN A 379      85.542  51.886  77.090  1.00  0.00           C
ATOM   5792  O   ASN A 379      85.601  53.097  77.250  1.00  0.00           O
ATOM   5793  N   LEU A 380      84.371  51.236  77.100  1.00  0.00           N
ATOM   5795  CA  LEU A 380      83.051  51.847  77.230  1.00  0.00           C
ATOM   5797  CB  LEU A 380      81.991  50.726  77.120  1.00  0.00           C
ATOM   5800  CG  LEU A 380      81.851  50.206  75.690  1.00  0.00           C
ATOM   5802  CD1 LEU A 380      81.461  48.736  75.640  1.00  0.00           C
ATOM   5806  CD2 LEU A 380      80.811  51.046  74.950  1.00  0.00           C
ATOM   5810  C   LEU A 380      82.811  52.536  78.560  1.00  0.00           C
ATOM   5811  O   LEU A 380      81.871  53.326  78.720  1.00  0.00           O
ATOM   5812  N   ASN A 381      83.651  52.236  79.550  1.00  0.00           N
ATOM   5814  CA  ASN A 381      83.492  52.696  80.900  1.00  0.00           C
ATOM   5816  CB  ASN A 381      83.381  51.456  81.800  1.00  0.00           C
ATOM   5819  CG  ASN A 381      82.252  50.537  81.350  1.00  0.00           C
ATOM   5820  OD1 ASN A 381      82.422  49.347  81.070  1.00  0.00           O
ATOM   5821  ND2 ASN A 381      81.021  51.086  81.210  1.00  0.00           N
ATOM   5824  C   ASN A 381      84.612  53.656  81.290  1.00  0.00           C
ATOM   5825  O   ASN A 381      84.721  54.066  82.440  1.00  0.00           O
ATOM   5826  N   ASP A 382      85.402  54.106  80.280  1.00  0.00           N
ATOM   5828  CA  ASP A 382      86.331  55.206  80.380  1.00  0.00           C
ATOM   5830  CB  ASP A 382      87.051  55.396  79.020  1.00  0.00           C
ATOM   5833  CG  ASP A 382      88.322  56.226  79.150  1.00  0.00           C
ATOM   5834  OD1 ASP A 382      88.621  56.686  80.270  1.00  0.00           O
ATOM   5835  OD2 ASP A 382      89.012  56.376  78.110  1.00  0.00           O
ATOM   5836  C   ASP A 382      85.661  56.516  80.830  1.00  0.00           C
ATOM   5837  O   ASP A 382      84.602  56.927  80.360  1.00  0.00           O
ATOM   5838  N   THR A 383      86.291  57.216  81.790  1.00  0.00           N
ATOM   5840  CA  THR A 383      85.701  58.336  82.500  1.00  0.00           C
ATOM   5842  CB  THR A 383      86.091  58.386  83.970  1.00  0.00           C
ATOM   5844  OG1 THR A 383      87.401  57.886  84.200  1.00  0.00           O
ATOM   5846  CG2 THR A 383      85.181  57.436  84.750  1.00  0.00           C
ATOM   5850  C   THR A 383      86.061  59.646  81.840  1.00  0.00           C
ATOM   5851  O   THR A 383      85.501  60.706  82.150  1.00  0.00           O
ATOM   5852  N   ASN A 384      86.972  59.616  80.840  1.00  0.00           N
ATOM   5854  CA  ASN A 384      87.341  60.796  80.050  1.00  0.00           C
ATOM   5856  CB  ASN A 384      88.642  60.546  79.250  1.00  0.00           C
ATOM   5859  CG  ASN A 384      89.871  60.396  80.140  1.00  0.00           C
ATOM   5860  OD1 ASN A 384      90.722  59.526  79.940  1.00  0.00           O
ATOM   5861  ND2 ASN A 384      89.981  61.246  81.180  1.00  0.00           N
ATOM   5864  C   ASN A 384      86.241  61.206  79.080  1.00  0.00           C
ATOM   5865  O   ASN A 384      86.191  62.346  78.610  1.00  0.00           O
ATOM   5866  N   TYR A 385      85.321  60.266  78.780  1.00  0.00           N
ATOM   5868  CA  TYR A 385      84.292  60.446  77.790  1.00  0.00           C
ATOM   5870  CB  TYR A 385      84.502  59.516  76.560  1.00  0.00           C
ATOM   5873  CG  TYR A 385      85.871  59.706  75.960  1.00  0.00           C
ATOM   5874  CD1 TYR A 385      86.091  60.576  74.880  1.00  0.00           C
ATOM   5876  CE1 TYR A 385      87.371  60.716  74.330  1.00  0.00           C
ATOM   5878  CZ  TYR A 385      88.451  60.006  74.870  1.00  0.00           C
ATOM   5879  OH  TYR A 385      89.742  60.156  74.350  1.00  0.00           O
ATOM   5881  CD2 TYR A 385      86.951  58.926  76.430  1.00  0.00           C
ATOM   5883  CE2 TYR A 385      88.231  59.096  75.900  1.00  0.00           C
ATOM   5885  C   TYR A 385      82.951  60.136  78.430  1.00  0.00           C
ATOM   5886  O   TYR A 385      82.871  59.466  79.460  1.00  0.00           O
ATOM   5887  N   ASN A 386      81.851  60.636  77.860  1.00  0.00           N
ATOM   5889  CA  ASN A 386      80.521  60.276  78.330  1.00  0.00           C
ATOM   5891  CB  ASN A 386      79.472  61.256  77.780  1.00  0.00           C
ATOM   5894  CG  ASN A 386      79.581  62.626  78.430  1.00  0.00           C
ATOM   5895  OD1 ASN A 386      78.801  62.996  79.310  1.00  0.00           O
ATOM   5896  ND2 ASN A 386      80.531  63.447  77.940  1.00  0.00           N
ATOM   5899  C   ASN A 386      80.141  58.876  77.860  1.00  0.00           C
ATOM   5900  O   ASN A 386      80.542  58.447  76.780  1.00  0.00           O
ATOM   5901  N   ARG A 387      79.361  58.116  78.630  1.00  0.00           N
ATOM   5903  CA  ARG A 387      79.121  56.726  78.280  1.00  0.00           C
ATOM   5905  CB  ARG A 387      79.192  55.836  79.530  1.00  0.00           C
ATOM   5908  CG  ARG A 387      80.542  56.006  80.240  1.00  0.00           C
ATOM   5911  CD  ARG A 387      80.741  55.036  81.400  1.00  0.00           C
ATOM   5914  NE  ARG A 387      79.782  55.386  82.490  1.00  0.00           N
ATOM   5916  CZ  ARG A 387      79.481  54.546  83.480  1.00  0.00           C
ATOM   5917  NH1 ARG A 387      80.071  53.386  83.650  1.00  0.00           N
ATOM   5920  NH2 ARG A 387      78.541  54.906  84.320  1.00  0.00           N
ATOM   5923  C   ARG A 387      77.801  56.566  77.590  1.00  0.00           C
ATOM   5924  O   ARG A 387      76.881  55.896  78.050  1.00  0.00           O
ATOM   5925  N   MET A 388      77.672  57.216  76.440  1.00  0.00           N
ATOM   5927  CA  MET A 388      76.391  57.426  75.830  1.00  0.00           C
ATOM   5929  CB  MET A 388      76.011  58.896  76.000  1.00  0.00           C
ATOM   5932  CG  MET A 388      75.251  59.186  77.310  1.00  0.00           C
ATOM   5935  SD  MET A 388      75.671  60.766  78.100  1.00  0.00           S
ATOM   5936  CE  MET A 388      74.031  60.896  78.850  1.00  0.00           C
ATOM   5940  C   MET A 388      76.401  56.996  74.400  1.00  0.00           C
ATOM   5941  O   MET A 388      77.221  57.447  73.600  1.00  0.00           O
ATOM   5942  N   TRP A 389      75.521  56.026  74.070  1.00  0.00           N
ATOM   5944  CA  TRP A 389      75.771  55.156  72.950  1.00  0.00           C
ATOM   5946  CB  TRP A 389      76.461  53.836  73.370  1.00  0.00           C
ATOM   5949  CG  TRP A 389      77.511  53.946  74.420  1.00  0.00           C
ATOM   5950  CD1 TRP A 389      77.421  53.636  75.750  1.00  0.00           C
ATOM   5952  NE1 TRP A 389      78.661  53.756  76.320  1.00  0.00           N
ATOM   5954  CE2 TRP A 389      79.561  54.166  75.370  1.00  0.00           C
ATOM   5955  CD2 TRP A 389      78.871  54.276  74.150  1.00  0.00           C
ATOM   5956  CE3 TRP A 389      79.541  54.656  73.000  1.00  0.00           C
ATOM   5958  CZ3 TRP A 389      80.931  54.786  73.060  1.00  0.00           C
ATOM   5960  CZ2 TRP A 389      80.911  54.417  75.460  1.00  0.00           C
ATOM   5962  CH2 TRP A 389      81.611  54.656  74.270  1.00  0.00           C
ATOM   5964  C   TRP A 389      74.491  54.726  72.300  1.00  0.00           C
ATOM   5965  O   TRP A 389      73.401  54.736  72.880  1.00  0.00           O
ATOM   5966  N   GLU A 390      74.621  54.276  71.050  1.00  0.00           N
ATOM   5968  CA  GLU A 390      73.521  53.756  70.310  1.00  0.00           C
ATOM   5970  CB  GLU A 390      73.031  54.776  69.300  1.00  0.00           C
ATOM   5973  CG  GLU A 390      72.881  56.166  69.890  1.00  0.00           C
ATOM   5976  CD  GLU A 390      72.191  57.026  68.880  1.00  0.00           C
ATOM   5977  OE1 GLU A 390      70.951  57.057  68.950  1.00  0.00           O
ATOM   5978  OE2 GLU A 390      72.901  57.596  68.000  1.00  0.00           O
ATOM   5979  C   GLU A 390      73.941  52.576  69.490  1.00  0.00           C
ATOM   5980  O   GLU A 390      75.131  52.267  69.360  1.00  0.00           O
ATOM   5981  N   TYR A 391      72.941  51.896  68.930  1.00  0.00           N
ATOM   5983  CA  TYR A 391      73.161  50.746  68.100  1.00  0.00           C
ATOM   5985  CB  TYR A 391      73.431  49.576  69.080  1.00  0.00           C
ATOM   5988  CG  TYR A 391      73.642  48.276  68.390  1.00  0.00           C
ATOM   5989  CD1 TYR A 391      74.781  48.116  67.590  1.00  0.00           C
ATOM   5991  CE1 TYR A 391      74.991  46.917  66.910  1.00  0.00           C
ATOM   5993  CZ  TYR A 391      74.071  45.866  67.020  1.00  0.00           C
ATOM   5994  OH  TYR A 391      74.261  44.666  66.310  1.00  0.00           O
ATOM   5996  CD2 TYR A 391      72.721  47.226  68.510  1.00  0.00           C
ATOM   5998  CE2 TYR A 391      72.951  46.017  67.850  1.00  0.00           C
ATOM   6000  C   TYR A 391      71.971  50.426  67.190  1.00  0.00           C
ATOM   6001  O   TYR A 391      70.811  50.506  67.610  1.00  0.00           O
ATOM   6002  N   ASN A 392      72.251  49.947  65.960  1.00  0.00           N
ATOM   6004  CA  ASN A 392      71.521  48.816  65.400  1.00  0.00           C
ATOM   6006  CB  ASN A 392      70.091  49.206  64.900  1.00  0.00           C
ATOM   6009  CG  ASN A 392      69.211  48.016  64.540  1.00  0.00           C
ATOM   6010  OD1 ASN A 392      68.471  48.016  63.550  1.00  0.00           O
ATOM   6011  ND2 ASN A 392      69.211  46.987  65.410  1.00  0.00           N
ATOM   6014  C   ASN A 392      72.401  48.196  64.270  1.00  0.00           C
ATOM   6015  OT1 ASN A 392      73.621  47.946  64.490  1.00  0.00           O
ATOM   6016  OT2 ASN A 392      71.851  47.936  63.170  1.00  0.00           O
ATOM   6017  NH3 POPEB 393     116.011  69.237  51.940  1.00  0.00           N
ATOM   6021  C12 POPEB 393     115.601  67.816  51.740  1.00  0.00           C
ATOM   6024  C11 POPEB 393     116.191  67.226  50.460  1.00  0.00           C
ATOM   6027  P   POPEB 393     117.341  64.846  50.520  1.00  0.00           P
ATOM   6028  O13 POPEB 393     117.961  64.146  51.660  1.00  0.00           O
ATOM   6029  O14 POPEB 393     115.962  64.417  50.220  1.00  0.00           O
ATOM   6030  O11 POPEB 393     118.301  64.646  49.270  1.00  0.00           O
ATOM   6031  O12 POPEB 393     117.331  66.406  50.780  1.00  0.00           O
ATOM   6032  C1  POPEB 393     118.651  65.786  48.470  1.00  0.00           C
ATOM   6035  C2  POPEB 393     119.532  65.406  47.240  1.00  0.00           C
ATOM   6037  O21 POPEB 393     119.761  66.566  46.430  1.00  0.00           O
ATOM   6038  C21 POPEB 393     118.731  67.156  45.840  1.00  0.00           C
ATOM   6039  O22 POPEB 393     117.611  66.686  45.690  1.00  0.00           O
ATOM   6040  C22 POPEB 393     119.121  68.576  45.460  1.00  0.00           C
ATOM   6043  C3  POPEB 393     119.001  64.167  46.460  1.00  0.00           C
ATOM   6046  O31 POPEB 393     120.041  63.526  45.680  1.00  0.00           O
ATOM   6047  C31 POPEB 393     119.971  63.276  44.360  1.00  0.00           C
ATOM   6048  O32 POPEB 393     120.801  62.606  43.770  1.00  0.00           O
ATOM   6049  C32 POPEB 393     118.811  63.946  43.630  1.00  0.00           C
ATOM   6052  C23 POPEB 393     120.122  68.646  44.290  1.00  0.00           C
ATOM   6055  C24 POPEB 393     120.472  70.076  43.850  1.00  0.00           C
ATOM   6058  C25 POPEB 393     121.431  70.097  42.640  1.00  0.00           C
ATOM   6061  C26 POPEB 393     120.722  69.957  41.290  1.00  0.00           C
ATOM   6064  C27 POPEB 393     121.671  69.686  40.120  1.00  0.00           C
ATOM   6067  C28 POPEB 393     120.911  69.316  38.840  1.00  0.00           C
ATOM   6070  C29 POPEB 393     121.811  68.847  37.720  1.00  0.00           C
ATOM   6072 0C21 POPEB 393     122.252  69.586  36.690  1.00  0.00           C
ATOM   6074 1C21 POPEB 393     121.991  71.057  36.460  1.00  0.00           C
ATOM   6077 2C21 POPEB 393     123.261  71.846  36.090  1.00  0.00           C
ATOM   6080 3C21 POPEB 393     123.861  71.426  34.740  1.00  0.00           C
ATOM   6083 4C21 POPEB 393     124.782  72.476  34.120  1.00  0.00           C
ATOM   6086 5C21 POPEB 393     124.012  73.656  33.500  1.00  0.00           C
ATOM   6089 6C21 POPEB 393     124.941  74.606  32.750  1.00  0.00           C
ATOM   6092 7C21 POPEB 393     124.192  75.686  31.960  1.00  0.00           C
ATOM   6095 8C21 POPEB 393     125.131  76.536  31.110  1.00  0.00           C
ATOM   6099  C33 POPEB 393     118.881  63.736  42.100  1.00  0.00           C
ATOM   6102  C34 POPEB 393     118.082  64.807  41.350  1.00  0.00           C
ATOM   6105  C35 POPEB 393     117.972  64.536  39.840  1.00  0.00           C
ATOM   6108  C36 POPEB 393     119.301  64.697  39.100  1.00  0.00           C
ATOM   6111  C37 POPEB 393     119.181  64.406  37.600  1.00  0.00           C
ATOM   6114  C38 POPEB 393     120.402  64.886  36.790  1.00  0.00           C
ATOM   6117  C39 POPEB 393     121.731  64.237  37.190  1.00  0.00           C
ATOM   6120 0C31 POPEB 393     122.841  64.606  36.200  1.00  0.00           C
ATOM   6123 1C31 POPEB 393     124.222  64.056  36.590  1.00  0.00           C
ATOM   6126 2C31 POPEB 393     125.302  64.336  35.530  1.00  0.00           C
ATOM   6129 3C31 POPEB 393     125.491  65.826  35.220  1.00  0.00           C
ATOM   6132 4C31 POPEB 393     126.552  66.067  34.140  1.00  0.00           C
ATOM   6135 5C31 POPEB 393     126.591  67.536  33.690  1.00  0.00           C
ATOM   6138 6C31 POPEB 393     127.551  67.777  32.530  1.00  0.00           C
ATOM   6142  NH3 POPEC 394      73.642  35.786  15.940  1.00  0.00           N
ATOM   6146  C12 POPEC 394      74.471  36.886  15.320  1.00  0.00           C
ATOM   6149  C11 POPEC 394      75.941  36.496  15.060  1.00  0.00           C
ATOM   6152  P   POPEC 394      78.221  37.786  14.910  1.00  0.00           P
ATOM   6153  O13 POPEC 394      78.721  36.546  15.540  1.00  0.00           O
ATOM   6154  O14 POPEC 394      78.761  38.097  13.570  1.00  0.00           O
ATOM   6155  O11 POPEC 394      78.441  39.006  15.910  1.00  0.00           O
ATOM   6156  O12 POPEC 394      76.651  37.706  14.810  1.00  0.00           O
ATOM   6157  C1  POPEC 394      78.761  38.767  17.300  1.00  0.00           C
ATOM   6160  C2  POPEC 394      77.701  39.306  18.290  1.00  0.00           C
ATOM   6162  O21 POPEC 394      78.071  38.976  19.640  1.00  0.00           O
ATOM   6163  C21 POPEC 394      78.751  39.877  20.290  1.00  0.00           C
ATOM   6164  O22 POPEC 394      79.472  40.737  19.780  1.00  0.00           O
ATOM   6165  C22 POPEC 394      78.381  39.826  21.780  1.00  0.00           C
ATOM   6168  C3  POPEC 394      76.301  38.686  17.990  1.00  0.00           C
ATOM   6171  O31 POPEC 394      75.621  38.076  19.100  1.00  0.00           O
ATOM   6172  C31 POPEC 394      75.061  38.886  19.990  1.00  0.00           C
ATOM   6173  O32 POPEC 394      75.251  40.096  20.050  1.00  0.00           O
ATOM   6174  C32 POPEC 394      74.161  38.076  20.910  1.00  0.00           C
ATOM   6177  C23 POPEC 394      79.411  40.456  22.750  1.00  0.00           C
ATOM   6180  C24 POPEC 394      78.751  40.966  24.050  1.00  0.00           C
ATOM   6183  C25 POPEC 394      79.472  40.576  25.360  1.00  0.00           C
ATOM   6186  C26 POPEC 394      78.681  39.506  26.120  1.00  0.00           C
ATOM   6189  C27 POPEC 394      79.311  39.006  27.440  1.00  0.00           C
ATOM   6192  C28 POPEC 394      78.291  38.107  28.180  1.00  0.00           C
ATOM   6195  C29 POPEC 394      78.811  37.106  29.180  1.00  0.00           C
ATOM   6197 0C21 POPEC 394      78.241  36.806  30.370  1.00  0.00           C
ATOM   6199 1C21 POPEC 394      77.011  37.426  30.990  1.00  0.00           C
ATOM   6202 2C21 POPEC 394      77.231  37.796  32.470  1.00  0.00           C
ATOM   6205 3C21 POPEC 394      78.131  39.026  32.650  1.00  0.00           C
ATOM   6208 4C21 POPEC 394      78.631  39.206  34.080  1.00  0.00           C
ATOM   6211 5C21 POPEC 394      79.651  40.346  34.200  1.00  0.00           C
ATOM   6214 6C21 POPEC 394      80.181  40.526  35.630  1.00  0.00           C
ATOM   6217 7C21 POPEC 394      81.601  41.076  35.670  1.00  0.00           C
ATOM   6220 8C21 POPEC 394      82.112  41.326  37.090  1.00  0.00           C
ATOM   6224  C33 POPEC 394      74.161  38.546  22.390  1.00  0.00           C
ATOM   6227  C34 POPEC 394      73.471  37.496  23.290  1.00  0.00           C
ATOM   6230  C35 POPEC 394      73.201  37.946  24.740  1.00  0.00           C
ATOM   6233  C36 POPEC 394      74.381  38.616  25.460  1.00  0.00           C
ATOM   6236  C37 POPEC 394      74.011  39.126  26.870  1.00  0.00           C
ATOM   6239  C38 POPEC 394      75.032  40.146  27.410  1.00  0.00           C
ATOM   6242  C39 POPEC 394      74.471  41.206  28.370  1.00  0.00           C
ATOM   6245 0C31 POPEC 394      74.102  40.696  29.770  1.00  0.00           C
ATOM   6248 1C31 POPEC 394      73.771  41.866  30.710  1.00  0.00           C
ATOM   6251 2C31 POPEC 394      73.481  41.416  32.150  1.00  0.00           C
ATOM   6254 3C31 POPEC 394      72.031  41.646  32.590  1.00  0.00           C
ATOM   6257 4C31 POPEC 394      71.741  43.116  32.940  1.00  0.00           C
ATOM   6260 5C31 POPEC 394      70.491  43.286  33.810  1.00  0.00           C
ATOM   6263 6C31 POPEC 394      70.281  44.736  34.260  1.00  0.00           C
ATOM   6267  NH3 POPED 395      63.511  57.716  16.890  1.00  0.00           N
ATOM   6271  C12 POPED 395      64.621  57.726  15.860  1.00  0.00           C
ATOM   6274  C11 POPED 395      65.551  56.506  15.940  1.00  0.00           C
ATOM   6277  P   POPED 395      68.191  56.386  15.610  1.00  0.00           P
ATOM   6278  O13 POPED 395      68.371  54.926  15.510  1.00  0.00           O
ATOM   6279  O14 POPED 395      69.161  57.276  14.930  1.00  0.00           O
ATOM   6280  O11 POPED 395      68.191  56.806  17.130  1.00  0.00           O
ATOM   6281  O12 POPED 395      66.721  56.776  15.180  1.00  0.00           O
ATOM   6282  C1  POPED 395      68.731  55.896  18.100  1.00  0.00           C
ATOM   6285  C2  POPED 395      68.241  56.286  19.520  1.00  0.00           C
ATOM   6287  O21 POPED 395      68.541  55.196  20.430  1.00  0.00           O
ATOM   6288  C21 POPED 395      68.761  55.626  21.660  1.00  0.00           C
ATOM   6289  O22 POPED 395      68.941  56.787  22.000  1.00  0.00           O
ATOM   6290  C22 POPED 395      68.761  54.466  22.640  1.00  0.00           C
ATOM   6293  C3  POPED 395      66.711  56.596  19.490  1.00  0.00           C
ATOM   6296  O31 POPED 395      66.151  57.076  20.730  1.00  0.00           O
ATOM   6297  C31 POPED 395      66.422  58.366  20.950  1.00  0.00           C
ATOM   6298  O32 POPED 395      67.291  59.006  20.390  1.00  0.00           O
ATOM   6299  C32 POPED 395      65.441  58.906  21.980  1.00  0.00           C
ATOM   6302  C23 POPED 395      68.711  55.017  24.090  1.00  0.00           C
ATOM   6305  C24 POPED 395      68.931  53.916  25.130  1.00  0.00           C
ATOM   6308  C25 POPED 395      68.611  54.396  26.560  1.00  0.00           C
ATOM   6311  C26 POPED 395      67.111  54.376  26.890  1.00  0.00           C
ATOM   6314  C27 POPED 395      66.861  54.496  28.400  1.00  0.00           C
ATOM   6317  C28 POPED 395      65.441  54.096  28.850  1.00  0.00           C
ATOM   6320  C29 POPED 395      64.521  55.276  29.020  1.00  0.00           C
ATOM   6322 0C21 POPED 395      63.391  55.316  29.750  1.00  0.00           C
ATOM   6324 1C21 POPED 395      62.731  54.196  30.510  1.00  0.00           C
ATOM   6327 2C21 POPED 395      63.491  53.546  31.680  1.00  0.00           C
ATOM   6330 3C21 POPED 395      63.971  54.506  32.780  1.00  0.00           C
ATOM   6333 4C21 POPED 395      64.771  53.786  33.880  1.00  0.00           C
ATOM   6336 5C21 POPED 395      64.981  54.606  35.160  1.00  0.00           C
ATOM   6339 6C21 POPED 395      65.901  55.826  35.030  1.00  0.00           C
ATOM   6342 7C21 POPED 395      65.791  56.796  36.220  1.00  0.00           C
ATOM   6345 8C21 POPED 395      66.291  56.246  37.560  1.00  0.00           C
ATOM   6349  C33 POPED 395      66.191  59.536  23.160  1.00  0.00           C
ATOM   6352  C34 POPED 395      66.911  58.506  24.030  1.00  0.00           C
ATOM   6355  C35 POPED 395      68.231  59.066  24.560  1.00  0.00           C
ATOM   6358  C36 POPED 395      68.011  60.086  25.680  1.00  0.00           C
ATOM   6361  C37 POPED 395      68.891  61.326  25.550  1.00  0.00           C
ATOM   6364  C38 POPED 395      68.741  62.236  26.770  1.00  0.00           C
ATOM   6367  C39 POPED 395      69.601  63.506  26.770  1.00  0.00           C
ATOM   6370 0C31 POPED 395      69.341  64.377  25.530  1.00  0.00           C
ATOM   6373 1C31 POPED 395      69.421  65.886  25.790  1.00  0.00           C
ATOM   6376 2C31 POPED 395      69.381  66.767  24.520  1.00  0.00           C
ATOM   6379 3C31 POPED 395      70.291  66.306  23.380  1.00  0.00           C
ATOM   6382 4C31 POPED 395      70.422  67.346  22.260  1.00  0.00           C
ATOM   6385 5C31 POPED 395      71.441  66.926  21.200  1.00  0.00           C
ATOM   6388 6C31 POPED 395      71.741  68.036  20.200  1.00  0.00           C
ATOM   6392  NH3 POPEE 396      60.141  38.396  17.720  1.00  0.00           N
ATOM   6396  C12 POPEE 396      58.721  37.956  17.930  1.00  0.00           C
ATOM   6399  C11 POPEE 396      58.411  36.787  17.000  1.00  0.00           C
ATOM   6402  P   POPEE 396      59.151  34.236  17.000  1.00  0.00           P
ATOM   6403  O13 POPEE 396      57.711  33.926  16.810  1.00  0.00           O
ATOM   6404  O14 POPEE 396      60.101  33.856  15.940  1.00  0.00           O
ATOM   6405  O11 POPEE 396      59.601  33.636  18.390  1.00  0.00           O
ATOM   6406  O12 POPEE 396      59.351  35.776  17.280  1.00  0.00           O
ATOM   6407  C1  POPEE 396      60.931  34.006  18.810  1.00  0.00           C
ATOM   6410  C2  POPEE 396      61.471  33.076  19.940  1.00  0.00           C
ATOM   6412  O21 POPEE 396      60.921  33.377  21.240  1.00  0.00           O
ATOM   6413  C21 POPEE 396      61.321  34.526  21.770  1.00  0.00           C
ATOM   6414  O22 POPEE 396      61.831  35.456  21.160  1.00  0.00           O
ATOM   6415  C22 POPEE 396      61.211  34.506  23.290  1.00  0.00           C
ATOM   6418  C3  POPEE 396      63.031  32.967  19.950  1.00  0.00           C
ATOM   6421  O31 POPEE 396      63.451  31.936  20.870  1.00  0.00           O
ATOM   6422  C31 POPEE 396      64.551  32.166  21.580  1.00  0.00           C
ATOM   6423  O32 POPEE 396      65.231  33.177  21.530  1.00  0.00           O
ATOM   6424  C32 POPEE 396      64.851  30.936  22.440  1.00  0.00           C
ATOM   6427  C23 POPEE 396      62.631  34.606  23.900  1.00  0.00           C
ATOM   6430  C24 POPEE 396      62.651  34.916  25.410  1.00  0.00           C
ATOM   6433  C25 POPEE 396      61.901  33.866  26.250  1.00  0.00           C
ATOM   6436  C26 POPEE 396      62.011  34.106  27.760  1.00  0.00           C
ATOM   6439  C27 POPEE 396      61.181  33.066  28.530  1.00  0.00           C
ATOM   6442  C28 POPEE 396      61.421  33.086  30.050  1.00  0.00           C
ATOM   6445  C29 POPEE 396      60.811  31.886  30.730  1.00  0.00           C
ATOM   6447 0C21 POPEE 396      59.491  31.626  30.880  1.00  0.00           C
ATOM   6449 1C21 POPEE 396      58.351  32.496  30.430  1.00  0.00           C
ATOM   6452 2C21 POPEE 396      56.961  31.906  30.770  1.00  0.00           C
ATOM   6455 3C21 POPEE 396      56.541  30.756  29.840  1.00  0.00           C
ATOM   6458 4C21 POPEE 396      55.591  31.196  28.720  1.00  0.00           C
ATOM   6461 5C21 POPEE 396      54.151  31.446  29.210  1.00  0.00           C
ATOM   6464 6C21 POPEE 396      53.221  31.946  28.100  1.00  0.00           C
ATOM   6467 7C21 POPEE 396      51.791  32.186  28.580  1.00  0.00           C
ATOM   6470 8C21 POPEE 396      50.901  32.826  27.520  1.00  0.00           C
ATOM   6474  C33 POPEE 396      65.221  31.326  23.890  1.00  0.00           C
ATOM   6477  C34 POPEE 396      65.891  30.176  24.660  1.00  0.00           C
ATOM   6480  C35 POPEE 396      66.721  30.646  25.860  1.00  0.00           C
ATOM   6483  C36 POPEE 396      65.941  31.326  26.990  1.00  0.00           C
ATOM   6486  C37 POPEE 396      65.141  30.346  27.850  1.00  0.00           C
ATOM   6489  C38 POPEE 396      64.641  30.956  29.170  1.00  0.00           C
ATOM   6492  C39 POPEE 396      65.521  30.596  30.380  1.00  0.00           C
ATOM   6495 0C31 POPEE 396      65.051  31.276  31.670  1.00  0.00           C
ATOM   6498 1C31 POPEE 396      65.681  30.676  32.940  1.00  0.00           C
ATOM   6501 2C31 POPEE 396      65.161  31.366  34.210  1.00  0.00           C
ATOM   6504 3C31 POPEE 396      65.761  30.816  35.510  1.00  0.00           C
ATOM   6507 4C31 POPEE 396      65.331  29.386  35.880  1.00  0.00           C
ATOM   6510 5C31 POPEE 396      65.571  29.086  37.370  1.00  0.00           C
ATOM   6513 6C31 POPEE 396      65.271  27.636  37.770  1.00  0.00           C
ATOM   6517  NH3 POPEF 397      14.051  81.796  10.650  1.00  0.00           N
ATOM   6521  C12 POPEF 397      13.481  80.807  11.620  1.00  0.00           C
ATOM   6524  C11 POPEF 397      13.971  79.377  11.310  1.00  0.00           C
ATOM   6527  P   POPEF 397      16.371  79.726  12.290  1.00  0.00           P
ATOM   6528  O13 POPEF 397      16.501  81.197  12.200  1.00  0.00           O
ATOM   6529  O14 POPEF 397      17.601  78.906  12.210  1.00  0.00           O
ATOM   6530  O11 POPEF 397      15.571  79.356  13.600  1.00  0.00           O
ATOM   6531  O12 POPEF 397      15.381  79.286  11.140  1.00  0.00           O
ATOM   6532  C1  POPEF 397      16.241  79.086  14.830  1.00  0.00           C
ATOM   6535  C2  POPEF 397      15.831  77.686  15.360  1.00  0.00           C
ATOM   6537  O21 POPEF 397      16.651  77.307  16.490  1.00  0.00           O
ATOM   6538  C21 POPEF 397      16.381  77.976  17.610  1.00  0.00           C
ATOM   6539  O22 POPEF 397      15.431  78.726  17.760  1.00  0.00           O
ATOM   6540  C22 POPEF 397      17.321  77.546  18.720  1.00  0.00           C
ATOM   6543  C3  POPEF 397      15.941  76.667  14.190  1.00  0.00           C
ATOM   6546  O31 POPEF 397      15.771  75.286  14.600  1.00  0.00           O
ATOM   6547  C31 POPEF 397      16.521  74.426  13.890  1.00  0.00           C
ATOM   6548  O32 POPEF 397      16.071  73.607  13.110  1.00  0.00           O
ATOM   6549  C32 POPEF 397      17.981  74.586  14.300  1.00  0.00           C
ATOM   6552  C23 POPEF 397      16.801  78.067  20.070  1.00  0.00           C
ATOM   6555  C24 POPEF 397      17.781  77.777  21.210  1.00  0.00           C
ATOM   6558  C25 POPEF 397      17.181  78.057  22.590  1.00  0.00           C
ATOM   6561  C26 POPEF 397      18.211  78.086  23.710  1.00  0.00           C
ATOM   6564  C27 POPEF 397      17.571  77.917  25.090  1.00  0.00           C
ATOM   6567  C28 POPEF 397      18.591  77.666  26.210  1.00  0.00           C
ATOM   6570  C29 POPEF 397      19.471  78.856  26.480  1.00  0.00           C
ATOM   6572 0C21 POPEF 397      19.611  79.476  27.660  1.00  0.00           C
ATOM   6574 1C21 POPEF 397      18.891  79.106  28.930  1.00  0.00           C
ATOM   6577 2C21 POPEF 397      19.451  77.847  29.630  1.00  0.00           C
ATOM   6580 3C21 POPEF 397      18.741  77.576  30.960  1.00  0.00           C
ATOM   6583 4C21 POPEF 397      18.931  76.136  31.470  1.00  0.00           C
ATOM   6586 5C21 POPEF 397      18.451  75.987  32.920  1.00  0.00           C
ATOM   6589 6C21 POPEF 397      18.751  74.606  33.520  1.00  0.00           C
ATOM   6592 7C21 POPEF 397      18.271  74.507  34.980  1.00  0.00           C
ATOM   6595 8C21 POPEF 397      18.581  73.156  35.630  1.00  0.00           C
ATOM   6599  C33 POPEF 397      18.881  75.096  13.160  1.00  0.00           C
ATOM   6602  C34 POPEF 397      19.821  76.216  13.630  1.00  0.00           C
ATOM   6605  C35 POPEF 397      20.661  75.866  14.880  1.00  0.00           C
ATOM   6608  C36 POPEF 397      21.511  77.046  15.310  1.00  0.00           C
ATOM   6611  C37 POPEF 397      21.421  77.346  16.810  1.00  0.00           C
ATOM   6614  C38 POPEF 397      22.151  78.656  17.120  1.00  0.00           C
ATOM   6617  C39 POPEF 397      22.021  79.117  18.580  1.00  0.00           C
ATOM   6620 0C31 POPEF 397      21.601  80.597  18.710  1.00  0.00           C
ATOM   6623 1C31 POPEF 397      22.801  81.496  19.040  1.00  0.00           C
ATOM   6626 2C31 POPEF 397      22.541  82.997  18.820  1.00  0.00           C
ATOM   6629 3C31 POPEF 397      21.571  83.627  19.820  1.00  0.00           C
ATOM   6632 4C31 POPEF 397      22.131  84.947  20.380  1.00  0.00           C
ATOM   6635 5C31 POPEF 397      21.131  85.787  21.180  1.00  0.00           C
ATOM   6638 6C31 POPEF 397      21.811  86.927  21.950  1.00  0.00           C
ATOM   6642  NH3 POPEG 398      32.181 104.387  14.950  1.00  0.00           N
ATOM   6646  C12 POPEG 398      32.851 103.086  15.260  1.00  0.00           C
ATOM   6649  C11 POPEG 398      33.961 102.806  14.230  1.00  0.00           C
ATOM   6652  P   POPEG 398      33.911 100.267  13.720  1.00  0.00           P
ATOM   6653  O13 POPEG 398      34.851  99.726  12.730  1.00  0.00           O
ATOM   6654  O14 POPEG 398      32.591 100.637  13.160  1.00  0.00           O
ATOM   6655  O11 POPEG 398      33.671  99.217  14.870  1.00  0.00           O
ATOM   6656  O12 POPEG 398      34.541 101.526  14.450  1.00  0.00           O
ATOM   6657  C1  POPEG 398      34.651  98.816  15.840  1.00  0.00           C
ATOM   6660  C2  POPEG 398      34.311  99.277  17.310  1.00  0.00           C
ATOM   6662  O21 POPEG 398      34.331  98.116  18.180  1.00  0.00           O
ATOM   6663  C21 POPEG 398      34.851  98.296  19.390  1.00  0.00           C
ATOM   6664  O22 POPEG 398      35.231  99.357  19.860  1.00  0.00           O
ATOM   6665  C22 POPEG 398      34.961  96.936  20.090  1.00  0.00           C
ATOM   6668  C3  POPEG 398      32.911  99.958  17.310  1.00  0.00           C
ATOM   6671  O31 POPEG 398      32.491 100.527  18.570  1.00  0.00           O
ATOM   6672  C31 POPEG 398      31.591  99.847  19.240  1.00  0.00           C
ATOM   6673  O32 POPEG 398      31.191  98.716  18.970  1.00  0.00           O
ATOM   6674  C32 POPEG 398      31.091 100.637  20.440  1.00  0.00           C
ATOM   6677  C23 POPEG 398      34.781  97.097  21.620  1.00  0.00           C
ATOM   6680  C24 POPEG 398      33.331  97.386  22.000  1.00  0.00           C
ATOM   6683  C25 POPEG 398      32.421  96.146  22.020  1.00  0.00           C
ATOM   6686  C26 POPEG 398      32.471  95.416  23.360  1.00  0.00           C
ATOM   6689  C27 POPEG 398      31.321  94.417  23.530  1.00  0.00           C
ATOM   6692  C28 POPEG 398      31.121  94.056  25.020  1.00  0.00           C
ATOM   6695  C29 POPEG 398      29.971  93.107  25.240  1.00  0.00           C
ATOM   6697 0C21 POPEG 398      29.881  92.137  26.160  1.00  0.00           C
ATOM   6699 1C21 POPEG 398      30.941  91.768  27.170  1.00  0.00           C
ATOM   6702 2C21 POPEG 398      30.711  92.367  28.560  1.00  0.00           C
ATOM   6705 3C21 POPEG 398      29.501  91.796  29.300  1.00  0.00           C
ATOM   6708 4C21 POPEG 398      29.371  92.377  30.720  1.00  0.00           C
ATOM   6711 5C21 POPEG 398      28.131  91.876  31.490  1.00  0.00           C
ATOM   6714 6C21 POPEG 398      28.251  90.426  31.980  1.00  0.00           C
ATOM   6717 7C21 POPEG 398      27.151  90.077  32.990  1.00  0.00           C
ATOM   6720 8C21 POPEG 398      27.311  88.697  33.630  1.00  0.00           C
ATOM   6724  C33 POPEG 398      29.561 100.567  20.620  1.00  0.00           C
ATOM   6727  C34 POPEG 398      29.161 100.346  22.090  1.00  0.00           C
ATOM   6730  C35 POPEG 398      27.701  99.896  22.220  1.00  0.00           C
ATOM   6733  C36 POPEG 398      27.181  99.796  23.650  1.00  0.00           C
ATOM   6736  C37 POPEG 398      25.811  99.077  23.710  1.00  0.00           C
ATOM   6739  C38 POPEG 398      25.411  98.636  25.120  1.00  0.00           C
ATOM   6742  C39 POPEG 398      24.951  99.796  26.020  1.00  0.00           C
ATOM   6745 0C31 POPEG 398      25.211  99.546  27.510  1.00  0.00           C
ATOM   6748 1C31 POPEG 398      24.751 100.716  28.370  1.00  0.00           C
ATOM   6751 2C31 POPEG 398      25.541 100.936  29.670  1.00  0.00           C
ATOM   6754 3C31 POPEG 398      25.601  99.716  30.600  1.00  0.00           C
ATOM   6757 4C31 POPEG 398      26.261 100.077  31.940  1.00  0.00           C
ATOM   6760 5C31 POPEG 398      26.801  98.856  32.700  1.00  0.00           C
ATOM   6763 6C31 POPEG 398      27.241  99.186  34.130  1.00  0.00           C
ATOM   6767  NH3 POPEH 399      96.071  67.197  14.760  1.00  0.00           N
ATOM   6771  C12 POPEH 399      95.081  66.546  13.860  1.00  0.00           C
ATOM   6774  C11 POPEH 399      93.691  66.976  14.320  1.00  0.00           C
ATOM   6777  P   POPEH 399      93.431  65.517  16.490  1.00  0.00           P
ATOM   6778  O13 POPEH 399      93.061  64.426  15.580  1.00  0.00           O
ATOM   6779  O14 POPEH 399      94.581  65.216  17.370  1.00  0.00           O
ATOM   6780  O11 POPEH 399      92.191  65.896  17.410  1.00  0.00           O
ATOM   6781  O12 POPEH 399      93.632  66.886  15.740  1.00  0.00           O
ATOM   6782  C1  POPEH 399      92.422  66.746  18.540  1.00  0.00           C
ATOM   6785  C2  POPEH 399      91.891  66.086  19.810  1.00  0.00           C
ATOM   6787  O21 POPEH 399      92.431  66.796  20.930  1.00  0.00           O
ATOM   6788  C21 POPEH 399      91.531  67.307  21.730  1.00  0.00           C
ATOM   6789  O22 POPEH 399      90.381  67.566  21.470  1.00  0.00           O
ATOM   6790  C22 POPEH 399      92.161  67.366  23.130  1.00  0.00           C
ATOM   6793  C3  POPEH 399      92.441  64.636  19.900  1.00  0.00           C
ATOM   6796  O31 POPEH 399      91.901  63.906  21.030  1.00  0.00           O
ATOM   6797  C31 POPEH 399      92.651  63.886  22.130  1.00  0.00           C
ATOM   6798  O32 POPEH 399      93.791  64.296  22.210  1.00  0.00           O
ATOM   6799  C32 POPEH 399      91.851  63.266  23.260  1.00  0.00           C
ATOM   6802  C23 POPEH 399      91.191  67.816  24.240  1.00  0.00           C
ATOM   6805  C24 POPEH 399      91.501  67.096  25.550  1.00  0.00           C
ATOM   6808  C25 POPEH 399      91.011  67.856  26.780  1.00  0.00           C
ATOM   6811  C26 POPEH 399      91.111  66.987  28.040  1.00  0.00           C
ATOM   6814  C27 POPEH 399      90.811  67.766  29.330  1.00  0.00           C
ATOM   6817  C28 POPEH 399      91.102  66.956  30.600  1.00  0.00           C
ATOM   6820  C29 POPEH 399      92.591  66.767  30.770  1.00  0.00           C
ATOM   6822 0C21 POPEH 399      93.271  66.627  31.920  1.00  0.00           C
ATOM   6824 1C21 POPEH 399      92.711  66.516  33.320  1.00  0.00           C
ATOM   6827 2C21 POPEH 399      93.331  65.306  34.050  1.00  0.00           C
ATOM   6830 3C21 POPEH 399      94.831  65.436  34.330  1.00  0.00           C
ATOM   6833 4C21 POPEH 399      95.431  64.117  34.840  1.00  0.00           C
ATOM   6836 5C21 POPEH 399      96.962  64.136  34.860  1.00  0.00           C
ATOM   6839 6C21 POPEH 399      97.541  62.786  35.280  1.00  0.00           C
ATOM   6842 7C21 POPEH 399      99.041  62.896  35.580  1.00  0.00           C
ATOM   6845 8C21 POPEH 399      99.731  61.546  35.790  1.00  0.00           C
ATOM   6849  C33 POPEH 399      92.591  63.366  24.610  1.00  0.00           C
ATOM   6852  C34 POPEH 399      91.692  62.906  25.770  1.00  0.00           C
ATOM   6855  C35 POPEH 399      92.282  63.186  27.150  1.00  0.00           C
ATOM   6858  C36 POPEH 399      91.601  62.377  28.260  1.00  0.00           C
ATOM   6861  C37 POPEH 399      92.291  62.496  29.630  1.00  0.00           C
ATOM   6864  C38 POPEH 399      91.722  61.486  30.640  1.00  0.00           C
ATOM   6867  C39 POPEH 399      90.472  61.987  31.390  1.00  0.00           C
ATOM   6870 0C31 POPEH 399      90.791  62.546  32.780  1.00  0.00           C
ATOM   6873 1C31 POPEH 399      89.561  62.686  33.680  1.00  0.00           C
ATOM   6876 2C31 POPEH 399      89.892  63.336  35.030  1.00  0.00           C
ATOM   6879 3C31 POPEH 399      88.811  63.156  36.130  1.00  0.00           C
ATOM   6882 4C31 POPEH 399      87.741  64.267  36.150  1.00  0.00           C
ATOM   6885 5C31 POPEH 399      86.501  63.946  35.320  1.00  0.00           C
ATOM   6888 6C31 POPEH 399      85.521  65.126  35.200  1.00  0.00           C
ATOM   6892  NH3 POPEI 400      42.651 104.667  17.500  1.00  0.00           N
ATOM   6896  C12 POPEI 400      43.221 103.287  17.360  1.00  0.00           C
ATOM   6899  C11 POPEI 400      42.501 102.286  18.260  1.00  0.00           C
ATOM   6902  P   POPEI 400      42.701  99.796  17.370  1.00  0.00           P
ATOM   6903  O13 POPEI 400      41.421 100.176  16.740  1.00  0.00           O
ATOM   6904  O14 POPEI 400      43.791  99.347  16.470  1.00  0.00           O
ATOM   6905  O11 POPEI 400      42.431  98.716  18.510  1.00  0.00           O
ATOM   6906  O12 POPEI 400      43.201 101.036  18.200  1.00  0.00           O
ATOM   6907  C1  POPEI 400      41.121  98.247  18.850  1.00  0.00           C
ATOM   6910  C2  POPEI 400      40.841  98.307  20.390  1.00  0.00           C
ATOM   6912  O21 POPEI 400      39.661  97.526  20.720  1.00  0.00           O
ATOM   6913  C21 POPEI 400      39.681  96.957  21.930  1.00  0.00           C
ATOM   6914  O22 POPEI 400      40.651  96.857  22.650  1.00  0.00           O
ATOM   6915  C22 POPEI 400      38.291  96.507  22.360  1.00  0.00           C
ATOM   6918  C3  POPEI 400      40.651  99.767  20.870  1.00  0.00           C
ATOM   6921  O31 POPEI 400      40.401  99.786  22.290  1.00  0.00           O
ATOM   6922  C31 POPEI 400      39.691 100.826  22.710  1.00  0.00           C
ATOM   6923  O32 POPEI 400      39.471 101.826  22.060  1.00  0.00           O
ATOM   6924  C32 POPEI 400      39.231 100.576  24.140  1.00  0.00           C
ATOM   6927  C23 POPEI 400      38.261  96.136  23.870  1.00  0.00           C
ATOM   6930  C24 POPEI 400      36.861  96.286  24.490  1.00  0.00           C
ATOM   6933  C25 POPEI 400      36.881  96.257  26.030  1.00  0.00           C
ATOM   6936  C26 POPEI 400      35.511  96.546  26.650  1.00  0.00           C
ATOM   6939  C27 POPEI 400      35.451  96.117  28.120  1.00  0.00           C
ATOM   6942  C28 POPEI 400      34.101  96.386  28.810  1.00  0.00           C
ATOM   6945  C29 POPEI 400      34.081  95.686  30.140  1.00  0.00           C
ATOM   6947 0C21 POPEI 400      33.571  96.117  31.310  1.00  0.00           C
ATOM   6949 1C21 POPEI 400      32.811  97.386  31.570  1.00  0.00           C
ATOM   6952 2C21 POPEI 400      31.651  97.146  32.560  1.00  0.00           C
ATOM   6955 3C21 POPEI 400      32.061  96.817  34.010  1.00  0.00           C
ATOM   6958 4C21 POPEI 400      32.941  97.897  34.680  1.00  0.00           C
ATOM   6961 5C21 POPEI 400      33.191  97.656  36.180  1.00  0.00           C
ATOM   6964 6C21 POPEI 400      31.951  97.767  37.080  1.00  0.00           C
ATOM   6967 7C21 POPEI 400      31.401  99.196  37.200  1.00  0.00           C
ATOM   6970 8C21 POPEI 400      30.061  99.287  37.950  1.00  0.00           C
ATOM   6974  C33 POPEI 400      37.801 101.046  24.500  1.00  0.00           C
ATOM   6977  C34 POPEI 400      37.631 100.936  26.020  1.00  0.00           C
ATOM   6980  C35 POPEI 400      36.291 101.406  26.580  1.00  0.00           C
ATOM   6983  C36 POPEI 400      35.061 100.847  25.870  1.00  0.00           C
ATOM   6986  C37 POPEI 400      33.781 101.067  26.690  1.00  0.00           C
ATOM   6989  C38 POPEI 400      32.531 100.607  25.950  1.00  0.00           C
ATOM   6992  C39 POPEI 400      31.231 100.896  26.720  1.00  0.00           C
ATOM   6995 0C31 POPEI 400      31.011  99.926  27.890  1.00  0.00           C
ATOM   6998 1C31 POPEI 400      29.621 100.106  28.510  1.00  0.00           C
ATOM   7001 2C31 POPEI 400      29.421  99.268  29.790  1.00  0.00           C
ATOM   7004 3C31 POPEI 400      29.541  97.757  29.590  1.00  0.00           C
ATOM   7007 4C31 POPEI 400      28.601  97.197  28.520  1.00  0.00           C
ATOM   7010 5C31 POPEI 400      28.721  95.677  28.430  1.00  0.00           C
ATOM   7013 6C31 POPEI 400      27.861  95.077  27.330  1.00  0.00           C
ATOM   7017  NH3 POPEJ 401      70.101 129.270  56.790  1.00  0.00           N
ATOM   7021  C12 POPEJ 401      70.861 128.079  56.290  1.00  0.00           C
ATOM   7024  C11 POPEJ 401      70.521 126.869  57.160  1.00  0.00           C
ATOM   7027  P   POPEJ 401      68.351 126.850  58.610  1.00  0.00           P
ATOM   7028  O13 POPEJ 401      68.531 128.230  59.110  1.00  0.00           O
ATOM   7029  O14 POPEJ 401      68.831 125.719  59.420  1.00  0.00           O
ATOM   7030  O11 POPEJ 401      66.841 126.579  58.220  1.00  0.00           O
ATOM   7031  O12 POPEJ 401      69.102 126.710  57.230  1.00  0.00           O
ATOM   7032  C1  POPEJ 401      66.271 127.369  57.180  1.00  0.00           C
ATOM   7035  C2  POPEJ 401      66.511 126.719  55.790  1.00  0.00           C
ATOM   7037  O21 POPEJ 401      67.041 127.680  54.860  1.00  0.00           O
ATOM   7038  C21 POPEJ 401      66.301 128.079  53.860  1.00  0.00           C
ATOM   7039  O22 POPEJ 401      65.111 128.370  53.910  1.00  0.00           O
ATOM   7040  C22 POPEJ 401      67.191 128.079  52.610  1.00  0.00           C
ATOM   7043  C3  POPEJ 401      65.291 125.849  55.330  1.00  0.00           C
ATOM   7046  O31 POPEJ 401      65.401 125.329  54.000  1.00  0.00           O
ATOM   7047  C31 POPEJ 401      66.251 124.329  53.830  1.00  0.00           C
ATOM   7048  O32 POPEJ 401      67.131 123.979  54.600  1.00  0.00           O
ATOM   7049  C32 POPEJ 401      65.941 123.660  52.500  1.00  0.00           C
ATOM   7052  C23 POPEJ 401      66.431 128.020  51.260  1.00  0.00           C
ATOM   7055  C24 POPEJ 401      67.411 128.329  50.110  1.00  0.00           C
ATOM   7058  C25 POPEJ 401      66.801 128.370  48.700  1.00  0.00           C
ATOM   7061  C26 POPEJ 401      67.871 128.770  47.680  1.00  0.00           C
ATOM   7064  C27 POPEJ 401      67.341 128.930  46.250  1.00  0.00           C
ATOM   7067  C28 POPEJ 401      68.401 129.399  45.240  1.00  0.00           C
ATOM   7070  C29 POPEJ 401      69.481 128.359  45.030  1.00  0.00           C
ATOM   7072 0C21 POPEJ 401      69.791 127.769  43.870  1.00  0.00           C
ATOM   7074 1C21 POPEJ 401      69.161 128.049  42.530  1.00  0.00           C
ATOM   7077 2C21 POPEJ 401      69.841 127.249  41.400  1.00  0.00           C
ATOM   7080 3C21 POPEJ 401      69.411 125.779  41.330  1.00  0.00           C
ATOM   7083 4C21 POPEJ 401      70.501 124.849  40.790  1.00  0.00           C
ATOM   7086 5C21 POPEJ 401      71.061 125.249  39.410  1.00  0.00           C
ATOM   7089 6C21 POPEJ 401      72.221 124.340  38.990  1.00  0.00           C
ATOM   7092 7C21 POPEJ 401      72.801 124.689  37.620  1.00  0.00           C
ATOM   7095 8C21 POPEJ 401      73.981 123.820  37.190  1.00  0.00           C
ATOM   7099  C33 POPEJ 401      66.931 124.030  51.390  1.00  0.00           C
ATOM   7102  C34 POPEJ 401      66.211 123.979  50.040  1.00  0.00           C
ATOM   7105  C35 POPEJ 401      67.081 124.380  48.850  1.00  0.00           C
ATOM   7108  C36 POPEJ 401      66.201 124.429  47.610  1.00  0.00           C
ATOM   7111  C37 POPEJ 401      66.991 124.569  46.310  1.00  0.00           C
ATOM   7114  C38 POPEJ 401      66.131 124.149  45.130  1.00  0.00           C
ATOM   7117  C39 POPEJ 401      66.891 124.049  43.820  1.00  0.00           C
ATOM   7120 0C31 POPEJ 401      66.081 123.240  42.810  1.00  0.00           C
ATOM   7123 1C31 POPEJ 401      66.711 123.230  41.420  1.00  0.00           C
ATOM   7126 2C31 POPEJ 401      66.361 121.939  40.670  1.00  0.00           C
ATOM   7129 3C31 POPEJ 401      66.561 122.029  39.150  1.00  0.00           C
ATOM   7132 4C31 POPEJ 401      67.991 122.410  38.730  1.00  0.00           C
ATOM   7135 5C31 POPEJ 401      68.171 122.309  37.210  1.00  0.00           C
ATOM   7138 6C31 POPEJ 401      69.551 122.719  36.710  1.00  0.00           C
ATOM   7142  NH3 POPEK 402     111.711   7.496  11.470  1.00  0.00           N
ATOM   7146  C12 POPEK 402     112.191   8.916  11.350  1.00  0.00           C
ATOM   7149  C11 POPEK 402     111.032   9.896  11.540  1.00  0.00           C
ATOM   7152  P   POPEK 402     110.271  12.296  11.260  1.00  0.00           P
ATOM   7153  O13 POPEK 402     110.601  13.496  10.450  1.00  0.00           O
ATOM   7154  O14 POPEK 402     108.922  11.706  11.090  1.00  0.00           O
ATOM   7155  O11 POPEK 402     110.461  12.626  12.790  1.00  0.00           O
ATOM   7156  O12 POPEK 402     111.391  11.186  11.060  1.00  0.00           O
ATOM   7157  C1  POPEK 402     109.321  13.176  13.480  1.00  0.00           C
ATOM   7160  C2  POPEK 402     109.791  14.096  14.630  1.00  0.00           C
ATOM   7162  O21 POPEK 402     110.122  13.236  15.730  1.00  0.00           O
ATOM   7163  C21 POPEK 402     111.251  13.506  16.350  1.00  0.00           C
ATOM   7164  O22 POPEK 402     112.032  14.396  16.070  1.00  0.00           O
ATOM   7165  C22 POPEK 402     111.412  12.536  17.520  1.00  0.00           C
ATOM   7168  C3  POPEK 402     108.661  15.076  15.060  1.00  0.00           C
ATOM   7171  O31 POPEK 402     109.161  16.316  15.610  1.00  0.00           O
ATOM   7172  C31 POPEK 402     109.161  16.436  16.940  1.00  0.00           C
ATOM   7173  O32 POPEK 402     109.012  15.526  17.720  1.00  0.00           O
ATOM   7174  C32 POPEK 402     109.271  17.906  17.320  1.00  0.00           C
ATOM   7177  C23 POPEK 402     112.331  13.146  18.600  1.00  0.00           C
ATOM   7180  C24 POPEK 402     112.252  12.406  19.940  1.00  0.00           C
ATOM   7183  C25 POPEK 402     112.911  13.206  21.070  1.00  0.00           C
ATOM   7186  C26 POPEK 402     111.941  14.196  21.720  1.00  0.00           C
ATOM   7189  C27 POPEK 402     112.601  15.106  22.760  1.00  0.00           C
ATOM   7192  C28 POPEK 402     111.582  16.046  23.440  1.00  0.00           C
ATOM   7195  C29 POPEK 402     112.212  16.966  24.450  1.00  0.00           C
ATOM   7197 0C21 POPEK 402     111.661  17.416  25.590  1.00  0.00           C
ATOM   7199 1C21 POPEK 402     110.271  17.106  26.110  1.00  0.00           C
ATOM   7202 2C21 POPEK 402     110.321  16.766  27.610  1.00  0.00           C
ATOM   7205 3C21 POPEK 402     108.961  16.326  28.160  1.00  0.00           C
ATOM   7208 4C21 POPEK 402     109.012  16.056  29.680  1.00  0.00           C
ATOM   7211 5C21 POPEK 402     107.741  15.376  30.190  1.00  0.00           C
ATOM   7214 6C21 POPEK 402     107.591  15.416  31.720  1.00  0.00           C
ATOM   7217 7C21 POPEK 402     106.891  14.176  32.290  1.00  0.00           C
ATOM   7220 8C21 POPEK 402     106.541  14.276  33.780  1.00  0.00           C
ATOM   7224  C33 POPEK 402     110.311  18.116  18.450  1.00  0.00           C
ATOM   7227  C34 POPEK 402     109.712  18.266  19.870  1.00  0.00           C
ATOM   7230  C35 POPEK 402     108.741  19.456  20.000  1.00  0.00           C
ATOM   7233  C36 POPEK 402     108.711  20.106  21.390  1.00  0.00           C
ATOM   7236  C37 POPEK 402     108.112  21.516  21.360  1.00  0.00           C
ATOM   7239  C38 POPEK 402     108.502  22.416  22.550  1.00  0.00           C
ATOM   7242  C39 POPEK 402     107.681  22.186  23.820  1.00  0.00           C
ATOM   7245 0C31 POPEK 402     107.711  23.406  24.750  1.00  0.00           C
ATOM   7248 1C31 POPEK 402     106.951  23.226  26.070  1.00  0.00           C
ATOM   7251 2C31 POPEK 402     107.441  24.146  27.200  1.00  0.00           C
ATOM   7254 3C31 POPEK 402     107.291  25.656  26.930  1.00  0.00           C
ATOM   7257 4C31 POPEK 402     108.001  26.476  28.020  1.00  0.00           C
ATOM   7260 5C31 POPEK 402     107.991  27.986  27.770  1.00  0.00           C
ATOM   7263 6C31 POPEK 402     108.801  28.746  28.820  1.00  0.00           C
ATOM   7267  NH3 POPEL 403      79.691 110.647  17.380  1.00  0.00           N
ATOM   7271  C12 POPEL 403      79.951 109.966  16.070  1.00  0.00           C
ATOM   7274  C11 POPEL 403      80.582 108.576  16.240  1.00  0.00           C
ATOM   7277  P   POPEL 403      80.981 106.456  14.630  1.00  0.00           P
ATOM   7278  O13 POPEL 403      80.381 106.046  13.340  1.00  0.00           O
ATOM   7279  O14 POPEL 403      82.451 106.526  14.720  1.00  0.00           O
ATOM   7280  O11 POPEL 403      80.451 105.497  15.790  1.00  0.00           O
ATOM   7281  O12 POPEL 403      80.411 107.878  15.020  1.00  0.00           O
ATOM   7282  C1  POPEL 403      81.172 105.316  17.010  1.00  0.00           C
ATOM   7285  C2  POPEL 403      80.192 105.117  18.200  1.00  0.00           C
ATOM   7287  O21 POPEL 403      80.901 105.227  19.450  1.00  0.00           O
ATOM   7288  C21 POPEL 403      80.281 105.927  20.390  1.00  0.00           C
ATOM   7289  O22 POPEL 403      79.341 106.666  20.220  1.00  0.00           O
ATOM   7290  C22 POPEL 403      80.962 105.667  21.740  1.00  0.00           C
ATOM   7293  C3  POPEL 403      79.521 103.716  18.120  1.00  0.00           C
ATOM   7296  O31 POPEL 403      78.681 103.457  19.280  1.00  0.00           O
ATOM   7297  C31 POPEL 403      78.401 102.156  19.400  1.00  0.00           C
ATOM   7298  O32 POPEL 403      78.731 101.297  18.610  1.00  0.00           O
ATOM   7299  C32 POPEL 403      77.661 101.917  20.720  1.00  0.00           C
ATOM   7302  C23 POPEL 403      79.991 105.906  22.920  1.00  0.00           C
ATOM   7305  C24 POPEL 403      80.641 105.726  24.290  1.00  0.00           C
ATOM   7308  C25 POPEL 403      79.801 106.257  25.480  1.00  0.00           C
ATOM   7311  C26 POPEL 403      78.461 105.546  25.660  1.00  0.00           C
ATOM   7314  C27 POPEL 403      77.691 105.996  26.920  1.00  0.00           C
ATOM   7317  C28 POPEL 403      77.311 104.796  27.800  1.00  0.00           C
ATOM   7320  C29 POPEL 403      76.541 105.197  29.040  1.00  0.00           C
ATOM   7322 0C21 POPEL 403      76.991 105.136  30.310  1.00  0.00           C
ATOM   7324 1C21 POPEL 403      78.371 104.697  30.720  1.00  0.00           C
ATOM   7327 2C21 POPEL 403      79.401 105.807  30.450  1.00  0.00           C
ATOM   7330 3C21 POPEL 403      80.822 105.446  30.900  1.00  0.00           C
ATOM   7333 4C21 POPEL 403      81.871 106.307  30.180  1.00  0.00           C
ATOM   7336 5C21 POPEL 403      83.311 106.036  30.620  1.00  0.00           C
ATOM   7339 6C21 POPEL 403      83.642 106.517  32.040  1.00  0.00           C
ATOM   7342 7C21 POPEL 403      85.162 106.607  32.250  1.00  0.00           C
ATOM   7345 8C21 POPEL 403      85.601 107.396  33.480  1.00  0.00           C
ATOM   7349  C33 POPEL 403      77.411 100.406  20.960  1.00  0.00           C
ATOM   7352  C34 POPEL 403      76.701 100.077  22.280  1.00  0.00           C
ATOM   7355  C35 POPEL 403      77.451  98.977  23.040  1.00  0.00           C
ATOM   7358  C36 POPEL 403      76.771  98.427  24.310  1.00  0.00           C
ATOM   7361  C37 POPEL 403      77.621  97.267  24.880  1.00  0.00           C
ATOM   7364  C38 POPEL 403      77.441  97.016  26.380  1.00  0.00           C
ATOM   7367  C39 POPEL 403      76.241  96.117  26.710  1.00  0.00           C
ATOM   7370 0C31 POPEL 403      76.151  95.726  28.190  1.00  0.00           C
ATOM   7373 1C31 POPEL 403      74.831  95.007  28.490  1.00  0.00           C
ATOM   7376 2C31 POPEL 403      74.941  93.906  29.550  1.00  0.00           C
ATOM   7379 3C31 POPEL 403      75.771  92.697  29.080  1.00  0.00           C
ATOM   7382 4C31 POPEL 403      75.071  91.356  29.370  1.00  0.00           C
ATOM   7385 5C31 POPEL 403      75.821  90.136  28.800  1.00  0.00           C
ATOM   7388 6C31 POPEL 403      75.041  88.837  28.970  1.00  0.00           C
ATOM   7392  NH3 POPEM 404      32.331 118.727  15.450  1.00  0.00           N
ATOM   7396  C12 POPEM 404      31.181 119.216  14.580  1.00  0.00           C
ATOM   7399  C11 POPEM 404      29.811 119.176  15.260  1.00  0.00           C
ATOM   7402  P   POPEM 404      27.421 120.099  14.680  1.00  0.00           P
ATOM   7403  O13 POPEM 404      27.601 121.489  15.130  1.00  0.00           O
ATOM   7404  O14 POPEM 404      26.471 119.966  13.560  1.00  0.00           O
ATOM   7405  O11 POPEM 404      27.041 119.226  15.940  1.00  0.00           O
ATOM   7406  O12 POPEM 404      28.831 119.506  14.270  1.00  0.00           O
ATOM   7407  C1  POPEM 404      25.811 118.546  16.140  1.00  0.00           C
ATOM   7410  C2  POPEM 404      25.141 118.906  17.500  1.00  0.00           C
ATOM   7412  O21 POPEM 404      24.591 120.229  17.360  1.00  0.00           O
ATOM   7413  C21 POPEM 404      23.681 120.529  18.260  1.00  0.00           C
ATOM   7414  O22 POPEM 404      23.041 119.736  18.930  1.00  0.00           O
ATOM   7415  C22 POPEM 404      23.581 122.049  18.380  1.00  0.00           C
ATOM   7418  C3  POPEM 404      26.141 118.816  18.720  1.00  0.00           C
ATOM   7421  O31 POPEM 404      25.611 119.277  19.990  1.00  0.00           O
ATOM   7422  C31 POPEM 404      24.961 118.396  20.740  1.00  0.00           C
ATOM   7423  O32 POPEM 404      24.851 117.206  20.500  1.00  0.00           O
ATOM   7424  C32 POPEM 404      24.401 119.107  21.980  1.00  0.00           C
ATOM   7427  C23 POPEM 404      22.271 122.479  19.080  1.00  0.00           C
ATOM   7430  C24 POPEM 404      22.441 123.719  19.960  1.00  0.00           C
ATOM   7433  C25 POPEM 404      21.251 123.829  20.920  1.00  0.00           C
ATOM   7436  C26 POPEM 404      21.171 125.189  21.600  1.00  0.00           C
ATOM   7439  C27 POPEM 404      20.061 125.239  22.660  1.00  0.00           C
ATOM   7442  C28 POPEM 404      19.841 126.679  23.160  1.00  0.00           C
ATOM   7445  C29 POPEM 404      18.741 126.779  24.170  1.00  0.00           C
ATOM   7447 0C21 POPEM 404      18.291 127.929  24.690  1.00  0.00           C
ATOM   7449 1C21 POPEM 404      18.811 129.310  24.380  1.00  0.00           C
ATOM   7452 2C21 POPEM 404      18.491 129.849  22.960  1.00  0.00           C
ATOM   7455 3C21 POPEM 404      17.071 129.520  22.450  1.00  0.00           C
ATOM   7458 4C21 POPEM 404      16.671 130.359  21.230  1.00  0.00           C
ATOM   7461 5C21 POPEM 404      15.881 129.559  20.190  1.00  0.00           C
ATOM   7464 6C21 POPEM 404      15.381 130.419  19.010  1.00  0.00           C
ATOM   7467 7C21 POPEM 404      14.401 129.669  18.110  1.00  0.00           C
ATOM   7470 8C21 POPEM 404      14.281 130.239  16.690  1.00  0.00           C
ATOM   7474  C33 POPEM 404      23.861 118.146  23.050  1.00  0.00           C
ATOM   7477  C34 POPEM 404      23.131 118.856  24.200  1.00  0.00           C
ATOM   7480  C35 POPEM 404      22.311 117.846  25.020  1.00  0.00           C
ATOM   7483  C36 POPEM 404      21.871 118.346  26.400  1.00  0.00           C
ATOM   7486  C37 POPEM 404      20.871 117.367  27.060  1.00  0.00           C
ATOM   7489  C38 POPEM 404      19.521 118.007  27.450  1.00  0.00           C
ATOM   7492  C39 POPEM 404      19.611 119.056  28.570  1.00  0.00           C
ATOM   7495 0C31 POPEM 404      19.901 118.447  29.950  1.00  0.00           C
ATOM   7498 1C31 POPEM 404      20.241 119.496  31.020  1.00  0.00           C
ATOM   7501 2C31 POPEM 404      20.531 118.856  32.380  1.00  0.00           C
ATOM   7504 3C31 POPEM 404      21.321 119.746  33.350  1.00  0.00           C
ATOM   7507 4C31 POPEM 404      20.541 120.959  33.880  1.00  0.00           C
ATOM   7510 5C31 POPEM 404      21.291 121.710  34.990  1.00  0.00           C
ATOM   7513 6C31 POPEM 404      20.571 122.949  35.500  1.00  0.00           C
ATOM   7517  NH3 POPEN 405      10.351  41.636  52.800  1.00  0.00           N
ATOM   7521  C12 POPEN 405       9.431  42.666  53.370  1.00  0.00           C
ATOM   7524  C11 POPEN 405      10.171  43.986  53.670  1.00  0.00           C
ATOM   7527  P   POPEN 405      12.701  43.856  54.470  1.00  0.00           P
ATOM   7528  O13 POPEN 405      13.261  44.836  55.420  1.00  0.00           O
ATOM   7529  O14 POPEN 405      13.281  42.496  54.520  1.00  0.00           O
ATOM   7530  O11 POPEN 405      12.861  44.446  53.020  1.00  0.00           O
ATOM   7531  O12 POPEN 405      11.151  43.776  54.690  1.00  0.00           O
ATOM   7532  C1  POPEN 405      13.951  44.056  52.170  1.00  0.00           C
ATOM   7535  C2  POPEN 405      13.721  44.586  50.730  1.00  0.00           C
ATOM   7537  O21 POPEN 405      14.161  43.656  49.730  1.00  0.00           O
ATOM   7538  C21 POPEN 405      15.461  43.427  49.690  1.00  0.00           C
ATOM   7539  O22 POPEN 405      16.311  43.926  50.410  1.00  0.00           O
ATOM   7540  C22 POPEN 405      15.741  42.377  48.630  1.00  0.00           C
ATOM   7543  C3  POPEN 405      14.201  46.046  50.460  1.00  0.00           C
ATOM   7546  O31 POPEN 405      13.831  46.436  49.130  1.00  0.00           O
ATOM   7547  C31 POPEN 405      14.631  47.206  48.420  1.00  0.00           C
ATOM   7548  O32 POPEN 405      15.731  47.606  48.760  1.00  0.00           O
ATOM   7549  C32 POPEN 405      13.851  47.626  47.170  1.00  0.00           C
ATOM   7552  C23 POPEN 405      17.241  42.036  48.570  1.00  0.00           C
ATOM   7555  C24 POPEN 405      17.601  41.096  47.420  1.00  0.00           C
ATOM   7558  C25 POPEN 405      17.511  41.756  46.040  1.00  0.00           C
ATOM   7561  C26 POPEN 405      18.211  40.927  44.950  1.00  0.00           C
ATOM   7564  C27 POPEN 405      18.451  41.726  43.660  1.00  0.00           C
ATOM   7567  C28 POPEN 405      19.361  40.996  42.650  1.00  0.00           C
ATOM   7570  C29 POPEN 405      18.681  39.836  41.980  1.00  0.00           C
ATOM   7572 0C21 POPEN 405      19.201  39.076  41.000  1.00  0.00           C
ATOM   7574 1C21 POPEN 405      20.581  39.196  40.410  1.00  0.00           C
ATOM   7577 2C21 POPEN 405      21.361  37.886  40.630  1.00  0.00           C
ATOM   7580 3C21 POPEN 405      22.831  37.946  40.170  1.00  0.00           C
ATOM   7583 4C21 POPEN 405      23.471  36.546  40.070  1.00  0.00           C
ATOM   7586 5C21 POPEN 405      23.581  35.807  41.410  1.00  0.00           C
ATOM   7589 6C21 POPEN 405      23.751  34.287  41.250  1.00  0.00           C
ATOM   7592 7C21 POPEN 405      23.311  33.496  42.490  1.00  0.00           C
ATOM   7595 8C21 POPEN 405      23.091  31.996  42.230  1.00  0.00           C
ATOM   7599  C33 POPEN 405      14.691  47.676  45.870  1.00  0.00           C
ATOM   7602  C34 POPEN 405      14.161  48.767  44.920  1.00  0.00           C
ATOM   7605  C35 POPEN 405      14.481  48.486  43.450  1.00  0.00           C
ATOM   7608  C36 POPEN 405      13.811  49.466  42.480  1.00  0.00           C
ATOM   7611  C37 POPEN 405      14.531  50.816  42.380  1.00  0.00           C
ATOM   7614  C38 POPEN 405      13.871  51.746  41.350  1.00  0.00           C
ATOM   7617  C39 POPEN 405      14.211  51.366  39.900  1.00  0.00           C
ATOM   7620 0C31 POPEN 405      13.261  52.006  38.880  1.00  0.00           C
ATOM   7623 1C31 POPEN 405      13.671  51.646  37.450  1.00  0.00           C
ATOM   7626 2C31 POPEN 405      12.691  52.186  36.410  1.00  0.00           C
ATOM   7629 3C31 POPEN 405      13.051  51.736  34.990  1.00  0.00           C
ATOM   7632 4C31 POPEN 405      14.431  52.236  34.540  1.00  0.00           C
ATOM   7635 5C31 POPEN 405      14.741  51.857  33.100  1.00  0.00           C
ATOM   7638 6C31 POPEN 405      16.111  52.356  32.640  1.00  0.00           C
ATOM   7642  NH3 POPEO 406      68.881  73.456  59.210  1.00  0.00           N
ATOM   7646  C12 POPEO 406      69.981  73.026  58.240  1.00  0.00           C
ATOM   7649  C11 POPEO 406      71.221  73.966  58.200  1.00  0.00           C
ATOM   7652  P   POPEO 406      73.821  73.666  57.450  1.00  0.00           P
ATOM   7653  O13 POPEO 406      74.311  74.496  58.560  1.00  0.00           O
ATOM   7654  O14 POPEO 406      74.631  72.506  57.090  1.00  0.00           O
ATOM   7655  O11 POPEO 406      73.821  74.636  56.200  1.00  0.00           O
ATOM   7656  O12 POPEO 406      72.291  73.286  57.540  1.00  0.00           O
ATOM   7657  C1  POPEO 406      73.211  74.127  55.000  1.00  0.00           C
ATOM   7660  C2  POPEO 406      74.211  73.526  53.950  1.00  0.00           C
ATOM   7662  O21 POPEO 406      73.611  73.686  52.660  1.00  0.00           O
ATOM   7663  C21 POPEO 406      72.481  73.026  52.430  1.00  0.00           C
ATOM   7664  O22 POPEO 406      71.961  72.176  53.130  1.00  0.00           O
ATOM   7665  C22 POPEO 406      71.841  73.646  51.200  1.00  0.00           C
ATOM   7668  C3  POPEO 406      74.741  72.056  54.140  1.00  0.00           C
ATOM   7671  O31 POPEO 406      75.161  71.536  52.860  1.00  0.00           O
ATOM   7672  C31 POPEO 406      75.221  70.216  52.690  1.00  0.00           C
ATOM   7673  O32 POPEO 406      75.221  69.386  53.580  1.00  0.00           O
ATOM   7674  C32 POPEO 406      75.321  69.947  51.180  1.00  0.00           C
ATOM   7677  C23 POPEO 406      72.701  73.456  49.930  1.00  0.00           C
ATOM   7680  C24 POPEO 406      72.101  74.257  48.770  1.00  0.00           C
ATOM   7683  C25 POPEO 406      72.551  73.726  47.400  1.00  0.00           C
ATOM   7686  C26 POPEO 406      71.801  74.396  46.240  1.00  0.00           C
ATOM   7689  C27 POPEO 406      71.681  73.506  44.980  1.00  0.00           C
ATOM   7692  C28 POPEO 406      72.922  73.476  44.070  1.00  0.00           C
ATOM   7695  C29 POPEO 406      74.071  72.666  44.620  1.00  0.00           C
ATOM   7697 0C21 POPEO 406      74.581  71.516  44.130  1.00  0.00           C
ATOM   7699 1C21 POPEO 406      74.151  70.796  42.880  1.00  0.00           C
ATOM   7702 2C21 POPEO 406      75.371  70.277  42.100  1.00  0.00           C
ATOM   7705 3C21 POPEO 406      74.951  69.566  40.800  1.00  0.00           C
ATOM   7708 4C21 POPEO 406      76.121  69.076  39.950  1.00  0.00           C
ATOM   7711 5C21 POPEO 406      76.991  68.017  40.650  1.00  0.00           C
ATOM   7714 6C21 POPEO 406      77.811  67.197  39.640  1.00  0.00           C
ATOM   7717 7C21 POPEO 406      78.751  66.186  40.320  1.00  0.00           C
ATOM   7720 8C21 POPEO 406      79.541  65.336  39.320  1.00  0.00           C
ATOM   7724  C33 POPEO 406      75.481  68.436  50.850  1.00  0.00           C
ATOM   7727  C34 POPEO 406      75.011  68.076  49.440  1.00  0.00           C
ATOM   7730  C35 POPEO 406      74.151  66.796  49.380  1.00  0.00           C
ATOM   7733  C36 POPEO 406      74.911  65.496  49.680  1.00  0.00           C
ATOM   7736  C37 POPEO 406      73.961  64.296  49.650  1.00  0.00           C
ATOM   7739  C38 POPEO 406      74.651  62.946  49.910  1.00  0.00           C
ATOM   7742  C39 POPEO 406      75.161  62.177  48.680  1.00  0.00           C
ATOM   7745 0C31 POPEO 406      74.102  61.996  47.590  1.00  0.00           C
ATOM   7748 1C31 POPEO 406      74.411  60.846  46.620  1.00  0.00           C
ATOM   7751 2C31 POPEO 406      73.721  61.006  45.260  1.00  0.00           C
ATOM   7754 3C31 POPEO 406      74.731  61.146  44.110  1.00  0.00           C
ATOM   7757 4C31 POPEO 406      75.311  59.807  43.650  1.00  0.00           C
ATOM   7760 5C31 POPEO 406      74.431  59.126  42.590  1.00  0.00           C
ATOM   7763 6C31 POPEO 406      75.081  57.926  41.910  1.00  0.00           C
ATOM   7767  NH3 POPEP 407     127.051 118.988  12.160  1.00  0.00           N
ATOM   7771  C12 POPEP 407     126.341 119.136  10.850  1.00  0.00           C
ATOM   7774  C11 POPEP 407     125.521 117.867  10.530  1.00  0.00           C
ATOM   7777  P   POPEP 407     123.082 118.776  10.850  1.00  0.00           P
ATOM   7778  O13 POPEP 407     123.051 120.239  10.650  1.00  0.00           O
ATOM   7779  O14 POPEP 407     121.821 118.007  10.650  1.00  0.00           O
ATOM   7780  O11 POPEP 407     123.581 118.526  12.320  1.00  0.00           O
ATOM   7781  O12 POPEP 407     124.251 118.176   9.950  1.00  0.00           O
ATOM   7782  C1  POPEP 407     122.561 118.476  13.310  1.00  0.00           C
ATOM   7785  C2  POPEP 407     123.191 118.937  14.610  1.00  0.00           C
ATOM   7787  O21 POPEP 407     122.231 118.736  15.650  1.00  0.00           O
ATOM   7788  C21 POPEP 407     122.581 118.366  16.880  1.00  0.00           C
ATOM   7789  O22 POPEP 407     121.821 118.436  17.840  1.00  0.00           O
ATOM   7790  C22 POPEP 407     124.001 117.786  16.980  1.00  0.00           C
ATOM   7793  C3  POPEP 407     123.561 120.429  14.510  1.00  0.00           C
ATOM   7796  O31 POPEP 407     124.341 120.849  15.640  1.00  0.00           O
ATOM   7797  C31 POPEP 407     125.651 120.751  15.470  1.00  0.00           C
ATOM   7798  O32 POPEP 407     126.201 120.199  14.530  1.00  0.00           O
ATOM   7799  C32 POPEP 407     126.351 121.419  16.650  1.00  0.00           C
ATOM   7802  C23 POPEP 407     124.341 117.276  18.390  1.00  0.00           C
ATOM   7805  C24 POPEP 407     125.852 117.066  18.580  1.00  0.00           C
ATOM   7808  C25 POPEP 407     126.251 116.876  20.050  1.00  0.00           C
ATOM   7811  C26 POPEP 407     126.041 118.146  20.900  1.00  0.00           C
ATOM   7814  C27 POPEP 407     126.261 117.896  22.390  1.00  0.00           C
ATOM   7817  C28 POPEP 407     125.542 118.946  23.260  1.00  0.00           C
ATOM   7820  C29 POPEP 407     125.442 118.476  24.680  1.00  0.00           C
ATOM   7822 0C21 POPEP 407     125.682 119.186  25.790  1.00  0.00           C
ATOM   7824 1C21 POPEP 407     126.041 120.649  25.870  1.00  0.00           C
ATOM   7827 2C21 POPEP 407     125.262 121.339  27.010  1.00  0.00           C
ATOM   7830 3C21 POPEP 407     123.831 121.679  26.590  1.00  0.00           C
ATOM   7833 4C21 POPEP 407     122.841 121.770  27.760  1.00  0.00           C
ATOM   7836 5C21 POPEP 407     121.431 121.299  27.350  1.00  0.00           C
ATOM   7839 6C21 POPEP 407     120.582 120.880  28.550  1.00  0.00           C
ATOM   7842 7C21 POPEP 407     120.361 122.009  29.550  1.00  0.00           C
ATOM   7845 8C21 POPEP 407     119.362 121.649  30.650  1.00  0.00           C
ATOM   7849  C33 POPEP 407     125.551 121.549  17.970  1.00  0.00           C
ATOM   7852  C34 POPEP 407     126.501 121.980  19.100  1.00  0.00           C
ATOM   7855  C35 POPEP 407     125.841 122.449  20.400  1.00  0.00           C
ATOM   7858  C36 POPEP 407     126.932 122.729  21.450  1.00  0.00           C
ATOM   7861  C37 POPEP 407     126.422 123.380  22.740  1.00  0.00           C
ATOM   7864  C38 POPEP 407     127.522 123.419  23.820  1.00  0.00           C
ATOM   7867  C39 POPEP 407     127.061 124.039  25.140  1.00  0.00           C
ATOM   7870 0C31 POPEP 407     128.112 123.890  26.250  1.00  0.00           C
ATOM   7873 1C31 POPEP 407     127.701 124.609  27.540  1.00  0.00           C
ATOM   7876 2C31 POPEP 407     128.814 124.630  28.600  1.00  0.00           C
ATOM   7879 3C31 POPEP 407     129.054 123.329  29.370  1.00  0.00           C
ATOM   7882 4C31 POPEP 407     127.841 122.879  30.200  1.00  0.00           C
ATOM   7885 5C31 POPEP 407     128.222 121.759  31.180  1.00  0.00           C
ATOM   7888 6C31 POPEP 407     127.032 121.139  31.910  1.00  0.00           C
ATOM   7892  NH3 POPEQ 408      78.811   6.636  54.050  1.00  0.00           N
ATOM   7896  C12 POPEQ 408      79.251   7.286  55.340  1.00  0.00           C
ATOM   7899  C11 POPEQ 408      78.161   8.246  55.880  1.00  0.00           C
ATOM   7902  P   POPEQ 408      75.711   8.476  54.930  1.00  0.00           P
ATOM   7903  O13 POPEQ 408      74.431   7.776  55.170  1.00  0.00           O
ATOM   7904  O14 POPEQ 408      75.771   9.886  55.340  1.00  0.00           O
ATOM   7905  O11 POPEQ 408      76.151   8.246  53.440  1.00  0.00           O
ATOM   7906  O12 POPEQ 408      76.851   7.696  55.710  1.00  0.00           O
ATOM   7907  C1  POPEQ 408      77.001   9.166  52.770  1.00  0.00           C
ATOM   7910  C2  POPEQ 408      77.041   8.816  51.270  1.00  0.00           C
ATOM   7912  O21 POPEQ 408      77.961   9.686  50.590  1.00  0.00           O
ATOM   7913  C21 POPEQ 408      79.171   9.176  50.360  1.00  0.00           C
ATOM   7914  O22 POPEQ 408      79.621   8.146  50.830  1.00  0.00           O
ATOM   7915  C22 POPEQ 408      79.801  10.066  49.270  1.00  0.00           C
ATOM   7918  C3  POPEQ 408      75.641   8.996  50.660  1.00  0.00           C
ATOM   7921  O31 POPEQ 408      75.651   8.646  49.250  1.00  0.00           O
ATOM   7922  C31 POPEQ 408      75.161   9.576  48.450  1.00  0.00           C
ATOM   7923  O32 POPEQ 408      74.601  10.596  48.800  1.00  0.00           O
ATOM   7924  C32 POPEQ 408      75.441   9.216  46.990  1.00  0.00           C
ATOM   7927  C23 POPEQ 408      81.311   9.856  48.970  1.00  0.00           C
ATOM   7930  C24 POPEQ 408      81.811  10.746  47.810  1.00  0.00           C
ATOM   7933  C25 POPEQ 408      81.061  10.516  46.490  1.00  0.00           C
ATOM   7936  C26 POPEQ 408      81.761  11.146  45.280  1.00  0.00           C
ATOM   7939  C27 POPEQ 408      80.811  11.356  44.090  1.00  0.00           C
ATOM   7942  C28 POPEQ 408      80.391  12.816  43.890  1.00  0.00           C
ATOM   7945  C29 POPEQ 408      81.531  13.676  43.380  1.00  0.00           C
ATOM   7947 0C21 POPEQ 408      81.611  14.296  42.190  1.00  0.00           C
ATOM   7949 1C21 POPEQ 408      80.591  14.296  41.080  1.00  0.00           C
ATOM   7952 2C21 POPEQ 408      81.111  13.596  39.810  1.00  0.00           C
ATOM   7955 3C21 POPEQ 408      82.131  14.426  39.010  1.00  0.00           C
ATOM   7958 4C21 POPEQ 408      82.942  13.526  38.060  1.00  0.00           C
ATOM   7961 5C21 POPEQ 408      83.901  14.296  37.140  1.00  0.00           C
ATOM   7964 6C21 POPEQ 408      84.801  13.316  36.360  1.00  0.00           C
ATOM   7967 7C21 POPEQ 408      85.621  13.956  35.240  1.00  0.00           C
ATOM   7970 8C21 POPEQ 408      86.512  12.936  34.530  1.00  0.00           C
ATOM   7974  C33 POPEQ 408      75.791  10.476  46.170  1.00  0.00           C
ATOM   7977  C34 POPEQ 408      75.991  10.216  44.680  1.00  0.00           C
ATOM   7980  C35 POPEQ 408      76.171  11.536  43.910  1.00  0.00           C
ATOM   7983  C36 POPEQ 408      76.411  11.326  42.410  1.00  0.00           C
ATOM   7986  C37 POPEQ 408      76.171  12.606  41.590  1.00  0.00           C
ATOM   7989  C38 POPEQ 408      76.422  12.406  40.090  1.00  0.00           C
ATOM   7992  C39 POPEQ 408      75.321  11.576  39.410  1.00  0.00           C
ATOM   7995 0C31 POPEQ 408      75.631  11.276  37.930  1.00  0.00           C
ATOM   7998 1C31 POPEQ 408      74.551  10.416  37.270  1.00  0.00           C
ATOM   8001 2C31 POPEQ 408      74.991   9.786  35.940  1.00  0.00           C
ATOM   8004 3C31 POPEQ 408      76.101   8.746  36.140  1.00  0.00           C
ATOM   8007 4C31 POPEQ 408      76.351   7.886  34.900  1.00  0.00           C
ATOM   8010 5C31 POPEQ 408      77.321   6.736  35.220  1.00  0.00           C
ATOM   8013 6C31 POPEQ 408      77.721   5.906  34.010  1.00  0.00           C
ATOM   8017  NH3 POPER 409      72.471  14.056  58.150  1.00  0.00           N
ATOM   8021  C12 POPER 409      72.681  15.546  58.050  1.00  0.00           C
ATOM   8024  C11 POPER 409      73.841  15.876  57.080  1.00  0.00           C
ATOM   8027  P   POPER 409      74.751  18.286  57.190  1.00  0.00           P
ATOM   8028  O13 POPER 409      74.541  18.366  58.650  1.00  0.00           O
ATOM   8029  O14 POPER 409      76.121  18.066  56.680  1.00  0.00           O
ATOM   8030  O11 POPER 409      74.111  19.576  56.520  1.00  0.00           O
ATOM   8031  O12 POPER 409      73.751  17.206  56.620  1.00  0.00           O
ATOM   8032  C1  POPER 409      74.741  20.856  56.700  1.00  0.00           C
ATOM   8035  C2  POPER 409      73.961  21.996  55.960  1.00  0.00           C
ATOM   8037  O21 POPER 409      73.861  21.626  54.590  1.00  0.00           O
ATOM   8038  C21 POPER 409      72.711  21.776  53.990  1.00  0.00           C
ATOM   8039  O22 POPER 409      71.661  22.156  54.500  1.00  0.00           O
ATOM   8040  C22 POPER 409      72.891  21.376  52.520  1.00  0.00           C
ATOM   8043  C3  POPER 409      74.711  23.366  56.050  1.00  0.00           C
ATOM   8046  O31 POPER 409      73.931  24.486  55.540  1.00  0.00           O
ATOM   8047  C31 POPER 409      74.121  24.856  54.270  1.00  0.00           C
ATOM   8048  O32 POPER 409      74.881  24.336  53.480  1.00  0.00           O
ATOM   8049  C32 POPER 409      73.251  26.076  53.960  1.00  0.00           C
ATOM   8052  C23 POPER 409      71.581  21.056  51.750  1.00  0.00           C
ATOM   8055  C24 POPER 409      71.851  21.036  50.240  1.00  0.00           C
ATOM   8058  C25 POPER 409      70.641  20.906  49.310  1.00  0.00           C
ATOM   8061  C26 POPER 409      70.921  21.566  47.950  1.00  0.00           C
ATOM   8064  C27 POPER 409      69.781  21.486  46.940  1.00  0.00           C
ATOM   8067  C28 POPER 409      69.861  22.526  45.810  1.00  0.00           C
ATOM   8070  C29 POPER 409      71.111  22.456  44.970  1.00  0.00           C
ATOM   8072 0C21 POPER 409      71.321  21.706  43.870  1.00  0.00           C
ATOM   8074 1C21 POPER 409      70.361  20.726  43.230  1.00  0.00           C
ATOM   8077 2C21 POPER 409      70.361  20.776  41.680  1.00  0.00           C
ATOM   8080 3C21 POPER 409      71.721  20.486  41.010  1.00  0.00           C
ATOM   8083 4C21 POPER 409      71.621  20.546  39.480  1.00  0.00           C
ATOM   8086 5C21 POPER 409      72.981  20.516  38.780  1.00  0.00           C
ATOM   8089 6C21 POPER 409      72.861  20.676  37.260  1.00  0.00           C
ATOM   8092 7C21 POPER 409      74.211  20.666  36.540  1.00  0.00           C
ATOM   8095 8C21 POPER 409      74.102  20.886  35.030  1.00  0.00           C
ATOM   8099  C33 POPER 409      74.131  27.346  53.960  1.00  0.00           C
ATOM   8102  C34 POPER 409      73.321  28.636  53.840  1.00  0.00           C
ATOM   8105  C35 POPER 409      72.991  29.006  52.390  1.00  0.00           C
ATOM   8108  C36 POPER 409      72.401  30.416  52.290  1.00  0.00           C
ATOM   8111  C37 POPER 409      71.581  30.636  51.010  1.00  0.00           C
ATOM   8114  C38 POPER 409      71.282  32.127  50.780  1.00  0.00           C
ATOM   8117  C39 POPER 409      70.461  32.406  49.510  1.00  0.00           C
ATOM   8120 0C31 POPER 409      68.951  32.386  49.760  1.00  0.00           C
ATOM   8123 1C31 POPER 409      68.131  33.076  48.660  1.00  0.00           C
ATOM   8126 2C31 POPER 409      66.631  33.196  49.020  1.00  0.00           C
ATOM   8129 3C31 POPER 409      66.351  34.176  50.160  1.00  0.00           C
ATOM   8132 4C31 POPER 409      64.851  34.357  50.430  1.00  0.00           C
ATOM   8135 5C31 POPER 409      64.601  35.006  51.800  1.00  0.00           C
ATOM   8138 6C31 POPER 409      63.121  35.256  52.090  1.00  0.00           C
ATOM   8142  NH3 POPES 410      80.511  35.116  14.150  1.00  0.00           N
ATOM   8146  C12 POPES 410      81.191  33.866  13.690  1.00  0.00           C
ATOM   8149  C11 POPES 410      81.711  34.006  12.260  1.00  0.00           C
ATOM   8152  P   POPES 410      84.111  33.086  11.860  1.00  0.00           P
ATOM   8153  O13 POPES 410      84.411  33.427  10.460  1.00  0.00           O
ATOM   8154  O14 POPES 410      84.631  34.026  12.890  1.00  0.00           O
ATOM   8155  O11 POPES 410      84.681  31.656  12.080  1.00  0.00           O
ATOM   8156  O12 POPES 410      82.561  32.876  12.030  1.00  0.00           O
ATOM   8157  C1  POPES 410      84.811  30.986  13.320  1.00  0.00           C
ATOM   8160  C2  POPES 410      86.301  30.616  13.510  1.00  0.00           C
ATOM   8162  O21 POPES 410      86.422  29.476  14.370  1.00  0.00           O
ATOM   8163  C21 POPES 410      86.221  29.616  15.650  1.00  0.00           C
ATOM   8164  O22 POPES 410      85.862  30.636  16.230  1.00  0.00           O
ATOM   8165  C22 POPES 410      86.422  28.256  16.290  1.00  0.00           C
ATOM   8168  C3  POPES 410      87.181  31.836  13.900  1.00  0.00           C
ATOM   8171  O31 POPES 410      88.451  31.466  14.470  1.00  0.00           O
ATOM   8172  C31 POPES 410      89.371  31.026  13.620  1.00  0.00           C
ATOM   8173  O32 POPES 410      89.251  30.996  12.410  1.00  0.00           O
ATOM   8174  C32 POPES 410      90.631  30.696  14.420  1.00  0.00           C
ATOM   8177  C23 POPES 410      87.112  28.356  17.670  1.00  0.00           C
ATOM   8180  C24 POPES 410      86.461  27.456  18.720  1.00  0.00           C
ATOM   8183  C25 POPES 410      86.361  25.976  18.310  1.00  0.00           C
ATOM   8186  C26 POPES 410      85.712  25.146  19.430  1.00  0.00           C
ATOM   8189  C27 POPES 410      85.411  23.696  19.010  1.00  0.00           C
ATOM   8192  C28 POPES 410      84.941  22.846  20.200  1.00  0.00           C
ATOM   8195  C29 POPES 410      84.821  21.376  19.920  1.00  0.00           C
ATOM   8197 0C21 POPES 410      85.801  20.456  20.020  1.00  0.00           C
ATOM   8199 1C21 POPES 410      87.242  20.726  20.360  1.00  0.00           C
ATOM   8202 2C21 POPES 410      87.501  20.856  21.870  1.00  0.00           C
ATOM   8205 3C21 POPES 410      87.311  19.576  22.680  1.00  0.00           C
ATOM   8208 4C21 POPES 410      87.431  19.886  24.180  1.00  0.00           C
ATOM   8211 5C21 POPES 410      87.041  18.726  25.090  1.00  0.00           C
ATOM   8214 6C21 POPES 410      86.981  19.206  26.550  1.00  0.00           C
ATOM   8217 7C21 POPES 410      86.481  18.126  27.510  1.00  0.00           C
ATOM   8220 8C21 POPES 410      86.451  18.596  28.960  1.00  0.00           C
ATOM   8224  C33 POPES 410      90.381  29.646  15.530  1.00  0.00           C
ATOM   8227  C34 POPES 410      91.541  29.526  16.530  1.00  0.00           C
ATOM   8230  C35 POPES 410      91.722  30.726  17.480  1.00  0.00           C
ATOM   8233  C36 POPES 410      90.442  31.026  18.270  1.00  0.00           C
ATOM   8236  C37 POPES 410      90.671  31.836  19.550  1.00  0.00           C
ATOM   8239  C38 POPES 410      89.401  31.886  20.400  1.00  0.00           C
ATOM   8242  C39 POPES 410      89.581  32.666  21.710  1.00  0.00           C
ATOM   8245 0C31 POPES 410      88.271  32.796  22.500  1.00  0.00           C
ATOM   8248 1C31 POPES 410      88.462  33.517  23.850  1.00  0.00           C
ATOM   8251 2C31 POPES 410      87.151  33.776  24.600  1.00  0.00           C
ATOM   8254 3C31 POPES 410      87.341  34.706  25.810  1.00  0.00           C
ATOM   8257 4C31 POPES 410      86.841  34.086  27.120  1.00  0.00           C
ATOM   8260 5C31 POPES 410      86.681  35.146  28.220  1.00  0.00           C
ATOM   8263 6C31 POPES 410      85.922  34.636  29.440  1.00  0.00           C
ATOM   8267  NH3 POPET 411      84.192  58.206  58.460  1.00  0.00           N
ATOM   8271  C12 POPET 411      85.571  58.767  58.700  1.00  0.00           C
ATOM   8274  C11 POPET 411      86.611  57.686  59.040  1.00  0.00           C
ATOM   8277  P   POPET 411      88.951  58.466  58.220  1.00  0.00           P
ATOM   8278  O13 POPET 411      89.782  59.666  58.490  1.00  0.00           O
ATOM   8279  O14 POPET 411      89.701  57.197  58.050  1.00  0.00           O
ATOM   8280  O11 POPET 411      88.082  58.786  56.930  1.00  0.00           O
ATOM   8281  O12 POPET 411      87.871  58.296  59.360  1.00  0.00           O
ATOM   8282  C1  POPET 411      88.831  58.966  55.710  1.00  0.00           C
ATOM   8285  C2  POPET 411      88.061  59.466  54.450  1.00  0.00           C
ATOM   8287  O21 POPET 411      89.101  59.357  53.450  1.00  0.00           O
ATOM   8288  C21 POPET 411      88.951  59.636  52.200  1.00  0.00           C
ATOM   8289  O22 POPET 411      88.861  60.756  51.720  1.00  0.00           O
ATOM   8290  C22 POPET 411      88.791  58.316  51.400  1.00  0.00           C
ATOM   8293  C3  POPET 411      87.341  60.866  54.680  1.00  0.00           C
ATOM   8296  O31 POPET 411      86.631  61.396  53.540  1.00  0.00           O
ATOM   8297  C31 POPET 411      86.641  62.706  53.280  1.00  0.00           C
ATOM   8298  O32 POPET 411      87.212  63.576  53.910  1.00  0.00           O
ATOM   8299  C32 POPET 411      85.892  62.886  51.940  1.00  0.00           C
ATOM   8302  C23 POPET 411      88.841  58.466  49.850  1.00  0.00           C
ATOM   8305  C24 POPET 411      87.891  57.536  49.070  1.00  0.00           C
ATOM   8308  C25 POPET 411      88.261  57.456  47.570  1.00  0.00           C
ATOM   8311  C26 POPET 411      87.411  56.506  46.710  1.00  0.00           C
ATOM   8314  C27 POPET 411      87.851  56.496  45.230  1.00  0.00           C
ATOM   8317  C28 POPET 411      86.981  55.597  44.320  1.00  0.00           C
ATOM   8320  C29 POPET 411      87.282  55.826  42.860  1.00  0.00           C
ATOM   8322 0C21 POPET 411      86.422  56.176  41.880  1.00  0.00           C
ATOM   8324 1C21 POPET 411      84.931  56.436  42.000  1.00  0.00           C
ATOM   8327 2C21 POPET 411      84.111  55.256  41.440  1.00  0.00           C
ATOM   8330 3C21 POPET 411      82.581  55.467  41.540  1.00  0.00           C
ATOM   8333 4C21 POPET 411      81.821  54.166  41.200  1.00  0.00           C
ATOM   8336 5C21 POPET 411      80.302  54.326  41.030  1.00  0.00           C
ATOM   8339 6C21 POPET 411      79.531  54.726  42.290  1.00  0.00           C
ATOM   8342 7C21 POPET 411      78.011  54.536  42.090  1.00  0.00           C
ATOM   8345 8C21 POPET 411      77.151  54.986  43.270  1.00  0.00           C
ATOM   8349  C33 POPET 411      85.111  64.196  51.700  1.00  0.00           C
ATOM   8352  C34 POPET 411      84.321  64.097  50.380  1.00  0.00           C
ATOM   8355  C35 POPET 411      85.162  64.417  49.130  1.00  0.00           C
ATOM   8358  C36 POPET 411      84.362  64.237  47.830  1.00  0.00           C
ATOM   8361  C37 POPET 411      85.022  64.916  46.610  1.00  0.00           C
ATOM   8364  C38 POPET 411      84.241  64.656  45.310  1.00  0.00           C
ATOM   8367  C39 POPET 411      84.441  65.746  44.250  1.00  0.00           C
ATOM   8370 0C31 POPET 411      85.181  65.306  42.980  1.00  0.00           C
ATOM   8373 1C31 POPET 411      84.301  65.446  41.730  1.00  0.00           C
ATOM   8376 2C31 POPET 411      85.081  65.316  40.410  1.00  0.00           C
ATOM   8379 3C31 POPET 411      84.241  65.716  39.200  1.00  0.00           C
ATOM   8382 4C31 POPET 411      84.052  67.246  39.110  1.00  0.00           C
ATOM   8385 5C31 POPET 411      83.241  67.676  37.880  1.00  0.00           C
ATOM   8388 6C31 POPET 411      83.112  69.196  37.780  1.00  0.00           C
ATOM   8392  NH3 POPEU 412      72.151  16.856  11.680  1.00  0.00           N
ATOM   8396  C12 POPEU 412      71.381  16.576  10.420  1.00  0.00           C
ATOM   8399  C11 POPEU 412      70.172  17.516  10.350  1.00  0.00           C
ATOM   8402  P   POPEU 412      68.931  19.166  11.900  1.00  0.00           P
ATOM   8403  O13 POPEU 412      69.931  20.266  11.850  1.00  0.00           O
ATOM   8404  O14 POPEU 412      67.761  19.216  10.990  1.00  0.00           O
ATOM   8405  O11 POPEU 412      68.401  19.036  13.370  1.00  0.00           O
ATOM   8406  O12 POPEU 412      69.681  17.796  11.670  1.00  0.00           O
ATOM   8407  C1  POPEU 412      68.001  17.786  13.960  1.00  0.00           C
ATOM   8410  C2  POPEU 412      69.172  17.166  14.800  1.00  0.00           C
ATOM   8412  O21 POPEU 412      68.991  15.876  15.440  1.00  0.00           O
ATOM   8413  C21 POPEU 412      67.852  15.556  16.020  1.00  0.00           C
ATOM   8414  O22 POPEU 412      66.791  16.126  15.870  1.00  0.00           O
ATOM   8415  C22 POPEU 412      68.031  14.356  16.970  1.00  0.00           C
ATOM   8418  C3  POPEU 412      69.701  18.186  15.840  1.00  0.00           C
ATOM   8421  O31 POPEU 412      68.782  18.466  16.920  1.00  0.00           O
ATOM   8422  C31 POPEU 412      69.161  17.976  18.090  1.00  0.00           C
ATOM   8423  O32 POPEU 412      70.121  17.246  18.290  1.00  0.00           O
ATOM   8424  C32 POPEU 412      68.261  18.446  19.230  1.00  0.00           C
ATOM   8427  C23 POPEU 412      66.891  14.326  18.030  1.00  0.00           C
ATOM   8430  C24 POPEU 412      67.031  13.246  19.120  1.00  0.00           C
ATOM   8433  C25 POPEU 412      66.861  11.806  18.670  1.00  0.00           C
ATOM   8436  C26 POPEU 412      67.611  10.856  19.610  1.00  0.00           C
ATOM   8439  C27 POPEU 412      67.661   9.426  19.070  1.00  0.00           C
ATOM   8442  C28 POPEU 412      68.761   8.596  19.750  1.00  0.00           C
ATOM   8445  C29 POPEU 412      68.841   7.256  19.080  1.00  0.00           C
ATOM   8447 0C21 POPEU 412      68.691   6.036  19.640  1.00  0.00           C
ATOM   8449 1C21 POPEU 412      68.451   5.696  21.090  1.00  0.00           C
ATOM   8452 2C21 POPEU 412      69.261   4.456  21.510  1.00  0.00           C
ATOM   8455 3C21 POPEU 412      70.781   4.646  21.490  1.00  0.00           C
ATOM   8458 4C21 POPEU 412      71.551   3.326  21.670  1.00  0.00           C
ATOM   8461 5C21 POPEU 412      71.191   2.546  22.950  1.00  0.00           C
ATOM   8464 6C21 POPEU 412      71.741   3.156  24.250  1.00  0.00           C
ATOM   8467 7C21 POPEU 412      71.422   2.256  25.450  1.00  0.00           C
ATOM   8470 8C21 POPEU 412      72.331   2.486  26.660  1.00  0.00           C
ATOM   8474  C33 POPEU 412      68.451  17.546  20.470  1.00  0.00           C
ATOM   8477  C34 POPEU 412      67.841  18.096  21.760  1.00  0.00           C
ATOM   8480  C35 POPEU 412      68.091  17.136  22.940  1.00  0.00           C
ATOM   8483  C36 POPEU 412      67.501  17.636  24.260  1.00  0.00           C
ATOM   8486  C37 POPEU 412      67.601  16.596  25.390  1.00  0.00           C
ATOM   8489  C38 POPEU 412      67.041  17.156  26.700  1.00  0.00           C
ATOM   8492  C39 POPEU 412      66.911  16.116  27.830  1.00  0.00           C
ATOM   8495 0C31 POPEU 412      66.031  14.906  27.510  1.00  0.00           C
ATOM   8498 1C31 POPEU 412      65.361  14.326  28.770  1.00  0.00           C
ATOM   8501 2C31 POPEU 412      65.241  12.796  28.760  1.00  0.00           C
ATOM   8504 3C31 POPEU 412      66.451  12.106  29.420  1.00  0.00           C
ATOM   8507 4C31 POPEU 412      66.261  10.596  29.530  1.00  0.00           C
ATOM   8510 5C31 POPEU 412      67.221   9.886  30.500  1.00  0.00           C
ATOM   8513 6C31 POPEU 412      66.811   8.436  30.730  1.00  0.00           C
ATOM   8517  NH3 POPEV 413      12.911  10.846  54.570  1.00  0.00           N
ATOM   8521  C12 POPEV 413      14.371  11.136  54.370  1.00  0.00           C
ATOM   8524  C11 POPEV 413      15.201   9.936  53.900  1.00  0.00           C
ATOM   8527  P   POPEV 413      17.711   9.566  53.210  1.00  0.00           P
ATOM   8528  O13 POPEV 413      18.621   9.986  54.310  1.00  0.00           O
ATOM   8529  O14 POPEV 413      17.391   8.126  53.100  1.00  0.00           O
ATOM   8530  O11 POPEV 413      18.321  10.026  51.810  1.00  0.00           O
ATOM   8531  O12 POPEV 413      16.391  10.436  53.290  1.00  0.00           O
ATOM   8532  C1  POPEV 413      17.501  10.046  50.620  1.00  0.00           C
ATOM   8535  C2  POPEV 413      17.531   8.706  49.800  1.00  0.00           C
ATOM   8537  O21 POPEV 413      18.061   8.866  48.460  1.00  0.00           O
ATOM   8538  C21 POPEV 413      17.381   9.636  47.610  1.00  0.00           C
ATOM   8539  O22 POPEV 413      16.321  10.176  47.840  1.00  0.00           O
ATOM   8540  C22 POPEV 413      18.141   9.776  46.280  1.00  0.00           C
ATOM   8543  C3  POPEV 413      16.141   7.986  49.860  1.00  0.00           C
ATOM   8546  O31 POPEV 413      16.101   6.716  49.160  1.00  0.00           O
ATOM   8547  C31 POPEV 413      16.341   5.636  49.890  1.00  0.00           C
ATOM   8548  O32 POPEV 413      16.781   5.636  51.020  1.00  0.00           O
ATOM   8549  C32 POPEV 413      15.961   4.376  49.110  1.00  0.00           C
ATOM   8552  C23 POPEV 413      17.861  11.126  45.580  1.00  0.00           C
ATOM   8555  C24 POPEV 413      18.611  11.266  44.250  1.00  0.00           C
ATOM   8558  C25 POPEV 413      18.201  12.506  43.430  1.00  0.00           C
ATOM   8561  C26 POPEV 413      16.771  12.396  42.890  1.00  0.00           C
ATOM   8564  C27 POPEV 413      16.331  13.536  41.950  1.00  0.00           C
ATOM   8567  C28 POPEV 413      14.931  13.296  41.340  1.00  0.00           C
ATOM   8570  C29 POPEV 413      13.941  12.976  42.430  1.00  0.00           C
ATOM   8572 0C21 POPEV 413      12.891  13.706  42.850  1.00  0.00           C
ATOM   8574 1C21 POPEV 413      12.391  15.016  42.300  1.00  0.00           C
ATOM   8577 2C21 POPEV 413      11.061  14.786  41.570  1.00  0.00           C
ATOM   8580 3C21 POPEV 413      11.241  13.956  40.300  1.00  0.00           C
ATOM   8583 4C21 POPEV 413       9.921  13.616  39.610  1.00  0.00           C
ATOM   8586 5C21 POPEV 413      10.161  13.126  38.190  1.00  0.00           C
ATOM   8589 6C21 POPEV 413       8.991  12.306  37.650  1.00  0.00           C
ATOM   8592 7C21 POPEV 413       9.161  11.966  36.170  1.00  0.00           C
ATOM   8595 8C21 POPEV 413       8.151  10.936  35.680  1.00  0.00           C
ATOM   8599  C33 POPEV 413      15.661   4.586  47.610  1.00  0.00           C
ATOM   8602  C34 POPEV 413      15.321   3.256  46.940  1.00  0.00           C
ATOM   8605  C35 POPEV 413      15.321   3.316  45.410  1.00  0.00           C
ATOM   8608  C36 POPEV 413      15.081   1.946  44.780  1.00  0.00           C
ATOM   8611  C37 POPEV 413      15.231   1.956  43.260  1.00  0.00           C
ATOM   8614  C38 POPEV 413      14.721   0.676  42.590  1.00  0.00           C
ATOM   8617  C39 POPEV 413      13.551   0.946  41.640  1.00  0.00           C
ATOM   8620 0C31 POPEV 413      14.031   1.686  40.380  1.00  0.00           C
ATOM   8623 1C31 POPEV 413      12.941   2.516  39.710  1.00  0.00           C
ATOM   8626 2C31 POPEV 413      13.561   3.556  38.760  1.00  0.00           C
ATOM   8629 3C31 POPEV 413      12.531   4.296  37.910  1.00  0.00           C
ATOM   8632 4C31 POPEV 413      11.681   3.326  37.090  1.00  0.00           C
ATOM   8635 5C31 POPEV 413      10.891   4.006  35.970  1.00  0.00           C
ATOM   8638 6C31 POPEV 413      10.301   2.986  34.990  1.00  0.00           C
ATOM   8642  NH3 POPEW 414      99.481  56.156  57.370  1.00  0.00           N
ATOM   8646  C12 POPEW 414     100.351  54.926  57.450  1.00  0.00           C
ATOM   8649  C11 POPEW 414     100.791  54.446  56.060  1.00  0.00           C
ATOM   8652  P   POPEW 414     102.112  52.226  56.540  1.00  0.00           P
ATOM   8653  O13 POPEW 414     103.231  53.196  56.580  1.00  0.00           O
ATOM   8654  O14 POPEW 414     101.801  51.456  57.760  1.00  0.00           O
ATOM   8655  O11 POPEW 414     102.361  51.186  55.370  1.00  0.00           O
ATOM   8656  O12 POPEW 414     100.841  53.016  56.030  1.00  0.00           O
ATOM   8657  C1  POPEW 414     102.061  51.376  53.990  1.00  0.00           C
ATOM   8660  C2  POPEW 414     100.951  50.416  53.490  1.00  0.00           C
ATOM   8662  O21 POPEW 414     101.151  50.136  52.080  1.00  0.00           O
ATOM   8663  C21 POPEW 414     101.471  48.886  51.810  1.00  0.00           C
ATOM   8664  O22 POPEW 414     101.841  48.037  52.600  1.00  0.00           O
ATOM   8665  C22 POPEW 414     101.172  48.586  50.350  1.00  0.00           C
ATOM   8668  C3  POPEW 414      99.511  50.986  53.660  1.00  0.00           C
ATOM   8671  O31 POPEW 414      98.532  50.156  52.980  1.00  0.00           O
ATOM   8672  C31 POPEW 414      97.401  50.796  52.650  1.00  0.00           C
ATOM   8673  O32 POPEW 414      97.181  51.966  52.890  1.00  0.00           O
ATOM   8674  C32 POPEW 414      96.451  49.856  51.890  1.00  0.00           C
ATOM   8677  C23 POPEW 414      99.931  47.666  50.290  1.00  0.00           C
ATOM   8680  C24 POPEW 414      99.421  47.336  48.890  1.00  0.00           C
ATOM   8683  C25 POPEW 414     100.461  46.696  47.980  1.00  0.00           C
ATOM   8686  C26 POPEW 414     100.922  47.696  46.920  1.00  0.00           C
ATOM   8689  C27 POPEW 414     101.881  47.116  45.900  1.00  0.00           C
ATOM   8692  C28 POPEW 414     102.481  48.186  44.970  1.00  0.00           C
ATOM   8695  C29 POPEW 414     101.431  48.876  44.130  1.00  0.00           C
ATOM   8697 0C21 POPEW 414     101.102  48.517  42.880  1.00  0.00           C
ATOM   8699 1C21 POPEW 414     101.711  47.356  42.130  1.00  0.00           C
ATOM   8702 2C21 POPEW 414     101.321  47.316  40.650  1.00  0.00           C
ATOM   8705 3C21 POPEW 414     101.962  48.436  39.810  1.00  0.00           C
ATOM   8708 4C21 POPEW 414     101.652  48.276  38.320  1.00  0.00           C
ATOM   8711 5C21 POPEW 414     102.331  49.316  37.430  1.00  0.00           C
ATOM   8714 6C21 POPEW 414     103.861  49.206  37.390  1.00  0.00           C
ATOM   8717 7C21 POPEW 414     104.481  50.206  36.400  1.00  0.00           C
ATOM   8720 8C21 POPEW 414     105.971  50.467  36.610  1.00  0.00           C
ATOM   8724  C33 POPEW 414      96.531  50.096  50.370  1.00  0.00           C
ATOM   8727  C34 POPEW 414      95.631  49.206  49.500  1.00  0.00           C
ATOM   8730  C35 POPEW 414      95.011  50.046  48.360  1.00  0.00           C
ATOM   8733  C36 POPEW 414      94.511  49.266  47.150  1.00  0.00           C
ATOM   8736  C37 POPEW 414      94.141  50.206  46.010  1.00  0.00           C
ATOM   8739  C38 POPEW 414      93.651  49.487  44.740  1.00  0.00           C
ATOM   8742  C39 POPEW 414      93.561  50.456  43.570  1.00  0.00           C
ATOM   8745 0C31 POPEW 414      93.112  49.826  42.240  1.00  0.00           C
ATOM   8748 1C31 POPEW 414      93.331  50.816  41.100  1.00  0.00           C
ATOM   8751 2C31 POPEW 414      92.802  50.366  39.730  1.00  0.00           C
ATOM   8754 3C31 POPEW 414      93.011  51.466  38.680  1.00  0.00           C
ATOM   8757 4C31 POPEW 414      92.392  51.156  37.310  1.00  0.00           C
ATOM   8760 5C31 POPEW 414      92.341  52.406  36.420  1.00  0.00           C
ATOM   8763 6C31 POPEW 414      92.301  52.096  34.930  1.00  0.00           C
ATOM   8767  NH3 POPEX 415     114.432  45.456  56.000  1.00  0.00           N
ATOM   8771  C12 POPEX 415     113.782  45.766  54.700  1.00  0.00           C
ATOM   8774  C11 POPEX 415     112.731  46.866  54.900  1.00  0.00           C
ATOM   8777  P   POPEX 415     113.721  48.926  56.190  1.00  0.00           P
ATOM   8778  O13 POPEX 415     114.591  47.967  56.910  1.00  0.00           O
ATOM   8779  O14 POPEX 415     112.522  49.466  56.870  1.00  0.00           O
ATOM   8780  O11 POPEX 415     114.612  50.136  55.690  1.00  0.00           O
ATOM   8781  O12 POPEX 415     113.291  48.177  54.860  1.00  0.00           O
ATOM   8782  C1  POPEX 415     115.811  50.006  54.910  1.00  0.00           C
ATOM   8785  C2  POPEX 415     115.591  50.226  53.390  1.00  0.00           C
ATOM   8787  O21 POPEX 415     115.091  48.996  52.860  1.00  0.00           O
ATOM   8788  C21 POPEX 415     114.521  49.026  51.670  1.00  0.00           C
ATOM   8789  O22 POPEX 415     114.472  49.986  50.920  1.00  0.00           O
ATOM   8790  C22 POPEX 415     113.872  47.646  51.460  1.00  0.00           C
ATOM   8793  C3  POPEX 415     116.891  50.737  52.670  1.00  0.00           C
ATOM   8796  O31 POPEX 415     117.611  49.716  51.910  1.00  0.00           O
ATOM   8797  C31 POPEX 415     118.731  50.226  51.320  1.00  0.00           C
ATOM   8798  O32 POPEX 415     119.101  51.366  51.480  1.00  0.00           O
ATOM   8799  C32 POPEX 415     119.511  49.136  50.590  1.00  0.00           C
ATOM   8802  C23 POPEX 415     112.771  47.546  50.380  1.00  0.00           C
ATOM   8805  C24 POPEX 415     113.282  46.946  49.070  1.00  0.00           C
ATOM   8808  C25 POPEX 415     114.261  47.876  48.350  1.00  0.00           C
ATOM   8811  C26 POPEX 415     114.532  47.416  46.920  1.00  0.00           C
ATOM   8814  C27 POPEX 415     114.991  48.536  46.000  1.00  0.00           C
ATOM   8817  C28 POPEX 415     115.011  48.037  44.550  1.00  0.00           C
ATOM   8820  C29 POPEX 415     115.461  49.116  43.600  1.00  0.00           C
ATOM   8822 0C21 POPEX 415     116.231  48.926  42.520  1.00  0.00           C
ATOM   8824 1C21 POPEX 415     116.781  47.606  42.030  1.00  0.00           C
ATOM   8827 2C21 POPEX 415     116.372  47.307  40.580  1.00  0.00           C
ATOM   8830 3C21 POPEX 415     116.722  48.447  39.620  1.00  0.00           C
ATOM   8833 4C21 POPEX 415     116.891  47.976  38.180  1.00  0.00           C
ATOM   8836 5C21 POPEX 415     117.112  49.166  37.250  1.00  0.00           C
ATOM   8839 6C21 POPEX 415     115.791  49.906  37.020  1.00  0.00           C
ATOM   8842 7C21 POPEX 415     115.881  50.996  35.960  1.00  0.00           C
ATOM   8845 8C21 POPEX 415     114.511  51.636  35.760  1.00  0.00           C
ATOM   8849  C33 POPEX 415     119.332  49.066  49.060  1.00  0.00           C
ATOM   8852  C34 POPEX 415     120.351  48.076  48.470  1.00  0.00           C
ATOM   8855  C35 POPEX 415     120.131  47.746  46.990  1.00  0.00           C
ATOM   8858  C36 POPEX 415     120.311  48.936  46.050  1.00  0.00           C
ATOM   8861  C37 POPEX 415     120.321  48.557  44.560  1.00  0.00           C
ATOM   8864  C38 POPEX 415     120.601  49.756  43.650  1.00  0.00           C
ATOM   8867  C39 POPEX 415     120.491  49.456  42.150  1.00  0.00           C
ATOM   8870 0C31 POPEX 415     121.741  48.796  41.550  1.00  0.00           C
ATOM   8873 1C31 POPEX 415     122.841  49.816  41.230  1.00  0.00           C
ATOM   8876 2C31 POPEX 415     124.091  49.217  40.570  1.00  0.00           C
ATOM   8879 3C31 POPEX 415     123.931  49.056  39.060  1.00  0.00           C
ATOM   8882 4C31 POPEX 415     125.211  48.536  38.400  1.00  0.00           C
ATOM   8885 5C31 POPEX 415     125.151  48.546  36.870  1.00  0.00           C
ATOM   8888 6C31 POPEX 415     126.531  48.386  36.240  1.00  0.00           C
ATOM   8892  NH3 POPEY 416     125.521  83.487   9.340  1.00  0.00           N
ATOM   8896  C12 POPEY 416     124.941  83.737   7.970  1.00  0.00           C
ATOM   8899  C11 POPEY 416     125.411  82.746   6.860  1.00  0.00           C
ATOM   8902  P   POPEY 416     127.441  81.257   7.590  1.00  0.00           P
ATOM   8903  O13 POPEY 416     127.972  80.227   6.680  1.00  0.00           O
ATOM   8904  O14 POPEY 416     128.252  81.768   8.690  1.00  0.00           O
ATOM   8905  O11 POPEY 416     126.161  80.616   8.270  1.00  0.00           O
ATOM   8906  O12 POPEY 416     126.811  82.487   6.850  1.00  0.00           O
ATOM   8907  C1  POPEY 416     126.412  79.706   9.350  1.00  0.00           C
ATOM   8910  C2  POPEY 416     125.731  80.156  10.660  1.00  0.00           C
ATOM   8912  O21 POPEY 416     125.712  79.156  11.670  1.00  0.00           O
ATOM   8913  C21 POPEY 416     126.591  78.197  11.830  1.00  0.00           C
ATOM   8914  O22 POPEY 416     127.581  77.947  11.160  1.00  0.00           O
ATOM   8915  C22 POPEY 416     126.121  77.476  13.090  1.00  0.00           C
ATOM   8918  C3  POPEY 416     124.251  80.626  10.450  1.00  0.00           C
ATOM   8921  O31 POPEY 416     123.912  81.806  11.230  1.00  0.00           O
ATOM   8922  C31 POPEY 416     123.131  81.607  12.320  1.00  0.00           C
ATOM   8923  O32 POPEY 416     122.081  82.197  12.520  1.00  0.00           O
ATOM   8924  C32 POPEY 416     123.761  80.616  13.300  1.00  0.00           C
ATOM   8927  C23 POPEY 416     127.172  76.536  13.690  1.00  0.00           C
ATOM   8930  C24 POPEY 416     126.811  76.236  15.150  1.00  0.00           C
ATOM   8933  C25 POPEY 416     127.522  74.986  15.660  1.00  0.00           C
ATOM   8936  C26 POPEY 416     129.045  75.116  15.560  1.00  0.00           C
ATOM   8939  C27 POPEY 416     129.744  73.966  16.290  1.00  0.00           C
ATOM   8942  C28 POPEY 416     131.044  74.257  17.050  1.00  0.00           C
ATOM   8945  C29 POPEY 416     132.144  74.826  16.210  1.00  0.00           C
ATOM   8947 0C21 POPEY 416     133.304  75.277  16.710  1.00  0.00           C
ATOM   8949 1C21 POPEY 416     133.684  75.296  18.170  1.00  0.00           C
ATOM   8952 2C21 POPEY 416     134.914  74.426  18.480  1.00  0.00           C
ATOM   8955 3C21 POPEY 416     134.685  72.906  18.390  1.00  0.00           C
ATOM   8958 4C21 POPEY 416     136.004  72.126  18.450  1.00  0.00           C
ATOM   8961 5C21 POPEY 416     136.785  72.276  19.760  1.00  0.00           C
ATOM   8964 6C21 POPEY 416     136.104  71.597  20.960  1.00  0.00           C
ATOM   8967 7C21 POPEY 416     136.864  71.817  22.270  1.00  0.00           C
ATOM   8970 8C21 POPEY 416     136.195  71.186  23.480  1.00  0.00           C
ATOM   8974  C33 POPEY 416     123.252  80.756  14.770  1.00  0.00           C
ATOM   8977  C34 POPEY 416     124.222  80.077  15.750  1.00  0.00           C
ATOM   8980  C35 POPEY 416     123.721  79.947  17.210  1.00  0.00           C
ATOM   8983  C36 POPEY 416     123.571  81.276  17.970  1.00  0.00           C
ATOM   8986  C37 POPEY 416     123.471  81.067  19.490  1.00  0.00           C
ATOM   8989  C38 POPEY 416     123.271  82.367  20.290  1.00  0.00           C
ATOM   8992  C39 POPEY 416     123.191  82.106  21.800  1.00  0.00           C
ATOM   8995 0C31 POPEY 416     123.341  83.356  22.680  1.00  0.00           C
ATOM   8998 1C31 POPEY 416     123.451  82.986  24.170  1.00  0.00           C
ATOM   9001 2C31 POPEY 416     123.611  84.206  25.090  1.00  0.00           C
ATOM   9004 3C31 POPEY 416     122.341  84.576  25.860  1.00  0.00           C
ATOM   9007 4C31 POPEY 416     121.981  83.587  26.970  1.00  0.00           C
ATOM   9010 5C31 POPEY 416     120.822  84.056  27.840  1.00  0.00           C
ATOM   9013 6C31 POPEY 416     120.332  83.027  28.860  1.00  0.00           C
ATOM   9017  NH3 POPEZ 417      26.031  45.976  12.380  1.00  0.00           N
ATOM   9021  C12 POPEZ 417      25.821  45.306  11.050  1.00  0.00           C
ATOM   9024  C11 POPEZ 417      24.391  45.496  10.510  1.00  0.00           C
ATOM   9027  P   POPEZ 417      22.271  44.006  10.800  1.00  0.00           P
ATOM   9028  O13 POPEZ 417      21.441  45.026  10.120  1.00  0.00           O
ATOM   9029  O14 POPEZ 417      21.901  42.586  10.650  1.00  0.00           O
ATOM   9030  O11 POPEZ 417      22.301  44.366  12.330  1.00  0.00           O
ATOM   9031  O12 POPEZ 417      23.761  44.226  10.330  1.00  0.00           O
ATOM   9032  C1  POPEZ 417      22.601  43.377  13.320  1.00  0.00           C
ATOM   9035  C2  POPEZ 417      21.461  43.286  14.370  1.00  0.00           C
ATOM   9037  O21 POPEZ 417      21.751  42.256  15.340  1.00  0.00           O
ATOM   9038  C21 POPEZ 417      22.301  42.746  16.460  1.00  0.00           C
ATOM   9039  O22 POPEZ 417      22.671  43.886  16.620  1.00  0.00           O
ATOM   9040  C22 POPEZ 417      22.411  41.666  17.510  1.00  0.00           C
ATOM   9043  C3  POPEZ 417      20.041  43.086  13.760  1.00  0.00           C
ATOM   9046  O31 POPEZ 417      19.031  42.686  14.710  1.00  0.00           O
ATOM   9047  C31 POPEZ 417      18.751  43.536  15.720  1.00  0.00           C
ATOM   9048  O32 POPEZ 417      19.271  44.627  15.880  1.00  0.00           O
ATOM   9049  C32 POPEZ 417      17.721  42.846  16.600  1.00  0.00           C
ATOM   9052  C23 POPEZ 417      21.821  42.186  18.840  1.00  0.00           C
ATOM   9055  C24 POPEZ 417      20.701  41.267  19.340  1.00  0.00           C
ATOM   9058  C25 POPEZ 417      21.231  40.026  20.060  1.00  0.00           C
ATOM   9061  C26 POPEZ 417      21.841  40.406  21.420  1.00  0.00           C
ATOM   9064  C27 POPEZ 417      21.241  39.576  22.560  1.00  0.00           C
ATOM   9067  C28 POPEZ 417      21.641  40.056  23.960  1.00  0.00           C
ATOM   9070  C29 POPEZ 417      23.091  39.736  24.240  1.00  0.00           C
ATOM   9072 0C21 POPEZ 417      23.541  38.916  25.200  1.00  0.00           C
ATOM   9074 1C21 POPEZ 417      22.691  38.216  26.230  1.00  0.00           C
ATOM   9077 2C21 POPEZ 417      23.441  38.016  27.560  1.00  0.00           C
ATOM   9080 3C21 POPEZ 417      24.421  36.836  27.530  1.00  0.00           C
ATOM   9083 4C21 POPEZ 417      25.001  36.526  28.920  1.00  0.00           C
ATOM   9086 5C21 POPEZ 417      25.811  37.686  29.520  1.00  0.00           C
ATOM   9089 6C21 POPEZ 417      26.471  37.326  30.850  1.00  0.00           C
ATOM   9092 7C21 POPEZ 417      27.021  38.557  31.580  1.00  0.00           C
ATOM   9095 8C21 POPEZ 417      27.951  38.206  32.750  1.00  0.00           C
ATOM   9099  C33 POPEZ 417      17.121  43.646  17.790  1.00  0.00           C
ATOM   9102  C34 POPEZ 417      18.001  43.846  19.030  1.00  0.00           C
ATOM   9105  C35 POPEZ 417      17.171  44.217  20.290  1.00  0.00           C
ATOM   9108  C36 POPEZ 417      16.361  43.076  20.920  1.00  0.00           C
ATOM   9111  C37 POPEZ 417      17.101  42.267  22.010  1.00  0.00           C
ATOM   9114  C38 POPEZ 417      16.311  41.026  22.470  1.00  0.00           C
ATOM   9117  C39 POPEZ 417      17.071  40.106  23.450  1.00  0.00           C
ATOM   9120 0C31 POPEZ 417      17.181  40.636  24.890  1.00  0.00           C
ATOM   9123 1C31 POPEZ 417      17.901  39.627  25.810  1.00  0.00           C
ATOM   9126 2C31 POPEZ 417      17.911  40.006  27.290  1.00  0.00           C
ATOM   9129 3C31 POPEZ 417      18.961  39.246  28.120  1.00  0.00           C
ATOM   9132 4C31 POPEZ 417      18.761  37.716  28.140  1.00  0.00           C
ATOM   9135 5C31 POPEZ 417      19.681  37.016  29.140  1.00  0.00           C
ATOM   9138 6C31 POPEZ 417      19.571  35.486  29.100  1.00  0.00           C
ATOM   9142  NH3 POPEa 418      48.661  75.757  57.510  1.00  0.00           N
ATOM   9146  C12 POPEa 418      49.151  74.356  57.710  1.00  0.00           C
ATOM   9149  C11 POPEa 418      50.271  74.286  58.760  1.00  0.00           C
ATOM   9152  P   POPEa 418      52.811  74.966  58.850  1.00  0.00           P
ATOM   9153  O13 POPEa 418      53.601  76.186  58.630  1.00  0.00           O
ATOM   9154  O14 POPEa 418      52.901  74.286  60.170  1.00  0.00           O
ATOM   9155  O11 POPEa 418      53.261  73.946  57.750  1.00  0.00           O
ATOM   9156  O12 POPEa 418      51.301  75.216  58.440  1.00  0.00           O
ATOM   9157  C1  POPEa 418      53.321  74.377  56.390  1.00  0.00           C
ATOM   9160  C2  POPEa 418      52.571  73.376  55.490  1.00  0.00           C
ATOM   9162  O21 POPEa 418      51.341  73.966  54.980  1.00  0.00           O
ATOM   9163  C21 POPEa 418      51.601  74.896  54.050  1.00  0.00           C
ATOM   9164  O22 POPEa 418      52.691  75.076  53.550  1.00  0.00           O
ATOM   9165  C22 POPEa 418      50.341  75.686  53.690  1.00  0.00           C
ATOM   9168  C3  POPEa 418      52.351  72.046  56.260  1.00  0.00           C
ATOM   9171  O31 POPEa 418      51.791  71.036  55.410  1.00  0.00           O
ATOM   9172  C31 POPEa 418      50.461  71.127  55.360  1.00  0.00           C
ATOM   9173  O32 POPEa 418      49.741  71.786  56.090  1.00  0.00           O
ATOM   9174  C32 POPEa 418      49.971  70.286  54.190  1.00  0.00           C
ATOM   9177  C23 POPEa 418      49.651  75.176  52.410  1.00  0.00           C
ATOM   9180  C24 POPEa 418      48.381  74.387  52.710  1.00  0.00           C
ATOM   9183  C25 POPEa 418      47.831  73.627  51.490  1.00  0.00           C
ATOM   9186  C26 POPEa 418      47.781  74.447  50.200  1.00  0.00           C
ATOM   9189  C27 POPEa 418      47.081  73.677  49.070  1.00  0.00           C
ATOM   9192  C28 POPEa 418      46.971  74.457  47.740  1.00  0.00           C
ATOM   9195  C29 POPEa 418      48.321  74.706  47.130  1.00  0.00           C
ATOM   9197 0C21 POPEa 418      48.561  75.237  45.920  1.00  0.00           C
ATOM   9199 1C21 POPEa 418      47.541  75.757  44.940  1.00  0.00           C
ATOM   9202 2C21 POPEa 418      48.171  76.776  43.970  1.00  0.00           C
ATOM   9205 3C21 POPEa 418      48.481  78.137  44.620  1.00  0.00           C
ATOM   9208 4C21 POPEa 418      49.621  78.916  43.920  1.00  0.00           C
ATOM   9211 5C21 POPEa 418      49.321  79.387  42.490  1.00  0.00           C
ATOM   9214 6C21 POPEa 418      48.311  80.537  42.450  1.00  0.00           C
ATOM   9217 7C21 POPEa 418      47.881  80.976  41.040  1.00  0.00           C
ATOM   9220 8C21 POPEa 418      47.141  82.317  41.080  1.00  0.00           C
ATOM   9224  C33 POPEa 418      48.441  70.406  54.050  1.00  0.00           C
ATOM   9227  C34 POPEa 418      47.861  69.507  52.960  1.00  0.00           C
ATOM   9230  C35 POPEa 418      48.231  70.017  51.570  1.00  0.00           C
ATOM   9233  C36 POPEa 418      48.251  68.946  50.480  1.00  0.00           C
ATOM   9236  C37 POPEa 418      48.921  69.517  49.230  1.00  0.00           C
ATOM   9239  C38 POPEa 418      49.061  68.546  48.060  1.00  0.00           C
ATOM   9242  C39 POPEa 418      50.021  69.117  47.020  1.00  0.00           C
ATOM   9245 0C31 POPEa 418      50.001  68.366  45.690  1.00  0.00           C
ATOM   9248 1C31 POPEa 418      50.901  69.066  44.660  1.00  0.00           C
ATOM   9251 2C31 POPEa 418      51.261  68.186  43.460  1.00  0.00           C
ATOM   9254 3C31 POPEa 418      50.061  67.676  42.650  1.00  0.00           C
ATOM   9257 4C31 POPEa 418      50.501  66.597  41.660  1.00  0.00           C
ATOM   9260 5C31 POPEa 418      49.491  66.336  40.540  1.00  0.00           C
ATOM   9263 6C31 POPEa 418      49.951  65.237  39.590  1.00  0.00           C
ATOM   9267  NH3 POPEb 419      28.171   5.816  56.430  1.00  0.00           N
ATOM   9271  C12 POPEb 419      26.761   5.786  56.930  1.00  0.00           C
ATOM   9274  C11 POPEb 419      26.661   6.566  58.250  1.00  0.00           C
ATOM   9277  P   POPEb 419      26.031   9.136  58.140  1.00  0.00           P
ATOM   9278  O13 POPEb 419      24.841   9.876  58.610  1.00  0.00           O
ATOM   9279  O14 POPEb 419      27.331   9.396  58.810  1.00  0.00           O
ATOM   9280  O11 POPEb 419      26.181   9.276  56.570  1.00  0.00           O
ATOM   9281  O12 POPEb 419      25.671   7.586  58.190  1.00  0.00           O
ATOM   9282  C1  POPEb 419      27.471   9.356  55.950  1.00  0.00           C
ATOM   9285  C2  POPEb 419      27.371   8.806  54.500  1.00  0.00           C
ATOM   9287  O21 POPEb 419      28.681   8.716  53.870  1.00  0.00           O
ATOM   9288  C21 POPEb 419      29.091   9.856  53.280  1.00  0.00           C
ATOM   9289  O22 POPEb 419      28.651  10.966  53.510  1.00  0.00           O
ATOM   9290  C22 POPEb 419      30.201   9.576  52.250  1.00  0.00           C
ATOM   9293  C3  POPEb 419      26.261   9.576  53.710  1.00  0.00           C
ATOM   9296  O31 POPEb 419      26.431   9.496  52.270  1.00  0.00           O
ATOM   9297  C31 POPEb 419      25.891  10.566  51.680  1.00  0.00           C
ATOM   9298  O32 POPEb 419      25.211  11.396  52.260  1.00  0.00           O
ATOM   9299  C32 POPEb 419      26.171  10.626  50.180  1.00  0.00           C
ATOM   9302  C23 POPEb 419      29.791  10.136  50.860  1.00  0.00           C
ATOM   9305  C24 POPEb 419      30.891  10.136  49.770  1.00  0.00           C
ATOM   9308  C25 POPEb 419      30.371  10.876  48.520  1.00  0.00           C
ATOM   9311  C26 POPEb 419      31.111  10.576  47.210  1.00  0.00           C
ATOM   9314  C27 POPEb 419      30.131  10.536  46.020  1.00  0.00           C
ATOM   9317  C28 POPEb 419      30.791  10.706  44.640  1.00  0.00           C
ATOM   9320  C29 POPEb 419      31.751   9.606  44.290  1.00  0.00           C
ATOM   9322 0C21 POPEb 419      32.471   9.566  43.150  1.00  0.00           C
ATOM   9324 1C21 POPEb 419      32.441  10.616  42.060  1.00  0.00           C
ATOM   9327 2C21 POPEb 419      33.861  11.096  41.690  1.00  0.00           C
ATOM   9330 3C21 POPEb 419      34.601  10.086  40.820  1.00  0.00           C
ATOM   9333 4C21 POPEb 419      36.091  10.396  40.600  1.00  0.00           C
ATOM   9336 5C21 POPEb 419      36.631   9.486  39.500  1.00  0.00           C
ATOM   9339 6C21 POPEb 419      38.121   9.166  39.580  1.00  0.00           C
ATOM   9342 7C21 POPEb 419      38.501   8.086  38.550  1.00  0.00           C
ATOM   9345 8C21 POPEb 419      39.731   7.276  38.930  1.00  0.00           C
ATOM   9349  C33 POPEb 419      25.261  11.636  49.420  1.00  0.00           C
ATOM   9352  C34 POPEb 419      25.191  11.336  47.910  1.00  0.00           C
ATOM   9355  C35 POPEb 419      24.211  12.216  47.110  1.00  0.00           C
ATOM   9358  C36 POPEb 419      23.881  11.566  45.760  1.00  0.00           C
ATOM   9361  C37 POPEb 419      23.291  12.486  44.670  1.00  0.00           C
ATOM   9364  C38 POPEb 419      23.081  11.686  43.380  1.00  0.00           C
ATOM   9367  C39 POPEb 419      23.121  12.456  42.050  1.00  0.00           C
ATOM   9370 0C31 POPEb 419      21.831  13.216  41.700  1.00  0.00           C
ATOM   9373 1C31 POPEb 419      21.371  12.946  40.260  1.00  0.00           C
ATOM   9376 2C31 POPEb 419      20.351  13.976  39.770  1.00  0.00           C
ATOM   9379 3C31 POPEb 419      19.771  13.696  38.370  1.00  0.00           C
ATOM   9382 4C31 POPEb 419      20.831  13.336  37.320  1.00  0.00           C
ATOM   9385 5C31 POPEb 419      20.251  13.366  35.900  1.00  0.00           C
ATOM   9388 6C31 POPEb 419      21.241  12.886  34.840  1.00  0.00           C
ATOM   9392  NH3 POPEc 420      58.651 107.606  12.950  1.00  0.00           N
ATOM   9396  C12 POPEc 420      58.501 109.086  12.810  1.00  0.00           C
ATOM   9399  C11 POPEc 420      59.231 109.837  13.940  1.00  0.00           C
ATOM   9402  P   POPEc 420      57.611 111.796  14.440  1.00  0.00           P
ATOM   9403  O13 POPEc 420      56.791 110.637  14.850  1.00  0.00           O
ATOM   9404  O14 POPEc 420      57.011 112.776  13.500  1.00  0.00           O
ATOM   9405  O11 POPEc 420      58.051 112.536  15.760  1.00  0.00           O
ATOM   9406  O12 POPEc 420      58.971 111.246  13.860  1.00  0.00           O
ATOM   9407  C1  POPEc 420      58.631 111.736  16.800  1.00  0.00           C
ATOM   9410  C2  POPEc 420      58.931 112.598  18.050  1.00  0.00           C
ATOM   9412  O21 POPEc 420      59.971 111.976  18.820  1.00  0.00           O
ATOM   9413  C21 POPEc 420      59.731 110.777  19.340  1.00  0.00           C
ATOM   9414  O22 POPEc 420      58.651 110.238  19.450  1.00  0.00           O
ATOM   9415  C22 POPEc 420      61.081 110.127  19.690  1.00  0.00           C
ATOM   9418  C3  POPEc 420      57.661 112.956  18.880  1.00  0.00           C
ATOM   9421  O31 POPEc 420      57.781 114.206  19.580  1.00  0.00           O
ATOM   9422  C31 POPEc 420      58.431 114.226  20.720  1.00  0.00           C
ATOM   9423  O32 POPEc 420      59.031 113.307  21.240  1.00  0.00           O
ATOM   9424  C32 POPEc 420      58.301 115.637  21.290  1.00  0.00           C
ATOM   9427  C23 POPEc 420      61.301 109.837  21.190  1.00  0.00           C
ATOM   9430  C24 POPEc 420      60.921 108.406  21.580  1.00  0.00           C
ATOM   9433  C25 POPEc 420      61.401 107.997  22.980  1.00  0.00           C
ATOM   9436  C26 POPEc 420      60.411 108.387  24.090  1.00  0.00           C
ATOM   9439  C27 POPEc 420      60.971 108.107  25.490  1.00  0.00           C
ATOM   9442  C28 POPEc 420      59.971 108.356  26.630  1.00  0.00           C
ATOM   9445  C29 POPEc 420      58.781 107.426  26.530  1.00  0.00           C
ATOM   9447 0C21 POPEc 420      58.521 106.327  27.260  1.00  0.00           C
ATOM   9449 1C21 POPEc 420      59.361 105.777  28.390  1.00  0.00           C
ATOM   9452 2C21 POPEc 420      59.891 104.336  28.200  1.00  0.00           C
ATOM   9455 3C21 POPEc 420      58.811 103.256  28.060  1.00  0.00           C
ATOM   9458 4C21 POPEc 420      59.351 101.817  28.090  1.00  0.00           C
ATOM   9461 5C21 POPEc 420      60.181 101.467  29.340  1.00  0.00           C
ATOM   9464 6C21 POPEc 420      61.691 101.566  29.090  1.00  0.00           C
ATOM   9467 7C21 POPEc 420      62.531 101.747  30.360  1.00  0.00           C
ATOM   9470 8C21 POPEc 420      64.031 101.796  30.050  1.00  0.00           C
ATOM   9474  C33 POPEc 420      59.661 116.208  21.710  1.00  0.00           C
ATOM   9477  C34 POPEc 420      59.521 117.636  22.230  1.00  0.00           C
ATOM   9480  C35 POPEc 420      60.861 118.307  22.490  1.00  0.00           C
ATOM   9483  C36 POPEc 420      60.781 119.537  23.390  1.00  0.00           C
ATOM   9486  C37 POPEc 420      61.331 119.257  24.790  1.00  0.00           C
ATOM   9489  C38 POPEc 420      61.381 120.520  25.650  1.00  0.00           C
ATOM   9492  C39 POPEc 420      60.871 120.280  27.070  1.00  0.00           C
ATOM   9495 0C31 POPEc 420      61.191 121.470  27.970  1.00  0.00           C
ATOM   9498 1C31 POPEc 420      60.481 121.430  29.330  1.00  0.00           C
ATOM   9501 2C31 POPEc 420      60.891 122.629  30.180  1.00  0.00           C
ATOM   9504 3C31 POPEc 420      60.141 122.820  31.500  1.00  0.00           C
ATOM   9507 4C31 POPEc 420      60.581 124.110  32.200  1.00  0.00           C
ATOM   9510 5C31 POPEc 420      59.821 124.390  33.510  1.00  0.00           C
ATOM   9513 6C31 POPEc 420      60.161 125.740  34.130  1.00  0.00           C
ATOM   9517  NH3 POPEd 421      11.321  57.636  11.020  1.00  0.00           N
ATOM   9521  C12 POPEd 421      10.161  56.876  10.440  1.00  0.00           C
ATOM   9524  C11 POPEd 421       8.901  57.716  10.340  1.00  0.00           C
ATOM   9527  P   POPEd 421       6.381  57.436  10.780  1.00  0.00           P
ATOM   9528  O13 POPEd 421       6.331  58.816  10.250  1.00  0.00           O
ATOM   9529  O14 POPEd 421       5.301  56.476  10.470  1.00  0.00           O
ATOM   9530  O11 POPEd 421       6.531  57.377  12.350  1.00  0.00           O
ATOM   9531  O12 POPEd 421       7.771  56.836  10.320  1.00  0.00           O
ATOM   9532  C1  POPEd 421       6.351  58.456  13.260  1.00  0.00           C
ATOM   9535  C2  POPEd 421       7.541  58.447  14.260  1.00  0.00           C
ATOM   9537  O21 POPEd 421       7.171  58.676  15.630  1.00  0.00           O
ATOM   9538  C21 POPEd 421       6.641  59.846  15.920  1.00  0.00           C
ATOM   9539  O22 POPEd 421       6.161  60.646  15.130  1.00  0.00           O
ATOM   9540  C22 POPEd 421       6.861  60.136  17.400  1.00  0.00           C
ATOM   9543  C3  POPEd 421       8.731  59.357  13.810  1.00  0.00           C
ATOM   9546  O31 POPEd 421      10.001  58.656  13.770  1.00  0.00           O
ATOM   9547  C31 POPEd 421      10.581  58.536  14.970  1.00  0.00           C
ATOM   9548  O32 POPEd 421      10.111  58.926  16.020  1.00  0.00           O
ATOM   9549  C32 POPEd 421      11.911  57.816  14.840  1.00  0.00           C
ATOM   9552  C23 POPEd 421       8.041  61.106  17.640  1.00  0.00           C
ATOM   9555  C24 POPEd 421       7.731  62.267  18.590  1.00  0.00           C
ATOM   9558  C25 POPEd 421       7.461  61.806  20.020  1.00  0.00           C
ATOM   9561  C26 POPEd 421       6.921  62.967  20.880  1.00  0.00           C
ATOM   9564  C27 POPEd 421       6.701  62.546  22.330  1.00  0.00           C
ATOM   9567  C28 POPEd 421       8.031  62.356  23.090  1.00  0.00           C
ATOM   9570  C29 POPEd 421       7.941  61.216  24.060  1.00  0.00           C
ATOM   9572 0C21 POPEd 421       8.271  61.256  25.360  1.00  0.00           C
ATOM   9574 1C21 POPEd 421       8.801  62.466  26.090  1.00  0.00           C
ATOM   9577 2C21 POPEd 421       9.171  62.086  27.530  1.00  0.00           C
ATOM   9580 3C21 POPEd 421       7.941  61.806  28.410  1.00  0.00           C
ATOM   9583 4C21 POPEd 421       8.271  60.916  29.610  1.00  0.00           C
ATOM   9586 5C21 POPEd 421       7.041  60.636  30.500  1.00  0.00           C
ATOM   9589 6C21 POPEd 421       6.051  59.636  29.890  1.00  0.00           C
ATOM   9592 7C21 POPEd 421       4.851  59.366  30.810  1.00  0.00           C
ATOM   9595 8C21 POPEd 421       4.111  58.066  30.500  1.00  0.00           C
ATOM   9599  C33 POPEd 421      12.991  58.346  15.820  1.00  0.00           C
ATOM   9602  C34 POPEd 421      13.931  57.216  16.260  1.00  0.00           C
ATOM   9605  C35 POPEd 421      15.331  57.676  16.710  1.00  0.00           C
ATOM   9608  C36 POPEd 421      15.401  58.806  17.750  1.00  0.00           C
ATOM   9611  C37 POPEd 421      16.221  59.976  17.200  1.00  0.00           C
ATOM   9614  C38 POPEd 421      16.711  60.927  18.290  1.00  0.00           C
ATOM   9617  C39 POPEd 421      17.531  62.106  17.740  1.00  0.00           C
ATOM   9620 0C31 POPEd 421      18.801  61.626  17.010  1.00  0.00           C
ATOM   9623 1C31 POPEd 421      19.691  62.746  16.490  1.00  0.00           C
ATOM   9626 2C31 POPEd 421      20.831  62.197  15.620  1.00  0.00           C
ATOM   9629 3C31 POPEd 421      21.841  61.346  16.390  1.00  0.00           C
ATOM   9632 4C31 POPEd 421      22.521  62.066  17.550  1.00  0.00           C
ATOM   9635 5C31 POPEd 421      23.671  61.216  18.090  1.00  0.00           C
ATOM   9638 6C31 POPEd 421      24.581  61.917  19.060  1.00  0.00           C
ATOM   9642  NH3 POPEe 422      91.431   4.856  12.090  1.00  0.00           N
ATOM   9646  C12 POPEe 422      90.871   3.596  11.500  1.00  0.00           C
ATOM   9649  C11 POPEe 422      91.932   2.536  11.190  1.00  0.00           C
ATOM   9652  P   POPEe 422      91.401  -0.064  11.120  1.00  0.00           P
ATOM   9653  O13 POPEe 422      90.201  -0.794  10.660  1.00  0.00           O
ATOM   9654  O14 POPEe 422      92.701  -0.604  10.660  1.00  0.00           O
ATOM   9655  O11 POPEe 422      91.381   0.066  12.710  1.00  0.00           O
ATOM   9656  O12 POPEe 422      91.251   1.436  10.610  1.00  0.00           O
ATOM   9657  C1  POPEe 422      90.141   0.186  13.440  1.00  0.00           C
ATOM   9660  C2  POPEe 422      90.381   0.006  14.970  1.00  0.00           C
ATOM   9662  O21 POPEe 422      89.171   0.196  15.720  1.00  0.00           O
ATOM   9663  C21 POPEe 422      88.451  -0.834  16.110  1.00  0.00           C
ATOM   9664  O22 POPEe 422      88.571  -2.004  15.760  1.00  0.00           O
ATOM   9665  C22 POPEe 422      87.471  -0.274  17.140  1.00  0.00           C
ATOM   9668  C3  POPEe 422      91.381   1.056  15.510  1.00  0.00           C
ATOM   9671  O31 POPEe 422      91.582   0.876  16.930  1.00  0.00           O
ATOM   9672  C31 POPEe 422      91.851   1.976  17.640  1.00  0.00           C
ATOM   9673  O32 POPEe 422      91.962   3.106  17.190  1.00  0.00           O
ATOM   9674  C32 POPEe 422      91.921   1.596  19.110  1.00  0.00           C
ATOM   9677  C23 POPEe 422      86.641  -1.274  18.000  1.00  0.00           C
ATOM   9680  C24 POPEe 422      85.641  -0.474  18.840  1.00  0.00           C
ATOM   9683  C25 POPEe 422      84.911  -1.264  19.930  1.00  0.00           C
ATOM   9686  C26 POPEe 422      85.731  -1.454  21.220  1.00  0.00           C
ATOM   9689  C27 POPEe 422      84.861  -1.564  22.480  1.00  0.00           C
ATOM   9692  C28 POPEe 422      85.691  -1.774  23.750  1.00  0.00           C
ATOM   9695  C29 POPEe 422      86.071  -3.224  23.940  1.00  0.00           C
ATOM   9697 0C21 POPEe 422      86.531  -3.774  25.070  1.00  0.00           C
ATOM   9699 1C21 POPEe 422      86.771  -3.094  26.390  1.00  0.00           C
ATOM   9702 2C21 POPEe 422      86.272  -4.004  27.530  1.00  0.00           C
ATOM   9705 3C21 POPEe 422      86.531  -3.414  28.920  1.00  0.00           C
ATOM   9708 4C21 POPEe 422      86.091  -4.374  30.020  1.00  0.00           C
ATOM   9711 5C21 POPEe 422      86.501  -3.924  31.430  1.00  0.00           C
ATOM   9714 6C21 POPEe 422      85.962  -4.854  32.520  1.00  0.00           C
ATOM   9717 7C21 POPEe 422      86.681  -4.684  33.860  1.00  0.00           C
ATOM   9720 8C21 POPEe 422      86.021  -5.444  35.010  1.00  0.00           C
ATOM   9724  C33 POPEe 422      92.441   2.726  20.030  1.00  0.00           C
ATOM   9727  C34 POPEe 422      93.182   2.156  21.250  1.00  0.00           C
ATOM   9730  C35 POPEe 422      92.321   1.236  22.130  1.00  0.00           C
ATOM   9733  C36 POPEe 422      91.311   2.026  22.950  1.00  0.00           C
ATOM   9736  C37 POPEe 422      90.411   1.136  23.810  1.00  0.00           C
ATOM   9739  C38 POPEe 422      89.621   1.976  24.810  1.00  0.00           C
ATOM   9742  C39 POPEe 422      88.471   1.196  25.450  1.00  0.00           C
ATOM   9745 0C31 POPEe 422      87.802   2.066  26.520  1.00  0.00           C
ATOM   9748 1C31 POPEe 422      86.351   1.656  26.790  1.00  0.00           C
ATOM   9751 2C31 POPEe 422      85.651   2.636  27.740  1.00  0.00           C
ATOM   9754 3C31 POPEe 422      86.241   2.606  29.150  1.00  0.00           C
ATOM   9757 4C31 POPEe 422      85.601   3.616  30.080  1.00  0.00           C
ATOM   9760 5C31 POPEe 422      86.231   3.626  31.470  1.00  0.00           C
ATOM   9763 6C31 POPEe 422      85.571   4.626  32.410  1.00  0.00           C
ATOM   9767  NH3 POPEf 423      41.041   9.136  13.630  1.00  0.00           N
ATOM   9771  C12 POPEf 423      40.601   8.116  12.620  1.00  0.00           C
ATOM   9774  C11 POPEf 423      40.681   8.716  11.210  1.00  0.00           C
ATOM   9777  P   POPEf 423      39.271  10.656  10.030  1.00  0.00           P
ATOM   9778  O13 POPEf 423      40.241  11.396   9.180  1.00  0.00           O
ATOM   9779  O14 POPEf 423      38.421   9.636   9.370  1.00  0.00           O
ATOM   9780  O11 POPEf 423      38.361  11.686  10.840  1.00  0.00           O
ATOM   9781  O12 POPEf 423      40.061   9.996  11.220  1.00  0.00           O
ATOM   9782  C1  POPEf 423      38.981  12.576  11.800  1.00  0.00           C
ATOM   9785  C2  POPEf 423      38.081  12.916  13.040  1.00  0.00           C
ATOM   9787  O21 POPEf 423      38.961  13.176  14.160  1.00  0.00           O
ATOM   9788  C21 POPEf 423      38.501  14.046  15.060  1.00  0.00           C
ATOM   9789  O22 POPEf 423      37.431  14.646  14.980  1.00  0.00           O
ATOM   9790  C22 POPEf 423      39.471  14.136  16.230  1.00  0.00           C
ATOM   9793  C3  POPEf 423      37.031  11.806  13.360  1.00  0.00           C
ATOM   9796  O31 POPEf 423      36.951  11.376  14.740  1.00  0.00           O
ATOM   9797  C31 POPEf 423      37.501  10.186  14.990  1.00  0.00           C
ATOM   9798  O32 POPEf 423      38.461   9.706  14.400  1.00  0.00           O
ATOM   9799  C32 POPEf 423      36.691   9.496  16.090  1.00  0.00           C
ATOM   9802  C23 POPEf 423      39.031  15.216  17.230  1.00  0.00           C
ATOM   9805  C24 POPEf 423      40.041  15.406  18.370  1.00  0.00           C
ATOM   9808  C25 POPEf 423      39.501  16.316  19.490  1.00  0.00           C
ATOM   9811  C26 POPEf 423      39.081  15.546  20.750  1.00  0.00           C
ATOM   9814  C27 POPEf 423      39.621  16.146  22.050  1.00  0.00           C
ATOM   9817  C28 POPEf 423      39.771  15.146  23.220  1.00  0.00           C
ATOM   9820  C29 POPEf 423      38.511  14.366  23.520  1.00  0.00           C
ATOM   9822 0C21 POPEf 423      37.931  14.246  24.730  1.00  0.00           C
ATOM   9824 1C21 POPEf 423      38.451  14.846  26.000  1.00  0.00           C
ATOM   9827 2C21 POPEf 423      38.181  16.366  26.090  1.00  0.00           C
ATOM   9830 3C21 POPEf 423      39.021  17.016  27.190  1.00  0.00           C
ATOM   9833 4C21 POPEf 423      39.111  18.536  27.060  1.00  0.00           C
ATOM   9836 5C21 POPEf 423      40.171  19.166  27.990  1.00  0.00           C
ATOM   9839 6C21 POPEf 423      40.081  18.616  29.420  1.00  0.00           C
ATOM   9842 7C21 POPEf 423      40.891  19.396  30.460  1.00  0.00           C
ATOM   9845 8C21 POPEf 423      40.681  18.876  31.880  1.00  0.00           C
ATOM   9849  C33 POPEf 423      37.221   8.096  16.490  1.00  0.00           C
ATOM   9852  C34 POPEf 423      36.291   7.356  17.470  1.00  0.00           C
ATOM   9855  C35 POPEf 423      36.061   8.116  18.790  1.00  0.00           C
ATOM   9858  C36 POPEf 423      35.061   7.436  19.730  1.00  0.00           C
ATOM   9861  C37 POPEf 423      34.791   8.246  21.010  1.00  0.00           C
ATOM   9864  C38 POPEf 423      33.741   7.536  21.880  1.00  0.00           C
ATOM   9867  C39 POPEf 423      33.751   7.946  23.350  1.00  0.00           C
ATOM   9870 0C31 POPEf 423      33.241   6.776  24.210  1.00  0.00           C
ATOM   9873 1C31 POPEf 423      33.071   7.116  25.690  1.00  0.00           C
ATOM   9876 2C31 POPEf 423      32.721   5.876  26.520  1.00  0.00           C
ATOM   9879 3C31 POPEf 423      33.891   4.876  26.630  1.00  0.00           C
ATOM   9882 4C31 POPEf 423      34.271   4.566  28.090  1.00  0.00           C
ATOM   9885 5C31 POPEf 423      35.621   3.856  28.210  1.00  0.00           C
ATOM   9888 6C31 POPEf 423      35.941   3.436  29.650  1.00  0.00           C
ATOM   9892  NH3 POPEg 424     110.911  51.866  56.840  1.00  0.00           N
ATOM   9896  C12 POPEg 424     112.041  52.526  57.570  1.00  0.00           C
ATOM   9899  C11 POPEg 424     111.781  54.016  57.910  1.00  0.00           C
ATOM   9902  P   POPEg 424     109.591  55.306  57.120  1.00  0.00           P
ATOM   9903  O13 POPEg 424     109.381  56.576  57.850  1.00  0.00           O
ATOM   9904  O14 POPEg 424     108.371  54.646  56.620  1.00  0.00           O
ATOM   9905  O11 POPEg 424     110.591  55.626  55.940  1.00  0.00           O
ATOM   9906  O12 POPEg 424     110.391  54.296  58.040  1.00  0.00           O
ATOM   9907  C1  POPEg 424     110.262  55.276  54.600  1.00  0.00           C
ATOM   9910  C2  POPEg 424     111.521  55.436  53.710  1.00  0.00           C
ATOM   9912  O21 POPEg 424     111.231  55.537  52.320  1.00  0.00           O
ATOM   9913  C21 POPEg 424     110.271  54.826  51.750  1.00  0.00           C
ATOM   9914  O22 POPEg 424     109.691  53.866  52.210  1.00  0.00           O
ATOM   9915  C22 POPEg 424     110.022  55.416  50.370  1.00  0.00           C
ATOM   9918  C3  POPEg 424     112.611  54.357  53.990  1.00  0.00           C
ATOM   9921  O31 POPEg 424     112.151  53.066  53.580  1.00  0.00           O
ATOM   9922  C31 POPEg 424     112.762  52.546  52.520  1.00  0.00           C
ATOM   9923  O32 POPEg 424     113.901  52.806  52.170  1.00  0.00           O
ATOM   9924  C32 POPEg 424     111.821  51.596  51.780  1.00  0.00           C
ATOM   9927  C23 POPEg 424     108.571  55.927  50.210  1.00  0.00           C
ATOM   9930  C24 POPEg 424     108.311  56.486  48.810  1.00  0.00           C
ATOM   9933  C25 POPEg 424     109.391  57.476  48.330  1.00  0.00           C
ATOM   9936  C26 POPEg 424     109.171  57.946  46.890  1.00  0.00           C
ATOM   9939  C27 POPEg 424     110.402  58.676  46.350  1.00  0.00           C
ATOM   9942  C28 POPEg 424     110.451  58.756  44.820  1.00  0.00           C
ATOM   9945  C29 POPEg 424     109.332  59.576  44.240  1.00  0.00           C
ATOM   9947 0C21 POPEg 424     109.421  60.426  43.200  1.00  0.00           C
ATOM   9949 1C21 POPEg 424     110.651  60.726  42.390  1.00  0.00           C
ATOM   9952 2C21 POPEg 424     111.251  59.557  41.600  1.00  0.00           C
ATOM   9955 3C21 POPEg 424     110.341  59.016  40.490  1.00  0.00           C
ATOM   9958 4C21 POPEg 424     110.981  57.806  39.810  1.00  0.00           C
ATOM   9961 5C21 POPEg 424     110.051  57.057  38.860  1.00  0.00           C
ATOM   9964 6C21 POPEg 424     110.722  55.786  38.310  1.00  0.00           C
ATOM   9967 7C21 POPEg 424     109.691  54.796  37.760  1.00  0.00           C
ATOM   9970 8C21 POPEg 424     110.341  53.596  37.080  1.00  0.00           C
ATOM   9974  C33 POPEg 424     111.851  51.876  50.260  1.00  0.00           C
ATOM   9977  C34 POPEg 424     110.801  51.076  49.480  1.00  0.00           C
ATOM   9980  C35 POPEg 424     111.191  50.996  48.000  1.00  0.00           C
ATOM   9983  C36 POPEg 424     110.081  50.456  47.090  1.00  0.00           C
ATOM   9986  C37 POPEg 424     110.661  49.746  45.850  1.00  0.00           C
ATOM   9989  C38 POPEg 424     109.612  49.296  44.830  1.00  0.00           C
ATOM   9992  C39 POPEg 424     108.831  50.476  44.240  1.00  0.00           C
ATOM   9995 0C31 POPEg 424     107.931  50.096  43.060  1.00  0.00           C
ATOM   9998 1C31 POPEg 424     107.662  51.316  42.160  1.00  0.00           C
ATOM  10001 2C31 POPEg 424     106.282  51.326  41.490  1.00  0.00           C
ATOM  10004 3C31 POPEg 424     105.151  51.456  42.520  1.00  0.00           C
ATOM  10007 4C31 POPEg 424     103.912  52.186  42.000  1.00  0.00           C
ATOM  10010 5C31 POPEg 424     102.921  52.456  43.130  1.00  0.00           C
ATOM  10013 6C31 POPEg 424     101.681  53.256  42.730  1.00  0.00           C
ATOM  10017  NH3 POPEh 425      42.131  11.306  58.390  1.00  0.00           N
ATOM  10021  C12 POPEh 425      43.481  10.906  58.930  1.00  0.00           C
ATOM  10024  C11 POPEh 425      44.601  11.036  57.880  1.00  0.00           C
ATOM  10027  P   POPEh 425      47.001  11.816  58.640  1.00  0.00           P
ATOM  10028  O13 POPEh 425      48.301  11.186  58.870  1.00  0.00           O
ATOM  10029  O14 POPEh 425      46.571  12.746  59.700  1.00  0.00           O
ATOM  10030  O11 POPEh 425      46.961  12.576  57.260  1.00  0.00           O
ATOM  10031  O12 POPEh 425      45.871  10.716  58.480  1.00  0.00           O
ATOM  10032  C1  POPEh 425      48.081  12.746  56.380  1.00  0.00           C
ATOM  10035  C2  POPEh 425      48.281  11.616  55.290  1.00  0.00           C
ATOM  10037  O21 POPEh 425      47.681  11.956  54.020  1.00  0.00           O
ATOM  10038  C21 POPEh 425      46.401  11.666  53.840  1.00  0.00           C
ATOM  10039  O22 POPEh 425      45.571  11.466  54.710  1.00  0.00           O
ATOM  10040  C22 POPEh 425      46.101  11.586  52.330  1.00  0.00           C
ATOM  10043  C3  POPEh 425      47.991  10.166  55.770  1.00  0.00           C
ATOM  10046  O31 POPEh 425      48.031   9.226  54.680  1.00  0.00           O
ATOM  10047  C31 POPEh 425      49.231   8.776  54.350  1.00  0.00           C
ATOM  10048  O32 POPEh 425      50.291   9.096  54.850  1.00  0.00           O
ATOM  10049  C32 POPEh 425      49.091   7.686  53.290  1.00  0.00           C
ATOM  10052  C23 POPEh 425      44.591  11.656  52.020  1.00  0.00           C
ATOM  10055  C24 POPEh 425      44.221  11.416  50.550  1.00  0.00           C
ATOM  10058  C25 POPEh 425      44.581  12.576  49.610  1.00  0.00           C
ATOM  10061  C26 POPEh 425      43.841  12.496  48.260  1.00  0.00           C
ATOM  10064  C27 POPEh 425      44.381  13.456  47.200  1.00  0.00           C
ATOM  10067  C28 POPEh 425      43.481  13.636  45.960  1.00  0.00           C
ATOM  10070  C29 POPEh 425      43.171  12.346  45.230  1.00  0.00           C
ATOM  10072 0C21 POPEh 425      43.421  12.056  43.930  1.00  0.00           C
ATOM  10074 1C21 POPEh 425      44.101  12.906  42.890  1.00  0.00           C
ATOM  10077 2C21 POPEh 425      45.311  12.176  42.270  1.00  0.00           C
ATOM  10080 3C21 POPEh 425      45.971  12.976  41.140  1.00  0.00           C
ATOM  10083 4C21 POPEh 425      47.241  12.316  40.560  1.00  0.00           C
ATOM  10086 5C21 POPEh 425      46.991  10.956  39.910  1.00  0.00           C
ATOM  10089 6C21 POPEh 425      48.201  10.416  39.140  1.00  0.00           C
ATOM  10092 7C21 POPEh 425      47.911   9.126  38.360  1.00  0.00           C
ATOM  10095 8C21 POPEh 425      49.091   8.676  37.480  1.00  0.00           C
ATOM  10099  C33 POPEh 425      49.641   8.086  51.900  1.00  0.00           C
ATOM  10102  C34 POPEh 425      48.711   9.086  51.200  1.00  0.00           C
ATOM  10105  C35 POPEh 425      48.701   9.006  49.660  1.00  0.00           C
ATOM  10108  C36 POPEh 425      50.071   9.176  49.010  1.00  0.00           C
ATOM  10111  C37 POPEh 425      49.991   9.346  47.490  1.00  0.00           C
ATOM  10114  C38 POPEh 425      51.321   9.036  46.800  1.00  0.00           C
ATOM  10117  C39 POPEh 425      51.301   9.136  45.270  1.00  0.00           C
ATOM  10120 0C31 POPEh 425      50.341   8.136  44.590  1.00  0.00           C
ATOM  10123 1C31 POPEh 425      51.011   7.436  43.400  1.00  0.00           C
ATOM  10126 2C31 POPEh 425      50.051   6.576  42.570  1.00  0.00           C
ATOM  10129 3C31 POPEh 425      50.801   5.766  41.510  1.00  0.00           C
ATOM  10132 4C31 POPEh 425      51.291   6.586  40.310  1.00  0.00           C
ATOM  10135 5C31 POPEh 425      52.101   5.726  39.330  1.00  0.00           C
ATOM  10138 6C31 POPEh 425      52.771   6.546  38.230  1.00  0.00           C
ATOM  10142  NH3 POPEi 426      30.611  39.466  15.660  1.00  0.00           N
ATOM  10146  C12 POPEi 426      30.921  37.996  15.590  1.00  0.00           C
ATOM  10149  C11 POPEi 426      32.391  37.756  15.140  1.00  0.00           C
ATOM  10152  P   POPEi 426      31.861  37.296  12.660  1.00  0.00           P
ATOM  10153  O13 POPEi 426      32.701  36.927  11.490  1.00  0.00           O
ATOM  10154  O14 POPEi 426      31.361  38.686  12.760  1.00  0.00           O
ATOM  10155  O11 POPEi 426      30.671  36.267  12.630  1.00  0.00           O
ATOM  10156  O12 POPEi 426      32.541  36.876  14.030  1.00  0.00           O
ATOM  10157  C1  POPEi 426      31.041  34.877  12.760  1.00  0.00           C
ATOM  10160  C2  POPEi 426      30.541  34.287  14.070  1.00  0.00           C
ATOM  10162  O21 POPEi 426      30.961  32.916  14.060  1.00  0.00           O
ATOM  10163  C21 POPEi 426      31.441  32.426  15.180  1.00  0.00           C
ATOM  10164  O22 POPEi 426      30.971  31.526  15.840  1.00  0.00           O
ATOM  10165  C22 POPEi 426      32.821  33.037  15.500  1.00  0.00           C
ATOM  10168  C3  POPEi 426      29.001  34.386  14.070  1.00  0.00           C
ATOM  10171  O31 POPEi 426      28.431  33.936  15.300  1.00  0.00           O
ATOM  10172  C31 POPEi 426      28.361  34.786  16.290  1.00  0.00           C
ATOM  10173  O32 POPEi 426      28.721  35.956  16.280  1.00  0.00           O
ATOM  10174  C32 POPEi 426      27.611  34.086  17.410  1.00  0.00           C
ATOM  10177  C23 POPEi 426      33.381  32.486  16.830  1.00  0.00           C
ATOM  10180  C24 POPEi 426      34.611  33.256  17.330  1.00  0.00           C
ATOM  10183  C25 POPEi 426      35.481  32.406  18.260  1.00  0.00           C
ATOM  10186  C26 POPEi 426      34.991  32.296  19.720  1.00  0.00           C
ATOM  10189  C27 POPEi 426      35.461  30.976  20.360  1.00  0.00           C
ATOM  10192  C28 POPEi 426      35.201  30.866  21.870  1.00  0.00           C
ATOM  10195  C29 POPEi 426      36.151  31.706  22.680  1.00  0.00           C
ATOM  10197 0C21 POPEi 426      36.231  31.726  24.030  1.00  0.00           C
ATOM  10199 1C21 POPEi 426      35.351  30.936  24.960  1.00  0.00           C
ATOM  10202 2C21 POPEi 426      34.651  31.826  26.010  1.00  0.00           C
ATOM  10205 3C21 POPEi 426      35.621  32.496  27.000  1.00  0.00           C
ATOM  10208 4C21 POPEi 426      34.951  32.946  28.300  1.00  0.00           C
ATOM  10211 5C21 POPEi 426      33.631  33.716  28.110  1.00  0.00           C
ATOM  10214 6C21 POPEi 426      32.991  34.116  29.460  1.00  0.00           C
ATOM  10217 7C21 POPEi 426      31.471  34.246  29.370  1.00  0.00           C
ATOM  10220 8C21 POPEi 426      30.761  34.716  30.640  1.00  0.00           C
ATOM  10224  C33 POPEi 426      28.341  34.166  18.760  1.00  0.00           C
ATOM  10227  C34 POPEi 426      27.431  33.566  19.830  1.00  0.00           C
ATOM  10230  C35 POPEi 426      28.101  33.336  21.190  1.00  0.00           C
ATOM  10233  C36 POPEi 426      27.201  32.466  22.060  1.00  0.00           C
ATOM  10236  C37 POPEi 426      27.881  31.936  23.320  1.00  0.00           C
ATOM  10239  C38 POPEi 426      27.081  30.786  23.950  1.00  0.00           C
ATOM  10242  C39 POPEi 426      27.701  30.316  25.270  1.00  0.00           C
ATOM  10245 0C31 POPEi 426      27.401  31.286  26.420  1.00  0.00           C
ATOM  10248 1C31 POPEi 426      28.301  31.046  27.640  1.00  0.00           C
ATOM  10251 2C31 POPEi 426      28.541  32.326  28.460  1.00  0.00           C
ATOM  10254 3C31 POPEi 426      27.271  33.016  28.990  1.00  0.00           C
ATOM  10257 4C31 POPEi 426      26.531  32.136  29.990  1.00  0.00           C
ATOM  10260 5C31 POPEi 426      25.331  32.796  30.680  1.00  0.00           C
ATOM  10263 6C31 POPEi 426      24.641  31.806  31.620  1.00  0.00           C
ATOM  10267  NH3 POPEj 427     104.381  38.786  14.420  1.00  0.00           N
ATOM  10271  C12 POPEj 427     104.871  38.606  13.000  1.00  0.00           C
ATOM  10274  C11 POPEj 427     105.971  39.606  12.620  1.00  0.00           C
ATOM  10277  P   POPEj 427     106.142  42.006  13.690  1.00  0.00           P
ATOM  10278  O13 POPEj 427     107.551  42.236  13.290  1.00  0.00           O
ATOM  10279  O14 POPEj 427     105.251  43.177  13.720  1.00  0.00           O
ATOM  10280  O11 POPEj 427     106.121  41.267  15.080  1.00  0.00           O
ATOM  10281  O12 POPEj 427     105.511  40.956  12.690  1.00  0.00           O
ATOM  10282  C1  POPEj 427     106.491  42.016  16.250  1.00  0.00           C
ATOM  10285  C2  POPEj 427     106.661  41.066  17.450  1.00  0.00           C
ATOM  10287  O21 POPEj 427     107.252  41.796  18.550  1.00  0.00           O
ATOM  10288  C21 POPEj 427     107.041  41.197  19.730  1.00  0.00           C
ATOM  10289  O22 POPEj 427     106.241  40.306  19.920  1.00  0.00           O
ATOM  10290  C22 POPEj 427     108.031  41.656  20.790  1.00  0.00           C
ATOM  10293  C3  POPEj 427     107.581  39.846  17.070  1.00  0.00           C
ATOM  10296  O31 POPEj 427     107.471  38.767  18.010  1.00  0.00           O
ATOM  10297  C31 POPEj 427     106.372  38.037  17.860  1.00  0.00           C
ATOM  10298  O32 POPEj 427     105.612  38.126  16.900  1.00  0.00           O
ATOM  10299  C32 POPEj 427     106.211  37.116  19.080  1.00  0.00           C
ATOM  10302  C23 POPEj 427     107.441  41.696  22.220  1.00  0.00           C
ATOM  10305  C24 POPEj 427     108.541  42.006  23.250  1.00  0.00           C
ATOM  10308  C25 POPEj 427     108.051  42.646  24.550  1.00  0.00           C
ATOM  10311  C26 POPEj 427     106.871  41.936  25.240  1.00  0.00           C
ATOM  10314  C27 POPEj 427     106.582  42.526  26.630  1.00  0.00           C
ATOM  10317  C28 POPEj 427     106.621  41.456  27.740  1.00  0.00           C
ATOM  10320  C29 POPEj 427     106.372  42.057  29.100  1.00  0.00           C
ATOM  10322 0C21 POPEj 427     105.201  42.046  29.770  1.00  0.00           C
ATOM  10324 1C21 POPEj 427     103.891  41.476  29.270  1.00  0.00           C
ATOM  10327 2C21 POPEj 427     103.521  40.126  29.920  1.00  0.00           C
ATOM  10330 3C21 POPEj 427     104.321  38.936  29.380  1.00  0.00           C
ATOM  10333 4C21 POPEj 427     103.761  37.566  29.810  1.00  0.00           C
ATOM  10336 5C21 POPEj 427     104.421  36.956  31.050  1.00  0.00           C
ATOM  10339 6C21 POPEj 427     104.101  35.467  31.150  1.00  0.00           C
ATOM  10342 7C21 POPEj 427     104.521  34.846  32.480  1.00  0.00           C
ATOM  10345 8C21 POPEj 427     104.021  33.416  32.630  1.00  0.00           C
ATOM  10349  C33 POPEj 427     104.951  37.416  19.920  1.00  0.00           C
ATOM  10352  C34 POPEj 427     105.061  36.756  21.280  1.00  0.00           C
ATOM  10355  C35 POPEj 427     104.432  37.596  22.390  1.00  0.00           C
ATOM  10358  C36 POPEj 427     104.871  36.996  23.720  1.00  0.00           C
ATOM  10361  C37 POPEj 427     104.241  37.616  24.960  1.00  0.00           C
ATOM  10364  C38 POPEj 427     104.782  36.946  26.220  1.00  0.00           C
ATOM  10367  C39 POPEj 427     106.211  37.366  26.570  1.00  0.00           C
ATOM  10370 0C31 POPEj 427     106.871  36.506  27.650  1.00  0.00           C
ATOM  10373 1C31 POPEj 427     108.051  37.216  28.320  1.00  0.00           C
ATOM  10376 2C31 POPEj 427     108.602  36.406  29.500  1.00  0.00           C
ATOM  10379 3C31 POPEj 427     109.421  37.267  30.460  1.00  0.00           C
ATOM  10382 4C31 POPEj 427     109.602  36.616  31.830  1.00  0.00           C
ATOM  10385 5C31 POPEj 427     110.122  35.176  31.830  1.00  0.00           C
ATOM  10388 6C31 POPEj 427     110.311  34.636  33.250  1.00  0.00           C
ATOM  10392  NH3 POPEk 428      82.541 129.770  60.340  1.00  0.00           N
ATOM  10396  C12 POPEk 428      81.121 129.689  59.860  1.00  0.00           C
ATOM  10399  C11 POPEk 428      80.941 128.650  58.740  1.00  0.00           C
ATOM  10402  P   POPEk 428      82.331 126.469  59.120  1.00  0.00           P
ATOM  10403  O13 POPEk 428      83.401 127.249  59.780  1.00  0.00           O
ATOM  10404  O14 POPEk 428      82.112 125.029  59.430  1.00  0.00           O
ATOM  10405  O11 POPEk 428      82.692 126.589  57.590  1.00  0.00           O
ATOM  10406  O12 POPEk 428      80.981 127.309  59.240  1.00  0.00           O
ATOM  10407  C1  POPEk 428      82.081 125.740  56.630  1.00  0.00           C
ATOM  10410  C2  POPEk 428      82.611 126.089  55.210  1.00  0.00           C
ATOM  10412  O21 POPEk 428      81.881 125.460  54.140  1.00  0.00           O
ATOM  10413  C21 POPEk 428      81.442 124.229  54.240  1.00  0.00           C
ATOM  10414  O22 POPEk 428      81.761 123.410  55.090  1.00  0.00           O
ATOM  10415  C22 POPEk 428      80.311 124.059  53.210  1.00  0.00           C
ATOM  10418  C3  POPEk 428      84.131 125.809  55.080  1.00  0.00           C
ATOM  10421  O31 POPEk 428      84.742 126.469  53.940  1.00  0.00           O
ATOM  10422  C31 POPEk 428      84.852 127.799  54.060  1.00  0.00           C
ATOM  10423  O32 POPEk 428      84.572 128.449  55.050  1.00  0.00           O
ATOM  10424  C32 POPEk 428      85.421 128.359  52.750  1.00  0.00           C
ATOM  10427  C23 POPEk 428      80.271 122.669  52.530  1.00  0.00           C
ATOM  10430  C24 POPEk 428      80.992 122.649  51.170  1.00  0.00           C
ATOM  10433  C25 POPEk 428      80.192 123.299  50.030  1.00  0.00           C
ATOM  10436  C26 POPEk 428      79.131 122.369  49.420  1.00  0.00           C
ATOM  10439  C27 POPEk 428      79.351 122.099  47.920  1.00  0.00           C
ATOM  10442  C28 POPEk 428      78.511 120.939  47.350  1.00  0.00           C
ATOM  10445  C29 POPEk 428      77.011 121.119  47.420  1.00  0.00           C
ATOM  10447 0C21 POPEk 428      76.181 121.339  46.380  1.00  0.00           C
ATOM  10449 1C21 POPEk 428      76.581 121.589  44.940  1.00  0.00           C
ATOM  10452 2C21 POPEk 428      76.821 120.359  44.050  1.00  0.00           C
ATOM  10455 3C21 POPEk 428      75.691 119.316  44.010  1.00  0.00           C
ATOM  10458 4C21 POPEk 428      75.931 118.206  42.960  1.00  0.00           C
ATOM  10461 5C21 POPEk 428      77.131 117.286  43.250  1.00  0.00           C
ATOM  10464 6C21 POPEk 428      77.532 116.446  42.020  1.00  0.00           C
ATOM  10467 7C21 POPEk 428      78.642 115.426  42.290  1.00  0.00           C
ATOM  10470 8C21 POPEk 428      78.951 114.557  41.070  1.00  0.00           C
ATOM  10474  C33 POPEk 428      84.321 128.809  51.760  1.00  0.00           C
ATOM  10477  C34 POPEk 428      84.852 129.171  50.360  1.00  0.00           C
ATOM  10480  C35 POPEk 428      85.722 128.060  49.730  1.00  0.00           C
ATOM  10483  C36 POPEk 428      85.981 128.259  48.240  1.00  0.00           C
ATOM  10486  C37 POPEk 428      87.032 127.270  47.690  1.00  0.00           C
ATOM  10489  C38 POPEk 428      87.172 127.459  46.180  1.00  0.00           C
ATOM  10492  C39 POPEk 428      88.311 126.679  45.520  1.00  0.00           C
ATOM  10495 0C31 POPEk 428      88.241 126.889  44.000  1.00  0.00           C
ATOM  10498 1C31 POPEk 428      89.401 126.269  43.220  1.00  0.00           C
ATOM  10501 2C31 POPEk 428      89.332 126.600  41.730  1.00  0.00           C
ATOM  10504 3C31 POPEk 428      88.171 125.919  41.000  1.00  0.00           C
ATOM  10507 4C31 POPEk 428      88.061 126.359  39.540  1.00  0.00           C
ATOM  10510 5C31 POPEk 428      86.862 125.730  38.820  1.00  0.00           C
ATOM  10513 6C31 POPEk 428      86.631 126.250  37.400  1.00  0.00           C
ATOM  10517  NH3 POPEl 429      -7.282 123.489  12.090  1.00  0.00           N
ATOM  10521  C12 POPEl 429      -6.012 123.650  11.300  1.00  0.00           C
ATOM  10524  C11 POPEl 429      -5.092 124.709  11.930  1.00  0.00           C
ATOM  10527  P   POPEl 429      -3.092 126.250  11.260  1.00  0.00           P
ATOM  10528  O13 POPEl 429      -1.902 126.119  10.390  1.00  0.00           O
ATOM  10529  O14 POPEl 429      -3.852 127.509  11.130  1.00  0.00           O
ATOM  10530  O11 POPEl 429      -2.662 126.160  12.760  1.00  0.00           O
ATOM  10531  O12 POPEl 429      -4.022 125.000  11.030  1.00  0.00           O
ATOM  10532  C1  POPEl 429      -1.572 125.329  13.140  1.00  0.00           C
ATOM  10535  C2  POPEl 429      -1.082 125.779  14.520  1.00  0.00           C
ATOM  10537  O21 POPEl 429      -0.232 124.739  15.020  1.00  0.00           O
ATOM  10538  C21 POPEl 429       1.051 125.009  14.950  1.00  0.00           C
ATOM  10539  O22 POPEl 429       1.561 125.949  14.360  1.00  0.00           O
ATOM  10540  C22 POPEl 429       1.791 124.059  15.890  1.00  0.00           C
ATOM  10543  C3  POPEl 429      -2.302 125.959  15.470  1.00  0.00           C
ATOM  10546  O31 POPEl 429      -2.002 125.560  16.830  1.00  0.00           O
ATOM  10547  C31 POPEl 429      -1.902 126.530  17.720  1.00  0.00           C
ATOM  10548  O32 POPEl 429      -2.112 127.710  17.510  1.00  0.00           O
ATOM  10549  C32 POPEl 429      -1.392 125.939  19.030  1.00  0.00           C
ATOM  10552  C23 POPEl 429       2.291 124.849  17.110  1.00  0.00           C
ATOM  10555  C24 POPEl 429       2.961 123.979  18.180  1.00  0.00           C
ATOM  10558  C25 POPEl 429       3.961 124.809  19.000  1.00  0.00           C
ATOM  10561  C26 POPEl 429       5.331 124.930  18.310  1.00  0.00           C
ATOM  10564  C27 POPEl 429       6.271 125.910  19.030  1.00  0.00           C
ATOM  10567  C28 POPEl 429       7.611 126.171  18.320  1.00  0.00           C
ATOM  10570  C29 POPEl 429       8.501 124.959  18.200  1.00  0.00           C
ATOM  10572 0C21 POPEl 429       9.821 124.900  18.460  1.00  0.00           C
ATOM  10574 1C21 POPEl 429      10.701 126.020  18.960  1.00  0.00           C
ATOM  10577 2C21 POPEl 429      11.941 125.490  19.730  1.00  0.00           C
ATOM  10580 3C21 POPEl 429      12.971 126.600  20.000  1.00  0.00           C
ATOM  10583 4C21 POPEl 429      14.001 126.219  21.080  1.00  0.00           C
ATOM  10586 5C21 POPEl 429      13.541 126.649  22.480  1.00  0.00           C
ATOM  10589 6C21 POPEl 429      14.591 126.489  23.590  1.00  0.00           C
ATOM  10592 7C21 POPEl 429      14.011 126.880  24.960  1.00  0.00           C
ATOM  10595 8C21 POPEl 429      14.971 126.719  26.140  1.00  0.00           C
ATOM  10599  C33 POPEl 429      -0.852 127.009  20.000  1.00  0.00           C
ATOM  10602  C34 POPEl 429       0.171 126.430  20.980  1.00  0.00           C
ATOM  10605  C35 POPEl 429       0.701 127.449  21.990  1.00  0.00           C
ATOM  10608  C36 POPEl 429      -0.212 127.689  23.200  1.00  0.00           C
ATOM  10611  C37 POPEl 429       0.221 128.939  23.990  1.00  0.00           C
ATOM  10614  C38 POPEl 429      -0.582 129.171  25.280  1.00  0.00           C
ATOM  10617  C39 POPEl 429      -0.172 128.270  26.450  1.00  0.00           C
ATOM  10620 0C31 POPEl 429       1.141 128.709  27.130  1.00  0.00           C
ATOM  10623 1C31 POPEl 429       1.411 127.920  28.420  1.00  0.00           C
ATOM  10626 2C31 POPEl 429       2.701 128.289  29.170  1.00  0.00           C
ATOM  10629 3C31 POPEl 429       2.991 127.389  30.390  1.00  0.00           C
ATOM  10632 4C31 POPEl 429       1.911 127.509  31.470  1.00  0.00           C
ATOM  10635 5C31 POPEl 429       2.161 126.779  32.800  1.00  0.00           C
ATOM  10638 6C31 POPEl 429       0.981 126.910  33.780  1.00  0.00           C
ATOM  10642  NH3 POPEm 430      64.041 118.606  57.310  1.00  0.00           N
ATOM  10646  C12 POPEm 430      63.221 119.366  58.310  1.00  0.00           C
ATOM  10649  C11 POPEm 430      63.821 120.751  58.560  1.00  0.00           C
ATOM  10652  P   POPEm 430      64.981 121.929  56.500  1.00  0.00           P
ATOM  10653  O13 POPEm 430      64.531 122.710  55.340  1.00  0.00           O
ATOM  10654  O14 POPEm 430      65.981 122.529  57.400  1.00  0.00           O
ATOM  10655  O11 POPEm 430      65.361 120.460  56.030  1.00  0.00           O
ATOM  10656  O12 POPEm 430      63.741 121.549  57.390  1.00  0.00           O
ATOM  10657  C1  POPEm 430      65.591 120.089  54.670  1.00  0.00           C
ATOM  10660  C2  POPEm 430      64.481 119.147  54.100  1.00  0.00           C
ATOM  10662  O21 POPEm 430      64.831 118.627  52.800  1.00  0.00           O
ATOM  10663  C21 POPEm 430      65.711 117.627  52.840  1.00  0.00           C
ATOM  10664  O22 POPEm 430      66.151 117.106  53.840  1.00  0.00           O
ATOM  10665  C22 POPEm 430      66.081 117.197  51.410  1.00  0.00           C
ATOM  10668  C3  POPEm 430      63.091 119.856  53.980  1.00  0.00           C
ATOM  10671  O31 POPEm 430      61.951 119.036  54.320  1.00  0.00           O
ATOM  10672  C31 POPEm 430      61.911 117.796  53.850  1.00  0.00           C
ATOM  10673  O32 POPEm 430      62.481 116.836  54.350  1.00  0.00           O
ATOM  10674  C32 POPEm 430      61.011 117.757  52.620  1.00  0.00           C
ATOM  10677  C23 POPEm 430      65.131 116.106  50.850  1.00  0.00           C
ATOM  10680  C24 POPEm 430      64.981 116.216  49.320  1.00  0.00           C
ATOM  10683  C25 POPEm 430      63.922 115.267  48.730  1.00  0.00           C
ATOM  10686  C26 POPEm 430      63.701 115.556  47.240  1.00  0.00           C
ATOM  10689  C27 POPEm 430      62.871 114.497  46.510  1.00  0.00           C
ATOM  10692  C28 POPEm 430      62.871 114.767  45.000  1.00  0.00           C
ATOM  10695  C29 POPEm 430      62.051 113.767  44.230  1.00  0.00           C
ATOM  10697 0C21 POPEm 430      62.501 112.606  43.720  1.00  0.00           C
ATOM  10699 1C21 POPEm 430      63.901 112.057  43.820  1.00  0.00           C
ATOM  10702 2C21 POPEm 430      64.021 110.586  43.330  1.00  0.00           C
ATOM  10705 3C21 POPEm 430      63.431 110.336  41.930  1.00  0.00           C
ATOM  10708 4C21 POPEm 430      63.821 108.988  41.330  1.00  0.00           C
ATOM  10711 5C21 POPEm 430      62.771 108.417  40.360  1.00  0.00           C
ATOM  10714 6C21 POPEm 430      61.561 107.806  41.080  1.00  0.00           C
ATOM  10717 7C21 POPEm 430      60.701 106.917  40.160  1.00  0.00           C
ATOM  10720 8C21 POPEm 430      59.481 106.316  40.860  1.00  0.00           C
ATOM  10724  C33 POPEm 430      61.781 117.526  51.300  1.00  0.00           C
ATOM  10727  C34 POPEm 430      60.971 117.757  50.020  1.00  0.00           C
ATOM  10730  C35 POPEm 430      60.531 119.217  49.790  1.00  0.00           C
ATOM  10733  C36 POPEm 430      59.461 119.347  48.690  1.00  0.00           C
ATOM  10736  C37 POPEm 430      59.001 120.789  48.500  1.00  0.00           C
ATOM  10739  C38 POPEm 430      58.011 121.020  47.350  1.00  0.00           C
ATOM  10742  C39 POPEm 430      56.761 120.129  47.410  1.00  0.00           C
ATOM  10745 0C31 POPEm 430      55.491 120.850  46.910  1.00  0.00           C
ATOM  10748 1C31 POPEm 430      54.281 119.917  46.850  1.00  0.00           C
ATOM  10751 2C31 POPEm 430      52.961 120.640  46.550  1.00  0.00           C
ATOM  10754 3C31 POPEm 430      52.841 121.160  45.110  1.00  0.00           C
ATOM  10757 4C31 POPEm 430      51.451 121.720  44.810  1.00  0.00           C
ATOM  10760 5C31 POPEm 430      51.171 121.829  43.310  1.00  0.00           C
ATOM  10763 6C31 POPEm 430      49.811 122.459  43.000  1.00  0.00           C
ATOM  10767  NH3 POPEn 431      44.511  22.786  13.070  1.00  0.00           N
ATOM  10771  C12 POPEn 431      44.981  21.806  14.100  1.00  0.00           C
ATOM  10774  C11 POPEn 431      46.491  21.886  14.340  1.00  0.00           C
ATOM  10777  P   POPEn 431      46.991  19.536  15.410  1.00  0.00           P
ATOM  10778  O13 POPEn 431      46.591  19.066  14.070  1.00  0.00           O
ATOM  10779  O14 POPEn 431      48.351  19.206  15.870  1.00  0.00           O
ATOM  10780  O11 POPEn 431      45.911  19.056  16.450  1.00  0.00           O
ATOM  10781  O12 POPEn 431      46.791  21.106  15.490  1.00  0.00           O
ATOM  10782  C1  POPEn 431      46.141  18.016  17.400  1.00  0.00           C
ATOM  10785  C2  POPEn 431      44.901  17.906  18.310  1.00  0.00           C
ATOM  10787  O21 POPEn 431      45.111  16.906  19.330  1.00  0.00           O
ATOM  10788  C21 POPEn 431      44.381  17.076  20.440  1.00  0.00           C
ATOM  10789  O22 POPEn 431      43.751  18.086  20.720  1.00  0.00           O
ATOM  10790  C22 POPEn 431      44.501  15.846  21.350  1.00  0.00           C
ATOM  10793  C3  POPEn 431      43.621  17.566  17.490  1.00  0.00           C
ATOM  10796  O31 POPEn 431      42.421  17.846  18.250  1.00  0.00           O
ATOM  10797  C31 POPEn 431      41.681  18.836  17.750  1.00  0.00           C
ATOM  10798  O32 POPEn 431      41.051  18.776  16.720  1.00  0.00           O
ATOM  10799  C32 POPEn 431      41.901  20.106  18.580  1.00  0.00           C
ATOM  10802  C23 POPEn 431      43.841  16.056  22.740  1.00  0.00           C
ATOM  10805  C24 POPEn 431      44.571  15.376  23.910  1.00  0.00           C
ATOM  10808  C25 POPEn 431      43.871  15.706  25.240  1.00  0.00           C
ATOM  10811  C26 POPEn 431      44.571  15.156  26.500  1.00  0.00           C
ATOM  10814  C27 POPEn 431      43.931  15.766  27.760  1.00  0.00           C
ATOM  10817  C28 POPEn 431      44.581  15.346  29.100  1.00  0.00           C
ATOM  10820  C29 POPEn 431      44.261  16.386  30.150  1.00  0.00           C
ATOM  10822 0C21 POPEn 431      43.821  16.226  31.410  1.00  0.00           C
ATOM  10824 1C21 POPEn 431      43.591  14.936  32.170  1.00  0.00           C
ATOM  10827 2C21 POPEn 431      44.331  14.966  33.530  1.00  0.00           C
ATOM  10830 3C21 POPEn 431      43.741  15.976  34.540  1.00  0.00           C
ATOM  10833 4C21 POPEn 431      44.761  16.786  35.370  1.00  0.00           C
ATOM  10836 5C21 POPEn 431      45.631  15.966  36.340  1.00  0.00           C
ATOM  10839 6C21 POPEn 431      46.041  16.826  37.550  1.00  0.00           C
ATOM  10842 7C21 POPEn 431      46.551  16.036  38.760  1.00  0.00           C
ATOM  10845 8C21 POPEn 431      46.771  16.926  39.990  1.00  0.00           C
ATOM  10849  C33 POPEn 431      40.851  20.346  19.690  1.00  0.00           C
ATOM  10852  C34 POPEn 431      41.481  21.076  20.880  1.00  0.00           C
ATOM  10855  C35 POPEn 431      40.491  21.356  22.020  1.00  0.00           C
ATOM  10858  C36 POPEn 431      41.161  21.836  23.310  1.00  0.00           C
ATOM  10861  C37 POPEn 431      40.141  22.166  24.390  1.00  0.00           C
ATOM  10864  C38 POPEn 431      40.771  22.646  25.710  1.00  0.00           C
ATOM  10867  C39 POPEn 431      41.241  24.106  25.670  1.00  0.00           C
ATOM  10870 0C31 POPEn 431      41.551  24.646  27.070  1.00  0.00           C
ATOM  10873 1C31 POPEn 431      41.861  26.156  27.060  1.00  0.00           C
ATOM  10876 2C31 POPEn 431      42.141  26.686  28.480  1.00  0.00           C
ATOM  10879 3C31 POPEn 431      40.901  27.336  29.100  1.00  0.00           C
ATOM  10882 4C31 POPEn 431      40.721  28.796  28.650  1.00  0.00           C
ATOM  10885 5C31 POPEn 431      39.271  29.276  28.800  1.00  0.00           C
ATOM  10888 6C31 POPEn 431      39.131  30.796  28.840  1.00  0.00           C
ATOM  10892  NH3 POPEo 432     119.541 116.826  11.640  1.00  0.00           N
ATOM  10896  C12 POPEo 432     119.201 117.687  12.830  1.00  0.00           C
ATOM  10899  C11 POPEo 432     118.881 119.107  12.360  1.00  0.00           C
ATOM  10902  P   POPEo 432     118.621 121.469  13.390  1.00  0.00           P
ATOM  10903  O13 POPEo 432     119.321 121.950  12.180  1.00  0.00           O
ATOM  10904  O14 POPEo 432     117.201 121.850  13.600  1.00  0.00           O
ATOM  10905  O11 POPEo 432     119.421 121.980  14.650  1.00  0.00           O
ATOM  10906  O12 POPEo 432     118.791 119.916  13.520  1.00  0.00           O
ATOM  10907  C1  POPEo 432     119.712 121.139  15.770  1.00  0.00           C
ATOM  10910  C2  POPEo 432     118.991 121.670  17.030  1.00  0.00           C
ATOM  10912  O21 POPEo 432     119.451 120.999  18.210  1.00  0.00           O
ATOM  10913  C21 POPEo 432     120.691 121.309  18.570  1.00  0.00           C
ATOM  10914  O22 POPEo 432     121.422 122.120  18.000  1.00  0.00           O
ATOM  10915  C22 POPEo 432     121.011 120.611  19.890  1.00  0.00           C
ATOM  10918  C3  POPEo 432     117.441 121.519  16.920  1.00  0.00           C
ATOM  10921  O31 POPEo 432     116.781 122.820  16.910  1.00  0.00           O
ATOM  10922  C31 POPEo 432     116.731 123.489  18.080  1.00  0.00           C
ATOM  10923  O32 POPEo 432     117.072 124.660  18.180  1.00  0.00           O
ATOM  10924  C32 POPEo 432     116.132 122.689  19.240  1.00  0.00           C
ATOM  10927  C23 POPEo 432     121.011 121.619  21.060  1.00  0.00           C
ATOM  10930  C24 POPEo 432     121.621 121.049  22.340  1.00  0.00           C
ATOM  10933  C25 POPEo 432     122.091 122.160  23.290  1.00  0.00           C
ATOM  10936  C26 POPEo 432     120.981 123.119  23.740  1.00  0.00           C
ATOM  10939  C27 POPEo 432     121.501 124.240  24.660  1.00  0.00           C
ATOM  10942  C28 POPEo 432     120.472 125.359  24.900  1.00  0.00           C
ATOM  10945  C29 POPEo 432     119.481 125.019  25.980  1.00  0.00           C
ATOM  10947 0C21 POPEo 432     118.991 125.899  26.880  1.00  0.00           C
ATOM  10949 1C21 POPEo 432     119.292 127.379  26.900  1.00  0.00           C
ATOM  10952 2C21 POPEo 432     120.381 127.759  27.920  1.00  0.00           C
ATOM  10955 3C21 POPEo 432     119.871 127.739  29.370  1.00  0.00           C
ATOM  10958 4C21 POPEo 432     120.771 128.469  30.370  1.00  0.00           C
ATOM  10961 5C21 POPEo 432     119.951 129.159  31.470  1.00  0.00           C
ATOM  10964 6C21 POPEo 432     120.801 129.921  32.500  1.00  0.00           C
ATOM  10967 7C21 POPEo 432     120.022 131.049  33.200  1.00  0.00           C
ATOM  10970 8C21 POPEo 432     118.811 130.590  34.020  1.00  0.00           C
ATOM  10974  C33 POPEo 432     117.081 122.589  20.450  1.00  0.00           C
ATOM  10977  C34 POPEo 432     116.401 121.969  21.670  1.00  0.00           C
ATOM  10980  C35 POPEo 432     117.212 122.199  22.960  1.00  0.00           C
ATOM  10983  C36 POPEo 432     116.751 121.299  24.110  1.00  0.00           C
ATOM  10986  C37 POPEo 432     117.481 121.629  25.430  1.00  0.00           C
ATOM  10989  C38 POPEo 432     117.072 120.740  26.610  1.00  0.00           C
ATOM  10992  C39 POPEo 432     117.461 119.268  26.440  1.00  0.00           C
ATOM  10995 0C31 POPEo 432     116.661 118.346  27.370  1.00  0.00           C
ATOM  10998 1C31 POPEo 432     117.041 116.876  27.190  1.00  0.00           C
ATOM  11001 2C31 POPEo 432     115.841 115.936  27.340  1.00  0.00           C
ATOM  11004 3C31 POPEo 432     115.241 115.936  28.750  1.00  0.00           C
ATOM  11007 4C31 POPEo 432     114.082 114.937  28.850  1.00  0.00           C
ATOM  11010 5C31 POPEo 432     113.541 114.796  30.280  1.00  0.00           C
ATOM  11013 6C31 POPEo 432     112.431 113.746  30.390  1.00  0.00           C
ATOM  11017  NH3 POPEp 433      76.611  13.826  12.800  1.00  0.00           N
ATOM  11021  C12 POPEp 433      76.341  15.236  12.350  1.00  0.00           C
ATOM  11024  C11 POPEp 433      77.491  16.226  12.670  1.00  0.00           C
ATOM  11027  P   POPEp 433      75.771  18.326  12.620  1.00  0.00           P
ATOM  11028  O13 POPEp 433      75.071  17.826  11.410  1.00  0.00           O
ATOM  11029  O14 POPEp 433      76.001  19.786  12.740  1.00  0.00           O
ATOM  11030  O11 POPEp 433      74.961  17.836  13.890  1.00  0.00           O
ATOM  11031  O12 POPEp 433      77.161  17.606  12.690  1.00  0.00           O
ATOM  11032  C1  POPEp 433      75.481  17.176  15.060  1.00  0.00           C
ATOM  11035  C2  POPEp 433      76.521  18.016  15.860  1.00  0.00           C
ATOM  11037  O21 POPEp 433      77.031  17.316  17.010  1.00  0.00           O
ATOM  11038  C21 POPEp 433      76.251  17.166  18.070  1.00  0.00           C
ATOM  11039  O22 POPEp 433      75.051  17.356  18.120  1.00  0.00           O
ATOM  11040  C22 POPEp 433      77.091  16.806  19.290  1.00  0.00           C
ATOM  11043  C3  POPEp 433      75.971  19.436  16.190  1.00  0.00           C
ATOM  11046  O31 POPEp 433      76.781  20.096  17.170  1.00  0.00           O
ATOM  11047  C31 POPEp 433      77.941  20.616  16.800  1.00  0.00           C
ATOM  11048  O32 POPEp 433      78.321  20.746  15.640  1.00  0.00           O
ATOM  11049  C32 POPEp 433      78.621  21.096  18.070  1.00  0.00           C
ATOM  11052  C23 POPEp 433      76.551  17.516  20.550  1.00  0.00           C
ATOM  11055  C24 POPEp 433      77.561  17.606  21.700  1.00  0.00           C
ATOM  11058  C25 POPEp 433      77.761  16.276  22.440  1.00  0.00           C
ATOM  11061  C26 POPEp 433      78.841  16.376  23.530  1.00  0.00           C
ATOM  11064  C27 POPEp 433      79.011  15.066  24.310  1.00  0.00           C
ATOM  11067  C28 POPEp 433      80.262  15.066  25.200  1.00  0.00           C
ATOM  11070  C29 POPEp 433      80.332  13.816  26.030  1.00  0.00           C
ATOM  11072 0C21 POPEp 433      79.811  13.666  27.260  1.00  0.00           C
ATOM  11074 1C21 POPEp 433      79.061  14.696  28.050  1.00  0.00           C
ATOM  11077 2C21 POPEp 433      77.601  14.276  28.330  1.00  0.00           C
ATOM  11080 3C21 POPEp 433      77.501  12.996  29.170  1.00  0.00           C
ATOM  11083 4C21 POPEp 433      76.071  12.676  29.600  1.00  0.00           C
ATOM  11086 5C21 POPEp 433      75.981  11.256  30.190  1.00  0.00           C
ATOM  11089 6C21 POPEp 433      74.601  10.886  30.730  1.00  0.00           C
ATOM  11092 7C21 POPEp 433      74.531   9.396  31.080  1.00  0.00           C
ATOM  11095 8C21 POPEp 433      73.171   8.976  31.630  1.00  0.00           C
ATOM  11099  C33 POPEp 433      80.131  20.846  18.130  1.00  0.00           C
ATOM  11102  C34 POPEp 433      80.712  21.246  19.490  1.00  0.00           C
ATOM  11105  C35 POPEp 433      80.481  20.176  20.570  1.00  0.00           C
ATOM  11108  C36 POPEp 433      80.992  20.586  21.960  1.00  0.00           C
ATOM  11111  C37 POPEp 433      80.771  19.476  23.000  1.00  0.00           C
ATOM  11114  C38 POPEp 433      81.412  19.766  24.370  1.00  0.00           C
ATOM  11117  C39 POPEp 433      81.552  18.496  25.210  1.00  0.00           C
ATOM  11120 0C31 POPEp 433      82.511  18.646  26.410  1.00  0.00           C
ATOM  11123 1C31 POPEp 433      81.811  19.016  27.730  1.00  0.00           C
ATOM  11126 2C31 POPEp 433      82.832  19.156  28.860  1.00  0.00           C
ATOM  11129 3C31 POPEp 433      82.231  19.316  30.260  1.00  0.00           C
[truncated: 1,855,248 more chars]
