# Supplementary material for: Characterizing Membrane Association and Periplasmic Transfer of Bacterial Lipoproteins through Molecular Dynamics Simulations
Source: Structure. 2020 Apr 7;28(4):475–487.e3. doi: 10.1016/j.str.2020.01.012 (PMC7139219; doi:10.1016/j.str.2020.01.012)
Supplement: Data S1. Final Coordinates from Simulations (Y–Z), Related to Figure 3 [file mmc3.zip › Y-Z/YBJP-1-atomistic.pdb]

TITLE     Protein
REMARK    THIS IS A SIMULATION BOX
CRYST1  128.758  128.758  168.397  90.00  90.00  90.00 P 1           1
MODEL        1
ATOM      1  N   CYSTA   1      56.129  64.119  92.409  1.00  0.00           N
ATOM      3  CA  CYSTA   1      54.809  64.719  92.538  1.00  0.00           C
ATOM      5  C   CYSTA   1      53.819  63.719  93.148  1.00  0.00           C
ATOM      6  O   CYSTA   1      53.269  62.849  92.479  1.00  0.00           O
ATOM      7  CB  CYSTA   1      54.219  65.359  91.218  1.00  0.00           C
ATOM     10  SG  CYSTA   1      55.149  66.759  90.429  1.00  0.00           S
ATOM     11  C1  CYSTA   1      56.559  67.119  91.539  1.00  0.00           C
ATOM     14  CA1 CYSTA   1      56.479  63.479  91.299  1.00  0.00           C
ATOM     15  OA1 CYSTA   1      56.909  64.109  90.339  1.00  0.00           O
ATOM     16  CA2 CYSTA   1      56.359  62.009  91.159  1.00  0.00           C
ATOM     19  C11 CYSTA   1      57.499  68.359  91.338  1.00  0.00           C
ATOM     21  O11 CYSTA   1      57.929  68.569  89.968  1.00  0.00           O
ATOM     22  CX1 CYSTA   1      58.119  69.849  89.668  1.00  0.00           C
ATOM     23  OX1 CYSTA   1      57.479  70.789  90.119  1.00  0.00           O
ATOM     24  CX2 CYSTA   1      59.319  69.999  88.709  1.00  0.00           C
ATOM     27  C12 CYSTA   1      58.769  68.209  92.239  1.00  0.00           C
ATOM     30  O12 CYSTA   1      59.719  67.209  91.778  1.00  0.00           O
ATOM     31  CD1 CYSTA   1      60.899  67.689  91.378  1.00  0.00           C
ATOM     32  OD1 CYSTA   1      61.159  68.859  91.139  1.00  0.00           O
ATOM     33  CD2 CYSTA   1      61.969  66.609  91.328  1.00  0.00           C
ATOM     36  CA3 CYSTA   1      55.229  61.719  90.159  1.00  0.00           C
ATOM     39  CA4 CYSTA   1      55.209  60.269  89.708  1.00  0.00           C
ATOM     42  CA5 CYSTA   1      53.999  60.029  88.799  1.00  0.00           C
ATOM     45  CA6 CYSTA   1      53.749  58.569  88.398  1.00  0.00           C
ATOM     48  CA7 CYSTA   1      54.039  57.579  89.528  1.00  0.00           C
ATOM     51  CA8 CYSTA   1      53.899  56.119  89.108  1.00  0.00           C
ATOM     54  CA9 CYSTA   1      54.789  55.219  89.988  1.00  0.00           C
ATOM     57 0CA1 CYSTA   1      54.069  54.069  90.698  1.00  0.00           C
ATOM     60 1CA1 CYSTA   1      53.699  52.919  89.759  1.00  0.00           C
ATOM     63 2CA1 CYSTA   1      53.659  51.569  90.488  1.00  0.00           C
ATOM     66 3CA1 CYSTA   1      53.059  50.429  89.638  1.00  0.00           C
ATOM     69 4CA1 CYSTA   1      54.009  49.259  89.348  1.00  0.00           C
ATOM     72 5CA1 CYSTA   1      54.119  48.199  90.449  1.00  0.00           C
ATOM     75 6CA1 CYSTA   1      54.939  46.989  89.998  1.00  0.00           C
ATOM     79  CD3 CYSTA   1      62.759  66.529  90.008  1.00  0.00           C
ATOM     82  CD4 CYSTA   1      61.959  66.929  88.758  1.00  0.00           C
ATOM     85  CD5 CYSTA   1      62.749  66.639  87.479  1.00  0.00           C
ATOM     88  CD6 CYSTA   1      61.919  66.529  86.198  1.00  0.00           C
ATOM     91  CD7 CYSTA   1      62.819  66.179  84.998  1.00  0.00           C
ATOM     94  CD8 CYSTA   1      62.419  66.879  83.698  1.00  0.00           C
ATOM     97  CD9 CYSTA   1      63.449  66.539  82.608  1.00  0.00           C
ATOM    100 0CD1 CYSTA   1      63.019  66.949  81.198  1.00  0.00           C
ATOM    103 1CD1 CYSTA   1      62.669  68.439  81.048  1.00  0.00           C
ATOM    106 2CD1 CYSTA   1      62.329  68.749  79.588  1.00  0.00           C
ATOM    109 3CD1 CYSTA   1      61.629  70.089  79.358  1.00  0.00           C
ATOM    112 4CD1 CYSTA   1      60.629  69.999  78.189  1.00  0.00           C
ATOM    115 5CD1 CYSTA   1      61.289  69.599  76.858  1.00  0.00           C
ATOM    118 6CD1 CYSTA   1      60.279  69.019  75.869  1.00  0.00           C
ATOM    122  CX3 CYSTA   1      59.809  71.459  88.408  1.00  0.00           C
ATOM    125  CX4 CYSTA   1      61.079  71.899  89.179  1.00  0.00           C
ATOM    128  CX5 CYSTA   1      62.339  72.239  88.338  1.00  0.00           C
ATOM    131  CX6 CYSTA   1      62.649  73.699  87.939  1.00  0.00           C
ATOM    134  CX7 CYSTA   1      64.019  73.759  87.218  1.00  0.00           C
ATOM    137  CX8 CYSTA   1      64.439  75.159  86.718  1.00  0.00           C
ATOM    140  CX9 CYSTA   1      65.539  75.099  85.678  1.00  0.00           C
ATOM    142 0CX1 CYSTA   1      66.769  75.659  85.729  1.00  0.00           C
ATOM    144 1CX1 CYSTA   1      67.329  76.509  86.839  1.00  0.00           C
ATOM    147 2CX1 CYSTA   1      68.529  77.399  86.448  1.00  0.00           C
ATOM    150 3CX1 CYSTA   1      68.889  78.419  87.549  1.00  0.00           C
ATOM    153 4CX1 CYSTA   1      70.289  79.039  87.418  1.00  0.00           C
ATOM    156 5CX1 CYSTA   1      70.749  79.759  88.698  1.00  0.00           C
ATOM    159 6CX1 CYSTA   1      69.819  80.919  89.078  1.00  0.00           C
ATOM    162 7CX1 CYSTA   1      70.139  81.559  90.429  1.00  0.00           C
ATOM    165 8CX1 CYSTA   1      69.169  82.699  90.748  1.00  0.00           C
ATOM    169  N   THR A   2      53.589  63.699  94.479  1.00  0.00           N
ATOM    171  CA  THR A   2      52.759  64.679  95.189  1.00  0.00           C
ATOM    173  CB  THR A   2      53.409  65.979  95.638  1.00  0.00           C
ATOM    175  OG1 THR A   2      52.839  66.399  96.869  1.00  0.00           O
ATOM    177  CG2 THR A   2      53.239  67.139  94.658  1.00  0.00           C
ATOM    181  C   THR A   2      51.379  64.859  94.578  1.00  0.00           C
ATOM    182  O   THR A   2      51.189  65.409  93.499  1.00  0.00           O
ATOM    183  N   THR A   3      50.349  64.339  95.259  1.00  0.00           N
ATOM    185  CA  THR A   3      48.989  64.439  94.759  1.00  0.00           C
ATOM    187  CB  THR A   3      48.239  63.149  95.058  1.00  0.00           C
ATOM    189  OG1 THR A   3      47.269  62.839  94.068  1.00  0.00           O
ATOM    191  CG2 THR A   3      47.589  63.089  96.439  1.00  0.00           C
ATOM    195  C   THR A   3      48.339  65.629  95.429  1.00  0.00           C
ATOM    196  O   THR A   3      48.569  65.889  96.598  1.00  0.00           O
ATOM    197  N   VAL A   4      47.479  66.389  94.708  1.00  0.00           N
ATOM    199  CA  VAL A   4      46.429  67.199  95.328  1.00  0.00           C
ATOM    201  CB  VAL A   4      45.499  66.279  96.148  1.00  0.00           C
ATOM    203  CG1 VAL A   4      44.279  66.959  96.778  1.00  0.00           C
ATOM    207  CG2 VAL A   4      44.929  65.189  95.218  1.00  0.00           C
ATOM    211  C   VAL A   4      46.979  68.429  96.058  1.00  0.00           C
ATOM    212  O   VAL A   4      46.329  69.079  96.869  1.00  0.00           O
ATOM    213  N   THR A   5      48.249  68.809  95.759  1.00  0.00           N
ATOM    215  CA  THR A   5      48.979  69.779  96.568  1.00  0.00           C
ATOM    217  CB  THR A   5      50.429  69.309  96.738  1.00  0.00           C
ATOM    219  OG1 THR A   5      50.939  69.749  97.988  1.00  0.00           O
ATOM    221  CG2 THR A   5      51.359  69.829  95.638  1.00  0.00           C
ATOM    225  C   THR A   5      48.959  71.259  96.159  1.00  0.00           C
ATOM    226  O   THR A   5      49.629  72.019  96.869  1.00  0.00           O
ATOM    227  N   PRO A   6      48.309  71.889  95.159  1.00  0.00           N
ATOM    228  CD  PRO A   6      47.569  71.269  94.068  1.00  0.00           C
ATOM    231  CA  PRO A   6      48.459  73.339  94.928  1.00  0.00           C
ATOM    233  CB  PRO A   6      47.709  73.589  93.608  1.00  0.00           C
ATOM    236  CG  PRO A   6      47.759  72.239  92.909  1.00  0.00           C
ATOM    239  C   PRO A   6      47.909  74.169  96.078  1.00  0.00           C
ATOM    240  O   PRO A   6      48.319  75.309  96.279  1.00  0.00           O
ATOM    241  N   ALA A   7      47.019  73.559  96.858  1.00  0.00           N
ATOM    243  CA  ALA A   7      46.679  73.979  98.178  1.00  0.00           C
ATOM    245  CB  ALA A   7      45.309  74.689  98.148  1.00  0.00           C
ATOM    249  C   ALA A   7      46.699  72.669  98.968  1.00  0.00           C
ATOM    250  O   ALA A   7      46.779  71.579  98.418  1.00  0.00           O
ATOM    251  N   TYR A   8      46.699  72.679 100.299  1.00  0.00           N
ATOM    253  CA  TYR A   8      46.379  73.759 101.188  1.00  0.00           C
ATOM    255  CB  TYR A   8      45.399  73.409 102.339  1.00  0.00           C
ATOM    258  CG  TYR A   8      45.789  72.239 103.189  1.00  0.00           C
ATOM    259  CD1 TYR A   8      44.889  71.839 104.199  1.00  0.00           C
ATOM    261  CE1 TYR A   8      45.029  70.569 104.778  1.00  0.00           C
ATOM    263  CZ  TYR A   8      46.049  69.709 104.358  1.00  0.00           C
ATOM    264  OH  TYR A   8      46.059  68.369 104.759  1.00  0.00           O
ATOM    266  CD2 TYR A   8      46.919  71.449 102.949  1.00  0.00           C
ATOM    268  CE2 TYR A   8      47.029  70.189 103.489  1.00  0.00           C
ATOM    270  C   TYR A   8      47.559  74.509 101.708  1.00  0.00           C
ATOM    271  O   TYR A   8      48.619  73.999 102.049  1.00  0.00           O
ATOM    272  N   LYS A   9      47.349  75.809 101.799  1.00  0.00           N
ATOM    274  CA  LYS A   9      47.789  76.689 102.839  1.00  0.00           C
ATOM    276  CB  LYS A   9      47.519  78.099 102.239  1.00  0.00           C
ATOM    279  CG  LYS A   9      47.949  78.189 100.748  1.00  0.00           C
ATOM    282  CD  LYS A   9      47.929  79.559 100.019  1.00  0.00           C
ATOM    285  CE  LYS A   9      48.889  79.519  98.808  1.00  0.00           C
ATOM    288  NZ  LYS A   9      48.979  80.769  98.019  1.00  0.00           N
ATOM    292  C   LYS A   9      46.919  76.299 104.049  1.00  0.00           C
ATOM    293  O   LYS A   9      45.699  76.439 103.989  1.00  0.00           O
ATOM    294  N   ASP A  10      47.479  75.659 105.108  1.00  0.00           N
ATOM    296  CA  ASP A  10      47.979  76.359 106.269  1.00  0.00           C
ATOM    298  CB  ASP A  10      46.969  76.219 107.468  1.00  0.00           C
ATOM    301  CG  ASP A  10      46.459  74.829 107.879  1.00  0.00           C
ATOM    302  OD1 ASP A  10      45.809  74.759 108.958  1.00  0.00           O
ATOM    303  OD2 ASP A  10      46.569  73.869 107.068  1.00  0.00           O
ATOM    304  C   ASP A  10      49.389  75.929 106.689  1.00  0.00           C
ATOM    305  O   ASP A  10      49.769  74.769 106.659  1.00  0.00           O
ATOM    306  N   ASN A  11      50.249  76.859 107.158  1.00  0.00           N
ATOM    308  CA  ASN A  11      50.379  78.259 106.778  1.00  0.00           C
ATOM    310  CB  ASN A  11      51.469  78.919 107.698  1.00  0.00           C
ATOM    313  CG  ASN A  11      51.639  80.459 107.669  1.00  0.00           C
ATOM    314  OD1 ASN A  11      51.649  81.099 108.718  1.00  0.00           O
ATOM    315  ND2 ASN A  11      51.799  81.089 106.478  1.00  0.00           N
ATOM    318  C   ASN A  11      50.789  78.359 105.328  1.00  0.00           C
ATOM    319  O   ASN A  11      50.349  79.229 104.578  1.00  0.00           O
ATOM    320  N   GLY A  12      51.749  77.469 104.968  1.00  0.00           N
ATOM    322  CA  GLY A  12      52.739  77.759 103.928  1.00  0.00           C
ATOM    325  C   GLY A  12      53.479  79.039 104.218  1.00  0.00           C
ATOM    326  O   GLY A  12      53.149  80.079 103.668  1.00  0.00           O
ATOM    327  N   THR A  13      54.449  79.039 105.159  1.00  0.00           N
ATOM    329  CA  THR A  13      55.309  80.209 105.409  1.00  0.00           C
ATOM    331  CB  THR A  13      55.939  80.319 106.808  1.00  0.00           C
ATOM    333  OG1 THR A  13      55.349  79.449 107.768  1.00  0.00           O
ATOM    335  CG2 THR A  13      55.639  81.739 107.298  1.00  0.00           C
ATOM    339  C   THR A  13      56.309  80.409 104.248  1.00  0.00           C
ATOM    340  O   THR A  13      55.939  80.139 103.108  1.00  0.00           O
ATOM    341  N   ARG A  14      57.569  80.879 104.378  1.00  0.00           N
ATOM    343  CA  ARG A  14      58.329  81.049 103.148  1.00  0.00           C
ATOM    345  CB  ARG A  14      59.179  82.299 102.968  1.00  0.00           C
ATOM    348  CG  ARG A  14      60.409  82.659 103.808  1.00  0.00           C
ATOM    351  CD  ARG A  14      61.019  83.819 103.019  1.00  0.00           C
ATOM    354  NE  ARG A  14      61.949  84.649 103.828  1.00  0.00           N
ATOM    356  CZ  ARG A  14      62.339  85.839 103.408  1.00  0.00           C
ATOM    357  NH1 ARG A  14      63.279  86.439 104.089  1.00  0.00           N
ATOM    360  NH2 ARG A  14      61.829  86.389 102.319  1.00  0.00           N
ATOM    363  C   ARG A  14      59.019  79.819 102.599  1.00  0.00           C
ATOM    364  O   ARG A  14      59.779  79.149 103.299  1.00  0.00           O
ATOM    365  N   SER A  15      58.689  79.499 101.318  1.00  0.00           N
ATOM    367  CA  SER A  15      59.269  78.489 100.439  1.00  0.00           C
ATOM    369  CB  SER A  15      59.099  78.919  98.958  1.00  0.00           C
ATOM    372  OG  SER A  15      57.759  79.279  98.659  1.00  0.00           O
ATOM    374  C   SER A  15      60.749  78.289 100.669  1.00  0.00           C
ATOM    375  O   SER A  15      61.529  79.219 100.528  1.00  0.00           O
ATOM    376  N   GLY A  16      61.209  77.059 100.968  1.00  0.00           N
ATOM    378  CA  GLY A  16      62.589  76.879 101.428  1.00  0.00           C
ATOM    381  C   GLY A  16      63.729  76.619 100.449  1.00  0.00           C
ATOM    382  O   GLY A  16      64.789  76.299 100.978  1.00  0.00           O
ATOM    383  N   PRO A  17      63.719  76.589  99.118  1.00  0.00           N
ATOM    384  CD  PRO A  17      62.709  77.149  98.209  1.00  0.00           C
ATOM    387  CA  PRO A  17      64.829  76.019  98.369  1.00  0.00           C
ATOM    389  CB  PRO A  17      64.139  75.539  97.099  1.00  0.00           C
ATOM    392  CG  PRO A  17      63.119  76.629  96.819  1.00  0.00           C
ATOM    395  C   PRO A  17      65.879  77.059  98.038  1.00  0.00           C
ATOM    396  O   PRO A  17      65.609  78.159  97.568  1.00  0.00           O
ATOM    397  N   CYS A  18      67.139  76.749  98.358  1.00  0.00           N
ATOM    399  CA  CYS A  18      68.159  77.759  98.528  1.00  0.00           C
ATOM    401  CB  CYS A  18      68.619  78.519  97.249  1.00  0.00           C
ATOM    404  SG  CYS A  18      69.569  77.409  96.139  1.00  0.00           S
ATOM    406  C   CYS A  18      67.869  78.619  99.739  1.00  0.00           C
ATOM    407  O   CYS A  18      68.249  79.779  99.839  1.00  0.00           O
ATOM    408  N   VAL A  19      67.219  77.979 100.748  1.00  0.00           N
ATOM    410  CA  VAL A  19      67.809  77.699 102.059  1.00  0.00           C
ATOM    412  CB  VAL A  19      69.329  77.929 102.119  1.00  0.00           C
ATOM    414  CG1 VAL A  19      69.829  78.109 103.548  1.00  0.00           C
ATOM    418  CG2 VAL A  19      70.019  76.679 101.559  1.00  0.00           C
ATOM    422  C   VAL A  19      66.999  78.359 103.159  1.00  0.00           C
ATOM    423  O   VAL A  19      66.989  77.959 104.328  1.00  0.00           O
ATOM    424  N   GLU A  20      66.229  79.379 102.768  1.00  0.00           N
ATOM    426  CA  GLU A  20      65.529  80.249 103.678  1.00  0.00           C
ATOM    428  CB  GLU A  20      66.129  81.669 103.528  1.00  0.00           C
ATOM    431  CG  GLU A  20      65.419  82.839 104.258  1.00  0.00           C
ATOM    434  CD  GLU A  20      66.169  84.149 104.028  1.00  0.00           C
ATOM    435  OE1 GLU A  20      65.659  85.239 104.378  1.00  0.00           O
ATOM    436  OE2 GLU A  20      67.349  84.089 103.589  1.00  0.00           O
ATOM    437  C   GLU A  20      64.049  80.249 103.379  1.00  0.00           C
ATOM    438  O   GLU A  20      63.639  80.609 102.288  1.00  0.00           O
ATOM    439  N   GLY A  21      63.139  79.819 104.288  1.00  0.00           N
ATOM    441  CA  GLY A  21      63.349  79.589 105.709  1.00  0.00           C
ATOM    444  C   GLY A  21      62.309  80.319 106.498  1.00  0.00           C
ATOM    445  O   GLY A  21      62.369  81.529 106.668  1.00  0.00           O
ATOM    446  N   GLY A  22      61.299  79.649 107.059  1.00  0.00           N
ATOM    448  CA  GLY A  22      61.129  78.219 107.138  1.00  0.00           C
ATOM    451  C   GLY A  22      59.969  77.939 108.038  1.00  0.00           C
ATOM    452  O   GLY A  22      58.839  78.269 107.739  1.00  0.00           O
ATOM    453  N   PRO A  23      60.309  77.479 109.229  1.00  0.00           N
ATOM    454  CD  PRO A  23      60.239  78.559 110.218  1.00  0.00           C
ATOM    457  CA  PRO A  23      59.579  76.369 109.848  1.00  0.00           C
ATOM    459  CB  PRO A  23      58.519  76.999 110.788  1.00  0.00           C
ATOM    462  CG  PRO A  23      58.809  78.499 110.768  1.00  0.00           C
ATOM    465  C   PRO A  23      59.089  75.219 108.968  1.00  0.00           C
ATOM    466  O   PRO A  23      59.899  74.459 108.439  1.00  0.00           O
ATOM    467  N   ASP A  24      57.769  75.069 108.818  1.00  0.00           N
ATOM    469  CA  ASP A  24      57.079  73.919 108.259  1.00  0.00           C
ATOM    471  CB  ASP A  24      55.569  74.009 108.639  1.00  0.00           C
ATOM    474  CG  ASP A  24      54.889  75.359 108.358  1.00  0.00           C
ATOM    475  OD1 ASP A  24      55.469  76.419 108.698  1.00  0.00           O
ATOM    476  OD2 ASP A  24      53.709  75.319 107.909  1.00  0.00           O
ATOM    477  C   ASP A  24      57.289  73.809 106.758  1.00  0.00           C
ATOM    478  O   ASP A  24      57.259  72.719 106.168  1.00  0.00           O
ATOM    479  N   ASN A  25      57.629  74.939 106.118  1.00  0.00           N
ATOM    481  CA  ASN A  25      58.109  75.029 104.749  1.00  0.00           C
ATOM    483  CB  ASN A  25      58.619  76.449 104.509  1.00  0.00           C
ATOM    486  CG  ASN A  25      57.409  77.329 104.468  1.00  0.00           C
ATOM    487  OD1 ASN A  25      57.019  77.859 105.508  1.00  0.00           O
ATOM    488  ND2 ASN A  25      56.839  77.519 103.259  1.00  0.00           N
ATOM    491  C   ASN A  25      59.309  74.199 104.439  1.00  0.00           C
ATOM    492  O   ASN A  25      59.359  73.529 103.428  1.00  0.00           O
ATOM    493  N   VAL A  26      60.329  74.219 105.299  1.00  0.00           N
ATOM    495  CA  VAL A  26      61.579  73.549 105.008  1.00  0.00           C
ATOM    497  CB  VAL A  26      62.719  74.119 105.838  1.00  0.00           C
ATOM    499  CG1 VAL A  26      64.019  73.309 105.659  1.00  0.00           C
ATOM    503  CG2 VAL A  26      62.969  75.579 105.388  1.00  0.00           C
ATOM    507  C   VAL A  26      61.389  72.049 105.159  1.00  0.00           C
ATOM    508  O   VAL A  26      62.089  71.269 104.528  1.00  0.00           O
ATOM    509  N   ALA A  27      60.349  71.609 105.908  1.00  0.00           N
ATOM    511  CA  ALA A  27      59.839  70.269 105.788  1.00  0.00           C
ATOM    513  CB  ALA A  27      58.839  69.939 106.919  1.00  0.00           C
ATOM    517  C   ALA A  27      59.169  70.019 104.448  1.00  0.00           C
ATOM    518  O   ALA A  27      59.609  69.159 103.698  1.00  0.00           O
ATOM    519  N   GLN A  28      58.139  70.809 104.068  1.00  0.00           N
ATOM    521  CA  GLN A  28      57.389  70.599 102.839  1.00  0.00           C
ATOM    523  CB  GLN A  28      56.179  71.569 102.759  1.00  0.00           C
ATOM    526  CG  GLN A  28      55.259  71.299 101.549  1.00  0.00           C
ATOM    529  CD  GLN A  28      53.899  71.989 101.699  1.00  0.00           C
ATOM    530  OE1 GLN A  28      53.539  72.919 100.978  1.00  0.00           O
ATOM    531  NE2 GLN A  28      53.099  71.519 102.689  1.00  0.00           N
ATOM    534  C   GLN A  28      58.239  70.709 101.589  1.00  0.00           C
ATOM    535  O   GLN A  28      58.209  69.849 100.718  1.00  0.00           O
ATOM    536  N   GLN A  29      59.099  71.729 101.518  1.00  0.00           N
ATOM    538  CA  GLN A  29      60.069  71.989 100.479  1.00  0.00           C
ATOM    540  CB  GLN A  29      60.939  73.209 100.869  1.00  0.00           C
ATOM    543  CG  GLN A  29      61.799  73.709  99.699  1.00  0.00           C
ATOM    546  CD  GLN A  29      60.869  74.309  98.648  1.00  0.00           C
ATOM    547  OE1 GLN A  29      59.949  75.069  98.968  1.00  0.00           O
ATOM    548  NE2 GLN A  29      61.119  73.989  97.368  1.00  0.00           N
ATOM    551  C   GLN A  29      61.049  70.869 100.318  1.00  0.00           C
ATOM    552  O   GLN A  29      61.359  70.439  99.208  1.00  0.00           O
ATOM    553  N   PHE A  30      61.569  70.369 101.458  1.00  0.00           N
ATOM    555  CA  PHE A  30      62.369  69.179 101.478  1.00  0.00           C
ATOM    557  CB  PHE A  30      62.949  68.909 102.888  1.00  0.00           C
ATOM    560  CG  PHE A  30      63.749  67.629 102.968  1.00  0.00           C
ATOM    561  CD1 PHE A  30      64.999  67.519 102.368  1.00  0.00           C
ATOM    563  CE1 PHE A  30      65.809  66.389 102.578  1.00  0.00           C
ATOM    565  CZ  PHE A  30      65.339  65.339 103.379  1.00  0.00           C
ATOM    567  CD2 PHE A  30      63.259  66.549 103.709  1.00  0.00           C
ATOM    569  CE2 PHE A  30      64.059  65.419 103.939  1.00  0.00           C
ATOM    571  C   PHE A  30      61.579  68.009 100.958  1.00  0.00           C
ATOM    572  O   PHE A  30      61.979  67.429  99.979  1.00  0.00           O
ATOM    573  N   TYR A  31      60.379  67.699 101.498  1.00  0.00           N
ATOM    575  CA  TYR A  31      59.569  66.579 101.038  1.00  0.00           C
ATOM    577  CB  TYR A  31      58.269  66.409 101.878  1.00  0.00           C
ATOM    580  CG  TYR A  31      58.569  65.649 103.148  1.00  0.00           C
ATOM    581  CD1 TYR A  31      58.719  64.249 103.128  1.00  0.00           C
ATOM    583  CE1 TYR A  31      59.009  63.549 104.308  1.00  0.00           C
ATOM    585  CZ  TYR A  31      59.139  64.239 105.508  1.00  0.00           C
ATOM    586  OH  TYR A  31      59.509  63.599 106.699  1.00  0.00           O
ATOM    588  CD2 TYR A  31      58.639  66.319 104.378  1.00  0.00           C
ATOM    590  CE2 TYR A  31      58.969  65.629 105.538  1.00  0.00           C
ATOM    592  C   TYR A  31      59.209  66.599  99.559  1.00  0.00           C
ATOM    593  O   TYR A  31      59.269  65.569  98.878  1.00  0.00           O
ATOM    594  N   ASP A  32      58.859  67.779  99.028  1.00  0.00           N
ATOM    596  CA  ASP A  32      58.629  68.039  97.619  1.00  0.00           C
ATOM    598  CB  ASP A  32      58.099  69.479  97.418  1.00  0.00           C
ATOM    601  CG  ASP A  32      56.739  69.689  98.078  1.00  0.00           C
ATOM    602  OD1 ASP A  32      56.119  68.689  98.519  1.00  0.00           O
ATOM    603  OD2 ASP A  32      56.309  70.869  98.108  1.00  0.00           O
ATOM    604  C   ASP A  32      59.839  67.769  96.738  1.00  0.00           C
ATOM    605  O   ASP A  32      59.729  67.169  95.669  1.00  0.00           O
ATOM    606  N   TYR A  33      61.049  68.159  97.199  1.00  0.00           N
ATOM    608  CA  TYR A  33      62.289  67.969  96.468  1.00  0.00           C
ATOM    610  CB  TYR A  33      63.229  69.199  96.748  1.00  0.00           C
ATOM    613  CG  TYR A  33      64.569  69.069  96.078  1.00  0.00           C
ATOM    614  CD1 TYR A  33      64.659  69.229  94.678  1.00  0.00           C
ATOM    616  CE1 TYR A  33      65.859  68.969  94.009  1.00  0.00           C
ATOM    618  CZ  TYR A  33      66.969  68.529  94.728  1.00  0.00           C
ATOM    619  OH  TYR A  33      68.149  68.189  94.049  1.00  0.00           O
ATOM    621  CD2 TYR A  33      65.719  68.709  96.799  1.00  0.00           C
ATOM    623  CE2 TYR A  33      66.919  68.429  96.118  1.00  0.00           C
ATOM    625  C   TYR A  33      62.969  66.619  96.788  1.00  0.00           C
ATOM    626  O   TYR A  33      63.939  66.219  96.148  1.00  0.00           O
ATOM    627  N   ARG A  34      62.489  65.869  97.799  1.00  0.00           N
ATOM    629  CA  ARG A  34      63.259  64.809  98.439  1.00  0.00           C
ATOM    631  CB  ARG A  34      62.839  64.689  99.938  1.00  0.00           C
ATOM    634  CG  ARG A  34      63.309  63.499 100.788  1.00  0.00           C
ATOM    637  CD  ARG A  34      62.419  63.189 101.989  1.00  0.00           C
ATOM    640  NE  ARG A  34      61.089  62.819 101.448  1.00  0.00           N
ATOM    642  CZ  ARG A  34      60.759  61.629 100.999  1.00  0.00           C
ATOM    643  NH1 ARG A  34      61.609  60.639 100.788  1.00  0.00           N
ATOM    646  NH2 ARG A  34      59.489  61.389 100.788  1.00  0.00           N
ATOM    649  C   ARG A  34      63.239  63.429  97.809  1.00  0.00           C
ATOM    650  O   ARG A  34      64.099  62.599  98.098  1.00  0.00           O
ATOM    651  N   ILE A  35      62.309  63.039  96.939  1.00  0.00           N
ATOM    653  CA  ILE A  35      62.349  61.639  96.468  1.00  0.00           C
ATOM    655  CB  ILE A  35      61.069  61.209  95.739  1.00  0.00           C
ATOM    657  CG2 ILE A  35      61.029  59.679  95.578  1.00  0.00           C
ATOM    661  CG1 ILE A  35      59.749  61.729  96.358  1.00  0.00           C
ATOM    664  CD  ILE A  35      59.249  60.889  97.519  1.00  0.00           C
ATOM    668  C   ILE A  35      63.599  61.409  95.589  1.00  0.00           C
ATOM    669  O   ILE A  35      63.819  62.139  94.629  1.00  0.00           O
ATOM    670  N   LEU A  36      64.499  60.479  95.978  1.00  0.00           N
ATOM    672  CA  LEU A  36      65.829  60.239  95.368  1.00  0.00           C
ATOM    674  CB  LEU A  36      65.889  60.109  93.818  1.00  0.00           C
ATOM    677  CG  LEU A  36      65.319  58.809  93.278  1.00  0.00           C
ATOM    679  CD1 LEU A  36      65.959  57.639  93.978  1.00  0.00           C
ATOM    683  CD2 LEU A  36      63.809  58.689  93.428  1.00  0.00           C
ATOM    687  C   LEU A  36      66.989  61.069  95.869  1.00  0.00           C
ATOM    688  O   LEU A  36      68.039  61.189  95.239  1.00  0.00           O
ATOM    689  N   HIS A  37      66.859  61.639  97.059  1.00  0.00           N
ATOM    691  CA  HIS A  37      67.749  62.689  97.488  1.00  0.00           C
ATOM    693  CB  HIS A  37      67.029  63.449  98.598  1.00  0.00           C
ATOM    696  ND1 HIS A  37      65.739  61.729  99.948  1.00  0.00           N
ATOM    698  CG  HIS A  37      66.829  62.559  99.798  1.00  0.00           C
ATOM    699  CE1 HIS A  37      65.879  61.069 101.118  1.00  0.00           C
ATOM    701  NE2 HIS A  37      66.989  61.419 101.718  1.00  0.00           N
ATOM    702  CD2 HIS A  37      67.599  62.339 100.888  1.00  0.00           C
ATOM    704  C   HIS A  37      69.089  62.219  98.019  1.00  0.00           C
ATOM    705  O   HIS A  37      70.039  62.979  98.089  1.00  0.00           O
ATOM    706  N   ARG A  38      69.199  60.949  98.449  1.00  0.00           N
ATOM    708  CA  ARG A  38      70.399  60.429  99.089  1.00  0.00           C
ATOM    710  CB  ARG A  38      70.129  59.049  99.739  1.00  0.00           C
ATOM    713  CG  ARG A  38      68.949  59.049 100.718  1.00  0.00           C
ATOM    716  CD  ARG A  38      68.289  57.689 100.949  1.00  0.00           C
ATOM    719  NE  ARG A  38      69.059  56.919 101.968  1.00  0.00           N
ATOM    721  CZ  ARG A  38      68.599  55.769 102.438  1.00  0.00           C
ATOM    722  NH1 ARG A  38      67.599  55.169 101.828  1.00  0.00           N
ATOM    725  NH2 ARG A  38      69.099  55.169 103.489  1.00  0.00           N
ATOM    728  C   ARG A  38      71.509  60.259  98.089  1.00  0.00           C
ATOM    729  O   ARG A  38      72.669  60.529  98.358  1.00  0.00           O
ATOM    730  N   SER A  39      71.079  59.779  96.898  1.00  0.00           N
ATOM    732  CA  SER A  39      71.859  59.559  95.698  1.00  0.00           C
ATOM    734  CB  SER A  39      71.099  58.759  94.608  1.00  0.00           C
ATOM    737  OG  SER A  39      70.799  57.419  95.019  1.00  0.00           O
ATOM    739  C   SER A  39      72.209  60.849  95.019  1.00  0.00           C
ATOM    740  O   SER A  39      73.179  60.919  94.278  1.00  0.00           O
ATOM    741  N   ASN A  40      71.419  61.929  95.228  1.00  0.00           N
ATOM    743  CA  ASN A  40      71.889  63.259  94.889  1.00  0.00           C
ATOM    745  CB  ASN A  40      70.849  64.379  95.128  1.00  0.00           C
ATOM    748  CG  ASN A  40      69.589  64.149  94.288  1.00  0.00           C
ATOM    749  OD1 ASN A  40      69.589  63.459  93.268  1.00  0.00           O
ATOM    750  ND2 ASN A  40      68.459  64.729  94.759  1.00  0.00           N
ATOM    753  C   ASN A  40      73.139  63.599  95.678  1.00  0.00           C
ATOM    754  O   ASN A  40      73.249  63.329  96.878  1.00  0.00           O
ATOM    755  N   ASP A  41      74.139  64.139  94.988  1.00  0.00           N
ATOM    757  CA  ASP A  41      75.339  64.689  95.569  1.00  0.00           C
ATOM    759  CB  ASP A  41      76.189  65.339  94.459  1.00  0.00           C
ATOM    762  CG  ASP A  41      76.619  64.309  93.428  1.00  0.00           C
ATOM    763  OD1 ASP A  41      76.699  63.109  93.808  1.00  0.00           O
ATOM    764  OD2 ASP A  41      76.989  64.699  92.298  1.00  0.00           O
ATOM    765  C   ASP A  41      75.109  65.639  96.738  1.00  0.00           C
ATOM    766  O   ASP A  41      74.019  66.169  96.989  1.00  0.00           O
ATOM    767  N   ILE A  42      76.209  65.939  97.479  1.00  0.00           N
ATOM    769  CA  ILE A  42      76.219  66.899  98.569  1.00  0.00           C
ATOM    771  CB  ILE A  42      77.609  66.999  99.189  1.00  0.00           C
ATOM    773  CG2 ILE A  42      78.639  67.639  98.218  1.00  0.00           C
ATOM    777  CG1 ILE A  42      77.539  67.749 100.538  1.00  0.00           C
ATOM    780  CD  ILE A  42      78.789  67.629 101.409  1.00  0.00           C
ATOM    784  C   ILE A  42      75.689  68.259  98.148  1.00  0.00           C
ATOM    785  O   ILE A  42      75.069  68.989  98.909  1.00  0.00           O
ATOM    786  N   THR A  43      75.839  68.629  96.869  1.00  0.00           N
ATOM    788  CA  THR A  43      75.429  69.899  96.258  1.00  0.00           C
ATOM    790  CB  THR A  43      75.759  69.869  94.769  1.00  0.00           C
ATOM    792  OG1 THR A  43      75.259  68.679  94.168  1.00  0.00           O
ATOM    794  CG2 THR A  43      77.279  69.799  94.608  1.00  0.00           C
ATOM    798  C   THR A  43      73.959  70.249  96.419  1.00  0.00           C
ATOM    799  O   THR A  43      73.589  71.409  96.608  1.00  0.00           O
ATOM    800  N   ALA A  44      73.109  69.229  96.349  1.00  0.00           N
ATOM    802  CA  ALA A  44      71.679  69.349  96.419  1.00  0.00           C
ATOM    804  CB  ALA A  44      71.079  68.489  95.309  1.00  0.00           C
ATOM    808  C   ALA A  44      71.139  68.809  97.728  1.00  0.00           C
ATOM    809  O   ALA A  44      70.209  69.379  98.288  1.00  0.00           O
ATOM    810  N   LEU A  45      71.699  67.699  98.248  1.00  0.00           N
ATOM    812  CA  LEU A  45      71.249  67.169  99.518  1.00  0.00           C
ATOM    814  CB  LEU A  45      71.699  65.699  99.708  1.00  0.00           C
ATOM    817  CG  LEU A  45      70.959  64.859 100.778  1.00  0.00           C
ATOM    819  CD1 LEU A  45      71.439  65.059 102.199  1.00  0.00           C
ATOM    823  CD2 LEU A  45      69.449  65.119 100.809  1.00  0.00           C
ATOM    827  C   LEU A  45      71.639  68.049 100.689  1.00  0.00           C
ATOM    828  O   LEU A  45      70.829  68.339 101.578  1.00  0.00           O
ATOM    829  N   ARG A  46      72.889  68.579 100.698  1.00  0.00           N
ATOM    831  CA  ARG A  46      73.379  69.399 101.808  1.00  0.00           C
ATOM    833  CB  ARG A  46      74.889  69.749 101.758  1.00  0.00           C
ATOM    836  CG  ARG A  46      75.459  70.629 102.898  1.00  0.00           C
ATOM    839  CD  ARG A  46      75.339  72.159 102.809  1.00  0.00           C
ATOM    842  NE  ARG A  46      76.059  72.669 101.589  1.00  0.00           N
ATOM    844  CZ  ARG A  46      77.219  73.319 101.629  1.00  0.00           C
ATOM    845  NH1 ARG A  46      77.899  73.519 102.728  1.00  0.00           N
ATOM    848  NH2 ARG A  46      77.749  73.879 100.558  1.00  0.00           N
ATOM    851  C   ARG A  46      72.569  70.629 102.108  1.00  0.00           C
ATOM    852  O   ARG A  46      72.299  70.819 103.288  1.00  0.00           O
ATOM    853  N   PRO A  47      72.099  71.459 101.188  1.00  0.00           N
ATOM    854  CD  PRO A  47      72.669  71.599  99.839  1.00  0.00           C
ATOM    857  CA  PRO A  47      71.199  72.569 101.489  1.00  0.00           C
ATOM    859  CB  PRO A  47      70.849  73.119 100.099  1.00  0.00           C
ATOM    862  CG  PRO A  47      72.139  72.929  99.308  1.00  0.00           C
ATOM    865  C   PRO A  47      69.929  72.269 102.269  1.00  0.00           C
ATOM    866  O   PRO A  47      69.239  73.229 102.608  1.00  0.00           O
ATOM    867  N   TYR A  48      69.559  70.999 102.508  1.00  0.00           N
ATOM    869  CA  TYR A  48      68.429  70.659 103.349  1.00  0.00           C
ATOM    871  CB  TYR A  48      67.479  69.749 102.558  1.00  0.00           C
ATOM    874  CG  TYR A  48      66.879  70.509 101.419  1.00  0.00           C
ATOM    875  CD1 TYR A  48      67.439  70.459 100.128  1.00  0.00           C
ATOM    877  CE1 TYR A  48      66.839  71.159  99.068  1.00  0.00           C
ATOM    879  CZ  TYR A  48      65.669  71.869  99.288  1.00  0.00           C
ATOM    880  OH  TYR A  48      65.069  72.559  98.229  1.00  0.00           O
ATOM    882  CD2 TYR A  48      65.699  71.239 101.618  1.00  0.00           C
ATOM    884  CE2 TYR A  48      65.079  71.909 100.558  1.00  0.00           C
ATOM    886  C   TYR A  48      68.829  69.869 104.588  1.00  0.00           C
ATOM    887  O   TYR A  48      68.069  69.789 105.558  1.00  0.00           O
ATOM    888  N   LEU A  49      70.009  69.239 104.599  1.00  0.00           N
ATOM    890  CA  LEU A  49      70.379  68.309 105.628  1.00  0.00           C
ATOM    892  CB  LEU A  49      70.519  66.869 105.068  1.00  0.00           C
ATOM    895  CG  LEU A  49      70.749  65.769 106.118  1.00  0.00           C
ATOM    897  CD1 LEU A  49      69.599  65.709 107.119  1.00  0.00           C
ATOM    901  CD2 LEU A  49      70.949  64.389 105.479  1.00  0.00           C
ATOM    905  C   LEU A  49      71.679  68.709 106.269  1.00  0.00           C
ATOM    906  O   LEU A  49      72.629  69.129 105.608  1.00  0.00           O
ATOM    907  N   SER A  50      71.779  68.569 107.599  1.00  0.00           N
ATOM    909  CA  SER A  50      73.039  68.729 108.318  1.00  0.00           C
ATOM    911  CB  SER A  50      72.779  68.649 109.828  1.00  0.00           C
ATOM    914  OG  SER A  50      73.949  68.739 110.659  1.00  0.00           O
ATOM    916  C   SER A  50      74.099  67.709 107.939  1.00  0.00           C
ATOM    917  O   SER A  50      73.829  66.529 107.718  1.00  0.00           O
ATOM    918  N   ASP A  51      75.359  68.149 107.828  1.00  0.00           N
ATOM    920  CA  ASP A  51      76.429  67.379 107.218  1.00  0.00           C
ATOM    922  CB  ASP A  51      77.679  68.309 107.068  1.00  0.00           C
ATOM    925  CG  ASP A  51      77.369  69.349 105.989  1.00  0.00           C
ATOM    926  OD1 ASP A  51      76.699  68.939 104.998  1.00  0.00           O
ATOM    927  OD2 ASP A  51      77.869  70.499 106.069  1.00  0.00           O
ATOM    928  C   ASP A  51      76.709  66.039 107.918  1.00  0.00           C
ATOM    929  O   ASP A  51      76.929  65.019 107.269  1.00  0.00           O
ATOM    930  N   LYS A  52      76.639  65.979 109.258  1.00  0.00           N
ATOM    932  CA  LYS A  52      76.769  64.739 109.998  1.00  0.00           C
ATOM    934  CB  LYS A  52      76.899  64.989 111.518  1.00  0.00           C
ATOM    937  CG  LYS A  52      78.149  65.789 111.928  1.00  0.00           C
ATOM    940  CD  LYS A  52      79.469  65.259 111.318  1.00  0.00           C
ATOM    943  CE  LYS A  52      80.689  66.039 111.819  1.00  0.00           C
ATOM    946  NZ  LYS A  52      81.859  65.849 110.939  1.00  0.00           N
ATOM    950  C   LYS A  52      75.679  63.709 109.759  1.00  0.00           C
ATOM    951  O   LYS A  52      75.939  62.509 109.648  1.00  0.00           O
ATOM    952  N   LEU A  53      74.409  64.149 109.638  1.00  0.00           N
ATOM    954  CA  LEU A  53      73.339  63.269 109.229  1.00  0.00           C
ATOM    956  CB  LEU A  53      71.959  63.979 109.388  1.00  0.00           C
ATOM    959  CG  LEU A  53      70.719  63.059 109.568  1.00  0.00           C
ATOM    961  CD1 LEU A  53      70.229  62.329 108.309  1.00  0.00           C
ATOM    965  CD2 LEU A  53      70.889  62.029 110.698  1.00  0.00           C
ATOM    969  C   LEU A  53      73.569  62.759 107.809  1.00  0.00           C
ATOM    970  O   LEU A  53      73.479  61.569 107.549  1.00  0.00           O
ATOM    971  N   ALA A  54      73.959  63.619 106.848  1.00  0.00           N
ATOM    973  CA  ALA A  54      74.269  63.159 105.498  1.00  0.00           C
ATOM    975  CB  ALA A  54      74.569  64.349 104.578  1.00  0.00           C
ATOM    979  C   ALA A  54      75.429  62.189 105.388  1.00  0.00           C
ATOM    980  O   ALA A  54      75.359  61.199 104.648  1.00  0.00           O
ATOM    981  N   THR A  55      76.549  62.399 106.098  1.00  0.00           N
ATOM    983  CA  THR A  55      77.629  61.419 106.129  1.00  0.00           C
ATOM    985  CB  THR A  55      78.919  61.889 106.758  1.00  0.00           C
ATOM    987  OG1 THR A  55      78.709  62.419 108.058  1.00  0.00           O
ATOM    989  CG2 THR A  55      79.469  63.039 105.908  1.00  0.00           C
ATOM    993  C   THR A  55      77.239  60.079 106.718  1.00  0.00           C
ATOM    994  O   THR A  55      77.499  59.059 106.098  1.00  0.00           O
ATOM    995  N   LEU A  56      76.569  60.059 107.888  1.00  0.00           N
ATOM    997  CA  LEU A  56      76.059  58.829 108.499  1.00  0.00           C
ATOM    999  CB  LEU A  56      75.409  59.149 109.868  1.00  0.00           C
ATOM   1002  CG  LEU A  56      75.049  57.909 110.718  1.00  0.00           C
ATOM   1004  CD1 LEU A  56      76.319  57.199 111.198  1.00  0.00           C
ATOM   1008  CD2 LEU A  56      74.149  58.259 111.909  1.00  0.00           C
ATOM   1012  C   LEU A  56      75.049  58.099 107.628  1.00  0.00           C
ATOM   1013  O   LEU A  56      75.119  56.889 107.398  1.00  0.00           O
ATOM   1014  N   LEU A  57      74.069  58.839 107.088  1.00  0.00           N
ATOM   1016  CA  LEU A  57      73.059  58.289 106.218  1.00  0.00           C
ATOM   1018  CB  LEU A  57      71.929  59.289 105.978  1.00  0.00           C
ATOM   1021  CG  LEU A  57      70.839  59.219 107.059  1.00  0.00           C
ATOM   1023  CD1 LEU A  57      69.999  57.979 106.828  1.00  0.00           C
ATOM   1027  CD2 LEU A  57      71.359  59.219 108.509  1.00  0.00           C
ATOM   1031  C   LEU A  57      73.579  57.759 104.909  1.00  0.00           C
ATOM   1032  O   LEU A  57      73.179  56.689 104.459  1.00  0.00           O
ATOM   1033  N   SER A  58      74.489  58.499 104.248  1.00  0.00           N
ATOM   1035  CA  SER A  58      75.169  57.989 103.078  1.00  0.00           C
ATOM   1037  CB  SER A  58      76.009  59.039 102.339  1.00  0.00           C
ATOM   1040  OG  SER A  58      75.149  60.079 101.919  1.00  0.00           O
ATOM   1042  C   SER A  58      76.039  56.799 103.349  1.00  0.00           C
ATOM   1043  O   SER A  58      75.939  55.839 102.608  1.00  0.00           O
ATOM   1044  N   ASP A  59      76.829  56.769 104.448  1.00  0.00           N
ATOM   1046  CA  ASP A  59      77.569  55.589 104.858  1.00  0.00           C
ATOM   1048  CB  ASP A  59      78.289  55.909 106.209  1.00  0.00           C
ATOM   1051  CG  ASP A  59      79.659  56.549 106.028  1.00  0.00           C
ATOM   1052  OD1 ASP A  59      80.199  56.539 104.889  1.00  0.00           O
ATOM   1053  OD2 ASP A  59      80.259  56.939 107.068  1.00  0.00           O
ATOM   1054  C   ASP A  59      76.669  54.359 105.019  1.00  0.00           C
ATOM   1055  O   ASP A  59      76.909  53.299 104.459  1.00  0.00           O
ATOM   1056  N   ALA A  60      75.559  54.509 105.748  1.00  0.00           N
ATOM   1058  CA  ALA A  60      74.669  53.409 106.048  1.00  0.00           C
ATOM   1060  CB  ALA A  60      73.619  53.879 107.059  1.00  0.00           C
ATOM   1064  C   ALA A  60      74.069  52.729 104.808  1.00  0.00           C
ATOM   1065  O   ALA A  60      74.049  51.509 104.718  1.00  0.00           O
ATOM   1066  N   SER A  61      73.659  53.489 103.779  1.00  0.00           N
ATOM   1068  CA  SER A  61      73.049  52.949 102.568  1.00  0.00           C
ATOM   1070  CB  SER A  61      72.529  54.069 101.638  1.00  0.00           C
ATOM   1073  OG  SER A  61      71.729  55.009 102.358  1.00  0.00           O
ATOM   1075  C   SER A  61      74.039  52.229 101.668  1.00  0.00           C
ATOM   1076  O   SER A  61      73.679  51.509 100.759  1.00  0.00           O
ATOM   1077  N   ARG A  62      75.329  52.499 101.888  1.00  0.00           N
ATOM   1079  CA  ARG A  62      76.349  52.409 100.869  1.00  0.00           C
ATOM   1081  CB  ARG A  62      77.009  53.799 100.849  1.00  0.00           C
ATOM   1084  CG  ARG A  62      77.769  54.189  99.588  1.00  0.00           C
ATOM   1087  CD  ARG A  62      78.749  55.349  99.788  1.00  0.00           C
ATOM   1090  NE  ARG A  62      78.849  56.109  98.509  1.00  0.00           N
ATOM   1092  CZ  ARG A  62      79.849  56.899  98.128  1.00  0.00           C
ATOM   1093  NH1 ARG A  62      80.979  56.909  98.788  1.00  0.00           N
ATOM   1096  NH2 ARG A  62      79.699  57.729  97.119  1.00  0.00           N
ATOM   1099  C   ARG A  62      77.319  51.349 101.328  1.00  0.00           C
ATOM   1100  O   ARG A  62      78.469  51.309 100.908  1.00  0.00           O
ATOM   1101  N   ASP A  63      76.859  50.519 102.288  1.00  0.00           N
ATOM   1103  CA  ASP A  63      77.579  49.389 102.799  1.00  0.00           C
ATOM   1105  CB  ASP A  63      78.049  48.469 101.638  1.00  0.00           C
ATOM   1108  CG  ASP A  63      78.269  47.049 102.099  1.00  0.00           C
ATOM   1109  OD1 ASP A  63      78.189  46.779 103.328  1.00  0.00           O
ATOM   1110  OD2 ASP A  63      78.559  46.209 101.198  1.00  0.00           O
ATOM   1111  C   ASP A  63      78.659  49.769 103.828  1.00  0.00           C
ATOM   1112  O   ASP A  63      79.609  49.039 104.098  1.00  0.00           O
ATOM   1113  N   ASN A  64      78.529  50.919 104.518  1.00  0.00           N
ATOM   1115  CA  ASN A  64      79.209  51.069 105.799  1.00  0.00           C
ATOM   1117  CB  ASN A  64      79.569  52.519 106.129  1.00  0.00           C
ATOM   1120  CG  ASN A  64      80.389  53.069 104.988  1.00  0.00           C
ATOM   1121  OD1 ASN A  64      79.879  53.509 103.958  1.00  0.00           O
ATOM   1122  ND2 ASN A  64      81.729  53.059 105.138  1.00  0.00           N
ATOM   1125  C   ASN A  64      78.339  50.579 106.928  1.00  0.00           C
ATOM   1126  O   ASN A  64      78.829  50.189 107.988  1.00  0.00           O
ATOM   1127  N   ASN A  65      77.029  50.509 106.699  1.00  0.00           N
ATOM   1129  CA  ASN A  65      76.139  49.789 107.578  1.00  0.00           C
ATOM   1131  CB  ASN A  65      75.239  50.689 108.458  1.00  0.00           C
ATOM   1134  CG  ASN A  65      76.119  51.659 109.238  1.00  0.00           C
ATOM   1135  OD1 ASN A  65      76.129  52.869 108.989  1.00  0.00           O
ATOM   1136  ND2 ASN A  65      76.869  51.139 110.228  1.00  0.00           N
ATOM   1139  C   ASN A  65      75.269  48.909 106.729  1.00  0.00           C
ATOM   1140  O   ASN A  65      75.189  49.029 105.508  1.00  0.00           O
ATOM   1141  N   HIS A  66      74.599  47.949 107.379  1.00  0.00           N
ATOM   1143  CA  HIS A  66      73.589  47.099 106.799  1.00  0.00           C
ATOM   1145  CB  HIS A  66      73.409  45.779 107.619  1.00  0.00           C
ATOM   1148  ND1 HIS A  66      73.909  44.619 109.769  1.00  0.00           N
ATOM   1149  CG  HIS A  66      73.729  45.819 109.098  1.00  0.00           C
ATOM   1150  CE1 HIS A  66      74.389  44.949 110.949  1.00  0.00           C
ATOM   1152  NE2 HIS A  66      74.489  46.289 111.098  1.00  0.00           N
ATOM   1154  CD2 HIS A  66      74.059  46.859 109.928  1.00  0.00           C
ATOM   1156  C   HIS A  66      72.269  47.809 106.478  1.00  0.00           C
ATOM   1157  O   HIS A  66      71.199  47.499 106.998  1.00  0.00           O
ATOM   1158  N   ARG A  67      72.349  48.769 105.528  1.00  0.00           N
ATOM   1160  CA  ARG A  67      71.279  49.269 104.699  1.00  0.00           C
ATOM   1162  CB  ARG A  67      70.109  48.269 104.409  1.00  0.00           C
ATOM   1165  CG  ARG A  67      70.439  46.829 103.928  1.00  0.00           C
ATOM   1168  CD  ARG A  67      69.189  45.929 103.878  1.00  0.00           C
ATOM   1171  NE  ARG A  67      68.179  46.529 102.949  1.00  0.00           N
ATOM   1173  CZ  ARG A  67      67.059  45.979 102.538  1.00  0.00           C
ATOM   1174  NH1 ARG A  67      66.649  44.769 102.879  1.00  0.00           N
ATOM   1177  NH2 ARG A  67      66.279  46.729 101.799  1.00  0.00           N
ATOM   1180  C   ARG A  67      70.699  50.609 105.169  1.00  0.00           C
ATOM   1181  O   ARG A  67      71.379  51.509 105.659  1.00  0.00           O
ATOM   1182  N   GLU A  68      69.379  50.819 104.979  1.00  0.00           N
ATOM   1184  CA  GLU A  68      68.739  52.099 105.198  1.00  0.00           C
ATOM   1186  CB  GLU A  68      67.669  52.319 104.089  1.00  0.00           C
ATOM   1189  CG  GLU A  68      66.609  51.219 103.978  1.00  0.00           C
ATOM   1192  CD  GLU A  68      66.889  50.219 102.868  1.00  0.00           C
ATOM   1193  OE1 GLU A  68      66.609  50.519 101.689  1.00  0.00           O
ATOM   1194  OE2 GLU A  68      67.389  49.109 103.189  1.00  0.00           O
ATOM   1195  C   GLU A  68      68.159  52.249 106.598  1.00  0.00           C
ATOM   1196  O   GLU A  68      67.499  53.249 106.888  1.00  0.00           O
ATOM   1197  N   LEU A  69      68.459  51.269 107.479  1.00  0.00           N
ATOM   1199  CA  LEU A  69      68.009  51.179 108.858  1.00  0.00           C
ATOM   1201  CB  LEU A  69      68.349  52.469 109.658  1.00  0.00           C
ATOM   1204  CG  LEU A  69      68.169  52.419 111.188  1.00  0.00           C
ATOM   1206  CD1 LEU A  69      68.989  53.549 111.839  1.00  0.00           C
ATOM   1210  CD2 LEU A  69      66.709  52.589 111.608  1.00  0.00           C
ATOM   1214  C   LEU A  69      66.549  50.739 108.888  1.00  0.00           C
ATOM   1215  O   LEU A  69      65.649  51.449 108.458  1.00  0.00           O
ATOM   1216  N   LEU A  70      66.269  49.479 109.319  1.00  0.00           N
ATOM   1218  CA  LEU A  70      64.939  48.879 109.419  1.00  0.00           C
ATOM   1220  CB  LEU A  70      63.979  49.649 110.379  1.00  0.00           C
ATOM   1223  CG  LEU A  70      64.019  49.179 111.858  1.00  0.00           C
ATOM   1225  CD1 LEU A  70      65.399  49.249 112.529  1.00  0.00           C
ATOM   1229  CD2 LEU A  70      63.019  49.969 112.708  1.00  0.00           C
ATOM   1233  C   LEU A  70      64.299  48.559 108.049  1.00  0.00           C
ATOM   1234  O   LEU A  70      63.179  48.069 107.939  1.00  0.00           O
ATOM   1235  N   THR A  71      65.089  48.769 106.979  1.00  0.00           N
ATOM   1237  CA  THR A  71      64.769  48.499 105.569  1.00  0.00           C
ATOM   1239  CB  THR A  71      64.569  47.039 105.138  1.00  0.00           C
ATOM   1241  OG1 THR A  71      63.259  46.489 105.278  1.00  0.00           O
ATOM   1243  CG2 THR A  71      65.529  46.129 105.898  1.00  0.00           C
ATOM   1247  C   THR A  71      63.709  49.419 105.008  1.00  0.00           C
ATOM   1248  O   THR A  71      62.979  49.079 104.089  1.00  0.00           O
ATOM   1249  N   ASN A  72      63.619  50.649 105.519  1.00  0.00           N
ATOM   1251  CA  ASN A  72      62.669  51.599 105.008  1.00  0.00           C
ATOM   1253  CB  ASN A  72      61.429  51.599 105.949  1.00  0.00           C
ATOM   1256  CG  ASN A  72      61.659  52.149 107.358  1.00  0.00           C
ATOM   1257  OD1 ASN A  72      62.099  53.289 107.538  1.00  0.00           O
ATOM   1258  ND2 ASN A  72      61.309  51.359 108.398  1.00  0.00           N
ATOM   1261  C   ASN A  72      63.419  52.909 104.839  1.00  0.00           C
ATOM   1262  O   ASN A  72      64.479  53.059 105.418  1.00  0.00           O
ATOM   1263  N   ASP A  73      62.969  53.859 103.978  1.00  0.00           N
ATOM   1265  CA  ASP A  73      63.689  55.099 103.788  1.00  0.00           C
ATOM   1267  CB  ASP A  73      63.119  55.889 102.568  1.00  0.00           C
ATOM   1270  CG  ASP A  73      63.729  57.249 102.249  1.00  0.00           C
ATOM   1271  OD1 ASP A  73      64.129  57.979 103.189  1.00  0.00           O
ATOM   1272  OD2 ASP A  73      63.619  57.639 101.048  1.00  0.00           O
ATOM   1273  C   ASP A  73      63.749  55.879 105.119  1.00  0.00           C
ATOM   1274  O   ASP A  73      62.699  56.039 105.739  1.00  0.00           O
ATOM   1275  N   PRO A  74      64.869  56.379 105.608  1.00  0.00           N
ATOM   1276  CD  PRO A  74      66.169  55.979 105.108  1.00  0.00           C
ATOM   1279  CA  PRO A  74      64.959  56.949 106.948  1.00  0.00           C
ATOM   1281  CB  PRO A  74      66.469  57.139 107.199  1.00  0.00           C
ATOM   1284  CG  PRO A  74      67.149  56.859 105.849  1.00  0.00           C
ATOM   1287  C   PRO A  74      64.209  58.259 106.998  1.00  0.00           C
ATOM   1288  O   PRO A  74      63.809  58.679 108.069  1.00  0.00           O
ATOM   1289  N   PHE A  75      64.029  58.909 105.838  1.00  0.00           N
ATOM   1291  CA  PHE A  75      63.299  60.139 105.748  1.00  0.00           C
ATOM   1293  CB  PHE A  75      63.919  61.079 104.678  1.00  0.00           C
ATOM   1296  CG  PHE A  75      65.369  61.309 104.968  1.00  0.00           C
ATOM   1297  CD1 PHE A  75      65.779  62.459 105.648  1.00  0.00           C
ATOM   1299  CE1 PHE A  75      67.139  62.709 105.879  1.00  0.00           C
ATOM   1301  CZ  PHE A  75      68.099  61.809 105.418  1.00  0.00           C
ATOM   1303  CD2 PHE A  75      66.349  60.419 104.498  1.00  0.00           C
ATOM   1305  CE2 PHE A  75      67.709  60.659 104.718  1.00  0.00           C
ATOM   1307  C   PHE A  75      61.869  59.889 105.328  1.00  0.00           C
ATOM   1308  O   PHE A  75      61.019  60.749 105.549  1.00  0.00           O
ATOM   1309  N   SER A  76      61.549  58.719 104.718  1.00  0.00           N
ATOM   1311  CA  SER A  76      60.159  58.419 104.398  1.00  0.00           C
ATOM   1313  CB  SER A  76      59.829  57.789 103.019  1.00  0.00           C
ATOM   1316  OG  SER A  76      60.279  58.579 101.939  1.00  0.00           O
ATOM   1318  C   SER A  76      59.459  57.479 105.379  1.00  0.00           C
ATOM   1319  O   SER A  76      58.249  57.319 105.318  1.00  0.00           O
ATOM   1320  N   SER A  77      60.229  56.789 106.229  1.00  0.00           N
ATOM   1322  CA  SER A  77      59.859  55.769 107.218  1.00  0.00           C
ATOM   1324  CB  SER A  77      59.099  56.339 108.449  1.00  0.00           C
ATOM   1327  OG  SER A  77      57.709  56.559 108.239  1.00  0.00           O
ATOM   1329  C   SER A  77      59.219  54.509 106.629  1.00  0.00           C
ATOM   1330  O   SER A  77      58.649  53.669 107.319  1.00  0.00           O
ATOM   1331  N   ARG A  78      59.339  54.309 105.309  1.00  0.00           N
ATOM   1333  CA  ARG A  78      58.509  53.389 104.559  1.00  0.00           C
ATOM   1335  CB  ARG A  78      57.159  54.049 104.199  1.00  0.00           C
ATOM   1338  CG  ARG A  78      57.319  55.219 103.218  1.00  0.00           C
ATOM   1341  CD  ARG A  78      56.109  56.129 103.159  1.00  0.00           C
ATOM   1344  NE  ARG A  78      55.109  55.289 102.428  1.00  0.00           N
ATOM   1346  CZ  ARG A  78      53.869  55.649 102.138  1.00  0.00           C
ATOM   1347  NH1 ARG A  78      53.359  56.779 102.538  1.00  0.00           N
ATOM   1350  NH2 ARG A  78      53.109  54.869 101.409  1.00  0.00           N
ATOM   1353  C   ARG A  78      59.209  52.999 103.268  1.00  0.00           C
ATOM   1354  O   ARG A  78      60.269  53.529 102.939  1.00  0.00           O
ATOM   1355  N   THR A  79      58.629  52.029 102.538  1.00  0.00           N
ATOM   1357  CA  THR A  79      59.309  51.299 101.489  1.00  0.00           C
ATOM   1359  CB  THR A  79      58.919  49.819 101.568  1.00  0.00           C
ATOM   1361  OG1 THR A  79      57.519  49.699 101.758  1.00  0.00           O
ATOM   1363  CG2 THR A  79      59.579  49.209 102.818  1.00  0.00           C
ATOM   1367  C   THR A  79      58.969  51.769 100.078  1.00  0.00           C
ATOM   1368  O   THR A  79      59.749  51.529  99.148  1.00  0.00           O
ATOM   1369  N   THR A  80      57.819  52.419  99.858  1.00  0.00           N
ATOM   1371  CA  THR A  80      57.459  52.899  98.528  1.00  0.00           C
ATOM   1373  CB  THR A  80      56.889  51.779  97.638  1.00  0.00           C
ATOM   1375  OG1 THR A  80      56.769  52.139  96.269  1.00  0.00           O
ATOM   1377  CG2 THR A  80      55.509  51.309  98.108  1.00  0.00           C
ATOM   1381  C   THR A  80      56.499  54.069  98.629  1.00  0.00           C
ATOM   1382  O   THR A  80      55.669  54.089  99.549  1.00  0.00           O
ATOM   1383  N   LEU A  81      56.619  55.039  97.689  1.00  0.00           N
ATOM   1385  CA  LEU A  81      55.789  56.239  97.428  1.00  0.00           C
ATOM   1387  CB  LEU A  81      55.199  56.989  98.648  1.00  0.00           C
ATOM   1390  CG  LEU A  81      56.129  57.919  99.448  1.00  0.00           C
ATOM   1392  CD1 LEU A  81      55.269  58.749 100.429  1.00  0.00           C
ATOM   1396  CD2 LEU A  81      57.239  57.119 100.159  1.00  0.00           C
ATOM   1400  C   LEU A  81      56.589  57.239  96.598  1.00  0.00           C
ATOM   1401  O   LEU A  81      57.789  57.419  96.819  1.00  0.00           O
ATOM   1402  N   PRO A  82      55.999  57.869  95.589  1.00  0.00           N
ATOM   1403  CD  PRO A  82      56.779  57.859  94.328  1.00  0.00           C
ATOM   1406  CA  PRO A  82      55.469  59.229  95.788  1.00  0.00           C
ATOM   1408  CB  PRO A  82      55.579  59.879  94.409  1.00  0.00           C
ATOM   1411  CG  PRO A  82      56.889  59.319  93.899  1.00  0.00           C
ATOM   1414  C   PRO A  82      54.009  59.279  96.178  1.00  0.00           C
ATOM   1415  O   PRO A  82      53.309  58.339  95.828  1.00  0.00           O
ATOM   1416  N   ASP A  83      53.579  60.359  96.869  1.00  0.00           N
ATOM   1418  CA  ASP A  83      52.189  60.729  97.078  1.00  0.00           C
ATOM   1420  CB  ASP A  83      51.249  59.639  97.739  1.00  0.00           C
ATOM   1423  CG  ASP A  83      49.769  59.809  97.358  1.00  0.00           C
ATOM   1424  OD1 ASP A  83      49.449  60.919  96.858  1.00  0.00           O
ATOM   1425  OD2 ASP A  83      48.939  58.929  97.669  1.00  0.00           O
ATOM   1426  C   ASP A  83      52.199  62.039  97.879  1.00  0.00           C
ATOM   1427  O   ASP A  83      53.219  62.699  98.019  1.00  0.00           O
ATOM   1428  N   SER A  84      51.019  62.449  98.369  1.00  0.00           N
ATOM   1430  CA  SER A  84      50.639  63.649  99.108  1.00  0.00           C
ATOM   1432  CB  SER A  84      49.179  63.429  99.608  1.00  0.00           C
ATOM   1435  OG  SER A  84      48.389  64.589  99.369  1.00  0.00           O
ATOM   1437  C   SER A  84      51.499  63.959 100.339  1.00  0.00           C
ATOM   1438  O   SER A  84      51.809  63.059 101.098  1.00  0.00           O
ATOM   1439  N   ALA A  85      51.879  65.229 100.608  1.00  0.00           N
ATOM   1441  CA  ALA A  85      52.569  65.609 101.828  1.00  0.00           C
ATOM   1443  CB  ALA A  85      54.039  66.049 101.638  1.00  0.00           C
ATOM   1447  C   ALA A  85      51.829  66.749 102.488  1.00  0.00           C
ATOM   1448  O   ALA A  85      51.389  67.699 101.828  1.00  0.00           O
ATOM   1449  N   HIS A  86      51.689  66.669 103.818  1.00  0.00           N
ATOM   1451  CA  HIS A  86      50.839  67.539 104.599  1.00  0.00           C
ATOM   1453  CB  HIS A  86      49.519  66.849 104.928  1.00  0.00           C
ATOM   1456  ND1 HIS A  86      47.969  67.259 103.108  1.00  0.00           N
ATOM   1457  CG  HIS A  86      48.839  66.399 103.698  1.00  0.00           C
ATOM   1458  CE1 HIS A  86      47.589  66.679 101.998  1.00  0.00           C
ATOM   1460  NE2 HIS A  86      48.169  65.479 101.878  1.00  0.00           N
ATOM   1462  CD2 HIS A  86      48.969  65.269 102.979  1.00  0.00           C
ATOM   1464  C   HIS A  86      51.479  67.799 105.928  1.00  0.00           C
ATOM   1465  O   HIS A  86      52.089  66.909 106.518  1.00  0.00           O
ATOM   1466  N   VAL A  87      51.329  68.999 106.478  1.00  0.00           N
ATOM   1468  CA  VAL A  87      52.199  69.389 107.558  1.00  0.00           C
ATOM   1470  CB  VAL A  87      53.359  70.229 107.028  1.00  0.00           C
ATOM   1472  CG1 VAL A  87      52.879  71.529 106.349  1.00  0.00           C
ATOM   1476  CG2 VAL A  87      54.369  70.489 108.148  1.00  0.00           C
ATOM   1480  C   VAL A  87      51.389  70.039 108.648  1.00  0.00           C
ATOM   1481  O   VAL A  87      50.429  70.759 108.388  1.00  0.00           O
ATOM   1482  N   ALA A  88      51.739  69.739 109.909  1.00  0.00           N
ATOM   1484  CA  ALA A  88      51.109  70.329 111.069  1.00  0.00           C
ATOM   1486  CB  ALA A  88      51.259  69.379 112.259  1.00  0.00           C
ATOM   1490  C   ALA A  88      51.739  71.679 111.378  1.00  0.00           C
ATOM   1491  O   ALA A  88      52.689  72.109 110.718  1.00  0.00           O
ATOM   1492  N   SER A  89      51.239  72.409 112.389  1.00  0.00           N
ATOM   1494  CA  SER A  89      51.969  73.569 112.909  1.00  0.00           C
ATOM   1496  CB  SER A  89      51.179  74.309 114.028  1.00  0.00           C
ATOM   1499  OG  SER A  89      51.869  75.439 114.588  1.00  0.00           O
ATOM   1501  C   SER A  89      53.349  73.219 113.449  1.00  0.00           C
ATOM   1502  O   SER A  89      53.529  72.179 114.078  1.00  0.00           O
ATOM   1503  N   ALA A  90      54.359  74.079 113.218  1.00  0.00           N
ATOM   1505  CA  ALA A  90      55.689  73.919 113.758  1.00  0.00           C
ATOM   1507  CB  ALA A  90      56.649  74.939 113.128  1.00  0.00           C
ATOM   1511  C   ALA A  90      55.759  74.019 115.278  1.00  0.00           C
ATOM   1512  O   ALA A  90      55.239  74.939 115.898  1.00  0.00           O
ATOM   1513  N   SER A  91      56.479  73.069 115.918  1.00  0.00           N
ATOM   1515  CA  SER A  91      56.879  73.129 117.308  1.00  0.00           C
ATOM   1517  CB  SER A  91      56.859  71.729 117.998  1.00  0.00           C
ATOM   1520  OG  SER A  91      55.549  71.429 118.468  1.00  0.00           O
ATOM   1522  C   SER A  91      58.269  73.709 117.308  1.00  0.00           C
ATOM   1523  O   SER A  91      59.029  73.539 116.358  1.00  0.00           O
ATOM   1524  N   THR A  92      58.679  74.459 118.338  1.00  0.00           N
ATOM   1526  CA  THR A  92      58.809  73.969 119.699  1.00  0.00           C
ATOM   1528  CB  THR A  92      60.159  73.319 120.008  1.00  0.00           C
ATOM   1530  OG1 THR A  92      61.229  74.209 119.739  1.00  0.00           O
ATOM   1532  CG2 THR A  92      60.359  72.069 119.138  1.00  0.00           C
ATOM   1536  C   THR A  92      58.589  75.019 120.759  1.00  0.00           C
ATOM   1537  O   THR A  92      58.569  76.229 120.549  1.00  0.00           O
ATOM   1538  N   ILE A  93      58.369  74.519 121.968  1.00  0.00           N
ATOM   1540  CA  ILE A  93      58.179  75.229 123.218  1.00  0.00           C
ATOM   1542  CB  ILE A  93      57.099  74.409 123.939  1.00  0.00           C
ATOM   1544  CG2 ILE A  93      55.789  74.479 123.119  1.00  0.00           C
ATOM   1548  CG1 ILE A  93      57.559  72.939 124.108  1.00  0.00           C
ATOM   1551  CD  ILE A  93      56.699  72.179 125.099  1.00  0.00           C
ATOM   1555  C   ILE A  93      59.569  75.279 123.899  1.00  0.00           C
ATOM   1556  O   ILE A  93      60.539  75.539 123.189  1.00  0.00           O
ATOM   1557  N   PRO A  94      59.829  74.999 125.178  1.00  0.00           N
ATOM   1558  CD  PRO A  94      58.979  75.429 126.279  1.00  0.00           C
ATOM   1561  CA  PRO A  94      61.179  74.679 125.638  1.00  0.00           C
ATOM   1563  CB  PRO A  94      61.029  74.669 127.168  1.00  0.00           C
ATOM   1566  CG  PRO A  94      59.939  75.699 127.428  1.00  0.00           C
ATOM   1569  C   PRO A  94      61.689  73.309 125.228  1.00  0.00           C
ATOM   1570  O   PRO A  94      62.439  72.699 125.989  1.00  0.00           O
ATOM   1571  N   ASN A  95      61.349  72.769 124.039  1.00  0.00           N
ATOM   1573  CA  ASN A  95      61.939  71.519 123.578  1.00  0.00           C
ATOM   1575  CB  ASN A  95      61.169  70.759 122.459  1.00  0.00           C
ATOM   1578  CG  ASN A  95      59.699  70.529 122.748  1.00  0.00           C
ATOM   1579  OD1 ASN A  95      59.269  70.369 123.888  1.00  0.00           O
ATOM   1580  ND2 ASN A  95      58.889  70.479 121.679  1.00  0.00           N
ATOM   1583  C   ASN A  95      63.329  71.719 123.038  1.00  0.00           C
ATOM   1584  O   ASN A  95      64.059  70.739 122.949  1.00  0.00           O
ATOM   1585  N   ARG A  96      63.679  72.989 122.708  1.00  0.00           N
ATOM   1587  CA  ARG A  96      65.009  73.539 122.418  1.00  0.00           C
ATOM   1589  CB  ARG A  96      66.169  72.509 122.308  1.00  0.00           C
ATOM   1592  CG  ARG A  96      66.049  71.599 121.078  1.00  0.00           C
ATOM   1595  CD  ARG A  96      66.659  70.209 121.229  1.00  0.00           C
ATOM   1598  NE  ARG A  96      68.109  70.349 120.838  1.00  0.00           N
ATOM   1600  CZ  ARG A  96      69.049  70.769 121.679  1.00  0.00           C
ATOM   1601  NH1 ARG A  96      68.929  70.719 122.979  1.00  0.00           N
ATOM   1604  NH2 ARG A  96      70.119  71.359 121.198  1.00  0.00           N
ATOM   1607  C   ARG A  96      64.969  74.439 121.178  1.00  0.00           C
ATOM   1608  O   ARG A  96      63.889  74.789 120.689  1.00  0.00           O
ATOM   1609  N   ASP A  97      66.149  74.849 120.669  1.00  0.00           N
ATOM   1611  CA  ASP A  97      66.449  75.659 119.489  1.00  0.00           C
ATOM   1613  CB  ASP A  97      67.969  75.999 119.538  1.00  0.00           C
ATOM   1616  CG  ASP A  97      68.889  74.769 119.419  1.00  0.00           C
ATOM   1617  OD1 ASP A  97      68.479  73.669 119.879  1.00  0.00           O
ATOM   1618  OD2 ASP A  97      70.039  74.959 118.948  1.00  0.00           O
ATOM   1619  C   ASP A  97      66.129  74.909 118.189  1.00  0.00           C
ATOM   1620  O   ASP A  97      66.079  75.449 117.088  1.00  0.00           O
ATOM   1621  N   ALA A  98      65.889  73.609 118.338  1.00  0.00           N
ATOM   1623  CA  ALA A  98      65.509  72.689 117.328  1.00  0.00           C
ATOM   1625  CB  ALA A  98      66.109  71.309 117.649  1.00  0.00           C
ATOM   1629  C   ALA A  98      63.989  72.619 117.259  1.00  0.00           C
ATOM   1630  O   ALA A  98      63.279  72.549 118.259  1.00  0.00           O
ATOM   1631  N   ARG A  99      63.469  72.709 116.038  1.00  0.00           N
ATOM   1633  CA  ARG A  99      62.069  72.709 115.698  1.00  0.00           C
ATOM   1635  CB  ARG A  99      61.789  73.619 114.489  1.00  0.00           C
ATOM   1638  CG  ARG A  99      62.009  75.109 114.808  1.00  0.00           C
ATOM   1641  CD  ARG A  99      60.909  75.719 115.669  1.00  0.00           C
ATOM   1644  NE  ARG A  99      61.289  77.129 115.968  1.00  0.00           N
ATOM   1646  CZ  ARG A  99      62.139  77.469 116.919  1.00  0.00           C
ATOM   1647  NH1 ARG A  99      62.669  76.579 117.728  1.00  0.00           N
ATOM   1650  NH2 ARG A  99      62.489  78.729 117.088  1.00  0.00           N
ATOM   1653  C   ARG A  99      61.629  71.309 115.368  1.00  0.00           C
ATOM   1654  O   ARG A  99      62.319  70.589 114.658  1.00  0.00           O
ATOM   1655  N   ASN A 100      60.439  70.929 115.849  1.00  0.00           N
ATOM   1657  CA  ASN A 100      59.819  69.699 115.418  1.00  0.00           C
ATOM   1659  CB  ASN A 100      59.389  68.829 116.638  1.00  0.00           C
ATOM   1662  CG  ASN A 100      58.439  67.739 116.159  1.00  0.00           C
ATOM   1663  OD1 ASN A 100      58.779  67.009 115.218  1.00  0.00           O
ATOM   1664  ND2 ASN A 100      57.179  67.739 116.648  1.00  0.00           N
ATOM   1667  C   ASN A 100      58.679  70.049 114.468  1.00  0.00           C
ATOM   1668  O   ASN A 100      57.809  70.869 114.778  1.00  0.00           O
ATOM   1669  N   ILE A 101      58.639  69.389 113.299  1.00  0.00           N
ATOM   1671  CA  ILE A 101      57.569  69.569 112.339  1.00  0.00           C
ATOM   1673  CB  ILE A 101      58.039  70.199 111.028  1.00  0.00           C
ATOM   1675  CG2 ILE A 101      56.779  70.739 110.318  1.00  0.00           C
ATOM   1679  CG1 ILE A 101      59.129  71.309 111.178  1.00  0.00           C
ATOM   1682  CD  ILE A 101      58.679  72.599 111.858  1.00  0.00           C
ATOM   1686  C   ILE A 101      56.879  68.219 112.059  1.00  0.00           C
ATOM   1687  O   ILE A 101      57.419  67.379 111.338  1.00  0.00           O
ATOM   1688  N   PRO A 102      55.679  67.939 112.549  1.00  0.00           N
ATOM   1689  CD  PRO A 102      55.119  68.619 113.688  1.00  0.00           C
ATOM   1692  CA  PRO A 102      54.899  66.769 112.199  1.00  0.00           C
ATOM   1694  CB  PRO A 102      53.679  66.789 113.148  1.00  0.00           C
ATOM   1697  CG  PRO A 102      54.139  67.649 114.328  1.00  0.00           C
ATOM   1700  C   PRO A 102      54.499  66.759 110.759  1.00  0.00           C
ATOM   1701  O   PRO A 102      53.809  67.669 110.278  1.00  0.00           O
ATOM   1702  N   LEU A 103      54.879  65.709 110.029  1.00  0.00           N
ATOM   1704  CA  LEU A 103      54.449  65.509 108.668  1.00  0.00           C
ATOM   1706  CB  LEU A 103      55.669  65.209 107.759  1.00  0.00           C
ATOM   1709  CG  LEU A 103      55.659  65.709 106.288  1.00  0.00           C
ATOM   1711  CD1 LEU A 103      54.689  65.049 105.339  1.00  0.00           C
ATOM   1715  CD2 LEU A 103      55.579  67.229 106.089  1.00  0.00           C
ATOM   1719  C   LEU A 103      53.429  64.389 108.729  1.00  0.00           C
ATOM   1720  O   LEU A 103      53.289  63.669 109.728  1.00  0.00           O
ATOM   1721  N   ARG A 104      52.669  64.219 107.649  1.00  0.00           N
ATOM   1723  CA  ARG A 104      51.989  63.009 107.298  1.00  0.00           C
ATOM   1725  CB  ARG A 104      50.549  62.909 107.868  1.00  0.00           C
ATOM   1728  CG  ARG A 104      49.519  63.959 107.379  1.00  0.00           C
ATOM   1731  CD  ARG A 104      49.529  65.299 108.128  1.00  0.00           C
ATOM   1734  NE  ARG A 104      48.759  65.069 109.388  1.00  0.00           N
ATOM   1736  CZ  ARG A 104      47.429  65.089 109.428  1.00  0.00           C
ATOM   1737  NH1 ARG A 104      46.699  65.589 108.449  1.00  0.00           N
ATOM   1740  NH2 ARG A 104      46.819  64.599 110.498  1.00  0.00           N
ATOM   1743  C   ARG A 104      51.979  62.979 105.778  1.00  0.00           C
ATOM   1744  O   ARG A 104      51.829  64.019 105.128  1.00  0.00           O
ATOM   1745  N   VAL A 105      52.179  61.799 105.169  1.00  0.00           N
ATOM   1747  CA  VAL A 105      52.099  61.579 103.738  1.00  0.00           C
ATOM   1749  CB  VAL A 105      53.339  61.019 103.028  1.00  0.00           C
ATOM   1751  CG1 VAL A 105      54.399  62.119 102.809  1.00  0.00           C
ATOM   1755  CG2 VAL A 105      53.809  59.749 103.769  1.00  0.00           C
ATOM   1759  C   VAL A 105      51.009  60.599 103.509  1.00  0.00           C
ATOM   1760  O   VAL A 105      50.619  59.879 104.428  1.00  0.00           O
ATOM   1761  N   ASP A 106      50.479  60.589 102.269  1.00  0.00           N
ATOM   1763  CA  ASP A 106      49.419  59.709 101.839  1.00  0.00           C
ATOM   1765  CB  ASP A 106      49.759  58.209 101.788  1.00  0.00           C
ATOM   1768  CG  ASP A 106      51.009  57.869 101.019  1.00  0.00           C
ATOM   1769  OD1 ASP A 106      51.969  58.679 100.908  1.00  0.00           O
ATOM   1770  OD2 ASP A 106      51.149  56.639 100.739  1.00  0.00           O
ATOM   1771  C   ASP A 106      48.149  59.949 102.638  1.00  0.00           C
ATOM   1772  O   ASP A 106      47.359  59.039 102.888  1.00  0.00           O
ATOM   1773  N   LEU A 107      47.909  61.219 103.019  1.00  0.00           N
ATOM   1775  CA  LEU A 107      46.709  61.679 103.688  1.00  0.00           C
ATOM   1777  CB  LEU A 107      46.719  63.209 103.858  1.00  0.00           C
ATOM   1780  CG  LEU A 107      45.499  63.819 104.568  1.00  0.00           C
ATOM   1782  CD1 LEU A 107      45.449  63.329 106.009  1.00  0.00           C
ATOM   1786  CD2 LEU A 107      45.569  65.349 104.538  1.00  0.00           C
ATOM   1790  C   LEU A 107      45.459  61.339 102.918  1.00  0.00           C
ATOM   1791  O   LEU A 107      44.389  61.139 103.478  1.00  0.00           O
ATOM   1792  N   LYS A 108      45.609  61.259 101.568  1.00  0.00           N
ATOM   1794  CA  LYS A 108      44.619  60.699 100.678  1.00  0.00           C
ATOM   1796  CB  LYS A 108      45.179  60.469  99.248  1.00  0.00           C
ATOM   1799  CG  LYS A 108      44.119  59.939  98.268  1.00  0.00           C
ATOM   1802  CD  LYS A 108      44.589  59.929  96.819  1.00  0.00           C
ATOM   1805  CE  LYS A 108      44.579  61.319  96.188  1.00  0.00           C
ATOM   1808  NZ  LYS A 108      45.169  61.239  94.848  1.00  0.00           N
ATOM   1812  C   LYS A 108      44.059  59.409 101.229  1.00  0.00           C
ATOM   1813  O   LYS A 108      42.879  59.329 101.578  1.00  0.00           O
ATOM   1814  N   GLN A 109      44.919  58.379 101.409  1.00  0.00           N
ATOM   1816  CA  GLN A 109      44.509  57.159 102.049  1.00  0.00           C
ATOM   1818  CB  GLN A 109      43.959  56.139 101.009  1.00  0.00           C
ATOM   1821  CG  GLN A 109      42.709  56.649 100.239  1.00  0.00           C
ATOM   1824  CD  GLN A 109      42.189  55.689  99.179  1.00  0.00           C
ATOM   1825  OE1 GLN A 109      42.739  54.619  98.928  1.00  0.00           O
ATOM   1826  NE2 GLN A 109      41.039  56.029  98.558  1.00  0.00           N
ATOM   1829  C   GLN A 109      45.629  56.529 102.848  1.00  0.00           C
ATOM   1830  O   GLN A 109      46.699  56.239 102.339  1.00  0.00           O
ATOM   1831  N   GLY A 110      45.359  56.179 104.129  1.00  0.00           N
ATOM   1833  CA  GLY A 110      46.239  55.379 104.959  1.00  0.00           C
ATOM   1836  C   GLY A 110      47.549  55.949 105.398  1.00  0.00           C
ATOM   1837  O   GLY A 110      48.529  55.209 105.368  1.00  0.00           O
ATOM   1838  N   ASP A 111      47.609  57.229 105.838  1.00  0.00           N
ATOM   1840  CA  ASP A 111      48.799  57.959 106.269  1.00  0.00           C
ATOM   1842  CB  ASP A 111      48.539  59.009 107.379  1.00  0.00           C
ATOM   1845  CG  ASP A 111      47.489  60.039 107.038  1.00  0.00           C
ATOM   1846  OD1 ASP A 111      46.349  59.689 106.648  1.00  0.00           O
ATOM   1847  OD2 ASP A 111      47.789  61.229 107.328  1.00  0.00           O
ATOM   1848  C   ASP A 111      50.029  57.209 106.778  1.00  0.00           C
ATOM   1849  O   ASP A 111      49.979  56.259 107.558  1.00  0.00           O
ATOM   1850  N   GLN A 112      51.219  57.729 106.419  1.00  0.00           N
ATOM   1852  CA  GLN A 112      52.369  57.539 107.269  1.00  0.00           C
ATOM   1854  CB  GLN A 112      53.609  57.039 106.478  1.00  0.00           C
ATOM   1857  CG  GLN A 112      53.299  55.849 105.549  1.00  0.00           C
ATOM   1860  CD  GLN A 112      52.979  54.549 106.258  1.00  0.00           C
ATOM   1861  OE1 GLN A 112      53.789  53.999 107.018  1.00  0.00           O
ATOM   1862  NE2 GLN A 112      51.809  53.969 105.908  1.00  0.00           N
ATOM   1865  C   GLN A 112      52.639  58.899 107.858  1.00  0.00           C
ATOM   1866  O   GLN A 112      52.999  59.849 107.168  1.00  0.00           O
ATOM   1867  N   GLY A 113      52.389  59.049 109.168  1.00  0.00           N
ATOM   1869  CA  GLY A 113      52.799  60.199 109.948  1.00  0.00           C
ATOM   1872  C   GLY A 113      54.279  60.279 110.149  1.00  0.00           C
ATOM   1873  O   GLY A 113      54.979  59.279 110.038  1.00  0.00           O
ATOM   1874  N   TRP A 114      54.779  61.449 110.569  1.00  0.00           N
ATOM   1876  CA  TRP A 114      56.109  61.609 111.129  1.00  0.00           C
ATOM   1878  CB  TRP A 114      57.119  62.229 110.159  1.00  0.00           C
ATOM   1881  CG  TRP A 114      57.599  61.269 109.129  1.00  0.00           C
ATOM   1882  CD1 TRP A 114      58.689  60.449 109.078  1.00  0.00           C
ATOM   1884  NE1 TRP A 114      58.789  59.909 107.818  1.00  0.00           N
ATOM   1886  CE2 TRP A 114      57.749  60.369 107.068  1.00  0.00           C
ATOM   1887  CD2 TRP A 114      56.949  61.179 107.888  1.00  0.00           C
ATOM   1888  CE3 TRP A 114      55.759  61.699 107.409  1.00  0.00           C
ATOM   1890  CZ3 TRP A 114      55.499  61.579 106.058  1.00  0.00           C
ATOM   1892  CZ2 TRP A 114      57.449  60.229 105.739  1.00  0.00           C
ATOM   1894  CH2 TRP A 114      56.369  60.899 105.218  1.00  0.00           C
ATOM   1896  C   TRP A 114      56.029  62.469 112.358  1.00  0.00           C
ATOM   1897  O   TRP A 114      56.759  63.439 112.519  1.00  0.00           O
ATOM   1898  N   GLN A 115      55.029  62.169 113.218  1.00  0.00           N
ATOM   1900  CA  GLN A 115      54.549  62.959 114.348  1.00  0.00           C
ATOM   1902  CB  GLN A 115      53.749  62.049 115.318  1.00  0.00           C
ATOM   1905  CG  GLN A 115      53.019  62.799 116.458  1.00  0.00           C
ATOM   1908  CD  GLN A 115      52.129  61.909 117.358  1.00  0.00           C
ATOM   1909  OE1 GLN A 115      51.809  62.299 118.478  1.00  0.00           O
ATOM   1910  NE2 GLN A 115      51.709  60.729 116.878  1.00  0.00           N
ATOM   1913  C   GLN A 115      55.559  63.889 115.029  1.00  0.00           C
ATOM   1914  O   GLN A 115      55.709  65.019 114.588  1.00  0.00           O
ATOM   1915  N   ASP A 116      56.369  63.489 116.028  1.00  0.00           N
ATOM   1917  CA  ASP A 116      57.469  64.349 116.448  1.00  0.00           C
ATOM   1919  CB  ASP A 116      57.249  64.729 117.949  1.00  0.00           C
ATOM   1922  CG  ASP A 116      58.359  65.319 118.808  1.00  0.00           C
ATOM   1923  OD1 ASP A 116      59.319  65.969 118.328  1.00  0.00           O
ATOM   1924  OD2 ASP A 116      58.169  65.219 120.049  1.00  0.00           O
ATOM   1925  C   ASP A 116      58.809  63.809 115.949  1.00  0.00           C
ATOM   1926  O   ASP A 116      59.719  63.469 116.699  1.00  0.00           O
ATOM   1927  N   GLU A 117      58.929  63.679 114.599  1.00  0.00           N
ATOM   1929  CA  GLU A 117      60.079  63.069 113.939  1.00  0.00           C
ATOM   1931  CB  GLU A 117      59.699  61.849 113.038  1.00  0.00           C
ATOM   1934  CG  GLU A 117      59.079  60.669 113.818  1.00  0.00           C
ATOM   1937  CD  GLU A 117      58.109  59.769 113.058  1.00  0.00           C
ATOM   1938  OE1 GLU A 117      58.379  59.359 111.909  1.00  0.00           O
ATOM   1939  OE2 GLU A 117      57.009  59.519 113.629  1.00  0.00           O
ATOM   1940  C   GLU A 117      60.889  64.049 113.119  1.00  0.00           C
ATOM   1941  O   GLU A 117      62.109  63.969 113.148  1.00  0.00           O
ATOM   1942  N   VAL A 118      60.299  65.029 112.379  1.00  0.00           N
ATOM   1944  CA  VAL A 118      61.139  65.909 111.559  1.00  0.00           C
ATOM   1946  CB  VAL A 118      60.409  66.569 110.388  1.00  0.00           C
ATOM   1948  CG1 VAL A 118      61.429  67.289 109.468  1.00  0.00           C
ATOM   1952  CG2 VAL A 118      59.629  65.509 109.588  1.00  0.00           C
ATOM   1956  C   VAL A 118      61.809  66.999 112.398  1.00  0.00           C
ATOM   1957  O   VAL A 118      61.249  68.059 112.659  1.00  0.00           O
ATOM   1958  N   LEU A 119      63.059  66.749 112.828  1.00  0.00           N
ATOM   1960  CA  LEU A 119      63.819  67.669 113.639  1.00  0.00           C
ATOM   1962  CB  LEU A 119      64.779  66.919 114.599  1.00  0.00           C
ATOM   1965  CG  LEU A 119      64.099  65.809 115.418  1.00  0.00           C
ATOM   1967  CD1 LEU A 119      65.069  65.229 116.458  1.00  0.00           C
ATOM   1971  CD2 LEU A 119      62.819  66.299 116.108  1.00  0.00           C
ATOM   1975  C   LEU A 119      64.629  68.589 112.778  1.00  0.00           C
ATOM   1976  O   LEU A 119      65.449  68.149 111.979  1.00  0.00           O
ATOM   1977  N   MET A 120      64.439  69.899 112.939  1.00  0.00           N
ATOM   1979  CA  MET A 120      65.289  70.889 112.328  1.00  0.00           C
ATOM   1981  CB  MET A 120      64.519  71.849 111.399  1.00  0.00           C
ATOM   1984  CG  MET A 120      64.029  71.179 110.128  1.00  0.00           C
ATOM   1987  SD  MET A 120      62.969  72.289 109.179  1.00  0.00           S
ATOM   1988  CE  MET A 120      61.759  71.009 108.779  1.00  0.00           C
ATOM   1992  C   MET A 120      65.949  71.769 113.349  1.00  0.00           C
ATOM   1993  O   MET A 120      65.279  72.469 114.108  1.00  0.00           O
ATOM   1994  N   ILE A 121      67.289  71.829 113.338  1.00  0.00           N
ATOM   1996  CA  ILE A 121      67.989  72.929 113.978  1.00  0.00           C
ATOM   1998  CB  ILE A 121      69.359  72.589 114.578  1.00  0.00           C
ATOM   2000  CG2 ILE A 121      69.169  71.489 115.638  1.00  0.00           C
ATOM   2004  CG1 ILE A 121      70.479  72.239 113.569  1.00  0.00           C
ATOM   2007  CD  ILE A 121      70.409  70.829 112.988  1.00  0.00           C
ATOM   2011  C   ILE A 121      68.089  74.029 112.958  1.00  0.00           C
ATOM   2012  O   ILE A 121      68.049  73.789 111.738  1.00  0.00           O
ATOM   2013  N   GLN A 122      68.239  75.279 113.418  1.00  0.00           N
ATOM   2015  CA  GLN A 122      68.689  76.289 112.519  1.00  0.00           C
ATOM   2017  CB  GLN A 122      68.019  77.649 112.818  1.00  0.00           C
ATOM   2020  CG  GLN A 122      68.479  78.379 114.098  1.00  0.00           C
ATOM   2023  CD  GLN A 122      69.649  79.319 113.838  1.00  0.00           C
ATOM   2024  OE1 GLN A 122      70.609  79.359 114.599  1.00  0.00           O
ATOM   2025  NE2 GLN A 122      69.579  80.109 112.739  1.00  0.00           N
ATOM   2028  C   GLN A 122      70.219  76.269 112.568  1.00  0.00           C
ATOM   2029  O   GLN A 122      70.829  76.429 113.618  1.00  0.00           O
ATOM   2030  N   GLU A 123      70.869  75.989 111.439  1.00  0.00           N
ATOM   2032  CA  GLU A 123      72.309  75.969 111.349  1.00  0.00           C
ATOM   2034  CB  GLU A 123      72.829  74.599 110.869  1.00  0.00           C
ATOM   2037  CG  GLU A 123      74.369  74.549 110.838  1.00  0.00           C
ATOM   2040  CD  GLU A 123      74.949  73.329 110.159  1.00  0.00           C
ATOM   2041  OE1 GLU A 123      74.169  72.459 109.708  1.00  0.00           O
ATOM   2042  OE2 GLU A 123      76.199  73.239 110.159  1.00  0.00           O
ATOM   2043  C   GLU A 123      72.719  77.049 110.388  1.00  0.00           C
ATOM   2044  O   GLU A 123      72.259  77.089 109.248  1.00  0.00           O
ATOM   2045  N   GLY A 124      73.559  77.999 110.818  1.00  0.00           N
ATOM   2047  CA  GLY A 124      73.869  79.209 110.068  1.00  0.00           C
ATOM   2050  C   GLY A 124      72.709  80.149 110.049  1.00  0.00           C
ATOM   2051  O   GLY A 124      72.259  80.679 111.058  1.00  0.00           O
ATOM   2052  N   GLN A 125      72.169  80.369 108.849  1.00  0.00           N
ATOM   2054  CA  GLN A 125      70.979  81.159 108.648  1.00  0.00           C
ATOM   2056  CB  GLN A 125      71.109  81.939 107.319  1.00  0.00           C
ATOM   2059  CG  GLN A 125      72.399  82.789 107.158  1.00  0.00           C
ATOM   2062  CD  GLN A 125      72.169  84.279 107.358  1.00  0.00           C
ATOM   2063  OE1 GLN A 125      72.699  84.919 108.268  1.00  0.00           O
ATOM   2064  NE2 GLN A 125      71.409  84.889 106.428  1.00  0.00           N
ATOM   2067  C   GLN A 125      69.789  80.209 108.509  1.00  0.00           C
ATOM   2068  O   GLN A 125      68.669  80.629 108.299  1.00  0.00           O
ATOM   2069  N   CYS A 126      70.019  78.899 108.538  1.00  0.00           N
ATOM   2071  CA  CYS A 126      69.379  77.999 107.619  1.00  0.00           C
ATOM   2073  CB  CYS A 126      70.449  77.209 106.799  1.00  0.00           C
ATOM   2076  SG  CYS A 126      71.829  78.269 106.209  1.00  0.00           S
ATOM   2078  C   CYS A 126      68.619  77.009 108.449  1.00  0.00           C
ATOM   2079  O   CYS A 126      69.089  76.649 109.518  1.00  0.00           O
ATOM   2080  N   TRP A 127      67.459  76.489 108.008  1.00  0.00           N
ATOM   2082  CA  TRP A 127      66.909  75.299 108.668  1.00  0.00           C
ATOM   2084  CB  TRP A 127      65.379  75.279 108.808  1.00  0.00           C
ATOM   2087  CG  TRP A 127      64.859  76.379 109.668  1.00  0.00           C
ATOM   2088  CD1 TRP A 127      64.459  77.589 109.199  1.00  0.00           C
ATOM   2090  NE1 TRP A 127      64.029  78.359 110.239  1.00  0.00           N
ATOM   2092  CE2 TRP A 127      64.189  77.699 111.409  1.00  0.00           C
ATOM   2093  CD2 TRP A 127      64.729  76.429 111.108  1.00  0.00           C
ATOM   2094  CE3 TRP A 127      65.029  75.559 112.148  1.00  0.00           C
ATOM   2096  CZ3 TRP A 127      64.829  75.979 113.468  1.00  0.00           C
ATOM   2098  CZ2 TRP A 127      63.929  78.109 112.708  1.00  0.00           C
ATOM   2100  CH2 TRP A 127      64.289  77.239 113.748  1.00  0.00           C
ATOM   2102  C   TRP A 127      67.379  74.049 107.979  1.00  0.00           C
ATOM   2103  O   TRP A 127      67.199  73.859 106.778  1.00  0.00           O
ATOM   2104  N   VAL A 128      68.019  73.169 108.758  1.00  0.00           N
ATOM   2106  CA  VAL A 128      68.569  71.919 108.299  1.00  0.00           C
ATOM   2108  CB  VAL A 128      70.089  71.829 108.408  1.00  0.00           C
ATOM   2110  CG1 VAL A 128      70.709  72.759 107.358  1.00  0.00           C
ATOM   2114  CG2 VAL A 128      70.589  72.239 109.798  1.00  0.00           C
ATOM   2118  C   VAL A 128      67.949  70.819 109.108  1.00  0.00           C
ATOM   2119  O   VAL A 128      67.799  70.929 110.328  1.00  0.00           O
ATOM   2120  N   ILE A 129      67.579  69.699 108.468  1.00  0.00           N
ATOM   2122  CA  ILE A 129      67.169  68.509 109.179  1.00  0.00           C
ATOM   2124  CB  ILE A 129      66.659  67.429 108.218  1.00  0.00           C
ATOM   2126  CG2 ILE A 129      66.129  66.229 109.028  1.00  0.00           C
ATOM   2130  CG1 ILE A 129      65.669  67.919 107.108  1.00  0.00           C
ATOM   2133  CD  ILE A 129      64.369  68.559 107.578  1.00  0.00           C
ATOM   2137  C   ILE A 129      68.339  67.969 110.038  1.00  0.00           C
ATOM   2138  O   ILE A 129      69.499  67.969 109.619  1.00  0.00           O
ATOM   2139  N   ASP A 130      68.059  67.519 111.279  1.00  0.00           N
ATOM   2141  CA  ASP A 130      69.039  66.879 112.129  1.00  0.00           C
ATOM   2143  CB  ASP A 130      68.899  67.459 113.558  1.00  0.00           C
ATOM   2146  CG  ASP A 130      69.989  66.999 114.518  1.00  0.00           C
ATOM   2147  OD1 ASP A 130      71.059  66.499 114.089  1.00  0.00           O
ATOM   2148  OD2 ASP A 130      69.749  67.129 115.739  1.00  0.00           O
ATOM   2149  C   ASP A 130      68.819  65.369 112.148  1.00  0.00           C
ATOM   2150  O   ASP A 130      69.759  64.589 112.178  1.00  0.00           O
ATOM   2151  N   ASP A 131      67.549  64.929 112.148  1.00  0.00           N
ATOM   2153  CA  ASP A 131      67.209  63.529 112.178  1.00  0.00           C
ATOM   2155  CB  ASP A 131      67.489  62.919 113.578  1.00  0.00           C
ATOM   2158  CG  ASP A 131      67.179  61.439 113.769  1.00  0.00           C
ATOM   2159  OD1 ASP A 131      67.259  60.669 112.778  1.00  0.00           O
ATOM   2160  OD2 ASP A 131      66.979  61.069 114.948  1.00  0.00           O
ATOM   2161  C   ASP A 131      65.749  63.389 111.758  1.00  0.00           C
ATOM   2162  O   ASP A 131      65.029  64.389 111.689  1.00  0.00           O
ATOM   2163  N   VAL A 132      65.329  62.159 111.439  1.00  0.00           N
ATOM   2165  CA  VAL A 132      63.949  61.729 111.388  1.00  0.00           C
ATOM   2167  CB  VAL A 132      63.419  61.559 109.968  1.00  0.00           C
ATOM   2169  CG1 VAL A 132      61.979  61.029 109.948  1.00  0.00           C
ATOM   2173  CG2 VAL A 132      63.439  62.919 109.258  1.00  0.00           C
ATOM   2177  C   VAL A 132      63.889  60.429 112.189  1.00  0.00           C
ATOM   2178  O   VAL A 132      64.599  59.479 111.869  1.00  0.00           O
ATOM   2179  N   ARG A 133      63.099  60.369 113.278  1.00  0.00           N
ATOM   2181  CA  ARG A 133      63.059  59.219 114.189  1.00  0.00           C
ATOM   2183  CB  ARG A 133      63.169  59.679 115.659  1.00  0.00           C
ATOM   2186  CG  ARG A 133      62.069  60.629 116.178  1.00  0.00           C
ATOM   2189  CD  ARG A 133      62.189  60.819 117.689  1.00  0.00           C
ATOM   2192  NE  ARG A 133      61.169  61.779 118.198  1.00  0.00           N
ATOM   2194  CZ  ARG A 133      60.929  61.959 119.489  1.00  0.00           C
ATOM   2195  NH1 ARG A 133      61.509  61.249 120.439  1.00  0.00           N
ATOM   2198  NH2 ARG A 133      60.059  62.819 119.928  1.00  0.00           N
ATOM   2201  C   ARG A 133      61.819  58.309 113.998  1.00  0.00           C
ATOM   2202  OT1 ARG A 133      61.139  58.459 112.968  1.00  0.00           O
ATOM   2203  OT2 ARG A 133      61.529  57.439 114.879  1.00  0.00           O
ATOM   2204  NH3 POPEB 134       8.199  21.899  93.449  1.00  0.00           N
ATOM   2208  C12 POPEB 134       7.559  20.569  93.688  1.00  0.00           C
ATOM   2211  C11 POPEB 134       8.409  19.529  92.918  1.00  0.00           C
ATOM   2214  P   POPEB 134       8.939  17.779  94.778  1.00  0.00           P
ATOM   2215  O13 POPEB 134       9.159  19.009  95.578  1.00  0.00           O
ATOM   2216  O14 POPEB 134       8.149  16.689  95.379  1.00  0.00           O
ATOM   2217  O11 POPEB 134      10.369  17.199  94.419  1.00  0.00           O
ATOM   2218  O12 POPEB 134       8.279  18.189  93.408  1.00  0.00           O
ATOM   2219  C1  POPEB 134      10.599  16.539  93.189  1.00  0.00           C
ATOM   2222  C2  POPEB 134      11.279  17.519  92.208  1.00  0.00           C
ATOM   2224  O21 POPEB 134      10.499  17.639  90.999  1.00  0.00           O
ATOM   2225  C21 POPEB 134      10.529  16.659  90.119  1.00  0.00           C
ATOM   2226  O22 POPEB 134      11.099  15.589  90.189  1.00  0.00           O
ATOM   2227  C22 POPEB 134       9.819  17.149  88.869  1.00  0.00           C
ATOM   2230  C3  POPEB 134      12.789  17.209  92.028  1.00  0.00           C
ATOM   2233  O31 POPEB 134      13.329  17.939  90.918  1.00  0.00           O
ATOM   2234  C31 POPEB 134      14.609  17.649  90.678  1.00  0.00           C
ATOM   2235  O32 POPEB 134      15.429  17.379  91.539  1.00  0.00           O
ATOM   2236  C32 POPEB 134      14.809  17.679  89.168  1.00  0.00           C
ATOM   2239  C23 POPEB 134      10.769  18.019  88.019  1.00  0.00           C
ATOM   2242  C24 POPEB 134      10.099  18.489  86.718  1.00  0.00           C
ATOM   2245  C25 POPEB 134       9.879  17.319  85.759  1.00  0.00           C
ATOM   2248  C26 POPEB 134       9.429  17.729  84.358  1.00  0.00           C
ATOM   2251  C27 POPEB 134       9.169  16.489  83.499  1.00  0.00           C
ATOM   2254  C28 POPEB 134       8.749  16.809  82.059  1.00  0.00           C
ATOM   2257  C29 POPEB 134       9.909  17.269  81.209  1.00  0.00           C
ATOM   2259 0C21 POPEB 134      10.319  16.719  80.058  1.00  0.00           C
ATOM   2261 1C21 POPEB 134       9.689  15.529  79.378  1.00  0.00           C
ATOM   2264 2C21 POPEB 134       9.979  15.449  77.868  1.00  0.00           C
ATOM   2267 3C21 POPEB 134       9.139  14.339  77.208  1.00  0.00           C
ATOM   2270 4C21 POPEB 134       9.599  13.929  75.799  1.00  0.00           C
ATOM   2273 5C21 POPEB 134       8.849  14.619  74.648  1.00  0.00           C
ATOM   2276 6C21 POPEB 134       9.189  16.109  74.498  1.00  0.00           C
ATOM   2279 7C21 POPEB 134       8.589  16.719  73.229  1.00  0.00           C
ATOM   2282 8C21 POPEB 134       8.859  18.229  73.119  1.00  0.00           C
ATOM   2286  C33 POPEB 134      16.139  17.079  88.678  1.00  0.00           C
ATOM   2289  C34 POPEB 134      15.949  15.939  87.678  1.00  0.00           C
ATOM   2292  C35 POPEB 134      15.189  16.369  86.419  1.00  0.00           C
ATOM   2295  C36 POPEB 134      14.799  15.149  85.589  1.00  0.00           C
ATOM   2298  C37 POPEB 134      13.739  15.499  84.549  1.00  0.00           C
ATOM   2301  C38 POPEB 134      13.209  14.259  83.818  1.00  0.00           C
ATOM   2304  C39 POPEB 134      12.779  14.579  82.389  1.00  0.00           C
ATOM   2307 0C31 POPEB 134      13.999  14.779  81.468  1.00  0.00           C
ATOM   2310 1C31 POPEB 134      13.709  15.669  80.259  1.00  0.00           C
ATOM   2313 2C31 POPEB 134      14.979  15.899  79.439  1.00  0.00           C
ATOM   2316 3C31 POPEB 134      14.859  17.079  78.468  1.00  0.00           C
ATOM   2319 4C31 POPEB 134      13.649  16.919  77.538  1.00  0.00           C
ATOM   2322 5C31 POPEB 134      13.609  17.959  76.419  1.00  0.00           C
ATOM   2325 6C31 POPEB 134      12.339  17.799  75.598  1.00  0.00           C
ATOM   2329  NH3 POPEC 135      71.279   2.709  47.959  1.00  0.00           N
ATOM   2333  C12 POPEC 135      71.989   3.429  46.849  1.00  0.00           C
ATOM   2336  C11 POPEC 135      72.929   4.499  47.429  1.00  0.00           C
ATOM   2339  P   POPEC 135      75.149   3.869  46.168  1.00  0.00           P
ATOM   2340  O13 POPEC 135      74.819   3.149  44.929  1.00  0.00           O
ATOM   2341  O14 POPEC 135      76.429   4.599  46.248  1.00  0.00           O
ATOM   2342  O11 POPEC 135      74.969   2.849  47.359  1.00  0.00           O
ATOM   2343  O12 POPEC 135      73.949   4.859  46.488  1.00  0.00           O
ATOM   2344  C1  POPEC 135      76.059   2.209  48.019  1.00  0.00           C
ATOM   2347  C2  POPEC 135      75.669   1.769  49.468  1.00  0.00           C
ATOM   2349  O21 POPEC 135      74.739   2.659  50.128  1.00  0.00           O
ATOM   2350  C21 POPEC 135      75.189   3.889  50.368  1.00  0.00           C
ATOM   2351  O22 POPEC 135      76.229   4.359  49.968  1.00  0.00           O
ATOM   2352  C22 POPEC 135      74.149   4.639  51.208  1.00  0.00           C
ATOM   2355  C3  POPEC 135      76.949   1.499  50.328  1.00  0.00           C
ATOM   2358  O31 POPEC 135      76.669   1.699  51.738  1.00  0.00           O
ATOM   2359  C31 POPEC 135      77.629   2.279  52.439  1.00  0.00           C
ATOM   2360  O32 POPEC 135      78.759   2.529  52.049  1.00  0.00           O
ATOM   2361  C32 POPEC 135      77.069   2.619  53.808  1.00  0.00           C
ATOM   2364  C23 POPEC 135      74.529   6.129  51.458  1.00  0.00           C
ATOM   2367  C24 POPEC 135      75.449   6.379  52.668  1.00  0.00           C
ATOM   2370  C25 POPEC 135      74.729   6.159  54.018  1.00  0.00           C
ATOM   2373  C26 POPEC 135      75.459   6.769  55.228  1.00  0.00           C
ATOM   2376  C27 POPEC 135      74.869   6.349  56.588  1.00  0.00           C
ATOM   2379  C28 POPEC 135      75.609   7.009  57.759  1.00  0.00           C
ATOM   2382  C29 POPEC 135      75.319   6.369  59.098  1.00  0.00           C
ATOM   2384 0C21 POPEC 135      75.209   6.999  60.278  1.00  0.00           C
ATOM   2386 1C21 POPEC 135      75.309   8.489  60.498  1.00  0.00           C
ATOM   2389 2C21 POPEC 135      74.999   8.879  61.959  1.00  0.00           C
ATOM   2392 3C21 POPEC 135      73.559   8.539  62.388  1.00  0.00           C
ATOM   2395 4C21 POPEC 135      73.019   9.459  63.488  1.00  0.00           C
ATOM   2398 5C21 POPEC 135      73.809   9.399  64.799  1.00  0.00           C
ATOM   2401 6C21 POPEC 135      73.259  10.369  65.849  1.00  0.00           C
ATOM   2404 7C21 POPEC 135      74.019  10.309  67.178  1.00  0.00           C
ATOM   2407 8C21 POPEC 135      73.329  11.079  68.299  1.00  0.00           C
ATOM   2411  C33 POPEC 135      78.139   3.069  54.808  1.00  0.00           C
ATOM   2414  C34 POPEC 135      77.559   3.089  56.229  1.00  0.00           C
ATOM   2417  C35 POPEC 135      78.619   3.469  57.268  1.00  0.00           C
ATOM   2420  C36 POPEC 135      78.019   4.079  58.538  1.00  0.00           C
ATOM   2423  C37 POPEC 135      79.099   4.399  59.578  1.00  0.00           C
ATOM   2426  C38 POPEC 135      78.799   5.599  60.478  1.00  0.00           C
ATOM   2429  C39 POPEC 135      78.119   5.199  61.788  1.00  0.00           C
ATOM   2432 0C31 POPEC 135      78.219   6.299  62.838  1.00  0.00           C
ATOM   2435 1C31 POPEC 135      77.599   5.889  64.178  1.00  0.00           C
ATOM   2438 2C31 POPEC 135      77.929   6.869  65.309  1.00  0.00           C
ATOM   2441 3C31 POPEC 135      77.259   6.499  66.629  1.00  0.00           C
ATOM   2444 4C31 POPEC 135      75.759   6.829  66.658  1.00  0.00           C
ATOM   2447 5C31 POPEC 135      75.039   6.319  67.918  1.00  0.00           C
ATOM   2450 6C31 POPEC 135      73.509   6.379  67.818  1.00  0.00           C
ATOM   2454  NH3 POPED 136     112.359  25.619  48.918  1.00  0.00           N
ATOM   2458  C12 POPED 136     113.079  25.339  47.628  1.00  0.00           C
ATOM   2461  C11 POPED 136     114.579  25.439  47.868  1.00  0.00           C
ATOM   2464  P   POPED 136     116.729  25.049  46.369  1.00  0.00           P
ATOM   2465  O13 POPED 136     116.749  23.639  45.909  1.00  0.00           O
ATOM   2466  O14 POPED 136     117.369  26.079  45.529  1.00  0.00           O
ATOM   2467  O11 POPED 136     117.329  25.099  47.848  1.00  0.00           O
ATOM   2468  O12 POPED 136     115.229  25.499  46.618  1.00  0.00           O
ATOM   2469  C1  POPED 136     117.549  26.309  48.568  1.00  0.00           C
ATOM   2472  C2  POPED 136     117.719  26.049  50.098  1.00  0.00           C
ATOM   2474  O21 POPED 136     117.659  27.329  50.769  1.00  0.00           O
ATOM   2475  C21 POPED 136     117.369  27.329  52.058  1.00  0.00           C
ATOM   2476  O22 POPED 136     117.079  26.359  52.728  1.00  0.00           O
ATOM   2477  C22 POPED 136     117.419  28.769  52.578  1.00  0.00           C
ATOM   2480  C3  POPED 136     119.089  25.359  50.319  1.00  0.00           C
ATOM   2483  O31 POPED 136     119.539  25.279  51.699  1.00  0.00           O
ATOM   2484  C31 POPED 136     119.299  24.079  52.248  1.00  0.00           C
ATOM   2485  O32 POPED 136     118.639  23.199  51.728  1.00  0.00           O
ATOM   2486  C32 POPED 136     119.969  23.959  53.628  1.00  0.00           C
ATOM   2489  C23 POPED 136     118.119  28.919  53.939  1.00  0.00           C
ATOM   2492  C24 POPED 136     117.739  30.269  54.568  1.00  0.00           C
ATOM   2495  C25 POPED 136     118.229  30.419  56.009  1.00  0.00           C
ATOM   2498  C26 POPED 136     117.479  31.529  56.748  1.00  0.00           C
ATOM   2501  C27 POPED 136     118.029  31.889  58.139  1.00  0.00           C
ATOM   2504  C28 POPED 136     117.149  32.899  58.908  1.00  0.00           C
ATOM   2507  C29 POPED 136     115.809  32.349  59.279  1.00  0.00           C
ATOM   2509 0C21 POPED 136     115.129  32.609  60.408  1.00  0.00           C
ATOM   2511 1C21 POPED 136     115.559  33.529  61.518  1.00  0.00           C
ATOM   2514 2C21 POPED 136     116.409  32.759  62.538  1.00  0.00           C
ATOM   2517 3C21 POPED 136     116.679  33.559  63.808  1.00  0.00           C
ATOM   2520 4C21 POPED 136     117.499  32.739  64.808  1.00  0.00           C
ATOM   2523 5C21 POPED 136     117.559  33.369  66.198  1.00  0.00           C
ATOM   2526 6C21 POPED 136     117.729  32.309  67.288  1.00  0.00           C
ATOM   2529 7C21 POPED 136     117.639  32.889  68.698  1.00  0.00           C
ATOM   2532 8C21 POPED 136     117.499  31.799  69.749  1.00  0.00           C
ATOM   2536  C33 POPED 136     118.989  24.259  54.778  1.00  0.00           C
ATOM   2539  C34 POPED 136     119.629  24.159  56.178  1.00  0.00           C
ATOM   2542  C35 POPED 136     118.669  24.709  57.248  1.00  0.00           C
ATOM   2545  C36 POPED 136     119.209  24.659  58.689  1.00  0.00           C
ATOM   2548  C37 POPED 136     118.319  25.429  59.689  1.00  0.00           C
ATOM   2551  C38 POPED 136     116.909  24.829  59.858  1.00  0.00           C
ATOM   2554  C39 POPED 136     116.879  23.559  60.738  1.00  0.00           C
ATOM   2557 0C31 POPED 136     116.689  23.889  62.218  1.00  0.00           C
ATOM   2560 1C31 POPED 136     116.569  22.649  63.118  1.00  0.00           C
ATOM   2563 2C31 POPED 136     116.299  23.069  64.578  1.00  0.00           C
ATOM   2566 3C31 POPED 136     116.189  21.909  65.578  1.00  0.00           C
ATOM   2569 4C31 POPED 136     114.819  21.219  65.578  1.00  0.00           C
ATOM   2572 5C31 POPED 136     114.519  20.499  66.909  1.00  0.00           C
ATOM   2575 6C31 POPED 136     113.099  19.959  67.019  1.00  0.00           C
ATOM   2579  NH3 POPEE 137      12.799  35.289  52.278  1.00  0.00           N
ATOM   2583  C12 POPEE 137      12.149  36.639  52.168  1.00  0.00           C
ATOM   2586  C11 POPEE 137      10.919  36.829  53.069  1.00  0.00           C
ATOM   2589  P   POPEE 137      10.149  34.749  54.378  1.00  0.00           P
ATOM   2590  O13 POPEE 137      11.579  34.389  54.568  1.00  0.00           O
ATOM   2591  O14 POPEE 137       9.489  35.419  55.529  1.00  0.00           O
ATOM   2592  O11 POPEE 137       9.339  33.469  53.948  1.00  0.00           O
ATOM   2593  O12 POPEE 137      10.079  35.669  53.099  1.00  0.00           O
ATOM   2594  C1  POPEE 137       7.919  33.489  53.738  1.00  0.00           C
ATOM   2597  C2  POPEE 137       7.199  32.599  54.799  1.00  0.00           C
ATOM   2599  O21 POPEE 137       5.759  32.689  54.869  1.00  0.00           O
ATOM   2600  C21 POPEE 137       5.199  33.869  55.109  1.00  0.00           C
ATOM   2601  O22 POPEE 137       5.559  34.949  54.678  1.00  0.00           O
ATOM   2602  C22 POPEE 137       4.039  33.669  56.099  1.00  0.00           C
ATOM   2605  C3  POPEE 137       7.789  32.709  56.229  1.00  0.00           C
ATOM   2608  O31 POPEE 137       7.049  31.909  57.198  1.00  0.00           O
ATOM   2609  C31 POPEE 137       7.229  30.589  57.138  1.00  0.00           C
ATOM   2610  O32 POPEE 137       7.859  29.989  56.288  1.00  0.00           O
ATOM   2611  C32 POPEE 137       6.589  29.919  58.369  1.00  0.00           C
ATOM   2614  C23 POPEE 137       2.759  32.989  55.548  1.00  0.00           C
ATOM   2617  C24 POPEE 137       2.129  31.989  56.528  1.00  0.00           C
ATOM   2620  C25 POPEE 137       1.889  32.539  57.949  1.00  0.00           C
ATOM   2623  C26 POPEE 137       1.219  31.499  58.869  1.00  0.00           C
ATOM   2626  C27 POPEE 137       1.569  31.709  60.348  1.00  0.00           C
ATOM   2629  C28 POPEE 137       0.849  30.709  61.278  1.00  0.00           C
ATOM   2632  C29 POPEE 137      -0.361  31.319  61.938  1.00  0.00           C
ATOM   2634 0C21 POPEE 137      -0.809  31.029  63.168  1.00  0.00           C
ATOM   2636 1C21 POPEE 137      -0.211  30.029  64.118  1.00  0.00           C
ATOM   2639 2C21 POPEE 137      -0.611  30.259  65.589  1.00  0.00           C
ATOM   2642 3C21 POPEE 137      -2.099  30.039  65.918  1.00  0.00           C
ATOM   2645 4C21 POPEE 137      -2.439  30.569  67.319  1.00  0.00           C
ATOM   2648 5C21 POPEE 137      -1.709  29.849  68.468  1.00  0.00           C
ATOM   2651 6C21 POPEE 137      -2.029  30.439  69.848  1.00  0.00           C
ATOM   2654 7C21 POPEE 137      -1.259  29.729  70.968  1.00  0.00           C
ATOM   2657 8C21 POPEE 137      -1.519  30.309  72.358  1.00  0.00           C
ATOM   2661  C33 POPEE 137       5.509  30.739  59.129  1.00  0.00           C
ATOM   2664  C34 POPEE 137       5.369  30.329  60.608  1.00  0.00           C
ATOM   2667  C35 POPEE 137       5.789  31.469  61.559  1.00  0.00           C
ATOM   2670  C36 POPEE 137       6.009  31.039  63.019  1.00  0.00           C
ATOM   2673  C37 POPEE 137       6.729  32.139  63.808  1.00  0.00           C
ATOM   2676  C38 POPEE 137       7.339  31.689  65.148  1.00  0.00           C
ATOM   2679  C39 POPEE 137       6.369  31.629  66.338  1.00  0.00           C
ATOM   2682 0C31 POPEE 137       7.149  31.419  67.638  1.00  0.00           C
ATOM   2685 1C31 POPEE 137       6.329  31.479  68.939  1.00  0.00           C
ATOM   2688 2C31 POPEE 137       7.269  31.399  70.149  1.00  0.00           C
ATOM   2691 3C31 POPEE 137       6.599  31.419  71.528  1.00  0.00           C
ATOM   2694 4C31 POPEE 137       7.659  31.429  72.638  1.00  0.00           C
ATOM   2697 5C31 POPEE 137       7.089  31.449  74.059  1.00  0.00           C
ATOM   2700 6C31 POPEE 137       8.139  31.799  75.119  1.00  0.00           C
ATOM   2704  NH3 POPEF 138     124.079  48.689  49.218  1.00  0.00           N
ATOM   2708  C12 POPEF 138     124.829  47.639  48.458  1.00  0.00           C
ATOM   2711  C11 POPEF 138     125.509  48.339  47.268  1.00  0.00           C
ATOM   2714  P   POPEF 138     126.019  50.939  47.149  1.00  0.00           P
ATOM   2715  O13 POPEF 138     127.199  51.289  46.348  1.00  0.00           O
ATOM   2716  O14 POPEF 138     124.679  50.999  46.499  1.00  0.00           O
ATOM   2717  O11 POPEF 138     125.929  51.749  48.508  1.00  0.00           O
ATOM   2718  O12 POPEF 138     126.229  49.479  47.728  1.00  0.00           O
ATOM   2719  C1  POPEF 138     126.909  51.639  49.549  1.00  0.00           C
ATOM   2722  C2  POPEF 138     126.269  51.819  50.958  1.00  0.00           C
ATOM   2724  O21 POPEF 138     125.349  50.719  51.168  1.00  0.00           O
ATOM   2725  C21 POPEF 138     125.129  50.319  52.408  1.00  0.00           C
ATOM   2726  O22 POPEF 138     124.019  50.099  52.879  1.00  0.00           O
ATOM   2727  C22 POPEF 138     126.379  50.019  53.229  1.00  0.00           C
ATOM   2730  C3  POPEF 138     125.569  53.219  51.148  1.00  0.00           C
ATOM   2733  O31 POPEF 138     124.599  53.339  52.229  1.00  0.00           O
ATOM   2734  C31 POPEF 138     125.079  53.689  53.428  1.00  0.00           C
ATOM   2735  O32 POPEF 138     126.229  53.519  53.778  1.00  0.00           O
ATOM   2736  C32 POPEF 138     123.959  54.279  54.298  1.00  0.00           C
ATOM   2739  C23 POPEF 138     126.339  48.609  53.848  1.00  0.00           C
ATOM   2742  C24 POPEF 138     127.399  48.439  54.948  1.00  0.00           C
ATOM   2745  C25 POPEF 138     126.829  47.819  56.229  1.00  0.00           C
ATOM   2748  C26 POPEF 138     125.939  48.809  56.968  1.00  0.00           C
ATOM   2751  C27 POPEF 138     125.279  48.289  58.238  1.00  0.00           C
ATOM   2754  C28 POPEF 138     124.259  49.299  58.778  1.00  0.00           C
ATOM   2757  C29 POPEF 138     124.949  50.549  59.259  1.00  0.00           C
ATOM   2759 0C21 POPEF 138     124.389  51.439  60.088  1.00  0.00           C
ATOM   2761 1C21 POPEF 138     122.989  51.339  60.639  1.00  0.00           C
ATOM   2764 2C21 POPEF 138     122.939  50.549  61.948  1.00  0.00           C
ATOM   2767 3C21 POPEF 138     121.569  50.649  62.628  1.00  0.00           C
ATOM   2770 4C21 POPEF 138     121.699  50.639  64.148  1.00  0.00           C
ATOM   2773 5C21 POPEF 138     122.299  49.339  64.689  1.00  0.00           C
ATOM   2776 6C21 POPEF 138     122.439  49.419  66.208  1.00  0.00           C
ATOM   2779 7C21 POPEF 138     122.729  48.059  66.849  1.00  0.00           C
ATOM   2782 8C21 POPEF 138     122.619  48.149  68.369  1.00  0.00           C
ATOM   2786  C33 POPEF 138     124.379  54.719  55.738  1.00  0.00           C
ATOM   2789  C34 POPEF 138     123.299  55.569  56.429  1.00  0.00           C
ATOM   2792  C35 POPEF 138     123.739  56.159  57.788  1.00  0.00           C
ATOM   2795  C36 POPEF 138     123.529  55.229  58.999  1.00  0.00           C
ATOM   2798  C37 POPEF 138     124.069  55.879  60.278  1.00  0.00           C
ATOM   2801  C38 POPEF 138     123.859  55.059  61.569  1.00  0.00           C
ATOM   2804  C39 POPEF 138     122.509  55.339  62.248  1.00  0.00           C
ATOM   2807 0C31 POPEF 138     122.369  54.619  63.599  1.00  0.00           C
ATOM   2810 1C31 POPEF 138     121.359  55.319  64.519  1.00  0.00           C
ATOM   2813 2C31 POPEF 138     121.289  54.719  65.928  1.00  0.00           C
ATOM   2816 3C31 POPEF 138     120.819  55.739  66.979  1.00  0.00           C
ATOM   2819 4C31 POPEF 138     119.399  56.279  66.738  1.00  0.00           C
ATOM   2822 5C31 POPEF 138     119.099  57.549  67.529  1.00  0.00           C
ATOM   2825 6C31 POPEF 138     117.829  58.269  67.078  1.00  0.00           C
ATOM   2829  NH3 POPEG 139     113.879  71.339  46.699  1.00  0.00           N
ATOM   2833  C12 POPEG 139     114.009  72.449  45.698  1.00  0.00           C
ATOM   2836  C11 POPEG 139     115.459  72.609  45.218  1.00  0.00           C
ATOM   2839  P   POPEG 139     116.749  70.289  45.298  1.00  0.00           P
ATOM   2840  O13 POPEG 139     116.009  69.019  45.198  1.00  0.00           O
ATOM   2841  O14 POPEG 139     118.149  70.179  44.838  1.00  0.00           O
ATOM   2842  O11 POPEG 139     116.739  70.669  46.858  1.00  0.00           O
ATOM   2843  O12 POPEG 139     115.929  71.419  44.578  1.00  0.00           O
ATOM   2844  C1  POPEG 139     117.199  69.589  47.708  1.00  0.00           C
ATOM   2847  C2  POPEG 139     117.709  69.999  49.129  1.00  0.00           C
ATOM   2849  O21 POPEG 139     116.649  70.229  50.068  1.00  0.00           O
ATOM   2850  C21 POPEG 139     116.109  71.429  50.128  1.00  0.00           C
ATOM   2851  O22 POPEG 139     116.159  72.289  49.269  1.00  0.00           O
ATOM   2852  C22 POPEG 139     115.459  71.629  51.499  1.00  0.00           C
ATOM   2855  C3  POPEG 139     118.839  71.089  49.148  1.00  0.00           C
ATOM   2858  O31 POPEG 139     119.159  71.519  50.488  1.00  0.00           O
ATOM   2859  C31 POPEG 139     119.689  70.589  51.299  1.00  0.00           C
ATOM   2860  O32 POPEG 139     120.079  69.489  50.948  1.00  0.00           O
ATOM   2861  C32 POPEG 139     119.439  71.039  52.749  1.00  0.00           C
ATOM   2864  C23 POPEG 139     115.949  72.939  52.168  1.00  0.00           C
ATOM   2867  C24 POPEG 139     115.799  72.959  53.698  1.00  0.00           C
ATOM   2870  C25 POPEG 139     114.379  73.289  54.189  1.00  0.00           C
ATOM   2873  C26 POPEG 139     114.259  73.439  55.729  1.00  0.00           C
ATOM   2876  C27 POPEG 139     114.669  74.809  56.308  1.00  0.00           C
ATOM   2879  C28 POPEG 139     116.119  74.859  56.828  1.00  0.00           C
ATOM   2882  C29 POPEG 139     116.449  76.209  57.398  1.00  0.00           C
ATOM   2884 0C21 POPEG 139     116.729  76.529  58.678  1.00  0.00           C
ATOM   2886 1C21 POPEG 139     116.779  75.629  59.888  1.00  0.00           C
ATOM   2889 2C21 POPEG 139     115.619  75.899  60.878  1.00  0.00           C
ATOM   2892 3C21 POPEG 139     115.469  77.379  61.259  1.00  0.00           C
ATOM   2895 4C21 POPEG 139     114.389  77.659  62.318  1.00  0.00           C
ATOM   2898 5C21 POPEG 139     114.069  79.159  62.378  1.00  0.00           C
ATOM   2901 6C21 POPEG 139     113.059  79.569  63.448  1.00  0.00           C
ATOM   2904 7C21 POPEG 139     113.589  79.389  64.878  1.00  0.00           C
ATOM   2907 8C21 POPEG 139     112.649  79.939  65.939  1.00  0.00           C
ATOM   2911  C33 POPEG 139     120.679  71.469  53.578  1.00  0.00           C
ATOM   2914  C34 POPEG 139     120.239  72.319  54.799  1.00  0.00           C
ATOM   2917  C35 POPEG 139     121.389  72.979  55.569  1.00  0.00           C
ATOM   2920  C36 POPEG 139     120.939  74.219  56.369  1.00  0.00           C
ATOM   2923  C37 POPEG 139     120.029  73.939  57.578  1.00  0.00           C
ATOM   2926  C38 POPEG 139     120.579  74.489  58.908  1.00  0.00           C
ATOM   2929  C39 POPEG 139     120.939  73.409  59.939  1.00  0.00           C
ATOM   2932 0C31 POPEG 139     119.719  72.699  60.548  1.00  0.00           C
ATOM   2935 1C31 POPEG 139     120.109  71.929  61.819  1.00  0.00           C
ATOM   2938 2C31 POPEG 139     119.009  70.959  62.308  1.00  0.00           C
ATOM   2941 3C31 POPEG 139     119.379  70.289  63.638  1.00  0.00           C
ATOM   2944 4C31 POPEG 139     119.229  71.219  64.849  1.00  0.00           C
ATOM   2947 5C31 POPEG 139     119.609  70.579  66.189  1.00  0.00           C
ATOM   2950 6C31 POPEG 139     121.099  70.629  66.509  1.00  0.00           C
ATOM   2954  NH3 POPEH 140      69.309 122.209  48.888  1.00  0.00           N
ATOM   2958  C12 POPEH 140      70.759 121.999  49.259  1.00  0.00           C
ATOM   2961  C11 POPEH 140      71.599 121.609  48.038  1.00  0.00           C
ATOM   2964  P   POPEH 140      73.829 122.969  48.358  1.00  0.00           P
ATOM   2965  O13 POPEH 140      75.079 122.859  47.558  1.00  0.00           O
ATOM   2966  O14 POPEH 140      72.919 124.099  48.048  1.00  0.00           O
ATOM   2967  O11 POPEH 140      74.199 123.059  49.878  1.00  0.00           O
ATOM   2968  O12 POPEH 140      72.999 121.609  48.349  1.00  0.00           O
ATOM   2969  C1  POPEH 140      75.469 122.599  50.358  1.00  0.00           C
ATOM   2972  C2  POPEH 140      75.279 121.589  51.518  1.00  0.00           C
ATOM   2974  O21 POPEH 140      75.619 122.159  52.798  1.00  0.00           O
ATOM   2975  C21 POPEH 140      76.909 122.409  52.978  1.00  0.00           C
ATOM   2976  O22 POPEH 140      77.769 122.369  52.128  1.00  0.00           O
ATOM   2977  C22 POPEH 140      77.199 122.689  54.448  1.00  0.00           C
ATOM   2980  C3  POPEH 140      76.019 120.239  51.248  1.00  0.00           C
ATOM   2983  O31 POPEH 140      76.099 119.469  52.458  1.00  0.00           O
ATOM   2984  C31 POPEH 140      75.079 118.659  52.708  1.00  0.00           C
ATOM   2985  O32 POPEH 140      74.229 118.309  51.909  1.00  0.00           O
ATOM   2986  C32 POPEH 140      75.059 118.299  54.199  1.00  0.00           C
ATOM   2989  C23 POPEH 140      78.699 122.439  54.788  1.00  0.00           C
ATOM   2992  C24 POPEH 140      78.919 122.189  56.278  1.00  0.00           C
ATOM   2995  C25 POPEH 140      79.729 123.289  56.979  1.00  0.00           C
ATOM   2998  C26 POPEH 140      79.759 123.059  58.498  1.00  0.00           C
ATOM   3001  C27 POPEH 140      80.439 124.209  59.259  1.00  0.00           C
ATOM   3004  C28 POPEH 140      80.489 123.969  60.779  1.00  0.00           C
ATOM   3007  C29 POPEH 140      81.499 122.909  61.128  1.00  0.00           C
ATOM   3009 0C21 POPEH 140      82.439 122.969  62.099  1.00  0.00           C
ATOM   3011 1C21 POPEH 140      82.629 124.079  63.099  1.00  0.00           C
ATOM   3014 2C21 POPEH 140      82.509 123.519  64.529  1.00  0.00           C
ATOM   3017 3C21 POPEH 140      83.759 122.759  64.998  1.00  0.00           C
ATOM   3020 4C21 POPEH 140      83.589 122.159  66.398  1.00  0.00           C
ATOM   3023 5C21 POPEH 140      84.759 121.259  66.808  1.00  0.00           C
ATOM   3026 6C21 POPEH 140      84.349 120.329  67.968  1.00  0.00           C
ATOM   3029 7C21 POPEH 140      85.439 119.379  68.449  1.00  0.00           C
ATOM   3032 8C21 POPEH 140      84.939 118.439  69.549  1.00  0.00           C
ATOM   3036  C33 POPEH 140      75.599 119.439  55.078  1.00  0.00           C
ATOM   3039  C34 POPEH 140      75.109 119.419  56.528  1.00  0.00           C
ATOM   3042  C35 POPEH 140      75.319 118.119  57.299  1.00  0.00           C
ATOM   3045  C36 POPEH 140      74.999 118.349  58.778  1.00  0.00           C
ATOM   3048  C37 POPEH 140      74.969 117.089  59.659  1.00  0.00           C
ATOM   3051  C38 POPEH 140      74.699 117.479  61.119  1.00  0.00           C
ATOM   3054  C39 POPEH 140      74.699 116.319  62.128  1.00  0.00           C
ATOM   3057 0C31 POPEH 140      76.069 115.669  62.299  1.00  0.00           C
ATOM   3060 1C31 POPEH 140      76.139 114.679  63.468  1.00  0.00           C
ATOM   3063 2C31 POPEH 140      77.509 113.999  63.568  1.00  0.00           C
ATOM   3066 3C31 POPEH 140      77.549 112.769  64.488  1.00  0.00           C
ATOM   3069 4C31 POPEH 140      77.199 113.049  65.958  1.00  0.00           C
ATOM   3072 5C31 POPEH 140      77.419 111.809  66.839  1.00  0.00           C
ATOM   3075 6C31 POPEH 140      77.149 112.049  68.328  1.00  0.00           C
ATOM   3079  NH3 POPEI 141      27.709  73.839  48.148  1.00  0.00           N
ATOM   3083  C12 POPEI 141      27.399  73.449  46.738  1.00  0.00           C
ATOM   3086  C11 POPEI 141      27.979  72.049  46.458  1.00  0.00           C
ATOM   3089  P   POPEI 141      30.259  70.809  46.299  1.00  0.00           P
ATOM   3090  O13 POPEI 141      29.839  70.489  44.918  1.00  0.00           O
ATOM   3091  O14 POPEI 141      31.689  71.099  46.478  1.00  0.00           O
ATOM   3092  O11 POPEI 141      29.809  69.589  47.219  1.00  0.00           O
ATOM   3093  O12 POPEI 141      29.369  72.019  46.808  1.00  0.00           O
ATOM   3094  C1  POPEI 141      30.669  69.059  48.248  1.00  0.00           C
ATOM   3097  C2  POPEI 141      30.539  69.879  49.558  1.00  0.00           C
ATOM   3099  O21 POPEI 141      31.639  69.699  50.468  1.00  0.00           O
ATOM   3100  C21 POPEI 141      31.679  68.609  51.208  1.00  0.00           C
ATOM   3101  O22 POPEI 141      31.159  67.539  50.958  1.00  0.00           O
ATOM   3102  C22 POPEI 141      32.409  68.939  52.528  1.00  0.00           C
ATOM   3105  C3  POPEI 141      29.169  69.699  50.249  1.00  0.00           C
ATOM   3108  O31 POPEI 141      29.089  70.489  51.458  1.00  0.00           O
ATOM   3109  C31 POPEI 141      28.869  71.779  51.208  1.00  0.00           C
ATOM   3110  O32 POPEI 141      28.729  72.269  50.109  1.00  0.00           O
ATOM   3111  C32 POPEI 141      28.719  72.549  52.509  1.00  0.00           C
ATOM   3114  C23 POPEI 141      31.429  68.959  53.748  1.00  0.00           C
ATOM   3117  C24 POPEI 141      32.099  69.119  55.128  1.00  0.00           C
ATOM   3120  C25 POPEI 141      31.059  69.049  56.268  1.00  0.00           C
ATOM   3123  C26 POPEI 141      31.619  69.089  57.698  1.00  0.00           C
ATOM   3126  C27 POPEI 141      30.519  69.419  58.738  1.00  0.00           C
ATOM   3129  C28 POPEI 141      30.939  69.279  60.228  1.00  0.00           C
ATOM   3132  C29 POPEI 141      30.939  67.849  60.688  1.00  0.00           C
ATOM   3134 0C21 POPEI 141      30.669  67.349  61.909  1.00  0.00           C
ATOM   3136 1C21 POPEI 141      30.339  68.109  63.178  1.00  0.00           C
ATOM   3139 2C21 POPEI 141      31.109  67.549  64.398  1.00  0.00           C
ATOM   3142 3C21 POPEI 141      30.589  68.049  65.758  1.00  0.00           C
ATOM   3145 4C21 POPEI 141      31.539  67.639  66.898  1.00  0.00           C
ATOM   3148 5C21 POPEI 141      31.109  68.079  68.309  1.00  0.00           C
ATOM   3151 6C21 POPEI 141      29.959  67.289  68.939  1.00  0.00           C
ATOM   3154 7C21 POPEI 141      30.329  65.829  69.249  1.00  0.00           C
ATOM   3157 8C21 POPEI 141      29.449  65.189  70.328  1.00  0.00           C
ATOM   3161  C33 POPEI 141      27.229  72.889  52.749  1.00  0.00           C
ATOM   3164  C34 POPEI 141      26.979  73.469  54.139  1.00  0.00           C
ATOM   3167  C35 POPEI 141      27.039  72.449  55.268  1.00  0.00           C
ATOM   3170  C36 POPEI 141      27.049  73.139  56.629  1.00  0.00           C
ATOM   3173  C37 POPEI 141      27.169  72.139  57.778  1.00  0.00           C
ATOM   3176  C38 POPEI 141      27.119  72.809  59.158  1.00  0.00           C
ATOM   3179  C39 POPEI 141      27.389  71.799  60.278  1.00  0.00           C
ATOM   3182 0C31 POPEI 141      26.839  72.249  61.629  1.00  0.00           C
ATOM   3185 1C31 POPEI 141      26.709  71.059  62.588  1.00  0.00           C
ATOM   3188 2C31 POPEI 141      25.979  71.409  63.878  1.00  0.00           C
ATOM   3191 3C31 POPEI 141      25.379  70.169  64.538  1.00  0.00           C
ATOM   3194 4C31 POPEI 141      24.729  70.459  65.888  1.00  0.00           C
ATOM   3197 5C31 POPEI 141      23.899  69.269  66.378  1.00  0.00           C
ATOM   3200 6C31 POPEI 141      23.359  69.459  67.789  1.00  0.00           C
ATOM   3204  NH3 POPEJ 142     120.149   8.259  89.588  1.00  0.00           N
ATOM   3208  C12 POPEJ 142     120.419   8.059  91.058  1.00  0.00           C
ATOM   3211  C11 POPEJ 142     121.919   8.059  91.419  1.00  0.00           C
ATOM   3214  P   POPEJ 142     122.799  10.539  91.248  1.00  0.00           P
ATOM   3215  O13 POPEJ 142     124.119  10.669  91.919  1.00  0.00           O
ATOM   3216  O14 POPEJ 142     121.589  10.869  92.038  1.00  0.00           O
ATOM   3217  O11 POPEJ 142     122.769  11.359  89.909  1.00  0.00           O
ATOM   3218  O12 POPEJ 142     122.669   9.059  90.718  1.00  0.00           O
ATOM   3219  C1  POPEJ 142     123.639  12.449  89.588  1.00  0.00           C
ATOM   3222  C2  POPEJ 142     124.269  12.299  88.178  1.00  0.00           C
ATOM   3224  O21 POPEJ 142     124.889  13.559  87.848  1.00  0.00           O
ATOM   3225  C21 POPEJ 142     125.909  13.529  86.989  1.00  0.00           C
ATOM   3226  O22 POPEJ 142     126.479  12.529  86.589  1.00  0.00           O
ATOM   3227  C22 POPEJ 142     126.159  14.959  86.509  1.00  0.00           C
ATOM   3230  C3  POPEJ 142     123.149  11.959  87.148  1.00  0.00           C
ATOM   3233  O31 POPEJ 142     123.669  11.349  85.949  1.00  0.00           O
ATOM   3234  C31 POPEJ 142     123.819  12.159  84.898  1.00  0.00           C
ATOM   3235  O32 POPEJ 142     123.589  13.359  84.909  1.00  0.00           O
ATOM   3236  C32 POPEJ 142     124.359  11.319  83.738  1.00  0.00           C
ATOM   3239  C23 POPEJ 142     126.929  15.079  85.178  1.00  0.00           C
ATOM   3242  C24 POPEJ 142     126.819  16.499  84.608  1.00  0.00           C
ATOM   3245  C25 POPEJ 142     127.699  16.769  83.388  1.00  0.00           C
ATOM   3248  C26 POPEJ 142     127.369  15.899  82.178  1.00  0.00           C
ATOM   3251  C27 POPEJ 142     128.177  16.299  80.928  1.00  0.00           C
ATOM   3254  C28 POPEJ 142     127.829  15.479  79.678  1.00  0.00           C
ATOM   3257  C29 POPEJ 142     126.459  15.819  79.138  1.00  0.00           C
ATOM   3259 0C21 POPEJ 142     126.159  16.299  77.918  1.00  0.00           C
ATOM   3261 1C21 POPEJ 142     127.149  16.579  76.819  1.00  0.00           C
ATOM   3264 2C21 POPEJ 142     127.279  15.379  75.869  1.00  0.00           C
ATOM   3267 3C21 POPEJ 142     128.497  15.499  74.959  1.00  0.00           C
ATOM   3270 4C21 POPEJ 142     128.607  14.329  73.978  1.00  0.00           C
ATOM   3273 5C21 POPEJ 142     129.847  14.459  73.089  1.00  0.00           C
ATOM   3276 6C21 POPEJ 142     129.857  13.429  71.959  1.00  0.00           C
ATOM   3279 7C21 POPEJ 142     131.047  13.629  71.019  1.00  0.00           C
ATOM   3282 8C21 POPEJ 142     131.117  12.619  69.878  1.00  0.00           C
ATOM   3286  C33 POPEJ 142     123.609  11.539  82.409  1.00  0.00           C
ATOM   3289  C34 POPEJ 142     124.099  12.769  81.638  1.00  0.00           C
ATOM   3292  C35 POPEJ 142     125.459  12.569  80.939  1.00  0.00           C
ATOM   3295  C36 POPEJ 142     125.429  11.519  79.819  1.00  0.00           C
ATOM   3298  C37 POPEJ 142     126.559  11.699  78.808  1.00  0.00           C
ATOM   3301  C38 POPEJ 142     126.469  10.709  77.628  1.00  0.00           C
ATOM   3304  C39 POPEJ 142     127.569  10.919  76.568  1.00  0.00           C
ATOM   3307 0C31 POPEJ 142     128.967  11.109  77.178  1.00  0.00           C
ATOM   3310 1C31 POPEJ 142     130.107  11.209  76.148  1.00  0.00           C
ATOM   3313 2C31 POPEJ 142     130.997   9.959  76.118  1.00  0.00           C
ATOM   3316 3C31 POPEJ 142     130.387   8.769  75.368  1.00  0.00           C
ATOM   3319 4C31 POPEJ 142     130.607   8.839  73.858  1.00  0.00           C
ATOM   3322 5C31 POPEJ 142     130.207   7.539  73.148  1.00  0.00           C
ATOM   3325 6C31 POPEJ 142     130.677   7.499  71.688  1.00  0.00           C
ATOM   3329  NH3 POPEK 143     127.979 117.079  47.988  1.00  0.00           N
ATOM   3333  C12 POPEK 143     128.217 115.749  47.338  1.00  0.00           C
ATOM   3336  C11 POPEK 143     129.717 115.419  47.388  1.00  0.00           C
ATOM   3339  P   POPEK 143     129.787 112.979  46.478  1.00  0.00           P
ATOM   3340  O13 POPEK 143     128.337 112.819  46.769  1.00  0.00           O
ATOM   3341  O14 POPEK 143     130.307 112.309  45.259  1.00  0.00           O
ATOM   3342  O11 POPEK 143     130.657 112.669  47.778  1.00  0.00           O
ATOM   3343  O12 POPEK 143     130.087 114.529  46.338  1.00  0.00           O
ATOM   3344  C1  POPEK 143     130.747 111.369  48.368  1.00  0.00           C
ATOM   3347  C2  POPEK 143     130.327 111.379  49.858  1.00  0.00           C
ATOM   3349  O21 POPEK 143     130.007 110.009  50.238  1.00  0.00           O
ATOM   3350  C21 POPEK 143     130.287 109.739  51.499  1.00  0.00           C
ATOM   3351  O22 POPEK 143     131.057 110.369  52.208  1.00  0.00           O
ATOM   3352  C22 POPEK 143     129.407 108.579  52.008  1.00  0.00           C
ATOM   3355  C3  POPEK 143     129.107 112.319  50.078  1.00  0.00           C
ATOM   3358  O31 POPEK 143     128.407 112.029  51.308  1.00  0.00           O
ATOM   3359  C31 POPEK 143     128.397 112.939  52.248  1.00  0.00           C
ATOM   3360  O32 POPEK 143     129.007 113.999  52.259  1.00  0.00           O
ATOM   3361  C32 POPEK 143     127.429 112.429  53.318  1.00  0.00           C
ATOM   3364  C23 POPEK 143     129.977 107.819  53.238  1.00  0.00           C
ATOM   3367  C24 POPEK 143     128.927 107.379  54.298  1.00  0.00           C
ATOM   3370  C25 POPEK 143     128.627 108.449  55.358  1.00  0.00           C
ATOM   3373  C26 POPEK 143     127.769 108.029  56.569  1.00  0.00           C
ATOM   3376  C27 POPEK 143     127.779 109.129  57.638  1.00  0.00           C
ATOM   3379  C28 POPEK 143     127.699 108.649  59.098  1.00  0.00           C
ATOM   3382  C29 POPEK 143     126.309 108.209  59.508  1.00  0.00           C
ATOM   3384 0C21 POPEK 143     125.359 108.979  60.078  1.00  0.00           C
ATOM   3386 1C21 POPEK 143     125.439 110.459  60.398  1.00  0.00           C
ATOM   3389 2C21 POPEK 143     124.559 111.299  59.459  1.00  0.00           C
ATOM   3392 3C21 POPEK 143     123.049 111.009  59.608  1.00  0.00           C
ATOM   3395 4C21 POPEK 143     122.159 111.779  58.619  1.00  0.00           C
ATOM   3398 5C21 POPEK 143     122.509 111.539  57.148  1.00  0.00           C
ATOM   3401 6C21 POPEK 143     121.489 112.179  56.198  1.00  0.00           C
ATOM   3404 7C21 POPEK 143     121.899 112.079  54.729  1.00  0.00           C
ATOM   3407 8C21 POPEK 143     120.999 112.889  53.808  1.00  0.00           C
ATOM   3411  C33 POPEK 143     127.619 113.149  54.668  1.00  0.00           C
ATOM   3414  C34 POPEK 143     126.569 112.709  55.688  1.00  0.00           C
ATOM   3417  C35 POPEK 143     126.649 113.519  56.988  1.00  0.00           C
ATOM   3420  C36 POPEK 143     127.879 113.219  57.848  1.00  0.00           C
ATOM   3423  C37 POPEK 143     127.969 114.159  59.048  1.00  0.00           C
ATOM   3426  C38 POPEK 143     129.047 113.779  60.078  1.00  0.00           C
ATOM   3429  C39 POPEK 143     128.727 112.479  60.828  1.00  0.00           C
ATOM   3432 0C31 POPEK 143     129.677 112.239  61.998  1.00  0.00           C
ATOM   3435 1C31 POPEK 143     129.217 111.079  62.889  1.00  0.00           C
ATOM   3438 2C31 POPEK 143     129.897 111.079  64.269  1.00  0.00           C
ATOM   3441 3C31 POPEK 143     128.917 111.249  65.439  1.00  0.00           C
ATOM   3444 4C31 POPEK 143     128.157 112.589  65.449  1.00  0.00           C
ATOM   3447 5C31 POPEK 143     127.189 112.689  66.639  1.00  0.00           C
ATOM   3450 6C31 POPEK 143     126.469 114.039  66.718  1.00  0.00           C
ATOM   3454  NH3 POPEL 144      42.259  41.569  53.878  1.00  0.00           N
ATOM   3458  C12 POPEL 144      41.929  42.809  53.069  1.00  0.00           C
ATOM   3461  C11 POPEL 144      42.489  44.089  53.748  1.00  0.00           C
ATOM   3464  P   POPEL 144      40.349  45.599  53.759  1.00  0.00           P
ATOM   3465  O13 POPEL 144      40.109  47.059  53.818  1.00  0.00           O
ATOM   3466  O14 POPEL 144      39.439  44.839  52.898  1.00  0.00           O
ATOM   3467  O11 POPEL 144      40.279  44.949  55.179  1.00  0.00           O
ATOM   3468  O12 POPEL 144      41.859  45.309  53.328  1.00  0.00           O
ATOM   3469  C1  POPEL 144      39.859  45.499  56.398  1.00  0.00           C
ATOM   3472  C2  POPEL 144      40.999  46.319  57.038  1.00  0.00           C
ATOM   3474  O21 POPEL 144      41.049  46.149  58.468  1.00  0.00           O
ATOM   3475  C21 POPEL 144      40.039  46.639  59.158  1.00  0.00           C
ATOM   3476  O22 POPEL 144      39.029  47.139  58.708  1.00  0.00           O
ATOM   3477  C22 POPEL 144      40.319  46.409  60.628  1.00  0.00           C
ATOM   3480  C3  POPEL 144      40.939  47.809  56.598  1.00  0.00           C
ATOM   3483  O31 POPEL 144      41.359  48.699  57.638  1.00  0.00           O
ATOM   3484  C31 POPEL 144      42.659  48.669  57.879  1.00  0.00           C
ATOM   3485  O32 POPEL 144      43.499  48.129  57.168  1.00  0.00           O
ATOM   3486  C32 POPEL 144      42.929  49.339  59.228  1.00  0.00           C
ATOM   3489  C23 POPEL 144      39.879  44.999  61.049  1.00  0.00           C
ATOM   3492  C24 POPEL 144      40.739  44.429  62.178  1.00  0.00           C
ATOM   3495  C25 POPEL 144      40.379  44.969  63.578  1.00  0.00           C
ATOM   3498  C26 POPEL 144      41.339  44.459  64.659  1.00  0.00           C
ATOM   3501  C27 POPEL 144      41.439  45.359  65.898  1.00  0.00           C
ATOM   3504  C28 POPEL 144      42.529  44.899  66.878  1.00  0.00           C
ATOM   3507  C29 POPEL 144      42.219  43.579  67.538  1.00  0.00           C
ATOM   3509 0C21 POPEL 144      42.109  43.369  68.858  1.00  0.00           C
ATOM   3511 1C21 POPEL 144      42.289  44.409  69.928  1.00  0.00           C
ATOM   3514 2C21 POPEL 144      40.999  45.219  70.178  1.00  0.00           C
ATOM   3517 3C21 POPEL 144      41.209  46.339  71.209  1.00  0.00           C
ATOM   3520 4C21 POPEL 144      39.909  46.989  71.699  1.00  0.00           C
ATOM   3523 5C21 POPEL 144      40.169  47.919  72.888  1.00  0.00           C
ATOM   3526 6C21 POPEL 144      38.909  48.549  73.509  1.00  0.00           C
ATOM   3529 7C21 POPEL 144      39.269  49.349  74.778  1.00  0.00           C
ATOM   3532 8C21 POPEL 144      38.059  49.889  75.538  1.00  0.00           C
ATOM   3536  C33 POPEL 144      43.979  48.589  60.078  1.00  0.00           C
ATOM   3539  C34 POPEL 144      44.189  49.249  61.448  1.00  0.00           C
ATOM   3542  C35 POPEL 144      45.219  48.469  62.288  1.00  0.00           C
ATOM   3545  C36 POPEL 144      45.059  48.679  63.808  1.00  0.00           C
ATOM   3548  C37 POPEL 144      45.669  47.509  64.599  1.00  0.00           C
ATOM   3551  C38 POPEL 144      44.989  47.269  65.958  1.00  0.00           C
ATOM   3554  C39 POPEL 144      45.119  48.409  66.979  1.00  0.00           C
ATOM   3557 0C31 POPEL 144      46.579  48.729  67.298  1.00  0.00           C
ATOM   3560 1C31 POPEL 144      46.739  49.749  68.428  1.00  0.00           C
ATOM   3563 2C31 POPEL 144      48.109  49.619  69.109  1.00  0.00           C
ATOM   3566 3C31 POPEL 144      48.309  50.619  70.248  1.00  0.00           C
ATOM   3569 4C31 POPEL 144      49.669  50.449  70.918  1.00  0.00           C
ATOM   3572 5C31 POPEL 144      49.919  51.449  72.049  1.00  0.00           C
ATOM   3575 6C31 POPEL 144      51.359  51.389  72.568  1.00  0.00           C
ATOM   3579  NH3 POPEM 145      49.659 111.209  48.859  1.00  0.00           N
ATOM   3583  C12 POPEM 145      50.379 112.469  48.448  1.00  0.00           C
ATOM   3586  C11 POPEM 145      51.199 113.089  49.619  1.00  0.00           C
ATOM   3589  P   POPEM 145      53.229 114.759  49.898  1.00  0.00           P
ATOM   3590  O13 POPEM 145      54.329 113.909  49.418  1.00  0.00           O
ATOM   3591  O14 POPEM 145      53.349 116.229  49.788  1.00  0.00           O
ATOM   3592  O11 POPEM 145      52.979 114.299  51.369  1.00  0.00           O
ATOM   3593  O12 POPEM 145      51.909 114.259  49.178  1.00  0.00           O
ATOM   3594  C1  POPEM 145      52.459 115.099  52.418  1.00  0.00           C
ATOM   3597  C2  POPEM 145      52.279 114.179  53.648  1.00  0.00           C
ATOM   3599  O21 POPEM 145      51.379 114.819  54.578  1.00  0.00           O
ATOM   3600  C21 POPEM 145      50.969 114.089  55.599  1.00  0.00           C
ATOM   3601  O22 POPEM 145      51.149 112.899  55.748  1.00  0.00           O
ATOM   3602  C22 POPEM 145      50.229 114.979  56.598  1.00  0.00           C
ATOM   3605  C3  POPEM 145      53.669 113.829  54.248  1.00  0.00           C
ATOM   3608  O31 POPEM 145      53.779 112.419  54.568  1.00  0.00           O
ATOM   3609  C31 POPEM 145      54.589 112.149  55.589  1.00  0.00           C
ATOM   3610  O32 POPEM 145      55.139 112.989  56.278  1.00  0.00           O
ATOM   3611  C32 POPEM 145      54.749 110.649  55.779  1.00  0.00           C
ATOM   3614  C23 POPEM 145      48.699 114.759  56.639  1.00  0.00           C
ATOM   3617  C24 POPEM 145      48.059 115.249  57.949  1.00  0.00           C
ATOM   3620  C25 POPEM 145      48.299 114.299  59.148  1.00  0.00           C
ATOM   3623  C26 POPEM 145      47.189 113.249  59.319  1.00  0.00           C
ATOM   3626  C27 POPEM 145      46.119 113.659  60.348  1.00  0.00           C
ATOM   3629  C28 POPEM 145      44.869 112.759  60.398  1.00  0.00           C
ATOM   3632  C29 POPEM 145      45.209 111.299  60.348  1.00  0.00           C
ATOM   3634 0C21 POPEM 145      45.089 110.369  61.318  1.00  0.00           C
ATOM   3636 1C21 POPEM 145      44.549 110.519  62.708  1.00  0.00           C
ATOM   3639 2C21 POPEM 145      43.709 109.299  63.139  1.00  0.00           C
ATOM   3642 3C21 POPEM 145      44.509 107.989  63.279  1.00  0.00           C
ATOM   3645 4C21 POPEM 145      43.659 106.749  63.619  1.00  0.00           C
ATOM   3648 5C21 POPEM 145      42.769 106.919  64.858  1.00  0.00           C
ATOM   3651 6C21 POPEM 145      42.179 105.589  65.328  1.00  0.00           C
ATOM   3654 7C21 POPEM 145      41.079 105.749  66.378  1.00  0.00           C
ATOM   3657 8C21 POPEM 145      40.639 104.409  66.968  1.00  0.00           C
ATOM   3661  C33 POPEM 145      53.929 110.099  56.968  1.00  0.00           C
ATOM   3664  C34 POPEM 145      54.519 110.499  58.328  1.00  0.00           C
ATOM   3667  C35 POPEM 145      53.659 110.069  59.529  1.00  0.00           C
ATOM   3670  C36 POPEM 145      52.839 111.229  60.098  1.00  0.00           C
ATOM   3673  C37 POPEM 145      52.009 110.859  61.348  1.00  0.00           C
ATOM   3676  C38 POPEM 145      52.869 110.519  62.568  1.00  0.00           C
ATOM   3679  C39 POPEM 145      52.169 110.739  63.929  1.00  0.00           C
ATOM   3682 0C31 POPEM 145      50.729 110.219  64.028  1.00  0.00           C
ATOM   3685 1C31 POPEM 145      50.059 110.649  65.338  1.00  0.00           C
ATOM   3688 2C31 POPEM 145      48.529 110.809  65.218  1.00  0.00           C
ATOM   3691 3C31 POPEM 145      47.739 109.549  65.589  1.00  0.00           C
ATOM   3694 4C31 POPEM 145      47.709 109.329  67.108  1.00  0.00           C
ATOM   3697 5C31 POPEM 145      46.609 108.359  67.549  1.00  0.00           C
ATOM   3700 6C31 POPEM 145      46.419 108.359  69.068  1.00  0.00           C
ATOM   3704  NH3 POPEN 146      36.019 114.999  89.788  1.00  0.00           N
ATOM   3708  C12 POPEN 146      36.009 116.109  90.778  1.00  0.00           C
ATOM   3711  C11 POPEN 146      36.879 117.259  90.248  1.00  0.00           C
ATOM   3714  P   POPEN 146      39.399 117.899  90.598  1.00  0.00           P
ATOM   3715  O13 POPEN 146      38.819 119.259  90.739  1.00  0.00           O
ATOM   3716  O14 POPEN 146      40.189 117.409  91.738  1.00  0.00           O
ATOM   3717  O11 POPEN 146      40.299 117.959  89.319  1.00  0.00           O
ATOM   3718  O12 POPEN 146      38.249 116.859  90.239  1.00  0.00           O
ATOM   3719  C1  POPEN 146      39.719 117.489  88.098  1.00  0.00           C
ATOM   3722  C2  POPEN 146      40.559 117.879  86.858  1.00  0.00           C
ATOM   3724  O21 POPEN 146      40.409 116.969  85.748  1.00  0.00           O
ATOM   3725  C21 POPEN 146      39.279 116.349  85.439  1.00  0.00           C
ATOM   3726  O22 POPEN 146      38.239 116.359  86.069  1.00  0.00           O
ATOM   3727  C22 POPEN 146      39.489 115.579  84.138  1.00  0.00           C
ATOM   3730  C3  POPEN 146      42.079 118.039  87.218  1.00  0.00           C
ATOM   3733  O31 POPEN 146      42.959 117.589  86.159  1.00  0.00           O
ATOM   3734  C31 POPEN 146      43.139 116.259  86.168  1.00  0.00           C
ATOM   3735  O32 POPEN 146      42.959 115.529  87.129  1.00  0.00           O
ATOM   3736  C32 POPEN 146      43.449 115.789  84.739  1.00  0.00           C
ATOM   3739  C23 POPEN 146      38.409 114.499  83.878  1.00  0.00           C
ATOM   3742  C24 POPEN 146      38.589 113.789  82.519  1.00  0.00           C
ATOM   3745  C25 POPEN 146      38.299 114.729  81.338  1.00  0.00           C
ATOM   3748  C26 POPEN 146      38.279 114.089  79.948  1.00  0.00           C
ATOM   3751  C27 POPEN 146      39.659 114.079  79.258  1.00  0.00           C
ATOM   3754  C28 POPEN 146      39.549 113.639  77.789  1.00  0.00           C
ATOM   3757  C29 POPEN 146      40.869 113.709  77.059  1.00  0.00           C
ATOM   3759 0C21 POPEN 146      41.309 112.859  76.108  1.00  0.00           C
ATOM   3761 1C21 POPEN 146      40.559 111.679  75.549  1.00  0.00           C
ATOM   3764 2C21 POPEN 146      40.359 111.739  74.018  1.00  0.00           C
ATOM   3767 3C21 POPEN 146      39.469 112.919  73.578  1.00  0.00           C
ATOM   3770 4C21 POPEN 146      38.779 112.659  72.238  1.00  0.00           C
ATOM   3773 5C21 POPEN 146      37.809 113.779  71.828  1.00  0.00           C
ATOM   3776 6C21 POPEN 146      38.529 115.039  71.338  1.00  0.00           C
ATOM   3779 7C21 POPEN 146      37.589 116.239  71.159  1.00  0.00           C
ATOM   3782 8C21 POPEN 146      38.249 117.409  70.438  1.00  0.00           C
ATOM   3786  C33 POPEN 146      43.809 114.279  84.578  1.00  0.00           C
ATOM   3789  C34 POPEN 146      42.899 113.569  83.558  1.00  0.00           C
ATOM   3792  C35 POPEN 146      43.369 112.159  83.148  1.00  0.00           C
ATOM   3795  C36 POPEN 146      42.619 111.629  81.909  1.00  0.00           C
ATOM   3798  C37 POPEN 146      43.369 110.509  81.168  1.00  0.00           C
ATOM   3801  C38 POPEN 146      42.769 110.149  79.788  1.00  0.00           C
ATOM   3804  C39 POPEN 146      43.839 109.599  78.838  1.00  0.00           C
ATOM   3807 0C31 POPEN 146      43.419 109.449  77.368  1.00  0.00           C
ATOM   3810 1C31 POPEN 146      44.649 109.569  76.439  1.00  0.00           C
ATOM   3813 2C31 POPEN 146      44.389 109.139  74.988  1.00  0.00           C
ATOM   3816 3C31 POPEN 146      45.669 109.149  74.138  1.00  0.00           C
ATOM   3819 4C31 POPEN 146      46.219 110.549  73.858  1.00  0.00           C
ATOM   3822 5C31 POPEN 146      47.439 110.559  72.929  1.00  0.00           C
ATOM   3825 6C31 POPEN 146      48.049 111.959  72.768  1.00  0.00           C
ATOM   3829  NH3 POPEO 147      23.139  39.899  93.489  1.00  0.00           N
ATOM   3833  C12 POPEO 147      22.559  41.109  94.159  1.00  0.00           C
ATOM   3836  C11 POPEO 147      21.749  41.939  93.148  1.00  0.00           C
ATOM   3839  P   POPEO 147      22.019  44.379  94.208  1.00  0.00           P
ATOM   3840  O13 POPEO 147      21.019  45.399  94.528  1.00  0.00           O
ATOM   3841  O14 POPEO 147      22.919  43.999  95.309  1.00  0.00           O
ATOM   3842  O11 POPEO 147      22.959  44.789  93.008  1.00  0.00           O
ATOM   3843  O12 POPEO 147      21.219  43.109  93.738  1.00  0.00           O
ATOM   3844  C1  POPEO 147      22.529  45.719  92.009  1.00  0.00           C
ATOM   3847  C2  POPEO 147      21.589  45.059  90.949  1.00  0.00           C
ATOM   3849  O21 POPEO 147      22.289  44.109  90.119  1.00  0.00           O
ATOM   3850  C21 POPEO 147      23.019  44.579  89.108  1.00  0.00           C
ATOM   3851  O22 POPEO 147      23.269  45.749  88.888  1.00  0.00           O
ATOM   3852  C22 POPEO 147      23.529  43.459  88.209  1.00  0.00           C
ATOM   3855  C3  POPEO 147      20.729  46.079  90.138  1.00  0.00           C
ATOM   3858  O31 POPEO 147      19.859  45.339  89.248  1.00  0.00           O
ATOM   3859  C31 POPEO 147      18.769  44.889  89.868  1.00  0.00           C
ATOM   3860  O32 POPEO 147      18.269  45.399  90.858  1.00  0.00           O
ATOM   3861  C32 POPEO 147      18.339  43.559  89.278  1.00  0.00           C
ATOM   3864  C23 POPEO 147      22.389  42.719  87.488  1.00  0.00           C
ATOM   3867  C24 POPEO 147      22.929  41.649  86.528  1.00  0.00           C
ATOM   3870  C25 POPEO 147      23.179  42.189  85.119  1.00  0.00           C
ATOM   3873  C26 POPEO 147      23.489  41.039  84.159  1.00  0.00           C
ATOM   3876  C27 POPEO 147      23.259  41.379  82.678  1.00  0.00           C
ATOM   3879  C28 POPEO 147      22.639  40.209  81.898  1.00  0.00           C
ATOM   3882  C29 POPEO 147      23.489  38.969  81.909  1.00  0.00           C
ATOM   3884 0C21 POPEO 147      23.659  38.099  80.888  1.00  0.00           C
ATOM   3886 1C21 POPEO 147      22.989  38.189  79.549  1.00  0.00           C
ATOM   3889 2C21 POPEO 147      22.569  36.809  79.009  1.00  0.00           C
ATOM   3892 3C21 POPEO 147      22.069  36.849  77.558  1.00  0.00           C
ATOM   3895 4C21 POPEO 147      20.539  36.959  77.389  1.00  0.00           C
ATOM   3898 5C21 POPEO 147      19.959  38.319  77.809  1.00  0.00           C
ATOM   3901 6C21 POPEO 147      18.539  38.539  77.278  1.00  0.00           C
ATOM   3904 7C21 POPEO 147      18.149  40.029  77.238  1.00  0.00           C
ATOM   3907 8C21 POPEO 147      16.759  40.269  76.648  1.00  0.00           C
ATOM   3911  C33 POPEO 147      18.049  43.549  87.768  1.00  0.00           C
ATOM   3914  C34 POPEO 147      16.589  43.889  87.448  1.00  0.00           C
ATOM   3917  C35 POPEO 147      16.289  43.839  85.939  1.00  0.00           C
ATOM   3920  C36 POPEO 147      16.609  42.459  85.328  1.00  0.00           C
ATOM   3923  C37 POPEO 147      16.319  42.359  83.828  1.00  0.00           C
ATOM   3926  C38 POPEO 147      16.599  40.929  83.338  1.00  0.00           C
ATOM   3929  C39 POPEO 147      16.529  40.749  81.819  1.00  0.00           C
ATOM   3932 0C31 POPEO 147      15.159  41.099  81.248  1.00  0.00           C
ATOM   3935 1C31 POPEO 147      15.049  40.819  79.738  1.00  0.00           C
ATOM   3938 2C31 POPEO 147      13.639  41.059  79.179  1.00  0.00           C
ATOM   3941 3C31 POPEO 147      13.109  42.469  79.448  1.00  0.00           C
ATOM   3944 4C31 POPEO 147      11.739  42.729  78.808  1.00  0.00           C
ATOM   3947 5C31 POPEO 147      11.269  44.179  78.998  1.00  0.00           C
ATOM   3950 6C31 POPEO 147       9.869  44.429  78.439  1.00  0.00           C
ATOM   3954  NH3 POPEP 148      49.959   1.499  50.018  1.00  0.00           N
ATOM   3958  C12 POPEP 148      51.109   2.439  49.768  1.00  0.00           C
ATOM   3961  C11 POPEP 148      51.379   3.319  50.988  1.00  0.00           C
ATOM   3964  P   POPEP 148      53.169   4.689  52.178  1.00  0.00           P
ATOM   3965  O13 POPEP 148      53.829   3.579  52.898  1.00  0.00           O
ATOM   3966  O14 POPEP 148      53.919   5.929  51.889  1.00  0.00           O
ATOM   3967  O11 POPEP 148      51.829   5.079  52.898  1.00  0.00           O
ATOM   3968  O12 POPEP 148      52.559   4.119  50.828  1.00  0.00           O
ATOM   3969  C1  POPEP 148      51.839   5.749  54.168  1.00  0.00           C
ATOM   3972  C2  POPEP 148      50.379   6.119  54.519  1.00  0.00           C
ATOM   3974  O21 POPEP 148      50.259   6.529  55.898  1.00  0.00           O
ATOM   3975  C21 POPEP 148      50.229   5.629  56.839  1.00  0.00           C
ATOM   3976  O22 POPEP 148      50.439   4.429  56.718  1.00  0.00           O
ATOM   3977  C22 POPEP 148      49.849   6.299  58.168  1.00  0.00           C
ATOM   3980  C3  POPEP 148      49.429   4.959  54.098  1.00  0.00           C
ATOM   3983  O31 POPEP 148      48.069   5.139  54.549  1.00  0.00           O
ATOM   3984  C31 POPEP 148      47.449   3.999  54.828  1.00  0.00           C
ATOM   3985  O32 POPEP 148      47.959   2.889  54.869  1.00  0.00           O
ATOM   3986  C32 POPEP 148      45.989   4.299  55.138  1.00  0.00           C
ATOM   3989  C23 POPEP 148      50.289   5.489  59.409  1.00  0.00           C
ATOM   3992  C24 POPEP 148      50.079   6.229  60.738  1.00  0.00           C
ATOM   3995  C25 POPEP 148      50.329   5.309  61.948  1.00  0.00           C
ATOM   3998  C26 POPEP 148      50.489   6.039  63.288  1.00  0.00           C
ATOM   4001  C27 POPEP 148      50.659   5.059  64.459  1.00  0.00           C
ATOM   4004  C28 POPEP 148      50.949   5.739  65.808  1.00  0.00           C
ATOM   4007  C29 POPEP 148      52.379   6.209  65.858  1.00  0.00           C
ATOM   4009 0C21 POPEP 148      53.289   5.899  66.798  1.00  0.00           C
ATOM   4011 1C21 POPEP 148      53.059   5.069  68.038  1.00  0.00           C
ATOM   4014 2C21 POPEP 148      52.939   3.549  67.809  1.00  0.00           C
ATOM   4017 3C21 POPEP 148      53.339   2.769  69.059  1.00  0.00           C
ATOM   4020 4C21 POPEP 148      53.299   1.249  68.899  1.00  0.00           C
ATOM   4023 5C21 POPEP 148      53.879   0.519  70.119  1.00  0.00           C
ATOM   4026 6C21 POPEP 148      53.689  -0.999  70.038  1.00  0.00           C
ATOM   4029 7C21 POPEP 148      54.389  -1.789  71.148  1.00  0.00           C
ATOM   4032 8C21 POPEP 148      54.679  -3.239  70.739  1.00  0.00           C
ATOM   4036  C33 POPEP 148      45.879   4.729  56.608  1.00  0.00           C
ATOM   4039  C34 POPEP 148      46.059   3.519  57.528  1.00  0.00           C
ATOM   4042  C35 POPEP 148      46.729   3.859  58.848  1.00  0.00           C
ATOM   4045  C36 POPEP 148      46.629   2.699  59.849  1.00  0.00           C
ATOM   4048  C37 POPEP 148      47.529   2.979  61.049  1.00  0.00           C
ATOM   4051  C38 POPEP 148      47.369   1.979  62.198  1.00  0.00           C
ATOM   4054  C39 POPEP 148      48.299   2.339  63.369  1.00  0.00           C
ATOM   4057 0C31 POPEP 148      48.319   1.259  64.448  1.00  0.00           C
ATOM   4060 1C31 POPEP 148      49.029   1.699  65.738  1.00  0.00           C
ATOM   4063 2C31 POPEP 148      48.599   0.869  66.959  1.00  0.00           C
ATOM   4066 3C31 POPEP 148      48.879  -0.639  66.828  1.00  0.00           C
ATOM   4069 4C31 POPEP 148      48.309  -1.429  68.019  1.00  0.00           C
ATOM   4072 5C31 POPEP 148      48.489  -2.939  67.888  1.00  0.00           C
ATOM   4075 6C31 POPEP 148      47.819  -3.719  69.028  1.00  0.00           C
ATOM   4079  NH3 POPEQ 149       9.249  99.359  86.019  1.00  0.00           N
ATOM   4083  C12 POPEQ 149      10.749  99.379  86.009  1.00  0.00           C
ATOM   4086  C11 POPEQ 149      11.269  99.959  87.328  1.00  0.00           C
ATOM   4089  P   POPEQ 149      13.379 101.449  87.918  1.00  0.00           P
ATOM   4090  O13 POPEQ 149      12.549 102.059  88.978  1.00  0.00           O
ATOM   4091  O14 POPEQ 149      14.779 101.139  88.259  1.00  0.00           O
ATOM   4092  O11 POPEQ 149      13.449 102.479  86.718  1.00  0.00           O
ATOM   4093  O12 POPEQ 149      12.669 100.179  87.269  1.00  0.00           O
ATOM   4094  C1  POPEQ 149      12.679 102.479  85.528  1.00  0.00           C
ATOM   4097  C2  POPEQ 149      13.449 101.949  84.278  1.00  0.00           C
ATOM   4099  O21 POPEQ 149      12.459 101.559  83.288  1.00  0.00           O
ATOM   4100  C21 POPEQ 149      12.469 102.269  82.168  1.00  0.00           C
ATOM   4101  O22 POPEQ 149      13.219 103.199  81.919  1.00  0.00           O
ATOM   4102  C22 POPEQ 149      11.379 101.779  81.229  1.00  0.00           C
ATOM   4105  C3  POPEQ 149      14.379 100.739  84.588  1.00  0.00           C
ATOM   4108  O31 POPEQ 149      15.049 100.259  83.388  1.00  0.00           O
ATOM   4109  C31 POPEQ 149      14.539  99.149  82.868  1.00  0.00           C
ATOM   4110  O32 POPEQ 149      13.609  98.499  83.338  1.00  0.00           O
ATOM   4111  C32 POPEQ 149      15.279  98.779  81.568  1.00  0.00           C
ATOM   4114  C23 POPEQ 149      11.789 101.839  79.738  1.00  0.00           C
ATOM   4117  C24 POPEQ 149      10.579 101.629  78.808  1.00  0.00           C
ATOM   4120  C25 POPEQ 149      10.979 101.269  77.368  1.00  0.00           C
ATOM   4123  C26 POPEQ 149      11.999 102.249  76.788  1.00  0.00           C
ATOM   4126  C27 POPEQ 149      12.109 102.219  75.259  1.00  0.00           C
ATOM   4129  C28 POPEQ 149      13.269 103.089  74.728  1.00  0.00           C
ATOM   4132  C29 POPEQ 149      13.139 104.549  75.108  1.00  0.00           C
ATOM   4134 0C21 POPEQ 149      13.329 105.629  74.328  1.00  0.00           C
ATOM   4136 1C21 POPEQ 149      13.759 105.619  72.888  1.00  0.00           C
ATOM   4139 2C21 POPEQ 149      12.669 106.139  71.939  1.00  0.00           C
ATOM   4142 3C21 POPEQ 149      13.119 105.989  70.479  1.00  0.00           C
ATOM   4145 4C21 POPEQ 149      12.269 106.779  69.479  1.00  0.00           C
ATOM   4148 5C21 POPEQ 149      12.979 106.969  68.139  1.00  0.00           C
ATOM   4151 6C21 POPEQ 149      13.359 105.689  67.389  1.00  0.00           C
ATOM   4154 7C21 POPEQ 149      14.309 105.999  66.218  1.00  0.00           C
ATOM   4157 8C21 POPEQ 149      14.929 104.769  65.569  1.00  0.00           C
ATOM   4161  C33 POPEQ 149      14.359  98.849  80.318  1.00  0.00           C
ATOM   4164  C34 POPEQ 149      14.979  98.279  79.028  1.00  0.00           C
ATOM   4167  C35 POPEQ 149      13.899  97.819  78.019  1.00  0.00           C
ATOM   4170  C36 POPEQ 149      13.989  98.369  76.589  1.00  0.00           C
ATOM   4173  C37 POPEQ 149      12.749  97.919  75.799  1.00  0.00           C
ATOM   4176  C38 POPEQ 149      12.749  98.269  74.299  1.00  0.00           C
ATOM   4179  C39 POPEQ 149      13.389  97.209  73.379  1.00  0.00           C
ATOM   4182 0C31 POPEQ 149      12.649  95.859  73.379  1.00  0.00           C
ATOM   4185 1C31 POPEQ 149      13.279  94.849  72.409  1.00  0.00           C
ATOM   4188 2C31 POPEQ 149      12.919  93.389  72.728  1.00  0.00           C
ATOM   4191 3C31 POPEQ 149      11.449  93.039  72.448  1.00  0.00           C
ATOM   4194 4C31 POPEQ 149      11.019  91.729  73.119  1.00  0.00           C
ATOM   4197 5C31 POPEQ 149       9.599  91.309  72.739  1.00  0.00           C
ATOM   4200 6C31 POPEQ 149       9.139  90.019  73.439  1.00  0.00           C
ATOM   4204  NH3 POPER 150     111.409  62.239  90.299  1.00  0.00           N
ATOM   4208  C12 POPER 150     112.449  61.339  89.689  1.00  0.00           C
ATOM   4211  C11 POPER 150     112.659  60.069  90.528  1.00  0.00           C
ATOM   4214  P   POPER 150     110.329  58.979  91.108  1.00  0.00           P
ATOM   4215  O13 POPER 150     110.519  58.329  92.418  1.00  0.00           O
ATOM   4216  O14 POPER 150     109.649  60.299  91.078  1.00  0.00           O
ATOM   4217  O11 POPER 150     109.429  58.029  90.198  1.00  0.00           O
ATOM   4218  O12 POPER 150     111.659  59.099  90.259  1.00  0.00           O
ATOM   4219  C1  POPER 150     110.029  56.949  89.459  1.00  0.00           C
ATOM   4222  C2  POPER 150     109.859  57.119  87.909  1.00  0.00           C
ATOM   4224  O21 POPER 150     111.109  56.899  87.218  1.00  0.00           O
ATOM   4225  C21 POPER 150     110.979  55.989  86.238  1.00  0.00           C
ATOM   4226  O22 POPER 150     110.409  54.909  86.358  1.00  0.00           O
ATOM   4227  C22 POPER 150     111.419  56.609  84.898  1.00  0.00           C
ATOM   4230  C3  POPER 150     109.339  58.539  87.538  1.00  0.00           C
ATOM   4233  O31 POPER 150     109.749  58.959  86.218  1.00  0.00           O
ATOM   4234  C31 POPER 150     110.159  60.219  86.118  1.00  0.00           C
ATOM   4235  O32 POPER 150     110.149  61.039  87.018  1.00  0.00           O
ATOM   4236  C32 POPER 150     110.579  60.519  84.689  1.00  0.00           C
ATOM   4239  C23 POPER 150     112.809  56.199  84.369  1.00  0.00           C
ATOM   4242  C24 POPER 150     112.859  55.999  82.848  1.00  0.00           C
ATOM   4245  C25 POPER 150     112.789  54.509  82.508  1.00  0.00           C
ATOM   4248  C26 POPER 150     112.969  54.229  81.019  1.00  0.00           C
ATOM   4251  C27 POPER 150     113.179  52.729  80.768  1.00  0.00           C
ATOM   4254  C28 POPER 150     113.249  52.349  79.278  1.00  0.00           C
ATOM   4257  C29 POPER 150     111.879  52.419  78.648  1.00  0.00           C
ATOM   4259 0C21 POPER 150     111.189  51.409  78.089  1.00  0.00           C
ATOM   4261 1C21 POPER 150     111.639  49.979  77.918  1.00  0.00           C
ATOM   4264 2C21 POPER 150     111.609  49.529  76.448  1.00  0.00           C
ATOM   4267 3C21 POPER 150     112.539  50.369  75.549  1.00  0.00           C
ATOM   4270 4C21 POPER 150     111.789  51.189  74.479  1.00  0.00           C
ATOM   4273 5C21 POPER 150     111.269  50.309  73.328  1.00  0.00           C
ATOM   4276 6C21 POPER 150     110.979  51.109  72.049  1.00  0.00           C
ATOM   4279 7C21 POPER 150     110.829  50.209  70.828  1.00  0.00           C
ATOM   4282 8C21 POPER 150     110.809  50.969  69.498  1.00  0.00           C
ATOM   4286  C33 POPER 150     112.079  60.819  84.528  1.00  0.00           C
ATOM   4289  C34 POPER 150     112.419  61.349  83.119  1.00  0.00           C
ATOM   4292  C35 POPER 150     111.749  60.529  82.009  1.00  0.00           C
ATOM   4295  C36 POPER 150     112.099  60.969  80.578  1.00  0.00           C
ATOM   4298  C37 POPER 150     111.049  60.399  79.608  1.00  0.00           C
ATOM   4301  C38 POPER 150     111.439  60.489  78.128  1.00  0.00           C
ATOM   4304  C39 POPER 150     111.959  59.169  77.558  1.00  0.00           C
ATOM   4307 0C31 POPER 150     113.429  58.849  77.888  1.00  0.00           C
ATOM   4310 1C31 POPER 150     113.649  57.989  79.148  1.00  0.00           C
ATOM   4313 2C31 POPER 150     115.129  57.949  79.559  1.00  0.00           C
ATOM   4316 3C31 POPER 150     116.029  57.259  78.528  1.00  0.00           C
ATOM   4319 4C31 POPER 150     117.519  57.299  78.899  1.00  0.00           C
ATOM   4322 5C31 POPER 150     118.319  56.259  78.108  1.00  0.00           C
ATOM   4325 6C31 POPER 150     119.819  56.359  78.309  1.00  0.00           C
ATOM   4329  NH3 POPES 151     114.459 107.349  46.959  1.00  0.00           N
ATOM   4333  C12 POPES 151     113.809 106.649  45.818  1.00  0.00           C
ATOM   4336  C11 POPES 151     113.999 105.129  45.928  1.00  0.00           C
ATOM   4339  P   POPES 151     115.959 103.439  45.439  1.00  0.00           P
ATOM   4340  O13 POPES 151     114.899 102.769  44.649  1.00  0.00           O
ATOM   4341  O14 POPES 151     117.209 103.759  44.738  1.00  0.00           O
ATOM   4342  O11 POPES 151     116.299 102.549  46.709  1.00  0.00           O
ATOM   4343  O12 POPES 151     115.369 104.769  46.099  1.00  0.00           O
ATOM   4344  C1  POPES 151     115.399 102.459  47.819  1.00  0.00           C
ATOM   4347  C2  POPES 151     116.209 102.319  49.129  1.00  0.00           C
ATOM   4349  O21 POPES 151     116.789 100.989  49.248  1.00  0.00           O
ATOM   4350  C21 POPES 151     116.109 100.039  49.888  1.00  0.00           C
ATOM   4351  O22 POPES 151     114.939 100.089  50.238  1.00  0.00           O
ATOM   4352  C22 POPES 151     117.089  98.949  50.309  1.00  0.00           C
ATOM   4355  C3  POPES 151     115.449 102.899  50.368  1.00  0.00           C
ATOM   4358  O31 POPES 151     116.329 103.149  51.478  1.00  0.00           O
ATOM   4359  C31 POPES 151     115.919 104.039  52.408  1.00  0.00           C
ATOM   4360  O32 POPES 151     116.669 104.769  53.019  1.00  0.00           O
ATOM   4361  C32 POPES 151     114.409 103.999  52.668  1.00  0.00           C
ATOM   4364  C23 POPES 151     116.539  98.059  51.458  1.00  0.00           C
ATOM   4367  C24 POPES 151     117.649  97.339  52.238  1.00  0.00           C
ATOM   4370  C25 POPES 151     118.459  98.289  53.139  1.00  0.00           C
ATOM   4373  C26 POPES 151     119.489  97.579  54.018  1.00  0.00           C
ATOM   4376  C27 POPES 151     120.079  98.509  55.088  1.00  0.00           C
ATOM   4379  C28 POPES 151     120.849  97.739  56.168  1.00  0.00           C
ATOM   4382  C29 POPES 151     121.209  98.609  57.349  1.00  0.00           C
ATOM   4384 0C21 POPES 151     121.519  98.139  58.568  1.00  0.00           C
ATOM   4386 1C21 POPES 151     121.619  96.679  58.939  1.00  0.00           C
ATOM   4389 2C21 POPES 151     123.049  96.309  59.389  1.00  0.00           C
ATOM   4392 3C21 POPES 151     123.259  96.459  60.898  1.00  0.00           C
ATOM   4395 4C21 POPES 151     124.659  95.999  61.328  1.00  0.00           C
ATOM   4398 5C21 POPES 151     124.779  95.619  62.809  1.00  0.00           C
ATOM   4401 6C21 POPES 151     123.759  94.549  63.229  1.00  0.00           C
ATOM   4404 7C21 POPES 151     123.999  93.929  64.608  1.00  0.00           C
ATOM   4407 8C21 POPES 151     122.899  92.929  64.968  1.00  0.00           C
ATOM   4411  C33 POPES 151     113.909 102.679  53.308  1.00  0.00           C
ATOM   4414  C34 POPES 151     112.389 102.609  53.269  1.00  0.00           C
ATOM   4417  C35 POPES 151     111.809 101.279  53.748  1.00  0.00           C
ATOM   4420  C36 POPES 151     111.919 101.099  55.268  1.00  0.00           C
ATOM   4423  C37 POPES 151     110.969 100.009  55.788  1.00  0.00           C
ATOM   4426  C38 POPES 151     111.029  99.869  57.308  1.00  0.00           C
ATOM   4429  C39 POPES 151     109.879  99.049  57.889  1.00  0.00           C
ATOM   4432 0C31 POPES 151     109.999  98.929  59.409  1.00  0.00           C
ATOM   4435 1C31 POPES 151     108.849  98.149  60.058  1.00  0.00           C
ATOM   4438 2C31 POPES 151     108.429  98.719  61.418  1.00  0.00           C
ATOM   4441 3C31 POPES 151     107.749 100.099  61.318  1.00  0.00           C
ATOM   4444 4C31 POPES 151     107.119 100.529  62.648  1.00  0.00           C
ATOM   4447 5C31 POPES 151     106.329 101.839  62.528  1.00  0.00           C
ATOM   4450 6C31 POPES 151     105.519 102.159  63.788  1.00  0.00           C
ATOM   4454  NH3 POPET 152      55.859  47.149  95.029  1.00  0.00           N
ATOM   4458  C12 POPET 152      56.069  47.749  96.388  1.00  0.00           C
ATOM   4461  C11 POPET 152      57.509  48.259  96.568  1.00  0.00           C
ATOM   4464  P   POPET 152      59.969  47.389  96.568  1.00  0.00           P
ATOM   4465  O13 POPET 152      60.119  47.859  97.958  1.00  0.00           O
ATOM   4466  O14 POPET 152      60.669  46.139  96.218  1.00  0.00           O
ATOM   4467  O11 POPET 152      60.509  48.519  95.589  1.00  0.00           O
ATOM   4468  O12 POPET 152      58.439  47.259  96.159  1.00  0.00           O
ATOM   4469  C1  POPET 152      60.489  48.279  94.168  1.00  0.00           C
ATOM   4472  C2  POPET 152      59.419  49.109  93.439  1.00  0.00           C
ATOM   4474  O21 POPET 152      59.529  48.819  92.028  1.00  0.00           O
ATOM   4475  C21 POPET 152      58.449  49.209  91.358  1.00  0.00           C
ATOM   4476  O22 POPET 152      57.359  49.459  91.869  1.00  0.00           O
ATOM   4477  C22 POPET 152      58.809  49.509  89.898  1.00  0.00           C
ATOM   4480  C3  POPET 152      59.599  50.649  93.718  1.00  0.00           C
ATOM   4483  O31 POPET 152      59.269  51.449  92.568  1.00  0.00           O
ATOM   4484  C31 POPET 152      58.579  52.549  92.689  1.00  0.00           C
ATOM   4485  O32 POPET 152      58.149  53.039  93.718  1.00  0.00           O
ATOM   4486  C32 POPET 152      58.099  52.999  91.318  1.00  0.00           C
ATOM   4489  C23 POPET 152      57.539  49.709  89.028  1.00  0.00           C
ATOM   4492  C24 POPET 152      57.719  50.299  87.619  1.00  0.00           C
ATOM   4495  C25 POPET 152      56.579  49.929  86.629  1.00  0.00           C
ATOM   4498  C26 POPET 152      56.839  48.659  85.799  1.00  0.00           C
ATOM   4501  C27 POPET 152      55.799  48.379  84.689  1.00  0.00           C
ATOM   4504  C28 POPET 152      56.389  47.619  83.489  1.00  0.00           C
ATOM   4507  C29 POPET 152      55.369  47.219  82.448  1.00  0.00           C
ATOM   4509 0C21 POPET 152      54.999  47.889  81.338  1.00  0.00           C
ATOM   4511 1C21 POPET 152      55.449  49.239  80.828  1.00  0.00           C
ATOM   4514 2C21 POPET 152      56.939  49.509  80.528  1.00  0.00           C
ATOM   4517 3C21 POPET 152      57.619  48.449  79.648  1.00  0.00           C
ATOM   4520 4C21 POPET 152      58.999  48.879  79.129  1.00  0.00           C
ATOM   4523 5C21 POPET 152      58.939  49.609  77.778  1.00  0.00           C
ATOM   4526 6C21 POPET 152      60.309  50.039  77.218  1.00  0.00           C
ATOM   4529 7C21 POPET 152      61.289  48.869  76.998  1.00  0.00           C
ATOM   4532 8C21 POPET 152      62.599  49.279  76.329  1.00  0.00           C
ATOM   4536  C33 POPET 152      59.049  53.949  90.549  1.00  0.00           C
ATOM   4539  C34 POPET 152      58.219  54.709  89.528  1.00  0.00           C
ATOM   4542  C35 POPET 152      58.949  55.729  88.659  1.00  0.00           C
ATOM   4545  C36 POPET 152      57.949  56.769  88.119  1.00  0.00           C
ATOM   4548  C37 POPET 152      58.619  57.849  87.278  1.00  0.00           C
ATOM   4551  C38 POPET 152      57.709  59.019  86.888  1.00  0.00           C
ATOM   4554  C39 POPET 152      58.249  59.799  85.689  1.00  0.00           C
ATOM   4557 0C31 POPET 152      57.959  59.119  84.348  1.00  0.00           C
ATOM   4560 1C31 POPET 152      58.489  59.909  83.138  1.00  0.00           C
ATOM   4563 2C31 POPET 152      58.819  58.989  81.948  1.00  0.00           C
ATOM   4566 3C31 POPET 152      57.589  58.309  81.349  1.00  0.00           C
ATOM   4569 4C31 POPET 152      57.829  56.839  80.988  1.00  0.00           C
ATOM   4572 5C31 POPET 152      56.569  56.129  80.468  1.00  0.00           C
ATOM   4575 6C31 POPET 152      56.779  54.619  80.259  1.00  0.00           C
ATOM   4579  NH3 POPEU 153      10.909   9.179  46.478  1.00  0.00           N
ATOM   4583  C12 POPEU 153      12.129   8.359  46.168  1.00  0.00           C
ATOM   4586  C11 POPEU 153      13.419   9.169  46.318  1.00  0.00           C
ATOM   4589  P   POPEU 153      15.839   9.099  45.368  1.00  0.00           P
ATOM   4590  O13 POPEU 153      15.759   9.369  43.918  1.00  0.00           O
ATOM   4591  O14 POPEU 153      16.119  10.289  46.218  1.00  0.00           O
ATOM   4592  O11 POPEU 153      17.009   8.069  45.738  1.00  0.00           O
ATOM   4593  O12 POPEU 153      14.499   8.389  45.818  1.00  0.00           O
ATOM   4594  C1  POPEU 153      16.989   7.499  47.068  1.00  0.00           C
ATOM   4597  C2  POPEU 153      18.019   6.329  47.258  1.00  0.00           C
ATOM   4599  O21 POPEU 153      18.159   6.049  48.668  1.00  0.00           O
ATOM   4600  C21 POPEU 153      18.599   4.819  48.948  1.00  0.00           C
ATOM   4601  O22 POPEU 153      18.799   3.929  48.148  1.00  0.00           O
ATOM   4602  C22 POPEU 153      18.809   4.699  50.459  1.00  0.00           C
ATOM   4605  C3  POPEU 153      19.399   6.679  46.588  1.00  0.00           C
ATOM   4608  O31 POPEU 153      20.569   6.199  47.289  1.00  0.00           O
ATOM   4609  C31 POPEU 153      21.079   6.849  48.358  1.00  0.00           C
ATOM   4610  O32 POPEU 153      21.779   6.309  49.199  1.00  0.00           O
ATOM   4611  C32 POPEU 153      20.739   8.339  48.409  1.00  0.00           C
ATOM   4614  C23 POPEU 153      17.609   5.139  51.338  1.00  0.00           C
ATOM   4617  C24 POPEU 153      17.719   4.629  52.788  1.00  0.00           C
ATOM   4620  C25 POPEU 153      19.019   5.069  53.479  1.00  0.00           C
ATOM   4623  C26 POPEU 153      19.119   4.599  54.928  1.00  0.00           C
ATOM   4626  C27 POPEU 153      20.549   4.679  55.468  1.00  0.00           C
ATOM   4629  C28 POPEU 153      20.709   4.049  56.868  1.00  0.00           C
ATOM   4632  C29 POPEU 153      19.869   4.699  57.928  1.00  0.00           C
ATOM   4634 0C21 POPEU 153      19.609   4.139  59.129  1.00  0.00           C
ATOM   4636 1C21 POPEU 153      20.119   2.789  59.529  1.00  0.00           C
ATOM   4639 2C21 POPEU 153      19.559   2.259  60.869  1.00  0.00           C
ATOM   4642 3C21 POPEU 153      20.089   0.849  61.138  1.00  0.00           C
ATOM   4645 4C21 POPEU 153      19.509   0.189  62.388  1.00  0.00           C
ATOM   4648 5C21 POPEU 153      20.189   0.619  63.698  1.00  0.00           C
ATOM   4651 6C21 POPEU 153      19.929  -0.391  64.818  1.00  0.00           C
ATOM   4654 7C21 POPEU 153      20.429   0.109  66.178  1.00  0.00           C
ATOM   4657 8C21 POPEU 153      20.569  -1.019  67.199  1.00  0.00           C
ATOM   4661  C33 POPEU 153      21.229   8.979  49.729  1.00  0.00           C
ATOM   4664  C34 POPEU 153      20.289   8.679  50.888  1.00  0.00           C
ATOM   4667  C35 POPEU 153      20.729   9.399  52.159  1.00  0.00           C
ATOM   4670  C36 POPEU 153      20.149   8.769  53.418  1.00  0.00           C
ATOM   4673  C37 POPEU 153      20.589   9.539  54.659  1.00  0.00           C
ATOM   4676  C38 POPEU 153      20.139   8.879  55.968  1.00  0.00           C
ATOM   4679  C39 POPEU 153      19.119   9.699  56.748  1.00  0.00           C
ATOM   4682 0C31 POPEU 153      19.619  11.099  57.119  1.00  0.00           C
ATOM   4685 1C31 POPEU 153      18.739  11.789  58.159  1.00  0.00           C
ATOM   4688 2C31 POPEU 153      19.149  13.239  58.409  1.00  0.00           C
ATOM   4691 3C31 POPEU 153      18.699  13.779  59.778  1.00  0.00           C
ATOM   4694 4C31 POPEU 153      17.169  13.899  59.928  1.00  0.00           C
ATOM   4697 5C31 POPEU 153      16.769  14.229  61.378  1.00  0.00           C
ATOM   4700 6C31 POPEU 153      15.259  14.329  61.618  1.00  0.00           C
ATOM   4704  NH3 POPEV 154      93.469  32.449  91.959  1.00  0.00           N
ATOM   4708  C12 POPEV 154      92.089  33.009  92.108  1.00  0.00           C
ATOM   4711  C11 POPEV 154      91.249  32.769  90.838  1.00  0.00           C
ATOM   4714  P   POPEV 154      89.349  34.579  90.949  1.00  0.00           P
ATOM   4715  O13 POPEV 154      88.289  34.769  91.968  1.00  0.00           O
ATOM   4716  O14 POPEV 154      90.469  35.529  91.098  1.00  0.00           O
ATOM   4717  O11 POPEV 154      88.719  34.619  89.518  1.00  0.00           O
ATOM   4718  O12 POPEV 154      89.879  33.099  91.078  1.00  0.00           O
ATOM   4719  C1  POPEV 154      87.599  33.809  89.129  1.00  0.00           C
ATOM   4722  C2  POPEV 154      87.829  33.079  87.778  1.00  0.00           C
ATOM   4724  O21 POPEV 154      88.049  34.059  86.738  1.00  0.00           O
ATOM   4725  C21 POPEV 154      88.829  33.629  85.759  1.00  0.00           C
ATOM   4726  O22 POPEV 154      89.629  32.709  85.838  1.00  0.00           O
ATOM   4727  C22 POPEV 154      88.499  34.369  84.459  1.00  0.00           C
ATOM   4730  C3  POPEV 154      86.589  32.209  87.389  1.00  0.00           C
ATOM   4733  O31 POPEV 154      86.749  31.489  86.129  1.00  0.00           O
ATOM   4734  C31 POPEV 154      85.609  31.339  85.439  1.00  0.00           C
ATOM   4735  O32 POPEV 154      84.509  31.689  85.809  1.00  0.00           O
ATOM   4736  C32 POPEV 154      85.839  30.769  84.028  1.00  0.00           C
ATOM   4739  C23 POPEV 154      88.889  33.539  83.198  1.00  0.00           C
ATOM   4742  C24 POPEV 154      88.259  34.089  81.909  1.00  0.00           C
ATOM   4745  C25 POPEV 154      89.009  35.259  81.268  1.00  0.00           C
ATOM   4748  C26 POPEV 154      88.269  35.789  80.029  1.00  0.00           C
ATOM   4751  C27 POPEV 154      89.089  36.819  79.218  1.00  0.00           C
ATOM   4754  C28 POPEV 154      89.849  36.199  78.019  1.00  0.00           C
ATOM   4757  C29 POPEV 154      88.949  35.779  76.878  1.00  0.00           C
ATOM   4759 0C21 POPEV 154      88.979  36.249  75.619  1.00  0.00           C
ATOM   4761 1C21 POPEV 154      89.959  37.279  75.119  1.00  0.00           C
ATOM   4764 2C21 POPEV 154      90.269  37.249  73.608  1.00  0.00           C
ATOM   4767 3C21 POPEV 154      91.369  38.269  73.288  1.00  0.00           C
ATOM   4770 4C21 POPEV 154      91.589  38.559  71.799  1.00  0.00           C
ATOM   4773 5C21 POPEV 154      90.809  39.769  71.268  1.00  0.00           C
ATOM   4776 6C21 POPEV 154      89.329  39.499  70.928  1.00  0.00           C
ATOM   4779 7C21 POPEV 154      88.639  40.769  70.409  1.00  0.00           C
ATOM   4782 8C21 POPEV 154      87.209  40.549  69.928  1.00  0.00           C
ATOM   4786  C33 POPEV 154      87.139  29.959  83.779  1.00  0.00           C
ATOM   4789  C34 POPEV 154      86.959  28.439  83.968  1.00  0.00           C
ATOM   4792  C35 POPEV 154      86.269  27.679  82.809  1.00  0.00           C
ATOM   4795  C36 POPEV 154      87.049  27.719  81.478  1.00  0.00           C
ATOM   4798  C37 POPEV 154      86.979  26.429  80.648  1.00  0.00           C
ATOM   4801  C38 POPEV 154      88.089  26.299  79.578  1.00  0.00           C
ATOM   4804  C39 POPEV 154      88.109  27.389  78.478  1.00  0.00           C
ATOM   4807 0C31 POPEV 154      89.149  27.079  77.398  1.00  0.00           C
ATOM   4810 1C31 POPEV 154      89.319  28.149  76.299  1.00  0.00           C
ATOM   4813 2C31 POPEV 154      90.399  27.759  75.278  1.00  0.00           C
ATOM   4816 3C31 POPEV 154      90.469  28.629  73.998  1.00  0.00           C
ATOM   4819 4C31 POPEV 154      91.169  29.979  74.159  1.00  0.00           C
ATOM   4822 5C31 POPEV 154      91.469  30.679  72.818  1.00  0.00           C
ATOM   4825 6C31 POPEV 154      92.069  32.079  72.968  1.00  0.00           C
ATOM   4829  NH3 POPEW 155      30.529  97.339  87.398  1.00  0.00           N
ATOM   4833  C12 POPEW 155      31.869  97.759  86.888  1.00  0.00           C
ATOM   4836  C11 POPEW 155      32.979  96.849  87.409  1.00  0.00           C
ATOM   4839  P   POPEW 155      33.499  94.319  87.689  1.00  0.00           P
ATOM   4840  O13 POPEW 155      34.969  94.479  87.568  1.00  0.00           O
ATOM   4841  O14 POPEW 155      32.969  94.079  89.039  1.00  0.00           O
ATOM   4842  O11 POPEW 155      33.039  93.119  86.748  1.00  0.00           O
ATOM   4843  O12 POPEW 155      32.729  95.509  86.989  1.00  0.00           O
ATOM   4844  C1  POPEW 155      31.669  92.949  86.369  1.00  0.00           C
ATOM   4847  C2  POPEW 155      31.509  92.809  84.828  1.00  0.00           C
ATOM   4849  O21 POPEW 155      32.009  93.969  84.148  1.00  0.00           O
ATOM   4850  C21 POPEW 155      31.329  95.079  84.199  1.00  0.00           C
ATOM   4851  O22 POPEW 155      30.309  95.319  84.839  1.00  0.00           O
ATOM   4852  C22 POPEW 155      32.009  96.029  83.209  1.00  0.00           C
ATOM   4855  C3  POPEW 155      30.079  92.389  84.369  1.00  0.00           C
ATOM   4858  O31 POPEW 155      30.029  92.179  82.939  1.00  0.00           O
ATOM   4859  C31 POPEW 155      30.179  90.929  82.538  1.00  0.00           C
ATOM   4860  O32 POPEW 155      30.369  89.969  83.259  1.00  0.00           O
ATOM   4861  C32 POPEW 155      30.129  90.869  81.019  1.00  0.00           C
ATOM   4864  C23 POPEW 155      31.189  97.299  82.898  1.00  0.00           C
ATOM   4867  C24 POPEW 155      29.819  96.989  82.308  1.00  0.00           C
ATOM   4870  C25 POPEW 155      29.159  98.219  81.699  1.00  0.00           C
ATOM   4873  C26 POPEW 155      29.819  98.629  80.388  1.00  0.00           C
ATOM   4876  C27 POPEW 155      28.999  99.679  79.648  1.00  0.00           C
ATOM   4879  C28 POPEW 155      29.629 100.049  78.299  1.00  0.00           C
ATOM   4882  C29 POPEW 155      28.759 101.089  77.638  1.00  0.00           C
ATOM   4884 0C21 POPEW 155      29.139 102.309  77.238  1.00  0.00           C
ATOM   4886 1C21 POPEW 155      30.529 102.899  77.259  1.00  0.00           C
ATOM   4889 2C21 POPEW 155      30.999 103.279  75.838  1.00  0.00           C
ATOM   4892 3C21 POPEW 155      29.989 104.169  75.108  1.00  0.00           C
ATOM   4895 4C21 POPEW 155      30.389 104.689  73.729  1.00  0.00           C
ATOM   4898 5C21 POPEW 155      29.159 105.379  73.119  1.00  0.00           C
ATOM   4901 6C21 POPEW 155      29.369 105.929  71.708  1.00  0.00           C
ATOM   4904 7C21 POPEW 155      28.049 106.439  71.118  1.00  0.00           C
ATOM   4907 8C21 POPEW 155      28.179 106.959  69.689  1.00  0.00           C
ATOM   4911  C33 POPEW 155      28.699  91.029  80.468  1.00  0.00           C
ATOM   4914  C34 POPEW 155      28.699  91.649  79.059  1.00  0.00           C
ATOM   4917  C35 POPEW 155      27.369  91.489  78.318  1.00  0.00           C
ATOM   4920  C36 POPEW 155      27.139  90.069  77.768  1.00  0.00           C
ATOM   4923  C37 POPEW 155      27.959  89.779  76.509  1.00  0.00           C
ATOM   4926  C38 POPEW 155      28.059  88.279  76.198  1.00  0.00           C
ATOM   4929  C39 POPEW 155      28.739  87.999  74.858  1.00  0.00           C
ATOM   4932 0C31 POPEW 155      28.749  86.509  74.489  1.00  0.00           C
ATOM   4935 1C31 POPEW 155      28.999  86.309  72.999  1.00  0.00           C
ATOM   4938 2C31 POPEW 155      29.029  84.829  72.579  1.00  0.00           C
ATOM   4941 3C31 POPEW 155      29.549  84.699  71.139  1.00  0.00           C
ATOM   4944 4C31 POPEW 155      29.649  83.249  70.628  1.00  0.00           C
ATOM   4947 5C31 POPEW 155      30.749  83.109  69.578  1.00  0.00           C
ATOM   4950 6C31 POPEW 155      30.759  81.759  68.849  1.00  0.00           C
ATOM   4954  NH3 POPEX 156      26.179  65.069  90.439  1.00  0.00           N
ATOM   4958  C12 POPEX 156      26.209  64.669  91.878  1.00  0.00           C
ATOM   4961  C11 POPEX 156      25.739  65.859  92.718  1.00  0.00           C
ATOM   4964  P   POPEX 156      23.389  66.849  93.328  1.00  0.00           P
ATOM   4965  O13 POPEX 156      23.479  66.139  94.619  1.00  0.00           O
ATOM   4966  O14 POPEX 156      23.519  68.319  93.349  1.00  0.00           O
ATOM   4967  O11 POPEX 156      21.999  66.409  92.678  1.00  0.00           O
ATOM   4968  O12 POPEX 156      24.429  66.239  92.328  1.00  0.00           O
ATOM   4969  C1  POPEX 156      21.799  66.769  91.318  1.00  0.00           C
ATOM   4972  C2  POPEX 156      20.929  65.739  90.558  1.00  0.00           C
ATOM   4974  O21 POPEX 156      21.619  65.449  89.339  1.00  0.00           O
ATOM   4975  C21 POPEX 156      21.289  64.339  88.729  1.00  0.00           C
ATOM   4976  O22 POPEX 156      20.439  63.549  89.089  1.00  0.00           O
ATOM   4977  C22 POPEX 156      22.189  64.229  87.488  1.00  0.00           C
ATOM   4980  C3  POPEX 156      19.499  66.279  90.309  1.00  0.00           C
ATOM   4983  O31 POPEX 156      19.539  67.569  89.648  1.00  0.00           O
ATOM   4984  C31 POPEX 156      18.869  67.699  88.519  1.00  0.00           C
ATOM   4985  O32 POPEX 156      18.129  66.859  88.028  1.00  0.00           O
ATOM   4986  C32 POPEX 156      19.069  69.119  87.998  1.00  0.00           C
ATOM   4989  C23 POPEX 156      21.589  63.399  86.338  1.00  0.00           C
ATOM   4992  C24 POPEX 156      22.119  63.859  84.979  1.00  0.00           C
ATOM   4995  C25 POPEX 156      21.499  63.049  83.828  1.00  0.00           C
ATOM   4998  C26 POPEX 156      21.889  63.539  82.428  1.00  0.00           C
ATOM   5001  C27 POPEX 156      21.139  62.769  81.329  1.00  0.00           C
ATOM   5004  C28 POPEX 156      21.369  63.349  79.918  1.00  0.00           C
ATOM   5007  C29 POPEX 156      20.619  64.639  79.689  1.00  0.00           C
ATOM   5009 0C21 POPEX 156      19.989  64.999  78.548  1.00  0.00           C
ATOM   5011 1C21 POPEX 156      19.989  64.219  77.259  1.00  0.00           C
ATOM   5014 2C21 POPEX 156      19.949  65.149  76.019  1.00  0.00           C
ATOM   5017 3C21 POPEX 156      21.139  66.119  75.968  1.00  0.00           C
ATOM   5020 4C21 POPEX 156      21.199  66.919  74.658  1.00  0.00           C
ATOM   5023 5C21 POPEX 156      21.569  68.399  74.868  1.00  0.00           C
ATOM   5026 6C21 POPEX 156      22.889  68.669  75.598  1.00  0.00           C
ATOM   5029 7C21 POPEX 156      23.199  70.169  75.648  1.00  0.00           C
ATOM   5032 8C21 POPEX 156      24.349  70.519  76.598  1.00  0.00           C
ATOM   5036  C33 POPEX 156      18.129  69.539  86.858  1.00  0.00           C
ATOM   5039  C34 POPEX 156      17.839  71.039  86.948  1.00  0.00           C
ATOM   5042  C35 POPEX 156      17.329  71.689  85.659  1.00  0.00           C
ATOM   5045  C36 POPEX 156      17.349  73.219  85.778  1.00  0.00           C
ATOM   5048  C37 POPEX 156      16.519  73.919  84.708  1.00  0.00           C
ATOM   5051  C38 POPEX 156      16.469  75.449  84.879  1.00  0.00           C
ATOM   5054  C39 POPEX 156      17.759  76.159  84.459  1.00  0.00           C
ATOM   5057 0C31 POPEX 156      17.869  76.359  82.939  1.00  0.00           C
ATOM   5060 1C31 POPEX 156      19.149  77.119  82.538  1.00  0.00           C
ATOM   5063 2C31 POPEX 156      19.219  77.479  81.048  1.00  0.00           C
ATOM   5066 3C31 POPEX 156      19.459  76.269  80.128  1.00  0.00           C
ATOM   5069 4C31 POPEX 156      19.719  76.679  78.678  1.00  0.00           C
ATOM   5072 5C31 POPEX 156      19.939  75.499  77.728  1.00  0.00           C
ATOM   5075 6C31 POPEX 156      20.149  75.939  76.279  1.00  0.00           C
ATOM   5079  NH3 POPEY 157      88.749  47.579  48.168  1.00  0.00           N
ATOM   5083  C12 POPEY 157      90.189  48.059  48.069  1.00  0.00           C
ATOM   5086  C11 POPEY 157      90.349  49.319  47.188  1.00  0.00           C
ATOM   5089  P   POPEY 157      92.439  50.959  47.538  1.00  0.00           P
ATOM   5090  O13 POPEY 157      93.899  50.769  47.538  1.00  0.00           O
ATOM   5091  O14 POPEY 157      91.949  52.139  46.759  1.00  0.00           O
ATOM   5092  O11 POPEY 157      91.999  51.119  49.048  1.00  0.00           O
ATOM   5093  O12 POPEY 157      91.729  49.639  47.058  1.00  0.00           O
ATOM   5094  C1  POPEY 157      92.209  50.089  50.018  1.00  0.00           C
ATOM   5097  C2  POPEY 157      92.949  50.659  51.248  1.00  0.00           C
ATOM   5099  O21 POPEY 157      93.629  49.579  51.918  1.00  0.00           O
ATOM   5100  C21 POPEY 157      94.729  49.929  52.588  1.00  0.00           C
ATOM   5101  O22 POPEY 157      95.159  51.059  52.718  1.00  0.00           O
ATOM   5102  C22 POPEY 157      95.419  48.699  53.148  1.00  0.00           C
ATOM   5105  C3  POPEY 157      91.949  51.409  52.168  1.00  0.00           C
ATOM   5108  O31 POPEY 157      92.599  52.499  52.838  1.00  0.00           O
ATOM   5109  C31 POPEY 157      92.889  52.319  54.118  1.00  0.00           C
ATOM   5110  O32 POPEY 157      92.539  51.379  54.818  1.00  0.00           O
ATOM   5111  C32 POPEY 157      93.769  53.479  54.568  1.00  0.00           C
ATOM   5114  C23 POPEY 157      95.629  48.839  54.668  1.00  0.00           C
ATOM   5117  C24 POPEY 157      96.499  47.709  55.228  1.00  0.00           C
ATOM   5120  C25 POPEY 157      96.749  47.939  56.718  1.00  0.00           C
ATOM   5123  C26 POPEY 157      97.409  46.749  57.418  1.00  0.00           C
ATOM   5126  C27 POPEY 157      97.319  46.849  58.958  1.00  0.00           C
ATOM   5129  C28 POPEY 157      98.119  48.009  59.578  1.00  0.00           C
ATOM   5132  C29 POPEY 157      99.589  47.689  59.568  1.00  0.00           C
ATOM   5134 0C21 POPEY 157     100.469  47.769  60.589  1.00  0.00           C
ATOM   5136 1C21 POPEY 157     100.209  48.269  61.988  1.00  0.00           C
ATOM   5139 2C21 POPEY 157     101.099  49.499  62.259  1.00  0.00           C
ATOM   5142 3C21 POPEY 157     101.099  49.969  63.718  1.00  0.00           C
ATOM   5145 4C21 POPEY 157     101.989  49.099  64.628  1.00  0.00           C
ATOM   5148 5C21 POPEY 157     102.069  49.659  66.049  1.00  0.00           C
ATOM   5151 6C21 POPEY 157     103.089  48.919  66.918  1.00  0.00           C
ATOM   5154 7C21 POPEY 157     103.129  49.389  68.379  1.00  0.00           C
ATOM   5157 8C21 POPEY 157     103.339  50.889  68.558  1.00  0.00           C
ATOM   5161  C33 POPEY 157      94.059  53.429  56.078  1.00  0.00           C
ATOM   5164  C34 POPEY 157      94.969  54.579  56.488  1.00  0.00           C
ATOM   5167  C35 POPEY 157      95.269  54.589  57.988  1.00  0.00           C
ATOM   5170  C36 POPEY 157      96.189  55.739  58.388  1.00  0.00           C
ATOM   5173  C37 POPEY 157      96.619  55.619  59.849  1.00  0.00           C
ATOM   5176  C38 POPEY 157      97.229  56.909  60.398  1.00  0.00           C
ATOM   5179  C39 POPEY 157      97.889  56.689  61.759  1.00  0.00           C
ATOM   5182 0C31 POPEY 157      98.149  58.009  62.488  1.00  0.00           C
ATOM   5185 1C31 POPEY 157      98.979  57.819  63.759  1.00  0.00           C
ATOM   5188 2C31 POPEY 157      99.219  59.119  64.538  1.00  0.00           C
ATOM   5191 3C31 POPEY 157      97.959  59.649  65.238  1.00  0.00           C
ATOM   5194 4C31 POPEY 157      98.239  60.919  66.049  1.00  0.00           C
ATOM   5197 5C31 POPEY 157      97.009  61.489  66.738  1.00  0.00           C
ATOM   5200 6C31 POPEY 157      97.339  62.649  67.678  1.00  0.00           C
ATOM   5204  NH3 POPEZ 158      56.259  53.799  52.538  1.00  0.00           N
ATOM   5208  C12 POPEZ 158      55.679  52.419  52.479  1.00  0.00           C
ATOM   5211  C11 POPEZ 158      55.759  51.749  53.859  1.00  0.00           C
ATOM   5214  P   POPEZ 158      55.799  49.189  53.538  1.00  0.00           P
ATOM   5215  O13 POPEZ 158      54.829  48.079  53.698  1.00  0.00           O
ATOM   5216  O14 POPEZ 158      56.419  49.339  52.198  1.00  0.00           O
ATOM   5217  O11 POPEZ 158      56.929  49.119  54.619  1.00  0.00           O
ATOM   5218  O12 POPEZ 158      55.039  50.519  53.878  1.00  0.00           O
ATOM   5219  C1  POPEZ 158      57.029  48.079  55.599  1.00  0.00           C
ATOM   5222  C2  POPEZ 158      56.899  48.649  57.038  1.00  0.00           C
ATOM   5224  O21 POPEZ 158      56.939  47.579  57.988  1.00  0.00           O
ATOM   5225  C21 POPEZ 158      55.869  46.839  58.188  1.00  0.00           C
ATOM   5226  O22 POPEZ 158      54.879  46.769  57.458  1.00  0.00           O
ATOM   5227  C22 POPEZ 158      56.069  46.119  59.529  1.00  0.00           C
ATOM   5230  C3  POPEZ 158      55.679  49.589  57.259  1.00  0.00           C
ATOM   5233  O31 POPEZ 158      55.319  49.639  58.658  1.00  0.00           O
ATOM   5234  C31 POPEZ 158      54.129  50.169  58.859  1.00  0.00           C
ATOM   5235  O32 POPEZ 158      53.449  50.719  58.019  1.00  0.00           O
ATOM   5236  C32 POPEZ 158      53.599  49.899  60.268  1.00  0.00           C
ATOM   5239  C23 POPEZ 158      54.809  45.469  60.138  1.00  0.00           C
ATOM   5242  C24 POPEZ 158      54.819  45.419  61.678  1.00  0.00           C
ATOM   5245  C25 POPEZ 158      55.929  44.559  62.338  1.00  0.00           C
ATOM   5248  C26 POPEZ 158      57.339  45.159  62.349  1.00  0.00           C
ATOM   5251  C27 POPEZ 158      58.289  44.429  63.328  1.00  0.00           C
ATOM   5254  C28 POPEZ 158      59.649  44.069  62.679  1.00  0.00           C
ATOM   5257  C29 POPEZ 158      60.839  43.789  63.578  1.00  0.00           C
ATOM   5259 0C21 POPEZ 158      60.909  43.139  64.759  1.00  0.00           C
ATOM   5261 1C21 POPEZ 158      59.809  42.429  65.509  1.00  0.00           C
ATOM   5264 2C21 POPEZ 158      59.189  43.289  66.618  1.00  0.00           C
ATOM   5267 3C21 POPEZ 158      60.139  43.679  67.759  1.00  0.00           C
ATOM   5270 4C21 POPEZ 158      59.539  44.829  68.598  1.00  0.00           C
ATOM   5273 5C21 POPEZ 158      60.299  45.139  69.889  1.00  0.00           C
ATOM   5276 6C21 POPEZ 158      61.709  45.709  69.678  1.00  0.00           C
ATOM   5279 7C21 POPEZ 158      62.379  46.069  71.019  1.00  0.00           C
ATOM   5282 8C21 POPEZ 158      63.729  46.779  70.869  1.00  0.00           C
ATOM   5286  C33 POPEZ 158      54.619  49.689  61.378  1.00  0.00           C
ATOM   5289  C34 POPEZ 158      54.019  49.159  62.689  1.00  0.00           C
ATOM   5292  C35 POPEZ 158      53.429  50.249  63.599  1.00  0.00           C
ATOM   5295  C36 POPEZ 158      54.519  50.969  64.398  1.00  0.00           C
ATOM   5298  C37 POPEZ 158      53.979  51.829  65.548  1.00  0.00           C
ATOM   5301  C38 POPEZ 158      55.109  52.619  66.229  1.00  0.00           C
ATOM   5304  C39 POPEZ 158      54.939  52.829  67.748  1.00  0.00           C
ATOM   5307 0C31 POPEZ 158      55.029  51.539  68.578  1.00  0.00           C
ATOM   5310 1C31 POPEZ 158      55.349  51.839  70.049  1.00  0.00           C
ATOM   5313 2C31 POPEZ 158      55.429  50.609  70.968  1.00  0.00           C
ATOM   5316 3C31 POPEZ 158      56.829  49.969  71.048  1.00  0.00           C
ATOM   5319 4C31 POPEZ 158      57.019  49.179  72.358  1.00  0.00           C
ATOM   5322 5C31 POPEZ 158      58.469  48.719  72.588  1.00  0.00           C
ATOM   5325 6C31 POPEZ 158      58.709  48.169  73.998  1.00  0.00           C
ATOM   5329  NH3 POPEa 159     119.209  18.689  89.909  1.00  0.00           N
ATOM   5333  C12 POPEa 159     120.149  19.639  90.569  1.00  0.00           C
ATOM   5336  C11 POPEa 159     119.929  21.049  90.029  1.00  0.00           C
ATOM   5339  P   POPEa 159     119.559  22.869  91.858  1.00  0.00           P
ATOM   5340  O13 POPEa 159     118.159  22.439  91.848  1.00  0.00           O
ATOM   5341  O14 POPEa 159     120.249  22.999  93.159  1.00  0.00           O
ATOM   5342  O11 POPEa 159     119.729  24.239  91.108  1.00  0.00           O
ATOM   5343  O12 POPEa 159     120.499  21.979  90.939  1.00  0.00           O
ATOM   5344  C1  POPEa 159     118.739  24.829  90.248  1.00  0.00           C
ATOM   5347  C2  POPEa 159     119.159  24.879  88.748  1.00  0.00           C
ATOM   5349  O21 POPEa 159     120.409  25.579  88.659  1.00  0.00           O
ATOM   5350  C21 POPEa 159     121.409  24.929  88.138  1.00  0.00           C
ATOM   5351  O22 POPEa 159     121.449  23.739  87.868  1.00  0.00           O
ATOM   5352  C22 POPEa 159     122.469  25.989  87.799  1.00  0.00           C
ATOM   5355  C3  POPEa 159     118.159  25.639  87.818  1.00  0.00           C
ATOM   5358  O31 POPEa 159     118.529  25.539  86.409  1.00  0.00           O
ATOM   5359  C31 POPEa 159     118.949  26.649  85.788  1.00  0.00           C
ATOM   5360  O32 POPEa 159     119.189  27.719  86.308  1.00  0.00           O
ATOM   5361  C32 POPEa 159     119.229  26.309  84.299  1.00  0.00           C
ATOM   5364  C23 POPEa 159     123.529  25.459  86.828  1.00  0.00           C
ATOM   5367  C24 POPEa 159     124.549  26.509  86.358  1.00  0.00           C
ATOM   5370  C25 POPEa 159     125.619  25.819  85.508  1.00  0.00           C
ATOM   5373  C26 POPEa 159     126.769  26.719  85.058  1.00  0.00           C
ATOM   5376  C27 POPEa 159     127.879  25.859  84.428  1.00  0.00           C
ATOM   5379  C28 POPEa 159     129.157  26.639  84.089  1.00  0.00           C
ATOM   5382  C29 POPEa 159     129.017  27.529  82.879  1.00  0.00           C
ATOM   5384 0C21 POPEa 159     129.407  27.239  81.629  1.00  0.00           C
ATOM   5386 1C21 POPEa 159     130.037  25.949  81.128  1.00  0.00           C
ATOM   5389 2C21 POPEa 159     129.227  25.349  79.968  1.00  0.00           C
ATOM   5392 3C21 POPEa 159     129.907  24.129  79.328  1.00  0.00           C
ATOM   5395 4C21 POPEa 159     129.167  23.629  78.078  1.00  0.00           C
ATOM   5398 5C21 POPEa 159     129.857  22.409  77.438  1.00  0.00           C
ATOM   5401 6C21 POPEa 159     129.167  21.939  76.148  1.00  0.00           C
ATOM   5404 7C21 POPEa 159     129.877  20.739  75.508  1.00  0.00           C
ATOM   5407 8C21 POPEa 159     129.377  20.409  74.098  1.00  0.00           C
ATOM   5411  C33 POPEa 159     119.639  27.479  83.349  1.00  0.00           C
ATOM   5414  C34 POPEa 159     119.929  26.989  81.909  1.00  0.00           C
ATOM   5417  C35 POPEa 159     120.079  28.069  80.809  1.00  0.00           C
ATOM   5420  C36 POPEa 159     121.459  28.739  80.698  1.00  0.00           C
ATOM   5423  C37 POPEa 159     121.589  29.639  79.448  1.00  0.00           C
ATOM   5426  C38 POPEa 159     122.419  29.059  78.288  1.00  0.00           C
ATOM   5429  C39 POPEa 159     121.869  27.749  77.698  1.00  0.00           C
ATOM   5432 0C31 POPEa 159     122.669  27.249  76.478  1.00  0.00           C
ATOM   5435 1C31 POPEa 159     122.029  25.999  75.838  1.00  0.00           C
ATOM   5438 2C31 POPEa 159     122.659  25.579  74.498  1.00  0.00           C
ATOM   5441 3C31 POPEa 159     122.209  26.439  73.309  1.00  0.00           C
ATOM   5444 4C31 POPEa 159     122.499  25.779  71.948  1.00  0.00           C
ATOM   5447 5C31 POPEa 159     121.959  26.579  70.759  1.00  0.00           C
ATOM   5450 6C31 POPEa 159     122.069  25.859  69.419  1.00  0.00           C
ATOM   5454  NH3 POPEb 160      68.019  45.549  96.178  1.00  0.00           N
ATOM   5458  C12 POPEb 160      68.729  46.819  96.518  1.00  0.00           C
ATOM   5461  C11 POPEb 160      70.199  46.679  96.108  1.00  0.00           C
ATOM   5464  P   POPEb 160      71.779  45.859  94.229  1.00  0.00           P
ATOM   5465  O13 POPEb 160      72.779  46.559  95.049  1.00  0.00           O
ATOM   5466  O14 POPEb 160      71.969  44.389  94.089  1.00  0.00           O
ATOM   5467  O11 POPEb 160      71.769  46.519  92.768  1.00  0.00           O
ATOM   5468  O12 POPEb 160      70.319  46.149  94.778  1.00  0.00           O
ATOM   5469  C1  POPEb 160      70.809  45.889  91.888  1.00  0.00           C
ATOM   5472  C2  POPEb 160      70.909  46.319  90.388  1.00  0.00           C
ATOM   5474  O21 POPEb 160      70.549  45.259  89.489  1.00  0.00           O
ATOM   5475  C21 POPEb 160      69.589  44.429  89.819  1.00  0.00           C
ATOM   5476  O22 POPEb 160      68.699  44.619  90.619  1.00  0.00           O
ATOM   5477  C22 POPEb 160      69.819  43.119  89.078  1.00  0.00           C
ATOM   5480  C3  POPEb 160      72.339  46.769  89.998  1.00  0.00           C
ATOM   5483  O31 POPEb 160      72.379  47.209  88.618  1.00  0.00           O
ATOM   5484  C31 POPEb 160      72.709  46.269  87.698  1.00  0.00           C
ATOM   5485  O32 POPEb 160      73.129  45.159  87.949  1.00  0.00           O
ATOM   5486  C32 POPEb 160      72.439  46.869  86.299  1.00  0.00           C
ATOM   5489  C23 POPEb 160      69.299  43.129  87.628  1.00  0.00           C
ATOM   5492  C24 POPEb 160      69.299  41.709  87.059  1.00  0.00           C
ATOM   5495  C25 POPEb 160      68.859  41.629  85.589  1.00  0.00           C
ATOM   5498  C26 POPEb 160      67.339  41.559  85.379  1.00  0.00           C
ATOM   5501  C27 POPEb 160      66.709  40.269  85.949  1.00  0.00           C
ATOM   5504  C28 POPEb 160      65.429  39.829  85.198  1.00  0.00           C
ATOM   5507  C29 POPEb 160      65.749  39.259  83.838  1.00  0.00           C
ATOM   5509 0C21 POPEb 160      64.979  38.399  83.159  1.00  0.00           C
ATOM   5511 1C21 POPEb 160      65.309  37.779  81.819  1.00  0.00           C
ATOM   5514 2C21 POPEb 160      66.059  38.669  80.799  1.00  0.00           C
ATOM   5517 3C21 POPEb 160      66.619  37.859  79.619  1.00  0.00           C
ATOM   5520 4C21 POPEb 160      66.959  38.719  78.398  1.00  0.00           C
ATOM   5523 5C21 POPEb 160      67.759  37.959  77.319  1.00  0.00           C
ATOM   5526 6C21 POPEb 160      66.939  36.989  76.458  1.00  0.00           C
ATOM   5529 7C21 POPEb 160      67.769  36.419  75.298  1.00  0.00           C
ATOM   5532 8C21 POPEb 160      66.989  35.519  74.339  1.00  0.00           C
ATOM   5536  C33 POPEb 160      72.649  45.989  85.029  1.00  0.00           C
ATOM   5539  C34 POPEb 160      73.769  46.489  84.078  1.00  0.00           C
ATOM   5542  C35 POPEb 160      73.659  47.949  83.598  1.00  0.00           C
ATOM   5545  C36 POPEb 160      74.809  48.389  82.659  1.00  0.00           C
ATOM   5548  C37 POPEb 160      74.469  48.399  81.159  1.00  0.00           C
ATOM   5551  C38 POPEb 160      75.719  48.519  80.268  1.00  0.00           C
ATOM   5554  C39 POPEb 160      75.409  48.739  78.779  1.00  0.00           C
ATOM   5557 0C31 POPEb 160      75.439  50.209  78.328  1.00  0.00           C
ATOM   5560 1C31 POPEb 160      75.129  50.339  76.828  1.00  0.00           C
ATOM   5563 2C31 POPEb 160      75.209  51.779  76.268  1.00  0.00           C
ATOM   5566 3C31 POPEb 160      76.609  52.419  76.308  1.00  0.00           C
ATOM   5569 4C31 POPEb 160      77.709  51.559  75.659  1.00  0.00           C
ATOM   5572 5C31 POPEb 160      79.009  52.339  75.468  1.00  0.00           C
ATOM   5575 6C31 POPEb 160      80.139  51.499  74.868  1.00  0.00           C
ATOM   5579  NH3 POPEc 161      55.049 111.669  50.939  1.00  0.00           N
ATOM   5583  C12 POPEc 161      55.849 110.969  49.858  1.00  0.00           C
ATOM   5586  C11 POPEc 161      57.389 111.079  49.998  1.00  0.00           C
ATOM   5589  P   POPEc 161      58.049 111.889  52.428  1.00  0.00           P
ATOM   5590  O13 POPEc 161      58.889 112.979  51.898  1.00  0.00           O
ATOM   5591  O14 POPEc 161      56.699 112.169  52.949  1.00  0.00           O
ATOM   5592  O11 POPEc 161      58.869 110.999  53.428  1.00  0.00           O
ATOM   5593  O12 POPEc 161      57.879 110.769  51.308  1.00  0.00           O
ATOM   5594  C1  POPEc 161      58.429 110.789  54.768  1.00  0.00           C
ATOM   5597  C2  POPEc 161      59.679 110.719  55.678  1.00  0.00           C
ATOM   5599  O21 POPEc 161      59.379 110.079  56.938  1.00  0.00           O
ATOM   5600  C21 POPEc 161      58.559 110.699  57.749  1.00  0.00           C
ATOM   5601  O22 POPEc 161      58.129 111.829  57.619  1.00  0.00           O
ATOM   5602  C22 POPEc 161      58.259 109.809  58.958  1.00  0.00           C
ATOM   5605  C3  POPEc 161      60.409 112.099  55.769  1.00  0.00           C
ATOM   5608  O31 POPEc 161      61.629 111.959  56.509  1.00  0.00           O
ATOM   5609  C31 POPEc 161      62.019 113.029  57.178  1.00  0.00           C
ATOM   5610  O32 POPEc 161      61.519 114.139  57.128  1.00  0.00           O
ATOM   5611  C32 POPEc 161      63.179 112.619  58.078  1.00  0.00           C
ATOM   5614  C23 POPEc 161      57.679 110.579  60.179  1.00  0.00           C
ATOM   5617  C24 POPEc 161      57.189 109.649  61.299  1.00  0.00           C
ATOM   5620  C25 POPEc 161      56.609 110.389  62.509  1.00  0.00           C
ATOM   5623  C26 POPEc 161      57.649 111.059  63.439  1.00  0.00           C
ATOM   5626  C27 POPEc 161      57.029 111.329  64.818  1.00  0.00           C
ATOM   5629  C28 POPEc 161      57.879 112.199  65.779  1.00  0.00           C
ATOM   5632  C29 POPEc 161      57.169 112.279  67.108  1.00  0.00           C
ATOM   5634 0C21 POPEc 161      57.699 112.559  68.309  1.00  0.00           C
ATOM   5636 1C21 POPEc 161      59.119 112.939  68.628  1.00  0.00           C
ATOM   5639 2C21 POPEc 161      59.169 114.179  69.549  1.00  0.00           C
ATOM   5642 3C21 POPEc 161      58.659 113.909  70.978  1.00  0.00           C
ATOM   5645 4C21 POPEc 161      58.759 115.139  71.889  1.00  0.00           C
ATOM   5648 5C21 POPEc 161      58.319 114.829  73.328  1.00  0.00           C
ATOM   5651 6C21 POPEc 161      58.519 116.009  74.288  1.00  0.00           C
ATOM   5654 7C21 POPEc 161      57.999 115.739  75.709  1.00  0.00           C
ATOM   5657 8C21 POPEc 161      58.519 116.739  76.738  1.00  0.00           C
ATOM   5661  C33 POPEc 161      63.589 113.709  59.088  1.00  0.00           C
ATOM   5664  C34 POPEc 161      64.479 113.139  60.189  1.00  0.00           C
ATOM   5667  C35 POPEc 161      64.989 114.219  61.168  1.00  0.00           C
ATOM   5670  C36 POPEc 161      65.909 113.639  62.248  1.00  0.00           C
ATOM   5673  C37 POPEc 161      66.229 114.649  63.358  1.00  0.00           C
ATOM   5676  C38 POPEc 161      66.989 114.009  64.519  1.00  0.00           C
ATOM   5679  C39 POPEc 161      67.379 114.989  65.639  1.00  0.00           C
ATOM   5682 0C31 POPEc 161      67.979 114.279  66.858  1.00  0.00           C
ATOM   5685 1C31 POPEc 161      68.639 115.249  67.839  1.00  0.00           C
ATOM   5688 2C31 POPEc 161      69.209 114.589  69.109  1.00  0.00           C
ATOM   5691 3C31 POPEc 161      70.169 113.419  68.838  1.00  0.00           C
ATOM   5694 4C31 POPEc 161      71.279 113.299  69.889  1.00  0.00           C
ATOM   5697 5C31 POPEc 161      72.209 112.109  69.619  1.00  0.00           C
ATOM   5700 6C31 POPEc 161      73.379 112.009  70.608  1.00  0.00           C
ATOM   5704  NH3 POPEd 162      81.099  47.579  48.999  1.00  0.00           N
ATOM   5708  C12 POPEd 162      80.089  47.769  50.098  1.00  0.00           C
ATOM   5711  C11 POPEd 162      80.639  48.579  51.278  1.00  0.00           C
ATOM   5714  P   POPEd 162      79.329  49.799  53.209  1.00  0.00           P
ATOM   5715  O13 POPEd 162      80.339  49.849  54.288  1.00  0.00           O
ATOM   5716  O14 POPEd 162      79.129  51.029  52.408  1.00  0.00           O
ATOM   5717  O11 POPEd 162      77.969  49.279  53.799  1.00  0.00           O
ATOM   5718  O12 POPEd 162      79.649  48.539  52.288  1.00  0.00           O
ATOM   5719  C1  POPEd 162      77.919  48.119  54.638  1.00  0.00           C
ATOM   5722  C2  POPEd 162      77.529  48.539  56.058  1.00  0.00           C
ATOM   5724  O21 POPEd 162      77.449  47.359  56.878  1.00  0.00           O
ATOM   5725  C21 POPEd 162      77.689  47.589  58.168  1.00  0.00           C
ATOM   5726  O22 POPEd 162      78.079  48.639  58.648  1.00  0.00           O
ATOM   5727  C22 POPEd 162      77.399  46.339  58.988  1.00  0.00           C
ATOM   5730  C3  POPEd 162      76.169  49.299  56.009  1.00  0.00           C
ATOM   5733  O31 POPEd 162      75.959  50.189  57.119  1.00  0.00           O
ATOM   5734  C31 POPEd 162      74.959  49.889  57.918  1.00  0.00           C
ATOM   5735  O32 POPEd 162      74.409  48.809  58.029  1.00  0.00           O
ATOM   5736  C32 POPEd 162      74.429  51.199  58.518  1.00  0.00           C
ATOM   5739  C23 POPEd 162      76.359  46.649  60.098  1.00  0.00           C
ATOM   5742  C24 POPEd 162      75.989  45.409  60.928  1.00  0.00           C
ATOM   5745  C25 POPEd 162      77.049  44.949  61.928  1.00  0.00           C
ATOM   5748  C26 POPEd 162      77.399  45.999  62.998  1.00  0.00           C
ATOM   5751  C27 POPEd 162      78.249  45.399  64.129  1.00  0.00           C
ATOM   5754  C28 POPEd 162      78.699  46.429  65.189  1.00  0.00           C
ATOM   5757  C29 POPEd 162      77.559  47.009  65.979  1.00  0.00           C
ATOM   5759 0C21 POPEd 162      77.489  47.119  67.319  1.00  0.00           C
ATOM   5761 1C21 POPEd 162      78.539  46.689  68.309  1.00  0.00           C
ATOM   5764 2C21 POPEd 162      78.229  47.239  69.708  1.00  0.00           C
ATOM   5767 3C21 POPEd 162      76.999  46.569  70.359  1.00  0.00           C
ATOM   5770 4C21 POPEd 162      76.369  47.419  71.469  1.00  0.00           C
ATOM   5773 5C21 POPEd 162      75.099  46.759  72.018  1.00  0.00           C
ATOM   5776 6C21 POPEd 162      74.459  47.539  73.169  1.00  0.00           C
ATOM   5779 7C21 POPEd 162      73.479  46.669  73.958  1.00  0.00           C
ATOM   5782 8C21 POPEd 162      72.599  47.459  74.928  1.00  0.00           C
ATOM   5786  C33 POPEd 162      74.729  51.399  60.028  1.00  0.00           C
ATOM   5789  C34 POPEd 162      75.929  52.309  60.309  1.00  0.00           C
ATOM   5792  C35 POPEd 162      77.229  51.549  60.599  1.00  0.00           C
ATOM   5795  C36 POPEd 162      77.289  50.979  62.029  1.00  0.00           C
ATOM   5798  C37 POPEd 162      78.669  50.369  62.328  1.00  0.00           C
ATOM   5801  C38 POPEd 162      78.809  49.849  63.768  1.00  0.00           C
ATOM   5804  C39 POPEd 162      79.029  50.959  64.818  1.00  0.00           C
ATOM   5807 0C31 POPEd 162      79.209  50.389  66.229  1.00  0.00           C
ATOM   5810 1C31 POPEd 162      79.779  51.419  67.218  1.00  0.00           C
ATOM   5813 2C31 POPEd 162      80.109  50.839  68.589  1.00  0.00           C
ATOM   5816 3C31 POPEd 162      81.059  51.749  69.389  1.00  0.00           C
ATOM   5819 4C31 POPEd 162      81.489  51.159  70.739  1.00  0.00           C
ATOM   5822 5C31 POPEd 162      82.619  51.969  71.369  1.00  0.00           C
ATOM   5825 6C31 POPEd 162      83.229  51.319  72.608  1.00  0.00           C
ATOM   5829  NH3 POPEe 163     109.799  43.939  45.038  1.00  0.00           N
ATOM   5833  C12 POPEe 163     110.879  43.019  45.519  1.00  0.00           C
ATOM   5836  C11 POPEe 163     110.379  41.959  46.528  1.00  0.00           C
ATOM   5839  P   POPEe 163     107.779  41.609  46.468  1.00  0.00           P
ATOM   5840  O13 POPEe 163     107.729  42.139  47.848  1.00  0.00           O
ATOM   5841  O14 POPEe 163     107.409  42.549  45.389  1.00  0.00           O
ATOM   5842  O11 POPEe 163     106.949  40.259  46.388  1.00  0.00           O
ATOM   5843  O12 POPEe 163     109.249  41.189  46.109  1.00  0.00           O
ATOM   5844  C1  POPEe 163     107.219  39.149  47.268  1.00  0.00           C
ATOM   5847  C2  POPEe 163     106.599  39.399  48.668  1.00  0.00           C
ATOM   5849  O21 POPEe 163     106.999  38.499  49.708  1.00  0.00           O
ATOM   5850  C21 POPEe 163     106.409  37.319  49.729  1.00  0.00           C
ATOM   5851  O22 POPEe 163     105.929  36.749  48.759  1.00  0.00           O
ATOM   5852  C22 POPEe 163     106.429  36.779  51.158  1.00  0.00           C
ATOM   5855  C3  POPEe 163     105.069  39.679  48.628  1.00  0.00           C
ATOM   5858  O31 POPEe 163     104.819  40.449  49.808  1.00  0.00           O
ATOM   5859  C31 POPEe 163     103.619  40.999  49.898  1.00  0.00           C
ATOM   5860  O32 POPEe 163     102.739  40.909  49.069  1.00  0.00           O
ATOM   5861  C32 POPEe 163     103.579  41.799  51.208  1.00  0.00           C
ATOM   5864  C23 POPEe 163     105.139  37.159  51.928  1.00  0.00           C
ATOM   5867  C24 POPEe 163     105.019  36.559  53.339  1.00  0.00           C
ATOM   5870  C25 POPEe 163     103.549  36.299  53.738  1.00  0.00           C
ATOM   5873  C26 POPEe 163     103.129  36.919  55.078  1.00  0.00           C
ATOM   5876  C27 POPEe 163     103.749  36.229  56.308  1.00  0.00           C
ATOM   5879  C28 POPEe 163     103.869  37.139  57.549  1.00  0.00           C
ATOM   5882  C29 POPEe 163     102.559  37.569  58.148  1.00  0.00           C
ATOM   5884 0C21 POPEe 163     102.259  37.649  59.468  1.00  0.00           C
ATOM   5886 1C21 POPEe 163     103.179  37.349  60.628  1.00  0.00           C
ATOM   5889 2C21 POPEe 163     103.389  38.589  61.518  1.00  0.00           C
ATOM   5892 3C21 POPEe 163     104.219  38.289  62.778  1.00  0.00           C
ATOM   5895 4C21 POPEe 163     104.369  39.529  63.678  1.00  0.00           C
ATOM   5898 5C21 POPEe 163     105.089  39.279  65.009  1.00  0.00           C
ATOM   5901 6C21 POPEe 163     104.259  38.519  66.049  1.00  0.00           C
ATOM   5904 7C21 POPEe 163     104.969  38.409  67.398  1.00  0.00           C
ATOM   5907 8C21 POPEe 163     104.149  37.649  68.449  1.00  0.00           C
ATOM   5911  C33 POPEe 163     104.259  41.039  52.378  1.00  0.00           C
ATOM   5914  C34 POPEe 163     104.319  41.839  53.689  1.00  0.00           C
ATOM   5917  C35 POPEe 163     104.709  40.959  54.898  1.00  0.00           C
ATOM   5920  C36 POPEe 163     106.199  40.789  55.168  1.00  0.00           C
ATOM   5923  C37 POPEe 163     106.459  39.719  56.238  1.00  0.00           C
ATOM   5926  C38 POPEe 163     107.939  39.389  56.439  1.00  0.00           C
ATOM   5929  C39 POPEe 163     108.209  38.199  57.378  1.00  0.00           C
ATOM   5932 0C31 POPEe 163     108.359  38.569  58.869  1.00  0.00           C
ATOM   5935 1C31 POPEe 163     108.379  37.309  59.738  1.00  0.00           C
ATOM   5938 2C31 POPEe 163     108.489  37.539  61.248  1.00  0.00           C
ATOM   5941 3C31 POPEe 163     107.869  36.379  62.049  1.00  0.00           C
ATOM   5944 4C31 POPEe 163     107.959  36.539  63.568  1.00  0.00           C
ATOM   5947 5C31 POPEe 163     109.359  36.259  64.129  1.00  0.00           C
ATOM   5950 6C31 POPEe 163     109.439  36.409  65.648  1.00  0.00           C
ATOM   5954  NH3 POPEf 164      32.799  95.919  46.889  1.00  0.00           N
ATOM   5958  C12 POPEf 164      32.519  94.609  46.198  1.00  0.00           C
ATOM   5961  C11 POPEf 164      31.349  93.879  46.868  1.00  0.00           C
ATOM   5964  P   POPEf 164      29.179  95.199  46.238  1.00  0.00           P
ATOM   5965  O13 POPEf 164      28.869  96.639  46.418  1.00  0.00           O
ATOM   5966  O14 POPEf 164      29.539  94.769  44.878  1.00  0.00           O
ATOM   5967  O11 POPEf 164      27.929  94.329  46.699  1.00  0.00           O
ATOM   5968  O12 POPEf 164      30.309  94.789  47.258  1.00  0.00           O
ATOM   5969  C1  POPEf 164      27.039  94.789  47.718  1.00  0.00           C
ATOM   5972  C2  POPEf 164      27.489  94.429  49.168  1.00  0.00           C
ATOM   5974  O21 POPEf 164      28.429  95.379  49.718  1.00  0.00           O
ATOM   5975  C21 POPEf 164      27.889  96.529  50.119  1.00  0.00           C
ATOM   5976  O22 POPEf 164      26.759  96.899  49.898  1.00  0.00           O
ATOM   5977  C22 POPEf 164      28.899  97.199  51.068  1.00  0.00           C
ATOM   5980  C3  POPEf 164      28.119  93.019  49.279  1.00  0.00           C
ATOM   5983  O31 POPEf 164      28.359  92.659  50.648  1.00  0.00           O
ATOM   5984  C31 POPEf 164      27.379  92.029  51.288  1.00  0.00           C
ATOM   5985  O32 POPEf 164      26.319  91.699  50.799  1.00  0.00           O
ATOM   5986  C32 POPEf 164      27.749  91.809  52.759  1.00  0.00           C
ATOM   5989  C23 POPEf 164      28.219  98.119  52.108  1.00  0.00           C
ATOM   5992  C24 POPEf 164      28.969  98.289  53.439  1.00  0.00           C
ATOM   5995  C25 POPEf 164      28.199  99.159  54.438  1.00  0.00           C
ATOM   5998  C26 POPEf 164      28.799  99.279  55.849  1.00  0.00           C
ATOM   6001  C27 POPEf 164      28.009 100.299  56.668  1.00  0.00           C
ATOM   6004  C28 POPEf 164      28.119 100.199  58.209  1.00  0.00           C
ATOM   6007  C29 POPEf 164      26.989  99.429  58.848  1.00  0.00           C
ATOM   6009 0C21 POPEf 164      26.279  99.799  59.928  1.00  0.00           C
ATOM   6011 1C21 POPEf 164      26.489 101.049  60.748  1.00  0.00           C
ATOM   6014 2C21 POPEf 164      27.679 100.939  61.728  1.00  0.00           C
ATOM   6017 3C21 POPEf 164      27.369 100.179  63.029  1.00  0.00           C
ATOM   6020 4C21 POPEf 164      28.609 100.059  63.918  1.00  0.00           C
ATOM   6023 5C21 POPEf 164      28.329  99.639  65.368  1.00  0.00           C
ATOM   6026 6C21 POPEf 164      27.879 100.809  66.259  1.00  0.00           C
ATOM   6029 7C21 POPEf 164      28.309 100.669  67.728  1.00  0.00           C
ATOM   6032 8C21 POPEf 164      28.109 101.949  68.548  1.00  0.00           C
ATOM   6036  C33 POPEf 164      29.049  92.519  53.168  1.00  0.00           C
ATOM   6039  C34 POPEf 164      29.389  92.349  54.648  1.00  0.00           C
ATOM   6042  C35 POPEf 164      28.289  92.849  55.589  1.00  0.00           C
ATOM   6045  C36 POPEf 164      28.809  92.989  57.019  1.00  0.00           C
ATOM   6048  C37 POPEf 164      27.689  93.019  58.058  1.00  0.00           C
ATOM   6051  C38 POPEf 164      28.209  93.169  59.488  1.00  0.00           C
ATOM   6054  C39 POPEf 164      28.919  91.929  60.058  1.00  0.00           C
ATOM   6057 0C31 POPEf 164      27.969  90.749  60.348  1.00  0.00           C
ATOM   6060 1C31 POPEf 164      28.529  89.759  61.369  1.00  0.00           C
ATOM   6063 2C31 POPEf 164      27.599  88.549  61.578  1.00  0.00           C
ATOM   6066 3C31 POPEf 164      27.959  87.649  62.778  1.00  0.00           C
ATOM   6069 4C31 POPEf 164      27.759  88.319  64.139  1.00  0.00           C
ATOM   6072 5C31 POPEf 164      27.889  87.319  65.298  1.00  0.00           C
ATOM   6075 6C31 POPEf 164      27.529  87.929  66.658  1.00  0.00           C
ATOM   6079  NH3 POPEg 165      35.699  14.129  93.688  1.00  0.00           N
ATOM   6083  C12 POPEg 165      36.119  14.479  95.088  1.00  0.00           C
ATOM   6086  C11 POPEg 165      36.359  15.989  95.208  1.00  0.00           C
ATOM   6089  P   POPEg 165      35.659  18.199  94.018  1.00  0.00           P
ATOM   6090  O13 POPEg 165      34.609  18.679  93.098  1.00  0.00           O
ATOM   6091  O14 POPEg 165      35.889  19.039  95.208  1.00  0.00           O
ATOM   6092  O11 POPEg 165      37.029  18.099  93.259  1.00  0.00           O
ATOM   6093  O12 POPEg 165      35.359  16.719  94.489  1.00  0.00           O
ATOM   6094  C1  POPEg 165      37.359  17.099  92.298  1.00  0.00           C
ATOM   6097  C2  POPEg 165      38.239  17.749  91.198  1.00  0.00           C
ATOM   6099  O21 POPEg 165      37.469  18.059  90.029  1.00  0.00           O
ATOM   6100  C21 POPEg 165      37.119  17.029  89.248  1.00  0.00           C
ATOM   6101  O22 POPEg 165      37.339  15.849  89.459  1.00  0.00           O
ATOM   6102  C22 POPEg 165      36.409  17.599  88.019  1.00  0.00           C
ATOM   6105  C3  POPEg 165      39.589  17.049  90.879  1.00  0.00           C
ATOM   6108  O31 POPEg 165      40.139  17.539  89.629  1.00  0.00           O
ATOM   6109  C31 POPEg 165      40.599  18.779  89.638  1.00  0.00           C
ATOM   6110  O32 POPEg 165      40.649  19.519  90.598  1.00  0.00           O
ATOM   6111  C32 POPEg 165      41.009  19.119  88.198  1.00  0.00           C
ATOM   6114  C23 POPEg 165      35.629  16.549  87.189  1.00  0.00           C
ATOM   6117  C24 POPEg 165      34.639  17.209  86.218  1.00  0.00           C
ATOM   6120  C25 POPEg 165      34.119  16.279  85.108  1.00  0.00           C
ATOM   6123  C26 POPEg 165      35.219  15.799  84.159  1.00  0.00           C
ATOM   6126  C27 POPEg 165      34.699  15.399  82.768  1.00  0.00           C
ATOM   6129  C28 POPEg 165      35.839  14.839  81.888  1.00  0.00           C
ATOM   6132  C29 POPEg 165      35.409  14.479  80.488  1.00  0.00           C
ATOM   6134 0C21 POPEg 165      35.609  13.309  79.868  1.00  0.00           C
ATOM   6136 1C21 POPEg 165      36.359  12.109  80.418  1.00  0.00           C
ATOM   6139 2C21 POPEg 165      37.229  11.379  79.378  1.00  0.00           C
ATOM   6142 3C21 POPEg 165      38.369  12.239  78.799  1.00  0.00           C
ATOM   6145 4C21 POPEg 165      39.269  11.479  77.809  1.00  0.00           C
ATOM   6148 5C21 POPEg 165      38.589  11.059  76.498  1.00  0.00           C
ATOM   6151 6C21 POPEg 165      38.319  12.239  75.549  1.00  0.00           C
ATOM   6154 7C21 POPEg 165      37.609  11.809  74.249  1.00  0.00           C
ATOM   6157 8C21 POPEg 165      37.379  12.959  73.268  1.00  0.00           C
ATOM   6161  C33 POPEg 165      41.549  20.559  88.008  1.00  0.00           C
ATOM   6164  C34 POPEg 165      40.469  21.639  88.178  1.00  0.00           C
ATOM   6167  C35 POPEg 165      40.939  23.009  87.708  1.00  0.00           C
ATOM   6170  C36 POPEg 165      40.239  24.179  88.418  1.00  0.00           C
ATOM   6173  C37 POPEg 165      40.859  25.539  88.098  1.00  0.00           C
ATOM   6176  C38 POPEg 165      40.119  26.319  87.009  1.00  0.00           C
ATOM   6179  C39 POPEg 165      40.279  25.749  85.589  1.00  0.00           C
ATOM   6182 0C31 POPEg 165      39.689  26.729  84.559  1.00  0.00           C
ATOM   6185 1C31 POPEg 165      39.019  26.059  83.349  1.00  0.00           C
ATOM   6188 2C31 POPEg 165      38.189  27.059  82.538  1.00  0.00           C
ATOM   6191 3C31 POPEg 165      39.019  27.939  81.589  1.00  0.00           C
ATOM   6194 4C31 POPEg 165      39.529  27.159  80.368  1.00  0.00           C
ATOM   6197 5C31 POPEg 165      40.089  28.059  79.258  1.00  0.00           C
ATOM   6200 6C31 POPEg 165      40.409  27.279  77.979  1.00  0.00           C
ATOM   6204  NH3 POPEh 166      35.229  64.409  94.039  1.00  0.00           N
ATOM   6208  C12 POPEh 166      34.369  65.479  93.439  1.00  0.00           C
ATOM   6211  C11 POPEh 166      35.209  66.299  92.468  1.00  0.00           C
ATOM   6214  P   POPEh 166      36.739  67.819  93.919  1.00  0.00           P
ATOM   6215  O13 POPEh 166      35.469  68.269  94.528  1.00  0.00           O
ATOM   6216  O14 POPEh 166      37.859  67.509  94.819  1.00  0.00           O
ATOM   6217  O11 POPEh 166      37.259  68.909  92.909  1.00  0.00           O
ATOM   6218  O12 POPEh 166      36.499  66.559  93.008  1.00  0.00           O
ATOM   6219  C1  POPEh 166      36.739  69.149  91.608  1.00  0.00           C
ATOM   6222  C2  POPEh 166      37.899  69.379  90.619  1.00  0.00           C
ATOM   6224  O21 POPEh 166      37.329  69.799  89.358  1.00  0.00           O
ATOM   6225  C21 POPEh 166      38.149  70.449  88.548  1.00  0.00           C
ATOM   6226  O22 POPEh 166      39.329  70.679  88.729  1.00  0.00           O
ATOM   6227  C22 POPEh 166      37.359  70.949  87.328  1.00  0.00           C
ATOM   6230  C3  POPEh 166      38.729  68.069  90.488  1.00  0.00           C
ATOM   6233  O31 POPEh 166      40.009  68.379  89.928  1.00  0.00           O
ATOM   6234  C31 POPEh 166      40.679  67.429  89.348  1.00  0.00           C
ATOM   6235  O32 POPEh 166      40.399  66.239  89.308  1.00  0.00           O
ATOM   6236  C32 POPEh 166      41.869  68.129  88.698  1.00  0.00           C
ATOM   6239  C23 POPEh 166      38.269  71.739  86.358  1.00  0.00           C
ATOM   6242  C24 POPEh 166      37.499  72.649  85.398  1.00  0.00           C
ATOM   6245  C25 POPEh 166      36.519  71.899  84.479  1.00  0.00           C
ATOM   6248  C26 POPEh 166      37.169  70.919  83.499  1.00  0.00           C
ATOM   6251  C27 POPEh 166      36.169  70.459  82.418  1.00  0.00           C
ATOM   6254  C28 POPEh 166      36.649  69.239  81.618  1.00  0.00           C
ATOM   6257  C29 POPEh 166      36.439  67.959  82.398  1.00  0.00           C
ATOM   6259 0C21 POPEh 166      36.439  66.719  81.878  1.00  0.00           C
ATOM   6261 1C21 POPEh 166      36.699  66.329  80.449  1.00  0.00           C
ATOM   6264 2C21 POPEh 166      38.029  65.579  80.289  1.00  0.00           C
ATOM   6267 3C21 POPEh 166      38.059  64.169  80.908  1.00  0.00           C
ATOM   6270 4C21 POPEh 166      39.479  63.579  80.888  1.00  0.00           C
ATOM   6273 5C21 POPEh 166      39.559  62.119  81.369  1.00  0.00           C
ATOM   6276 6C21 POPEh 166      41.009  61.619  81.498  1.00  0.00           C
ATOM   6279 7C21 POPEh 166      41.779  61.489  80.178  1.00  0.00           C
ATOM   6282 8C21 POPEh 166      43.229  61.039  80.388  1.00  0.00           C
ATOM   6286  C33 POPEh 166      42.929  67.169  88.148  1.00  0.00           C
ATOM   6289  C34 POPEh 166      43.599  66.309  89.229  1.00  0.00           C
ATOM   6292  C35 POPEh 166      44.889  65.669  88.729  1.00  0.00           C
ATOM   6295  C36 POPEh 166      44.609  64.689  87.588  1.00  0.00           C
ATOM   6298  C37 POPEh 166      45.859  64.199  86.878  1.00  0.00           C
ATOM   6301  C38 POPEh 166      45.589  63.559  85.508  1.00  0.00           C
ATOM   6304  C39 POPEh 166      45.089  64.549  84.439  1.00  0.00           C
ATOM   6307 0C31 POPEh 166      44.969  63.879  83.058  1.00  0.00           C
ATOM   6310 1C31 POPEh 166      45.309  64.819  81.898  1.00  0.00           C
ATOM   6313 2C31 POPEh 166      45.409  64.069  80.558  1.00  0.00           C
ATOM   6316 3C31 POPEh 166      46.169  64.859  79.479  1.00  0.00           C
ATOM   6319 4C31 POPEh 166      46.499  63.979  78.259  1.00  0.00           C
ATOM   6322 5C31 POPEh 166      47.449  64.659  77.269  1.00  0.00           C
ATOM   6325 6C31 POPEh 166      47.989  63.689  76.209  1.00  0.00           C
ATOM   6329  NH3 POPEi 167      24.379   5.519  48.308  1.00  0.00           N
ATOM   6333  C12 POPEi 167      25.789   5.289  47.819  1.00  0.00           C
ATOM   6336  C11 POPEi 167      26.659   6.569  47.658  1.00  0.00           C
ATOM   6339  P   POPEi 167      25.399   8.789  48.248  1.00  0.00           P
ATOM   6340  O13 POPEi 167      24.189   8.129  47.689  1.00  0.00           O
ATOM   6341  O14 POPEi 167      26.039   9.819  47.398  1.00  0.00           O
ATOM   6342  O11 POPEi 167      25.069   9.349  49.698  1.00  0.00           O
ATOM   6343  O12 POPEi 167      26.389   7.609  48.599  1.00  0.00           O
ATOM   6344  C1  POPEi 167      25.409   8.589  50.858  1.00  0.00           C
ATOM   6347  C2  POPEi 167      25.029   9.319  52.178  1.00  0.00           C
ATOM   6349  O21 POPEi 167      24.269   8.469  53.089  1.00  0.00           O
ATOM   6350  C21 POPEi 167      25.009   7.829  53.988  1.00  0.00           C
ATOM   6351  O22 POPEi 167      26.219   7.739  53.978  1.00  0.00           O
ATOM   6352  C22 POPEi 167      24.099   7.209  55.058  1.00  0.00           C
ATOM   6355  C3  POPEi 167      24.259  10.639  51.849  1.00  0.00           C
ATOM   6358  O31 POPEi 167      23.659  11.379  52.939  1.00  0.00           O
ATOM   6359  C31 POPEi 167      24.439  11.729  53.939  1.00  0.00           C
ATOM   6360  O32 POPEi 167      25.499  11.199  54.259  1.00  0.00           O
ATOM   6361  C32 POPEi 167      23.839  12.949  54.659  1.00  0.00           C
ATOM   6364  C23 POPEi 167      24.909   6.899  56.338  1.00  0.00           C
ATOM   6367  C24 POPEi 167      24.139   6.239  57.488  1.00  0.00           C
ATOM   6370  C25 POPEi 167      22.899   7.029  57.928  1.00  0.00           C
ATOM   6373  C26 POPEi 167      22.429   6.649  59.339  1.00  0.00           C
ATOM   6376  C27 POPEi 167      21.289   7.549  59.818  1.00  0.00           C
ATOM   6379  C28 POPEi 167      20.839   7.229  61.248  1.00  0.00           C
ATOM   6382  C29 POPEi 167      19.879   8.279  61.709  1.00  0.00           C
ATOM   6384 0C21 POPEi 167      19.539   8.539  62.978  1.00  0.00           C
ATOM   6386 1C21 POPEi 167      19.989   7.809  64.218  1.00  0.00           C
ATOM   6389 2C21 POPEi 167      18.809   7.389  65.128  1.00  0.00           C
ATOM   6392 3C21 POPEi 167      17.999   8.579  65.668  1.00  0.00           C
ATOM   6395 4C21 POPEi 167      16.809   8.199  66.569  1.00  0.00           C
ATOM   6398 5C21 POPEi 167      17.189   7.649  67.949  1.00  0.00           C
ATOM   6401 6C21 POPEi 167      17.099   6.119  68.019  1.00  0.00           C
ATOM   6404 7C21 POPEi 167      17.089   5.589  69.459  1.00  0.00           C
ATOM   6407 8C21 POPEi 167      16.869   4.079  69.538  1.00  0.00           C
ATOM   6411  C33 POPEi 167      24.259  13.049  56.148  1.00  0.00           C
ATOM   6414  C34 POPEi 167      23.489  12.049  57.029  1.00  0.00           C
ATOM   6417  C35 POPEi 167      23.879  12.059  58.518  1.00  0.00           C
ATOM   6420  C36 POPEi 167      23.219  10.899  59.279  1.00  0.00           C
ATOM   6423  C37 POPEi 167      23.349  10.949  60.808  1.00  0.00           C
ATOM   6426  C38 POPEi 167      22.399  11.949  61.468  1.00  0.00           C
ATOM   6429  C39 POPEi 167      22.009  11.559  62.898  1.00  0.00           C
ATOM   6432 0C31 POPEi 167      20.879  12.449  63.458  1.00  0.00           C
ATOM   6435 1C31 POPEi 167      20.219  11.889  64.729  1.00  0.00           C
ATOM   6438 2C31 POPEi 167      19.219  12.889  65.328  1.00  0.00           C
ATOM   6441 3C31 POPEi 167      18.159  12.279  66.259  1.00  0.00           C
ATOM   6444 4C31 POPEi 167      18.679  11.839  67.628  1.00  0.00           C
ATOM   6447 5C31 POPEi 167      17.549  11.489  68.598  1.00  0.00           C
ATOM   6450 6C31 POPEi 167      18.039  11.059  69.979  1.00  0.00           C
ATOM   6454  NH3 POPEj 168      80.779  57.389  50.718  1.00  0.00           N
ATOM   6458  C12 POPEj 168      80.769  55.969  51.218  1.00  0.00           C
ATOM   6461  C11 POPEj 168      82.169  55.379  51.148  1.00  0.00           C
ATOM   6464  P   POPEj 168      83.419  53.139  50.979  1.00  0.00           P
ATOM   6465  O13 POPEj 168      83.049  52.039  50.058  1.00  0.00           O
ATOM   6466  O14 POPEj 168      84.509  54.059  50.578  1.00  0.00           O
ATOM   6467  O11 POPEj 168      83.809  52.539  52.398  1.00  0.00           O
ATOM   6468  O12 POPEj 168      82.109  53.979  51.328  1.00  0.00           O
ATOM   6469  C1  POPEj 168      82.789  52.229  53.349  1.00  0.00           C
ATOM   6472  C2  POPEj 168      83.379  51.589  54.648  1.00  0.00           C
ATOM   6474  O21 POPEj 168      84.439  52.399  55.198  1.00  0.00           O
ATOM   6475  C21 POPEj 168      84.079  53.319  56.068  1.00  0.00           C
ATOM   6476  O22 POPEj 168      82.949  53.659  56.338  1.00  0.00           O
ATOM   6477  C22 POPEj 168      85.359  53.889  56.689  1.00  0.00           C
ATOM   6480  C3  POPEj 168      83.969  50.189  54.358  1.00  0.00           C
ATOM   6483  O31 POPEj 168      84.729  49.719  55.498  1.00  0.00           O
ATOM   6484  C31 POPEj 168      85.899  49.179  55.198  1.00  0.00           C
ATOM   6485  O32 POPEj 168      86.209  48.669  54.139  1.00  0.00           O
ATOM   6486  C32 POPEj 168      86.859  49.419  56.348  1.00  0.00           C
ATOM   6489  C23 POPEj 168      85.089  54.959  57.768  1.00  0.00           C
ATOM   6492  C24 POPEj 168      86.339  55.269  58.599  1.00  0.00           C
ATOM   6495  C25 POPEj 168      86.679  54.169  59.619  1.00  0.00           C
ATOM   6498  C26 POPEj 168      85.959  54.339  60.968  1.00  0.00           C
ATOM   6501  C27 POPEj 168      86.589  55.459  61.819  1.00  0.00           C
ATOM   6504  C28 POPEj 168      85.829  55.769  63.118  1.00  0.00           C
ATOM   6507  C29 POPEj 168      85.829  54.599  64.069  1.00  0.00           C
ATOM   6509 0C21 POPEj 168      86.749  54.359  65.009  1.00  0.00           C
ATOM   6511 1C21 POPEj 168      87.969  55.199  65.298  1.00  0.00           C
ATOM   6514 2C21 POPEj 168      87.759  56.089  66.538  1.00  0.00           C
ATOM   6517 3C21 POPEj 168      87.639  55.289  67.848  1.00  0.00           C
ATOM   6520 4C21 POPEj 168      87.729  56.179  69.089  1.00  0.00           C
ATOM   6523 5C21 POPEj 168      86.429  56.959  69.398  1.00  0.00           C
ATOM   6526 6C21 POPEj 168      85.609  56.289  70.519  1.00  0.00           C
ATOM   6529 7C21 POPEj 168      84.329  57.049  70.898  1.00  0.00           C
ATOM   6532 8C21 POPEj 168      83.479  56.289  71.928  1.00  0.00           C
ATOM   6536  C33 POPEj 168      86.319  49.119  57.768  1.00  0.00           C
ATOM   6539  C34 POPEj 168      87.449  49.099  58.799  1.00  0.00           C
ATOM   6542  C35 POPEj 168      88.069  50.479  59.098  1.00  0.00           C
ATOM   6545  C36 POPEj 168      89.519  50.359  59.589  1.00  0.00           C
ATOM   6548  C37 POPEj 168      90.109  51.709  60.028  1.00  0.00           C
ATOM   6551  C38 POPEj 168      89.639  52.149  61.418  1.00  0.00           C
ATOM   6554  C39 POPEj 168      90.479  51.529  62.538  1.00  0.00           C
ATOM   6557 0C31 POPEj 168      89.889  51.759  63.929  1.00  0.00           C
ATOM   6560 1C31 POPEj 168      90.859  51.339  65.038  1.00  0.00           C
ATOM   6563 2C31 POPEj 168      90.359  51.739  66.439  1.00  0.00           C
ATOM   6566 3C31 POPEj 168      91.429  51.569  67.529  1.00  0.00           C
ATOM   6569 4C31 POPEj 168      91.889  50.119  67.759  1.00  0.00           C
ATOM   6572 5C31 POPEj 168      92.689  49.989  69.059  1.00  0.00           C
ATOM   6575 6C31 POPEj 168      93.199  48.569  69.339  1.00  0.00           C
ATOM   6579  NH3 POPEk 169     118.839  62.649  91.909  1.00  0.00           N
ATOM   6583  C12 POPEk 169     118.629  61.819  93.148  1.00  0.00           C
ATOM   6586  C11 POPEk 169     117.169  61.319  93.268  1.00  0.00           C
ATOM   6589  P   POPEk 169     115.439  62.669  91.799  1.00  0.00           P
ATOM   6590  O13 POPEk 169     113.999  62.979  92.038  1.00  0.00           O
ATOM   6591  O14 POPEk 169     115.719  61.559  90.869  1.00  0.00           O
ATOM   6592  O11 POPEk 169     116.189  63.979  91.299  1.00  0.00           O
ATOM   6593  O12 POPEk 169     116.179  62.339  93.159  1.00  0.00           O
ATOM   6594  C1  POPEk 169     115.439  64.969  90.558  1.00  0.00           C
ATOM   6597  C2  POPEk 169     115.679  64.869  89.018  1.00  0.00           C
ATOM   6599  O21 POPEk 169     117.079  64.919  88.709  1.00  0.00           O
ATOM   6600  C21 POPEk 169     117.739  66.039  88.928  1.00  0.00           C
ATOM   6601  O22 POPEk 169     117.299  67.079  89.398  1.00  0.00           O
ATOM   6602  C22 POPEk 169     119.189  65.849  88.519  1.00  0.00           C
ATOM   6605  C3  POPEk 169     114.859  65.869  88.159  1.00  0.00           C
ATOM   6608  O31 POPEk 169     115.239  65.839  86.758  1.00  0.00           O
ATOM   6609  C31 POPEk 169     114.389  65.259  85.908  1.00  0.00           C
ATOM   6610  O32 POPEk 169     113.609  64.369  86.198  1.00  0.00           O
ATOM   6611  C32 POPEk 169     114.509  65.899  84.528  1.00  0.00           C
ATOM   6614  C23 POPEk 169     119.499  66.619  87.218  1.00  0.00           C
ATOM   6617  C24 POPEk 169     119.129  65.819  85.968  1.00  0.00           C
ATOM   6620  C25 POPEk 169     119.449  66.599  84.689  1.00  0.00           C
ATOM   6623  C26 POPEk 169     119.769  65.669  83.519  1.00  0.00           C
ATOM   6626  C27 POPEk 169     120.309  66.439  82.308  1.00  0.00           C
ATOM   6629  C28 POPEk 169     120.589  65.509  81.108  1.00  0.00           C
ATOM   6632  C29 POPEk 169     121.109  66.239  79.898  1.00  0.00           C
ATOM   6634 0C21 POPEk 169     120.439  66.509  78.758  1.00  0.00           C
ATOM   6636 1C21 POPEk 169     119.009  66.129  78.468  1.00  0.00           C
ATOM   6639 2C21 POPEk 169     118.669  66.079  76.959  1.00  0.00           C
ATOM   6642 3C21 POPEk 169     119.039  64.759  76.279  1.00  0.00           C
ATOM   6645 4C21 POPEk 169     118.689  64.749  74.778  1.00  0.00           C
ATOM   6648 5C21 POPEk 169     118.469  63.329  74.218  1.00  0.00           C
ATOM   6651 6C21 POPEk 169     118.099  63.339  72.728  1.00  0.00           C
ATOM   6654 7C21 POPEk 169     117.949  61.939  72.138  1.00  0.00           C
ATOM   6657 8C21 POPEk 169     117.549  61.929  70.659  1.00  0.00           C
ATOM   6661  C33 POPEk 169     115.249  65.039  83.478  1.00  0.00           C
ATOM   6664  C34 POPEk 169     115.699  65.889  82.288  1.00  0.00           C
ATOM   6667  C35 POPEk 169     116.389  65.069  81.188  1.00  0.00           C
ATOM   6670  C36 POPEk 169     115.409  64.219  80.379  1.00  0.00           C
ATOM   6673  C37 POPEk 169     116.119  63.359  79.319  1.00  0.00           C
ATOM   6676  C38 POPEk 169     115.209  63.039  78.119  1.00  0.00           C
ATOM   6679  C39 POPEk 169     115.809  61.959  77.218  1.00  0.00           C
ATOM   6682 0C31 POPEk 169     114.939  61.659  75.999  1.00  0.00           C
ATOM   6685 1C31 POPEk 169     115.419  60.419  75.239  1.00  0.00           C
ATOM   6688 2C31 POPEk 169     114.409  59.979  74.168  1.00  0.00           C
ATOM   6691 3C31 POPEk 169     114.689  58.579  73.618  1.00  0.00           C
ATOM   6694 4C31 POPEk 169     116.039  58.439  72.898  1.00  0.00           C
ATOM   6697 5C31 POPEk 169     116.169  57.109  72.138  1.00  0.00           C
ATOM   6700 6C31 POPEk 169     116.839  57.239  70.768  1.00  0.00           C
ATOM   6704  NH3 POPEl 170      85.889  18.149  47.658  1.00  0.00           N
ATOM   6708  C12 POPEl 170      87.379  18.239  47.388  1.00  0.00           C
ATOM   6711  C11 POPEl 170      88.119  16.879  47.418  1.00  0.00           C
ATOM   6714  P   POPEl 170      90.579  17.849  47.418  1.00  0.00           P
ATOM   6715  O13 POPEl 170      91.789  17.069  47.749  1.00  0.00           O
ATOM   6716  O14 POPEl 170      90.739  19.069  46.608  1.00  0.00           O
ATOM   6717  O11 POPEl 170      89.899  18.339  48.759  1.00  0.00           O
ATOM   6718  O12 POPEl 170      89.419  16.959  46.808  1.00  0.00           O
ATOM   6719  C1  POPEl 170      90.589  18.309  49.988  1.00  0.00           C
ATOM   6722  C2  POPEl 170      89.609  18.879  51.018  1.00  0.00           C
ATOM   6724  O21 POPEl 170      90.219  18.859  52.328  1.00  0.00           O
ATOM   6725  C21 POPEl 170      90.039  19.979  52.998  1.00  0.00           C
ATOM   6726  O22 POPEl 170      89.499  20.989  52.588  1.00  0.00           O
ATOM   6727  C22 POPEl 170      90.549  19.849  54.418  1.00  0.00           C
ATOM   6730  C3  POPEl 170      88.289  18.049  50.968  1.00  0.00           C
ATOM   6733  O31 POPEl 170      87.589  18.059  52.218  1.00  0.00           O
ATOM   6734  C31 POPEl 170      87.769  17.099  53.148  1.00  0.00           C
ATOM   6735  O32 POPEl 170      87.229  17.149  54.248  1.00  0.00           O
ATOM   6736  C32 POPEl 170      88.689  15.949  52.738  1.00  0.00           C
ATOM   6739  C23 POPEl 170      89.459  19.369  55.398  1.00  0.00           C
ATOM   6742  C24 POPEl 170      89.859  19.669  56.839  1.00  0.00           C
ATOM   6745  C25 POPEl 170      88.779  19.279  57.868  1.00  0.00           C
ATOM   6748  C26 POPEl 170      89.199  19.599  59.308  1.00  0.00           C
ATOM   6751  C27 POPEl 170      90.419  18.809  59.808  1.00  0.00           C
ATOM   6754  C28 POPEl 170      90.919  19.249  61.198  1.00  0.00           C
ATOM   6757  C29 POPEl 170      91.409  20.669  61.189  1.00  0.00           C
ATOM   6759 0C21 POPEl 170      91.399  21.519  62.238  1.00  0.00           C
ATOM   6761 1C21 POPEl 170      90.999  21.159  63.648  1.00  0.00           C
ATOM   6764 2C21 POPEl 170      91.649  22.109  64.668  1.00  0.00           C
ATOM   6767 3C21 POPEl 170      91.459  21.659  66.128  1.00  0.00           C
ATOM   6770 4C21 POPEl 170      92.319  22.499  67.088  1.00  0.00           C
ATOM   6773 5C21 POPEl 170      92.589  21.849  68.458  1.00  0.00           C
ATOM   6776 6C21 POPEl 170      91.349  21.709  69.339  1.00  0.00           C
ATOM   6779 7C21 POPEl 170      91.719  21.559  70.828  1.00  0.00           C
ATOM   6782 8C21 POPEl 170      90.519  21.369  71.749  1.00  0.00           C
ATOM   6786  C33 POPEl 170      89.109  15.129  53.958  1.00  0.00           C
ATOM   6789  C34 POPEl 170      89.859  13.859  53.568  1.00  0.00           C
ATOM   6792  C35 POPEl 170      90.599  13.279  54.768  1.00  0.00           C
ATOM   6795  C36 POPEl 170      89.679  12.859  55.928  1.00  0.00           C
ATOM   6798  C37 POPEl 170      90.519  12.379  57.108  1.00  0.00           C
ATOM   6801  C38 POPEl 170      89.799  12.269  58.448  1.00  0.00           C
ATOM   6804  C39 POPEl 170      90.629  11.439  59.448  1.00  0.00           C
ATOM   6807 0C31 POPEl 170      92.009  12.029  59.759  1.00  0.00           C
ATOM   6810 1C31 POPEl 170      92.699  11.409  60.979  1.00  0.00           C
ATOM   6813 2C31 POPEl 170      91.859  11.409  62.268  1.00  0.00           C
ATOM   6816 3C31 POPEl 170      91.209  12.759  62.578  1.00  0.00           C
ATOM   6819 4C31 POPEl 170      90.199  12.689  63.729  1.00  0.00           C
ATOM   6822 5C31 POPEl 170      89.329  13.949  63.818  1.00  0.00           C
ATOM   6825 6C31 POPEl 170      88.239  13.859  64.878  1.00  0.00           C
ATOM   6829  NH3 POPEm 171      43.629 111.189  88.439  1.00  0.00           N
ATOM   6833  C12 POPEm 171      42.939 111.669  89.689  1.00  0.00           C
ATOM   6836  C11 POPEm 171      43.199 110.709  90.858  1.00  0.00           C
ATOM   6839  P   POPEm 171      41.449 108.729  90.858  1.00  0.00           P
ATOM   6840  O13 POPEm 171      42.409 107.659  91.229  1.00  0.00           O
ATOM   6841  O14 POPEm 171      40.069 108.589  91.369  1.00  0.00           O
ATOM   6842  O11 POPEm 171      41.429 108.819  89.288  1.00  0.00           O
ATOM   6843  O12 POPEm 171      41.969 110.139  91.299  1.00  0.00           O
ATOM   6844  C1  POPEm 171      40.779 107.709  88.659  1.00  0.00           C
ATOM   6847  C2  POPEm 171      41.189 107.639  87.178  1.00  0.00           C
ATOM   6849  O21 POPEm 171      40.289 108.489  86.428  1.00  0.00           O
ATOM   6850  C21 POPEm 171      40.879 109.369  85.619  1.00  0.00           C
ATOM   6851  O22 POPEm 171      42.059 109.369  85.309  1.00  0.00           O
ATOM   6852  C22 POPEm 171      39.869 110.439  85.228  1.00  0.00           C
ATOM   6855  C3  POPEm 171      41.139 106.189  86.679  1.00  0.00           C
ATOM   6858  O31 POPEm 171      41.479 106.179  85.278  1.00  0.00           O
ATOM   6859  C31 POPEm 171      41.309 105.009  84.708  1.00  0.00           C
ATOM   6860  O32 POPEm 171      40.959 103.979  85.248  1.00  0.00           O
ATOM   6861  C32 POPEm 171      41.679 105.179  83.229  1.00  0.00           C
ATOM   6864  C23 POPEm 171      38.499 109.879  84.788  1.00  0.00           C
ATOM   6867  C24 POPEm 171      38.589 109.049  83.509  1.00  0.00           C
ATOM   6870  C25 POPEm 171      38.699 109.899  82.239  1.00  0.00           C
ATOM   6873  C26 POPEm 171      38.789 108.999  80.999  1.00  0.00           C
ATOM   6876  C27 POPEm 171      38.529 109.749  79.689  1.00  0.00           C
ATOM   6879  C28 POPEm 171      38.279 108.789  78.509  1.00  0.00           C
ATOM   6882  C29 POPEm 171      39.509 107.999  78.159  1.00  0.00           C
ATOM   6884 0C21 POPEm 171      39.949 107.739  76.919  1.00  0.00           C
ATOM   6886 1C21 POPEm 171      39.239 108.129  75.648  1.00  0.00           C
ATOM   6889 2C21 POPEm 171      39.619 107.199  74.489  1.00  0.00           C
ATOM   6892 3C21 POPEm 171      41.079 107.369  74.028  1.00  0.00           C
ATOM   6895 4C21 POPEm 171      41.489 106.309  73.008  1.00  0.00           C
ATOM   6898 5C21 POPEm 171      42.979 106.379  72.669  1.00  0.00           C
ATOM   6901 6C21 POPEm 171      43.349 105.419  71.528  1.00  0.00           C
ATOM   6904 7C21 POPEm 171      44.809 105.579  71.118  1.00  0.00           C
ATOM   6907 8C21 POPEm 171      45.119 104.999  69.738  1.00  0.00           C
ATOM   6911  C33 POPEm 171      41.169 104.019  82.368  1.00  0.00           C
ATOM   6914  C34 POPEm 171      41.369 104.209  80.858  1.00  0.00           C
ATOM   6917  C35 POPEm 171      42.849 104.329  80.488  1.00  0.00           C
ATOM   6920  C36 POPEm 171      43.149 104.079  79.009  1.00  0.00           C
ATOM   6923  C37 POPEm 171      42.909 105.279  78.098  1.00  0.00           C
ATOM   6926  C38 POPEm 171      43.719 105.179  76.788  1.00  0.00           C
ATOM   6929  C39 POPEm 171      43.299 104.009  75.888  1.00  0.00           C
ATOM   6932 0C31 POPEm 171      44.419 103.559  74.938  1.00  0.00           C
ATOM   6935 1C31 POPEm 171      44.029 102.349  74.089  1.00  0.00           C
ATOM   6938 2C31 POPEm 171      45.239 101.559  73.598  1.00  0.00           C
ATOM   6941 3C31 POPEm 171      44.869 100.319  72.768  1.00  0.00           C
ATOM   6944 4C31 POPEm 171      46.099  99.499  72.378  1.00  0.00           C
ATOM   6947 5C31 POPEm 171      45.769  98.339  71.428  1.00  0.00           C
ATOM   6950 6C31 POPEm 171      46.999  97.499  71.078  1.00  0.00           C
ATOM   6954  NH3 POPEn 172      16.489  12.739  47.308  1.00  0.00           N
ATOM   6958  C12 POPEn 172      15.579  13.659  46.538  1.00  0.00           C
ATOM   6961  C11 POPEn 172      14.349  12.969  45.948  1.00  0.00           C
ATOM   6964  P   POPEn 172      11.839  12.919  46.608  1.00  0.00           P
ATOM   6965  O13 POPEn 172      11.669  14.259  45.988  1.00  0.00           O
ATOM   6966  O14 POPEn 172      11.369  11.739  45.839  1.00  0.00           O
ATOM   6967  O11 POPEn 172      11.199  12.929  48.058  1.00  0.00           O
ATOM   6968  O12 POPEn 172      13.369  12.689  46.948  1.00  0.00           O
ATOM   6969  C1  POPEn 172      11.699  12.089  49.098  1.00  0.00           C
ATOM   6972  C2  POPEn 172      11.899  12.869  50.408  1.00  0.00           C
ATOM   6974  O21 POPEn 172      12.779  12.099  51.259  1.00  0.00           O
ATOM   6975  C21 POPEn 172      13.549  12.819  52.089  1.00  0.00           C
ATOM   6976  O22 POPEn 172      13.559  14.039  52.148  1.00  0.00           O
ATOM   6977  C22 POPEn 172      14.579  11.879  52.768  1.00  0.00           C
ATOM   6980  C3  POPEn 172      10.539  13.179  51.099  1.00  0.00           C
ATOM   6983  O31 POPEn 172      10.709  13.679  52.439  1.00  0.00           O
ATOM   6984  C31 POPEn 172      10.309  12.899  53.428  1.00  0.00           C
ATOM   6985  O32 POPEn 172      11.039  12.459  54.298  1.00  0.00           O
ATOM   6986  C32 POPEn 172       8.779  12.769  53.448  1.00  0.00           C
ATOM   6989  C23 POPEn 172      14.269  11.329  54.209  1.00  0.00           C
ATOM   6992  C24 POPEn 172      15.309  10.259  54.628  1.00  0.00           C
ATOM   6995  C25 POPEn 172      15.069   9.449  55.928  1.00  0.00           C
ATOM   6998  C26 POPEn 172      15.349  10.139  57.288  1.00  0.00           C
ATOM   7001  C27 POPEn 172      15.959   9.179  58.358  1.00  0.00           C
ATOM   7004  C28 POPEn 172      16.259   9.779  59.759  1.00  0.00           C
ATOM   7007  C29 POPEn 172      16.589   8.859  60.918  1.00  0.00           C
ATOM   7009 0C21 POPEn 172      16.079   8.929  62.168  1.00  0.00           C
ATOM   7011 1C21 POPEn 172      15.069   9.919  62.728  1.00  0.00           C
ATOM   7014 2C21 POPEn 172      13.759   9.269  63.238  1.00  0.00           C
ATOM   7017 3C21 POPEn 172      13.929   8.509  64.558  1.00  0.00           C
ATOM   7020 4C21 POPEn 172      12.639   7.829  65.058  1.00  0.00           C
ATOM   7023 5C21 POPEn 172      12.829   7.099  66.408  1.00  0.00           C
ATOM   7026 6C21 POPEn 172      13.019   8.059  67.588  1.00  0.00           C
ATOM   7029 7C21 POPEn 172      13.279   7.359  68.928  1.00  0.00           C
ATOM   7032 8C21 POPEn 172      13.339   8.329  70.108  1.00  0.00           C
ATOM   7036  C33 POPEn 172       8.259  13.159  54.849  1.00  0.00           C
ATOM   7039  C34 POPEn 172       6.839  12.649  55.138  1.00  0.00           C
ATOM   7042  C35 POPEn 172       6.279  13.159  56.488  1.00  0.00           C
ATOM   7045  C36 POPEn 172       7.169  12.939  57.718  1.00  0.00           C
ATOM   7048  C37 POPEn 172       6.729  13.739  58.939  1.00  0.00           C
ATOM   7051  C38 POPEn 172       5.409  13.239  59.538  1.00  0.00           C
ATOM   7054  C39 POPEn 172       5.499  13.079  61.058  1.00  0.00           C
ATOM   7057 0C31 POPEn 172       4.229  12.479  61.668  1.00  0.00           C
ATOM   7060 1C31 POPEn 172       4.529  11.769  62.988  1.00  0.00           C
ATOM   7063 2C31 POPEn 172       3.259  11.329  63.729  1.00  0.00           C
ATOM   7066 3C31 POPEn 172       3.619  10.499  64.968  1.00  0.00           C
ATOM   7069 4C31 POPEn 172       2.429  10.239  65.878  1.00  0.00           C
ATOM   7072 5C31 POPEn 172       2.839   9.429  67.119  1.00  0.00           C
ATOM   7075 6C31 POPEn 172       1.689   9.209  68.098  1.00  0.00           C
ATOM   7079  NH3 POPEo 173      -1.379  40.069  50.249  1.00  0.00           N
ATOM   7083  C12 POPEo 173      -0.481  39.739  49.098  1.00  0.00           C
ATOM   7086  C11 POPEo 173       0.989  39.739  49.488  1.00  0.00           C
ATOM   7089  P   POPEo 173       2.509  39.249  47.359  1.00  0.00           P
ATOM   7090  O13 POPEo 173       2.059  38.369  46.259  1.00  0.00           O
ATOM   7091  O14 POPEo 173       2.559  40.709  47.159  1.00  0.00           O
ATOM   7092  O11 POPEo 173       3.919  38.789  47.848  1.00  0.00           O
ATOM   7093  O12 POPEo 173       1.629  38.849  48.599  1.00  0.00           O
ATOM   7094  C1  POPEo 173       4.259  37.439  48.198  1.00  0.00           C
ATOM   7097  C2  POPEo 173       4.319  37.209  49.738  1.00  0.00           C
ATOM   7099  O21 POPEo 173       2.979  37.229  50.288  1.00  0.00           O
ATOM   7100  C21 POPEo 173       2.889  36.589  51.448  1.00  0.00           C
ATOM   7101  O22 POPEo 173       3.699  35.789  51.858  1.00  0.00           O
ATOM   7102  C22 POPEo 173       1.679  37.069  52.259  1.00  0.00           C
ATOM   7105  C3  POPEo 173       5.229  38.329  50.358  1.00  0.00           C
ATOM   7108  O31 POPEo 173       5.399  38.259  51.788  1.00  0.00           O
ATOM   7109  C31 POPEo 173       4.649  39.079  52.509  1.00  0.00           C
ATOM   7110  O32 POPEo 173       3.669  39.689  52.078  1.00  0.00           O
ATOM   7111  C32 POPEo 173       5.179  39.199  53.929  1.00  0.00           C
ATOM   7114  C23 POPEo 173       1.619  36.409  53.668  1.00  0.00           C
ATOM   7117  C24 POPEo 173       0.929  37.259  54.748  1.00  0.00           C
ATOM   7120  C25 POPEo 173       1.219  36.719  56.158  1.00  0.00           C
ATOM   7123  C26 POPEo 173       0.819  37.689  57.278  1.00  0.00           C
ATOM   7126  C27 POPEo 173       1.489  37.339  58.628  1.00  0.00           C
ATOM   7129  C28 POPEo 173       1.879  38.589  59.438  1.00  0.00           C
ATOM   7132  C29 POPEo 173       0.729  39.239  60.168  1.00  0.00           C
ATOM   7134 0C21 POPEo 173       0.879  40.169  61.128  1.00  0.00           C
ATOM   7136 1C21 POPEo 173       2.189  40.789  61.548  1.00  0.00           C
ATOM   7139 2C21 POPEo 173       2.849  40.159  62.798  1.00  0.00           C
ATOM   7142 3C21 POPEo 173       2.009  40.279  64.078  1.00  0.00           C
ATOM   7145 4C21 POPEo 173       2.859  40.219  65.358  1.00  0.00           C
ATOM   7148 5C21 POPEo 173       3.609  38.889  65.558  1.00  0.00           C
ATOM   7151 6C21 POPEo 173       4.459  38.879  66.839  1.00  0.00           C
ATOM   7154 7C21 POPEo 173       5.129  37.529  67.099  1.00  0.00           C
ATOM   7157 8C21 POPEo 173       5.899  37.479  68.428  1.00  0.00           C
ATOM   7161  C33 POPEo 173       4.539  40.409  54.659  1.00  0.00           C
ATOM   7164  C34 POPEo 173       4.969  40.549  56.119  1.00  0.00           C
ATOM   7167  C35 POPEo 173       4.639  41.919  56.738  1.00  0.00           C
ATOM   7170  C36 POPEo 173       4.609  41.869  58.279  1.00  0.00           C
ATOM   7173  C37 POPEo 173       4.829  43.239  58.939  1.00  0.00           C
ATOM   7176  C38 POPEo 173       4.379  43.309  60.398  1.00  0.00           C
ATOM   7179  C39 POPEo 173       4.689  44.659  61.078  1.00  0.00           C
ATOM   7182 0C31 POPEo 173       3.859  44.809  62.349  1.00  0.00           C
ATOM   7185 1C31 POPEo 173       4.209  46.009  63.238  1.00  0.00           C
ATOM   7188 2C31 POPEo 173       3.209  46.219  64.378  1.00  0.00           C
ATOM   7191 3C31 POPEo 173       2.949  44.949  65.208  1.00  0.00           C
ATOM   7194 4C31 POPEo 173       1.869  45.119  66.288  1.00  0.00           C
ATOM   7197 5C31 POPEo 173       1.489  43.779  66.918  1.00  0.00           C
ATOM   7200 6C31 POPEo 173       0.359  43.879  67.938  1.00  0.00           C
ATOM   7204  NH3 POPEp 174      70.469  47.849  52.918  1.00  0.00           N
ATOM   7208  C12 POPEp 174      71.829  47.859  52.268  1.00  0.00           C
ATOM   7211  C11 POPEp 174      72.379  49.269  52.029  1.00  0.00           C
ATOM   7214  P   POPEp 174      74.969  49.009  51.868  1.00  0.00           P
ATOM   7215  O13 POPEp 174      74.929  47.809  52.749  1.00  0.00           O
ATOM   7216  O14 POPEp 174      75.939  49.079  50.758  1.00  0.00           O
ATOM   7217  O11 POPEp 174      75.009  50.319  52.768  1.00  0.00           O
ATOM   7218  O12 POPEp 174      73.539  49.179  51.208  1.00  0.00           O
ATOM   7219  C1  POPEp 174      75.669  51.469  52.208  1.00  0.00           C
ATOM   7222  C2  POPEp 174      75.769  52.639  53.229  1.00  0.00           C
ATOM   7224  O21 POPEp 174      76.819  52.349  54.189  1.00  0.00           O
ATOM   7225  C21 POPEp 174      77.509  53.399  54.608  1.00  0.00           C
ATOM   7226  O22 POPEp 174      77.269  54.559  54.339  1.00  0.00           O
ATOM   7227  C22 POPEp 174      78.769  52.959  55.368  1.00  0.00           C
ATOM   7230  C3  POPEp 174      74.409  52.879  53.918  1.00  0.00           C
ATOM   7233  O31 POPEp 174      74.489  53.979  54.838  1.00  0.00           O
ATOM   7234  C31 POPEp 174      73.729  53.879  55.909  1.00  0.00           C
ATOM   7235  O32 POPEp 174      72.959  52.969  56.168  1.00  0.00           O
ATOM   7236  C32 POPEp 174      74.019  55.079  56.819  1.00  0.00           C
ATOM   7239  C23 POPEp 174      78.579  52.309  56.759  1.00  0.00           C
ATOM   7242  C24 POPEp 174      79.699  52.719  57.738  1.00  0.00           C
ATOM   7245  C25 POPEp 174      80.339  51.569  58.518  1.00  0.00           C
ATOM   7248  C26 POPEp 174      81.329  52.129  59.558  1.00  0.00           C
ATOM   7251  C27 POPEp 174      82.099  51.049  60.328  1.00  0.00           C
ATOM   7254  C28 POPEp 174      82.909  51.629  61.509  1.00  0.00           C
ATOM   7257  C29 POPEp 174      83.859  50.599  62.049  1.00  0.00           C
ATOM   7259 0C21 POPEp 174      83.889  50.099  63.299  1.00  0.00           C
ATOM   7261 1C21 POPEp 174      83.019  50.509  64.459  1.00  0.00           C
ATOM   7264 2C21 POPEp 174      83.739  50.309  65.808  1.00  0.00           C
ATOM   7267 3C21 POPEp 174      85.049  51.109  65.958  1.00  0.00           C
ATOM   7270 4C21 POPEp 174      86.039  50.469  66.948  1.00  0.00           C
ATOM   7273 5C21 POPEp 174      85.599  50.549  68.418  1.00  0.00           C
ATOM   7276 6C21 POPEp 174      86.589  49.819  69.339  1.00  0.00           C
ATOM   7279 7C21 POPEp 174      86.199  49.929  70.818  1.00  0.00           C
ATOM   7282 8C21 POPEp 174      87.169  49.199  71.758  1.00  0.00           C
ATOM   7286  C33 POPEp 174      73.299  55.049  58.188  1.00  0.00           C
ATOM   7289  C34 POPEp 174      73.579  56.299  59.059  1.00  0.00           C
ATOM   7292  C35 POPEp 174      75.059  56.469  59.409  1.00  0.00           C
ATOM   7295  C36 POPEp 174      75.349  57.579  60.439  1.00  0.00           C
ATOM   7298  C37 POPEp 174      75.179  57.089  61.878  1.00  0.00           C
ATOM   7301  C38 POPEp 174      75.569  58.159  62.908  1.00  0.00           C
ATOM   7304  C39 POPEp 174      75.299  57.739  64.358  1.00  0.00           C
ATOM   7307 0C31 POPEp 174      76.199  56.599  64.878  1.00  0.00           C
ATOM   7310 1C31 POPEp 174      75.869  56.219  66.328  1.00  0.00           C
ATOM   7313 2C31 POPEp 174      76.729  55.079  66.889  1.00  0.00           C
ATOM   7316 3C31 POPEp 174      77.979  55.549  67.658  1.00  0.00           C
ATOM   7319 4C31 POPEp 174      77.879  55.429  69.179  1.00  0.00           C
ATOM   7322 5C31 POPEp 174      79.239  55.649  69.868  1.00  0.00           C
ATOM   7325 6C31 POPEp 174      79.299  55.089  71.288  1.00  0.00           C
ATOM   7329  NH3 POPEq 175     108.819  84.969  46.668  1.00  0.00           N
ATOM   7333  C12 POPEq 175     107.539  85.579  47.178  1.00  0.00           C
ATOM   7336  C11 POPEq 175     106.419  85.349  46.138  1.00  0.00           C
ATOM   7339  P   POPEq 175     106.159  82.789  45.668  1.00  0.00           P
ATOM   7340  O13 POPEq 175     104.699  82.779  45.658  1.00  0.00           O
ATOM   7341  O14 POPEq 175     106.829  81.769  44.828  1.00  0.00           O
ATOM   7342  O11 POPEq 175     106.669  82.639  47.188  1.00  0.00           O
ATOM   7343  O12 POPEq 175     106.699  84.229  45.268  1.00  0.00           O
ATOM   7344  C1  POPEq 175     105.599  82.639  48.168  1.00  0.00           C
ATOM   7347  C2  POPEq 175     106.119  82.559  49.638  1.00  0.00           C
ATOM   7349  O21 POPEq 175     106.759  81.289  49.788  1.00  0.00           O
ATOM   7350  C21 POPEq 175     107.169  80.989  51.009  1.00  0.00           C
ATOM   7351  O22 POPEq 175     106.609  80.169  51.728  1.00  0.00           O
ATOM   7352  C22 POPEq 175     108.479  81.709  51.328  1.00  0.00           C
ATOM   7355  C3  POPEq 175     104.979  82.799  50.678  1.00  0.00           C
ATOM   7358  O31 POPEq 175     105.479  82.919  52.049  1.00  0.00           O
ATOM   7359  C31 POPEq 175     104.669  82.389  52.978  1.00  0.00           C
ATOM   7360  O32 POPEq 175     103.589  81.879  52.759  1.00  0.00           O
ATOM   7361  C32 POPEq 175     105.299  82.539  54.358  1.00  0.00           C
ATOM   7364  C23 POPEq 175     109.369  80.859  52.278  1.00  0.00           C
ATOM   7367  C24 POPEq 175     110.239  81.669  53.258  1.00  0.00           C
ATOM   7370  C25 POPEq 175     110.959  80.729  54.238  1.00  0.00           C
ATOM   7373  C26 POPEq 175     111.519  81.399  55.509  1.00  0.00           C
ATOM   7376  C27 POPEq 175     112.679  80.569  56.078  1.00  0.00           C
ATOM   7379  C28 POPEq 175     113.239  81.029  57.439  1.00  0.00           C
ATOM   7382  C29 POPEq 175     114.179  82.209  57.318  1.00  0.00           C
ATOM   7384 0C21 POPEq 175     115.509  82.249  57.518  1.00  0.00           C
ATOM   7386 1C21 POPEq 175     116.379  81.069  57.848  1.00  0.00           C
ATOM   7389 2C21 POPEq 175     116.449  80.739  59.349  1.00  0.00           C
ATOM   7392 3C21 POPEq 175     117.419  81.599  60.168  1.00  0.00           C
ATOM   7395 4C21 POPEq 175     117.559  81.039  61.588  1.00  0.00           C
ATOM   7398 5C21 POPEq 175     118.419  81.859  62.549  1.00  0.00           C
ATOM   7401 6C21 POPEq 175     118.209  81.399  63.988  1.00  0.00           C
ATOM   7404 7C21 POPEq 175     119.209  81.989  64.988  1.00  0.00           C
ATOM   7407 8C21 POPEq 175     118.879  81.619  66.439  1.00  0.00           C
ATOM   7411  C33 POPEq 175     106.649  81.789  54.479  1.00  0.00           C
ATOM   7414  C34 POPEq 175     107.289  81.889  55.858  1.00  0.00           C
ATOM   7417  C35 POPEq 175     106.939  80.709  56.779  1.00  0.00           C
ATOM   7420  C36 POPEq 175     107.909  80.629  57.968  1.00  0.00           C
ATOM   7423  C37 POPEq 175     107.839  79.289  58.689  1.00  0.00           C
ATOM   7426  C38 POPEq 175     108.689  79.249  59.958  1.00  0.00           C
ATOM   7429  C39 POPEq 175     108.119  80.119  61.078  1.00  0.00           C
ATOM   7432 0C31 POPEq 175     108.929  80.019  62.378  1.00  0.00           C
ATOM   7435 1C31 POPEq 175     108.249  80.719  63.549  1.00  0.00           C
ATOM   7438 2C31 POPEq 175     109.099  80.649  64.818  1.00  0.00           C
ATOM   7441 3C31 POPEq 175     108.339  81.079  66.078  1.00  0.00           C
ATOM   7444 4C31 POPEq 175     107.949  82.559  66.088  1.00  0.00           C
ATOM   7447 5C31 POPEq 175     107.219  82.979  67.368  1.00  0.00           C
ATOM   7450 6C31 POPEq 175     106.749  84.429  67.348  1.00  0.00           C
ATOM   7454  NH3 POPEr 176      41.709  54.169  52.138  1.00  0.00           N
ATOM   7458  C12 POPEr 176      42.889  54.939  51.598  1.00  0.00           C
ATOM   7461  C11 POPEr 176      43.719  55.629  52.698  1.00  0.00           C
ATOM   7464  P   POPEr 176      46.349  55.789  52.218  1.00  0.00           P
ATOM   7465  O13 POPEr 176      46.509  54.389  51.798  1.00  0.00           O
ATOM   7466  O14 POPEr 176      47.249  56.789  51.629  1.00  0.00           O
ATOM   7467  O11 POPEr 176      46.569  55.779  53.778  1.00  0.00           O
ATOM   7468  O12 POPEr 176      44.839  56.259  52.089  1.00  0.00           O
ATOM   7469  C1  POPEr 176      47.189  56.819  54.519  1.00  0.00           C
ATOM   7472  C2  POPEr 176      48.499  56.359  55.228  1.00  0.00           C
ATOM   7474  O21 POPEr 176      48.559  57.169  56.418  1.00  0.00           O
ATOM   7475  C21 POPEr 176      49.249  56.679  57.428  1.00  0.00           C
ATOM   7476  O22 POPEr 176      50.009  55.729  57.369  1.00  0.00           O
ATOM   7477  C22 POPEr 176      48.939  57.519  58.668  1.00  0.00           C
ATOM   7480  C3  POPEr 176      49.739  56.519  54.279  1.00  0.00           C
ATOM   7483  O31 POPEr 176      50.849  55.659  54.578  1.00  0.00           O
ATOM   7484  C31 POPEr 176      52.109  56.079  54.849  1.00  0.00           C
ATOM   7485  O32 POPEr 176      53.099  55.459  54.468  1.00  0.00           O
ATOM   7486  C32 POPEr 176      52.179  57.319  55.758  1.00  0.00           C
ATOM   7489  C23 POPEr 176      50.089  57.529  59.698  1.00  0.00           C
ATOM   7492  C24 POPEr 176      49.899  58.509  60.869  1.00  0.00           C
ATOM   7495  C25 POPEr 176      48.859  58.029  61.898  1.00  0.00           C
ATOM   7498  C26 POPEr 176      49.049  58.659  63.299  1.00  0.00           C
ATOM   7501  C27 POPEr 176      48.039  58.149  64.328  1.00  0.00           C
ATOM   7504  C28 POPEr 176      48.319  58.629  65.758  1.00  0.00           C
ATOM   7507  C29 POPEr 176      47.329  58.039  66.728  1.00  0.00           C
ATOM   7509 0C21 POPEr 176      46.909  58.569  67.898  1.00  0.00           C
ATOM   7511 1C21 POPEr 176      47.369  59.869  68.499  1.00  0.00           C
ATOM   7514 2C21 POPEr 176      46.309  60.589  69.358  1.00  0.00           C
ATOM   7517 3C21 POPEr 176      46.969  61.459  70.449  1.00  0.00           C
ATOM   7520 4C21 POPEr 176      45.999  62.349  71.258  1.00  0.00           C
ATOM   7523 5C21 POPEr 176      45.979  63.809  70.799  1.00  0.00           C
ATOM   7526 6C21 POPEr 176      45.209  64.729  71.758  1.00  0.00           C
ATOM   7529 7C21 POPEr 176      44.939  66.109  71.159  1.00  0.00           C
ATOM   7532 8C21 POPEr 176      44.259  67.089  72.119  1.00  0.00           C
ATOM   7536  C33 POPEr 176      53.379  58.259  55.449  1.00  0.00           C
ATOM   7539  C34 POPEr 176      53.319  59.589  56.229  1.00  0.00           C
ATOM   7542  C35 POPEr 176      53.619  59.509  57.738  1.00  0.00           C
ATOM   7545  C36 POPEr 176      55.099  59.249  58.078  1.00  0.00           C
ATOM   7548  C37 POPEr 176      55.419  59.449  59.578  1.00  0.00           C
ATOM   7551  C38 POPEr 176      56.909  59.209  59.869  1.00  0.00           C
ATOM   7554  C39 POPEr 176      57.459  59.909  61.128  1.00  0.00           C
ATOM   7557 0C31 POPEr 176      57.519  59.069  62.428  1.00  0.00           C
ATOM   7560 1C31 POPEr 176      58.469  59.749  63.439  1.00  0.00           C
ATOM   7563 2C31 POPEr 176      58.809  58.999  64.738  1.00  0.00           C
ATOM   7566 3C31 POPEr 176      59.709  57.769  64.558  1.00  0.00           C
ATOM   7569 4C31 POPEr 176      60.569  57.389  65.779  1.00  0.00           C
ATOM   7572 5C31 POPEr 176      61.809  56.579  65.389  1.00  0.00           C
ATOM   7575 6C31 POPEr 176      62.779  56.339  66.548  1.00  0.00           C
ATOM   7579  NH3 POPEs 177      83.549  61.989  94.489  1.00  0.00           N
ATOM   7583  C12 POPEs 177      82.209  61.319  94.689  1.00  0.00           C
ATOM   7586  C11 POPEs 177      81.199  61.629  93.569  1.00  0.00           C
ATOM   7589  P   POPEs 177      78.889  60.399  93.919  1.00  0.00           P
ATOM   7590  O13 POPEs 177      79.739  59.239  93.589  1.00  0.00           O
ATOM   7591  O14 POPEs 177      77.999  60.289  95.099  1.00  0.00           O
ATOM   7592  O11 POPEs 177      78.159  60.749  92.578  1.00  0.00           O
ATOM   7593  O12 POPEs 177      79.869  61.619  94.089  1.00  0.00           O
ATOM   7594  C1  POPEs 177      77.749  59.719  91.679  1.00  0.00           C
ATOM   7597  C2  POPEs 177      76.979  60.339  90.468  1.00  0.00           C
ATOM   7599  O21 POPEs 177      77.799  61.389  89.879  1.00  0.00           O
ATOM   7600  C21 POPEs 177      77.489  61.679  88.618  1.00  0.00           C
ATOM   7601  O22 POPEs 177      76.889  60.949  87.868  1.00  0.00           O
ATOM   7602  C22 POPEs 177      78.199  62.959  88.169  1.00  0.00           C
ATOM   7605  C3  POPEs 177      75.559  60.819  90.898  1.00  0.00           C
ATOM   7608  O31 POPEs 177      74.589  60.499  89.879  1.00  0.00           O
ATOM   7609  C31 POPEs 177      73.509  61.279  89.798  1.00  0.00           C
ATOM   7610  O32 POPEs 177      73.319  62.289  90.458  1.00  0.00           O
ATOM   7611  C32 POPEs 177      72.519  60.679  88.808  1.00  0.00           C
ATOM   7614  C23 POPEs 177      78.409  62.969  86.638  1.00  0.00           C
ATOM   7617  C24 POPEs 177      79.029  64.279  86.118  1.00  0.00           C
ATOM   7620  C25 POPEs 177      78.999  64.399  84.588  1.00  0.00           C
ATOM   7623  C26 POPEs 177      79.369  65.809  84.108  1.00  0.00           C
ATOM   7626  C27 POPEs 177      79.519  65.919  82.588  1.00  0.00           C
ATOM   7629  C28 POPEs 177      79.819  67.359  82.129  1.00  0.00           C
ATOM   7632  C29 POPEs 177      80.279  67.409  80.698  1.00  0.00           C
ATOM   7634 0C21 POPEs 177      80.849  68.469  80.099  1.00  0.00           C
ATOM   7636 1C21 POPEs 177      81.069  69.819  80.729  1.00  0.00           C
ATOM   7639 2C21 POPEs 177      81.389  70.929  79.689  1.00  0.00           C
ATOM   7642 3C21 POPEs 177      82.599  70.629  78.788  1.00  0.00           C
ATOM   7645 4C21 POPEs 177      83.069  71.849  77.988  1.00  0.00           C
ATOM   7648 5C21 POPEs 177      84.089  71.489  76.898  1.00  0.00           C
ATOM   7651 6C21 POPEs 177      84.909  72.689  76.419  1.00  0.00           C
ATOM   7654 7C21 POPEs 177      85.809  72.339  75.228  1.00  0.00           C
ATOM   7657 8C21 POPEs 177      86.769  73.459  74.808  1.00  0.00           C
ATOM   7661  C33 POPEs 177      72.019  61.699  87.768  1.00  0.00           C
ATOM   7664  C34 POPEs 177      70.899  61.129  86.898  1.00  0.00           C
ATOM   7667  C35 POPEs 177      70.839  61.759  85.508  1.00  0.00           C
ATOM   7670  C36 POPEs 177      71.769  61.089  84.489  1.00  0.00           C
ATOM   7673  C37 POPEs 177      71.159  59.869  83.779  1.00  0.00           C
ATOM   7676  C38 POPEs 177      72.119  59.309  82.728  1.00  0.00           C
ATOM   7679  C39 POPEs 177      71.469  58.319  81.758  1.00  0.00           C
ATOM   7682 0C31 POPEs 177      72.449  57.879  80.669  1.00  0.00           C
ATOM   7685 1C31 POPEs 177      71.759  57.289  79.448  1.00  0.00           C
ATOM   7688 2C31 POPEs 177      72.759  56.819  78.388  1.00  0.00           C
ATOM   7691 3C31 POPEs 177      72.109  56.509  77.038  1.00  0.00           C
ATOM   7694 4C31 POPEs 177      71.159  55.309  77.068  1.00  0.00           C
ATOM   7697 5C31 POPEs 177      71.579  54.209  76.078  1.00  0.00           C
ATOM   7700 6C31 POPEs 177      70.799  52.909  76.248  1.00  0.00           C
ATOM   7704  NH3 POPEt 178     132.497 100.439  47.089  1.00  0.00           N
ATOM   7708  C12 POPEt 178     131.747 101.659  47.568  1.00  0.00           C
ATOM   7711  C11 POPEt 178     130.637 102.129  46.608  1.00  0.00           C
ATOM   7714  P   POPEt 178     128.407 103.059  47.698  1.00  0.00           P
ATOM   7715  O13 POPEt 178     127.469 103.789  46.819  1.00  0.00           O
ATOM   7716  O14 POPEt 178     128.177 101.609  47.918  1.00  0.00           O
ATOM   7717  O11 POPEt 178     128.437 103.759  49.108  1.00  0.00           O
ATOM   7718  O12 POPEt 178     129.887 103.209  47.188  1.00  0.00           O
ATOM   7719  C1  POPEt 178     129.567 103.569  49.968  1.00  0.00           C
ATOM   7722  C2  POPEt 178     129.167 103.489  51.458  1.00  0.00           C
ATOM   7724  O21 POPEt 178     130.377 103.209  52.198  1.00  0.00           O
ATOM   7725  C21 POPEt 178     130.367 103.669  53.448  1.00  0.00           C
ATOM   7726  O22 POPEt 178     129.497 104.359  53.939  1.00  0.00           O
ATOM   7727  C22 POPEt 178     131.617 103.189  54.189  1.00  0.00           C
ATOM   7730  C3  POPEt 178     128.087 102.369  51.689  1.00  0.00           C
ATOM   7733  O31 POPEt 178     127.649 102.259  53.058  1.00  0.00           O
ATOM   7734  C31 POPEt 178     126.779 103.209  53.418  1.00  0.00           C
ATOM   7735  O32 POPEt 178     126.409 104.129  52.708  1.00  0.00           O
ATOM   7736  C32 POPEt 178     126.259 102.979  54.828  1.00  0.00           C
ATOM   7739  C23 POPEt 178     131.817 103.809  55.599  1.00  0.00           C
ATOM   7742  C24 POPEt 178     130.707 103.409  56.578  1.00  0.00           C
ATOM   7745  C25 POPEt 178     131.117 103.479  58.058  1.00  0.00           C
ATOM   7748  C26 POPEt 178     129.877 103.509  58.958  1.00  0.00           C
ATOM   7751  C27 POPEt 178     130.177 103.389  60.459  1.00  0.00           C
ATOM   7754  C28 POPEt 178     128.947 103.699  61.338  1.00  0.00           C
ATOM   7757  C29 POPEt 178     128.617 105.169  61.338  1.00  0.00           C
ATOM   7759 0C21 POPEt 178     128.057 105.879  62.338  1.00  0.00           C
ATOM   7761 1C21 POPEt 178     127.579 105.339  63.658  1.00  0.00           C
ATOM   7764 2C21 POPEt 178     128.407 105.849  64.858  1.00  0.00           C
ATOM   7767 3C21 POPEt 178     127.729 105.489  66.178  1.00  0.00           C
ATOM   7770 4C21 POPEt 178     128.497 105.909  67.438  1.00  0.00           C
ATOM   7773 5C21 POPEt 178     127.609 105.919  68.698  1.00  0.00           C
ATOM   7776 6C21 POPEt 178     126.969 104.559  69.028  1.00  0.00           C
ATOM   7779 7C21 POPEt 178     126.029 104.649  70.239  1.00  0.00           C
ATOM   7782 8C21 POPEt 178     125.409 103.299  70.619  1.00  0.00           C
ATOM   7786  C33 POPEt 178     124.929 102.209  54.808  1.00  0.00           C
ATOM   7789  C34 POPEt 178     124.149 102.259  56.128  1.00  0.00           C
ATOM   7792  C35 POPEt 178     124.989 101.989  57.388  1.00  0.00           C
ATOM   7795  C36 POPEt 178     124.209 101.159  58.418  1.00  0.00           C
ATOM   7798  C37 POPEt 178     124.829 101.229  59.808  1.00  0.00           C
ATOM   7801  C38 POPEt 178     124.239 100.169  60.748  1.00  0.00           C
ATOM   7804  C39 POPEt 178     124.959 100.059  62.099  1.00  0.00           C
ATOM   7807 0C31 POPEt 178     124.849 101.309  62.968  1.00  0.00           C
ATOM   7810 1C31 POPEt 178     125.379 101.079  64.398  1.00  0.00           C
ATOM   7813 2C31 POPEt 178     124.549 101.799  65.478  1.00  0.00           C
ATOM   7816 3C31 POPEt 178     124.559 103.329  65.368  1.00  0.00           C
ATOM   7819 4C31 POPEt 178     123.709 103.979  66.468  1.00  0.00           C
ATOM   7822 5C31 POPEt 178     123.769 105.519  66.468  1.00  0.00           C
ATOM   7825 6C31 POPEt 178     122.759 106.169  67.418  1.00  0.00           C
ATOM   7829  NH3 POPEu 179      -0.889 121.329  49.199  1.00  0.00           N
ATOM   7833  C12 POPEu 179      -0.431 122.739  48.978  1.00  0.00           C
ATOM   7836  C11 POPEu 179       0.969 122.759  48.328  1.00  0.00           C
ATOM   7839  P   POPEu 179       2.049 120.389  47.609  1.00  0.00           P
ATOM   7840  O13 POPEu 179       1.119 119.239  47.728  1.00  0.00           O
ATOM   7841  O14 POPEu 179       3.109 120.299  46.588  1.00  0.00           O
ATOM   7842  O11 POPEu 179       2.729 120.679  49.009  1.00  0.00           O
ATOM   7843  O12 POPEu 179       1.199 121.709  47.388  1.00  0.00           O
ATOM   7844  C1  POPEu 179       3.869 119.929  49.448  1.00  0.00           C
ATOM   7847  C2  POPEu 179       3.719 119.429  50.918  1.00  0.00           C
ATOM   7849  O21 POPEu 179       3.509 120.529  51.849  1.00  0.00           O
ATOM   7850  C21 POPEu 179       2.959 120.059  52.998  1.00  0.00           C
ATOM   7851  O22 POPEu 179       2.269 119.049  53.058  1.00  0.00           O
ATOM   7852  C22 POPEu 179       3.199 121.019  54.148  1.00  0.00           C
ATOM   7855  C3  POPEu 179       4.959 118.579  51.348  1.00  0.00           C
ATOM   7858  O31 POPEu 179       5.549 119.059  52.588  1.00  0.00           O
ATOM   7859  C31 POPEu 179       6.379 118.169  53.108  1.00  0.00           C
ATOM   7860  O32 POPEu 179       6.699 117.119  52.568  1.00  0.00           O
ATOM   7861  C32 POPEu 179       6.709 118.519  54.549  1.00  0.00           C
ATOM   7864  C23 POPEu 179       3.269 120.309  55.519  1.00  0.00           C
ATOM   7867  C24 POPEu 179       2.829 121.149  56.728  1.00  0.00           C
ATOM   7870  C25 POPEu 179       3.189 120.389  58.019  1.00  0.00           C
ATOM   7873  C26 POPEu 179       2.559 120.909  59.319  1.00  0.00           C
ATOM   7876  C27 POPEu 179       2.769 119.889  60.439  1.00  0.00           C
ATOM   7879  C28 POPEu 179       2.259 120.299  61.828  1.00  0.00           C
ATOM   7882  C29 POPEu 179       3.019 121.489  62.369  1.00  0.00           C
ATOM   7884 0C21 POPEu 179       2.499 122.659  62.759  1.00  0.00           C
ATOM   7886 1C21 POPEu 179       1.039 123.029  62.828  1.00  0.00           C
ATOM   7889 2C21 POPEu 179       0.749 123.959  64.018  1.00  0.00           C
ATOM   7892 3C21 POPEu 179       1.089 123.339  65.368  1.00  0.00           C
ATOM   7895 4C21 POPEu 179       0.999 124.329  66.538  1.00  0.00           C
ATOM   7898 5C21 POPEu 179       1.619 123.739  67.818  1.00  0.00           C
ATOM   7901 6C21 POPEu 179       1.659 124.749  68.978  1.00  0.00           C
ATOM   7904 7C21 POPEu 179       2.339 124.169  70.228  1.00  0.00           C
ATOM   7907 8C21 POPEu 179       2.289 125.119  71.428  1.00  0.00           C
ATOM   7911  C33 POPEu 179       6.409 117.279  55.428  1.00  0.00           C
ATOM   7914  C34 POPEu 179       6.039 117.659  56.858  1.00  0.00           C
ATOM   7917  C35 POPEu 179       5.519 116.459  57.658  1.00  0.00           C
ATOM   7920  C36 POPEu 179       4.619 116.889  58.808  1.00  0.00           C
ATOM   7923  C37 POPEu 179       4.579 115.859  59.928  1.00  0.00           C
ATOM   7926  C38 POPEu 179       3.679 116.269  61.099  1.00  0.00           C
ATOM   7929  C39 POPEu 179       4.099 115.569  62.388  1.00  0.00           C
ATOM   7932 0C31 POPEu 179       3.249 115.999  63.578  1.00  0.00           C
ATOM   7935 1C31 POPEu 179       3.549 115.149  64.818  1.00  0.00           C
ATOM   7938 2C31 POPEu 179       2.559 115.419  65.948  1.00  0.00           C
ATOM   7941 3C31 POPEu 179       2.779 114.509  67.158  1.00  0.00           C
ATOM   7944 4C31 POPEu 179       1.589 114.539  68.119  1.00  0.00           C
ATOM   7947 5C31 POPEu 179       1.929 114.019  69.518  1.00  0.00           C
ATOM   7950 6C31 POPEu 179       0.689 113.849  70.388  1.00  0.00           C
ATOM   7954  NH3 POPEv 180      50.449  30.929  95.939  1.00  0.00           N
ATOM   7958  C12 POPEv 180      49.839  32.239  96.378  1.00  0.00           C
ATOM   7961  C11 POPEv 180      49.799  33.309  95.259  1.00  0.00           C
ATOM   7964  P   POPEv 180      49.089  35.779  96.058  1.00  0.00           P
ATOM   7965  O13 POPEv 180      48.269  35.949  97.269  1.00  0.00           O
ATOM   7966  O14 POPEv 180      50.519  36.149  96.159  1.00  0.00           O
ATOM   7967  O11 POPEv 180      48.439  36.739  94.979  1.00  0.00           O
ATOM   7968  O12 POPEv 180      48.819  34.319  95.519  1.00  0.00           O
ATOM   7969  C1  POPEv 180      47.039  36.609  94.728  1.00  0.00           C
ATOM   7972  C2  POPEv 180      46.839  36.219  93.259  1.00  0.00           C
ATOM   7974  O21 POPEv 180      45.429  36.019  93.089  1.00  0.00           O
ATOM   7975  C21 POPEv 180      44.689  37.059  92.739  1.00  0.00           C
ATOM   7976  O22 POPEv 180      43.599  37.309  93.229  1.00  0.00           O
ATOM   7977  C22 POPEv 180      45.299  37.869  91.598  1.00  0.00           C
ATOM   7980  C3  POPEv 180      47.539  34.919  92.868  1.00  0.00           C
ATOM   7983  O31 POPEv 180      47.139  34.519  91.539  1.00  0.00           O
ATOM   7984  C31 POPEv 180      47.739  35.219  90.589  1.00  0.00           C
ATOM   7985  O32 POPEv 180      48.649  36.019  90.748  1.00  0.00           O
ATOM   7986  C32 POPEv 180      46.979  34.979  89.288  1.00  0.00           C
ATOM   7989  C23 POPEv 180      44.209  38.619  90.838  1.00  0.00           C
ATOM   7992  C24 POPEv 180      44.669  39.229  89.518  1.00  0.00           C
ATOM   7995  C25 POPEv 180      43.759  40.419  89.199  1.00  0.00           C
ATOM   7998  C26 POPEv 180      44.059  41.169  87.898  1.00  0.00           C
ATOM   8001  C27 POPEv 180      43.289  42.509  87.909  1.00  0.00           C
ATOM   8004  C28 POPEv 180      43.139  43.209  86.549  1.00  0.00           C
ATOM   8007  C29 POPEv 180      44.469  43.619  85.978  1.00  0.00           C
ATOM   8009 0C21 POPEv 180      44.719  44.119  84.759  1.00  0.00           C
ATOM   8011 1C21 POPEv 180      43.709  44.379  83.668  1.00  0.00           C
ATOM   8014 2C21 POPEv 180      44.309  44.189  82.269  1.00  0.00           C
ATOM   8017 3C21 POPEv 180      43.379  44.689  81.159  1.00  0.00           C
ATOM   8020 4C21 POPEv 180      43.989  44.549  79.749  1.00  0.00           C
ATOM   8023 5C21 POPEv 180      43.579  43.259  79.028  1.00  0.00           C
ATOM   8026 6C21 POPEv 180      42.159  43.319  78.468  1.00  0.00           C
ATOM   8029 7C21 POPEv 180      41.779  42.079  77.649  1.00  0.00           C
ATOM   8032 8C21 POPEv 180      40.499  42.269  76.839  1.00  0.00           C
ATOM   8036  C33 POPEv 180      47.249  36.059  88.218  1.00  0.00           C
ATOM   8039  C34 POPEv 180      46.839  35.579  86.828  1.00  0.00           C
ATOM   8042  C35 POPEv 180      47.319  36.519  85.718  1.00  0.00           C
ATOM   8045  C36 POPEv 180      46.559  37.839  85.698  1.00  0.00           C
ATOM   8048  C37 POPEv 180      46.829  38.629  84.409  1.00  0.00           C
ATOM   8051  C38 POPEv 180      45.909  39.839  84.229  1.00  0.00           C
ATOM   8054  C39 POPEv 180      44.429  39.449  84.068  1.00  0.00           C
ATOM   8057 0C31 POPEv 180      43.619  40.579  83.428  1.00  0.00           C
ATOM   8060 1C31 POPEv 180      42.169  40.179  83.138  1.00  0.00           C
ATOM   8063 2C31 POPEv 180      41.379  41.319  82.498  1.00  0.00           C
ATOM   8066 3C31 POPEv 180      39.969  40.889  82.119  1.00  0.00           C
ATOM   8069 4C31 POPEv 180      39.149  42.019  81.498  1.00  0.00           C
ATOM   8072 5C31 POPEv 180      37.759  41.549  81.089  1.00  0.00           C
ATOM   8075 6C31 POPEv 180      36.959  42.639  80.379  1.00  0.00           C
ATOM   8079  NH3 POPEw 181      27.069  70.719  92.208  1.00  0.00           N
ATOM   8083  C12 POPEw 181      25.759  70.059  91.919  1.00  0.00           C
ATOM   8086  C11 POPEw 181      25.469  70.139  90.418  1.00  0.00           C
ATOM   8089  P   POPEw 181      24.329  68.759  88.548  1.00  0.00           P
ATOM   8090  O13 POPEw 181      22.859  68.839  88.379  1.00  0.00           O
ATOM   8091  O14 POPEw 181      25.179  69.639  87.708  1.00  0.00           O
ATOM   8092  O11 POPEw 181      24.839  67.249  88.458  1.00  0.00           O
ATOM   8093  O12 POPEw 181      24.629  69.049  90.068  1.00  0.00           O
ATOM   8094  C1  POPEw 181      25.069  66.589  87.218  1.00  0.00           C
ATOM   8097  C2  POPEw 181      26.389  67.059  86.518  1.00  0.00           C
ATOM   8099  O21 POPEw 181      26.689  66.259  85.368  1.00  0.00           O
ATOM   8100  C21 POPEw 181      25.979  66.589  84.319  1.00  0.00           C
ATOM   8101  O22 POPEw 181      24.919  67.189  84.319  1.00  0.00           O
ATOM   8102  C22 POPEw 181      26.769  66.219  83.069  1.00  0.00           C
ATOM   8105  C3  POPEw 181      27.619  67.019  87.448  1.00  0.00           C
ATOM   8108  O31 POPEw 181      28.799  67.529  86.758  1.00  0.00           O
ATOM   8109  C31 POPEw 181      29.859  66.739  86.689  1.00  0.00           C
ATOM   8110  O32 POPEw 181      30.009  65.699  87.308  1.00  0.00           O
ATOM   8111  C32 POPEw 181      30.809  67.209  85.589  1.00  0.00           C
ATOM   8114  C23 POPEw 181      27.059  64.709  82.939  1.00  0.00           C
ATOM   8117  C24 POPEw 181      28.179  64.439  81.919  1.00  0.00           C
ATOM   8120  C25 POPEw 181      27.919  64.979  80.508  1.00  0.00           C
ATOM   8123  C26 POPEw 181      26.749  64.329  79.749  1.00  0.00           C
ATOM   8126  C27 POPEw 181      26.359  65.209  78.558  1.00  0.00           C
ATOM   8129  C28 POPEw 181      25.089  64.759  77.818  1.00  0.00           C
ATOM   8132  C29 POPEw 181      25.009  65.549  76.539  1.00  0.00           C
ATOM   8134 0C21 POPEw 181      25.179  65.019  75.318  1.00  0.00           C
ATOM   8136 1C21 POPEw 181      25.279  65.829  74.048  1.00  0.00           C
ATOM   8139 2C21 POPEw 181      26.279  67.009  74.148  1.00  0.00           C
ATOM   8142 3C21 POPEw 181      26.609  67.589  72.759  1.00  0.00           C
ATOM   8145 4C21 POPEw 181      27.489  68.849  72.798  1.00  0.00           C
ATOM   8148 5C21 POPEw 181      28.789  68.689  73.589  1.00  0.00           C
ATOM   8151 6C21 POPEw 181      29.989  69.419  72.979  1.00  0.00           C
ATOM   8154 7C21 POPEw 181      31.299  69.089  73.688  1.00  0.00           C
ATOM   8157 8C21 POPEw 181      32.549  69.629  72.979  1.00  0.00           C
ATOM   8161  C33 POPEw 181      31.309  65.989  84.778  1.00  0.00           C
ATOM   8164  C34 POPEw 181      32.359  66.279  83.698  1.00  0.00           C
ATOM   8167  C35 POPEw 181      31.749  67.009  82.508  1.00  0.00           C
ATOM   8170  C36 POPEw 181      32.689  67.259  81.318  1.00  0.00           C
ATOM   8173  C37 POPEw 181      32.639  68.719  80.828  1.00  0.00           C
ATOM   8176  C38 POPEw 181      33.219  68.879  79.409  1.00  0.00           C
ATOM   8179  C39 POPEw 181      33.259  70.349  78.948  1.00  0.00           C
ATOM   8182 0C31 POPEw 181      33.779  70.499  77.508  1.00  0.00           C
ATOM   8185 1C31 POPEw 181      35.309  70.479  77.418  1.00  0.00           C
ATOM   8188 2C31 POPEw 181      35.819  70.209  75.999  1.00  0.00           C
ATOM   8191 3C31 POPEw 181      35.819  68.709  75.669  1.00  0.00           C
ATOM   8194 4C31 POPEw 181      36.189  68.409  74.208  1.00  0.00           C
ATOM   8197 5C31 POPEw 181      36.299  66.899  73.978  1.00  0.00           C
ATOM   8200 6C31 POPEw 181      36.709  66.509  72.558  1.00  0.00           C
ATOM   8204  NH3 POPEx 182      81.269  57.369  92.698  1.00  0.00           N
ATOM   8208  C12 POPEx 182      80.619  56.029  92.818  1.00  0.00           C
ATOM   8211  C11 POPEx 182      79.469  56.119  93.828  1.00  0.00           C
ATOM   8214  P   POPEx 182      78.379  53.809  93.248  1.00  0.00           P
ATOM   8215  O13 POPEx 182      79.489  53.089  92.578  1.00  0.00           O
ATOM   8216  O14 POPEx 182      77.319  53.039  93.919  1.00  0.00           O
ATOM   8217  O11 POPEx 182      77.679  54.809  92.228  1.00  0.00           O
ATOM   8218  O12 POPEx 182      79.069  54.819  94.238  1.00  0.00           O
ATOM   8219  C1  POPEx 182      77.659  54.459  90.849  1.00  0.00           C
ATOM   8222  C2  POPEx 182      76.419  54.999  90.099  1.00  0.00           C
ATOM   8224  O21 POPEx 182      76.729  55.289  88.718  1.00  0.00           O
ATOM   8225  C21 POPEx 182      77.229  56.449  88.369  1.00  0.00           C
ATOM   8226  O22 POPEx 182      77.899  57.199  89.068  1.00  0.00           O
ATOM   8227  C22 POPEx 182      76.759  56.749  86.939  1.00  0.00           C
ATOM   8230  C3  POPEx 182      75.679  56.169  90.828  1.00  0.00           C
ATOM   8233  O31 POPEx 182      74.709  56.839  89.979  1.00  0.00           O
ATOM   8234  C31 POPEx 182      73.699  56.079  89.578  1.00  0.00           C
ATOM   8235  O32 POPEx 182      73.429  54.959  89.968  1.00  0.00           O
ATOM   8236  C32 POPEx 182      72.909  56.849  88.519  1.00  0.00           C
ATOM   8239  C23 POPEx 182      76.429  58.249  86.778  1.00  0.00           C
ATOM   8242  C24 POPEx 182      75.319  58.539  85.748  1.00  0.00           C
ATOM   8245  C25 POPEx 182      75.609  58.069  84.319  1.00  0.00           C
ATOM   8248  C26 POPEx 182      76.099  59.189  83.379  1.00  0.00           C
ATOM   8251  C27 POPEx 182      76.089  58.729  81.919  1.00  0.00           C
ATOM   8254  C28 POPEx 182      76.609  59.769  80.908  1.00  0.00           C
ATOM   8257  C29 POPEx 182      75.809  61.049  80.858  1.00  0.00           C
ATOM   8259 0C21 POPEx 182      75.079  61.519  79.828  1.00  0.00           C
ATOM   8261 1C21 POPEx 182      74.809  60.839  78.509  1.00  0.00           C
ATOM   8264 2C21 POPEx 182      73.479  61.329  77.888  1.00  0.00           C
ATOM   8267 3C21 POPEx 182      73.579  62.719  77.228  1.00  0.00           C
ATOM   8270 4C21 POPEx 182      72.209  63.319  76.848  1.00  0.00           C
ATOM   8273 5C21 POPEx 182      71.479  62.599  75.698  1.00  0.00           C
ATOM   8276 6C21 POPEx 182      70.099  63.199  75.388  1.00  0.00           C
ATOM   8279 7C21 POPEx 182      69.429  62.489  74.188  1.00  0.00           C
ATOM   8282 8C21 POPEx 182      67.929  62.749  74.028  1.00  0.00           C
ATOM   8286  C33 POPEx 182      72.489  55.969  87.319  1.00  0.00           C
ATOM   8289  C34 POPEx 182      71.679  56.769  86.288  1.00  0.00           C
ATOM   8292  C35 POPEx 182      70.849  55.899  85.339  1.00  0.00           C
ATOM   8295  C36 POPEx 182      71.679  55.039  84.378  1.00  0.00           C
ATOM   8298  C37 POPEx 182      70.779  54.359  83.338  1.00  0.00           C
ATOM   8301  C38 POPEx 182      71.519  53.869  82.088  1.00  0.00           C
ATOM   8304  C39 POPEx 182      70.559  53.659  80.908  1.00  0.00           C
ATOM   8307 0C31 POPEx 182      69.629  52.449  81.089  1.00  0.00           C
ATOM   8310 1C31 POPEx 182      68.489  52.399  80.058  1.00  0.00           C
ATOM   8313 2C31 POPEx 182      67.759  51.049  80.068  1.00  0.00           C
ATOM   8316 3C31 POPEx 182      68.319  50.009  79.089  1.00  0.00           C
ATOM   8319 4C31 POPEx 182      68.209  50.389  77.599  1.00  0.00           C
ATOM   8322 5C31 POPEx 182      68.859  49.319  76.708  1.00  0.00           C
ATOM   8325 6C31 POPEx 182      69.009  49.679  75.228  1.00  0.00           C
ATOM   8329  NH3 POPEy 183      12.269  66.979  91.308  1.00  0.00           N
ATOM   8333  C12 POPEy 183      10.779  67.139  91.399  1.00  0.00           C
ATOM   8336  C11 POPEy 183      10.289  68.179  92.428  1.00  0.00           C
ATOM   8339  P   POPEy 183       8.059  69.209  91.549  1.00  0.00           P
ATOM   8340  O13 POPEy 183       6.619  68.999  91.808  1.00  0.00           O
ATOM   8341  O14 POPEy 183       8.579  70.589  91.689  1.00  0.00           O
ATOM   8342  O11 POPEy 183       8.469  68.629  90.149  1.00  0.00           O
ATOM   8343  O12 POPEy 183       8.869  68.209  92.459  1.00  0.00           O
ATOM   8344  C1  POPEy 183       7.519  68.259  89.148  1.00  0.00           C
ATOM   8347  C2  POPEy 183       8.219  67.479  87.998  1.00  0.00           C
ATOM   8349  O21 POPEy 183       7.249  67.289  86.968  1.00  0.00           O
ATOM   8350  C21 POPEy 183       7.759  66.899  85.799  1.00  0.00           C
ATOM   8351  O22 POPEy 183       8.889  67.119  85.398  1.00  0.00           O
ATOM   8352  C22 POPEy 183       6.719  66.019  85.108  1.00  0.00           C
ATOM   8355  C3  POPEy 183       8.779  66.099  88.458  1.00  0.00           C
ATOM   8358  O31 POPEy 183       9.659  65.539  87.468  1.00  0.00           O
ATOM   8359  C31 POPEy 183      10.969  65.779  87.588  1.00  0.00           C
ATOM   8360  O32 POPEy 183      11.529  66.159  88.608  1.00  0.00           O
ATOM   8361  C32 POPEy 183      11.629  65.449  86.248  1.00  0.00           C
ATOM   8364  C23 POPEy 183       7.339  65.159  83.998  1.00  0.00           C
ATOM   8367  C24 POPEy 183       6.379  64.059  83.528  1.00  0.00           C
ATOM   8370  C25 POPEy 183       6.939  63.179  82.398  1.00  0.00           C
ATOM   8373  C26 POPEy 183       8.399  62.769  82.608  1.00  0.00           C
ATOM   8376  C27 POPEy 183       8.869  61.679  81.638  1.00  0.00           C
ATOM   8379  C28 POPEy 183      10.399  61.519  81.589  1.00  0.00           C
ATOM   8382  C29 POPEy 183      11.069  62.609  80.779  1.00  0.00           C
ATOM   8384 0C21 POPEy 183      11.879  62.439  79.708  1.00  0.00           C
ATOM   8386 1C21 POPEy 183      12.279  61.129  79.078  1.00  0.00           C
ATOM   8389 2C21 POPEy 183      12.349  61.169  77.538  1.00  0.00           C
ATOM   8392 3C21 POPEy 183      13.489  62.029  76.968  1.00  0.00           C
ATOM   8395 4C21 POPEy 183      13.459  62.019  75.438  1.00  0.00           C
ATOM   8398 5C21 POPEy 183      14.049  63.269  74.769  1.00  0.00           C
ATOM   8401 6C21 POPEy 183      13.909  63.169  73.239  1.00  0.00           C
ATOM   8404 7C21 POPEy 183      14.589  64.309  72.479  1.00  0.00           C
ATOM   8407 8C21 POPEy 183      14.429  64.169  70.958  1.00  0.00           C
ATOM   8411  C33 POPEy 183      13.109  65.029  86.338  1.00  0.00           C
ATOM   8414  C34 POPEy 183      13.459  63.829  85.429  1.00  0.00           C
ATOM   8417  C35 POPEy 183      13.559  64.139  83.939  1.00  0.00           C
ATOM   8420  C36 POPEy 183      14.649  63.279  83.259  1.00  0.00           C
ATOM   8423  C37 POPEy 183      14.899  63.689  81.808  1.00  0.00           C
ATOM   8426  C38 POPEy 183      16.049  62.919  81.148  1.00  0.00           C
ATOM   8429  C39 POPEy 183      16.099  63.109  79.629  1.00  0.00           C
ATOM   8432 0C31 POPEy 183      16.139  64.589  79.199  1.00  0.00           C
ATOM   8435 1C31 POPEy 183      16.139  64.779  77.678  1.00  0.00           C
ATOM   8438 2C31 POPEy 183      16.279  66.259  77.298  1.00  0.00           C
ATOM   8441 3C31 POPEy 183      16.009  66.509  75.809  1.00  0.00           C
ATOM   8444 4C31 POPEy 183      16.149  67.989  75.438  1.00  0.00           C
ATOM   8447 5C31 POPEy 183      16.199  68.199  73.919  1.00  0.00           C
ATOM   8450 6C31 POPEy 183      16.189  69.669  73.499  1.00  0.00           C
ATOM   8454  NH3 POPEz 184      -2.659  63.889  91.878  1.00  0.00           N
ATOM   8458  C12 POPEz 184      -1.849  64.189  93.119  1.00  0.00           C
ATOM   8461  C11 POPEz 184      -0.481  63.529  92.979  1.00  0.00           C
ATOM   8464  P   POPEz 184       0.429  61.119  92.519  1.00  0.00           P
ATOM   8465  O13 POPEz 184       1.069  60.959  93.838  1.00  0.00           O
ATOM   8466  O14 POPEz 184      -0.131  59.919  91.858  1.00  0.00           O
ATOM   8467  O11 POPEz 184       1.469  61.819  91.528  1.00  0.00           O
ATOM   8468  O12 POPEz 184      -0.721  62.179  92.638  1.00  0.00           O
ATOM   8469  C1  POPEz 184       1.039  62.159  90.208  1.00  0.00           C
ATOM   8472  C2  POPEz 184       1.869  63.349  89.648  1.00  0.00           C
ATOM   8474  O21 POPEz 184       1.319  63.679  88.358  1.00  0.00           O
ATOM   8475  C21 POPEz 184       1.669  64.899  87.949  1.00  0.00           C
ATOM   8476  O22 POPEz 184       2.389  65.669  88.558  1.00  0.00           O
ATOM   8477  C22 POPEz 184       0.979  65.249  86.638  1.00  0.00           C
ATOM   8480  C3  POPEz 184       3.389  63.059  89.568  1.00  0.00           C
ATOM   8483  O31 POPEz 184       3.669  61.949  88.688  1.00  0.00           O
ATOM   8484  C31 POPEz 184       3.909  62.219  87.409  1.00  0.00           C
ATOM   8485  O32 POPEz 184       4.059  63.329  86.928  1.00  0.00           O
ATOM   8486  C32 POPEz 184       3.969  60.889  86.679  1.00  0.00           C
ATOM   8489  C23 POPEz 184       1.579  64.459  85.458  1.00  0.00           C
ATOM   8492  C24 POPEz 184       0.869  64.749  84.129  1.00  0.00           C
ATOM   8495  C25 POPEz 184       1.509  63.989  82.958  1.00  0.00           C
ATOM   8498  C26 POPEz 184       0.719  64.149  81.659  1.00  0.00           C
ATOM   8501  C27 POPEz 184       1.369  63.449  80.468  1.00  0.00           C
ATOM   8504  C28 POPEz 184       1.009  64.129  79.129  1.00  0.00           C
ATOM   8507  C29 POPEz 184       1.589  63.419  77.929  1.00  0.00           C
ATOM   8509 0C21 POPEz 184       1.979  63.989  76.769  1.00  0.00           C
ATOM   8511 1C21 POPEz 184       1.909  65.459  76.419  1.00  0.00           C
ATOM   8514 2C21 POPEz 184       3.259  66.049  75.978  1.00  0.00           C
ATOM   8517 3C21 POPEz 184       3.719  65.629  74.578  1.00  0.00           C
ATOM   8520 4C21 POPEz 184       4.769  66.589  73.998  1.00  0.00           C
ATOM   8523 5C21 POPEz 184       5.089  66.339  72.518  1.00  0.00           C
ATOM   8526 6C21 POPEz 184       5.969  67.439  71.919  1.00  0.00           C
ATOM   8529 7C21 POPEz 184       5.819  67.559  70.398  1.00  0.00           C
ATOM   8532 8C21 POPEz 184       6.689  68.669  69.798  1.00  0.00           C
ATOM   8536  C33 POPEz 184       3.769  60.929  85.149  1.00  0.00           C
ATOM   8539  C34 POPEz 184       3.649  59.489  84.629  1.00  0.00           C
ATOM   8542  C35 POPEz 184       3.849  59.329  83.108  1.00  0.00           C
ATOM   8545  C36 POPEz 184       4.059  57.849  82.748  1.00  0.00           C
ATOM   8548  C37 POPEz 184       4.609  57.629  81.338  1.00  0.00           C
ATOM   8551  C38 POPEz 184       5.579  56.439  81.308  1.00  0.00           C
ATOM   8554  C39 POPEz 184       6.329  56.269  79.979  1.00  0.00           C
ATOM   8557 0C31 POPEz 184       7.329  57.399  79.708  1.00  0.00           C
ATOM   8560 1C31 POPEz 184       7.889  57.319  78.288  1.00  0.00           C
ATOM   8563 2C31 POPEz 184       8.669  58.569  77.888  1.00  0.00           C
ATOM   8566 3C31 POPEz 184       8.579  58.809  76.378  1.00  0.00           C
ATOM   8569 4C31 POPEz 184       9.359  60.049  75.939  1.00  0.00           C
ATOM   8572 5C31 POPEz 184       9.059  60.419  74.489  1.00  0.00           C
ATOM   8575 6C31 POPEz 184       9.769  61.689  74.009  1.00  0.00           C
ATOM   8579  NH3 POPE0 185     105.419 113.279  43.948  1.00  0.00           N
ATOM   8583  C12 POPE0 185     104.159 112.659  44.478  1.00  0.00           C
ATOM   8586  C11 POPE0 185     103.869 111.339  43.759  1.00  0.00           C
ATOM   8589  P   POPE0 185     102.089 109.389  44.108  1.00  0.00           P
ATOM   8590  O13 POPE0 185     100.889 109.329  44.958  1.00  0.00           O
ATOM   8591  O14 POPE0 185     101.869 109.309  42.668  1.00  0.00           O
ATOM   8592  O11 POPE0 185     103.039 108.169  44.459  1.00  0.00           O
ATOM   8593  O12 POPE0 185     102.869 110.689  44.498  1.00  0.00           O
ATOM   8594  C1  POPE0 185     103.909 108.179  45.588  1.00  0.00           C
ATOM   8597  C2  POPE0 185     103.129 108.099  46.918  1.00  0.00           C
ATOM   8599  O21 POPE0 185     103.999 108.259  48.048  1.00  0.00           O
ATOM   8600  C21 POPE0 185     105.029 107.459  48.238  1.00  0.00           C
ATOM   8601  O22 POPE0 185     105.389 106.529  47.538  1.00  0.00           O
ATOM   8602  C22 POPE0 185     105.709 107.919  49.519  1.00  0.00           C
ATOM   8605  C3  POPE0 185     102.169 106.869  47.019  1.00  0.00           C
ATOM   8608  O31 POPE0 185     101.279 106.979  48.158  1.00  0.00           O
ATOM   8609  C31 POPE0 185     101.789 106.519  49.269  1.00  0.00           C
ATOM   8610  O32 POPE0 185     102.879 105.969  49.368  1.00  0.00           O
ATOM   8611  C32 POPE0 185     100.919 106.819  50.488  1.00  0.00           C
ATOM   8614  C23 POPE0 185     106.349 106.799  50.338  1.00  0.00           C
ATOM   8617  C24 POPE0 185     107.049 107.379  51.578  1.00  0.00           C
ATOM   8620  C25 POPE0 185     106.089 107.949  52.638  1.00  0.00           C
ATOM   8623  C26 POPE0 185     106.839 108.279  53.939  1.00  0.00           C
ATOM   8626  C27 POPE0 185     105.899 108.699  55.088  1.00  0.00           C
ATOM   8629  C28 POPE0 185     106.609 108.839  56.448  1.00  0.00           C
ATOM   8632  C29 POPE0 185     107.659 109.919  56.478  1.00  0.00           C
ATOM   8634 0C21 POPE0 185     108.509 110.129  57.498  1.00  0.00           C
ATOM   8636 1C21 POPE0 185     108.519 109.349  58.788  1.00  0.00           C
ATOM   8639 2C21 POPE0 185     109.779 109.619  59.638  1.00  0.00           C
ATOM   8642 3C21 POPE0 185     109.639 109.089  61.078  1.00  0.00           C
ATOM   8645 4C21 POPE0 185     110.629 109.749  62.049  1.00  0.00           C
ATOM   8648 5C21 POPE0 185     110.409 109.319  63.498  1.00  0.00           C
ATOM   8651 6C21 POPE0 185     111.209 110.169  64.498  1.00  0.00           C
ATOM   8654 7C21 POPE0 185     111.119 109.649  65.928  1.00  0.00           C
ATOM   8657 8C21 POPE0 185     111.699 110.609  66.959  1.00  0.00           C
ATOM   8661  C33 POPE0 185     101.839 107.469  51.548  1.00  0.00           C
ATOM   8664  C34 POPE0 185     101.139 107.899  52.848  1.00  0.00           C
ATOM   8667  C35 POPE0 185     101.879 107.359  54.078  1.00  0.00           C
ATOM   8670  C36 POPE0 185     101.209 107.709  55.418  1.00  0.00           C
ATOM   8673  C37 POPE0 185     101.649 106.779  56.559  1.00  0.00           C
ATOM   8676  C38 POPE0 185     102.729 107.339  57.479  1.00  0.00           C
ATOM   8679  C39 POPE0 185     102.179 108.039  58.738  1.00  0.00           C
ATOM   8682 0C31 POPE0 185     103.219 108.019  59.878  1.00  0.00           C
ATOM   8685 1C31 POPE0 185     102.909 108.969  61.049  1.00  0.00           C
ATOM   8688 2C31 POPE0 185     104.119 109.139  61.988  1.00  0.00           C
ATOM   8691 3C31 POPE0 185     104.479 107.889  62.819  1.00  0.00           C
ATOM   8694 4C31 POPE0 185     105.889 107.969  63.418  1.00  0.00           C
ATOM   8697 5C31 POPE0 185     106.279 106.699  64.199  1.00  0.00           C
ATOM   8700 6C31 POPE0 185     107.709 106.739  64.738  1.00  0.00           C
ATOM   8704  NH3 POPE1 186     102.029   1.069  44.538  1.00  0.00           N
ATOM   8708  C12 POPE1 186     101.559   2.489  44.288  1.00  0.00           C
ATOM   8711  C11 POPE1 186     100.019   2.569  44.269  1.00  0.00           C
ATOM   8714  P   POPE1 186      97.989   4.099  44.818  1.00  0.00           P
ATOM   8715  O13 POPE1 186      97.689   5.549  44.869  1.00  0.00           O
ATOM   8716  O14 POPE1 186      97.119   3.239  43.999  1.00  0.00           O
ATOM   8717  O11 POPE1 186      98.019   3.579  46.328  1.00  0.00           O
ATOM   8718  O12 POPE1 186      99.539   3.909  44.398  1.00  0.00           O
ATOM   8719  C1  POPE1 186      98.799   4.349  47.268  1.00  0.00           C
ATOM   8722  C2  POPE1 186      98.609   3.829  48.718  1.00  0.00           C
ATOM   8724  O21 POPE1 186      99.259   4.659  49.718  1.00  0.00           O
ATOM   8725  C21 POPE1 186     100.569   4.859  49.689  1.00  0.00           C
ATOM   8726  O22 POPE1 186     101.349   4.489  48.818  1.00  0.00           O
ATOM   8727  C22 POPE1 186     100.949   5.699  50.928  1.00  0.00           C
ATOM   8730  C3  POPE1 186      98.959   2.329  48.878  1.00  0.00           C
ATOM   8733  O31 POPE1 186      98.349   1.819  50.088  1.00  0.00           O
ATOM   8734  C31 POPE1 186      99.109   1.109  50.888  1.00  0.00           C
ATOM   8735  O32 POPE1 186     100.289   0.859  50.709  1.00  0.00           O
ATOM   8736  C32 POPE1 186      98.319   0.709  52.128  1.00  0.00           C
ATOM   8739  C23 POPE1 186     102.479   5.779  51.178  1.00  0.00           C
ATOM   8742  C24 POPE1 186     102.909   6.729  52.308  1.00  0.00           C
ATOM   8745  C25 POPE1 186     102.559   6.259  53.738  1.00  0.00           C
ATOM   8748  C26 POPE1 186     103.519   6.779  54.828  1.00  0.00           C
ATOM   8751  C27 POPE1 186     103.069   6.389  56.248  1.00  0.00           C
ATOM   8754  C28 POPE1 186     104.059   6.749  57.378  1.00  0.00           C
ATOM   8757  C29 POPE1 186     105.319   5.919  57.388  1.00  0.00           C
ATOM   8759 0C21 POPE1 186     106.409   6.089  58.148  1.00  0.00           C
ATOM   8761 1C21 POPE1 186     106.669   7.169  59.168  1.00  0.00           C
ATOM   8764 2C21 POPE1 186     106.539   6.649  60.608  1.00  0.00           C
ATOM   8767 3C21 POPE1 186     107.099   7.629  61.648  1.00  0.00           C
ATOM   8770 4C21 POPE1 186     107.039   7.079  63.078  1.00  0.00           C
ATOM   8773 5C21 POPE1 186     105.639   7.119  63.698  1.00  0.00           C
ATOM   8776 6C21 POPE1 186     105.279   8.489  64.288  1.00  0.00           C
ATOM   8779 7C21 POPE1 186     103.829   8.539  64.788  1.00  0.00           C
ATOM   8782 8C21 POPE1 186     103.629   9.629  65.839  1.00  0.00           C
ATOM   8786  C33 POPE1 186      98.999   1.199  53.439  1.00  0.00           C
ATOM   8789  C34 POPE1 186      97.969   1.519  54.538  1.00  0.00           C
ATOM   8792  C35 POPE1 186      98.489   2.489  55.618  1.00  0.00           C
ATOM   8795  C36 POPE1 186      98.939   1.779  56.909  1.00  0.00           C
ATOM   8798  C37 POPE1 186      99.429   2.709  58.029  1.00  0.00           C
ATOM   8801  C38 POPE1 186     100.769   3.379  57.728  1.00  0.00           C
ATOM   8804  C39 POPE1 186     101.389   4.149  58.908  1.00  0.00           C
ATOM   8807 0C31 POPE1 186     101.799   3.249  60.088  1.00  0.00           C
ATOM   8810 1C31 POPE1 186     102.609   4.019  61.148  1.00  0.00           C
ATOM   8813 2C31 POPE1 186     102.949   3.159  62.369  1.00  0.00           C
ATOM   8816 3C31 POPE1 186     103.829   3.899  63.388  1.00  0.00           C
ATOM   8819 4C31 POPE1 186     103.899   3.179  64.738  1.00  0.00           C
ATOM   8822 5C31 POPE1 186     104.749   3.939  65.779  1.00  0.00           C
ATOM   8825 6C31 POPE1 186     104.659   3.359  67.189  1.00  0.00           C
ATOM   8829  NH3 POPE2 187      40.429  58.359  94.369  1.00  0.00           N
ATOM   8833  C12 POPE2 187      39.549  59.539  94.018  1.00  0.00           C
ATOM   8836  C11 POPE2 187      38.299  59.579  94.928  1.00  0.00           C
ATOM   8839  P   POPE2 187      35.839  60.399  95.019  1.00  0.00           P
ATOM   8840  O13 POPE2 187      35.199  61.729  94.868  1.00  0.00           O
ATOM   8841  O14 POPE2 187      35.939  59.859  96.409  1.00  0.00           O
ATOM   8842  O11 POPE2 187      35.049  59.379  94.089  1.00  0.00           O
ATOM   8843  O12 POPE2 187      37.289  60.419  94.369  1.00  0.00           O
ATOM   8844  C1  POPE2 187      34.329  59.899  92.939  1.00  0.00           C
ATOM   8847  C2  POPE2 187      35.239  60.109  91.689  1.00  0.00           C
ATOM   8849  O21 POPE2 187      34.479  60.429  90.508  1.00  0.00           O
ATOM   8850  C21 POPE2 187      33.849  61.579  90.398  1.00  0.00           C
ATOM   8851  O22 POPE2 187      33.759  62.449  91.258  1.00  0.00           O
ATOM   8852  C22 POPE2 187      33.249  61.689  88.989  1.00  0.00           C
ATOM   8855  C3  POPE2 187      36.049  58.819  91.369  1.00  0.00           C
ATOM   8858  O31 POPE2 187      36.859  58.999  90.189  1.00  0.00           O
ATOM   8859  C31 POPE2 187      36.379  58.449  89.068  1.00  0.00           C
ATOM   8860  O32 POPE2 187      35.419  57.709  88.968  1.00  0.00           O
ATOM   8861  C32 POPE2 187      37.219  58.989  87.909  1.00  0.00           C
ATOM   8864  C23 POPE2 187      33.859  62.869  88.178  1.00  0.00           C
ATOM   8867  C24 POPE2 187      33.309  63.019  86.748  1.00  0.00           C
ATOM   8870  C25 POPE2 187      33.589  61.839  85.799  1.00  0.00           C
ATOM   8873  C26 POPE2 187      34.619  62.139  84.689  1.00  0.00           C
ATOM   8876  C27 POPE2 187      34.769  60.939  83.738  1.00  0.00           C
ATOM   8879  C28 POPE2 187      35.709  61.179  82.538  1.00  0.00           C
ATOM   8882  C29 POPE2 187      35.729  59.939  81.679  1.00  0.00           C
ATOM   8884 0C21 POPE2 187      35.549  59.839  80.348  1.00  0.00           C
ATOM   8886 1C21 POPE2 187      35.349  60.959  79.358  1.00  0.00           C
ATOM   8889 2C21 POPE2 187      36.649  61.169  78.558  1.00  0.00           C
ATOM   8892 3C21 POPE2 187      36.509  62.159  77.398  1.00  0.00           C
ATOM   8895 4C21 POPE2 187      37.859  62.509  76.749  1.00  0.00           C
ATOM   8898 5C21 POPE2 187      38.699  61.289  76.349  1.00  0.00           C
ATOM   8901 6C21 POPE2 187      39.989  61.669  75.628  1.00  0.00           C
ATOM   8904 7C21 POPE2 187      40.829  60.459  75.219  1.00  0.00           C
ATOM   8907 8C21 POPE2 187      42.039  60.829  74.369  1.00  0.00           C
ATOM   8911  C33 POPE2 187      36.599  60.259  87.269  1.00  0.00           C
ATOM   8914  C34 POPE2 187      37.549  61.469  87.148  1.00  0.00           C
ATOM   8917  C35 POPE2 187      38.479  61.439  85.939  1.00  0.00           C
ATOM   8920  C36 POPE2 187      39.619  60.419  86.038  1.00  0.00           C
ATOM   8923  C37 POPE2 187      40.729  60.699  85.019  1.00  0.00           C
ATOM   8926  C38 POPE2 187      41.959  59.809  85.189  1.00  0.00           C
ATOM   8929  C39 POPE2 187      43.159  60.389  84.439  1.00  0.00           C
ATOM   8932 0C31 POPE2 187      44.369  59.459  84.319  1.00  0.00           C
ATOM   8935 1C31 POPE2 187      45.589  60.199  83.769  1.00  0.00           C
ATOM   8938 2C31 POPE2 187      46.719  59.279  83.309  1.00  0.00           C
ATOM   8941 3C31 POPE2 187      48.019  60.039  83.038  1.00  0.00           C
ATOM   8944 4C31 POPE2 187      47.959  61.049  81.888  1.00  0.00           C
ATOM   8947 5C31 POPE2 187      49.329  61.659  81.559  1.00  0.00           C
ATOM   8950 6C31 POPE2 187      49.299  62.549  80.309  1.00  0.00           C
ATOM   8954  NH3 POPE3 188     104.239  25.089  90.759  1.00  0.00           N
ATOM   8958  C12 POPE3 188     104.099  26.589  90.918  1.00  0.00           C
ATOM   8961  C11 POPE3 188     104.929  27.379  89.898  1.00  0.00           C
ATOM   8964  P   POPE3 188     105.979  29.789  90.038  1.00  0.00           P
ATOM   8965  O13 POPE3 188     105.889  30.759  91.139  1.00  0.00           O
ATOM   8966  O14 POPE3 188     107.249  29.759  89.278  1.00  0.00           O
ATOM   8967  O11 POPE3 188     104.789  30.119  89.059  1.00  0.00           O
ATOM   8968  O12 POPE3 188     105.699  28.339  90.578  1.00  0.00           O
ATOM   8969  C1  POPE3 188     104.969  31.199  88.148  1.00  0.00           C
ATOM   8972  C2  POPE3 188     105.409  30.689  86.758  1.00  0.00           C
ATOM   8974  O21 POPE3 188     105.369  31.819  85.858  1.00  0.00           O
ATOM   8975  C21 POPE3 188     106.179  31.769  84.808  1.00  0.00           C
ATOM   8976  O22 POPE3 188     106.909  30.829  84.518  1.00  0.00           O
ATOM   8977  C22 POPE3 188     106.119  33.099  84.078  1.00  0.00           C
ATOM   8980  C3  POPE3 188     104.449  29.539  86.349  1.00  0.00           C
ATOM   8983  O31 POPE3 188     104.709  29.019  85.029  1.00  0.00           O
ATOM   8984  C31 POPE3 188     103.929  29.469  84.078  1.00  0.00           C
ATOM   8985  O32 POPE3 188     103.059  30.319  84.189  1.00  0.00           O
ATOM   8986  C32 POPE3 188     104.369  28.789  82.789  1.00  0.00           C
ATOM   8989  C23 POPE3 188     105.089  33.179  82.918  1.00  0.00           C
ATOM   8992  C24 POPE3 188     104.629  34.619  82.628  1.00  0.00           C
ATOM   8995  C25 POPE3 188     105.739  35.689  82.538  1.00  0.00           C
ATOM   8998  C26 POPE3 188     106.539  35.679  81.229  1.00  0.00           C
ATOM   9001  C27 POPE3 188     105.949  36.639  80.189  1.00  0.00           C
ATOM   9004  C28 POPE3 188     106.759  36.689  78.878  1.00  0.00           C
ATOM   9007  C29 POPE3 188     106.079  37.639  77.929  1.00  0.00           C
ATOM   9009 0C21 POPE3 188     106.579  38.759  77.389  1.00  0.00           C
ATOM   9011 1C21 POPE3 188     107.979  39.299  77.549  1.00  0.00           C
ATOM   9014 2C21 POPE3 188     108.579  39.689  76.188  1.00  0.00           C
ATOM   9017 3C21 POPE3 188     108.859  38.479  75.278  1.00  0.00           C
ATOM   9020 4C21 POPE3 188     109.239  38.899  73.849  1.00  0.00           C
ATOM   9023 5C21 POPE3 188     110.569  39.659  73.748  1.00  0.00           C
ATOM   9026 6C21 POPE3 188     110.659  40.549  72.508  1.00  0.00           C
ATOM   9029 7C21 POPE3 188     111.929  41.399  72.498  1.00  0.00           C
ATOM   9032 8C21 POPE3 188     112.139  42.159  71.178  1.00  0.00           C
ATOM   9036  C33 POPE3 188     103.449  29.069  81.589  1.00  0.00           C
ATOM   9039  C34 POPE3 188     104.009  28.439  80.309  1.00  0.00           C
ATOM   9042  C35 POPE3 188     103.189  28.759  79.068  1.00  0.00           C
ATOM   9045  C36 POPE3 188     104.069  28.689  77.818  1.00  0.00           C
ATOM   9048  C37 POPE3 188     103.279  28.919  76.528  1.00  0.00           C
ATOM   9051  C38 POPE3 188     104.209  28.969  75.298  1.00  0.00           C
ATOM   9054  C39 POPE3 188     103.449  29.229  73.998  1.00  0.00           C
ATOM   9057 0C31 POPE3 188     102.969  30.679  73.869  1.00  0.00           C
ATOM   9060 1C31 POPE3 188     101.779  30.819  72.909  1.00  0.00           C
ATOM   9063 2C31 POPE3 188     101.249  32.249  72.879  1.00  0.00           C
ATOM   9066 3C31 POPE3 188      99.989  32.379  72.009  1.00  0.00           C
ATOM   9069 4C31 POPE3 188      98.689  32.219  72.809  1.00  0.00           C
ATOM   9072 5C31 POPE3 188      97.449  32.379  71.909  1.00  0.00           C
ATOM   9075 6C31 POPE3 188      96.119  32.289  72.649  1.00  0.00           C
ATOM   9079  NH3 POPE4 189      22.429  18.309  90.569  1.00  0.00           N
ATOM   9083  C12 POPE4 189      21.569  18.329  91.788  1.00  0.00           C
ATOM   9086  C11 POPE4 189      22.009  17.179  92.718  1.00  0.00           C
ATOM   9089  P   POPE4 189      23.669  15.219  91.989  1.00  0.00           P
ATOM   9090  O13 POPE4 189      24.769  16.119  92.348  1.00  0.00           O
ATOM   9091  O14 POPE4 189      23.679  13.879  92.608  1.00  0.00           O
ATOM   9092  O11 POPE4 189      23.909  14.929  90.439  1.00  0.00           O
ATOM   9093  O12 POPE4 189      22.259  15.959  91.998  1.00  0.00           O
ATOM   9094  C1  POPE4 189      23.029  14.009  89.798  1.00  0.00           C
ATOM   9097  C2  POPE4 189      21.879  14.709  89.059  1.00  0.00           C
ATOM   9099  O21 POPE4 189      21.149  13.609  88.528  1.00  0.00           O
ATOM   9100  C21 POPE4 189      19.899  13.829  88.239  1.00  0.00           C
ATOM   9101  O22 POPE4 189      19.269  14.839  88.478  1.00  0.00           O
ATOM   9102  C22 POPE4 189      19.449  12.639  87.418  1.00  0.00           C
ATOM   9105  C3  POPE4 189      22.419  15.649  87.939  1.00  0.00           C
ATOM   9108  O31 POPE4 189      21.389  16.479  87.339  1.00  0.00           O
ATOM   9109  C31 POPE4 189      20.829  16.009  86.229  1.00  0.00           C
ATOM   9110  O32 POPE4 189      21.119  14.969  85.659  1.00  0.00           O
ATOM   9111  C32 POPE4 189      19.679  16.909  85.828  1.00  0.00           C
ATOM   9114  C23 POPE4 189      18.389  13.039  86.399  1.00  0.00           C
ATOM   9117  C24 POPE4 189      18.149  11.909  85.398  1.00  0.00           C
ATOM   9120  C25 POPE4 189      17.279  12.409  84.248  1.00  0.00           C
ATOM   9123  C26 POPE4 189      17.109  11.359  83.159  1.00  0.00           C
ATOM   9126  C27 POPE4 189      16.269  11.919  82.009  1.00  0.00           C
ATOM   9129  C28 POPE4 189      15.729  10.829  81.069  1.00  0.00           C
ATOM   9132  C29 POPE4 189      16.839  10.029  80.449  1.00  0.00           C
ATOM   9134 0C21 POPE4 189      16.919   9.629  79.168  1.00  0.00           C
ATOM   9136 1C21 POPE4 189      15.889   9.889  78.098  1.00  0.00           C
ATOM   9139 2C21 POPE4 189      16.169  11.189  77.319  1.00  0.00           C
ATOM   9142 3C21 POPE4 189      17.599  11.269  76.749  1.00  0.00           C
ATOM   9145 4C21 POPE4 189      17.659  11.459  75.228  1.00  0.00           C
ATOM   9148 5C21 POPE4 189      17.089  12.799  74.749  1.00  0.00           C
ATOM   9151 6C21 POPE4 189      17.839  13.319  73.519  1.00  0.00           C
ATOM   9154 7C21 POPE4 189      17.339  14.689  73.058  1.00  0.00           C
ATOM   9157 8C21 POPE4 189      18.189  15.269  71.928  1.00  0.00           C
ATOM   9161  C33 POPE4 189      19.329  16.659  84.348  1.00  0.00           C
ATOM   9164  C34 POPE4 189      18.189  17.549  83.858  1.00  0.00           C
ATOM   9167  C35 POPE4 189      18.359  17.949  82.389  1.00  0.00           C
ATOM   9170  C36 POPE4 189      18.649  16.769  81.448  1.00  0.00           C
ATOM   9173  C37 POPE4 189      18.509  17.199  79.979  1.00  0.00           C
ATOM   9176  C38 POPE4 189      18.969  16.139  78.978  1.00  0.00           C
ATOM   9179  C39 POPE4 189      20.479  16.219  78.688  1.00  0.00           C
ATOM   9182 0C31 POPE4 189      20.859  15.569  77.348  1.00  0.00           C
ATOM   9185 1C31 POPE4 189      22.099  16.199  76.699  1.00  0.00           C
ATOM   9188 2C31 POPE4 189      22.019  16.149  75.169  1.00  0.00           C
ATOM   9191 3C31 POPE4 189      22.969  17.119  74.459  1.00  0.00           C
ATOM   9194 4C31 POPE4 189      24.439  16.989  74.878  1.00  0.00           C
ATOM   9197 5C31 POPE4 189      25.399  17.629  73.878  1.00  0.00           C
ATOM   9200 6C31 POPE4 189      26.869  17.439  74.249  1.00  0.00           C
ATOM   9204  NH3 POPE5 190      25.599  57.119  96.258  1.00  0.00           N
ATOM   9208  C12 POPE5 190      25.639  58.239  95.248  1.00  0.00           C
ATOM   9211  C11 POPE5 190      27.039  58.849  95.038  1.00  0.00           C
ATOM   9214  P   POPE5 190      26.219  60.919  93.648  1.00  0.00           P
ATOM   9215  O13 POPE5 190      26.259  61.699  94.898  1.00  0.00           O
ATOM   9216  O14 POPE5 190      24.909  60.469  93.159  1.00  0.00           O
ATOM   9217  O11 POPE5 190      26.989  61.739  92.519  1.00  0.00           O
ATOM   9218  O12 POPE5 190      27.129  59.639  93.838  1.00  0.00           O
ATOM   9219  C1  POPE5 190      28.279  61.389  92.018  1.00  0.00           C
ATOM   9222  C2  POPE5 190      28.249  60.399  90.799  1.00  0.00           C
ATOM   9224  O21 POPE5 190      28.729  60.999  89.578  1.00  0.00           O
ATOM   9225  C21 POPE5 190      28.019  61.939  88.998  1.00  0.00           C
ATOM   9226  O22 POPE5 190      27.099  62.589  89.489  1.00  0.00           O
ATOM   9227  C22 POPE5 190      28.459  62.059  87.529  1.00  0.00           C
ATOM   9230  C3  POPE5 190      26.879  59.699  90.569  1.00  0.00           C
ATOM   9233  O31 POPE5 190      26.889  58.789  89.448  1.00  0.00           O
ATOM   9234  C31 POPE5 190      27.059  57.519  89.808  1.00  0.00           C
ATOM   9235  O32 POPE5 190      27.419  57.119  90.898  1.00  0.00           O
ATOM   9236  C32 POPE5 190      26.689  56.619  88.629  1.00  0.00           C
ATOM   9239  C23 POPE5 190      27.239  62.059  86.578  1.00  0.00           C
ATOM   9242  C24 POPE5 190      27.529  61.479  85.178  1.00  0.00           C
ATOM   9245  C25 POPE5 190      26.229  61.219  84.409  1.00  0.00           C
ATOM   9248  C26 POPE5 190      26.369  60.329  83.159  1.00  0.00           C
ATOM   9251  C27 POPE5 190      26.749  61.069  81.878  1.00  0.00           C
ATOM   9254  C28 POPE5 190      26.129  60.459  80.608  1.00  0.00           C
ATOM   9257  C29 POPE5 190      24.659  60.789  80.488  1.00  0.00           C
ATOM   9259 0C21 POPE5 190      23.909  60.719  79.369  1.00  0.00           C
ATOM   9261 1C21 POPE5 190      24.349  60.249  78.008  1.00  0.00           C
ATOM   9264 2C21 POPE5 190      23.329  59.289  77.348  1.00  0.00           C
ATOM   9267 3C21 POPE5 190      21.949  59.899  77.049  1.00  0.00           C
ATOM   9270 4C21 POPE5 190      21.959  61.089  76.069  1.00  0.00           C
ATOM   9273 5C21 POPE5 190      22.329  60.679  74.638  1.00  0.00           C
ATOM   9276 6C21 POPE5 190      22.219  61.829  73.628  1.00  0.00           C
ATOM   9279 7C21 POPE5 190      22.309  61.329  72.178  1.00  0.00           C
ATOM   9282 8C21 POPE5 190      22.199  62.449  71.139  1.00  0.00           C
ATOM   9286  C33 POPE5 190      27.559  56.909  87.389  1.00  0.00           C
ATOM   9289  C34 POPE5 190      27.049  56.189  86.139  1.00  0.00           C
ATOM   9292  C35 POPE5 190      27.839  56.589  84.889  1.00  0.00           C
ATOM   9295  C36 POPE5 190      29.129  55.789  84.718  1.00  0.00           C
ATOM   9298  C37 POPE5 190      28.909  54.459  83.978  1.00  0.00           C
ATOM   9301  C38 POPE5 190      30.209  53.669  83.788  1.00  0.00           C
ATOM   9304  C39 POPE5 190      30.649  53.539  82.319  1.00  0.00           C
ATOM   9307 0C31 POPE5 190      31.129  54.879  81.738  1.00  0.00           C
ATOM   9310 1C31 POPE5 190      31.659  54.749  80.298  1.00  0.00           C
ATOM   9313 2C31 POPE5 190      32.309  56.059  79.798  1.00  0.00           C
ATOM   9316 3C31 POPE5 190      33.119  55.869  78.509  1.00  0.00           C
ATOM   9319 4C31 POPE5 190      32.279  55.969  77.218  1.00  0.00           C
ATOM   9322 5C31 POPE5 190      33.089  55.589  75.968  1.00  0.00           C
ATOM   9325 6C31 POPE5 190      32.319  55.789  74.658  1.00  0.00           C
ATOM   9329  NH3 POPE6 191      45.449  20.659  52.598  1.00  0.00           N
ATOM   9333  C12 POPE6 191      45.179  22.039  52.078  1.00  0.00           C
ATOM   9336  C11 POPE6 191      44.049  22.019  51.038  1.00  0.00           C
ATOM   9339  P   POPE6 191      42.219  20.219  51.518  1.00  0.00           P
ATOM   9340  O13 POPE6 191      41.299  20.119  50.358  1.00  0.00           O
ATOM   9341  O14 POPE6 191      43.329  19.279  51.658  1.00  0.00           O
ATOM   9342  O11 POPE6 191      41.369  20.099  52.858  1.00  0.00           O
ATOM   9343  O12 POPE6 191      42.829  21.649  51.648  1.00  0.00           O
ATOM   9344  C1  POPE6 191      42.019  20.589  54.048  1.00  0.00           C
ATOM   9347  C2  POPE6 191      41.349  20.099  55.368  1.00  0.00           C
ATOM   9349  O21 POPE6 191      42.009  20.629  56.538  1.00  0.00           O
ATOM   9350  C21 POPE6 191      43.259  20.229  56.788  1.00  0.00           C
ATOM   9351  O22 POPE6 191      43.939  19.519  56.088  1.00  0.00           O
ATOM   9352  C22 POPE6 191      43.779  20.909  58.069  1.00  0.00           C
ATOM   9355  C3  POPE6 191      41.129  18.559  55.478  1.00  0.00           C
ATOM   9358  O31 POPE6 191      40.349  18.269  56.668  1.00  0.00           O
ATOM   9359  C31 POPE6 191      41.019  17.859  57.738  1.00  0.00           C
ATOM   9360  O32 POPE6 191      42.219  17.669  57.809  1.00  0.00           O
ATOM   9361  C32 POPE6 191      40.059  17.789  58.929  1.00  0.00           C
ATOM   9364  C23 POPE6 191      44.329  19.919  59.118  1.00  0.00           C
ATOM   9367  C24 POPE6 191      44.859  20.649  60.358  1.00  0.00           C
ATOM   9370  C25 POPE6 191      45.269  19.729  61.509  1.00  0.00           C
ATOM   9373  C26 POPE6 191      44.209  18.679  61.828  1.00  0.00           C
ATOM   9376  C27 POPE6 191      44.509  17.909  63.118  1.00  0.00           C
ATOM   9379  C28 POPE6 191      43.339  17.019  63.568  1.00  0.00           C
ATOM   9382  C29 POPE6 191      42.969  16.009  62.518  1.00  0.00           C
ATOM   9384 0C21 POPE6 191      42.759  14.709  62.698  1.00  0.00           C
ATOM   9386 1C21 POPE6 191      42.809  13.949  63.988  1.00  0.00           C
ATOM   9389 2C21 POPE6 191      41.349  13.789  64.389  1.00  0.00           C
ATOM   9392 3C21 POPE6 191      41.209  12.979  65.668  1.00  0.00           C
ATOM   9395 4C21 POPE6 191      39.729  12.829  65.968  1.00  0.00           C
ATOM   9398 5C21 POPE6 191      39.449  12.139  67.288  1.00  0.00           C
ATOM   9401 6C21 POPE6 191      37.939  11.959  67.468  1.00  0.00           C
ATOM   9404 7C21 POPE6 191      37.599  11.039  68.628  1.00  0.00           C
ATOM   9407 8C21 POPE6 191      36.099  10.719  68.678  1.00  0.00           C
ATOM   9411  C33 POPE6 191      40.809  17.619  60.268  1.00  0.00           C
ATOM   9414  C34 POPE6 191      40.129  18.319  61.458  1.00  0.00           C
ATOM   9417  C35 POPE6 191      38.719  17.799  61.788  1.00  0.00           C
ATOM   9420  C36 POPE6 191      38.679  16.289  62.038  1.00  0.00           C
ATOM   9423  C37 POPE6 191      37.339  15.849  62.648  1.00  0.00           C
ATOM   9426  C38 POPE6 191      37.289  14.329  62.848  1.00  0.00           C
ATOM   9429  C39 POPE6 191      35.979  13.809  63.448  1.00  0.00           C
ATOM   9432 0C31 POPE6 191      35.659  14.349  64.849  1.00  0.00           C
ATOM   9435 1C31 POPE6 191      34.579  13.569  65.618  1.00  0.00           C
ATOM   9438 2C31 POPE6 191      33.169  13.589  64.988  1.00  0.00           C
ATOM   9441 3C31 POPE6 191      32.879  12.539  63.898  1.00  0.00           C
ATOM   9444 4C31 POPE6 191      32.879  11.089  64.398  1.00  0.00           C
ATOM   9447 5C31 POPE6 191      32.639  10.089  63.258  1.00  0.00           C
ATOM   9450 6C31 POPE6 191      32.379   8.659  63.748  1.00  0.00           C
ATOM   9454  NH3 POPE7 192     131.817  78.189  90.248  1.00  0.00           N
ATOM   9458  C12 POPE7 192     132.097  78.949  88.968  1.00  0.00           C
ATOM   9461  C11 POPE7 192     131.777  80.459  89.098  1.00  0.00           C
ATOM   9464  P   POPE7 192     129.777  82.109  89.248  1.00  0.00           P
ATOM   9465  O13 POPE7 192     129.467  82.249  90.689  1.00  0.00           O
ATOM   9466  O14 POPE7 192     130.587  83.209  88.678  1.00  0.00           O
ATOM   9467  O11 POPE7 192     128.387  82.079  88.528  1.00  0.00           O
ATOM   9468  O12 POPE7 192     130.387  80.679  88.939  1.00  0.00           O
ATOM   9469  C1  POPE7 192     127.959  82.949  87.488  1.00  0.00           C
ATOM   9472  C2  POPE7 192     128.017  82.199  86.159  1.00  0.00           C
ATOM   9474  O21 POPE7 192     127.359  82.939  85.119  1.00  0.00           O
ATOM   9475  C21 POPE7 192     126.049  82.779  84.968  1.00  0.00           C
ATOM   9476  O22 POPE7 192     125.259  82.359  85.788  1.00  0.00           O
ATOM   9477  C22 POPE7 192     125.709  83.089  83.509  1.00  0.00           C
ATOM   9480  C3  POPE7 192     127.539  80.729  86.248  1.00  0.00           C
ATOM   9483  O31 POPE7 192     127.369  80.249  84.909  1.00  0.00           O
ATOM   9484  C31 POPE7 192     127.179  78.959  84.798  1.00  0.00           C
ATOM   9485  O32 POPE7 192     127.189  78.139  85.698  1.00  0.00           O
ATOM   9486  C32 POPE7 192     126.999  78.629  83.318  1.00  0.00           C
ATOM   9489  C23 POPE7 192     124.429  82.349  83.089  1.00  0.00           C
ATOM   9492  C24 POPE7 192     123.979  82.519  81.629  1.00  0.00           C
ATOM   9495  C25 POPE7 192     123.969  83.979  81.188  1.00  0.00           C
ATOM   9498  C26 POPE7 192     122.909  84.319  80.128  1.00  0.00           C
ATOM   9501  C27 POPE7 192     122.879  85.839  79.889  1.00  0.00           C
ATOM   9504  C28 POPE7 192     121.469  86.359  79.559  1.00  0.00           C
ATOM   9507  C29 POPE7 192     121.459  87.869  79.599  1.00  0.00           C
ATOM   9509 0C21 POPE7 192     120.739  88.699  78.818  1.00  0.00           C
ATOM   9511 1C21 POPE7 192     119.769  88.259  77.748  1.00  0.00           C
ATOM   9514 2C21 POPE7 192     119.639  89.239  76.568  1.00  0.00           C
ATOM   9517 3C21 POPE7 192     118.479  88.749  75.689  1.00  0.00           C
ATOM   9520 4C21 POPE7 192     118.419  89.309  74.269  1.00  0.00           C
ATOM   9523 5C21 POPE7 192     117.439  88.489  73.418  1.00  0.00           C
ATOM   9526 6C21 POPE7 192     117.429  88.839  71.928  1.00  0.00           C
ATOM   9529 7C21 POPE7 192     116.519  87.899  71.128  1.00  0.00           C
ATOM   9532 8C21 POPE7 192     116.559  88.149  69.619  1.00  0.00           C
ATOM   9536  C33 POPE7 192     127.949  79.449  82.428  1.00  0.00           C
ATOM   9539  C34 POPE7 192     127.719  79.189  80.949  1.00  0.00           C
ATOM   9542  C35 POPE7 192     128.837  79.779  80.088  1.00  0.00           C
ATOM   9545  C36 POPE7 192     128.307  80.049  78.678  1.00  0.00           C
ATOM   9548  C37 POPE7 192     129.367  80.479  77.689  1.00  0.00           C
ATOM   9551  C38 POPE7 192     128.717  81.049  76.428  1.00  0.00           C
ATOM   9554  C39 POPE7 192     129.487  80.809  75.128  1.00  0.00           C
ATOM   9557 0C31 POPE7 192     128.637  81.269  73.939  1.00  0.00           C
ATOM   9560 1C31 POPE7 192     129.067  80.649  72.608  1.00  0.00           C
ATOM   9563 2C31 POPE7 192     128.137  81.069  71.458  1.00  0.00           C
ATOM   9566 3C31 POPE7 192     128.177  82.579  71.229  1.00  0.00           C
ATOM   9569 4C31 POPE7 192     127.629  82.979  69.868  1.00  0.00           C
ATOM   9572 5C31 POPE7 192     127.769  84.479  69.629  1.00  0.00           C
ATOM   9575 6C31 POPE7 192     127.489  84.829  68.169  1.00  0.00           C
ATOM   9579  NH3 POPE8 193      89.309  63.509  50.148  1.00  0.00           N
ATOM   9583  C12 POPE8 193      88.999  63.569  48.679  1.00  0.00           C
ATOM   9586  C11 POPE8 193      90.169  63.039  47.848  1.00  0.00           C
ATOM   9589  P   POPE8 193      92.469  63.839  47.089  1.00  0.00           P
ATOM   9590  O13 POPE8 193      92.849  62.499  46.618  1.00  0.00           O
ATOM   9591  O14 POPE8 193      91.849  64.789  46.128  1.00  0.00           O
ATOM   9592  O11 POPE8 193      93.729  64.589  47.718  1.00  0.00           O
ATOM   9593  O12 POPE8 193      91.409  63.649  48.269  1.00  0.00           O
ATOM   9594  C1  POPE8 193      94.229  64.359  49.028  1.00  0.00           C
ATOM   9597  C2  POPE8 193      94.199  65.619  49.928  1.00  0.00           C
ATOM   9599  O21 POPE8 193      94.239  65.199  51.308  1.00  0.00           O
ATOM   9600  C21 POPE8 193      93.129  64.719  51.849  1.00  0.00           C
ATOM   9601  O22 POPE8 193      92.059  64.519  51.278  1.00  0.00           O
ATOM   9602  C22 POPE8 193      93.399  64.459  53.318  1.00  0.00           C
ATOM   9605  C3  POPE8 193      93.049  66.619  49.599  1.00  0.00           C
ATOM   9608  O31 POPE8 193      92.729  67.469  50.709  1.00  0.00           O
ATOM   9609  C31 POPE8 193      93.459  68.559  50.858  1.00  0.00           C
ATOM   9610  O32 POPE8 193      94.359  68.939  50.138  1.00  0.00           O
ATOM   9611  C32 POPE8 193      93.049  69.249  52.168  1.00  0.00           C
ATOM   9614  C23 POPE8 193      92.089  64.169  54.098  1.00  0.00           C
ATOM   9617  C24 POPE8 193      92.189  64.719  55.519  1.00  0.00           C
ATOM   9620  C25 POPE8 193      90.849  64.689  56.259  1.00  0.00           C
ATOM   9623  C26 POPE8 193      90.929  65.509  57.538  1.00  0.00           C
ATOM   9626  C27 POPE8 193      89.579  65.889  58.148  1.00  0.00           C
ATOM   9629  C28 POPE8 193      89.769  67.029  59.168  1.00  0.00           C
ATOM   9632  C29 POPE8 193      88.479  67.639  59.638  1.00  0.00           C
ATOM   9634 0C21 POPE8 193      88.389  68.679  60.488  1.00  0.00           C
ATOM   9636 1C21 POPE8 193      89.559  69.349  61.178  1.00  0.00           C
ATOM   9639 2C21 POPE8 193      89.109  69.959  62.518  1.00  0.00           C
ATOM   9642 3C21 POPE8 193      90.249  70.639  63.279  1.00  0.00           C
ATOM   9645 4C21 POPE8 193      90.729  69.859  64.508  1.00  0.00           C
ATOM   9648 5C21 POPE8 193      91.849  70.609  65.218  1.00  0.00           C
ATOM   9651 6C21 POPE8 193      92.539  69.819  66.338  1.00  0.00           C
ATOM   9654 7C21 POPE8 193      93.759  70.569  66.878  1.00  0.00           C
ATOM   9657 8C21 POPE8 193      94.549  69.819  67.949  1.00  0.00           C
ATOM   9661  C33 POPE8 193      92.999  68.289  53.388  1.00  0.00           C
ATOM   9664  C34 POPE8 193      92.249  68.859  54.619  1.00  0.00           C
ATOM   9667  C35 POPE8 193      90.739  69.019  54.368  1.00  0.00           C
ATOM   9670  C36 POPE8 193      89.859  68.899  55.618  1.00  0.00           C
ATOM   9673  C37 POPE8 193      88.359  69.119  55.319  1.00  0.00           C
ATOM   9676  C38 POPE8 193      87.439  68.859  56.518  1.00  0.00           C
ATOM   9679  C39 POPE8 193      85.939  68.989  56.178  1.00  0.00           C
ATOM   9682 0C31 POPE8 193      85.029  68.339  57.229  1.00  0.00           C
ATOM   9685 1C31 POPE8 193      85.049  69.059  58.588  1.00  0.00           C
ATOM   9688 2C31 POPE8 193      84.279  68.299  59.689  1.00  0.00           C
ATOM   9691 3C31 POPE8 193      82.759  68.559  59.668  1.00  0.00           C
ATOM   9694 4C31 POPE8 193      82.389  69.999  60.049  1.00  0.00           C
ATOM   9697 5C31 POPE8 193      81.559  70.099  61.338  1.00  0.00           C
ATOM   9700 6C31 POPE8 193      81.389  71.539  61.819  1.00  0.00           C
ATOM   9704  NH3 POPE9 194      62.739   8.159  91.848  1.00  0.00           N
ATOM   9708  C12 POPE9 194      61.699   8.509  90.828  1.00  0.00           C
ATOM   9711  C11 POPE9 194      60.699   9.469  91.458  1.00  0.00           C
ATOM   9714  P   POPE9 194      60.749  11.359  93.229  1.00  0.00           P
ATOM   9715  O13 POPE9 194      59.319  10.959  93.328  1.00  0.00           O
ATOM   9716  O14 POPE9 194      61.559  11.259  94.459  1.00  0.00           O
ATOM   9717  O11 POPE9 194      60.789  12.819  92.599  1.00  0.00           O
ATOM   9718  O12 POPE9 194      61.449  10.509  92.099  1.00  0.00           O
ATOM   9719  C1  POPE9 194      60.579  13.079  91.209  1.00  0.00           C
ATOM   9722  C2  POPE9 194      61.569  14.169  90.739  1.00  0.00           C
ATOM   9724  O21 POPE9 194      61.039  14.979  89.668  1.00  0.00           O
ATOM   9725  C21 POPE9 194      60.799  14.399  88.509  1.00  0.00           C
ATOM   9726  O22 POPE9 194      60.919  13.219  88.248  1.00  0.00           O
ATOM   9727  C22 POPE9 194      60.339  15.479  87.508  1.00  0.00           C
ATOM   9730  C3  POPE9 194      62.999  13.619  90.429  1.00  0.00           C
ATOM   9733  O31 POPE9 194      64.039  14.429  90.989  1.00  0.00           O
ATOM   9734  C31 POPE9 194      64.239  15.709  90.638  1.00  0.00           C
ATOM   9735  O32 POPE9 194      64.579  16.569  91.439  1.00  0.00           O
ATOM   9736  C32 POPE9 194      64.029  15.979  89.138  1.00  0.00           C
ATOM   9739  C23 POPE9 194      61.369  15.769  86.378  1.00  0.00           C
ATOM   9742  C24 POPE9 194      61.029  17.039  85.569  1.00  0.00           C
ATOM   9745  C25 POPE9 194      62.189  17.539  84.699  1.00  0.00           C
ATOM   9748  C26 POPE9 194      62.339  16.829  83.338  1.00  0.00           C
ATOM   9751  C27 POPE9 194      61.289  17.259  82.288  1.00  0.00           C
ATOM   9754  C28 POPE9 194      61.859  17.409  80.858  1.00  0.00           C
ATOM   9757  C29 POPE9 194      62.209  16.099  80.198  1.00  0.00           C
ATOM   9759 0C21 POPE9 194      61.819  15.659  78.989  1.00  0.00           C
ATOM   9761 1C21 POPE9 194      60.919  16.339  77.988  1.00  0.00           C
ATOM   9764 2C21 POPE9 194      61.699  16.789  76.738  1.00  0.00           C
ATOM   9767 3C21 POPE9 194      60.779  17.379  75.659  1.00  0.00           C
ATOM   9770 4C21 POPE9 194      61.549  17.809  74.398  1.00  0.00           C
ATOM   9773 5C21 POPE9 194      60.679  18.629  73.439  1.00  0.00           C
ATOM   9776 6C21 POPE9 194      61.439  19.089  72.178  1.00  0.00           C
ATOM   9779 7C21 POPE9 194      60.679  20.179  71.419  1.00  0.00           C
ATOM   9782 8C21 POPE9 194      61.359  20.589  70.119  1.00  0.00           C
ATOM   9786  C33 POPE9 194      64.939  17.099  88.558  1.00  0.00           C
ATOM   9789  C34 POPE9 194      66.049  16.559  87.628  1.00  0.00           C
ATOM   9792  C35 POPE9 194      66.859  17.679  86.939  1.00  0.00           C
ATOM   9795  C36 POPE9 194      66.149  18.289  85.718  1.00  0.00           C
ATOM   9798  C37 POPE9 194      66.959  19.389  85.008  1.00  0.00           C
ATOM   9801  C38 POPE9 194      66.209  19.949  83.788  1.00  0.00           C
ATOM   9804  C39 POPE9 194      67.089  20.749  82.799  1.00  0.00           C
ATOM   9807 0C31 POPE9 194      67.159  22.259  83.078  1.00  0.00           C
ATOM   9810 1C31 POPE9 194      67.859  23.009  81.928  1.00  0.00           C
ATOM   9813 2C31 POPE9 194      67.759  24.539  82.009  1.00  0.00           C
ATOM   9816 3C31 POPE9 194      68.249  25.229  80.729  1.00  0.00           C
ATOM   9819 4C31 POPE9 194      67.259  25.119  79.549  1.00  0.00           C
ATOM   9822 5C31 POPE9 194      67.959  25.019  78.189  1.00  0.00           C
ATOM   9825 6C31 POPE9 194      67.009  24.859  77.009  1.00  0.00           C
ATOM   9829  NH3 POPE  195     107.759  85.449  90.709  1.00  0.00           N
ATOM   9833  C12 POPE  195     107.729  86.829  90.119  1.00  0.00           C
ATOM   9836  C11 POPE  195     107.059  87.839  91.048  1.00  0.00           C
ATOM   9839  P   POPE  195     106.079  89.989  89.828  1.00  0.00           P
ATOM   9840  O13 POPE  195     104.819  89.219  89.798  1.00  0.00           O
ATOM   9841  O14 POPE  195     106.039  91.349  90.398  1.00  0.00           O
ATOM   9842  O11 POPE  195     106.629  90.069  88.338  1.00  0.00           O
ATOM   9843  O12 POPE  195     107.219  89.149  90.519  1.00  0.00           O
ATOM   9844  C1  POPE  195     106.559  88.959  87.448  1.00  0.00           C
ATOM   9847  C2  POPE  195     106.939  89.399  86.009  1.00  0.00           C
ATOM   9849  O21 POPE  195     106.869  88.239  85.178  1.00  0.00           O
ATOM   9850  C21 POPE  195     107.099  88.249  83.869  1.00  0.00           C
ATOM   9851  O22 POPE  195     107.499  87.279  83.259  1.00  0.00           O
ATOM   9852  C22 POPE  195     106.579  89.519  83.178  1.00  0.00           C
ATOM   9855  C3  POPE  195     108.369  90.009  85.999  1.00  0.00           C
ATOM   9858  O31 POPE  195     108.409  91.219  85.208  1.00  0.00           O
ATOM   9859  C31 POPE  195     108.939  92.279  85.828  1.00  0.00           C
ATOM   9860  O32 POPE  195     109.349  92.299  86.968  1.00  0.00           O
ATOM   9861  C32 POPE  195     108.939  93.469  84.879  1.00  0.00           C
ATOM   9864  C23 POPE  195     106.409  89.299  81.648  1.00  0.00           C
ATOM   9867  C24 POPE  195     105.309  90.179  81.048  1.00  0.00           C
ATOM   9870  C25 POPE  195     105.219  90.129  79.509  1.00  0.00           C
ATOM   9873  C26 POPE  195     105.209  88.719  78.899  1.00  0.00           C
ATOM   9876  C27 POPE  195     104.949  88.739  77.389  1.00  0.00           C
ATOM   9879  C28 POPE  195     104.949  87.339  76.749  1.00  0.00           C
ATOM   9882  C29 POPE  195     103.829  86.459  77.249  1.00  0.00           C
ATOM   9884 0C21 POPE  195     103.709  85.149  76.939  1.00  0.00           C
ATOM   9886 1C21 POPE  195     104.639  84.419  75.999  1.00  0.00           C
ATOM   9889 2C21 POPE  195     103.959  83.199  75.359  1.00  0.00           C
ATOM   9892 3C21 POPE  195     104.889  82.499  74.358  1.00  0.00           C
ATOM   9895 4C21 POPE  195     104.309  81.199  73.768  1.00  0.00           C
ATOM   9898 5C21 POPE  195     102.949  81.419  73.108  1.00  0.00           C
ATOM   9901 6C21 POPE  195     102.399  80.209  72.358  1.00  0.00           C
ATOM   9904 7C21 POPE  195     101.209  80.589  71.478  1.00  0.00           C
ATOM   9907 8C21 POPE  195     100.569  79.399  70.779  1.00  0.00           C
ATOM   9911  C33 POPE  195     109.639  93.129  83.538  1.00  0.00           C
ATOM   9914  C34 POPE  195     108.939  93.679  82.288  1.00  0.00           C
ATOM   9917  C35 POPE  195     107.519  93.139  82.068  1.00  0.00           C
ATOM   9920  C36 POPE  195     106.779  93.809  80.908  1.00  0.00           C
ATOM   9923  C37 POPE  195     107.289  93.409  79.518  1.00  0.00           C
ATOM   9926  C38 POPE  195     106.339  93.969  78.449  1.00  0.00           C
ATOM   9929  C39 POPE  195     106.709  93.589  77.009  1.00  0.00           C
ATOM   9932 0C31 POPE  195     105.919  92.399  76.458  1.00  0.00           C
ATOM   9935 1C31 POPE  195     105.799  92.489  74.938  1.00  0.00           C
ATOM   9938 2C31 POPE  195     104.949  91.379  74.308  1.00  0.00           C
ATOM   9941 3C31 POPE  195     104.809  91.629  72.809  1.00  0.00           C
ATOM   9944 4C31 POPE  195     103.989  90.559  72.088  1.00  0.00           C
ATOM   9947 5C31 POPE  195     103.979  90.779  70.578  1.00  0.00           C
ATOM   9950 6C31 POPE  195     103.409  89.589  69.828  1.00  0.00           C
ATOM   9954  NH3 POPE  196      27.669  40.879  51.518  1.00  0.00           N
ATOM   9958  C12 POPE  196      27.889  40.639  50.058  1.00  0.00           C
ATOM   9961  C11 POPE  196      27.499  41.869  49.218  1.00  0.00           C
ATOM   9964  P   POPE  196      29.749  43.079  48.698  1.00  0.00           P
ATOM   9965  O13 POPE  196      30.989  42.359  48.339  1.00  0.00           O
ATOM   9966  O14 POPE  196      29.549  44.419  48.108  1.00  0.00           O
ATOM   9967  O11 POPE  196      29.639  43.099  50.268  1.00  0.00           O
ATOM   9968  O12 POPE  196      28.549  42.159  48.288  1.00  0.00           O
ATOM   9969  C1  POPE  196      30.119  44.209  50.998  1.00  0.00           C
ATOM   9972  C2  POPE  196      30.289  43.729  52.448  1.00  0.00           C
ATOM   9974  O21 POPE  196      30.149  44.869  53.299  1.00  0.00           O
ATOM   9975  C21 POPE  196      29.229  44.809  54.248  1.00  0.00           C
ATOM   9976  O22 POPE  196      28.529  43.839  54.488  1.00  0.00           O
ATOM   9977  C22 POPE  196      29.149  46.169  54.918  1.00  0.00           C
ATOM   9980  C3  POPE  196      31.639  42.989  52.628  1.00  0.00           C
ATOM   9983  O31 POPE  196      31.629  42.209  53.848  1.00  0.00           O
ATOM   9984  C31 POPE  196      32.049  42.879  54.918  1.00  0.00           C
ATOM   9985  O32 POPE  196      32.669  43.929  54.878  1.00  0.00           O
ATOM   9986  C32 POPE  196      31.549  42.149  56.178  1.00  0.00           C
ATOM   9989  C23 POPE  196      29.169  46.059  56.448  1.00  0.00           C
ATOM   9992  C24 POPE  196      29.189  47.409  57.178  1.00  0.00           C
ATOM   9995  C25 POPE  196      29.469  47.159  58.668  1.00  0.00           C
ATOM   9998  C26 POPE  196      28.809  48.109  59.668  1.00  0.00           C
ATOM  10001  C27 POPE  196      29.219  47.699  61.099  1.00  0.00           C
ATOM  10004  C28 POPE  196      28.639  48.579  62.218  1.00  0.00           C
ATOM  10007  C29 POPE  196      27.149  48.389  62.288  1.00  0.00           C
ATOM  10009 0C21 POPE  196      26.429  47.879  63.308  1.00  0.00           C
ATOM  10011 1C21 POPE  196      26.969  47.429  64.638  1.00  0.00           C
ATOM  10014 2C21 POPE  196      25.899  47.479  65.738  1.00  0.00           C
ATOM  10017 3C21 POPE  196      24.889  46.309  65.709  1.00  0.00           C
ATOM  10020 4C21 POPE  196      23.829  46.419  66.808  1.00  0.00           C
ATOM  10023 5C21 POPE  196      24.389  46.269  68.229  1.00  0.00           C
ATOM  10026 6C21 POPE  196      23.399  46.699  69.319  1.00  0.00           C
ATOM  10029 7C21 POPE  196      24.059  46.789  70.709  1.00  0.00           C
ATOM  10032 8C21 POPE  196      23.189  47.479  71.758  1.00  0.00           C
ATOM  10036  C33 POPE  196      31.679  42.919  57.518  1.00  0.00           C
ATOM  10039  C34 POPE  196      31.269  42.049  58.718  1.00  0.00           C
ATOM  10042  C35 POPE  196      31.139  42.859  60.009  1.00  0.00           C
ATOM  10045  C36 POPE  196      30.619  42.029  61.189  1.00  0.00           C
ATOM  10048  C37 POPE  196      30.189  42.919  62.358  1.00  0.00           C
ATOM  10051  C38 POPE  196      29.579  42.129  63.528  1.00  0.00           C
ATOM  10054  C39 POPE  196      30.549  41.119  64.148  1.00  0.00           C
ATOM  10057 0C31 POPE  196      30.309  40.989  65.659  1.00  0.00           C
ATOM  10060 1C31 POPE  196      31.219  39.959  66.338  1.00  0.00           C
ATOM  10063 2C31 POPE  196      31.139  39.999  67.868  1.00  0.00           C
ATOM  10066 3C31 POPE  196      31.419  41.399  68.449  1.00  0.00           C
ATOM  10069 4C31 POPE  196      31.869  41.339  69.909  1.00  0.00           C
ATOM  10072 5C31 POPE  196      31.679  42.669  70.648  1.00  0.00           C
ATOM  10075 6C31 POPE  196      32.069  42.569  72.119  1.00  0.00           C
ATOM  10079  NH3 POPE  197      82.779  -2.259  48.508  1.00  0.00           N
ATOM  10083  C12 POPE  197      83.349  -1.959  47.138  1.00  0.00           C
ATOM  10086  C11 POPE  197      83.109  -0.511  46.648  1.00  0.00           C
ATOM  10089  P   POPE  197      80.869   0.509  47.768  1.00  0.00           P
ATOM  10090  O13 POPE  197      79.619   1.079  47.219  1.00  0.00           O
ATOM  10091  O14 POPE  197      80.769  -0.411  48.908  1.00  0.00           O
ATOM  10092  O11 POPE  197      81.669   1.779  48.279  1.00  0.00           O
ATOM  10093  O12 POPE  197      81.739  -0.141  46.618  1.00  0.00           O
ATOM  10094  C1  POPE  197      82.799   1.839  49.139  1.00  0.00           C
ATOM  10097  C2  POPE  197      82.619   1.239  50.558  1.00  0.00           C
ATOM  10099  O21 POPE  197      81.789   2.179  51.248  1.00  0.00           O
ATOM  10100  C21 POPE  197      81.749   2.219  52.538  1.00  0.00           C
ATOM  10101  O22 POPE  197      81.819   1.309  53.349  1.00  0.00           O
ATOM  10102  C22 POPE  197      81.669   3.699  52.879  1.00  0.00           C
ATOM  10105  C3  POPE  197      84.029   1.059  51.198  1.00  0.00           C
ATOM  10108  O31 POPE  197      83.999   0.159  52.308  1.00  0.00           O
ATOM  10109  C31 POPE  197      84.639   0.539  53.398  1.00  0.00           C
ATOM  10110  O32 POPE  197      85.279   1.579  53.518  1.00  0.00           O
ATOM  10111  C32 POPE  197      84.469  -0.481  54.498  1.00  0.00           C
ATOM  10114  C23 POPE  197      82.659   4.089  53.988  1.00  0.00           C
ATOM  10117  C24 POPE  197      83.259   5.469  53.689  1.00  0.00           C
ATOM  10120  C25 POPE  197      83.669   6.239  54.948  1.00  0.00           C
ATOM  10123  C26 POPE  197      84.819   5.599  55.738  1.00  0.00           C
ATOM  10126  C27 POPE  197      84.419   5.289  57.189  1.00  0.00           C
ATOM  10129  C28 POPE  197      85.599   5.059  58.148  1.00  0.00           C
ATOM  10132  C29 POPE  197      85.269   4.199  59.349  1.00  0.00           C
ATOM  10134 0C21 POPE  197      84.239   4.289  60.208  1.00  0.00           C
ATOM  10136 1C21 POPE  197      83.139   5.319  60.268  1.00  0.00           C
ATOM  10139 2C21 POPE  197      82.989   5.939  61.668  1.00  0.00           C
ATOM  10142 3C21 POPE  197      82.469   4.959  62.728  1.00  0.00           C
ATOM  10145 4C21 POPE  197      82.629   5.459  64.168  1.00  0.00           C
ATOM  10148 5C21 POPE  197      84.099   5.739  64.538  1.00  0.00           C
ATOM  10151 6C21 POPE  197      84.339   5.959  66.038  1.00  0.00           C
ATOM  10154 7C21 POPE  197      85.659   6.689  66.308  1.00  0.00           C
ATOM  10157 8C21 POPE  197      86.519   6.039  67.389  1.00  0.00           C
ATOM  10161  C33 POPE  197      84.319   0.259  55.839  1.00  0.00           C
ATOM  10164  C34 POPE  197      84.129  -0.699  57.019  1.00  0.00           C
ATOM  10167  C35 POPE  197      84.179   0.059  58.358  1.00  0.00           C
ATOM  10170  C36 POPE  197      82.969   0.969  58.568  1.00  0.00           C
ATOM  10173  C37 POPE  197      82.179   0.559  59.818  1.00  0.00           C
ATOM  10176  C38 POPE  197      80.969   1.459  60.068  1.00  0.00           C
ATOM  10179  C39 POPE  197      80.049   0.919  61.168  1.00  0.00           C
ATOM  10182 0C31 POPE  197      80.739   0.869  62.538  1.00  0.00           C
ATOM  10185 1C31 POPE  197      79.839   0.319  63.648  1.00  0.00           C
ATOM  10188 2C31 POPE  197      80.589   0.169  64.988  1.00  0.00           C
ATOM  10191 3C31 POPE  197      81.359   1.439  65.338  1.00  0.00           C
ATOM  10194 4C31 POPE  197      81.689   1.609  66.828  1.00  0.00           C
ATOM  10197 5C31 POPE  197      82.249   3.009  67.078  1.00  0.00           C
ATOM  10200 6C31 POPE  197      82.429   3.379  68.548  1.00  0.00           C
ATOM  10204  NH3 POPE  198      99.709  47.299  90.189  1.00  0.00           N
ATOM  10208  C12 POPE  198     100.629  48.489  90.058  1.00  0.00           C
ATOM  10211  C11 POPE  198     101.499  48.609  91.318  1.00  0.00           C
ATOM  10214  P   POPE  198     103.849  49.669  90.858  1.00  0.00           P
ATOM  10215  O13 POPE  198     104.489  48.529  91.549  1.00  0.00           O
ATOM  10216  O14 POPE  198     104.489  50.999  90.989  1.00  0.00           O
ATOM  10217  O11 POPE  198     103.669  49.379  89.319  1.00  0.00           O
ATOM  10218  O12 POPE  198     102.329  49.769  91.318  1.00  0.00           O
ATOM  10219  C1  POPE  198     103.119  50.439  88.489  1.00  0.00           C
ATOM  10222  C2  POPE  198     104.049  50.779  87.288  1.00  0.00           C
ATOM  10224  O21 POPE  198     103.449  50.779  85.978  1.00  0.00           O
ATOM  10225  C21 POPE  198     102.549  49.899  85.598  1.00  0.00           C
ATOM  10226  O22 POPE  198     102.209  48.889  86.188  1.00  0.00           O
ATOM  10227  C22 POPE  198     101.969  50.339  84.238  1.00  0.00           C
ATOM  10230  C3  POPE  198     105.379  49.989  87.269  1.00  0.00           C
ATOM  10233  O31 POPE  198     106.259  50.559  86.269  1.00  0.00           O
ATOM  10234  C31 POPE  198     107.499  50.109  86.238  1.00  0.00           C
ATOM  10235  O32 POPE  198     108.039  49.419  87.088  1.00  0.00           O
ATOM  10236  C32 POPE  198     108.199  50.589  84.938  1.00  0.00           C
ATOM  10239  C23 POPE  198     101.989  49.189  83.198  1.00  0.00           C
ATOM  10242  C24 POPE  198     101.379  49.559  81.828  1.00  0.00           C
ATOM  10245  C25 POPE  198     102.359  50.119  80.779  1.00  0.00           C
ATOM  10248  C26 POPE  198     101.709  50.189  79.378  1.00  0.00           C
ATOM  10251  C27 POPE  198     102.659  50.619  78.248  1.00  0.00           C
ATOM  10254  C28 POPE  198     101.909  50.869  76.919  1.00  0.00           C
ATOM  10257  C29 POPE  198     102.789  51.539  75.888  1.00  0.00           C
ATOM  10259 0C21 POPE  198     102.639  51.529  74.549  1.00  0.00           C
ATOM  10261 1C21 POPE  198     101.529  50.889  73.748  1.00  0.00           C
ATOM  10264 2C21 POPE  198     101.019  51.809  72.619  1.00  0.00           C
ATOM  10267 3C21 POPE  198     100.289  53.079  73.078  1.00  0.00           C
ATOM  10270 4C21 POPE  198     101.159  54.349  73.198  1.00  0.00           C
ATOM  10273 5C21 POPE  198     101.889  54.729  71.898  1.00  0.00           C
ATOM  10276 6C21 POPE  198     102.249  56.219  71.808  1.00  0.00           C
ATOM  10279 7C21 POPE  198     102.959  56.579  70.499  1.00  0.00           C
ATOM  10282 8C21 POPE  198     103.349  58.059  70.409  1.00  0.00           C
ATOM  10286  C33 POPE  198     107.819  52.009  84.428  1.00  0.00           C
ATOM  10289  C34 POPE  198     108.189  52.269  82.949  1.00  0.00           C
ATOM  10292  C35 POPE  198     107.379  51.459  81.928  1.00  0.00           C
ATOM  10295  C36 POPE  198     107.549  51.909  80.468  1.00  0.00           C
ATOM  10298  C37 POPE  198     106.719  51.049  79.498  1.00  0.00           C
ATOM  10301  C38 POPE  198     106.869  51.439  78.019  1.00  0.00           C
ATOM  10304  C39 POPE  198     107.479  50.319  77.158  1.00  0.00           C
ATOM  10307 0C31 POPE  198     106.589  49.069  76.979  1.00  0.00           C
ATOM  10310 1C31 POPE  198     105.839  49.029  75.639  1.00  0.00           C
ATOM  10313 2C31 POPE  198     105.009  47.749  75.418  1.00  0.00           C
ATOM  10316 3C31 POPE  198     105.789  46.419  75.569  1.00  0.00           C
ATOM  10319 4C31 POPE  198     106.909  46.219  74.538  1.00  0.00           C
ATOM  10322 5C31 POPE  198     107.889  45.119  74.979  1.00  0.00           C
ATOM  10325 6C31 POPE  198     108.989  44.829  73.948  1.00  0.00           C
ATOM  10329  NH3 POPE  199      65.729  94.339  93.008  1.00  0.00           N
ATOM  10333  C12 POPE  199      66.059  95.529  93.849  1.00  0.00           C
ATOM  10336  C11 POPE  199      64.859  96.499  93.899  1.00  0.00           C
ATOM  10339  P   POPE  199      62.609  95.139  93.328  1.00  0.00           P
ATOM  10340  O13 POPE  199      63.009  93.719  93.259  1.00  0.00           O
ATOM  10341  O14 POPE  199      61.239  95.449  93.799  1.00  0.00           O
ATOM  10342  O11 POPE  199      62.829  95.789  91.928  1.00  0.00           O
ATOM  10343  O12 POPE  199      63.649  95.859  94.258  1.00  0.00           O
ATOM  10344  C1  POPE  199      63.769  95.429  90.918  1.00  0.00           C
ATOM  10347  C2  POPE  199      63.219  95.689  89.489  1.00  0.00           C
ATOM  10349  O21 POPE  199      64.159  96.389  88.639  1.00  0.00           O
ATOM  10350  C21 POPE  199      65.379  95.889  88.439  1.00  0.00           C
ATOM  10351  O22 POPE  199      65.939  95.059  89.138  1.00  0.00           O
ATOM  10352  C22 POPE  199      65.889  96.409  87.088  1.00  0.00           C
ATOM  10355  C3  POPE  199      61.849  96.449  89.538  1.00  0.00           C
ATOM  10358  O31 POPE  199      61.509  97.179  88.349  1.00  0.00           O
ATOM  10359  C31 POPE  199      61.059  96.429  87.358  1.00  0.00           C
ATOM  10360  O32 POPE  199      61.019  95.209  87.348  1.00  0.00           O
ATOM  10361  C32 POPE  199      60.669  97.359  86.218  1.00  0.00           C
ATOM  10364  C23 POPE  199      66.739  95.369  86.299  1.00  0.00           C
ATOM  10367  C24 POPE  199      66.549  95.429  84.769  1.00  0.00           C
ATOM  10370  C25 POPE  199      67.039  96.719  84.108  1.00  0.00           C
ATOM  10373  C26 POPE  199      66.969  96.699  82.568  1.00  0.00           C
ATOM  10376  C27 POPE  199      67.429  98.049  81.998  1.00  0.00           C
ATOM  10379  C28 POPE  199      67.629  98.159  80.479  1.00  0.00           C
ATOM  10382  C29 POPE  199      68.839  97.419  79.959  1.00  0.00           C
ATOM  10384 0C21 POPE  199      69.779  97.879  79.109  1.00  0.00           C
ATOM  10386 1C21 POPE  199      69.829  99.229  78.439  1.00  0.00           C
ATOM  10389 2C21 POPE  199      69.889  99.149  76.898  1.00  0.00           C
ATOM  10392 3C21 POPE  199      71.189  98.519  76.369  1.00  0.00           C
ATOM  10395 4C21 POPE  199      71.469  98.809  74.889  1.00  0.00           C
ATOM  10398 5C21 POPE  199      70.369  98.329  73.939  1.00  0.00           C
ATOM  10401 6C21 POPE  199      70.809  98.409  72.468  1.00  0.00           C
ATOM  10404 7C21 POPE  199      69.769  97.859  71.498  1.00  0.00           C
ATOM  10407 8C21 POPE  199      70.359  97.489  70.128  1.00  0.00           C
ATOM  10411  C33 POPE  199      59.829  96.689  85.108  1.00  0.00           C
ATOM  10414  C34 POPE  199      59.729  97.609  83.888  1.00  0.00           C
ATOM  10417  C35 POPE  199      58.639  97.199  82.898  1.00  0.00           C
ATOM  10420  C36 POPE  199      58.759  97.989  81.589  1.00  0.00           C
ATOM  10423  C37 POPE  199      57.809  97.479  80.499  1.00  0.00           C
ATOM  10426  C38 POPE  199      57.869  98.289  79.199  1.00  0.00           C
ATOM  10429  C39 POPE  199      59.249  98.839  78.838  1.00  0.00           C
ATOM  10432 0C31 POPE  199      59.269  99.559  77.488  1.00  0.00           C
ATOM  10435 1C31 POPE  199      60.579 100.319  77.259  1.00  0.00           C
ATOM  10438 2C31 POPE  199      60.629 101.089  75.939  1.00  0.00           C
ATOM  10441 3C31 POPE  199      60.609 100.169  74.718  1.00  0.00           C
ATOM  10444 4C31 POPE  199      61.179 100.879  73.488  1.00  0.00           C
ATOM  10447 5C31 POPE  199      61.009 100.089  72.189  1.00  0.00           C
ATOM  10450 6C31 POPE  199      61.309 100.949  70.968  1.00  0.00           C
ATOM  10454  NH3 POPE  200       4.249  42.419  48.599  1.00  0.00           N
ATOM  10458  C12 POPE  200       5.049  42.359  49.878  1.00  0.00           C
ATOM  10461  C11 POPE  200       6.549  42.469  49.628  1.00  0.00           C
ATOM  10464  P   POPE  200       8.849  42.239  50.808  1.00  0.00           P
ATOM  10465  O13 POPE  200       9.109  40.869  51.299  1.00  0.00           O
ATOM  10466  O14 POPE  200       9.259  42.579  49.428  1.00  0.00           O
ATOM  10467  O11 POPE  200       9.449  43.289  51.839  1.00  0.00           O
ATOM  10468  O12 POPE  200       7.259  42.489  50.878  1.00  0.00           O
ATOM  10469  C1  POPE  200       9.549  43.009  53.248  1.00  0.00           C
ATOM  10472  C2  POPE  200      10.909  42.329  53.648  1.00  0.00           C
ATOM  10474  O21 POPE  200      10.819  41.369  54.718  1.00  0.00           O
ATOM  10475  C21 POPE  200      10.239  41.759  55.839  1.00  0.00           C
ATOM  10476  O22 POPE  200       9.759  42.859  56.068  1.00  0.00           O
ATOM  10477  C22 POPE  200      10.309  40.649  56.889  1.00  0.00           C
ATOM  10480  C3  POPE  200      12.129  43.319  53.808  1.00  0.00           C
ATOM  10483  O31 POPE  200      12.059  44.189  54.979  1.00  0.00           O
ATOM  10484  C31 POPE  200      12.739  43.779  56.058  1.00  0.00           C
ATOM  10485  O32 POPE  200      13.469  42.799  56.099  1.00  0.00           O
ATOM  10486  C32 POPE  200      12.439  44.669  57.268  1.00  0.00           C
ATOM  10489  C23 POPE  200      11.209  41.079  58.069  1.00  0.00           C
ATOM  10492  C24 POPE  200      11.119  40.179  59.298  1.00  0.00           C
ATOM  10495  C25 POPE  200      11.739  40.849  60.538  1.00  0.00           C
ATOM  10498  C26 POPE  200      11.299  40.229  61.878  1.00  0.00           C
ATOM  10501  C27 POPE  200      11.439  41.219  63.058  1.00  0.00           C
ATOM  10504  C28 POPE  200      10.589  40.829  64.288  1.00  0.00           C
ATOM  10507  C29 POPE  200      11.389  40.309  65.459  1.00  0.00           C
ATOM  10509 0C21 POPE  200      11.759  41.039  66.528  1.00  0.00           C
ATOM  10511 1C21 POPE  200      11.509  42.519  66.709  1.00  0.00           C
ATOM  10514 2C21 POPE  200      10.259  42.849  67.558  1.00  0.00           C
ATOM  10517 3C21 POPE  200      10.449  42.549  69.048  1.00  0.00           C
ATOM  10520 4C21 POPE  200       9.329  43.179  69.909  1.00  0.00           C
ATOM  10523 5C21 POPE  200       9.529  42.929  71.408  1.00  0.00           C
ATOM  10526 6C21 POPE  200       8.649  43.849  72.259  1.00  0.00           C
ATOM  10529 7C21 POPE  200       8.869  43.649  73.758  1.00  0.00           C
ATOM  10532 8C21 POPE  200       7.929  44.509  74.599  1.00  0.00           C
ATOM  10536  C33 POPE  200      13.139  44.119  58.538  1.00  0.00           C
ATOM  10539  C34 POPE  200      12.779  44.809  59.858  1.00  0.00           C
ATOM  10542  C35 POPE  200      13.609  44.249  61.018  1.00  0.00           C
ATOM  10545  C36 POPE  200      13.279  44.839  62.408  1.00  0.00           C
ATOM  10548  C37 POPE  200      14.289  44.349  63.458  1.00  0.00           C
ATOM  10551  C38 POPE  200      14.269  45.169  64.759  1.00  0.00           C
ATOM  10554  C39 POPE  200      15.479  44.879  65.668  1.00  0.00           C
ATOM  10557 0C31 POPE  200      15.269  43.709  66.629  1.00  0.00           C
ATOM  10560 1C31 POPE  200      16.559  43.319  67.378  1.00  0.00           C
ATOM  10563 2C31 POPE  200      16.369  42.189  68.398  1.00  0.00           C
ATOM  10566 3C31 POPE  200      15.519  42.599  69.619  1.00  0.00           C
ATOM  10569 4C31 POPE  200      15.339  41.459  70.619  1.00  0.00           C
ATOM  10572 5C31 POPE  200      14.559  41.879  71.869  1.00  0.00           C
ATOM  10575 6C31 POPE  200      14.299  40.719  72.839  1.00  0.00           C
ATOM  10579  NH3 POPE  201       8.749  73.309  92.308  1.00  0.00           N
ATOM  10583  C12 POPE  201       8.019  74.529  91.808  1.00  0.00           C
ATOM  10586  C11 POPE  201       7.199  75.259  92.888  1.00  0.00           C
ATOM  10589  P   POPE  201       6.629  77.559  91.659  1.00  0.00           P
ATOM  10590  O13 POPE  201       5.369  76.969  91.129  1.00  0.00           O
ATOM  10591  O14 POPE  201       6.609  78.909  92.249  1.00  0.00           O
ATOM  10592  O11 POPE  201       7.719  77.499  90.549  1.00  0.00           O
ATOM  10593  O12 POPE  201       7.299  76.679  92.789  1.00  0.00           O
ATOM  10594  C1  POPE  201       7.359  77.539  89.168  1.00  0.00           C
ATOM  10597  C2  POPE  201       7.429  76.129  88.509  1.00  0.00           C
ATOM  10599  O21 POPE  201       7.969  76.209  87.189  1.00  0.00           O
ATOM  10600  C21 POPE  201       7.279  76.869  86.279  1.00  0.00           C
ATOM  10601  O22 POPE  201       6.259  77.519  86.468  1.00  0.00           O
ATOM  10602  C22 POPE  201       8.029  76.769  84.959  1.00  0.00           C
ATOM  10605  C3  POPE  201       6.079  75.319  88.538  1.00  0.00           C
ATOM  10608  O31 POPE  201       6.089  74.199  87.628  1.00  0.00           O
ATOM  10609  C31 POPE  201       6.849  73.169  87.998  1.00  0.00           C
ATOM  10610  O32 POPE  201       7.439  73.079  89.059  1.00  0.00           O
ATOM  10611  C32 POPE  201       7.009  72.129  86.869  1.00  0.00           C
ATOM  10614  C23 POPE  201       7.389  77.589  83.818  1.00  0.00           C
ATOM  10617  C24 POPE  201       8.289  77.649  82.568  1.00  0.00           C
ATOM  10620  C25 POPE  201       8.789  76.269  82.129  1.00  0.00           C
ATOM  10623  C26 POPE  201       9.519  76.269  80.779  1.00  0.00           C
ATOM  10626  C27 POPE  201      10.269  74.939  80.608  1.00  0.00           C
ATOM  10629  C28 POPE  201      11.029  74.789  79.278  1.00  0.00           C
ATOM  10632  C29 POPE  201      11.769  73.469  79.299  1.00  0.00           C
ATOM  10634 0C21 POPE  201      11.659  72.469  78.408  1.00  0.00           C
ATOM  10636 1C21 POPE  201      10.829  72.479  77.138  1.00  0.00           C
ATOM  10639 2C21 POPE  201      11.569  71.779  75.988  1.00  0.00           C
ATOM  10642 3C21 POPE  201      11.619  70.259  76.118  1.00  0.00           C
ATOM  10645 4C21 POPE  201      12.419  69.609  74.988  1.00  0.00           C
ATOM  10648 5C21 POPE  201      12.349  68.079  74.968  1.00  0.00           C
ATOM  10651 6C21 POPE  201      10.979  67.569  74.518  1.00  0.00           C
ATOM  10654 7C21 POPE  201      10.919  66.039  74.369  1.00  0.00           C
ATOM  10657 8C21 POPE  201       9.529  65.579  73.908  1.00  0.00           C
ATOM  10661  C33 POPE  201       5.989  72.209  85.709  1.00  0.00           C
ATOM  10664  C34 POPE  201       6.259  73.309  84.668  1.00  0.00           C
ATOM  10667  C35 POPE  201       4.969  73.699  83.909  1.00  0.00           C
ATOM  10670  C36 POPE  201       5.019  73.559  82.379  1.00  0.00           C
ATOM  10673  C37 POPE  201       3.629  73.809  81.778  1.00  0.00           C
ATOM  10676  C38 POPE  201       3.639  74.449  80.379  1.00  0.00           C
ATOM  10679  C39 POPE  201       3.889  73.459  79.229  1.00  0.00           C
ATOM  10682 0C31 POPE  201       2.629  72.669  78.849  1.00  0.00           C
ATOM  10685 1C31 POPE  201       2.529  72.349  77.339  1.00  0.00           C
ATOM  10688 2C31 POPE  201       1.759  73.409  76.528  1.00  0.00           C
ATOM  10691 3C31 POPE  201       2.639  74.549  76.019  1.00  0.00           C
ATOM  10694 4C31 POPE  201       1.869  75.569  75.169  1.00  0.00           C
ATOM  10697 5C31 POPE  201       2.769  76.609  74.489  1.00  0.00           C
ATOM  10700 6C31 POPE  201       2.009  77.479  73.499  1.00  0.00           C
ATOM  10704  NH3 POPE  202      14.589  21.079  94.959  1.00  0.00           N
ATOM  10708  C12 POPE  202      15.989  20.839  95.468  1.00  0.00           C
ATOM  10711  C11 POPE  202      17.069  20.979  94.378  1.00  0.00           C
ATOM  10714  P   POPE  202      19.729  21.429  94.388  1.00  0.00           P
ATOM  10715  O13 POPE  202      20.439  22.629  94.848  1.00  0.00           O
ATOM  10716  O14 POPE  202      20.289  20.119  94.778  1.00  0.00           O
ATOM  10717  O11 POPE  202      19.679  21.469  92.818  1.00  0.00           O
ATOM  10718  O12 POPE  202      18.249  21.529  94.938  1.00  0.00           O
ATOM  10719  C1  POPE  202      18.749  22.209  92.038  1.00  0.00           C
ATOM  10722  C2  POPE  202      19.289  22.499  90.619  1.00  0.00           C
ATOM  10724  O21 POPE  202      18.319  22.089  89.638  1.00  0.00           O
ATOM  10725  C21 POPE  202      17.289  22.899  89.439  1.00  0.00           C
ATOM  10726  O22 POPE  202      17.229  24.069  89.769  1.00  0.00           O
ATOM  10727  C22 POPE  202      16.149  22.029  88.909  1.00  0.00           C
ATOM  10730  C3  POPE  202      20.579  21.689  90.339  1.00  0.00           C
ATOM  10733  O31 POPE  202      21.039  21.959  89.009  1.00  0.00           O
ATOM  10734  C31 POPE  202      20.709  21.039  88.098  1.00  0.00           C
ATOM  10735  O32 POPE  202      20.679  19.839  88.288  1.00  0.00           O
ATOM  10736  C32 POPE  202      20.359  21.749  86.808  1.00  0.00           C
ATOM  10739  C23 POPE  202      15.319  22.669  87.789  1.00  0.00           C
ATOM  10742  C24 POPE  202      13.949  21.989  87.649  1.00  0.00           C
ATOM  10745  C25 POPE  202      13.229  22.399  86.369  1.00  0.00           C
ATOM  10748  C26 POPE  202      13.919  21.869  85.108  1.00  0.00           C
ATOM  10751  C27 POPE  202      14.199  22.989  84.108  1.00  0.00           C
ATOM  10754  C28 POPE  202      14.749  22.449  82.778  1.00  0.00           C
ATOM  10757  C29 POPE  202      14.779  23.519  81.729  1.00  0.00           C
ATOM  10759 0C21 POPE  202      15.289  23.369  80.499  1.00  0.00           C
ATOM  10761 1C21 POPE  202      15.889  22.099  79.938  1.00  0.00           C
ATOM  10764 2C21 POPE  202      15.139  21.609  78.688  1.00  0.00           C
ATOM  10767 3C21 POPE  202      15.299  22.559  77.479  1.00  0.00           C
ATOM  10770 4C21 POPE  202      14.579  22.039  76.229  1.00  0.00           C
ATOM  10773 5C21 POPE  202      13.089  22.389  76.229  1.00  0.00           C
ATOM  10776 6C21 POPE  202      12.339  21.779  75.038  1.00  0.00           C
ATOM  10779 7C21 POPE  202      10.949  22.389  74.858  1.00  0.00           C
ATOM  10782 8C21 POPE  202      10.119  21.709  73.768  1.00  0.00           C
ATOM  10786  C33 POPE  202      19.199  21.009  86.089  1.00  0.00           C
ATOM  10789  C34 POPE  202      18.459  21.909  85.108  1.00  0.00           C
ATOM  10792  C35 POPE  202      19.219  22.189  83.799  1.00  0.00           C
ATOM  10795  C36 POPE  202      18.689  23.489  83.178  1.00  0.00           C
ATOM  10798  C37 POPE  202      19.359  23.959  81.888  1.00  0.00           C
ATOM  10801  C38 POPE  202      18.869  25.369  81.518  1.00  0.00           C
ATOM  10804  C39 POPE  202      19.499  25.929  80.239  1.00  0.00           C
ATOM  10807 0C31 POPE  202      18.759  25.499  78.958  1.00  0.00           C
ATOM  10810 1C31 POPE  202      19.479  26.029  77.708  1.00  0.00           C
ATOM  10813 2C31 POPE  202      18.609  26.009  76.439  1.00  0.00           C
ATOM  10816 3C31 POPE  202      18.789  24.749  75.578  1.00  0.00           C
ATOM  10819 4C31 POPE  202      17.929  24.809  74.308  1.00  0.00           C
ATOM  10822 5C31 POPE  202      17.869  23.479  73.558  1.00  0.00           C
ATOM  10825 6C31 POPE  202      17.019  23.529  72.288  1.00  0.00           C
ATOM  10829  NH3 POPE  203      91.229 107.869  43.999  1.00  0.00           N
ATOM  10833  C12 POPE  203      90.899 107.669  42.549  1.00  0.00           C
ATOM  10836  C11 POPE  203      90.619 109.019  41.858  1.00  0.00           C
ATOM  10839  P   POPE  203      92.999 110.229  42.159  1.00  0.00           P
ATOM  10840  O13 POPE  203      93.519 109.429  41.028  1.00  0.00           O
ATOM  10841  O14 POPE  203      93.419 111.639  42.278  1.00  0.00           O
ATOM  10842  O11 POPE  203      93.339 109.419  43.479  1.00  0.00           O
ATOM  10843  O12 POPE  203      91.429 110.109  42.268  1.00  0.00           O
ATOM  10844  C1  POPE  203      94.209 109.899  44.488  1.00  0.00           C
ATOM  10847  C2  POPE  203      94.529 108.739  45.468  1.00  0.00           C
ATOM  10849  O21 POPE  203      94.529 109.179  46.838  1.00  0.00           O
ATOM  10850  C21 POPE  203      95.479 110.019  47.219  1.00  0.00           C
ATOM  10851  O22 POPE  203      96.259 110.589  46.478  1.00  0.00           O
ATOM  10852  C22 POPE  203      95.419 110.199  48.748  1.00  0.00           C
ATOM  10855  C3  POPE  203      95.789 107.919  45.028  1.00  0.00           C
ATOM  10858  O31 POPE  203      96.259 106.979  46.008  1.00  0.00           O
ATOM  10859  C31 POPE  203      95.589 105.829  46.158  1.00  0.00           C
ATOM  10860  O32 POPE  203      94.619 105.499  45.498  1.00  0.00           O
ATOM  10861  C32 POPE  203      96.209 105.049  47.328  1.00  0.00           C
ATOM  10864  C23 POPE  203      96.499 109.399  49.508  1.00  0.00           C
ATOM  10867  C24 POPE  203      95.979 108.849  50.849  1.00  0.00           C
ATOM  10870  C25 POPE  203      97.039 108.129  51.699  1.00  0.00           C
ATOM  10873  C26 POPE  203      96.399 107.599  52.998  1.00  0.00           C
ATOM  10876  C27 POPE  203      97.409 107.019  54.009  1.00  0.00           C
ATOM  10879  C28 POPE  203      96.779 106.749  55.398  1.00  0.00           C
ATOM  10882  C29 POPE  203      95.749 105.649  55.379  1.00  0.00           C
ATOM  10884 0C21 POPE  203      94.849 105.389  56.338  1.00  0.00           C
ATOM  10886 1C21 POPE  203      94.689 106.119  57.648  1.00  0.00           C
ATOM  10889 2C21 POPE  203      95.819 105.889  58.668  1.00  0.00           C
ATOM  10892 3C21 POPE  203      96.079 104.399  58.939  1.00  0.00           C
ATOM  10895 4C21 POPE  203      96.669 104.119  60.319  1.00  0.00           C
ATOM  10898 5C21 POPE  203      96.929 102.619  60.488  1.00  0.00           C
ATOM  10901 6C21 POPE  203      97.709 102.269  61.769  1.00  0.00           C
ATOM  10904 7C21 POPE  203      98.209 100.819  61.759  1.00  0.00           C
ATOM  10907 8C21 POPE  203      99.149 100.509  62.918  1.00  0.00           C
ATOM  10911  C33 POPE  203      95.249 104.099  48.088  1.00  0.00           C
ATOM  10914  C34 POPE  203      95.409 104.179  49.628  1.00  0.00           C
ATOM  10917  C35 POPE  203      96.829 103.889  50.158  1.00  0.00           C
ATOM  10920  C36 POPE  203      96.799 103.519  51.658  1.00  0.00           C
ATOM  10923  C37 POPE  203      98.179 103.309  52.299  1.00  0.00           C
ATOM  10926  C38 POPE  203      98.059 103.069  53.818  1.00  0.00           C
ATOM  10929  C39 POPE  203      99.399 102.869  54.549  1.00  0.00           C
ATOM  10932 0C31 POPE  203      99.249 102.939  56.078  1.00  0.00           C
ATOM  10935 1C31 POPE  203     100.569 102.739  56.828  1.00  0.00           C
ATOM  10938 2C31 POPE  203     100.409 102.869  58.358  1.00  0.00           C
ATOM  10941 3C31 POPE  203     101.699 102.569  59.148  1.00  0.00           C
ATOM  10944 4C31 POPE  203     102.739 103.689  59.088  1.00  0.00           C
ATOM  10947 5C31 POPE  203     103.979 103.389  59.948  1.00  0.00           C
ATOM  10950 6C31 POPE  203     104.979 104.549  60.058  1.00  0.00           C
ATOM  10954  NH3 POPE  204      79.659   3.669  47.949  1.00  0.00           N
ATOM  10958  C12 POPE  204      80.609   4.249  46.948  1.00  0.00           C
ATOM  10961  C11 POPE  204      81.379   5.409  47.568  1.00  0.00           C
ATOM  10964  P   POPE  204      82.659   7.309  46.299  1.00  0.00           P
ATOM  10965  O13 POPE  204      84.039   7.369  45.769  1.00  0.00           O
ATOM  10966  O14 POPE  204      81.529   7.899  45.519  1.00  0.00           O
ATOM  10967  O11 POPE  204      82.659   7.979  47.738  1.00  0.00           O
ATOM  10968  O12 POPE  204      82.339   5.829  46.608  1.00  0.00           O
ATOM  10969  C1  POPE  204      82.349   9.379  47.898  1.00  0.00           C
ATOM  10972  C2  POPE  204      81.279   9.659  48.999  1.00  0.00           C
ATOM  10974  O21 POPE  204      81.769   9.219  50.288  1.00  0.00           O
ATOM  10975  C21 POPE  204      81.269   8.129  50.839  1.00  0.00           C
ATOM  10976  O22 POPE  204      80.989   7.079  50.298  1.00  0.00           O
ATOM  10977  C22 POPE  204      80.949   8.439  52.308  1.00  0.00           C
ATOM  10980  C3  POPE  204      79.829   9.209  48.609  1.00  0.00           C
ATOM  10983  O31 POPE  204      78.899   9.209  49.708  1.00  0.00           O
ATOM  10984  C31 POPE  204      78.319  10.359  50.049  1.00  0.00           C
ATOM  10985  O32 POPE  204      78.579  11.439  49.558  1.00  0.00           O
ATOM  10986  C32 POPE  204      77.299  10.039  51.138  1.00  0.00           C
ATOM  10989  C23 POPE  204      79.809   7.519  52.838  1.00  0.00           C
ATOM  10992  C24 POPE  204      79.109   8.079  54.078  1.00  0.00           C
ATOM  10995  C25 POPE  204      79.759   7.689  55.408  1.00  0.00           C
ATOM  10998  C26 POPE  204      79.149   8.479  56.588  1.00  0.00           C
ATOM  11001  C27 POPE  204      79.929   8.249  57.898  1.00  0.00           C
ATOM  11004  C28 POPE  204      79.299   8.879  59.148  1.00  0.00           C
ATOM  11007  C29 POPE  204      79.339  10.379  59.209  1.00  0.00           C
ATOM  11009 0C21 POPE  204      79.399  11.089  60.348  1.00  0.00           C
ATOM  11011 1C21 POPE  204      79.399  10.469  61.728  1.00  0.00           C
ATOM  11014 2C21 POPE  204      80.819  10.309  62.278  1.00  0.00           C
ATOM  11017 3C21 POPE  204      80.849   9.369  63.488  1.00  0.00           C
ATOM  11020 4C21 POPE  204      82.219   9.279  64.168  1.00  0.00           C
ATOM  11023 5C21 POPE  204      82.629  10.609  64.818  1.00  0.00           C
ATOM  11026 6C21 POPE  204      83.739  10.439  65.858  1.00  0.00           C
ATOM  11029 7C21 POPE  204      83.969  11.739  66.639  1.00  0.00           C
ATOM  11032 8C21 POPE  204      84.789  11.509  67.898  1.00  0.00           C
ATOM  11036  C33 POPE  204      76.789  11.239  51.979  1.00  0.00           C
ATOM  11039  C34 POPE  204      76.429  10.749  53.378  1.00  0.00           C
ATOM  11042  C35 POPE  204      75.859  11.819  54.308  1.00  0.00           C
ATOM  11045  C36 POPE  204      75.849  11.299  55.758  1.00  0.00           C
ATOM  11048  C37 POPE  204      75.509  12.399  56.769  1.00  0.00           C
ATOM  11051  C38 POPE  204      75.719  11.939  58.218  1.00  0.00           C
ATOM  11054  C39 POPE  204      75.559  13.079  59.218  1.00  0.00           C
ATOM  11057 0C31 POPE  204      75.609  12.559  60.659  1.00  0.00           C
ATOM  11060 1C31 POPE  204      75.169  13.599  61.709  1.00  0.00           C
ATOM  11063 2C31 POPE  204      75.199  13.029  63.139  1.00  0.00           C
ATOM  11066 3C31 POPE  204      76.599  12.999  63.759  1.00  0.00           C
ATOM  11069 4C31 POPE  204      76.639  12.199  65.068  1.00  0.00           C
ATOM  11072 5C31 POPE  204      77.979  12.259  65.788  1.00  0.00           C
ATOM  11075 6C31 POPE  204      77.949  11.569  67.158  1.00  0.00           C
ATOM  11079  NH3 POPE  205       2.089  50.149  48.058  1.00  0.00           N
ATOM  11083  C12 POPE  205       2.209  49.069  47.008  1.00  0.00           C
ATOM  11086  C11 POPE  205       3.549  48.289  46.988  1.00  0.00           C
ATOM  11089  P   POPE  205       6.059  48.519  47.658  1.00  0.00           P
ATOM  11090  O13 POPE  205       6.219  48.139  46.229  1.00  0.00           O
ATOM  11091  O14 POPE  205       6.749  49.749  48.108  1.00  0.00           O
ATOM  11092  O11 POPE  205       6.499  47.299  48.568  1.00  0.00           O
ATOM  11093  O12 POPE  205       4.509  48.729  47.949  1.00  0.00           O
ATOM  11094  C1  POPE  205       5.669  46.609  49.498  1.00  0.00           C
ATOM  11097  C2  POPE  205       6.509  46.179  50.738  1.00  0.00           C
ATOM  11099  O21 POPE  205       5.719  45.499  51.738  1.00  0.00           O
ATOM  11100  C21 POPE  205       4.799  46.199  52.378  1.00  0.00           C
ATOM  11101  O22 POPE  205       4.489  47.359  52.159  1.00  0.00           O
ATOM  11102  C22 POPE  205       4.039  45.309  53.358  1.00  0.00           C
ATOM  11105  C3  POPE  205       7.299  47.419  51.278  1.00  0.00           C
ATOM  11108  O31 POPE  205       7.869  47.219  52.598  1.00  0.00           O
ATOM  11109  C31 POPE  205       8.179  48.359  53.198  1.00  0.00           C
ATOM  11110  O32 POPE  205       7.989  49.479  52.738  1.00  0.00           O
ATOM  11111  C32 POPE  205       8.909  48.119  54.508  1.00  0.00           C
ATOM  11114  C23 POPE  205       3.119  46.089  54.328  1.00  0.00           C
ATOM  11117  C24 POPE  205       1.929  45.249  54.838  1.00  0.00           C
ATOM  11120  C25 POPE  205       2.009  44.849  56.328  1.00  0.00           C
ATOM  11123  C26 POPE  205       1.709  46.009  57.278  1.00  0.00           C
ATOM  11126  C27 POPE  205       1.669  45.599  58.759  1.00  0.00           C
ATOM  11129  C28 POPE  205       1.489  46.769  59.748  1.00  0.00           C
ATOM  11132  C29 POPE  205       0.069  47.269  59.778  1.00  0.00           C
ATOM  11134 0C21 POPE  205      -0.691  47.469  60.869  1.00  0.00           C
ATOM  11136 1C21 POPE  205      -0.271  47.299  62.299  1.00  0.00           C
ATOM  11139 2C21 POPE  205      -1.319  47.939  63.229  1.00  0.00           C
ATOM  11142 3C21 POPE  205      -0.919  47.869  64.708  1.00  0.00           C
ATOM  11145 4C21 POPE  205      -2.059  48.309  65.628  1.00  0.00           C
ATOM  11148 5C21 POPE  205      -1.579  48.669  67.049  1.00  0.00           C
ATOM  11151 6C21 POPE  205      -1.039  47.479  67.848  1.00  0.00           C
ATOM  11154 7C21 POPE  205      -0.601  47.869  69.258  1.00  0.00           C
ATOM  11157 8C21 POPE  205      -0.751  46.759  70.298  1.00  0.00           C
ATOM  11161  C33 POPE  205       8.089  48.649  55.709  1.00  0.00           C
ATOM  11164  C34 POPE  205       7.519  47.519  56.548  1.00  0.00           C
ATOM  11167  C35 POPE  205       8.539  47.049  57.588  1.00  0.00           C
ATOM  11170  C36 POPE  205       8.179  45.729  58.288  1.00  0.00           C
ATOM  11173  C37 POPE  205       9.289  45.319  59.259  1.00  0.00           C
ATOM  11176  C38 POPE  205       9.139  45.889  60.678  1.00  0.00           C
ATOM  11179  C39 POPE  205       8.789  44.779  61.678  1.00  0.00           C
ATOM  11182 0C31 POPE  205       8.419  45.289  63.069  1.00  0.00           C
ATOM  11185 1C31 POPE  205       7.799  44.149  63.898  1.00  0.00           C
ATOM  11188 2C31 POPE  205       7.379  44.549  65.319  1.00  0.00           C
ATOM  11191 3C31 POPE  205       6.579  43.409  65.968  1.00  0.00           C
ATOM  11194 4C31 POPE  205       6.079  43.729  67.378  1.00  0.00           C
ATOM  11197 5C31 POPE  205       5.239  42.579  67.958  1.00  0.00           C
ATOM  11200 6C31 POPE  205       4.589  42.899  69.308  1.00  0.00           C
ATOM  11204  NH3 POPE  206      56.199 118.999  49.459  1.00  0.00           N
ATOM  11208  C12 POPE  206      55.079 118.929  48.418  1.00  0.00           C
ATOM  11211  C11 POPE  206      53.789 119.609  48.939  1.00  0.00           C
ATOM  11214  P   POPE  206      51.289 120.099  48.619  1.00  0.00           P
ATOM  11215  O13 POPE  206      51.419 121.529  48.958  1.00  0.00           O
ATOM  11216  O14 POPE  206      50.109 119.739  47.798  1.00  0.00           O
ATOM  11217  O11 POPE  206      51.189 119.209  49.928  1.00  0.00           O
ATOM  11218  O12 POPE  206      52.689 119.589  47.998  1.00  0.00           O
ATOM  11219  C1  POPE  206      51.149 119.729  51.238  1.00  0.00           C
ATOM  11222  C2  POPE  206      51.809 118.749  52.259  1.00  0.00           C
ATOM  11224  O21 POPE  206      50.949 118.299  53.328  1.00  0.00           O
ATOM  11225  C21 POPE  206      50.339 119.219  54.038  1.00  0.00           C
ATOM  11226  O22 POPE  206      50.179 120.389  53.768  1.00  0.00           O
ATOM  11227  C22 POPE  206      49.909 118.619  55.379  1.00  0.00           C
ATOM  11230  C3  POPE  206      53.139 119.329  52.848  1.00  0.00           C
ATOM  11233  O31 POPE  206      53.749 118.399  53.759  1.00  0.00           O
ATOM  11234  C31 POPE  206      53.599 118.649  55.049  1.00  0.00           C
ATOM  11235  O32 POPE  206      53.129 119.649  55.548  1.00  0.00           O
ATOM  11236  C32 POPE  206      54.019 117.399  55.799  1.00  0.00           C
ATOM  11239  C23 POPE  206      49.739 119.719  56.448  1.00  0.00           C
ATOM  11242  C24 POPE  206      49.889 119.209  57.889  1.00  0.00           C
ATOM  11245  C25 POPE  206      48.569 119.159  58.658  1.00  0.00           C
ATOM  11248  C26 POPE  206      48.749 118.579  60.068  1.00  0.00           C
ATOM  11251  C27 POPE  206      47.469 118.679  60.909  1.00  0.00           C
ATOM  11254  C28 POPE  206      47.639 118.219  62.369  1.00  0.00           C
ATOM  11257  C29 POPE  206      47.809 116.719  62.498  1.00  0.00           C
ATOM  11259 0C21 POPE  206      46.959 115.879  63.108  1.00  0.00           C
ATOM  11261 1C21 POPE  206      45.639 116.269  63.729  1.00  0.00           C
ATOM  11264 2C21 POPE  206      44.779 115.049  64.129  1.00  0.00           C
ATOM  11267 3C21 POPE  206      45.229 114.429  65.459  1.00  0.00           C
ATOM  11270 4C21 POPE  206      44.319 113.309  65.968  1.00  0.00           C
ATOM  11273 5C21 POPE  206      44.759 112.869  67.378  1.00  0.00           C
ATOM  11276 6C21 POPE  206      43.849 111.859  68.089  1.00  0.00           C
ATOM  11279 7C21 POPE  206      44.069 111.919  69.608  1.00  0.00           C
ATOM  11282 8C21 POPE  206      43.489 110.739  70.368  1.00  0.00           C
ATOM  11286  C33 POPE  206      54.149 117.609  57.318  1.00  0.00           C
ATOM  11289  C34 POPE  206      54.359 116.269  58.029  1.00  0.00           C
ATOM  11292  C35 POPE  206      54.909 116.409  59.448  1.00  0.00           C
ATOM  11295  C36 POPE  206      53.899 116.959  60.449  1.00  0.00           C
ATOM  11298  C37 POPE  206      53.409 115.929  61.478  1.00  0.00           C
ATOM  11301  C38 POPE  206      52.049 115.319  61.119  1.00  0.00           C
ATOM  11304  C39 POPE  206      51.499 114.419  62.229  1.00  0.00           C
ATOM  11307 0C31 POPE  206      51.159 115.189  63.509  1.00  0.00           C
ATOM  11310 1C31 POPE  206      50.489 114.309  64.568  1.00  0.00           C
ATOM  11313 2C31 POPE  206      49.989 115.099  65.779  1.00  0.00           C
ATOM  11316 3C31 POPE  206      49.249 114.199  66.769  1.00  0.00           C
ATOM  11319 4C31 POPE  206      48.759 114.939  68.008  1.00  0.00           C
ATOM  11322 5C31 POPE  206      48.009 113.999  68.958  1.00  0.00           C
ATOM  11325 6C31 POPE  206      47.599 114.659  70.278  1.00  0.00           C
ATOM  11329  NH3 POPE  207      66.409 106.389  50.988  1.00  0.00           N
ATOM  11333  C12 POPE  207      67.139 106.559  49.708  1.00  0.00           C
ATOM  11336  C11 POPE  207      68.169 107.689  49.808  1.00  0.00           C
ATOM  11339  P   POPE  207      70.659 106.859  49.958  1.00  0.00           P
ATOM  11340  O13 POPE  207      71.339 108.059  50.488  1.00  0.00           O
ATOM  11341  O14 POPE  207      71.459 105.939  49.118  1.00  0.00           O
ATOM  11342  O11 POPE  207      70.049 106.009  51.178  1.00  0.00           O
ATOM  11343  O12 POPE  207      69.369 107.299  49.148  1.00  0.00           O
ATOM  11344  C1  POPE  207      71.009 105.429  52.078  1.00  0.00           C
ATOM  11347  C2  POPE  207      70.369 104.339  53.009  1.00  0.00           C
ATOM  11349  O21 POPE  207      70.389 104.699  54.409  1.00  0.00           O
ATOM  11350  C21 POPE  207      71.569 104.869  54.979  1.00  0.00           C
ATOM  11351  O22 POPE  207      72.659 104.879  54.418  1.00  0.00           O
ATOM  11352  C22 POPE  207      71.389 105.129  56.468  1.00  0.00           C
ATOM  11355  C3  POPE  207      70.959 102.909  52.768  1.00  0.00           C
ATOM  11358  O31 POPE  207      70.239 101.899  53.528  1.00  0.00           O
ATOM  11359  C31 POPE  207      70.799 101.529  54.689  1.00  0.00           C
ATOM  11360  O32 POPE  207      71.909 101.839  55.058  1.00  0.00           O
ATOM  11361  C32 POPE  207      69.799 100.779  55.538  1.00  0.00           C
ATOM  11364  C23 POPE  207      72.699 105.659  57.128  1.00  0.00           C
ATOM  11367  C24 POPE  207      72.619 105.979  58.628  1.00  0.00           C
ATOM  11370  C25 POPE  207      71.529 107.009  58.978  1.00  0.00           C
ATOM  11373  C26 POPE  207      71.279 107.169  60.488  1.00  0.00           C
ATOM  11376  C27 POPE  207      70.019 108.009  60.718  1.00  0.00           C
ATOM  11379  C28 POPE  207      69.619 108.129  62.198  1.00  0.00           C
ATOM  11382  C29 POPE  207      68.349 108.939  62.278  1.00  0.00           C
ATOM  11384 0C21 POPE  207      68.129 110.079  62.959  1.00  0.00           C
ATOM  11386 1C21 POPE  207      69.099 110.769  63.888  1.00  0.00           C
ATOM  11389 2C21 POPE  207      68.479 110.869  65.288  1.00  0.00           C
ATOM  11392 3C21 POPE  207      68.269 109.529  65.998  1.00  0.00           C
ATOM  11395 4C21 POPE  207      67.349 109.689  67.218  1.00  0.00           C
ATOM  11398 5C21 POPE  207      67.539 108.609  68.299  1.00  0.00           C
ATOM  11401 6C21 POPE  207      68.909 108.729  68.989  1.00  0.00           C
ATOM  11404 7C21 POPE  207      68.989 107.929  70.298  1.00  0.00           C
ATOM  11407 8C21 POPE  207      70.299 108.179  71.058  1.00  0.00           C
ATOM  11411  C33 POPE  207      70.309 100.509  56.968  1.00  0.00           C
ATOM  11414  C34 POPE  207      69.249  99.749  57.768  1.00  0.00           C
ATOM  11417  C35 POPE  207      69.639  99.389  59.199  1.00  0.00           C
ATOM  11420  C36 POPE  207      69.659 100.569  60.168  1.00  0.00           C
ATOM  11423  C37 POPE  207      71.069 101.129  60.418  1.00  0.00           C
ATOM  11426  C38 POPE  207      71.089 102.119  61.598  1.00  0.00           C
ATOM  11429  C39 POPE  207      72.189 101.819  62.609  1.00  0.00           C
ATOM  11432 0C31 POPE  207      71.889 100.609  63.488  1.00  0.00           C
ATOM  11435 1C31 POPE  207      73.069 100.299  64.428  1.00  0.00           C
ATOM  11438 2C31 POPE  207      72.749  99.209  65.459  1.00  0.00           C
ATOM  11441 3C31 POPE  207      73.989  98.379  65.818  1.00  0.00           C
ATOM  11444 4C31 POPE  207      74.289  97.289  64.778  1.00  0.00           C
ATOM  11447 5C31 POPE  207      75.479  96.409  65.148  1.00  0.00           C
ATOM  11450 6C31 POPE  207      75.669  95.219  64.209  1.00  0.00           C
ATOM  11454  NH3 POPE  208      65.049  23.639  93.578  1.00  0.00           N
ATOM  11458  C12 POPE  208      65.259  22.809  94.798  1.00  0.00           C
ATOM  11461  C11 POPE  208      65.609  21.369  94.409  1.00  0.00           C
ATOM  11464  P   POPE  208      63.799  20.119  95.809  1.00  0.00           P
ATOM  11465  O13 POPE  208      63.829  18.679  96.159  1.00  0.00           O
ATOM  11466  O14 POPE  208      63.229  21.099  96.769  1.00  0.00           O
ATOM  11467  O11 POPE  208      63.019  20.249  94.419  1.00  0.00           O
ATOM  11468  O12 POPE  208      65.279  20.489  95.458  1.00  0.00           O
ATOM  11469  C1  POPE  208      63.109  19.129  93.519  1.00  0.00           C
ATOM  11472  C2  POPE  208      62.319  19.359  92.189  1.00  0.00           C
ATOM  11474  O21 POPE  208      62.639  20.619  91.578  1.00  0.00           O
ATOM  11475  C21 POPE  208      63.779  20.679  90.949  1.00  0.00           C
ATOM  11476  O22 POPE  208      64.739  19.929  91.069  1.00  0.00           O
ATOM  11477  C22 POPE  208      63.699  21.829  89.948  1.00  0.00           C
ATOM  11480  C3  POPE  208      60.789  19.299  92.448  1.00  0.00           C
ATOM  11483  O31 POPE  208      59.989  20.109  91.559  1.00  0.00           O
ATOM  11484  C31 POPE  208      59.859  19.749  90.309  1.00  0.00           C
ATOM  11485  O32 POPE  208      60.479  18.869  89.728  1.00  0.00           O
ATOM  11486  C32 POPE  208      58.789  20.609  89.629  1.00  0.00           C
ATOM  11489  C23 POPE  208      65.039  22.239  89.319  1.00  0.00           C
ATOM  11492  C24 POPE  208      64.919  22.359  87.799  1.00  0.00           C
ATOM  11495  C25 POPE  208      66.199  22.799  87.078  1.00  0.00           C
ATOM  11498  C26 POPE  208      66.699  24.189  87.508  1.00  0.00           C
ATOM  11501  C27 POPE  208      67.789  24.749  86.589  1.00  0.00           C
ATOM  11504  C28 POPE  208      68.219  26.199  86.939  1.00  0.00           C
ATOM  11507  C29 POPE  208      67.109  27.209  86.878  1.00  0.00           C
ATOM  11509 0C21 POPE  208      66.609  27.809  85.778  1.00  0.00           C
ATOM  11511 1C21 POPE  208      67.049  27.589  84.358  1.00  0.00           C
ATOM  11514 2C21 POPE  208      67.779  28.819  83.808  1.00  0.00           C
ATOM  11517 3C21 POPE  208      69.149  29.039  84.468  1.00  0.00           C
ATOM  11520 4C21 POPE  208      69.659  30.469  84.299  1.00  0.00           C
ATOM  11523 5C21 POPE  208      70.989  30.679  85.038  1.00  0.00           C
ATOM  11526 6C21 POPE  208      71.479  32.129  84.928  1.00  0.00           C
ATOM  11529 7C21 POPE  208      72.669  32.419  85.838  1.00  0.00           C
ATOM  11532 8C21 POPE  208      72.939  33.919  85.958  1.00  0.00           C
ATOM  11536  C33 POPE  208      59.359  21.929  89.049  1.00  0.00           C
ATOM  11539  C34 POPE  208      58.429  22.589  88.019  1.00  0.00           C
ATOM  11542  C35 POPE  208      59.009  23.849  87.348  1.00  0.00           C
ATOM  11545  C36 POPE  208      58.139  24.369  86.198  1.00  0.00           C
ATOM  11548  C37 POPE  208      58.689  25.649  85.528  1.00  0.00           C
ATOM  11551  C38 POPE  208      58.239  25.779  84.068  1.00  0.00           C
ATOM  11554  C39 POPE  208      58.029  27.219  83.578  1.00  0.00           C
ATOM  11557 0C31 POPE  208      59.319  28.009  83.299  1.00  0.00           C
ATOM  11560 1C31 POPE  208      59.029  29.369  82.649  1.00  0.00           C
ATOM  11563 2C31 POPE  208      60.289  30.209  82.409  1.00  0.00           C
ATOM  11566 3C31 POPE  208      59.979  31.599  81.848  1.00  0.00           C
ATOM  11569 4C31 POPE  208      61.189  32.539  81.968  1.00  0.00           C
ATOM  11572 5C31 POPE  208      60.889  33.969  81.489  1.00  0.00           C
ATOM  11575 6C31 POPE  208      62.049  34.929  81.778  1.00  0.00           C
ATOM  11579  NH3 POPE  209       5.879   0.579  91.629  1.00  0.00           N
ATOM  11583  C12 POPE  209       5.269   1.819  92.208  1.00  0.00           C
ATOM  11586  C11 POPE  209       4.759   1.599  93.639  1.00  0.00           C
ATOM  11589  P   POPE  209       4.209   4.059  94.278  1.00  0.00           P
ATOM  11590  O13 POPE  209       5.639   4.029  94.619  1.00  0.00           O
ATOM  11591  O14 POPE  209       3.229   4.689  95.198  1.00  0.00           O
ATOM  11592  O11 POPE  209       4.119   4.739  92.868  1.00  0.00           O
ATOM  11593  O12 POPE  209       3.759   2.579  93.948  1.00  0.00           O
ATOM  11594  C1  POPE  209       2.939   4.959  92.108  1.00  0.00           C
ATOM  11597  C2  POPE  209       3.299   4.879  90.608  1.00  0.00           C
ATOM  11599  O21 POPE  209       3.949   6.069  90.159  1.00  0.00           O
ATOM  11600  C21 POPE  209       5.219   6.339  90.479  1.00  0.00           C
ATOM  11601  O22 POPE  209       5.579   7.439  90.879  1.00  0.00           O
ATOM  11602  C22 POPE  209       6.159   5.199  90.099  1.00  0.00           C
ATOM  11605  C3  POPE  209       2.089   4.729  89.678  1.00  0.00           C
ATOM  11608  O31 POPE  209       2.619   4.169  88.458  1.00  0.00           O
ATOM  11609  C31 POPE  209       2.729   4.859  87.308  1.00  0.00           C
ATOM  11610  O32 POPE  209       3.569   4.609  86.468  1.00  0.00           O
ATOM  11611  C32 POPE  209       1.659   5.939  87.148  1.00  0.00           C
ATOM  11614  C23 POPE  209       7.409   5.749  89.369  1.00  0.00           C
ATOM  11617  C24 POPE  209       8.369   4.629  88.928  1.00  0.00           C
ATOM  11620  C25 POPE  209       9.669   5.159  88.318  1.00  0.00           C
ATOM  11623  C26 POPE  209       9.569   5.429  86.808  1.00  0.00           C
ATOM  11626  C27 POPE  209      10.839   6.089  86.269  1.00  0.00           C
ATOM  11629  C28 POPE  209      10.829   6.199  84.739  1.00  0.00           C
ATOM  11632  C29 POPE  209      12.019   6.989  84.248  1.00  0.00           C
ATOM  11634 0C21 POPE  209      11.969   8.069  83.449  1.00  0.00           C
ATOM  11636 1C21 POPE  209      10.709   8.649  82.868  1.00  0.00           C
ATOM  11639 2C21 POPE  209      10.979   9.579  81.679  1.00  0.00           C
ATOM  11642 3C21 POPE  209      11.449   8.829  80.429  1.00  0.00           C
ATOM  11645 4C21 POPE  209      11.659   9.769  79.229  1.00  0.00           C
ATOM  11648 5C21 POPE  209      12.029   9.009  77.958  1.00  0.00           C
ATOM  11651 6C21 POPE  209      12.329   9.949  76.788  1.00  0.00           C
ATOM  11654 7C21 POPE  209      12.689   9.179  75.519  1.00  0.00           C
ATOM  11657 8C21 POPE  209      13.119  10.099  74.378  1.00  0.00           C
ATOM  11661  C33 POPE  209       1.429   6.349  85.689  1.00  0.00           C
ATOM  11664  C34 POPE  209       0.709   7.699  85.598  1.00  0.00           C
ATOM  11667  C35 POPE  209       0.589   8.209  84.168  1.00  0.00           C
ATOM  11670  C36 POPE  209       0.669   9.729  84.059  1.00  0.00           C
ATOM  11673  C37 POPE  209       0.699  10.169  82.588  1.00  0.00           C
ATOM  11676  C38 POPE  209       1.109  11.629  82.389  1.00  0.00           C
ATOM  11679  C39 POPE  209       1.829  11.819  81.048  1.00  0.00           C
ATOM  11682 0C31 POPE  209       2.289  13.259  80.809  1.00  0.00           C
ATOM  11685 1C31 POPE  209       3.039  13.429  79.489  1.00  0.00           C
ATOM  11688 2C31 POPE  209       3.729  14.799  79.378  1.00  0.00           C
ATOM  11691 3C31 POPE  209       4.639  14.899  78.159  1.00  0.00           C
ATOM  11694 4C31 POPE  209       4.019  15.709  77.009  1.00  0.00           C
ATOM  11697 5C31 POPE  209       4.879  15.629  75.739  1.00  0.00           C
ATOM  11700 6C31 POPE  209       4.369  16.549  74.608  1.00  0.00           C
ATOM  11704  NH3 POPE  210      93.839 102.989  89.218  1.00  0.00           N
ATOM  11708  C12 POPE  210      94.939 102.179  89.868  1.00  0.00           C
ATOM  11711  C11 POPE  210      95.119 102.509  91.378  1.00  0.00           C
ATOM  11714  P   POPE  210      97.679 102.779  92.189  1.00  0.00           P
ATOM  11715  O13 POPE  210      97.689 104.049  91.458  1.00  0.00           O
ATOM  11716  O14 POPE  210      97.919 102.889  93.639  1.00  0.00           O
ATOM  11717  O11 POPE  210      98.789 101.819  91.629  1.00  0.00           O
ATOM  11718  O12 POPE  210      96.339 101.969  91.898  1.00  0.00           O
ATOM  11719  C1  POPE  210      98.559 100.919  90.549  1.00  0.00           C
ATOM  11722  C2  POPE  210      98.809 101.619  89.199  1.00  0.00           C
ATOM  11724  O21 POPE  210      98.499 100.659  88.189  1.00  0.00           O
ATOM  11725  C21 POPE  210      99.389 100.129  87.379  1.00  0.00           C
ATOM  11726  O22 POPE  210     100.539 100.469  87.189  1.00  0.00           O
ATOM  11727  C22 POPE  210      98.769  98.919  86.679  1.00  0.00           C
ATOM  11730  C3  POPE  210     100.219 102.309  89.208  1.00  0.00           C
ATOM  11733  O31 POPE  210     100.489 103.069  88.019  1.00  0.00           O
ATOM  11734  C31 POPE  210      99.959 104.259  87.958  1.00  0.00           C
ATOM  11735  O32 POPE  210      99.239 104.789  88.799  1.00  0.00           O
ATOM  11736  C32 POPE  210     100.449 104.949  86.699  1.00  0.00           C
ATOM  11739  C23 POPE  210      98.729  99.139  85.159  1.00  0.00           C
ATOM  11742  C24 POPE  210      97.859  98.089  84.468  1.00  0.00           C
ATOM  11745  C25 POPE  210      97.799  98.229  82.949  1.00  0.00           C
ATOM  11748  C26 POPE  210      96.609  97.459  82.358  1.00  0.00           C
ATOM  11751  C27 POPE  210      96.339  97.849  80.908  1.00  0.00           C
ATOM  11754  C28 POPE  210      95.089  97.179  80.298  1.00  0.00           C
ATOM  11757  C29 POPE  210      95.279  95.719  79.988  1.00  0.00           C
ATOM  11759 0C21 POPE  210      96.029  95.219  78.989  1.00  0.00           C
ATOM  11761 1C21 POPE  210      96.799  96.029  77.968  1.00  0.00           C
ATOM  11764 2C21 POPE  210      97.119  95.229  76.688  1.00  0.00           C
ATOM  11767 3C21 POPE  210      98.249  94.209  76.898  1.00  0.00           C
ATOM  11770 4C21 POPE  210      98.569  93.339  75.678  1.00  0.00           C
ATOM  11773 5C21 POPE  210      99.659  92.309  76.038  1.00  0.00           C
ATOM  11776 6C21 POPE  210      99.909  91.239  74.959  1.00  0.00           C
ATOM  11779 7C21 POPE  210     100.769  90.099  75.519  1.00  0.00           C
ATOM  11782 8C21 POPE  210     100.979  88.929  74.549  1.00  0.00           C
ATOM  11786  C33 POPE  210      99.669 104.489  85.458  1.00  0.00           C
ATOM  11789  C34 POPE  210      99.999 105.359  84.248  1.00  0.00           C
ATOM  11792  C35 POPE  210      99.029 105.109  83.098  1.00  0.00           C
ATOM  11795  C36 POPE  210      99.499 105.769  81.799  1.00  0.00           C
ATOM  11798  C37 POPE  210      98.419 105.719  80.718  1.00  0.00           C
ATOM  11801  C38 POPE  210      98.979 105.869  79.299  1.00  0.00           C
ATOM  11804  C39 POPE  210      99.719 107.189  79.078  1.00  0.00           C
ATOM  11807 0C31 POPE  210     100.299 107.309  77.669  1.00  0.00           C
ATOM  11810 1C31 POPE  210     101.109 108.589  77.468  1.00  0.00           C
ATOM  11813 2C31 POPE  210     102.219 108.419  76.419  1.00  0.00           C
ATOM  11816 3C31 POPE  210     103.549 107.969  77.049  1.00  0.00           C
ATOM  11819 4C31 POPE  210     104.619 107.669  75.999  1.00  0.00           C
ATOM  11822 5C31 POPE  210     106.029 107.579  76.589  1.00  0.00           C
ATOM  11825 6C31 POPE  210     107.089 107.209  75.549  1.00  0.00           C
ATOM  11829  NH3 POPE  211     116.959   6.419  52.058  1.00  0.00           N
ATOM  11833  C12 POPE  211     118.419   6.749  52.108  1.00  0.00           C
ATOM  11836  C11 POPE  211     118.879   7.659  50.948  1.00  0.00           C
ATOM  11839  P   POPE  211     116.999   8.759  49.519  1.00  0.00           P
ATOM  11840  O13 POPE  211     116.089   8.399  48.409  1.00  0.00           O
ATOM  11841  O14 POPE  211     117.729  10.039  49.389  1.00  0.00           O
ATOM  11842  O11 POPE  211     116.169   8.699  50.878  1.00  0.00           O
ATOM  11843  O12 POPE  211     118.009   7.579  49.799  1.00  0.00           O
ATOM  11844  C1  POPE  211     115.859   9.889  51.608  1.00  0.00           C
ATOM  11847  C2  POPE  211     116.929  10.219  52.689  1.00  0.00           C
ATOM  11849  O21 POPE  211     117.059   9.209  53.729  1.00  0.00           O
ATOM  11850  C21 POPE  211     116.109   9.229  54.659  1.00  0.00           C
ATOM  11851  O22 POPE  211     114.949   9.519  54.459  1.00  0.00           O
ATOM  11852  C22 POPE  211     116.679   8.989  56.049  1.00  0.00           C
ATOM  11855  C3  POPE  211     116.769  11.649  53.288  1.00  0.00           C
ATOM  11858  O31 POPE  211     117.909  11.899  54.129  1.00  0.00           O
ATOM  11859  C31 POPE  211     117.879  12.529  55.298  1.00  0.00           C
ATOM  11860  O32 POPE  211     118.889  12.779  55.939  1.00  0.00           O
ATOM  11861  C32 POPE  211     116.479  12.919  55.779  1.00  0.00           C
ATOM  11864  C23 POPE  211     116.639   7.519  56.488  1.00  0.00           C
ATOM  11867  C24 POPE  211     116.659   7.369  58.009  1.00  0.00           C
ATOM  11870  C25 POPE  211     116.749   5.909  58.488  1.00  0.00           C
ATOM  11873  C26 POPE  211     116.739   5.829  60.018  1.00  0.00           C
ATOM  11876  C27 POPE  211     116.709   4.409  60.578  1.00  0.00           C
ATOM  11879  C28 POPE  211     116.559   4.459  62.119  1.00  0.00           C
ATOM  11882  C29 POPE  211     116.229   3.129  62.749  1.00  0.00           C
ATOM  11884 0C21 POPE  211     116.949   2.469  63.678  1.00  0.00           C
ATOM  11886 1C21 POPE  211     118.269   2.889  64.279  1.00  0.00           C
ATOM  11889 2C21 POPE  211     118.229   3.029  65.808  1.00  0.00           C
ATOM  11892 3C21 POPE  211     117.969   1.709  66.548  1.00  0.00           C
ATOM  11895 4C21 POPE  211     118.289   1.819  68.038  1.00  0.00           C
ATOM  11898 5C21 POPE  211     117.999   0.549  68.838  1.00  0.00           C
ATOM  11901 6C21 POPE  211     118.409   0.699  70.309  1.00  0.00           C
ATOM  11904 7C21 POPE  211     118.199  -0.579  71.139  1.00  0.00           C
ATOM  11907 8C21 POPE  211     118.599  -0.431  72.608  1.00  0.00           C
ATOM  11911  C33 POPE  211     116.529  13.689  57.108  1.00  0.00           C
ATOM  11914  C34 POPE  211     115.129  13.989  57.638  1.00  0.00           C
ATOM  11917  C35 POPE  211     115.219  14.659  59.018  1.00  0.00           C
ATOM  11920  C36 POPE  211     114.019  14.349  59.928  1.00  0.00           C
ATOM  11923  C37 POPE  211     114.409  14.549  61.398  1.00  0.00           C
ATOM  11926  C38 POPE  211     113.299  14.269  62.418  1.00  0.00           C
ATOM  11929  C39 POPE  211     112.709  12.859  62.349  1.00  0.00           C
ATOM  11932 0C31 POPE  211     111.789  12.589  63.549  1.00  0.00           C
ATOM  11935 1C31 POPE  211     111.149  11.199  63.549  1.00  0.00           C
ATOM  11938 2C31 POPE  211     110.369  10.959  64.849  1.00  0.00           C
ATOM  11941 3C31 POPE  211     109.909   9.509  65.028  1.00  0.00           C
ATOM  11944 4C31 POPE  211     109.039   9.329  66.268  1.00  0.00           C
ATOM  11947 5C31 POPE  211     108.829   7.869  66.668  1.00  0.00           C
ATOM  11950 6C31 POPE  211     107.859   7.719  67.839  1.00  0.00           C
ATOM  11954  NH3 POPE  212      25.469  44.419  94.498  1.00  0.00           N
ATOM  11958  C12 POPE  212      26.309  44.039  93.309  1.00  0.00           C
ATOM  11961  C11 POPE  212      27.629  43.339  93.709  1.00  0.00           C
ATOM  11964  P   POPE  212      27.209  40.779  93.449  1.00  0.00           P
ATOM  11965  O13 POPE  212      25.889  40.159  93.729  1.00  0.00           O
ATOM  11966  O14 POPE  212      28.419  39.949  93.509  1.00  0.00           O
ATOM  11967  O11 POPE  212      27.049  41.329  92.009  1.00  0.00           O
ATOM  11968  O12 POPE  212      27.379  42.079  94.328  1.00  0.00           O
ATOM  11969  C1  POPE  212      27.299  40.579  90.818  1.00  0.00           C
ATOM  11972  C2  POPE  212      27.979  41.569  89.868  1.00  0.00           C
ATOM  11974  O21 POPE  212      27.549  41.429  88.509  1.00  0.00           O
ATOM  11975  C21 POPE  212      28.299  40.739  87.678  1.00  0.00           C
ATOM  11976  O22 POPE  212      29.059  39.829  87.949  1.00  0.00           O
ATOM  11977  C22 POPE  212      28.089  41.349  86.288  1.00  0.00           C
ATOM  11980  C3  POPE  212      29.499  41.749  90.149  1.00  0.00           C
ATOM  11983  O31 POPE  212      30.059  42.829  89.378  1.00  0.00           O
ATOM  11984  C31 POPE  212      29.669  44.049  89.769  1.00  0.00           C
ATOM  11985  O32 POPE  212      28.949  44.299  90.709  1.00  0.00           O
ATOM  11986  C32 POPE  212      30.139  45.059  88.738  1.00  0.00           C
ATOM  11989  C23 POPE  212      27.539  40.369  85.218  1.00  0.00           C
ATOM  11992  C24 POPE  212      27.659  40.979  83.818  1.00  0.00           C
ATOM  11995  C25 POPE  212      27.549  39.959  82.678  1.00  0.00           C
ATOM  11998  C26 POPE  212      27.679  40.629  81.299  1.00  0.00           C
ATOM  12001  C27 POPE  212      27.479  39.629  80.149  1.00  0.00           C
ATOM  12004  C28 POPE  212      28.089  40.079  78.808  1.00  0.00           C
ATOM  12007  C29 POPE  212      27.849  39.049  77.739  1.00  0.00           C
ATOM  12009 0C21 POPE  212      27.429  39.229  76.469  1.00  0.00           C
ATOM  12011 1C21 POPE  212      27.099  40.529  75.779  1.00  0.00           C
ATOM  12014 2C21 POPE  212      25.839  41.259  76.299  1.00  0.00           C
ATOM  12017 3C21 POPE  212      24.549  40.429  76.209  1.00  0.00           C
ATOM  12020 4C21 POPE  212      23.439  40.939  77.148  1.00  0.00           C
ATOM  12023 5C21 POPE  212      22.719  42.189  76.648  1.00  0.00           C
ATOM  12026 6C21 POPE  212      21.679  42.689  77.649  1.00  0.00           C
ATOM  12029 7C21 POPE  212      20.879  43.889  77.129  1.00  0.00           C
ATOM  12032 8C21 POPE  212      19.869  44.429  78.148  1.00  0.00           C
ATOM  12036  C33 POPE  212      29.149  45.119  87.549  1.00  0.00           C
ATOM  12039  C34 POPE  212      29.699  45.949  86.388  1.00  0.00           C
ATOM  12042  C35 POPE  212      31.049  45.489  85.838  1.00  0.00           C
ATOM  12045  C36 POPE  212      31.189  43.999  85.498  1.00  0.00           C
ATOM  12048  C37 POPE  212      32.649  43.549  85.479  1.00  0.00           C
ATOM  12051  C38 POPE  212      32.749  42.029  85.418  1.00  0.00           C
ATOM  12054  C39 POPE  212      34.159  41.489  85.698  1.00  0.00           C
ATOM  12057 0C31 POPE  212      35.159  41.809  84.588  1.00  0.00           C
ATOM  12060 1C31 POPE  212      36.269  42.799  85.008  1.00  0.00           C
ATOM  12063 2C31 POPE  212      37.679  42.179  85.019  1.00  0.00           C
ATOM  12066 3C31 POPE  212      38.239  41.919  86.419  1.00  0.00           C
ATOM  12069 4C31 POPE  212      37.619  40.719  87.138  1.00  0.00           C
ATOM  12072 5C31 POPE  212      38.149  40.579  88.578  1.00  0.00           C
ATOM  12075 6C31 POPE  212      37.729  39.279  89.258  1.00  0.00           C
ATOM  12079  NH3 POPE  213       9.059 117.869  47.988  1.00  0.00           N
ATOM  12083  C12 POPE  213       8.419 119.169  48.388  1.00  0.00           C
ATOM  12086  C11 POPE  213       8.479 119.419  49.908  1.00  0.00           C
ATOM  12089  P   POPE  213       8.299 121.289  51.678  1.00  0.00           P
ATOM  12090  O13 POPE  213       8.559 120.109  52.538  1.00  0.00           O
ATOM  12091  O14 POPE  213       9.359 122.299  51.569  1.00  0.00           O
ATOM  12092  O11 POPE  213       6.939 122.009  52.068  1.00  0.00           O
ATOM  12093  O12 POPE  213       8.049 120.769  50.179  1.00  0.00           O
ATOM  12094  C1  POPE  213       6.859 122.769  53.288  1.00  0.00           C
ATOM  12097  C2  POPE  213       6.319 124.229  53.069  1.00  0.00           C
ATOM  12099  O21 POPE  213       6.299 124.949  54.328  1.00  0.00           O
ATOM  12100  C21 POPE  213       5.469 124.479  55.249  1.00  0.00           C
ATOM  12101  O22 POPE  213       4.449 123.859  55.038  1.00  0.00           O
ATOM  12102  C22 POPE  213       6.119 124.619  56.618  1.00  0.00           C
ATOM  12105  C3  POPE  213       4.989 124.249  52.259  1.00  0.00           C
ATOM  12108  O31 POPE  213       4.339 125.539  52.128  1.00  0.00           O
ATOM  12109  C31 POPE  213       3.379 125.839  52.998  1.00  0.00           C
ATOM  12110  O32 POPE  213       3.499 126.699  53.859  1.00  0.00           O
ATOM  12111  C32 POPE  213       2.059 125.089  52.759  1.00  0.00           C
ATOM  12114  C23 POPE  213       6.379 123.209  57.189  1.00  0.00           C
ATOM  12117  C24 POPE  213       7.769 123.049  57.809  1.00  0.00           C
ATOM  12120  C25 POPE  213       8.009 121.629  58.308  1.00  0.00           C
ATOM  12123  C26 POPE  213       7.219 121.309  59.578  1.00  0.00           C
ATOM  12126  C27 POPE  213       7.379 119.849  60.018  1.00  0.00           C
ATOM  12129  C28 POPE  213       6.759 119.559  61.388  1.00  0.00           C
ATOM  12132  C29 POPE  213       7.539 120.189  62.518  1.00  0.00           C
ATOM  12134 0C21 POPE  213       7.199 120.109  63.808  1.00  0.00           C
ATOM  12136 1C21 POPE  213       6.019 119.319  64.339  1.00  0.00           C
ATOM  12139 2C21 POPE  213       6.169 118.999  65.839  1.00  0.00           C
ATOM  12142 3C21 POPE  213       7.369 118.099  66.168  1.00  0.00           C
ATOM  12145 4C21 POPE  213       7.479 117.769  67.658  1.00  0.00           C
ATOM  12148 5C21 POPE  213       8.779 117.039  68.038  1.00  0.00           C
ATOM  12151 6C21 POPE  213       8.949 115.669  67.358  1.00  0.00           C
ATOM  12154 7C21 POPE  213      10.239 114.969  67.789  1.00  0.00           C
ATOM  12157 8C21 POPE  213      10.529 113.709  66.979  1.00  0.00           C
ATOM  12161  C33 POPE  213       1.489 124.579  54.118  1.00  0.00           C
ATOM  12164  C34 POPE  213      -0.021 124.309  54.209  1.00  0.00           C
ATOM  12167  C35 POPE  213      -0.331 123.569  55.529  1.00  0.00           C
ATOM  12170  C36 POPE  213      -1.739 123.779  56.108  1.00  0.00           C
ATOM  12173  C37 POPE  213      -1.839 123.299  57.568  1.00  0.00           C
ATOM  12176  C38 POPE  213      -2.019 124.449  58.578  1.00  0.00           C
ATOM  12179  C39 POPE  213      -1.779 124.039  60.049  1.00  0.00           C
ATOM  12182 0C31 POPE  213      -2.959 123.279  60.678  1.00  0.00           C
ATOM  12185 1C31 POPE  213      -2.639 122.769  62.099  1.00  0.00           C
ATOM  12188 2C31 POPE  213      -3.639 121.739  62.628  1.00  0.00           C
ATOM  12191 3C31 POPE  213      -5.069 122.269  62.768  1.00  0.00           C
ATOM  12194 4C31 POPE  213      -6.089 121.179  63.128  1.00  0.00           C
ATOM  12197 5C31 POPE  213      -7.539 121.689  63.038  1.00  0.00           C
ATOM  12200 6C31 POPE  213      -8.609 120.629  63.318  1.00  0.00           C
ATOM  12204  NH3 POPE  214     133.987  87.549  88.408  1.00  0.00           N
ATOM  12208  C12 POPE  214     133.867  89.029  88.169  1.00  0.00           C
ATOM  12211  C11 POPE  214     132.637  89.619  88.878  1.00  0.00           C
ATOM  12214  P   POPE  214     130.367  88.389  89.288  1.00  0.00           P
ATOM  12215  O13 POPE  214     131.027  87.189  89.868  1.00  0.00           O
ATOM  12216  O14 POPE  214     129.877  89.379  90.259  1.00  0.00           O
ATOM  12217  O11 POPE  214     129.177  87.949  88.309  1.00  0.00           O
ATOM  12218  O12 POPE  214     131.427  89.079  88.328  1.00  0.00           O
ATOM  12219  C1  POPE  214     129.317  87.599  86.928  1.00  0.00           C
ATOM  12222  C2  POPE  214     128.037  87.859  86.048  1.00  0.00           C
ATOM  12224  O21 POPE  214     128.337  87.389  84.718  1.00  0.00           O
ATOM  12225  C21 POPE  214     127.319  87.169  83.899  1.00  0.00           C
ATOM  12226  O22 POPE  214     126.139  87.289  84.168  1.00  0.00           O
ATOM  12227  C22 POPE  214     127.829  86.679  82.529  1.00  0.00           C
ATOM  12230  C3  POPE  214     127.589  89.369  86.089  1.00  0.00           C
ATOM  12233  O31 POPE  214     126.649  89.779  85.049  1.00  0.00           O
ATOM  12234  C31 POPE  214     125.389  90.059  85.368  1.00  0.00           C
ATOM  12235  O32 POPE  214     124.899  89.979  86.489  1.00  0.00           O
ATOM  12236  C32 POPE  214     124.619  90.529  84.108  1.00  0.00           C
ATOM  12239  C23 POPE  214     128.407  85.229  82.538  1.00  0.00           C
ATOM  12242  C24 POPE  214     128.037  84.419  81.279  1.00  0.00           C
ATOM  12245  C25 POPE  214     128.717  84.919  80.008  1.00  0.00           C
ATOM  12248  C26 POPE  214     128.057  84.479  78.688  1.00  0.00           C
ATOM  12251  C27 POPE  214     128.787  85.139  77.498  1.00  0.00           C
ATOM  12254  C28 POPE  214     128.027  85.179  76.148  1.00  0.00           C
ATOM  12257  C29 POPE  214     126.649  85.779  76.238  1.00  0.00           C
ATOM  12259 0C21 POPE  214     125.529  85.289  75.669  1.00  0.00           C
ATOM  12261 1C21 POPE  214     125.459  84.059  74.798  1.00  0.00           C
ATOM  12264 2C21 POPE  214     125.599  82.759  75.608  1.00  0.00           C
ATOM  12267 3C21 POPE  214     124.409  82.399  76.509  1.00  0.00           C
ATOM  12270 4C21 POPE  214     124.829  81.369  77.568  1.00  0.00           C
ATOM  12273 5C21 POPE  214     123.789  80.279  77.809  1.00  0.00           C
ATOM  12276 6C21 POPE  214     124.279  79.219  78.808  1.00  0.00           C
ATOM  12279 7C21 POPE  214     123.309  78.039  78.908  1.00  0.00           C
ATOM  12282 8C21 POPE  214     123.719  77.049  79.998  1.00  0.00           C
ATOM  12286  C33 POPE  214     125.479  90.739  82.828  1.00  0.00           C
ATOM  12289  C34 POPE  214     124.649  91.089  81.578  1.00  0.00           C
ATOM  12292  C35 POPE  214     125.509  91.199  80.298  1.00  0.00           C
[truncated: 1,713,285 more chars]
