# Supplementary material for: Characterizing Membrane Association and Periplasmic Transfer of Bacterial Lipoproteins through Molecular Dynamics Simulations
Source: Structure. 2020 Apr 7;28(4):475–487.e3. doi: 10.1016/j.str.2020.01.012 (PMC7139219; doi:10.1016/j.str.2020.01.012)
Supplement: Data S1. Final Coordinates from Simulations (Y–Z), Related to Figure 3 [file mmc3.zip › Y-Z/YBJP-2-atomistic.pdb]

TITLE     Protein
REMARK    THIS IS A SIMULATION BOX
CRYST1  128.849  128.849  168.120  90.00  90.00  90.00 P 1           1
MODEL        1
ATOM      1  N   CYSTA   1      59.525  62.290  92.160  1.00  0.00           N
ATOM      3  CA  CYSTA   1      58.724  62.110  90.950  1.00  0.00           C
ATOM      5  C   CYSTA   1      57.486  62.970  91.100  1.00  0.00           C
ATOM      6  O   CYSTA   1      57.326  63.988  90.440  1.00  0.00           O
ATOM      7  CB  CYSTA   1      58.355  60.629  90.770  1.00  0.00           C
ATOM     10  SG  CYSTA   1      59.826  59.569  90.700  1.00  0.00           S
ATOM     11  C1  CYSTA   1      60.465  60.069  89.070  1.00  0.00           C
ATOM     14  CA1 CYSTA   1      60.444  63.249  92.340  1.00  0.00           C
ATOM     15  OA1 CYSTA   1      60.665  63.639  93.480  1.00  0.00           O
ATOM     16  CA2 CYSTA   1      61.265  63.770  91.200  1.00  0.00           C
ATOM     19  C11 CYSTA   1      61.975  59.790  88.870  1.00  0.00           C
ATOM     21  O11 CYSTA   1      62.224  58.440  89.280  1.00  0.00           O
ATOM     22  CX1 CYSTA   1      62.224  57.380  88.490  1.00  0.00           C
ATOM     23  OX1 CYSTA   1      62.224  56.229  88.890  1.00  0.00           O
ATOM     24  CX2 CYSTA   1      62.245  57.750  87.010  1.00  0.00           C
ATOM     27  C12 CYSTA   1      62.896  60.730  89.700  1.00  0.00           C
ATOM     30  O12 CYSTA   1      64.295  60.450  89.480  1.00  0.00           O
ATOM     31  CD1 CYSTA   1      64.826  59.578  90.360  1.00  0.00           C
ATOM     32  OD1 CYSTA   1      64.194  59.029  91.240  1.00  0.00           O
ATOM     33  CD2 CYSTA   1      66.326  59.410  90.140  1.00  0.00           C
ATOM     36  CA3 CYSTA   1      60.605  64.969  90.490  1.00  0.00           C
ATOM     39  CA4 CYSTA   1      60.605  64.799  88.970  1.00  0.00           C
ATOM     42  CA5 CYSTA   1      59.956  65.990  88.250  1.00  0.00           C
ATOM     45  CA6 CYSTA   1      60.974  66.879  87.510  1.00  0.00           C
ATOM     48  CA7 CYSTA   1      62.025  67.569  88.380  1.00  0.00           C
ATOM     51  CA8 CYSTA   1      63.006  68.309  87.480  1.00  0.00           C
ATOM     54  CA9 CYSTA   1      64.055  69.099  88.260  1.00  0.00           C
ATOM     57 0CA1 CYSTA   1      65.105  69.719  87.340  1.00  0.00           C
ATOM     60 1CA1 CYSTA   1      64.535  70.809  86.420  1.00  0.00           C
ATOM     63 2CA1 CYSTA   1      65.645  71.610  85.740  1.00  0.00           C
ATOM     66 3CA1 CYSTA   1      65.096  72.770  84.910  1.00  0.00           C
ATOM     69 4CA1 CYSTA   1      66.195  73.700  84.400  1.00  0.00           C
ATOM     72 5CA1 CYSTA   1      66.815  74.568  85.500  1.00  0.00           C
ATOM     75 6CA1 CYSTA   1      67.805  75.610  84.960  1.00  0.00           C
ATOM     79  CD3 CYSTA   1      66.775  59.599  88.680  1.00  0.00           C
ATOM     82  CD4 CYSTA   1      66.186  58.549  87.740  1.00  0.00           C
ATOM     85  CD5 CYSTA   1      66.105  59.029  86.280  1.00  0.00           C
ATOM     88  CD6 CYSTA   1      67.135  58.370  85.360  1.00  0.00           C
ATOM     91  CD7 CYSTA   1      68.525  59.020  85.390  1.00  0.00           C
ATOM     94  CD8 CYSTA   1      69.495  58.209  84.540  1.00  0.00           C
ATOM     97  CD9 CYSTA   1      70.595  59.009  83.840  1.00  0.00           C
ATOM    100 0CD1 CYSTA   1      70.044  59.990  82.790  1.00  0.00           C
ATOM    103 1CD1 CYSTA   1      71.055  60.279  81.670  1.00  0.00           C
ATOM    106 2CD1 CYSTA   1      70.525  61.290  80.650  1.00  0.00           C
ATOM    109 3CD1 CYSTA   1      71.486  61.599  79.480  1.00  0.00           C
ATOM    112 4CD1 CYSTA   1      71.635  60.450  78.480  1.00  0.00           C
ATOM    115 5CD1 CYSTA   1      72.865  59.560  78.720  1.00  0.00           C
ATOM    118 6CD1 CYSTA   1      73.005  58.430  77.700  1.00  0.00           C
ATOM    122  CX3 CYSTA   1      62.494  56.549  86.100  1.00  0.00           C
ATOM    125  CX4 CYSTA   1      62.456  56.980  84.630  1.00  0.00           C
ATOM    128  CX5 CYSTA   1      62.814  55.819  83.720  1.00  0.00           C
ATOM    131  CX6 CYSTA   1      62.705  56.190  82.240  1.00  0.00           C
ATOM    134  CX7 CYSTA   1      63.146  55.028  81.360  1.00  0.00           C
ATOM    137  CX8 CYSTA   1      63.305  55.389  79.880  1.00  0.00           C
ATOM    140  CX9 CYSTA   1      61.985  55.590  79.200  1.00  0.00           C
ATOM    142 0CX1 CYSTA   1      61.795  56.330  78.100  1.00  0.00           C
ATOM    144 1CX1 CYSTA   1      62.845  57.078  77.350  1.00  0.00           C
ATOM    147 2CX1 CYSTA   1      63.065  56.509  75.940  1.00  0.00           C
ATOM    150 3CX1 CYSTA   1      64.146  57.310  75.190  1.00  0.00           C
ATOM    153 4CX1 CYSTA   1      64.646  56.589  73.940  1.00  0.00           C
ATOM    156 5CX1 CYSTA   1      63.654  56.599  72.770  1.00  0.00           C
ATOM    159 6CX1 CYSTA   1      63.526  57.979  72.110  1.00  0.00           C
ATOM    162 7CX1 CYSTA   1      62.744  57.959  70.800  1.00  0.00           C
ATOM    165 8CX1 CYSTA   1      62.736  59.319  70.090  1.00  0.00           C
ATOM    169  N   THR A   2      56.655  62.619  92.070  1.00  0.00           N
ATOM    171  CA  THR A   2      56.416  63.499  93.200  1.00  0.00           C
ATOM    173  CB  THR A   2      54.935  63.700  93.550  1.00  0.00           C
ATOM    175  OG1 THR A   2      54.095  62.959  92.670  1.00  0.00           O
ATOM    177  CG2 THR A   2      54.576  65.159  93.260  1.00  0.00           C
ATOM    181  C   THR A   2      57.154  62.750  94.280  1.00  0.00           C
ATOM    182  O   THR A   2      57.285  61.529  94.180  1.00  0.00           O
ATOM    183  N   THR A   3      57.705  63.400  95.330  1.00  0.00           N
ATOM    185  CA  THR A   3      57.995  62.630  96.540  1.00  0.00           C
ATOM    187  CB  THR A   3      58.944  63.249  97.540  1.00  0.00           C
ATOM    189  OG1 THR A   3      60.296  62.900  97.270  1.00  0.00           O
ATOM    191  CG2 THR A   3      58.674  62.738  98.950  1.00  0.00           C
ATOM    195  C   THR A   3      56.686  62.229  97.150  1.00  0.00           C
ATOM    196  O   THR A   3      55.775  63.020  97.320  1.00  0.00           O
ATOM    197  N   VAL A   4      56.515  60.910  97.290  1.00  0.00           N
ATOM    199  CA  VAL A   4      55.174  60.389  97.320  1.00  0.00           C
ATOM    201  CB  VAL A   4      55.135  58.979  96.780  1.00  0.00           C
ATOM    203  CG1 VAL A   4      53.685  58.470  96.760  1.00  0.00           C
ATOM    207  CG2 VAL A   4      55.686  59.069  95.340  1.00  0.00           C
ATOM    211  C   VAL A   4      54.584  60.559  98.710  1.00  0.00           C
ATOM    212  O   VAL A   4      55.056  59.999  99.700  1.00  0.00           O
ATOM    213  N   THR A   5      53.565  61.418  98.890  1.00  0.00           N
ATOM    215  CA  THR A   5      52.544  61.819  97.920  1.00  0.00           C
ATOM    217  CB  THR A   5      51.146  61.330  98.360  1.00  0.00           C
ATOM    219  OG1 THR A   5      50.135  62.339  98.460  1.00  0.00           O
ATOM    221  CG2 THR A   5      51.174  60.618  99.730  1.00  0.00           C
ATOM    225  C   THR A   5      52.575  63.279  97.380  1.00  0.00           C
ATOM    226  O   THR A   5      52.105  63.419  96.250  1.00  0.00           O
ATOM    227  N   PRO A   6      53.116  64.360  97.990  1.00  0.00           N
ATOM    228  CD  PRO A   6      53.154  64.480  99.440  1.00  0.00           C
ATOM    231  CA  PRO A   6      52.855  65.699  97.460  1.00  0.00           C
ATOM    233  CB  PRO A   6      51.826  66.260  98.450  1.00  0.00           C
ATOM    236  CG  PRO A   6      52.066  65.498  99.770  1.00  0.00           C
ATOM    239  C   PRO A   6      54.095  66.610  97.440  1.00  0.00           C
ATOM    240  O   PRO A   6      54.345  67.370  98.370  1.00  0.00           O
ATOM    241  N   ALA A   7      54.834  66.610  96.320  1.00  0.00           N
ATOM    243  CA  ALA A   7      55.834  67.619  96.040  1.00  0.00           C
ATOM    245  CB  ALA A   7      56.896  67.189  94.990  1.00  0.00           C
ATOM    249  C   ALA A   7      55.226  68.939  95.610  1.00  0.00           C
ATOM    250  O   ALA A   7      54.105  68.979  95.110  1.00  0.00           O
ATOM    251  N   TYR A   8      55.985  70.040  95.790  1.00  0.00           N
ATOM    253  CA  TYR A   8      55.886  71.319  95.110  1.00  0.00           C
ATOM    255  CB  TYR A   8      57.245  71.770  94.490  1.00  0.00           C
ATOM    258  CG  TYR A   8      57.944  70.749  93.610  1.00  0.00           C
ATOM    259  CD1 TYR A   8      59.345  70.799  93.470  1.00  0.00           C
ATOM    261  CE1 TYR A   8      60.035  69.889  92.650  1.00  0.00           C
ATOM    263  CZ  TYR A   8      59.315  68.930  91.940  1.00  0.00           C
ATOM    264  OH  TYR A   8      59.986  68.020  91.120  1.00  0.00           O
ATOM    266  CD2 TYR A   8      57.245  69.779  92.880  1.00  0.00           C
ATOM    268  CE2 TYR A   8      57.925  68.869  92.050  1.00  0.00           C
ATOM    270  C   TYR A   8      54.675  71.669  94.230  1.00  0.00           C
ATOM    271  O   TYR A   8      54.715  71.669  93.000  1.00  0.00           O
ATOM    272  N   LYS A   9      53.544  72.030  94.850  1.00  0.00           N
ATOM    274  CA  LYS A   9      53.485  73.299  95.550  1.00  0.00           C
ATOM    276  CB  LYS A   9      53.505  74.480  94.530  1.00  0.00           C
ATOM    279  CG  LYS A   9      52.456  74.379  93.410  1.00  0.00           C
ATOM    282  CD  LYS A   9      53.014  74.689  92.010  1.00  0.00           C
ATOM    285  CE  LYS A   9      52.896  76.139  91.550  1.00  0.00           C
ATOM    288  NZ  LYS A   9      53.006  76.209  90.070  1.00  0.00           N
ATOM    292  C   LYS A   9      52.245  73.410  96.410  1.00  0.00           C
ATOM    293  O   LYS A   9      51.996  74.480  96.960  1.00  0.00           O
ATOM    294  N   ASP A  10      51.465  72.310  96.520  1.00  0.00           N
ATOM    296  CA  ASP A  10      50.156  72.189  97.110  1.00  0.00           C
ATOM    298  CB  ASP A  10      49.956  70.749  97.660  1.00  0.00           C
ATOM    301  CG  ASP A  10      49.415  69.829  96.590  1.00  0.00           C
ATOM    302  OD1 ASP A  10      49.245  68.620  96.880  1.00  0.00           O
ATOM    303  OD2 ASP A  10      49.056  70.340  95.500  1.00  0.00           O
ATOM    304  C   ASP A  10      49.735  73.230  98.130  1.00  0.00           C
ATOM    305  O   ASP A  10      50.366  73.449  99.160  1.00  0.00           O
ATOM    306  N   ASN A  11      48.685  73.970  97.760  1.00  0.00           N
ATOM    308  CA  ASN A  11      48.785  75.410  97.720  1.00  0.00           C
ATOM    310  CB  ASN A  11      48.135  75.969  96.410  1.00  0.00           C
ATOM    313  CG  ASN A  11      49.124  76.580  95.410  1.00  0.00           C
ATOM    314  OD1 ASN A  11      48.755  77.359  94.530  1.00  0.00           O
ATOM    315  ND2 ASN A  11      50.436  76.340  95.600  1.00  0.00           N
ATOM    318  C   ASN A  11      48.146  75.999  98.950  1.00  0.00           C
ATOM    319  O   ASN A  11      48.316  77.189  99.210  1.00  0.00           O
ATOM    320  N   GLY A  12      47.505  75.169  99.780  1.00  0.00           N
ATOM    322  CA  GLY A  12      47.294  75.459 101.180  1.00  0.00           C
ATOM    325  C   GLY A  12      48.045  74.410 101.940  1.00  0.00           C
ATOM    326  O   GLY A  12      47.785  73.219 101.800  1.00  0.00           O
ATOM    327  N   THR A  13      48.986  74.810 102.810  1.00  0.00           N
ATOM    329  CA  THR A  13      49.485  73.869 103.790  1.00  0.00           C
ATOM    331  CB  THR A  13      50.816  74.290 104.380  1.00  0.00           C
ATOM    333  OG1 THR A  13      51.476  73.230 105.060  1.00  0.00           O
ATOM    335  CG2 THR A  13      50.616  75.369 105.420  1.00  0.00           C
ATOM    339  C   THR A  13      48.404  73.740 104.860  1.00  0.00           C
ATOM    340  O   THR A  13      47.645  74.680 105.070  1.00  0.00           O
ATOM    341  N   ARG A  14      48.256  72.560 105.470  1.00  0.00           N
ATOM    343  CA  ARG A  14      47.146  72.219 106.360  1.00  0.00           C
ATOM    345  CB  ARG A  14      45.925  71.680 105.570  1.00  0.00           C
ATOM    348  CG  ARG A  14      45.425  72.630 104.470  1.00  0.00           C
ATOM    351  CD  ARG A  14      44.085  72.249 103.850  1.00  0.00           C
ATOM    354  NE  ARG A  14      43.825  73.360 102.880  1.00  0.00           N
ATOM    356  CZ  ARG A  14      42.744  73.510 102.140  1.00  0.00           C
ATOM    357  NH1 ARG A  14      42.656  74.549 101.350  1.00  0.00           N
ATOM    360  NH2 ARG A  14      41.785  72.619 102.170  1.00  0.00           N
ATOM    363  C   ARG A  14      46.675  73.209 107.440  1.00  0.00           C
ATOM    364  O   ARG A  14      45.514  73.639 107.440  1.00  0.00           O
ATOM    365  N   SER A  15      47.556  73.519 108.430  1.00  0.00           N
ATOM    367  CA  SER A  15      47.385  74.419 109.590  1.00  0.00           C
ATOM    369  CB  SER A  15      47.705  73.790 110.990  1.00  0.00           C
ATOM    372  OG  SER A  15      47.194  72.459 111.170  1.00  0.00           O
ATOM    374  C   SER A  15      46.195  75.360 109.710  1.00  0.00           C
ATOM    375  O   SER A  15      45.156  75.010 110.250  1.00  0.00           O
ATOM    376  N   GLY A  16      46.374  76.599 109.200  1.00  0.00           N
ATOM    378  CA  GLY A  16      45.374  77.680 109.160  1.00  0.00           C
ATOM    381  C   GLY A  16      45.475  78.549 107.910  1.00  0.00           C
ATOM    382  O   GLY A  16      45.085  79.719 107.970  1.00  0.00           O
ATOM    383  N   PRO A  17      46.065  78.020 106.830  1.00  0.00           N
ATOM    384  CD  PRO A  17      45.345  76.829 106.330  1.00  0.00           C
ATOM    387  CA  PRO A  17      46.406  78.769 105.620  1.00  0.00           C
ATOM    389  CB  PRO A  17      45.145  78.620 104.730  1.00  0.00           C
ATOM    392  CG  PRO A  17      44.375  77.420 105.310  1.00  0.00           C
ATOM    395  C   PRO A  17      47.095  80.159 105.640  1.00  0.00           C
ATOM    396  O   PRO A  17      46.996  80.970 106.560  1.00  0.00           O
ATOM    397  N   CYS A  18      47.824  80.569 104.590  1.00  0.00           N
ATOM    399  CA  CYS A  18      48.225  79.870 103.380  1.00  0.00           C
ATOM    401  CB  CYS A  18      48.806  80.889 102.360  1.00  0.00           C
ATOM    404  SG  CYS A  18      47.656  82.248 102.010  1.00  0.00           S
ATOM    406  C   CYS A  18      49.295  78.810 103.580  1.00  0.00           C
ATOM    407  O   CYS A  18      49.146  77.659 103.160  1.00  0.00           O
ATOM    408  N   VAL A  19      50.416  79.189 104.210  1.00  0.00           N
ATOM    410  CA  VAL A  19      51.646  78.410 104.240  1.00  0.00           C
ATOM    412  CB  VAL A  19      52.715  78.909 103.250  1.00  0.00           C
ATOM    414  CG1 VAL A  19      53.874  77.900 103.100  1.00  0.00           C
ATOM    418  CG2 VAL A  19      52.084  79.069 101.860  1.00  0.00           C
ATOM    422  C   VAL A  19      52.115  78.329 105.700  1.00  0.00           C
ATOM    423  O   VAL A  19      53.295  78.169 106.010  1.00  0.00           O
ATOM    424  N   GLU A  20      51.174  78.329 106.670  1.00  0.00           N
ATOM    426  CA  GLU A  20      51.385  77.619 107.920  1.00  0.00           C
ATOM    428  CB  GLU A  20      51.745  78.510 109.120  1.00  0.00           C
ATOM    431  CG  GLU A  20      51.385  78.068 110.580  1.00  0.00           C
ATOM    434  CD  GLU A  20      49.994  78.439 111.040  1.00  0.00           C
ATOM    435  OE1 GLU A  20      49.794  78.469 112.290  1.00  0.00           O
ATOM    436  OE2 GLU A  20      49.116  78.719 110.200  1.00  0.00           O
ATOM    437  C   GLU A  20      50.254  76.700 108.230  1.00  0.00           C
ATOM    438  O   GLU A  20      49.116  76.919 107.850  1.00  0.00           O
ATOM    439  N   GLY A  21      50.506  75.540 108.870  1.00  0.00           N
ATOM    441  CA  GLY A  21      51.775  75.010 109.350  1.00  0.00           C
ATOM    444  C   GLY A  21      52.424  74.069 108.390  1.00  0.00           C
ATOM    445  O   GLY A  21      52.705  74.399 107.250  1.00  0.00           O
ATOM    446  N   GLY A  22      52.775  72.849 108.790  1.00  0.00           N
ATOM    448  CA  GLY A  22      52.515  72.229 110.060  1.00  0.00           C
ATOM    451  C   GLY A  22      52.866  70.799 109.940  1.00  0.00           C
ATOM    452  O   GLY A  22      53.135  70.319 108.850  1.00  0.00           O
ATOM    453  N   PRO A  23      52.965  70.209 111.120  1.00  0.00           N
ATOM    454  CD  PRO A  23      51.826  70.400 112.040  1.00  0.00           C
ATOM    457  CA  PRO A  23      53.584  68.909 111.380  1.00  0.00           C
ATOM    459  CB  PRO A  23      52.354  68.079 111.720  1.00  0.00           C
ATOM    462  CG  PRO A  23      51.605  69.020 112.660  1.00  0.00           C
ATOM    465  C   PRO A  23      54.525  68.280 110.370  1.00  0.00           C
ATOM    466  O   PRO A  23      55.465  68.919 109.880  1.00  0.00           O
ATOM    467  N   ASP A  24      54.215  67.030 109.990  1.00  0.00           N
ATOM    469  CA  ASP A  24      54.864  66.209 109.000  1.00  0.00           C
ATOM    471  CB  ASP A  24      54.306  64.760 109.100  1.00  0.00           C
ATOM    474  CG  ASP A  24      52.785  64.740 108.980  1.00  0.00           C
ATOM    475  OD1 ASP A  24      52.115  65.320 109.880  1.00  0.00           O
ATOM    476  OD2 ASP A  24      52.255  64.210 107.970  1.00  0.00           O
ATOM    477  C   ASP A  24      54.625  66.759 107.600  1.00  0.00           C
ATOM    478  O   ASP A  24      55.396  66.509 106.680  1.00  0.00           O
ATOM    479  N   ASN A  25      53.565  67.580 107.430  1.00  0.00           N
ATOM    481  CA  ASN A  25      53.225  68.280 106.200  1.00  0.00           C
ATOM    483  CB  ASN A  25      51.936  69.150 106.380  1.00  0.00           C
ATOM    486  CG  ASN A  25      50.875  68.869 105.320  1.00  0.00           C
ATOM    487  OD1 ASN A  25      50.405  67.749 105.140  1.00  0.00           O
ATOM    488  ND2 ASN A  25      50.436  69.920 104.590  1.00  0.00           N
ATOM    491  C   ASN A  25      54.366  69.189 105.730  1.00  0.00           C
ATOM    492  O   ASN A  25      54.665  69.229 104.540  1.00  0.00           O
ATOM    493  N   VAL A  26      55.044  69.929 106.640  1.00  0.00           N
ATOM    495  CA  VAL A  26      56.174  70.780 106.260  1.00  0.00           C
ATOM    497  CB  VAL A  26      56.444  71.890 107.270  1.00  0.00           C
ATOM    499  CG1 VAL A  26      57.814  72.590 107.090  1.00  0.00           C
ATOM    503  CG2 VAL A  26      55.374  72.950 107.030  1.00  0.00           C
ATOM    507  C   VAL A  26      57.435  70.019 105.990  1.00  0.00           C
ATOM    508  O   VAL A  26      58.225  70.410 105.130  1.00  0.00           O
ATOM    509  N   ALA A  27      57.656  68.869 106.670  1.00  0.00           N
ATOM    511  CA  ALA A  27      58.785  68.020 106.380  1.00  0.00           C
ATOM    513  CB  ALA A  27      58.806  66.818 107.330  1.00  0.00           C
ATOM    517  C   ALA A  27      58.724  67.490 104.980  1.00  0.00           C
ATOM    518  O   ALA A  27      59.665  67.639 104.210  1.00  0.00           O
ATOM    519  N   GLN A  28      57.575  66.949 104.600  1.00  0.00           N
ATOM    521  CA  GLN A  28      57.334  66.540 103.240  1.00  0.00           C
ATOM    523  CB  GLN A  28      55.995  65.818 103.270  1.00  0.00           C
ATOM    526  CG  GLN A  28      55.834  64.829 102.100  1.00  0.00           C
ATOM    529  CD  GLN A  28      54.665  63.939 102.430  1.00  0.00           C
ATOM    530  OE1 GLN A  28      53.596  64.449 102.760  1.00  0.00           O
ATOM    531  NE2 GLN A  28      54.834  62.598 102.410  1.00  0.00           N
ATOM    534  C   GLN A  28      57.375  67.709 102.270  1.00  0.00           C
ATOM    535  O   GLN A  28      58.154  67.720 101.330  1.00  0.00           O
ATOM    536  N   GLN A  29      56.675  68.819 102.530  1.00  0.00           N
ATOM    538  CA  GLN A  29      56.646  69.959 101.630  1.00  0.00           C
ATOM    540  CB  GLN A  29      55.694  71.039 102.190  1.00  0.00           C
ATOM    543  CG  GLN A  29      55.324  72.170 101.200  1.00  0.00           C
ATOM    546  CD  GLN A  29      54.685  71.619  99.920  1.00  0.00           C
ATOM    547  OE1 GLN A  29      53.976  70.619  99.890  1.00  0.00           O
ATOM    548  NE2 GLN A  29      54.945  72.299  98.780  1.00  0.00           N
ATOM    551  C   GLN A  29      58.035  70.549 101.380  1.00  0.00           C
ATOM    552  O   GLN A  29      58.386  70.958 100.270  1.00  0.00           O
ATOM    553  N   PHE A  30      58.874  70.579 102.450  1.00  0.00           N
ATOM    555  CA  PHE A  30      60.314  70.709 102.390  1.00  0.00           C
ATOM    557  CB  PHE A  30      60.944  70.739 103.820  1.00  0.00           C
ATOM    560  CG  PHE A  30      62.445  70.849 103.840  1.00  0.00           C
ATOM    561  CD1 PHE A  30      63.056  71.980 103.270  1.00  0.00           C
ATOM    563  CE1 PHE A  30      64.436  72.170 103.350  1.00  0.00           C
ATOM    565  CZ  PHE A  30      65.236  71.200 103.960  1.00  0.00           C
ATOM    567  CD2 PHE A  30      63.256  69.870 104.440  1.00  0.00           C
ATOM    569  CE2 PHE A  30      64.646  70.040 104.500  1.00  0.00           C
ATOM    571  C   PHE A  30      61.026  69.680 101.530  1.00  0.00           C
ATOM    572  O   PHE A  30      61.564  70.029 100.490  1.00  0.00           O
ATOM    573  N   TYR A  31      61.014  68.370 101.910  1.00  0.00           N
ATOM    575  CA  TYR A  31      61.764  67.269 101.320  1.00  0.00           C
ATOM    577  CB  TYR A  31      61.465  65.880 101.980  1.00  0.00           C
ATOM    580  CG  TYR A  31      62.416  65.730 103.140  1.00  0.00           C
ATOM    581  CD1 TYR A  31      63.776  65.568 102.850  1.00  0.00           C
ATOM    583  CE1 TYR A  31      64.735  65.840 103.820  1.00  0.00           C
ATOM    585  CZ  TYR A  31      64.334  66.179 105.120  1.00  0.00           C
ATOM    586  OH  TYR A  31      65.305  66.489 106.090  1.00  0.00           O
ATOM    588  CD2 TYR A  31      62.025  65.889 104.470  1.00  0.00           C
ATOM    590  CE2 TYR A  31      62.986  66.159 105.460  1.00  0.00           C
ATOM    592  C   TYR A  31      61.634  67.149  99.820  1.00  0.00           C
ATOM    593  O   TYR A  31      62.585  66.729  99.150  1.00  0.00           O
ATOM    594  N   ASP A  32      60.465  67.569  99.320  1.00  0.00           N
ATOM    596  CA  ASP A  32      59.986  67.299  98.000  1.00  0.00           C
ATOM    598  CB  ASP A  32      58.474  66.989  98.150  1.00  0.00           C
ATOM    601  CG  ASP A  32      58.084  65.939  99.190  1.00  0.00           C
ATOM    602  OD1 ASP A  32      58.955  65.389  99.910  1.00  0.00           O
ATOM    603  OD2 ASP A  32      56.875  65.618  99.210  1.00  0.00           O
ATOM    604  C   ASP A  32      60.174  68.519  97.100  1.00  0.00           C
ATOM    605  O   ASP A  32      60.135  68.399  95.870  1.00  0.00           O
ATOM    606  N   TYR A  33      60.454  69.699  97.690  1.00  0.00           N
ATOM    608  CA  TYR A  33      60.886  70.920  97.020  1.00  0.00           C
ATOM    610  CB  TYR A  33      59.965  72.068  97.560  1.00  0.00           C
ATOM    613  CG  TYR A  33      60.226  73.469  97.040  1.00  0.00           C
ATOM    614  CD1 TYR A  33      59.924  73.869  95.730  1.00  0.00           C
ATOM    616  CE1 TYR A  33      60.215  75.169  95.280  1.00  0.00           C
ATOM    618  CZ  TYR A  33      60.775  76.089  96.160  1.00  0.00           C
ATOM    619  OH  TYR A  33      61.276  77.299  95.650  1.00  0.00           O
ATOM    621  CD2 TYR A  33      60.694  74.449  97.930  1.00  0.00           C
ATOM    623  CE2 TYR A  33      60.956  75.749  97.500  1.00  0.00           C
ATOM    625  C   TYR A  33      62.385  71.159  97.260  1.00  0.00           C
ATOM    626  O   TYR A  33      63.025  72.040  96.700  1.00  0.00           O
ATOM    627  N   ARG A  34      63.025  70.330  98.100  1.00  0.00           N
ATOM    629  CA  ARG A  34      64.404  70.470  98.560  1.00  0.00           C
ATOM    631  CB  ARG A  34      64.485  69.810  99.970  1.00  0.00           C
ATOM    634  CG  ARG A  34      65.865  69.469 100.590  1.00  0.00           C
ATOM    637  CD  ARG A  34      65.855  68.219 101.470  1.00  0.00           C
ATOM    640  NE  ARG A  34      65.396  67.120 100.560  1.00  0.00           N
ATOM    642  CZ  ARG A  34      66.146  66.200  99.980  1.00  0.00           C
ATOM    643  NH1 ARG A  34      67.456  66.270  99.980  1.00  0.00           N
ATOM    646  NH2 ARG A  34      65.545  65.169  99.440  1.00  0.00           N
ATOM    649  C   ARG A  34      65.514  69.929  97.640  1.00  0.00           C
ATOM    650  O   ARG A  34      66.705  70.229  97.820  1.00  0.00           O
ATOM    651  N   ILE A  35      65.175  69.119  96.620  1.00  0.00           N
ATOM    653  CA  ILE A  35      66.165  68.609  95.670  1.00  0.00           C
ATOM    655  CB  ILE A  35      65.584  67.590  94.690  1.00  0.00           C
ATOM    657  CG2 ILE A  35      66.655  67.160  93.660  1.00  0.00           C
ATOM    661  CG1 ILE A  35      64.956  66.369  95.390  1.00  0.00           C
ATOM    664  CD  ILE A  35      65.915  65.498  96.200  1.00  0.00           C
ATOM    668  C   ILE A  35      66.874  69.749  94.940  1.00  0.00           C
ATOM    669  O   ILE A  35      66.275  70.439  94.130  1.00  0.00           O
ATOM    670  N   LEU A  36      68.165  69.999  95.280  1.00  0.00           N
ATOM    672  CA  LEU A  36      68.915  71.150  94.820  1.00  0.00           C
ATOM    674  CB  LEU A  36      69.025  71.400  93.280  1.00  0.00           C
ATOM    677  CG  LEU A  36      70.096  70.568  92.550  1.00  0.00           C
ATOM    679  CD1 LEU A  36      71.495  70.899  93.100  1.00  0.00           C
ATOM    683  CD2 LEU A  36      69.755  69.080  92.560  1.00  0.00           C
ATOM    687  C   LEU A  36      68.585  72.429  95.570  1.00  0.00           C
ATOM    688  O   LEU A  36      68.355  73.458  94.950  1.00  0.00           O
ATOM    689  N   HIS A  37      68.635  72.469  96.910  1.00  0.00           N
ATOM    691  CA  HIS A  37      68.154  73.650  97.610  1.00  0.00           C
ATOM    693  CB  HIS A  37      67.424  73.169  98.860  1.00  0.00           C
ATOM    696  ND1 HIS A  37      68.505  71.159  99.930  1.00  0.00           N
ATOM    698  CG  HIS A  37      68.305  72.510  99.850  1.00  0.00           C
ATOM    699  CE1 HIS A  37      69.236  70.939 101.050  1.00  0.00           C
ATOM    701  NE2 HIS A  37      69.495  72.059 101.680  1.00  0.00           N
ATOM    702  CD2 HIS A  37      68.905  73.049 100.930  1.00  0.00           C
ATOM    704  C   HIS A  37      69.185  74.699  98.080  1.00  0.00           C
ATOM    705  O   HIS A  37      68.815  75.840  98.350  1.00  0.00           O
ATOM    706  N   ARG A  38      70.495  74.379  98.220  1.00  0.00           N
ATOM    708  CA  ARG A  38      71.434  75.270  98.920  1.00  0.00           C
ATOM    710  CB  ARG A  38      72.615  74.459  99.540  1.00  0.00           C
ATOM    713  CG  ARG A  38      72.145  73.349 100.500  1.00  0.00           C
ATOM    716  CD  ARG A  38      73.065  72.139 100.620  1.00  0.00           C
ATOM    719  NE  ARG A  38      74.185  72.310 101.580  1.00  0.00           N
ATOM    721  CZ  ARG A  38      75.035  71.310 101.790  1.00  0.00           C
ATOM    722  NH1 ARG A  38      74.985  70.209 101.060  1.00  0.00           N
ATOM    725  NH2 ARG A  38      75.925  71.430 102.750  1.00  0.00           N
ATOM    728  C   ARG A  38      72.055  76.310  98.000  1.00  0.00           C
ATOM    729  O   ARG A  38      72.684  77.269  98.470  1.00  0.00           O
ATOM    730  N   SER A  39      71.885  76.139  96.680  1.00  0.00           N
ATOM    732  CA  SER A  39      72.424  77.020  95.660  1.00  0.00           C
ATOM    734  CB  SER A  39      72.885  76.269  94.380  1.00  0.00           C
ATOM    737  OG  SER A  39      73.855  75.270  94.660  1.00  0.00           O
ATOM    739  C   SER A  39      71.374  77.939  95.140  1.00  0.00           C
ATOM    740  O   SER A  39      71.675  78.939  94.480  1.00  0.00           O
ATOM    741  N   ASN A  40      70.105  77.630  95.440  1.00  0.00           N
ATOM    743  CA  ASN A  40      69.065  78.620  95.380  1.00  0.00           C
ATOM    745  CB  ASN A  40      67.665  78.020  95.600  1.00  0.00           C
ATOM    748  CG  ASN A  40      67.404  77.040  94.480  1.00  0.00           C
ATOM    749  OD1 ASN A  40      67.576  77.299  93.290  1.00  0.00           O
ATOM    750  ND2 ASN A  40      66.995  75.818  94.880  1.00  0.00           N
ATOM    753  C   ASN A  40      69.275  79.680  96.420  1.00  0.00           C
ATOM    754  O   ASN A  40      69.665  79.399  97.560  1.00  0.00           O
ATOM    755  N   ASP A  41      69.025  80.930  96.020  1.00  0.00           N
ATOM    757  CA  ASP A  41      68.915  82.090  96.850  1.00  0.00           C
ATOM    759  CB  ASP A  41      68.225  83.258  96.060  1.00  0.00           C
ATOM    762  CG  ASP A  41      68.654  83.538  94.620  1.00  0.00           C
ATOM    763  OD1 ASP A  41      69.505  82.829  94.040  1.00  0.00           O
ATOM    764  OD2 ASP A  41      68.014  84.468  94.030  1.00  0.00           O
ATOM    765  C   ASP A  41      68.135  81.910  98.170  1.00  0.00           C
ATOM    766  O   ASP A  41      67.294  81.029  98.350  1.00  0.00           O
ATOM    767  N   ILE A  42      68.345  82.859  99.100  1.00  0.00           N
ATOM    769  CA  ILE A  42      67.596  82.979 100.350  1.00  0.00           C
ATOM    771  CB  ILE A  42      68.025  84.229 101.150  1.00  0.00           C
ATOM    773  CG2 ILE A  42      67.555  85.539 100.470  1.00  0.00           C
ATOM    777  CG1 ILE A  42      67.565  84.139 102.620  1.00  0.00           C
ATOM    780  CD  ILE A  42      68.205  85.159 103.570  1.00  0.00           C
ATOM    784  C   ILE A  42      66.085  82.969 100.170  1.00  0.00           C
ATOM    785  O   ILE A  42      65.335  82.488 101.010  1.00  0.00           O
ATOM    786  N   THR A  43      65.584  83.468  99.020  1.00  0.00           N
ATOM    788  CA  THR A  43      64.186  83.689  98.680  1.00  0.00           C
ATOM    790  CB  THR A  43      64.035  84.229  97.260  1.00  0.00           C
ATOM    792  OG1 THR A  43      64.724  83.430  96.300  1.00  0.00           O
ATOM    794  CG2 THR A  43      64.686  85.618  97.230  1.00  0.00           C
ATOM    798  C   THR A  43      63.334  82.449  98.820  1.00  0.00           C
ATOM    799  O   THR A  43      62.235  82.479  99.360  1.00  0.00           O
ATOM    800  N   ALA A  44      63.885  81.310  98.350  1.00  0.00           N
ATOM    802  CA  ALA A  44      63.225  80.040  98.290  1.00  0.00           C
ATOM    804  CB  ALA A  44      63.695  79.340  97.000  1.00  0.00           C
ATOM    808  C   ALA A  44      63.614  79.150  99.460  1.00  0.00           C
ATOM    809  O   ALA A  44      62.785  78.439 100.020  1.00  0.00           O
ATOM    810  N   LEU A  45      64.896  79.160  99.850  1.00  0.00           N
ATOM    812  CA  LEU A  45      65.365  78.329 100.940  1.00  0.00           C
ATOM    814  CB  LEU A  45      66.915  78.189 100.850  1.00  0.00           C
ATOM    817  CG  LEU A  45      67.544  76.980 101.580  1.00  0.00           C
ATOM    819  CD1 LEU A  45      67.835  77.199 103.060  1.00  0.00           C
ATOM    823  CD2 LEU A  45      66.675  75.730 101.450  1.00  0.00           C
ATOM    827  C   LEU A  45      64.885  78.769 102.330  1.00  0.00           C
ATOM    828  O   LEU A  45      64.455  77.970 103.150  1.00  0.00           O
ATOM    829  N   ARG A  46      64.896  80.098 102.610  1.00  0.00           N
ATOM    831  CA  ARG A  46      64.475  80.639 103.900  1.00  0.00           C
ATOM    833  CB  ARG A  46      64.755  82.160 104.040  1.00  0.00           C
ATOM    836  CG  ARG A  46      64.315  82.850 105.350  1.00  0.00           C
ATOM    839  CD  ARG A  46      62.824  83.249 105.510  1.00  0.00           C
ATOM    842  NE  ARG A  46      62.515  84.359 104.540  1.00  0.00           N
ATOM    844  CZ  ARG A  46      62.424  85.639 104.890  1.00  0.00           C
ATOM    845  NH1 ARG A  46      62.635  86.059 106.120  1.00  0.00           N
ATOM    848  NH2 ARG A  46      62.105  86.558 104.010  1.00  0.00           N
ATOM    851  C   ARG A  46      63.056  80.299 104.340  1.00  0.00           C
ATOM    852  O   ARG A  46      62.896  79.979 105.520  1.00  0.00           O
ATOM    853  N   PRO A  47      62.006  80.319 103.520  1.00  0.00           N
ATOM    854  CD  PRO A  47      61.944  81.100 102.290  1.00  0.00           C
ATOM    857  CA  PRO A  47      60.675  79.819 103.890  1.00  0.00           C
ATOM    859  CB  PRO A  47      59.924  79.850 102.550  1.00  0.00           C
ATOM    862  CG  PRO A  47      60.465  81.129 101.910  1.00  0.00           C
ATOM    865  C   PRO A  47      60.605  78.469 104.580  1.00  0.00           C
ATOM    866  O   PRO A  47      59.654  78.219 105.320  1.00  0.00           O
ATOM    867  N   TYR A  48      61.574  77.580 104.320  1.00  0.00           N
ATOM    869  CA  TYR A  48      61.624  76.279 104.950  1.00  0.00           C
ATOM    871  CB  TYR A  48      62.034  75.220 103.900  1.00  0.00           C
ATOM    874  CG  TYR A  48      60.974  75.139 102.840  1.00  0.00           C
ATOM    875  CD1 TYR A  48      61.026  75.958 101.710  1.00  0.00           C
ATOM    877  CE1 TYR A  48      60.026  75.879 100.730  1.00  0.00           C
ATOM    879  CZ  TYR A  48      59.035  74.900 100.840  1.00  0.00           C
ATOM    880  OH  TYR A  48      58.095  74.719  99.810  1.00  0.00           O
ATOM    882  CD2 TYR A  48      59.924  74.220 102.980  1.00  0.00           C
ATOM    884  CE2 TYR A  48      58.976  74.080 101.970  1.00  0.00           C
ATOM    886  C   TYR A  48      62.635  76.179 106.060  1.00  0.00           C
ATOM    887  O   TYR A  48      62.604  75.249 106.870  1.00  0.00           O
ATOM    888  N   LEU A  49      63.584  77.110 106.170  1.00  0.00           N
ATOM    890  CA  LEU A  49      64.764  76.879 106.970  1.00  0.00           C
ATOM    892  CB  LEU A  49      66.014  76.529 106.120  1.00  0.00           C
ATOM    895  CG  LEU A  49      67.264  76.150 106.950  1.00  0.00           C
ATOM    897  CD1 LEU A  49      67.005  74.889 107.770  1.00  0.00           C
ATOM    901  CD2 LEU A  49      68.514  75.958 106.100  1.00  0.00           C
ATOM    905  C   LEU A  49      65.096  78.099 107.760  1.00  0.00           C
ATOM    906  O   LEU A  49      65.124  79.209 107.230  1.00  0.00           O
ATOM    907  N   SER A  50      65.425  77.900 109.050  1.00  0.00           N
ATOM    909  CA  SER A  50      65.925  78.950 109.910  1.00  0.00           C
ATOM    911  CB  SER A  50      66.195  78.389 111.340  1.00  0.00           C
ATOM    914  OG  SER A  50      66.806  79.329 112.230  1.00  0.00           O
ATOM    916  C   SER A  50      67.165  79.620 109.350  1.00  0.00           C
ATOM    917  O   SER A  50      68.105  78.979 108.890  1.00  0.00           O
ATOM    918  N   ASP A  51      67.186  80.970 109.390  1.00  0.00           N
ATOM    920  CA  ASP A  51      68.165  81.849 108.770  1.00  0.00           C
ATOM    922  CB  ASP A  51      67.805  83.328 109.130  1.00  0.00           C
ATOM    925  CG  ASP A  51      66.855  84.009 108.150  1.00  0.00           C
ATOM    926  OD1 ASP A  51      67.245  84.120 106.960  1.00  0.00           O
ATOM    927  OD2 ASP A  51      65.815  84.559 108.580  1.00  0.00           O
ATOM    928  C   ASP A  51      69.565  81.520 109.270  1.00  0.00           C
ATOM    929  O   ASP A  51      70.525  81.409 108.510  1.00  0.00           O
ATOM    930  N   LYS A  52      69.686  81.269 110.590  1.00  0.00           N
ATOM    932  CA  LYS A  52      70.874  80.799 111.280  1.00  0.00           C
ATOM    934  CB  LYS A  52      70.635  80.809 112.810  1.00  0.00           C
ATOM    937  CG  LYS A  52      70.265  82.199 113.340  1.00  0.00           C
ATOM    940  CD  LYS A  52      71.275  83.258 112.890  1.00  0.00           C
ATOM    943  CE  LYS A  52      71.114  84.568 113.640  1.00  0.00           C
ATOM    946  NZ  LYS A  52      71.874  85.600 112.930  1.00  0.00           N
ATOM    950  C   LYS A  52      71.405  79.439 110.890  1.00  0.00           C
ATOM    951  O   LYS A  52      72.615  79.220 110.850  1.00  0.00           O
ATOM    952  N   LEU A  53      70.525  78.449 110.640  1.00  0.00           N
ATOM    954  CA  LEU A  53      70.945  77.219 109.970  1.00  0.00           C
ATOM    956  CB  LEU A  53      69.815  76.159 110.000  1.00  0.00           C
ATOM    959  CG  LEU A  53      70.215  74.660 109.840  1.00  0.00           C
ATOM    961  CD1 LEU A  53      70.556  74.180 108.420  1.00  0.00           C
ATOM    965  CD2 LEU A  53      71.365  74.259 110.770  1.00  0.00           C
ATOM    969  C   LEU A  53      71.385  77.510 108.540  1.00  0.00           C
ATOM    970  O   LEU A  53      72.415  77.049 108.050  1.00  0.00           O
ATOM    971  N   ALA A  54      70.605  78.318 107.820  1.00  0.00           N
ATOM    973  CA  ALA A  54      70.796  78.609 106.420  1.00  0.00           C
ATOM    975  CB  ALA A  54      69.605  79.439 105.900  1.00  0.00           C
ATOM    979  C   ALA A  54      72.115  79.279 106.060  1.00  0.00           C
ATOM    980  O   ALA A  54      72.765  78.909 105.080  1.00  0.00           O
ATOM    981  N   THR A  55      72.555  80.270 106.860  1.00  0.00           N
ATOM    983  CA  THR A  55      73.896  80.830 106.760  1.00  0.00           C
ATOM    985  CB  THR A  55      74.124  81.969 107.740  1.00  0.00           C
ATOM    987  OG1 THR A  55      73.674  81.580 109.030  1.00  0.00           O
ATOM    989  CG2 THR A  55      73.305  83.188 107.320  1.00  0.00           C
ATOM    993  C   THR A  55      74.995  79.829 107.010  1.00  0.00           C
ATOM    994  O   THR A  55      75.845  79.649 106.150  1.00  0.00           O
ATOM    995  N   LEU A  56      74.956  79.099 108.160  1.00  0.00           N
ATOM    997  CA  LEU A  56      75.995  78.169 108.570  1.00  0.00           C
ATOM    999  CB  LEU A  56      75.605  77.490 109.920  1.00  0.00           C
ATOM   1002  CG  LEU A  56      76.615  76.459 110.490  1.00  0.00           C
ATOM   1004  CD1 LEU A  56      77.916  77.129 110.930  1.00  0.00           C
ATOM   1008  CD2 LEU A  56      76.005  75.669 111.660  1.00  0.00           C
ATOM   1012  C   LEU A  56      76.225  77.079 107.550  1.00  0.00           C
ATOM   1013  O   LEU A  56      77.364  76.739 107.210  1.00  0.00           O
ATOM   1014  N   LEU A  57      75.135  76.520 107.020  1.00  0.00           N
ATOM   1016  CA  LEU A  57      75.194  75.529 105.970  1.00  0.00           C
ATOM   1018  CB  LEU A  57      73.815  74.870 105.790  1.00  0.00           C
ATOM   1021  CG  LEU A  57      73.576  73.709 106.770  1.00  0.00           C
ATOM   1023  CD1 LEU A  57      74.345  72.499 106.300  1.00  0.00           C
ATOM   1027  CD2 LEU A  57      73.934  73.970 108.240  1.00  0.00           C
ATOM   1031  C   LEU A  57      75.735  76.029 104.650  1.00  0.00           C
ATOM   1032  O   LEU A  57      76.555  75.369 104.010  1.00  0.00           O
ATOM   1033  N   SER A  58      75.315  77.219 104.210  1.00  0.00           N
ATOM   1035  CA  SER A  58      75.895  77.860 103.050  1.00  0.00           C
ATOM   1037  CB  SER A  58      75.096  79.099 102.630  1.00  0.00           C
ATOM   1040  OG  SER A  58      73.826  78.659 102.130  1.00  0.00           O
ATOM   1042  C   SER A  58      77.355  78.209 103.170  1.00  0.00           C
ATOM   1043  O   SER A  58      78.124  77.959 102.250  1.00  0.00           O
ATOM   1044  N   ASP A  59      77.785  78.729 104.330  1.00  0.00           N
ATOM   1046  CA  ASP A  59      79.175  78.930 104.700  1.00  0.00           C
ATOM   1048  CB  ASP A  59      79.215  79.540 106.140  1.00  0.00           C
ATOM   1051  CG  ASP A  59      78.635  80.939 106.280  1.00  0.00           C
ATOM   1052  OD1 ASP A  59      78.544  81.669 105.270  1.00  0.00           O
ATOM   1053  OD2 ASP A  59      78.404  81.369 107.450  1.00  0.00           O
ATOM   1054  C   ASP A  59      80.005  77.630 104.690  1.00  0.00           C
ATOM   1055  O   ASP A  59      81.075  77.540 104.070  1.00  0.00           O
ATOM   1056  N   ALA A  60      79.505  76.540 105.310  1.00  0.00           N
ATOM   1058  CA  ALA A  60      80.145  75.229 105.300  1.00  0.00           C
ATOM   1060  CB  ALA A  60      79.325  74.259 106.160  1.00  0.00           C
ATOM   1064  C   ALA A  60      80.324  74.660 103.900  1.00  0.00           C
ATOM   1065  O   ALA A  60      81.365  74.150 103.500  1.00  0.00           O
ATOM   1066  N   SER A  61      79.275  74.810 103.070  1.00  0.00           N
ATOM   1068  CA  SER A  61      79.285  74.449 101.670  1.00  0.00           C
ATOM   1070  CB  SER A  61      77.905  74.639 101.000  1.00  0.00           C
ATOM   1073  OG  SER A  61      76.915  73.840 101.620  1.00  0.00           O
ATOM   1075  C   SER A  61      80.205  75.279 100.800  1.00  0.00           C
ATOM   1076  O   SER A  61      80.514  74.839  99.690  1.00  0.00           O
ATOM   1077  N   ARG A  62      80.615  76.489 101.210  1.00  0.00           N
ATOM   1079  CA  ARG A  62      81.245  77.420 100.290  1.00  0.00           C
ATOM   1081  CB  ARG A  62      80.605  78.830 100.410  1.00  0.00           C
ATOM   1084  CG  ARG A  62      79.404  79.060  99.460  1.00  0.00           C
ATOM   1087  CD  ARG A  62      79.185  80.559  99.310  1.00  0.00           C
ATOM   1090  NE  ARG A  62      78.115  80.889  98.330  1.00  0.00           N
ATOM   1092  CZ  ARG A  62      77.675  82.139  98.210  1.00  0.00           C
ATOM   1093  NH1 ARG A  62      78.264  83.158  98.800  1.00  0.00           N
ATOM   1096  NH2 ARG A  62      76.595  82.360  97.480  1.00  0.00           N
ATOM   1099  C   ARG A  62      82.745  77.549 100.390  1.00  0.00           C
ATOM   1100  O   ARG A  62      83.316  78.230  99.530  1.00  0.00           O
ATOM   1101  N   ASP A  63      83.374  76.869 101.380  1.00  0.00           N
ATOM   1103  CA  ASP A  63      84.795  76.829 101.720  1.00  0.00           C
ATOM   1105  CB  ASP A  63      85.725  77.180 100.510  1.00  0.00           C
ATOM   1108  CG  ASP A  63      87.215  76.890 100.580  1.00  0.00           C
ATOM   1109  OD1 ASP A  63      87.686  75.849 101.100  1.00  0.00           O
ATOM   1110  OD2 ASP A  63      87.906  77.650  99.840  1.00  0.00           O
ATOM   1111  C   ASP A  63      85.045  77.650 103.000  1.00  0.00           C
ATOM   1112  O   ASP A  63      86.175  77.810 103.480  1.00  0.00           O
ATOM   1113  N   ASN A  64      83.976  78.129 103.690  1.00  0.00           N
ATOM   1115  CA  ASN A  64      84.125  78.690 105.040  1.00  0.00           C
ATOM   1117  CB  ASN A  64      82.945  79.590 105.500  1.00  0.00           C
ATOM   1120  CG  ASN A  64      82.575  80.569 104.400  1.00  0.00           C
ATOM   1121  OD1 ASN A  64      81.926  80.249 103.400  1.00  0.00           O
ATOM   1122  ND2 ASN A  64      82.985  81.840 104.570  1.00  0.00           N
ATOM   1125  C   ASN A  64      84.335  77.590 106.080  1.00  0.00           C
ATOM   1126  O   ASN A  64      84.935  77.830 107.130  1.00  0.00           O
ATOM   1127  N   ASN A  65      83.936  76.349 105.760  1.00  0.00           N
ATOM   1129  CA  ASN A  65      84.415  75.169 106.430  1.00  0.00           C
ATOM   1131  CB  ASN A  65      83.365  74.489 107.350  1.00  0.00           C
ATOM   1134  CG  ASN A  65      82.766  75.400 108.400  1.00  0.00           C
ATOM   1135  OD1 ASN A  65      81.546  75.520 108.470  1.00  0.00           O
ATOM   1136  ND2 ASN A  65      83.575  76.019 109.280  1.00  0.00           N
ATOM   1139  C   ASN A  65      84.736  74.180 105.340  1.00  0.00           C
ATOM   1140  O   ASN A  65      84.445  74.410 104.170  1.00  0.00           O
ATOM   1141  N   HIS A  66      85.334  73.040 105.710  1.00  0.00           N
ATOM   1143  CA  HIS A  66      85.546  71.930 104.790  1.00  0.00           C
ATOM   1145  CB  HIS A  66      86.745  71.019 105.210  1.00  0.00           C
ATOM   1148  ND1 HIS A  66      88.316  70.699 107.120  1.00  0.00           N
ATOM   1149  CG  HIS A  66      87.004  70.870 106.690  1.00  0.00           C
ATOM   1150  CE1 HIS A  66      88.265  70.780 108.430  1.00  0.00           C
ATOM   1152  NE2 HIS A  66      87.004  70.969 108.870  1.00  0.00           N
ATOM   1154  CD2 HIS A  66      86.185  71.019 107.770  1.00  0.00           C
ATOM   1156  C   HIS A  66      84.275  71.139 104.490  1.00  0.00           C
ATOM   1157  O   HIS A  66      83.965  70.159 105.170  1.00  0.00           O
ATOM   1158  N   ARG A  67      83.535  71.540 103.430  1.00  0.00           N
ATOM   1160  CA  ARG A  67      82.516  70.730 102.790  1.00  0.00           C
ATOM   1162  CB  ARG A  67      82.974  69.279 102.470  1.00  0.00           C
ATOM   1165  CG  ARG A  67      84.174  69.180 101.520  1.00  0.00           C
ATOM   1168  CD  ARG A  67      84.455  67.739 101.100  1.00  0.00           C
ATOM   1171  NE  ARG A  67      83.246  67.208 100.380  1.00  0.00           N
ATOM   1173  CZ  ARG A  67      83.225  66.029  99.790  1.00  0.00           C
ATOM   1174  NH1 ARG A  67      84.174  65.139  99.990  1.00  0.00           N
ATOM   1177  NH2 ARG A  67      82.295  65.780  98.900  1.00  0.00           N
ATOM   1180  C   ARG A  67      81.154  70.709 103.480  1.00  0.00           C
ATOM   1181  O   ARG A  67      80.835  71.540 104.330  1.00  0.00           O
ATOM   1182  N   GLU A  68      80.275  69.749 103.140  1.00  0.00           N
ATOM   1184  CA  GLU A  68      78.896  69.739 103.590  1.00  0.00           C
ATOM   1186  CB  GLU A  68      78.035  69.020 102.520  1.00  0.00           C
ATOM   1189  CG  GLU A  68      78.686  67.729 101.980  1.00  0.00           C
ATOM   1192  CD  GLU A  68      79.295  68.029 100.630  1.00  0.00           C
ATOM   1193  OE1 GLU A  68      78.465  68.309  99.740  1.00  0.00           O
ATOM   1194  OE2 GLU A  68      80.546  68.059 100.520  1.00  0.00           O
ATOM   1195  C   GLU A  68      78.646  69.060 104.920  1.00  0.00           C
ATOM   1196  O   GLU A  68      77.506  68.930 105.350  1.00  0.00           O
ATOM   1197  N   LEU A  69      79.745  68.659 105.600  1.00  0.00           N
ATOM   1199  CA  LEU A  69      79.794  67.950 106.860  1.00  0.00           C
ATOM   1201  CB  LEU A  69      78.826  68.519 107.930  1.00  0.00           C
ATOM   1204  CG  LEU A  69      79.055  68.090 109.380  1.00  0.00           C
ATOM   1206  CD1 LEU A  69      78.595  69.169 110.370  1.00  0.00           C
ATOM   1210  CD2 LEU A  69      78.315  66.790 109.700  1.00  0.00           C
ATOM   1214  C   LEU A  69      79.635  66.450 106.630  1.00  0.00           C
ATOM   1215  O   LEU A  69      78.614  65.979 106.140  1.00  0.00           O
ATOM   1216  N   LEU A  70      80.695  65.670 106.900  1.00  0.00           N
ATOM   1218  CA  LEU A  70      80.725  64.210 106.770  1.00  0.00           C
ATOM   1220  CB  LEU A  70      79.745  63.490 107.740  1.00  0.00           C
ATOM   1223  CG  LEU A  70      80.374  63.049 109.080  1.00  0.00           C
ATOM   1225  CD1 LEU A  70      80.975  64.189 109.900  1.00  0.00           C
ATOM   1229  CD2 LEU A  70      79.334  62.310 109.930  1.00  0.00           C
ATOM   1233  C   LEU A  70      80.665  63.610 105.370  1.00  0.00           C
ATOM   1234  O   LEU A  70      80.705  62.380 105.230  1.00  0.00           O
ATOM   1235  N   THR A  71      80.605  64.460 104.310  1.00  0.00           N
ATOM   1237  CA  THR A  71      80.686  64.118 102.890  1.00  0.00           C
ATOM   1239  CB  THR A  71      81.965  63.470 102.330  1.00  0.00           C
ATOM   1241  OG1 THR A  71      82.124  62.090 102.590  1.00  0.00           O
ATOM   1243  CG2 THR A  71      83.195  64.180 102.900  1.00  0.00           C
ATOM   1247  C   THR A  71      79.404  63.499 102.390  1.00  0.00           C
ATOM   1248  O   THR A  71      79.345  62.619 101.520  1.00  0.00           O
ATOM   1249  N   ASN A  72      78.315  64.020 102.950  1.00  0.00           N
ATOM   1251  CA  ASN A  72      76.985  63.659 102.580  1.00  0.00           C
ATOM   1253  CB  ASN A  72      76.515  62.520 103.510  1.00  0.00           C
ATOM   1256  CG  ASN A  72      76.475  62.799 105.020  1.00  0.00           C
ATOM   1257  OD1 ASN A  72      75.965  63.790 105.540  1.00  0.00           O
ATOM   1258  ND2 ASN A  72      77.025  61.829 105.790  1.00  0.00           N
ATOM   1261  C   ASN A  72      76.206  64.929 102.690  1.00  0.00           C
ATOM   1262  O   ASN A  72      76.595  65.850 103.400  1.00  0.00           O
ATOM   1263  N   ASP A  73      75.096  65.080 101.950  1.00  0.00           N
ATOM   1265  CA  ASP A  73      74.225  66.219 102.150  1.00  0.00           C
ATOM   1267  CB  ASP A  73      73.135  66.190 101.060  1.00  0.00           C
ATOM   1270  CG  ASP A  73      72.175  67.359 101.000  1.00  0.00           C
ATOM   1271  OD1 ASP A  73      71.764  67.930 102.040  1.00  0.00           O
ATOM   1272  OD2 ASP A  73      71.736  67.650  99.860  1.00  0.00           O
ATOM   1273  C   ASP A  73      73.635  66.229 103.560  1.00  0.00           C
ATOM   1274  O   ASP A  73      73.165  65.189 103.990  1.00  0.00           O
ATOM   1275  N   PRO A  74      73.565  67.329 104.290  1.00  0.00           N
ATOM   1276  CD  PRO A  74      74.345  68.489 103.960  1.00  0.00           C
ATOM   1279  CA  PRO A  74      73.075  67.370 105.660  1.00  0.00           C
ATOM   1281  CB  PRO A  74      73.385  68.799 106.150  1.00  0.00           C
ATOM   1284  CG  PRO A  74      73.915  69.559 104.930  1.00  0.00           C
ATOM   1287  C   PRO A  74      71.595  67.120 105.680  1.00  0.00           C
ATOM   1288  O   PRO A  74      71.076  66.560 106.650  1.00  0.00           O
ATOM   1289  N   PHE A  75      70.855  67.540 104.660  1.00  0.00           N
ATOM   1291  CA  PHE A  75      69.425  67.409 104.690  1.00  0.00           C
ATOM   1293  CB  PHE A  75      68.725  68.560 103.940  1.00  0.00           C
ATOM   1296  CG  PHE A  75      69.146  69.870 104.540  1.00  0.00           C
ATOM   1297  CD1 PHE A  75      68.345  70.520 105.490  1.00  0.00           C
ATOM   1299  CE1 PHE A  75      68.674  71.799 105.950  1.00  0.00           C
ATOM   1301  CZ  PHE A  75      69.826  72.429 105.460  1.00  0.00           C
ATOM   1303  CD2 PHE A  75      70.315  70.498 104.100  1.00  0.00           C
ATOM   1305  CE2 PHE A  75      70.665  71.779 104.560  1.00  0.00           C
ATOM   1307  C   PHE A  75      69.035  66.109 104.050  1.00  0.00           C
ATOM   1308  O   PHE A  75      67.944  65.600 104.290  1.00  0.00           O
ATOM   1309  N   SER A  76      69.936  65.460 103.280  1.00  0.00           N
ATOM   1311  CA  SER A  76      69.645  64.110 102.850  1.00  0.00           C
ATOM   1313  CB  SER A  76      70.065  63.729 101.410  1.00  0.00           C
ATOM   1316  OG  SER A  76      69.605  64.630 100.420  1.00  0.00           O
ATOM   1318  C   SER A  76      70.315  63.040 103.690  1.00  0.00           C
ATOM   1319  O   SER A  76      70.025  61.868 103.480  1.00  0.00           O
ATOM   1320  N   SER A  77      71.256  63.389 104.580  1.00  0.00           N
ATOM   1322  CA  SER A  77      72.305  62.549 105.180  1.00  0.00           C
ATOM   1324  CB  SER A  77      71.885  61.879 106.500  1.00  0.00           C
ATOM   1327  OG  SER A  77      70.834  60.940 106.290  1.00  0.00           O
ATOM   1329  C   SER A  77      72.965  61.540 104.250  1.00  0.00           C
ATOM   1330  O   SER A  77      73.365  60.439 104.650  1.00  0.00           O
ATOM   1331  N   ARG A  78      73.115  61.850 102.950  1.00  0.00           N
ATOM   1333  CA  ARG A  78      73.565  60.860 101.990  1.00  0.00           C
ATOM   1335  CB  ARG A  78      72.475  59.799 101.650  1.00  0.00           C
ATOM   1338  CG  ARG A  78      71.245  60.419 100.980  1.00  0.00           C
ATOM   1341  CD  ARG A  78      69.975  59.590 101.120  1.00  0.00           C
ATOM   1344  NE  ARG A  78      70.236  58.430 100.220  1.00  0.00           N
ATOM   1346  CZ  ARG A  78      69.345  57.528  99.840  1.00  0.00           C
ATOM   1347  NH1 ARG A  78      68.115  57.499 100.270  1.00  0.00           N
ATOM   1350  NH2 ARG A  78      69.686  56.669  98.910  1.00  0.00           N
ATOM   1353  C   ARG A  78      74.015  61.488 100.700  1.00  0.00           C
ATOM   1354  O   ARG A  78      73.706  62.650 100.390  1.00  0.00           O
ATOM   1355  N   THR A  79      74.815  60.730  99.940  1.00  0.00           N
ATOM   1357  CA  THR A  79      75.465  61.080  98.690  1.00  0.00           C
ATOM   1359  CB  THR A  79      76.455  59.990  98.330  1.00  0.00           C
ATOM   1361  OG1 THR A  79      75.855  58.700  98.430  1.00  0.00           O
ATOM   1363  CG2 THR A  79      77.576  60.080  99.380  1.00  0.00           C
ATOM   1367  C   THR A  79      74.565  61.319  97.490  1.00  0.00           C
ATOM   1368  O   THR A  79      74.755  62.299  96.760  1.00  0.00           O
ATOM   1369  N   THR A  80      73.576  60.450  97.230  1.00  0.00           N
ATOM   1371  CA  THR A  80      72.815  60.459  95.990  1.00  0.00           C
ATOM   1373  CB  THR A  80      73.485  59.660  94.870  1.00  0.00           C
ATOM   1375  OG1 THR A  80      72.835  59.839  93.620  1.00  0.00           O
ATOM   1377  CG2 THR A  80      73.576  58.149  95.180  1.00  0.00           C
ATOM   1381  C   THR A  80      71.385  59.979  96.200  1.00  0.00           C
ATOM   1382  O   THR A  80      71.146  59.080  97.010  1.00  0.00           O
ATOM   1383  N   LEU A  81      70.425  60.618  95.460  1.00  0.00           N
ATOM   1385  CA  LEU A  81      68.995  60.299  95.300  1.00  0.00           C
ATOM   1387  CB  LEU A  81      68.225  59.880  96.590  1.00  0.00           C
ATOM   1390  CG  LEU A  81      67.896  60.970  97.640  1.00  0.00           C
ATOM   1392  CD1 LEU A  81      66.904  60.380  98.650  1.00  0.00           C
ATOM   1396  CD2 LEU A  81      69.146  61.509  98.330  1.00  0.00           C
ATOM   1400  C   LEU A  81      68.285  61.509  94.710  1.00  0.00           C
ATOM   1401  O   LEU A  81      68.646  62.639  95.060  1.00  0.00           O
ATOM   1402  N   PRO A  82      67.335  61.418  93.790  1.00  0.00           N
ATOM   1403  CD  PRO A  82      67.404  62.440  92.710  1.00  0.00           C
ATOM   1406  CA  PRO A  82      65.925  61.278  94.230  1.00  0.00           C
ATOM   1408  CB  PRO A  82      65.155  62.008  93.110  1.00  0.00           C
ATOM   1411  CG  PRO A  82      66.065  63.149  92.710  1.00  0.00           C
ATOM   1414  C   PRO A  82      65.345  59.870  94.390  1.00  0.00           C
ATOM   1415  O   PRO A  82      65.826  58.939  93.750  1.00  0.00           O
ATOM   1416  N   ASP A  83      64.315  59.720  95.260  1.00  0.00           N
ATOM   1418  CA  ASP A  83      63.316  58.659  95.300  1.00  0.00           C
ATOM   1420  CB  ASP A  83      63.794  57.190  95.570  1.00  0.00           C
ATOM   1423  CG  ASP A  83      62.754  56.110  95.280  1.00  0.00           C
ATOM   1424  OD1 ASP A  83      61.704  56.389  94.640  1.00  0.00           O
ATOM   1425  OD2 ASP A  83      62.995  54.950  95.700  1.00  0.00           O
ATOM   1426  C   ASP A  83      62.276  59.130  96.330  1.00  0.00           C
ATOM   1427  O   ASP A  83      62.416  60.200  96.920  1.00  0.00           O
ATOM   1428  N   SER A  84      61.206  58.340  96.510  1.00  0.00           N
ATOM   1430  CA  SER A  84      60.174  58.290  97.550  1.00  0.00           C
ATOM   1432  CB  SER A  84      59.654  56.829  97.620  1.00  0.00           C
ATOM   1435  OG  SER A  84      58.404  56.709  98.280  1.00  0.00           O
ATOM   1437  C   SER A  84      60.556  58.708  98.970  1.00  0.00           C
ATOM   1438  O   SER A  84      61.616  58.349  99.460  1.00  0.00           O
ATOM   1439  N   ALA A  85      59.665  59.430  99.700  1.00  0.00           N
ATOM   1441  CA  ALA A  85      59.875  59.770 101.090  1.00  0.00           C
ATOM   1443  CB  ALA A  85      60.345  61.208 101.310  1.00  0.00           C
ATOM   1447  C   ALA A  85      58.584  59.590 101.880  1.00  0.00           C
ATOM   1448  O   ALA A  85      57.494  59.979 101.460  1.00  0.00           O
ATOM   1449  N   HIS A  86      58.706  59.000 103.060  1.00  0.00           N
ATOM   1451  CA  HIS A  86      57.575  58.680 103.890  1.00  0.00           C
ATOM   1453  CB  HIS A  86      57.294  57.169 103.890  1.00  0.00           C
ATOM   1456  ND1 HIS A  86      55.444  56.348 102.450  1.00  0.00           N
ATOM   1457  CG  HIS A  86      56.775  56.700 102.570  1.00  0.00           C
ATOM   1458  CE1 HIS A  86      55.324  55.919 101.210  1.00  0.00           C
ATOM   1460  NE2 HIS A  86      56.504  55.950 100.550  1.00  0.00           N
ATOM   1462  CD2 HIS A  86      57.445  56.450 101.420  1.00  0.00           C
ATOM   1464  C   HIS A  86      57.855  59.159 105.280  1.00  0.00           C
ATOM   1465  O   HIS A  86      58.994  59.340 105.690  1.00  0.00           O
ATOM   1466  N   VAL A  87      56.806  59.430 106.060  1.00  0.00           N
ATOM   1468  CA  VAL A  87      56.975  60.229 107.250  1.00  0.00           C
ATOM   1470  CB  VAL A  87      56.666  61.700 106.980  1.00  0.00           C
ATOM   1472  CG1 VAL A  87      55.194  61.920 106.590  1.00  0.00           C
ATOM   1476  CG2 VAL A  87      57.084  62.569 108.180  1.00  0.00           C
ATOM   1480  C   VAL A  87      56.135  59.610 108.340  1.00  0.00           C
ATOM   1481  O   VAL A  87      55.035  59.089 108.130  1.00  0.00           O
ATOM   1482  N   ALA A  88      56.686  59.569 109.560  1.00  0.00           N
ATOM   1484  CA  ALA A  88      56.026  58.988 110.700  1.00  0.00           C
ATOM   1486  CB  ALA A  88      57.076  58.510 111.700  1.00  0.00           C
ATOM   1490  C   ALA A  88      55.104  59.999 111.360  1.00  0.00           C
ATOM   1491  O   ALA A  88      55.015  61.150 110.940  1.00  0.00           O
ATOM   1492  N   SER A  89      54.415  59.610 112.440  1.00  0.00           N
ATOM   1494  CA  SER A  89      53.666  60.559 113.250  1.00  0.00           C
ATOM   1496  CB  SER A  89      52.845  59.799 114.340  1.00  0.00           C
ATOM   1499  OG  SER A  89      52.025  60.660 115.150  1.00  0.00           O
ATOM   1501  C   SER A  89      54.545  61.618 113.910  1.00  0.00           C
ATOM   1502  O   SER A  89      55.545  61.290 114.540  1.00  0.00           O
ATOM   1503  N   ALA A  90      54.175  62.909 113.770  1.00  0.00           N
ATOM   1505  CA  ALA A  90      54.854  64.040 114.370  1.00  0.00           C
ATOM   1507  CB  ALA A  90      54.204  65.360 113.890  1.00  0.00           C
ATOM   1511  C   ALA A  90      54.945  64.070 115.900  1.00  0.00           C
ATOM   1512  O   ALA A  90      53.986  64.329 116.620  1.00  0.00           O
ATOM   1513  N   SER A  91      56.166  63.869 116.440  1.00  0.00           N
ATOM   1515  CA  SER A  91      56.525  64.248 117.810  1.00  0.00           C
ATOM   1517  CB  SER A  91      57.965  63.799 118.210  1.00  0.00           C
ATOM   1520  OG  SER A  91      58.116  62.389 118.290  1.00  0.00           O
ATOM   1522  C   SER A  91      56.406  65.758 118.050  1.00  0.00           C
ATOM   1523  O   SER A  91      56.605  66.549 117.130  1.00  0.00           O
ATOM   1524  N   THR A  92      56.035  66.270 119.250  1.00  0.00           N
ATOM   1526  CA  THR A  92      56.694  65.990 120.510  1.00  0.00           C
ATOM   1528  CB  THR A  92      57.905  66.899 120.820  1.00  0.00           C
ATOM   1530  OG1 THR A  92      57.575  68.280 120.760  1.00  0.00           O
ATOM   1532  CG2 THR A  92      59.025  66.720 119.810  1.00  0.00           C
ATOM   1536  C   THR A  92      55.775  66.060 121.720  1.00  0.00           C
ATOM   1537  O   THR A  92      54.685  66.619 121.780  1.00  0.00           O
ATOM   1538  N   ILE A  93      56.285  65.419 122.760  1.00  0.00           N
ATOM   1540  CA  ILE A  93      55.795  65.349 124.110  1.00  0.00           C
ATOM   1542  CB  ILE A  93      56.206  63.930 124.500  1.00  0.00           C
ATOM   1544  CG2 ILE A  93      55.576  62.930 123.490  1.00  0.00           C
ATOM   1548  CG1 ILE A  93      57.736  63.749 124.510  1.00  0.00           C
ATOM   1551  CD  ILE A  93      58.154  62.528 125.320  1.00  0.00           C
ATOM   1555  C   ILE A  93      56.476  66.499 124.890  1.00  0.00           C
ATOM   1556  O   ILE A  93      56.715  67.540 124.280  1.00  0.00           O
ATOM   1557  N   PRO A  94      56.896  66.450 126.150  1.00  0.00           N
ATOM   1558  CD  PRO A  94      56.236  65.649 127.190  1.00  0.00           C
ATOM   1561  CA  PRO A  94      57.814  67.450 126.730  1.00  0.00           C
ATOM   1563  CB  PRO A  94      57.814  67.090 128.230  1.00  0.00           C
ATOM   1566  CG  PRO A  94      56.465  66.439 128.470  1.00  0.00           C
ATOM   1569  C   PRO A  94      59.264  67.440 126.220  1.00  0.00           C
ATOM   1570  O   PRO A  94      60.174  67.770 126.970  1.00  0.00           O
ATOM   1571  N   ASN A  95      59.545  67.120 124.940  1.00  0.00           N
ATOM   1573  CA  ASN A  95      60.886  67.249 124.380  1.00  0.00           C
ATOM   1575  CB  ASN A  95      61.044  66.540 123.000  1.00  0.00           C
ATOM   1578  CG  ASN A  95      60.775  65.049 123.070  1.00  0.00           C
ATOM   1579  OD1 ASN A  95      60.805  64.390 124.110  1.00  0.00           O
ATOM   1580  ND2 ASN A  95      60.436  64.438 121.910  1.00  0.00           N
ATOM   1583  C   ASN A  95      61.255  68.709 124.160  1.00  0.00           C
ATOM   1584  O   ASN A  95      62.435  69.040 124.190  1.00  0.00           O
ATOM   1585  N   ARG A  96      60.205  69.559 123.950  1.00  0.00           N
ATOM   1587  CA  ARG A  96      60.215  71.019 123.830  1.00  0.00           C
ATOM   1589  CB  ARG A  96      61.595  71.689 123.610  1.00  0.00           C
ATOM   1592  CG  ARG A  96      62.206  71.369 122.230  1.00  0.00           C
ATOM   1595  CD  ARG A  96      63.695  71.660 122.080  1.00  0.00           C
ATOM   1598  NE  ARG A  96      63.825  73.149 122.050  1.00  0.00           N
ATOM   1600  CZ  ARG A  96      63.986  73.930 123.090  1.00  0.00           C
ATOM   1601  NH1 ARG A  96      64.295  73.499 124.290  1.00  0.00           N
ATOM   1604  NH2 ARG A  96      63.736  75.209 122.920  1.00  0.00           N
ATOM   1607  C   ARG A  96      59.275  71.489 122.720  1.00  0.00           C
ATOM   1608  O   ARG A  96      58.565  70.709 122.080  1.00  0.00           O
ATOM   1609  N   ASP A  97      59.264  72.810 122.470  1.00  0.00           N
ATOM   1611  CA  ASP A  97      58.505  73.560 121.480  1.00  0.00           C
ATOM   1613  CB  ASP A  97      58.806  75.080 121.700  1.00  0.00           C
ATOM   1616  CG  ASP A  97      60.265  75.509 121.630  1.00  0.00           C
ATOM   1617  OD1 ASP A  97      61.146  74.699 122.000  1.00  0.00           O
ATOM   1618  OD2 ASP A  97      60.525  76.700 121.350  1.00  0.00           O
ATOM   1619  C   ASP A  97      58.835  73.180 120.040  1.00  0.00           C
ATOM   1620  O   ASP A  97      58.045  73.410 119.120  1.00  0.00           O
ATOM   1621  N   ALA A  98      60.005  72.580 119.840  1.00  0.00           N
ATOM   1623  CA  ALA A  98      60.475  72.009 118.620  1.00  0.00           C
ATOM   1625  CB  ALA A  98      62.014  71.899 118.640  1.00  0.00           C
ATOM   1629  C   ALA A  98      59.854  70.649 118.390  1.00  0.00           C
ATOM   1630  O   ALA A  98      59.896  69.749 119.230  1.00  0.00           O
ATOM   1631  N   ARG A  99      59.275  70.450 117.210  1.00  0.00           N
ATOM   1633  CA  ARG A  99      58.715  69.209 116.770  1.00  0.00           C
ATOM   1635  CB  ARG A  99      57.635  69.459 115.700  1.00  0.00           C
ATOM   1638  CG  ARG A  99      56.444  70.270 116.250  1.00  0.00           C
ATOM   1641  CD  ARG A  99      55.345  69.410 116.870  1.00  0.00           C
ATOM   1644  NE  ARG A  99      54.194  70.270 117.300  1.00  0.00           N
ATOM   1646  CZ  ARG A  99      54.194  71.049 118.380  1.00  0.00           C
ATOM   1647  NH1 ARG A  99      55.254  71.260 119.120  1.00  0.00           N
ATOM   1650  NH2 ARG A  99      53.035  71.529 118.780  1.00  0.00           N
ATOM   1653  C   ARG A  99      59.805  68.349 116.190  1.00  0.00           C
ATOM   1654  O   ARG A  99      60.694  68.840 115.500  1.00  0.00           O
ATOM   1655  N   ASN A 100      59.755  67.040 116.450  1.00  0.00           N
ATOM   1657  CA  ASN A 100      60.635  66.109 115.800  1.00  0.00           C
ATOM   1659  CB  ASN A 100      61.385  65.180 116.790  1.00  0.00           C
ATOM   1662  CG  ASN A 100      61.904  63.950 116.060  1.00  0.00           C
ATOM   1663  OD1 ASN A 100      62.465  64.099 114.980  1.00  0.00           O
ATOM   1664  ND2 ASN A 100      61.624  62.729 116.560  1.00  0.00           N
ATOM   1667  C   ASN A 100      59.745  65.389 114.810  1.00  0.00           C
ATOM   1668  O   ASN A 100      58.695  64.850 115.180  1.00  0.00           O
ATOM   1669  N   ILE A 101      60.166  65.368 113.550  1.00  0.00           N
ATOM   1671  CA  ILE A 101      59.496  64.630 112.500  1.00  0.00           C
ATOM   1673  CB  ILE A 101      59.194  65.549 111.320  1.00  0.00           C
ATOM   1675  CG2 ILE A 101      58.505  64.779 110.180  1.00  0.00           C
ATOM   1679  CG1 ILE A 101      58.386  66.818 111.720  1.00  0.00           C
ATOM   1682  CD  ILE A 101      57.076  66.549 112.460  1.00  0.00           C
ATOM   1686  C   ILE A 101      60.416  63.470 112.090  1.00  0.00           C
ATOM   1687  O   ILE A 101      61.416  63.708 111.400  1.00  0.00           O
ATOM   1688  N   PRO A 102      60.135  62.200 112.420  1.00  0.00           N
ATOM   1689  CD  PRO A 102      59.355  61.759 113.580  1.00  0.00           C
ATOM   1692  CA  PRO A 102      60.845  61.080 111.790  1.00  0.00           C
ATOM   1694  CB  PRO A 102      60.416  59.830 112.580  1.00  0.00           C
ATOM   1697  CG  PRO A 102      59.864  60.360 113.910  1.00  0.00           C
ATOM   1700  C   PRO A 102      60.535  60.950 110.310  1.00  0.00           C
ATOM   1701  O   PRO A 102      59.366  60.800 109.950  1.00  0.00           O
ATOM   1702  N   LEU A 103      61.556  60.958 109.450  1.00  0.00           N
ATOM   1704  CA  LEU A 103      61.395  60.819 108.010  1.00  0.00           C
ATOM   1706  CB  LEU A 103      62.034  62.060 107.330  1.00  0.00           C
ATOM   1709  CG  LEU A 103      61.455  62.598 106.000  1.00  0.00           C
ATOM   1711  CD1 LEU A 103      61.704  61.720 104.780  1.00  0.00           C
ATOM   1715  CD2 LEU A 103      59.965  62.959 106.060  1.00  0.00           C
ATOM   1719  C   LEU A 103      62.066  59.508 107.600  1.00  0.00           C
ATOM   1720  O   LEU A 103      62.916  58.970 108.320  1.00  0.00           O
ATOM   1721  N   ARG A 104      61.704  58.950 106.450  1.00  0.00           N
ATOM   1723  CA  ARG A 104      62.474  57.900 105.810  1.00  0.00           C
ATOM   1725  CB  ARG A 104      61.975  56.479 106.220  1.00  0.00           C
ATOM   1728  CG  ARG A 104      60.525  56.110 105.830  1.00  0.00           C
ATOM   1731  CD  ARG A 104      59.404  56.459 106.840  1.00  0.00           C
ATOM   1734  NE  ARG A 104      59.345  55.430 107.920  1.00  0.00           N
ATOM   1736  CZ  ARG A 104      58.934  54.189 107.750  1.00  0.00           C
ATOM   1737  NH1 ARG A 104      58.386  53.749 106.630  1.00  0.00           N
ATOM   1740  NH2 ARG A 104      58.994  53.290 108.710  1.00  0.00           N
ATOM   1743  C   ARG A 104      62.364  58.110 104.310  1.00  0.00           C
ATOM   1744  O   ARG A 104      61.335  58.560 103.830  1.00  0.00           O
ATOM   1745  N   VAL A 105      63.435  57.839 103.540  1.00  0.00           N
ATOM   1747  CA  VAL A 105      63.415  57.950 102.080  1.00  0.00           C
ATOM   1749  CB  VAL A 105      64.385  58.939 101.410  1.00  0.00           C
ATOM   1751  CG1 VAL A 105      63.794  60.360 101.440  1.00  0.00           C
ATOM   1755  CG2 VAL A 105      65.805  58.729 101.970  1.00  0.00           C
ATOM   1759  C   VAL A 105      63.765  56.599 101.570  1.00  0.00           C
ATOM   1760  O   VAL A 105      64.345  55.800 102.290  1.00  0.00           O
ATOM   1761  N   ASP A 106      63.396  56.330 100.300  1.00  0.00           N
ATOM   1763  CA  ASP A 106      63.776  55.119  99.600  1.00  0.00           C
ATOM   1765  CB  ASP A 106      65.305  54.830  99.530  1.00  0.00           C
ATOM   1768  CG  ASP A 106      66.076  55.880  98.770  1.00  0.00           C
ATOM   1769  OD1 ASP A 106      65.715  57.078  98.770  1.00  0.00           O
ATOM   1770  OD2 ASP A 106      67.215  55.559  98.350  1.00  0.00           O
ATOM   1771  C   ASP A 106      63.014  53.939 100.160  1.00  0.00           C
ATOM   1772  O   ASP A 106      63.485  52.819 100.090  1.00  0.00           O
ATOM   1773  N   LEU A 107      61.795  54.180 100.690  1.00  0.00           N
ATOM   1775  CA  LEU A 107      60.956  53.170 101.330  1.00  0.00           C
ATOM   1777  CB  LEU A 107      59.615  53.799 101.840  1.00  0.00           C
ATOM   1780  CG  LEU A 107      58.685  52.819 102.600  1.00  0.00           C
ATOM   1782  CD1 LEU A 107      59.396  52.249 103.840  1.00  0.00           C
ATOM   1786  CD2 LEU A 107      57.364  53.470 103.010  1.00  0.00           C
ATOM   1790  C   LEU A 107      60.654  51.969 100.440  1.00  0.00           C
ATOM   1791  O   LEU A 107      60.324  50.870 100.870  1.00  0.00           O
ATOM   1792  N   LYS A 108      60.816  52.190  99.130  1.00  0.00           N
ATOM   1794  CA  LYS A 108      60.865  51.200  98.100  1.00  0.00           C
ATOM   1796  CB  LYS A 108      61.154  52.008  96.820  1.00  0.00           C
ATOM   1799  CG  LYS A 108      61.076  51.249  95.490  1.00  0.00           C
ATOM   1802  CD  LYS A 108      61.306  52.200  94.300  1.00  0.00           C
ATOM   1805  CE  LYS A 108      60.254  53.300  94.180  1.00  0.00           C
ATOM   1808  NZ  LYS A 108      60.584  54.150  93.040  1.00  0.00           N
ATOM   1812  C   LYS A 108      61.936  50.130  98.290  1.00  0.00           C
ATOM   1813  O   LYS A 108      61.624  48.939  98.200  1.00  0.00           O
ATOM   1814  N   GLN A 109      63.205  50.520  98.610  1.00  0.00           N
ATOM   1816  CA  GLN A 109      64.355  49.660  98.870  1.00  0.00           C
ATOM   1818  CB  GLN A 109      64.995  49.099  97.560  1.00  0.00           C
ATOM   1821  CG  GLN A 109      64.055  48.129  96.810  1.00  0.00           C
ATOM   1824  CD  GLN A 109      64.724  47.319  95.700  1.00  0.00           C
ATOM   1825  OE1 GLN A 109      65.904  47.400  95.370  1.00  0.00           O
ATOM   1826  NE2 GLN A 109      63.885  46.500  95.030  1.00  0.00           N
ATOM   1829  C   GLN A 109      65.495  50.290  99.710  1.00  0.00           C
ATOM   1830  O   GLN A 109      66.206  51.180  99.250  1.00  0.00           O
ATOM   1831  N   GLY A 110      65.755  49.770 100.940  1.00  0.00           N
ATOM   1833  CA  GLY A 110      66.936  50.159 101.710  1.00  0.00           C
ATOM   1836  C   GLY A 110      66.925  51.540 102.300  1.00  0.00           C
ATOM   1837  O   GLY A 110      67.935  52.249 102.200  1.00  0.00           O
ATOM   1838  N   ASP A 111      65.805  51.959 102.930  1.00  0.00           N
ATOM   1840  CA  ASP A 111      65.635  53.270 103.540  1.00  0.00           C
ATOM   1842  CB  ASP A 111      64.525  53.419 104.620  1.00  0.00           C
ATOM   1845  CG  ASP A 111      63.154  52.999 104.150  1.00  0.00           C
ATOM   1846  OD1 ASP A 111      62.995  51.799 103.790  1.00  0.00           O
ATOM   1847  OD2 ASP A 111      62.215  53.819 104.300  1.00  0.00           O
ATOM   1848  C   ASP A 111      66.845  53.880 104.210  1.00  0.00           C
ATOM   1849  O   ASP A 111      67.415  53.328 105.150  1.00  0.00           O
ATOM   1850  N   GLN A 112      67.165  55.119 103.820  1.00  0.00           N
ATOM   1852  CA  GLN A 112      67.805  55.999 104.770  1.00  0.00           C
ATOM   1854  CB  GLN A 112      68.674  57.060 104.090  1.00  0.00           C
ATOM   1857  CG  GLN A 112      69.675  56.479 103.050  1.00  0.00           C
ATOM   1860  CD  GLN A 112      70.645  55.380 103.490  1.00  0.00           C
ATOM   1861  OE1 GLN A 112      71.146  55.279 104.610  1.00  0.00           O
ATOM   1862  NE2 GLN A 112      71.035  54.540 102.490  1.00  0.00           N
ATOM   1865  C   GLN A 112      66.725  56.650 105.620  1.00  0.00           C
ATOM   1866  O   GLN A 112      65.665  57.069 105.160  1.00  0.00           O
ATOM   1867  N   GLY A 113      66.936  56.659 106.940  1.00  0.00           N
ATOM   1869  CA  GLY A 113      65.965  57.169 107.890  1.00  0.00           C
ATOM   1872  C   GLY A 113      66.415  58.520 108.350  1.00  0.00           C
ATOM   1873  O   GLY A 113      67.565  58.880 108.140  1.00  0.00           O
ATOM   1874  N   TRP A 114      65.556  59.259 109.040  1.00  0.00           N
ATOM   1876  CA  TRP A 114      65.925  60.450 109.780  1.00  0.00           C
ATOM   1878  CB  TRP A 114      65.694  61.759 109.020  1.00  0.00           C
ATOM   1881  CG  TRP A 114      66.624  61.959 107.880  1.00  0.00           C
ATOM   1882  CD1 TRP A 114      67.755  62.720 107.770  1.00  0.00           C
ATOM   1884  NE1 TRP A 114      68.124  62.799 106.450  1.00  0.00           N
ATOM   1886  CE2 TRP A 114      67.235  62.099 105.700  1.00  0.00           C
ATOM   1887  CD2 TRP A 114      66.285  61.529 106.570  1.00  0.00           C
ATOM   1888  CE3 TRP A 114      65.265  60.749 106.070  1.00  0.00           C
ATOM   1890  CZ3 TRP A 114      65.135  60.649 104.700  1.00  0.00           C
ATOM   1892  CZ2 TRP A 114      67.095  61.990 104.340  1.00  0.00           C
ATOM   1894  CH2 TRP A 114      66.014  61.290 103.840  1.00  0.00           C
ATOM   1896  C   TRP A 114      65.135  60.439 111.050  1.00  0.00           C
ATOM   1897  O   TRP A 114      64.175  61.190 111.220  1.00  0.00           O
ATOM   1898  N   GLN A 115      65.455  59.499 111.960  1.00  0.00           N
ATOM   1900  CA  GLN A 115      64.546  59.069 113.000  1.00  0.00           C
ATOM   1902  CB  GLN A 115      65.184  57.889 113.770  1.00  0.00           C
ATOM   1905  CG  GLN A 115      64.194  57.200 114.750  1.00  0.00           C
ATOM   1908  CD  GLN A 115      64.745  55.940 115.440  1.00  0.00           C
ATOM   1909  OE1 GLN A 115      64.404  55.639 116.580  1.00  0.00           O
ATOM   1910  NE2 GLN A 115      65.605  55.168 114.750  1.00  0.00           N
ATOM   1913  C   GLN A 115      64.146  60.139 114.010  1.00  0.00           C
ATOM   1914  O   GLN A 115      62.965  60.400 114.230  1.00  0.00           O
ATOM   1915  N   ASP A 116      65.105  60.860 114.590  1.00  0.00           N
ATOM   1917  CA  ASP A 116      64.755  61.949 115.470  1.00  0.00           C
ATOM   1919  CB  ASP A 116      64.885  61.479 116.940  1.00  0.00           C
ATOM   1922  CG  ASP A 116      64.506  62.420 118.080  1.00  0.00           C
ATOM   1923  OD1 ASP A 116      64.665  63.670 118.030  1.00  0.00           O
ATOM   1924  OD2 ASP A 116      64.186  61.819 119.130  1.00  0.00           O
ATOM   1925  C   ASP A 116      65.575  63.110 115.030  1.00  0.00           C
ATOM   1926  O   ASP A 116      66.405  63.650 115.740  1.00  0.00           O
ATOM   1927  N   GLU A 117      65.444  63.410 113.730  1.00  0.00           N
ATOM   1929  CA  GLU A 117      66.455  64.118 113.000  1.00  0.00           C
ATOM   1931  CB  GLU A 117      67.224  63.170 112.020  1.00  0.00           C
ATOM   1934  CG  GLU A 117      68.194  62.200 112.770  1.00  0.00           C
ATOM   1937  CD  GLU A 117      68.544  60.849 112.140  1.00  0.00           C
ATOM   1938  OE1 GLU A 117      68.965  60.790 110.960  1.00  0.00           O
ATOM   1939  OE2 GLU A 117      68.474  59.819 112.860  1.00  0.00           O
ATOM   1940  C   GLU A 117      65.895  65.380 112.390  1.00  0.00           C
ATOM   1941  O   GLU A 117      66.535  66.419 112.480  1.00  0.00           O
ATOM   1942  N   VAL A 118      64.665  65.409 111.860  1.00  0.00           N
ATOM   1944  CA  VAL A 118      64.105  66.669 111.380  1.00  0.00           C
ATOM   1946  CB  VAL A 118      63.025  66.459 110.340  1.00  0.00           C
ATOM   1948  CG1 VAL A 118      62.596  67.799 109.710  1.00  0.00           C
ATOM   1952  CG2 VAL A 118      63.544  65.530 109.250  1.00  0.00           C
ATOM   1956  C   VAL A 118      63.514  67.490 112.510  1.00  0.00           C
ATOM   1957  O   VAL A 118      62.396  67.249 112.960  1.00  0.00           O
ATOM   1958  N   LEU A 119      64.245  68.519 112.990  1.00  0.00           N
ATOM   1960  CA  LEU A 119      63.736  69.390 114.030  1.00  0.00           C
ATOM   1962  CB  LEU A 119      64.845  69.819 115.010  1.00  0.00           C
ATOM   1965  CG  LEU A 119      65.575  68.629 115.650  1.00  0.00           C
ATOM   1967  CD1 LEU A 119      66.675  69.130 116.600  1.00  0.00           C
ATOM   1971  CD2 LEU A 119      64.615  67.659 116.360  1.00  0.00           C
ATOM   1975  C   LEU A 119      63.116  70.619 113.420  1.00  0.00           C
ATOM   1976  O   LEU A 119      63.785  71.359 112.690  1.00  0.00           O
ATOM   1977  N   MET A 120      61.834  70.870 113.730  1.00  0.00           N
ATOM   1979  CA  MET A 120      61.185  72.120 113.380  1.00  0.00           C
ATOM   1981  CB  MET A 120      59.885  71.899 112.580  1.00  0.00           C
ATOM   1984  CG  MET A 120      60.145  71.430 111.160  1.00  0.00           C
ATOM   1987  SD  MET A 120      58.596  71.079 110.300  1.00  0.00           S
ATOM   1988  CE  MET A 120      59.204  69.579 109.520  1.00  0.00           C
ATOM   1992  C   MET A 120      60.805  72.910 114.600  1.00  0.00           C
ATOM   1993  O   MET A 120      60.156  72.409 115.510  1.00  0.00           O
ATOM   1994  N   ILE A 121      61.135  74.209 114.600  1.00  0.00           N
ATOM   1996  CA  ILE A 121      60.545  75.150 115.540  1.00  0.00           C
ATOM   1998  CB  ILE A 121      61.525  76.089 116.230  1.00  0.00           C
ATOM   2000  CG2 ILE A 121      62.456  75.239 117.120  1.00  0.00           C
ATOM   2004  CG1 ILE A 121      62.285  77.090 115.290  1.00  0.00           C
ATOM   2007  CD  ILE A 121      63.505  76.540 114.550  1.00  0.00           C
ATOM   2011  C   ILE A 121      59.514  75.920 114.760  1.00  0.00           C
ATOM   2012  O   ILE A 121      59.595  76.010 113.540  1.00  0.00           O
ATOM   2013  N   GLN A 122      58.495  76.489 115.420  1.00  0.00           N
ATOM   2015  CA  GLN A 122      57.635  77.440 114.730  1.00  0.00           C
ATOM   2017  CB  GLN A 122      56.146  77.310 115.120  1.00  0.00           C
ATOM   2020  CG  GLN A 122      55.784  77.630 116.590  1.00  0.00           C
ATOM   2023  CD  GLN A 122      55.244  79.049 116.790  1.00  0.00           C
ATOM   2024  OE1 GLN A 122      55.775  79.839 117.570  1.00  0.00           O
ATOM   2025  NE2 GLN A 122      54.124  79.369 116.100  1.00  0.00           N
ATOM   2028  C   GLN A 122      58.235  78.819 114.900  1.00  0.00           C
ATOM   2029  O   GLN A 122      58.305  79.390 115.990  1.00  0.00           O
ATOM   2030  N   GLU A 123      58.765  79.369 113.790  1.00  0.00           N
ATOM   2032  CA  GLU A 123      59.375  80.669 113.740  1.00  0.00           C
ATOM   2034  CB  GLU A 123      60.675  80.739 112.920  1.00  0.00           C
ATOM   2037  CG  GLU A 123      61.346  82.139 112.850  1.00  0.00           C
ATOM   2040  CD  GLU A 123      62.424  82.269 111.780  1.00  0.00           C
ATOM   2041  OE1 GLU A 123      62.995  81.229 111.360  1.00  0.00           O
ATOM   2042  OE2 GLU A 123      62.744  83.410 111.360  1.00  0.00           O
ATOM   2043  C   GLU A 123      58.345  81.599 113.160  1.00  0.00           C
ATOM   2044  O   GLU A 123      57.916  81.479 112.010  1.00  0.00           O
ATOM   2045  N   GLY A 124      57.866  82.549 113.970  1.00  0.00           N
ATOM   2047  CA  GLY A 124      56.834  83.479 113.560  1.00  0.00           C
ATOM   2050  C   GLY A 124      55.525  82.768 113.470  1.00  0.00           C
ATOM   2051  O   GLY A 124      55.085  82.120 114.420  1.00  0.00           O
ATOM   2052  N   GLN A 125      54.916  82.810 112.270  1.00  0.00           N
ATOM   2054  CA  GLN A 125      53.785  81.969 111.980  1.00  0.00           C
ATOM   2056  CB  GLN A 125      52.656  82.659 111.140  1.00  0.00           C
ATOM   2059  CG  GLN A 125      52.276  84.100 111.550  1.00  0.00           C
ATOM   2062  CD  GLN A 125      50.845  84.240 112.060  1.00  0.00           C
ATOM   2063  OE1 GLN A 125      50.654  84.559 113.240  1.00  0.00           O
ATOM   2064  NE2 GLN A 125      49.826  84.009 111.200  1.00  0.00           N
ATOM   2067  C   GLN A 125      54.225  80.779 111.150  1.00  0.00           C
ATOM   2068  O   GLN A 125      53.365  80.279 110.460  1.00  0.00           O
ATOM   2069  N   CYS A 126      55.475  80.270 111.090  1.00  0.00           N
ATOM   2071  CA  CYS A 126      55.705  79.090 110.240  1.00  0.00           C
ATOM   2073  CB  CYS A 126      56.104  79.369 108.750  1.00  0.00           C
ATOM   2076  SG  CYS A 126      54.805  80.209 107.820  1.00  0.00           S
ATOM   2078  C   CYS A 126      56.756  78.160 110.770  1.00  0.00           C
ATOM   2079  O   CYS A 126      57.705  78.549 111.430  1.00  0.00           O
ATOM   2080  N   TRP A 127      56.595  76.860 110.470  1.00  0.00           N
ATOM   2082  CA  TRP A 127      57.565  75.860 110.840  1.00  0.00           C
ATOM   2084  CB  TRP A 127      56.925  74.459 110.850  1.00  0.00           C
ATOM   2087  CG  TRP A 127      55.795  74.369 111.830  1.00  0.00           C
ATOM   2088  CD1 TRP A 127      54.475  74.629 111.590  1.00  0.00           C
ATOM   2090  NE1 TRP A 127      53.724  74.369 112.720  1.00  0.00           N
ATOM   2092  CE2 TRP A 127      54.566  73.999 113.720  1.00  0.00           C
ATOM   2093  CD2 TRP A 127      55.886  74.029 113.220  1.00  0.00           C
ATOM   2094  CE3 TRP A 127      56.955  73.760 114.070  1.00  0.00           C
ATOM   2096  CZ3 TRP A 127      56.686  73.449 115.400  1.00  0.00           C
ATOM   2098  CZ2 TRP A 127      54.295  73.639 115.030  1.00  0.00           C
ATOM   2100  CH2 TRP A 127      55.384  73.360 115.860  1.00  0.00           C
ATOM   2102  C   TRP A 127      58.776  75.899 109.940  1.00  0.00           C
ATOM   2103  O   TRP A 127      58.685  75.699 108.730  1.00  0.00           O
ATOM   2104  N   VAL A 128      59.935  76.159 110.540  1.00  0.00           N
ATOM   2106  CA  VAL A 128      61.206  76.190 109.870  1.00  0.00           C
ATOM   2108  CB  VAL A 128      61.925  77.519 110.050  1.00  0.00           C
ATOM   2110  CG1 VAL A 128      61.224  78.629 109.240  1.00  0.00           C
ATOM   2114  CG2 VAL A 128      61.985  77.910 111.540  1.00  0.00           C
ATOM   2118  C   VAL A 128      62.025  75.049 110.450  1.00  0.00           C
ATOM   2119  O   VAL A 128      61.964  74.760 111.650  1.00  0.00           O
ATOM   2120  N   ILE A 129      62.814  74.340 109.620  1.00  0.00           N
ATOM   2122  CA  ILE A 129      63.815  73.410 110.110  1.00  0.00           C
ATOM   2124  CB  ILE A 129      64.444  72.580 108.970  1.00  0.00           C
ATOM   2126  CG2 ILE A 129      65.245  71.380 109.520  1.00  0.00           C
ATOM   2130  CG1 ILE A 129      63.485  72.129 107.820  1.00  0.00           C
ATOM   2133  CD  ILE A 129      62.375  71.150 108.210  1.00  0.00           C
ATOM   2137  C   ILE A 129      64.864  74.160 110.970  1.00  0.00           C
ATOM   2138  O   ILE A 129      65.324  75.249 110.600  1.00  0.00           O
ATOM   2139  N   ASP A 130      65.265  73.620 112.150  1.00  0.00           N
ATOM   2141  CA  ASP A 130      66.396  74.119 112.940  1.00  0.00           C
ATOM   2143  CB  ASP A 130      66.114  73.950 114.480  1.00  0.00           C
ATOM   2146  CG  ASP A 130      67.165  74.549 115.440  1.00  0.00           C
ATOM   2147  OD1 ASP A 130      68.395  74.520 115.170  1.00  0.00           O
ATOM   2148  OD2 ASP A 130      66.755  74.969 116.550  1.00  0.00           O
ATOM   2149  C   ASP A 130      67.635  73.349 112.580  1.00  0.00           C
ATOM   2150  O   ASP A 130      68.735  73.889 112.500  1.00  0.00           O
ATOM   2151  N   ASP A 131      67.506  72.030 112.390  1.00  0.00           N
ATOM   2153  CA  ASP A 131      68.654  71.170 112.340  1.00  0.00           C
ATOM   2155  CB  ASP A 131      69.194  70.958 113.780  1.00  0.00           C
ATOM   2158  CG  ASP A 131      70.694  71.079 113.880  1.00  0.00           C
ATOM   2159  OD1 ASP A 131      71.305  71.980 113.250  1.00  0.00           O
ATOM   2160  OD2 ASP A 131      71.256  70.400 114.780  1.00  0.00           O
ATOM   2161  C   ASP A 131      68.215  69.859 111.740  1.00  0.00           C
ATOM   2162  O   ASP A 131      67.046  69.480 111.840  1.00  0.00           O
ATOM   2163  N   VAL A 132      69.155  69.119 111.120  1.00  0.00           N
ATOM   2165  CA  VAL A 132      68.986  67.709 110.820  1.00  0.00           C
ATOM   2167  CB  VAL A 132      68.794  67.420 109.330  1.00  0.00           C
ATOM   2169  CG1 VAL A 132      68.706  65.899 109.060  1.00  0.00           C
ATOM   2173  CG2 VAL A 132      67.485  68.079 108.850  1.00  0.00           C
ATOM   2177  C   VAL A 132      70.165  67.020 111.500  1.00  0.00           C
ATOM   2178  O   VAL A 132      71.235  67.619 111.610  1.00  0.00           O
ATOM   2179  N   ARG A 133      70.006  65.810 112.100  1.00  0.00           N
ATOM   2181  CA  ARG A 133      71.105  65.139 112.800  1.00  0.00           C
ATOM   2183  CB  ARG A 133      70.945  65.130 114.360  1.00  0.00           C
ATOM   2186  CG  ARG A 133      69.785  64.340 115.010  1.00  0.00           C
ATOM   2189  CD  ARG A 133      69.845  64.410 116.540  1.00  0.00           C
ATOM   2192  NE  ARG A 133      68.646  63.740 117.150  1.00  0.00           N
ATOM   2194  CZ  ARG A 133      68.514  63.639 118.470  1.00  0.00           C
ATOM   2195  NH1 ARG A 133      69.555  63.830 119.240  1.00  0.00           N
ATOM   2198  NH2 ARG A 133      67.345  63.400 119.010  1.00  0.00           N
ATOM   2201  C   ARG A 133      71.415  63.729 112.250  1.00  0.00           C
ATOM   2202  OT1 ARG A 133      71.405  63.560 111.010  1.00  0.00           O
ATOM   2203  OT2 ARG A 133      71.685  62.790 113.060  1.00  0.00           O
ATOM   2204  NH3 POPEB 134      25.545  44.639  90.870  1.00  0.00           N
ATOM   2208  C12 POPEB 134      26.055  43.249  90.640  1.00  0.00           C
ATOM   2211  C11 POPEB 134      26.586  43.049  89.210  1.00  0.00           C
ATOM   2214  P   POPEB 134      27.755  40.700  89.410  1.00  0.00           P
ATOM   2215  O13 POPEB 134      28.434  41.329  90.560  1.00  0.00           O
ATOM   2216  O14 POPEB 134      27.165  39.350  89.540  1.00  0.00           O
ATOM   2217  O11 POPEB 134      28.736  40.709  88.160  1.00  0.00           O
ATOM   2218  O12 POPEB 134      26.605  41.659  88.920  1.00  0.00           O
ATOM   2219  C1  POPEB 134      28.185  40.499  86.850  1.00  0.00           C
ATOM   2222  C2  POPEB 134      29.295  40.599  85.760  1.00  0.00           C
ATOM   2224  O21 POPEB 134      28.835  41.159  84.510  1.00  0.00           O
ATOM   2225  C21 POPEB 134      27.855  40.490  83.910  1.00  0.00           C
ATOM   2226  O22 POPEB 134      27.316  39.490  84.330  1.00  0.00           O
ATOM   2227  C22 POPEB 134      27.535  41.130  82.570  1.00  0.00           C
ATOM   2230  C3  POPEB 134      30.076  39.270  85.540  1.00  0.00           C
ATOM   2233  O31 POPEB 134      31.236  39.450  84.690  1.00  0.00           O
ATOM   2234  C31 POPEB 134      31.256  38.868  83.500  1.00  0.00           C
ATOM   2235  O32 POPEB 134      30.345  38.249  82.970  1.00  0.00           O
ATOM   2236  C32 POPEB 134      32.635  39.110  82.860  1.00  0.00           C
ATOM   2239  C23 POPEB 134      28.736  41.100  81.600  1.00  0.00           C
ATOM   2242  C24 POPEB 134      28.315  41.589  80.220  1.00  0.00           C
ATOM   2245  C25 POPEB 134      29.326  41.200  79.130  1.00  0.00           C
ATOM   2248  C26 POPEB 134      28.765  40.100  78.210  1.00  0.00           C
ATOM   2251  C27 POPEB 134      29.785  39.640  77.170  1.00  0.00           C
ATOM   2254  C28 POPEB 134      29.265  38.510  76.260  1.00  0.00           C
ATOM   2257  C29 POPEB 134      28.125  38.930  75.360  1.00  0.00           C
ATOM   2259 0C21 POPEB 134      28.236  39.259  74.060  1.00  0.00           C
ATOM   2261 1C21 POPEB 134      29.535  39.330  73.280  1.00  0.00           C
ATOM   2264 2C21 POPEB 134      30.076  37.979  72.780  1.00  0.00           C
ATOM   2267 3C21 POPEB 134      29.916  37.720  71.280  1.00  0.00           C
ATOM   2270 4C21 POPEB 134      28.464  37.680  70.760  1.00  0.00           C
ATOM   2273 5C21 POPEB 134      28.066  38.889  69.910  1.00  0.00           C
ATOM   2276 6C21 POPEB 134      26.845  38.600  69.030  1.00  0.00           C
ATOM   2279 7C21 POPEB 134      26.415  39.810  68.170  1.00  0.00           C
ATOM   2282 8C21 POPEB 134      25.515  39.430  66.990  1.00  0.00           C
ATOM   2286  C33 POPEB 134      33.275  40.499  83.150  1.00  0.00           C
ATOM   2289  C34 POPEB 134      34.785  40.549  82.830  1.00  0.00           C
ATOM   2292  C35 POPEB 134      35.556  41.700  83.500  1.00  0.00           C
ATOM   2295  C36 POPEB 134      34.896  43.090  83.390  1.00  0.00           C
ATOM   2298  C37 POPEB 134      34.744  43.589  81.950  1.00  0.00           C
ATOM   2301  C38 POPEB 134      34.035  44.950  81.880  1.00  0.00           C
ATOM   2304  C39 POPEB 134      34.385  45.758  80.620  1.00  0.00           C
ATOM   2307 0C31 POPEB 134      34.124  45.060  79.280  1.00  0.00           C
ATOM   2310 1C31 POPEB 134      32.646  44.979  78.890  1.00  0.00           C
ATOM   2313 2C31 POPEB 134      32.465  44.889  77.370  1.00  0.00           C
ATOM   2316 3C31 POPEB 134      31.586  43.720  76.900  1.00  0.00           C
ATOM   2319 4C31 POPEB 134      31.335  43.799  75.390  1.00  0.00           C
ATOM   2322 5C31 POPEB 134      30.315  42.770  74.880  1.00  0.00           C
ATOM   2325 6C31 POPEB 134      29.795  43.090  73.480  1.00  0.00           C
ATOM   2329  NH3 POPEC 135      61.896  90.350  50.300  1.00  0.00           N
ATOM   2333  C12 POPEC 135      62.565  89.018  50.030  1.00  0.00           C
ATOM   2336  C11 POPEC 135      62.136  87.999  51.100  1.00  0.00           C
ATOM   2339  P   POPEC 135      61.605  85.429  51.170  1.00  0.00           P
ATOM   2340  O13 POPEC 135      60.275  85.350  50.520  1.00  0.00           O
ATOM   2341  O14 POPEC 135      62.396  84.179  51.160  1.00  0.00           O
ATOM   2342  O11 POPEC 135      61.306  85.828  52.660  1.00  0.00           O
ATOM   2343  O12 POPEC 135      62.445  86.679  50.670  1.00  0.00           O
ATOM   2344  C1  POPEC 135      62.305  85.798  53.670  1.00  0.00           C
ATOM   2347  C2  POPEC 135      61.616  85.910  55.040  1.00  0.00           C
ATOM   2349  O21 POPEC 135      62.544  85.658  56.110  1.00  0.00           O
ATOM   2350  C21 POPEC 135      63.345  86.658  56.420  1.00  0.00           C
ATOM   2351  O22 POPEC 135      63.444  87.719  55.810  1.00  0.00           O
ATOM   2352  C22 POPEC 135      64.025  86.299  57.740  1.00  0.00           C
ATOM   2355  C3  POPEC 135      60.425  84.900  55.120  1.00  0.00           C
ATOM   2358  O31 POPEC 135      59.986  84.660  56.480  1.00  0.00           O
ATOM   2359  C31 POPEC 135      60.535  83.589  57.050  1.00  0.00           C
ATOM   2360  O32 POPEC 135      61.335  82.829  56.540  1.00  0.00           O
ATOM   2361  C32 POPEC 135      59.935  83.398  58.450  1.00  0.00           C
ATOM   2364  C23 POPEC 135      64.194  87.509  58.680  1.00  0.00           C
ATOM   2367  C24 POPEC 135      62.874  88.169  59.060  1.00  0.00           C
ATOM   2370  C25 POPEC 135      63.084  89.359  60.000  1.00  0.00           C
ATOM   2373  C26 POPEC 135      61.815  90.199  60.160  1.00  0.00           C
ATOM   2376  C27 POPEC 135      62.014  91.430  61.040  1.00  0.00           C
ATOM   2379  C28 POPEC 135      60.826  91.688  61.990  1.00  0.00           C
ATOM   2382  C29 POPEC 135      60.816  90.718  63.150  1.00  0.00           C
ATOM   2384 0C21 POPEC 135      61.135  91.029  64.410  1.00  0.00           C
ATOM   2386 1C21 POPEC 135      61.535  92.410  64.880  1.00  0.00           C
ATOM   2389 2C21 POPEC 135      61.815  92.479  66.390  1.00  0.00           C
ATOM   2392 3C21 POPEC 135      62.014  93.930  66.860  1.00  0.00           C
ATOM   2395 4C21 POPEC 135      62.396  94.049  68.350  1.00  0.00           C
ATOM   2398 5C21 POPEC 135      61.525  93.179  69.270  1.00  0.00           C
ATOM   2401 6C21 POPEC 135      61.564  93.629  70.740  1.00  0.00           C
ATOM   2404 7C21 POPEC 135      60.855  92.649  71.680  1.00  0.00           C
ATOM   2407 8C21 POPEC 135      60.826  93.109  73.140  1.00  0.00           C
ATOM   2411  C33 POPEC 135      60.686  84.179  59.550  1.00  0.00           C
ATOM   2414  C34 POPEC 135      61.955  83.458  60.030  1.00  0.00           C
ATOM   2417  C35 POPEC 135      62.806  84.260  61.040  1.00  0.00           C
ATOM   2420  C36 POPEC 135      61.985  85.059  62.050  1.00  0.00           C
ATOM   2423  C37 POPEC 135      62.806  85.709  63.160  1.00  0.00           C
ATOM   2426  C38 POPEC 135      61.904  86.509  64.120  1.00  0.00           C
ATOM   2429  C39 POPEC 135      62.624  87.040  65.370  1.00  0.00           C
ATOM   2432 0C31 POPEC 135      63.674  88.109  65.070  1.00  0.00           C
ATOM   2435 1C31 POPEC 135      64.366  88.608  66.350  1.00  0.00           C
ATOM   2438 2C31 POPEC 135      65.025  89.988  66.200  1.00  0.00           C
ATOM   2441 3C31 POPEC 135      66.335  89.998  65.390  1.00  0.00           C
ATOM   2444 4C31 POPEC 135      67.506  89.319  66.120  1.00  0.00           C
ATOM   2447 5C31 POPEC 135      68.865  89.699  65.520  1.00  0.00           C
ATOM   2450 6C31 POPEC 135      70.044  88.999  66.190  1.00  0.00           C
ATOM   2454  NH3 POPED 136      19.725  66.680  48.900  1.00  0.00           N
ATOM   2458  C12 POPED 136      19.665  67.700  47.790  1.00  0.00           C
ATOM   2461  C11 POPED 136      18.226  68.140  47.400  1.00  0.00           C
ATOM   2464  P   POPED 136      16.125  68.749  48.910  1.00  0.00           P
ATOM   2465  O13 POPED 136      15.165  69.670  48.250  1.00  0.00           O
ATOM   2466  O14 POPED 136      15.885  67.289  48.830  1.00  0.00           O
ATOM   2467  O11 POPED 136      16.255  69.130  50.450  1.00  0.00           O
ATOM   2468  O12 POPED 136      17.615  68.970  48.400  1.00  0.00           O
ATOM   2469  C1  POPED 136      17.225  68.489  51.280  1.00  0.00           C
ATOM   2472  C2  POPED 136      17.935  69.549  52.150  1.00  0.00           C
ATOM   2474  O21 POPED 136      19.005  69.029  52.970  1.00  0.00           O
ATOM   2475  C21 POPED 136      20.115  68.709  52.320  1.00  0.00           C
ATOM   2476  O22 POPED 136      20.166  68.209  51.210  1.00  0.00           O
ATOM   2477  C22 POPED 136      21.335  69.119  53.160  1.00  0.00           C
ATOM   2480  C3  POPED 136      16.865  70.209  53.060  1.00  0.00           C
ATOM   2483  O31 POPED 136      17.425  71.170  53.980  1.00  0.00           O
ATOM   2484  C31 POPED 136      17.945  70.790  55.180  1.00  0.00           C
ATOM   2485  O32 POPED 136      18.795  71.439  55.760  1.00  0.00           O
ATOM   2486  C32 POPED 136      17.255  69.559  55.780  1.00  0.00           C
ATOM   2489  C23 POPED 136      22.214  67.910  53.510  1.00  0.00           C
ATOM   2492  C24 POPED 136      23.566  68.209  54.170  1.00  0.00           C
ATOM   2495  C25 POPED 136      23.426  68.810  55.580  1.00  0.00           C
ATOM   2498  C26 POPED 136      24.635  68.539  56.490  1.00  0.00           C
ATOM   2501  C27 POPED 136      24.365  69.040  57.920  1.00  0.00           C
ATOM   2504  C28 POPED 136      25.436  68.659  58.950  1.00  0.00           C
ATOM   2507  C29 POPED 136      25.534  67.170  59.220  1.00  0.00           C
ATOM   2509 0C21 POPED 136      26.405  66.630  60.080  1.00  0.00           C
ATOM   2511 1C21 POPED 136      27.365  67.429  60.920  1.00  0.00           C
ATOM   2514 2C21 POPED 136      27.925  66.669  62.130  1.00  0.00           C
ATOM   2517 3C21 POPED 136      28.815  67.580  63.000  1.00  0.00           C
ATOM   2520 4C21 POPED 136      29.435  66.879  64.220  1.00  0.00           C
ATOM   2523 5C21 POPED 136      30.315  67.860  65.020  1.00  0.00           C
ATOM   2526 6C21 POPED 136      30.996  67.269  66.260  1.00  0.00           C
ATOM   2529 7C21 POPED 136      30.185  67.510  67.540  1.00  0.00           C
ATOM   2532 8C21 POPED 136      30.885  67.129  68.850  1.00  0.00           C
ATOM   2536  C33 POPED 136      17.755  69.160  57.200  1.00  0.00           C
ATOM   2539  C34 POPED 136      16.985  67.919  57.690  1.00  0.00           C
ATOM   2542  C35 POPED 136      17.646  67.110  58.820  1.00  0.00           C
ATOM   2545  C36 POPED 136      17.035  67.339  60.210  1.00  0.00           C
ATOM   2548  C37 POPED 136      17.355  66.209  61.200  1.00  0.00           C
ATOM   2551  C38 POPED 136      16.855  66.459  62.640  1.00  0.00           C
ATOM   2554  C39 POPED 136      17.575  67.599  63.390  1.00  0.00           C
ATOM   2557 0C31 POPED 136      17.135  67.709  64.850  1.00  0.00           C
ATOM   2560 1C31 POPED 136      17.995  68.700  65.660  1.00  0.00           C
ATOM   2563 2C31 POPED 136      17.735  68.589  67.170  1.00  0.00           C
ATOM   2566 3C31 POPED 136      18.595  69.509  68.050  1.00  0.00           C
ATOM   2569 4C31 POPED 136      20.085  69.160  68.090  1.00  0.00           C
ATOM   2572 5C31 POPED 136      20.806  69.900  69.210  1.00  0.00           C
ATOM   2575 6C31 POPED 136      22.265  69.489  69.370  1.00  0.00           C
ATOM   2579  NH3 POPEE 137      25.525  41.170  44.300  1.00  0.00           N
ATOM   2583  C12 POPEE 137      26.194  40.579  43.090  1.00  0.00           C
ATOM   2586  C11 POPEE 137      27.165  39.458  43.430  1.00  0.00           C
ATOM   2589  P   POPEE 137      29.035  38.130  42.110  1.00  0.00           P
ATOM   2590  O13 POPEE 137      28.385  36.860  41.720  1.00  0.00           O
ATOM   2591  O14 POPEE 137      30.035  38.680  41.170  1.00  0.00           O
ATOM   2592  O11 POPEE 137      29.765  37.979  43.500  1.00  0.00           O
ATOM   2593  O12 POPEE 137      27.915  39.220  42.270  1.00  0.00           O
ATOM   2594  C1  POPEE 137      29.295  37.350  44.680  1.00  0.00           C
ATOM   2597  C2  POPEE 137      30.506  37.020  45.600  1.00  0.00           C
ATOM   2599  O21 POPEE 137      30.215  36.610  46.950  1.00  0.00           O
ATOM   2600  C21 POPEE 137      29.156  35.920  47.280  1.00  0.00           C
ATOM   2601  O22 POPEE 137      28.215  35.600  46.580  1.00  0.00           O
ATOM   2602  C22 POPEE 137      29.335  35.460  48.730  1.00  0.00           C
ATOM   2605  C3  POPEE 137      31.486  38.220  45.700  1.00  0.00           C
ATOM   2608  O31 POPEE 137      32.565  37.919  46.620  1.00  0.00           O
ATOM   2609  C31 POPEE 137      32.444  38.490  47.810  1.00  0.00           C
ATOM   2610  O32 POPEE 137      31.865  39.540  48.050  1.00  0.00           O
ATOM   2611  C32 POPEE 137      33.095  37.580  48.860  1.00  0.00           C
ATOM   2614  C23 POPEE 137      28.545  36.270  49.780  1.00  0.00           C
ATOM   2617  C24 POPEE 137      28.875  35.790  51.200  1.00  0.00           C
ATOM   2620  C25 POPEE 137      28.325  36.669  52.320  1.00  0.00           C
ATOM   2623  C26 POPEE 137      26.816  36.520  52.540  1.00  0.00           C
ATOM   2626  C27 POPEE 137      26.256  37.440  53.640  1.00  0.00           C
ATOM   2629  C28 POPEE 137      26.765  37.150  55.060  1.00  0.00           C
ATOM   2632  C29 POPEE 137      26.194  38.160  56.040  1.00  0.00           C
ATOM   2634 0C21 POPEE 137      25.325  37.939  57.040  1.00  0.00           C
ATOM   2636 1C21 POPEE 137      24.676  36.640  57.450  1.00  0.00           C
ATOM   2639 2C21 POPEE 137      23.826  35.950  56.350  1.00  0.00           C
ATOM   2642 3C21 POPEE 137      22.736  36.860  55.750  1.00  0.00           C
ATOM   2645 4C21 POPEE 137      21.986  36.180  54.590  1.00  0.00           C
ATOM   2648 5C21 POPEE 137      20.845  37.028  54.000  1.00  0.00           C
ATOM   2651 6C21 POPEE 137      21.205  38.510  53.860  1.00  0.00           C
ATOM   2654 7C21 POPEE 137      20.185  39.330  53.060  1.00  0.00           C
ATOM   2657 8C21 POPEE 137      20.464  40.830  53.120  1.00  0.00           C
ATOM   2661  C33 POPEE 137      32.655  37.950  50.300  1.00  0.00           C
ATOM   2664  C34 POPEE 137      32.855  36.810  51.310  1.00  0.00           C
ATOM   2667  C35 POPEE 137      32.495  37.260  52.730  1.00  0.00           C
ATOM   2670  C36 POPEE 137      32.525  36.110  53.750  1.00  0.00           C
ATOM   2673  C37 POPEE 137      32.576  36.640  55.200  1.00  0.00           C
ATOM   2676  C38 POPEE 137      32.725  35.520  56.240  1.00  0.00           C
ATOM   2679  C39 POPEE 137      31.405  34.790  56.570  1.00  0.00           C
ATOM   2682 0C31 POPEE 137      30.485  35.569  57.510  1.00  0.00           C
ATOM   2685 1C31 POPEE 137      30.855  35.380  58.990  1.00  0.00           C
ATOM   2688 2C31 POPEE 137      30.155  36.389  59.930  1.00  0.00           C
ATOM   2691 3C31 POPEE 137      28.624  36.290  59.940  1.00  0.00           C
ATOM   2694 4C31 POPEE 137      28.015  37.200  61.020  1.00  0.00           C
ATOM   2697 5C31 POPEE 137      26.515  36.999  61.240  1.00  0.00           C
ATOM   2700 6C31 POPEE 137      26.035  37.639  62.550  1.00  0.00           C
ATOM   2704  NH3 POPEF 138      78.115  43.499  49.110  1.00  0.00           N
ATOM   2708  C12 POPEF 138      77.855  44.469  47.990  1.00  0.00           C
ATOM   2711  C11 POPEF 138      76.365  44.410  47.620  1.00  0.00           C
ATOM   2714  P   POPEF 138      74.735  42.330  47.610  1.00  0.00           P
ATOM   2715  O13 POPEF 138      74.095  41.889  46.360  1.00  0.00           O
ATOM   2716  O14 POPEF 138      75.175  41.270  48.540  1.00  0.00           O
ATOM   2717  O11 POPEF 138      73.815  43.360  48.370  1.00  0.00           O
ATOM   2718  O12 POPEF 138      76.035  43.100  47.190  1.00  0.00           O
ATOM   2719  C1  POPEF 138      73.756  43.340  49.800  1.00  0.00           C
ATOM   2722  C2  POPEF 138      72.585  44.220  50.320  1.00  0.00           C
ATOM   2724  O21 POPEF 138      72.555  44.480  51.740  1.00  0.00           O
ATOM   2725  C21 POPEF 138      73.415  44.130  52.630  1.00  0.00           C
ATOM   2726  O22 POPEF 138      74.425  43.458  52.490  1.00  0.00           O
ATOM   2727  C22 POPEF 138      72.916  44.729  53.960  1.00  0.00           C
ATOM   2730  C3  POPEF 138      71.186  43.700  49.860  1.00  0.00           C
ATOM   2733  O31 POPEF 138      70.245  43.470  50.940  1.00  0.00           O
ATOM   2734  C31 POPEF 138      69.724  44.560  51.480  1.00  0.00           C
ATOM   2735  O32 POPEF 138      70.006  45.719  51.190  1.00  0.00           O
ATOM   2736  C32 POPEF 138      68.745  44.130  52.580  1.00  0.00           C
ATOM   2739  C23 POPEF 138      73.614  44.159  55.200  1.00  0.00           C
ATOM   2742  C24 POPEF 138      72.944  44.650  56.490  1.00  0.00           C
ATOM   2745  C25 POPEF 138      73.595  44.069  57.760  1.00  0.00           C
ATOM   2748  C26 POPEF 138      74.924  44.749  58.130  1.00  0.00           C
ATOM   2751  C27 POPEF 138      75.654  44.029  59.260  1.00  0.00           C
ATOM   2754  C28 POPEF 138      76.915  44.790  59.730  1.00  0.00           C
ATOM   2757  C29 POPEF 138      77.775  43.950  60.640  1.00  0.00           C
ATOM   2759 0C21 POPEF 138      77.605  43.819  61.970  1.00  0.00           C
ATOM   2761 1C21 POPEF 138      76.545  44.529  62.770  1.00  0.00           C
ATOM   2764 2C21 POPEF 138      76.895  44.729  64.250  1.00  0.00           C
ATOM   2767 3C21 POPEF 138      76.795  43.470  65.110  1.00  0.00           C
ATOM   2770 4C21 POPEF 138      77.275  43.760  66.540  1.00  0.00           C
ATOM   2773 5C21 POPEF 138      76.885  42.659  67.530  1.00  0.00           C
ATOM   2776 6C21 POPEF 138      77.576  42.860  68.880  1.00  0.00           C
ATOM   2779 7C21 POPEF 138      77.105  41.849  69.940  1.00  0.00           C
ATOM   2782 8C21 POPEF 138      77.905  41.959  71.240  1.00  0.00           C
ATOM   2786  C33 POPEF 138      68.275  45.319  53.460  1.00  0.00           C
ATOM   2789  C34 POPEF 138      67.154  44.940  54.440  1.00  0.00           C
ATOM   2792  C35 POPEF 138      67.485  43.778  55.380  1.00  0.00           C
ATOM   2795  C36 POPEF 138      66.486  43.650  56.540  1.00  0.00           C
ATOM   2798  C37 POPEF 138      66.365  42.220  57.080  1.00  0.00           C
ATOM   2801  C38 POPEF 138      65.205  42.060  58.080  1.00  0.00           C
ATOM   2804  C39 POPEF 138      65.535  42.589  59.480  1.00  0.00           C
ATOM   2807 0C31 POPEF 138      66.365  41.599  60.310  1.00  0.00           C
ATOM   2810 1C31 POPEF 138      66.495  42.050  61.770  1.00  0.00           C
ATOM   2813 2C31 POPEF 138      67.105  40.990  62.690  1.00  0.00           C
ATOM   2816 3C31 POPEF 138      66.925  41.360  64.170  1.00  0.00           C
ATOM   2819 4C31 POPEF 138      67.326  40.229  65.130  1.00  0.00           C
ATOM   2822 5C31 POPEF 138      66.885  40.509  66.570  1.00  0.00           C
ATOM   2825 6C31 POPEF 138      67.154  39.350  67.530  1.00  0.00           C
ATOM   2829  NH3 POPEG 139      11.485  19.260  49.780  1.00  0.00           N
ATOM   2833  C12 POPEG 139      10.215  19.010  49.010  1.00  0.00           C
ATOM   2836  C11 POPEG 139      10.205  17.650  48.300  1.00  0.00           C
ATOM   2839  P   POPEG 139       8.855  15.460  48.100  1.00  0.00           P
ATOM   2840  O13 POPEG 139      10.146  14.810  47.770  1.00  0.00           O
ATOM   2841  O14 POPEG 139       7.895  15.600  46.990  1.00  0.00           O
ATOM   2842  O11 POPEG 139       8.095  14.650  49.210  1.00  0.00           O
ATOM   2843  O12 POPEG 139       9.125  16.850  48.790  1.00  0.00           O
ATOM   2844  C1  POPEG 139       8.725  13.800  50.160  1.00  0.00           C
ATOM   2847  C2  POPEG 139       9.795  14.510  51.050  1.00  0.00           C
ATOM   2849  O21 POPEG 139      10.125  13.630  52.150  1.00  0.00           O
ATOM   2850  C21 POPEG 139      11.035  12.730  51.840  1.00  0.00           C
ATOM   2851  O22 POPEG 139      11.655  12.680  50.790  1.00  0.00           O
ATOM   2852  C22 POPEG 139      11.155  11.720  53.000  1.00  0.00           C
ATOM   2855  C3  POPEG 139       9.295  15.839  51.670  1.00  0.00           C
ATOM   2858  O31 POPEG 139      10.385  16.760  51.860  1.00  0.00           O
ATOM   2859  C31 POPEG 139      10.485  17.610  52.890  1.00  0.00           C
ATOM   2860  O32 POPEG 139      11.165  18.620  52.820  1.00  0.00           O
ATOM   2861  C32 POPEG 139       9.745  17.150  54.160  1.00  0.00           C
ATOM   2864  C23 POPEG 139      12.005  12.220  54.210  1.00  0.00           C
ATOM   2867  C24 POPEG 139      12.005  11.320  55.460  1.00  0.00           C
ATOM   2870  C25 POPEG 139      12.915  11.830  56.590  1.00  0.00           C
ATOM   2873  C26 POPEG 139      12.765  13.310  57.010  1.00  0.00           C
ATOM   2876  C27 POPEG 139      13.435  13.610  58.370  1.00  0.00           C
ATOM   2879  C28 POPEG 139      13.695  15.100  58.700  1.00  0.00           C
ATOM   2882  C29 POPEG 139      15.146  15.480  58.450  1.00  0.00           C
ATOM   2884 0C21 POPEG 139      15.875  16.340  59.170  1.00  0.00           C
ATOM   2886 1C21 POPEG 139      15.375  17.180  60.310  1.00  0.00           C
ATOM   2889 2C21 POPEG 139      16.405  18.210  60.830  1.00  0.00           C
ATOM   2892 3C21 POPEG 139      17.625  17.570  61.500  1.00  0.00           C
ATOM   2895 4C21 POPEG 139      18.755  18.569  61.770  1.00  0.00           C
ATOM   2898 5C21 POPEG 139      18.685  19.330  63.100  1.00  0.00           C
ATOM   2901 6C21 POPEG 139      19.916  20.230  63.280  1.00  0.00           C
ATOM   2904 7C21 POPEG 139      19.916  21.060  64.570  1.00  0.00           C
ATOM   2907 8C21 POPEG 139      21.156  21.940  64.710  1.00  0.00           C
ATOM   2911  C33 POPEG 139       8.235  17.520  54.190  1.00  0.00           C
ATOM   2914  C34 POPEG 139       7.305  16.390  54.670  1.00  0.00           C
ATOM   2917  C35 POPEG 139       7.635  15.810  56.050  1.00  0.00           C
ATOM   2920  C36 POPEG 139       7.005  16.640  57.170  1.00  0.00           C
ATOM   2923  C37 POPEG 139       7.425  16.140  58.550  1.00  0.00           C
ATOM   2926  C38 POPEG 139       7.115  17.150  59.660  1.00  0.00           C
ATOM   2929  C39 POPEG 139       8.165  17.120  60.770  1.00  0.00           C
ATOM   2932 0C31 POPEG 139       9.485  17.800  60.400  1.00  0.00           C
ATOM   2935 1C31 POPEG 139      10.645  17.280  61.260  1.00  0.00           C
ATOM   2938 2C31 POPEG 139      12.005  17.900  60.910  1.00  0.00           C
ATOM   2941 3C31 POPEG 139      12.135  19.409  61.190  1.00  0.00           C
ATOM   2944 4C31 POPEG 139      11.765  19.780  62.630  1.00  0.00           C
ATOM   2947 5C31 POPEG 139      12.105  21.229  63.000  1.00  0.00           C
ATOM   2950 6C31 POPEG 139      13.445  21.369  63.720  1.00  0.00           C
ATOM   2954  NH3 POPEH 140     119.905  16.710  46.590  1.00  0.00           N
ATOM   2958  C12 POPEH 140     121.315  16.220  46.860  1.00  0.00           C
ATOM   2961  C11 POPEH 140     122.176  16.180  45.580  1.00  0.00           C
ATOM   2964  P   POPEH 140     124.655  15.380  46.070  1.00  0.00           P
ATOM   2965  O13 POPEH 140     125.466  14.150  45.920  1.00  0.00           O
ATOM   2966  O14 POPEH 140     125.156  16.610  45.420  1.00  0.00           O
ATOM   2967  O11 POPEH 140     124.525  15.680  47.630  1.00  0.00           O
ATOM   2968  O12 POPEH 140     123.155  15.150  45.620  1.00  0.00           O
ATOM   2969  C1  POPEH 140     125.715  15.700  48.430  1.00  0.00           C
ATOM   2972  C2  POPEH 140     125.424  15.290  49.900  1.00  0.00           C
ATOM   2974  O21 POPEH 140     126.564  15.700  50.680  1.00  0.00           O
ATOM   2975  C21 POPEH 140     126.266  16.090  51.910  1.00  0.00           C
ATOM   2976  O22 POPEH 140     125.165  15.960  52.440  1.00  0.00           O
ATOM   2977  C22 POPEH 140     127.465  16.820  52.520  1.00  0.00           C
ATOM   2980  C3  POPEH 140     125.186  13.750  50.030  1.00  0.00           C
ATOM   2983  O31 POPEH 140     124.396  13.400  51.180  1.00  0.00           O
ATOM   2984  C31 POPEH 140     124.975  12.690  52.150  1.00  0.00           C
ATOM   2985  O32 POPEH 140     126.175  12.470  52.250  1.00  0.00           O
ATOM   2986  C32 POPEH 140     123.836  12.040  52.940  1.00  0.00           C
ATOM   2989  C23 POPEH 140     127.446  16.720  54.050  1.00  0.00           C
ATOM   2992  C24 POPEH 140     127.645  15.290  54.540  1.00  0.00           C
ATOM   2995  C25 POPEH 140     127.036  15.080  55.930  1.00  0.00           C
ATOM   2998  C26 POPEH 140     127.814  15.800  57.030  1.00  0.00           C
ATOM   3001  C27 POPEH 140     127.255  15.480  58.420  1.00  0.00           C
ATOM   3004  C28 POPEH 140     128.076  16.110  59.570  1.00  0.00           C
ATOM   3007  C29 POPEH 140     129.445  15.510  59.690  1.00  0.00           C
ATOM   3009 0C21 POPEH 140     130.354  15.800  60.630  1.00  0.00           C
ATOM   3011 1C21 POPEH 140     130.156  16.760  61.780  1.00  0.00           C
ATOM   3014 2C21 POPEH 140     130.874  16.300  63.060  1.00  0.00           C
ATOM   3017 3C21 POPEH 140     130.555  17.210  64.250  1.00  0.00           C
ATOM   3020 4C21 POPEH 140     130.975  16.640  65.610  1.00  0.00           C
ATOM   3023 5C21 POPEH 140     132.433  16.930  66.010  1.00  0.00           C
ATOM   3026 6C21 POPEH 140     132.684  16.660  67.500  1.00  0.00           C
ATOM   3029 7C21 POPEH 140     134.014  17.240  68.020  1.00  0.00           C
ATOM   3032 8C21 POPEH 140     134.195  17.070  69.530  1.00  0.00           C
ATOM   3036  C33 POPEH 140     124.035  11.890  54.470  1.00  0.00           C
ATOM   3039  C34 POPEH 140     123.766  13.190  55.220  1.00  0.00           C
ATOM   3042  C35 POPEH 140     123.685  13.050  56.760  1.00  0.00           C
ATOM   3045  C36 POPEH 140     124.825  12.240  57.380  1.00  0.00           C
ATOM   3048  C37 POPEH 140     124.946  12.470  58.900  1.00  0.00           C
ATOM   3051  C38 POPEH 140     126.155  11.750  59.520  1.00  0.00           C
ATOM   3054  C39 POPEH 140     126.584  12.330  60.870  1.00  0.00           C
ATOM   3057 0C31 POPEH 140     125.525  12.210  61.960  1.00  0.00           C
ATOM   3060 1C31 POPEH 140     126.035  12.680  63.330  1.00  0.00           C
ATOM   3063 2C31 POPEH 140     125.075  12.320  64.480  1.00  0.00           C
ATOM   3066 3C31 POPEH 140     125.655  12.650  65.860  1.00  0.00           C
ATOM   3069 4C31 POPEH 140     125.236  11.630  66.920  1.00  0.00           C
ATOM   3072 5C31 POPEH 140     125.905  11.830  68.280  1.00  0.00           C
ATOM   3075 6C31 POPEH 140     125.525  10.730  69.270  1.00  0.00           C
ATOM   3079  NH3 POPEI 141     119.525  24.470  45.420  1.00  0.00           N
ATOM   3083  C12 POPEI 141     120.835  24.499  46.150  1.00  0.00           C
ATOM   3086  C11 POPEI 141     121.775  25.530  45.500  1.00  0.00           C
ATOM   3089  P   POPEI 141     122.316  27.819  46.630  1.00  0.00           P
ATOM   3090  O13 POPEI 141     122.206  28.390  45.270  1.00  0.00           O
ATOM   3091  O14 POPEI 141     121.225  28.149  47.580  1.00  0.00           O
ATOM   3092  O11 POPEI 141     123.706  28.230  47.260  1.00  0.00           O
ATOM   3093  O12 POPEI 141     122.475  26.239  46.530  1.00  0.00           O
ATOM   3094  C1  POPEI 141     124.335  27.550  48.350  1.00  0.00           C
ATOM   3097  C2  POPEI 141     124.785  28.590  49.410  1.00  0.00           C
ATOM   3099  O21 POPEI 141     124.956  27.979  50.720  1.00  0.00           O
ATOM   3100  C21 POPEI 141     126.115  27.340  50.880  1.00  0.00           C
ATOM   3101  O22 POPEI 141     126.955  27.190  50.010  1.00  0.00           O
ATOM   3102  C22 POPEI 141     126.255  26.819  52.320  1.00  0.00           C
ATOM   3105  C3  POPEI 141     123.725  29.740  49.490  1.00  0.00           C
ATOM   3108  O31 POPEI 141     123.635  30.370  50.770  1.00  0.00           O
ATOM   3109  C31 POPEI 141     124.676  30.999  51.250  1.00  0.00           C
ATOM   3110  O32 POPEI 141     125.775  31.120  50.710  1.00  0.00           O
ATOM   3111  C32 POPEI 141     124.305  31.499  52.640  1.00  0.00           C
ATOM   3114  C23 POPEI 141     127.705  26.490  52.730  1.00  0.00           C
ATOM   3117  C24 POPEI 141     127.796  25.690  54.040  1.00  0.00           C
ATOM   3120  C25 POPEI 141     127.206  26.380  55.280  1.00  0.00           C
ATOM   3123  C26 POPEI 141     127.465  25.520  56.530  1.00  0.00           C
ATOM   3126  C27 POPEI 141     126.796  26.010  57.820  1.00  0.00           C
ATOM   3129  C28 POPEI 141     127.025  25.050  59.010  1.00  0.00           C
ATOM   3132  C29 POPEI 141     128.486  24.770  59.280  1.00  0.00           C
ATOM   3134 0C21 POPEI 141     129.195  24.979  60.400  1.00  0.00           C
ATOM   3136 1C21 POPEI 141     128.694  25.560  61.700  1.00  0.00           C
ATOM   3139 2C21 POPEI 141     128.806  24.610  62.910  1.00  0.00           C
ATOM   3142 3C21 POPEI 141     130.204  24.530  63.560  1.00  0.00           C
ATOM   3145 4C21 POPEI 141     131.206  23.569  62.900  1.00  0.00           C
ATOM   3148 5C21 POPEI 141     132.444  24.260  62.320  1.00  0.00           C
ATOM   3151 6C21 POPEI 141     133.325  24.970  63.370  1.00  0.00           C
ATOM   3154 7C21 POPEI 141     133.715  26.390  62.920  1.00  0.00           C
ATOM   3157 8C21 POPEI 141     134.484  27.190  63.960  1.00  0.00           C
ATOM   3161  C33 POPEI 141     124.555  30.440  53.730  1.00  0.00           C
ATOM   3164  C34 POPEI 141     123.995  30.820  55.100  1.00  0.00           C
ATOM   3167  C35 POPEI 141     124.385  29.800  56.190  1.00  0.00           C
ATOM   3170  C36 POPEI 141     123.645  30.020  57.510  1.00  0.00           C
ATOM   3173  C37 POPEI 141     124.076  29.089  58.660  1.00  0.00           C
ATOM   3176  C38 POPEI 141     124.095  29.790  60.030  1.00  0.00           C
ATOM   3179  C39 POPEI 141     124.204  28.820  61.220  1.00  0.00           C
ATOM   3182 0C31 POPEI 141     124.356  29.510  62.590  1.00  0.00           C
ATOM   3185 1C31 POPEI 141     124.025  28.569  63.760  1.00  0.00           C
ATOM   3188 2C31 POPEI 141     124.146  29.190  65.160  1.00  0.00           C
ATOM   3191 3C31 POPEI 141     125.565  29.130  65.750  1.00  0.00           C
ATOM   3194 4C31 POPEI 141     125.625  29.450  67.250  1.00  0.00           C
ATOM   3197 5C31 POPEI 141     127.025  29.260  67.840  1.00  0.00           C
ATOM   3200 6C31 POPEI 141     127.096  29.499  69.350  1.00  0.00           C
ATOM   3204  NH3 POPEJ 142     117.076 125.880  94.710  1.00  0.00           N
ATOM   3208  C12 POPEJ 142     116.745 124.660  93.890  1.00  0.00           C
ATOM   3211  C11 POPEJ 142     115.415 124.009  94.330  1.00  0.00           C
ATOM   3214  P   POPEJ 142     113.605 125.989  94.600  1.00  0.00           P
ATOM   3215  O13 POPEJ 142     112.475 125.569  95.450  1.00  0.00           O
ATOM   3216  O14 POPEJ 142     114.685 126.779  95.220  1.00  0.00           O
ATOM   3217  O11 POPEJ 142     113.114 126.760  93.310  1.00  0.00           O
ATOM   3218  O12 POPEJ 142     114.265 124.729  93.920  1.00  0.00           O
ATOM   3219  C1  POPEJ 142     112.145 126.178  92.420  1.00  0.00           C
ATOM   3222  C2  POPEJ 142     112.775 125.128  91.450  1.00  0.00           C
ATOM   3224  O21 POPEJ 142     112.665 125.499  90.060  1.00  0.00           O
ATOM   3225  C21 POPEJ 142     111.424 125.399  89.580  1.00  0.00           C
ATOM   3226  O22 POPEJ 142     110.424 125.280  90.250  1.00  0.00           O
ATOM   3227  C22 POPEJ 142     111.465 125.429  88.060  1.00  0.00           C
ATOM   3230  C3  POPEJ 142     112.376 123.638  91.760  1.00  0.00           C
ATOM   3233  O31 POPEJ 142     113.355 122.738  91.210  1.00  0.00           O
ATOM   3234  C31 POPEJ 142     113.106 122.288  89.980  1.00  0.00           C
ATOM   3235  O32 POPEJ 142     112.036 122.318  89.420  1.00  0.00           O
ATOM   3236  C32 POPEJ 142     114.426 121.779  89.400  1.00  0.00           C
ATOM   3239  C23 POPEJ 142     110.385 124.508  87.450  1.00  0.00           C
ATOM   3242  C24 POPEJ 142     110.495 124.380  85.920  1.00  0.00           C
ATOM   3245  C25 POPEJ 142     109.465 123.380  85.400  1.00  0.00           C
ATOM   3248  C26 POPEJ 142     109.576 123.048  83.910  1.00  0.00           C
ATOM   3251  C27 POPEJ 142     108.666 121.859  83.560  1.00  0.00           C
ATOM   3254  C28 POPEJ 142     109.055 121.138  82.270  1.00  0.00           C
ATOM   3257  C29 POPEJ 142     108.146 119.958  82.060  1.00  0.00           C
ATOM   3259 0C21 POPEJ 142     107.674 119.499  80.880  1.00  0.00           C
ATOM   3261 1C21 POPEJ 142     107.985 120.059  79.510  1.00  0.00           C
ATOM   3264 2C21 POPEJ 142     107.045 119.520  78.410  1.00  0.00           C
ATOM   3267 3C21 POPEJ 142     107.465 118.158  77.800  1.00  0.00           C
ATOM   3270 4C21 POPEJ 142     107.635 117.029  78.820  1.00  0.00           C
ATOM   3273 5C21 POPEJ 142     107.635 115.618  78.220  1.00  0.00           C
ATOM   3276 6C21 POPEJ 142     106.206 115.119  78.030  1.00  0.00           C
ATOM   3279 7C21 POPEJ 142     106.075 113.598  77.850  1.00  0.00           C
ATOM   3282 8C21 POPEJ 142     104.615 113.150  77.880  1.00  0.00           C
ATOM   3286  C33 POPEJ 142     114.265 121.119  88.010  1.00  0.00           C
ATOM   3289  C34 POPEJ 142     115.445 121.388  87.070  1.00  0.00           C
ATOM   3292  C35 POPEJ 142     115.334 122.738  86.350  1.00  0.00           C
ATOM   3295  C36 POPEJ 142     114.475 122.699  85.070  1.00  0.00           C
ATOM   3298  C37 POPEJ 142     114.436 124.049  84.330  1.00  0.00           C
ATOM   3301  C38 POPEJ 142     114.335 123.960  82.800  1.00  0.00           C
ATOM   3304  C39 POPEJ 142     112.924 123.689  82.260  1.00  0.00           C
ATOM   3307 0C31 POPEJ 142     112.915 123.638  80.730  1.00  0.00           C
ATOM   3310 1C31 POPEJ 142     111.595 123.158  80.120  1.00  0.00           C
ATOM   3313 2C31 POPEJ 142     111.635 123.130  78.580  1.00  0.00           C
ATOM   3316 3C31 POPEJ 142     110.415 122.419  77.990  1.00  0.00           C
ATOM   3319 4C31 POPEJ 142     110.366 122.410  76.460  1.00  0.00           C
ATOM   3322 5C31 POPEJ 142     109.245 121.488  75.960  1.00  0.00           C
ATOM   3325 6C31 POPEJ 142     108.965 121.600  74.460  1.00  0.00           C
ATOM   3329  NH3 POPEK 143      28.965   3.418  51.060  1.00  0.00           N
ATOM   3333  C12 POPEK 143      28.496   2.021  51.340  1.00  0.00           C
ATOM   3336  C11 POPEK 143      27.885   1.400  50.070  1.00  0.00           C
ATOM   3339  P   POPEK 143      26.215  -0.570  50.550  1.00  0.00           P
ATOM   3340  O13 POPEK 143      25.185   0.059  49.700  1.00  0.00           O
ATOM   3341  O14 POPEK 143      26.345  -2.051  50.560  1.00  0.00           O
ATOM   3342  O11 POPEK 143      26.005  -0.059  52.020  1.00  0.00           O
ATOM   3343  O12 POPEK 143      27.646   0.020  50.250  1.00  0.00           O
ATOM   3344  C1  POPEK 143      24.916  -0.591  52.770  1.00  0.00           C
ATOM   3347  C2  POPEK 143      25.056  -0.150  54.240  1.00  0.00           C
ATOM   3349  O21 POPEK 143      24.625   1.219  54.340  1.00  0.00           O
ATOM   3350  C21 POPEK 143      24.045   1.510  55.490  1.00  0.00           C
ATOM   3351  O22 POPEK 143      23.815   0.710  56.380  1.00  0.00           O
ATOM   3352  C22 POPEK 143      23.794   3.010  55.600  1.00  0.00           C
ATOM   3355  C3  POPEK 143      26.535  -0.330  54.720  1.00  0.00           C
ATOM   3358  O31 POPEK 143      26.826   0.419  55.910  1.00  0.00           O
ATOM   3359  C31 POPEK 143      27.416   1.599  55.760  1.00  0.00           C
ATOM   3360  O32 POPEK 143      27.795   2.100  54.720  1.00  0.00           O
ATOM   3361  C32 POPEK 143      27.486   2.301  57.110  1.00  0.00           C
ATOM   3364  C23 POPEK 143      23.146   3.348  56.960  1.00  0.00           C
ATOM   3367  C24 POPEK 143      23.025   4.859  57.210  1.00  0.00           C
ATOM   3370  C25 POPEK 143      22.176   5.139  58.470  1.00  0.00           C
ATOM   3373  C26 POPEK 143      22.955   5.078  59.790  1.00  0.00           C
ATOM   3376  C27 POPEK 143      22.154   4.399  60.910  1.00  0.00           C
ATOM   3379  C28 POPEK 143      22.725   4.628  62.320  1.00  0.00           C
ATOM   3382  C29 POPEK 143      22.065   3.688  63.310  1.00  0.00           C
ATOM   3384 0C21 POPEK 143      21.434   3.968  64.460  1.00  0.00           C
ATOM   3386 1C21 POPEK 143      21.245   5.318  65.090  1.00  0.00           C
ATOM   3389 2C21 POPEK 143      21.385   5.288  66.630  1.00  0.00           C
ATOM   3392 3C21 POPEK 143      22.815   5.230  67.180  1.00  0.00           C
ATOM   3395 4C21 POPEK 143      22.815   5.178  68.710  1.00  0.00           C
ATOM   3398 5C21 POPEK 143      24.186   5.390  69.390  1.00  0.00           C
ATOM   3401 6C21 POPEK 143      25.255   4.369  68.990  1.00  0.00           C
ATOM   3404 7C21 POPEK 143      26.415   4.339  69.990  1.00  0.00           C
ATOM   3407 8C21 POPEK 143      27.565   3.408  69.580  1.00  0.00           C
ATOM   3411  C33 POPEK 143      28.815   3.068  57.290  1.00  0.00           C
ATOM   3414  C34 POPEK 143      28.975   3.719  58.670  1.00  0.00           C
ATOM   3417  C35 POPEK 143      28.875   2.730  59.840  1.00  0.00           C
ATOM   3420  C36 POPEK 143      29.115   3.378  61.200  1.00  0.00           C
ATOM   3423  C37 POPEK 143      28.666   2.490  62.370  1.00  0.00           C
ATOM   3426  C38 POPEK 143      28.455   3.289  63.660  1.00  0.00           C
ATOM   3429  C39 POPEK 143      27.695   2.529  64.760  1.00  0.00           C
ATOM   3432 0C31 POPEK 143      28.485   1.370  65.380  1.00  0.00           C
ATOM   3435 1C31 POPEK 143      27.745   0.759  66.580  1.00  0.00           C
ATOM   3438 2C31 POPEK 143      28.464  -0.400  67.270  1.00  0.00           C
ATOM   3441 3C31 POPEK 143      29.816  -0.031  67.910  1.00  0.00           C
ATOM   3444 4C31 POPEK 143      29.906  -0.381  69.400  1.00  0.00           C
ATOM   3447 5C31 POPEK 143      31.326  -0.251  69.960  1.00  0.00           C
ATOM   3450 6C31 POPEK 143      31.415  -0.510  71.470  1.00  0.00           C
ATOM   3454  NH3 POPEL 144      18.995 101.259  49.050  1.00  0.00           N
ATOM   3458  C12 POPEL 144      18.105 100.219  48.430  1.00  0.00           C
ATOM   3461  C11 POPEL 144      16.605 100.578  48.450  1.00  0.00           C
ATOM   3464  P   POPEL 144      15.725  98.109  48.020  1.00  0.00           P
ATOM   3465  O13 POPEL 144      14.306  97.699  47.860  1.00  0.00           O
ATOM   3466  O14 POPEL 144      16.765  97.439  47.230  1.00  0.00           O
ATOM   3467  O11 POPEL 144      16.205  98.010  49.520  1.00  0.00           O
ATOM   3468  O12 POPEL 144      15.825  99.660  47.680  1.00  0.00           O
ATOM   3469  C1  POPEL 144      15.305  97.528  50.520  1.00  0.00           C
ATOM   3472  C2  POPEL 144      15.995  97.410  51.910  1.00  0.00           C
ATOM   3474  O21 POPEL 144      14.895  97.348  52.830  1.00  0.00           O
ATOM   3475  C21 POPEL 144      15.065  96.789  53.990  1.00  0.00           C
ATOM   3476  O22 POPEL 144      16.115  96.460  54.510  1.00  0.00           O
ATOM   3477  C22 POPEL 144      13.655  96.549  54.550  1.00  0.00           C
ATOM   3480  C3  POPEL 144      16.935  98.608  52.200  1.00  0.00           C
ATOM   3483  O31 POPEL 144      17.985  98.309  53.170  1.00  0.00           O
ATOM   3484  C31 POPEL 144      19.226  98.608  52.790  1.00  0.00           C
ATOM   3485  O32 POPEL 144      19.525  99.158  51.740  1.00  0.00           O
ATOM   3486  C32 POPEL 144      20.265  98.118  53.820  1.00  0.00           C
ATOM   3489  C23 POPEL 144      13.655  96.150  56.040  1.00  0.00           C
ATOM   3492  C24 POPEL 144      13.725  97.379  56.960  1.00  0.00           C
ATOM   3495  C25 POPEL 144      13.775  97.040  58.450  1.00  0.00           C
ATOM   3498  C26 POPEL 144      12.515  96.339  58.980  1.00  0.00           C
ATOM   3501  C27 POPEL 144      11.435  97.218  59.620  1.00  0.00           C
ATOM   3504  C28 POPEL 144      10.215  96.348  59.970  1.00  0.00           C
ATOM   3507  C29 POPEL 144       9.225  96.908  60.970  1.00  0.00           C
ATOM   3509 0C21 POPEL 144       8.565  96.160  61.870  1.00  0.00           C
ATOM   3511 1C21 POPEL 144       8.705  94.660  62.000  1.00  0.00           C
ATOM   3514 2C21 POPEL 144       8.345  94.070  63.370  1.00  0.00           C
ATOM   3517 3C21 POPEL 144       9.385  94.319  64.480  1.00  0.00           C
ATOM   3520 4C21 POPEL 144       9.195  95.618  65.270  1.00  0.00           C
ATOM   3523 5C21 POPEL 144       7.975  95.588  66.190  1.00  0.00           C
ATOM   3526 6C21 POPEL 144       7.815  96.889  66.980  1.00  0.00           C
ATOM   3529 7C21 POPEL 144       6.635  96.850  67.960  1.00  0.00           C
ATOM   3532 8C21 POPEL 144       6.355  98.200  68.590  1.00  0.00           C
ATOM   3536  C33 POPEL 144      19.745  97.899  55.260  1.00  0.00           C
ATOM   3539  C34 POPEL 144      20.694  97.048  56.130  1.00  0.00           C
ATOM   3542  C35 POPEL 144      21.726  97.820  56.970  1.00  0.00           C
ATOM   3545  C36 POPEL 144      21.156  98.240  58.330  1.00  0.00           C
ATOM   3548  C37 POPEL 144      22.165  98.909  59.270  1.00  0.00           C
ATOM   3551  C38 POPEL 144      21.575  99.120  60.680  1.00  0.00           C
ATOM   3554  C39 POPEL 144      22.365 100.089  61.570  1.00  0.00           C
ATOM   3557 0C31 POPEL 144      23.635  99.490  62.200  1.00  0.00           C
ATOM   3560 1C31 POPEL 144      24.305 100.490  63.170  1.00  0.00           C
ATOM   3563 2C31 POPEL 144      25.615  99.998  63.810  1.00  0.00           C
ATOM   3566 3C31 POPEL 144      25.485  98.809  64.760  1.00  0.00           C
ATOM   3569 4C31 POPEL 144      24.465  99.018  65.890  1.00  0.00           C
ATOM   3572 5C31 POPEL 144      24.705  98.048  67.060  1.00  0.00           C
ATOM   3575 6C31 POPEL 144      23.656  98.139  68.170  1.00  0.00           C
ATOM   3579  NH3 POPEM 145      62.235  61.110  47.090  1.00  0.00           N
ATOM   3583  C12 POPEM 145      62.095  62.400  47.870  1.00  0.00           C
ATOM   3586  C11 POPEM 145      62.645  63.610  47.090  1.00  0.00           C
ATOM   3589  P   POPEM 145      64.015  65.710  47.930  1.00  0.00           P
ATOM   3590  O13 POPEM 145      65.006  65.220  46.940  1.00  0.00           O
ATOM   3591  O14 POPEM 145      63.674  67.139  47.770  1.00  0.00           O
ATOM   3592  O11 POPEM 145      64.535  65.530  49.410  1.00  0.00           O
ATOM   3593  O12 POPEM 145      62.715  64.789  47.890  1.00  0.00           O
ATOM   3594  C1  POPEM 145      63.744  64.889  50.420  1.00  0.00           C
ATOM   3597  C2  POPEM 145      62.604  65.818  50.960  1.00  0.00           C
ATOM   3599  O21 POPEM 145      62.905  66.310  52.290  1.00  0.00           O
ATOM   3600  C21 POPEM 145      62.796  65.430  53.280  1.00  0.00           C
ATOM   3601  O22 POPEM 145      62.604  64.239  53.160  1.00  0.00           O
ATOM   3602  C22 POPEM 145      62.855  66.150  54.630  1.00  0.00           C
ATOM   3605  C3  POPEM 145      61.174  65.189  50.830  1.00  0.00           C
ATOM   3608  O31 POPEM 145      60.184  66.010  51.480  1.00  0.00           O
ATOM   3609  C31 POPEM 145      58.944  65.540  51.530  1.00  0.00           C
ATOM   3610  O32 POPEM 145      58.526  64.540  50.970  1.00  0.00           O
ATOM   3611  C32 POPEM 145      58.125  66.499  52.380  1.00  0.00           C
ATOM   3614  C23 POPEM 145      62.045  65.368  55.680  1.00  0.00           C
ATOM   3617  C24 POPEM 145      61.936  66.130  57.010  1.00  0.00           C
ATOM   3620  C25 POPEM 145      61.325  65.259  58.120  1.00  0.00           C
ATOM   3623  C26 POPEM 145      62.375  64.719  59.090  1.00  0.00           C
ATOM   3626  C27 POPEM 145      61.745  63.819  60.160  1.00  0.00           C
ATOM   3629  C28 POPEM 145      62.754  62.860  60.810  1.00  0.00           C
ATOM   3632  C29 POPEM 145      62.034  61.889  61.710  1.00  0.00           C
ATOM   3634 0C21 POPEM 145      61.855  62.008  63.030  1.00  0.00           C
ATOM   3636 1C21 POPEM 145      62.364  63.118  63.910  1.00  0.00           C
ATOM   3639 2C21 POPEM 145      62.694  62.659  65.340  1.00  0.00           C
ATOM   3642 3C21 POPEM 145      61.455  62.510  66.240  1.00  0.00           C
ATOM   3645 4C21 POPEM 145      61.785  61.980  67.640  1.00  0.00           C
ATOM   3648 5C21 POPEM 145      62.666  62.900  68.510  1.00  0.00           C
ATOM   3651 6C21 POPEM 145      61.996  64.229  68.900  1.00  0.00           C
ATOM   3654 7C21 POPEM 145      62.874  65.099  69.800  1.00  0.00           C
ATOM   3657 8C21 POPEM 145      62.245  66.439  70.170  1.00  0.00           C
ATOM   3661  C33 POPEM 145      57.754  67.759  51.570  1.00  0.00           C
ATOM   3664  C34 POPEM 145      57.614  69.029  52.400  1.00  0.00           C
ATOM   3667  C35 POPEM 145      56.335  69.099  53.230  1.00  0.00           C
ATOM   3670  C36 POPEM 145      56.195  70.479  53.880  1.00  0.00           C
ATOM   3673  C37 POPEM 145      55.005  70.599  54.830  1.00  0.00           C
ATOM   3676  C38 POPEM 145      55.215  71.639  55.940  1.00  0.00           C
ATOM   3679  C39 POPEM 145      55.384  73.099  55.480  1.00  0.00           C
ATOM   3682 0C31 POPEM 145      55.576  74.049  56.670  1.00  0.00           C
ATOM   3685 1C31 POPEM 145      55.795  75.509  56.250  1.00  0.00           C
ATOM   3688 2C31 POPEM 145      56.035  76.450  57.440  1.00  0.00           C
ATOM   3691 3C31 POPEM 145      54.776  76.748  58.250  1.00  0.00           C
ATOM   3694 4C31 POPEM 145      54.986  77.840  59.310  1.00  0.00           C
ATOM   3697 5C31 POPEM 145      53.715  78.090  60.130  1.00  0.00           C
ATOM   3700 6C31 POPEM 145      53.934  78.970  61.360  1.00  0.00           C
ATOM   3704  NH3 POPEN 146      92.195  39.130  88.640  1.00  0.00           N
ATOM   3708  C12 POPEN 146      93.365  38.910  89.550  1.00  0.00           C
ATOM   3711  C11 POPEN 146      93.495  40.069  90.550  1.00  0.00           C
ATOM   3714  P   POPEN 146      94.525  42.089  89.230  1.00  0.00           P
ATOM   3715  O13 POPEN 146      95.285  42.900  90.220  1.00  0.00           O
ATOM   3716  O14 POPEN 146      95.305  41.040  88.560  1.00  0.00           O
ATOM   3717  O11 POPEN 146      93.815  42.970  88.100  1.00  0.00           O
ATOM   3718  O12 POPEN 146      93.316  41.360  89.960  1.00  0.00           O
ATOM   3719  C1  POPEN 146      92.674  42.389  87.440  1.00  0.00           C
ATOM   3722  C2  POPEN 146      92.045  43.209  86.240  1.00  0.00           C
ATOM   3724  O21 POPEN 146      91.506  42.319  85.260  1.00  0.00           O
ATOM   3725  C21 POPEN 146      90.625  41.420  85.590  1.00  0.00           C
ATOM   3726  O22 POPEN 146      90.025  41.329  86.650  1.00  0.00           O
ATOM   3727  C22 POPEN 146      90.555  40.430  84.410  1.00  0.00           C
ATOM   3730  C3  POPEN 146      93.046  44.150  85.490  1.00  0.00           C
ATOM   3733  O31 POPEN 146      92.586  44.540  84.170  1.00  0.00           O
ATOM   3734  C31 POPEN 146      92.834  43.690  83.170  1.00  0.00           C
ATOM   3735  O32 POPEN 146      93.526  42.689  83.230  1.00  0.00           O
ATOM   3736  C32 POPEN 146      92.096  44.139  81.910  1.00  0.00           C
ATOM   3739  C23 POPEN 146      89.695  39.189  84.720  1.00  0.00           C
ATOM   3742  C24 POPEN 146      89.986  37.999  83.800  1.00  0.00           C
ATOM   3745  C25 POPEN 146      89.396  38.139  82.390  1.00  0.00           C
ATOM   3748  C26 POPEN 146      89.965  37.110  81.410  1.00  0.00           C
ATOM   3751  C27 POPEN 146      91.266  37.530  80.710  1.00  0.00           C
ATOM   3754  C28 POPEN 146      91.775  36.400  79.800  1.00  0.00           C
ATOM   3757  C29 POPEN 146      93.015  36.700  78.990  1.00  0.00           C
ATOM   3759 0C21 POPEN 146      94.006  35.830  78.720  1.00  0.00           C
ATOM   3761 1C21 POPEN 146      94.006  34.370  79.110  1.00  0.00           C
ATOM   3764 2C21 POPEN 146      94.745  33.369  78.190  1.00  0.00           C
ATOM   3767 3C21 POPEN 146      96.255  33.569  78.080  1.00  0.00           C
ATOM   3770 4C21 POPEN 146      96.975  32.440  77.310  1.00  0.00           C
ATOM   3773 5C21 POPEN 146      96.455  32.170  75.880  1.00  0.00           C
ATOM   3776 6C21 POPEN 146      95.646  30.860  75.770  1.00  0.00           C
ATOM   3779 7C21 POPEN 146      95.424  30.430  74.310  1.00  0.00           C
ATOM   3782 8C21 POPEN 146      94.655  29.110  74.170  1.00  0.00           C
ATOM   3786  C33 POPEN 146      91.126  43.049  81.410  1.00  0.00           C
ATOM   3789  C34 POPEN 146      90.366  43.440  80.140  1.00  0.00           C
ATOM   3792  C35 POPEN 146      91.285  43.600  78.930  1.00  0.00           C
ATOM   3795  C36 POPEN 146      90.515  43.950  77.650  1.00  0.00           C
ATOM   3798  C37 POPEN 146      91.465  44.290  76.490  1.00  0.00           C
ATOM   3801  C38 POPEN 146      90.874  45.290  75.490  1.00  0.00           C
ATOM   3804  C39 POPEN 146      89.885  44.669  74.500  1.00  0.00           C
ATOM   3807 0C31 POPEN 146      89.415  45.709  73.470  1.00  0.00           C
ATOM   3810 1C31 POPEN 146      89.016  45.069  72.130  1.00  0.00           C
ATOM   3813 2C31 POPEN 146      88.846  46.089  71.000  1.00  0.00           C
ATOM   3816 3C31 POPEN 146      88.725  45.439  69.610  1.00  0.00           C
ATOM   3819 4C31 POPEN 146      90.016  44.729  69.150  1.00  0.00           C
ATOM   3822 5C31 POPEN 146      89.855  43.979  67.820  1.00  0.00           C
ATOM   3825 6C31 POPEN 146      90.905  42.889  67.630  1.00  0.00           C
ATOM   3829  NH3 POPEO 147      22.655 116.999  92.060  1.00  0.00           N
ATOM   3833  C12 POPEO 147      23.986 117.428  91.510  1.00  0.00           C
ATOM   3836  C11 POPEO 147      24.855 118.048  92.630  1.00  0.00           C
ATOM   3839  P   POPEO 147      26.816 119.660  91.870  1.00  0.00           P
ATOM   3840  O13 POPEO 147      28.285 119.508  91.890  1.00  0.00           O
ATOM   3841  O14 POPEO 147      26.236 120.700  92.720  1.00  0.00           O
ATOM   3842  O11 POPEO 147      26.275 119.848  90.380  1.00  0.00           O
ATOM   3843  O12 POPEO 147      26.194 118.258  92.210  1.00  0.00           O
ATOM   3844  C1  POPEO 147      26.705 118.869  89.400  1.00  0.00           C
ATOM   3847  C2  POPEO 147      25.736 118.748  88.190  1.00  0.00           C
ATOM   3849  O21 POPEO 147      26.345 117.808  87.290  1.00  0.00           O
ATOM   3850  C21 POPEO 147      25.625 117.270  86.320  1.00  0.00           C
ATOM   3851  O22 POPEO 147      24.425 117.059  86.330  1.00  0.00           O
ATOM   3852  C22 POPEO 147      26.586 117.008  85.150  1.00  0.00           C
ATOM   3855  C3  POPEO 147      25.566 120.119  87.490  1.00  0.00           C
ATOM   3858  O31 POPEO 147      24.235 120.308  86.960  1.00  0.00           O
ATOM   3859  C31 POPEO 147      24.115 120.119  85.650  1.00  0.00           C
ATOM   3860  O32 POPEO 147      24.986 119.689  84.910  1.00  0.00           O
ATOM   3861  C32 POPEO 147      22.715 120.518  85.180  1.00  0.00           C
ATOM   3864  C23 POPEO 147      25.955 116.318  83.910  1.00  0.00           C
ATOM   3867  C24 POPEO 147      26.935 116.199  82.740  1.00  0.00           C
ATOM   3870  C25 POPEO 147      26.495 115.199  81.660  1.00  0.00           C
ATOM   3873  C26 POPEO 147      27.365 115.289  80.390  1.00  0.00           C
ATOM   3876  C27 POPEO 147      26.835 114.459  79.210  1.00  0.00           C
ATOM   3879  C28 POPEO 147      27.874 114.380  78.060  1.00  0.00           C
ATOM   3882  C29 POPEO 147      27.285 113.878  76.770  1.00  0.00           C
ATOM   3884 0C21 POPEO 147      27.995 113.529  75.680  1.00  0.00           C
ATOM   3886 1C21 POPEO 147      29.495 113.529  75.560  1.00  0.00           C
ATOM   3889 2C21 POPEO 147      30.015 112.549  74.490  1.00  0.00           C
ATOM   3892 3C21 POPEO 147      29.684 111.068  74.730  1.00  0.00           C
ATOM   3895 4C21 POPEO 147      30.395 110.469  75.960  1.00  0.00           C
ATOM   3898 5C21 POPEO 147      30.225 108.949  76.060  1.00  0.00           C
ATOM   3901 6C21 POPEO 147      31.055 108.169  75.030  1.00  0.00           C
ATOM   3904 7C21 POPEO 147      30.595 106.719  74.900  1.00  0.00           C
ATOM   3907 8C21 POPEO 147      31.226 106.010  73.700  1.00  0.00           C
ATOM   3911  C33 POPEO 147      22.736 120.889  83.680  1.00  0.00           C
ATOM   3914  C34 POPEO 147      21.535 121.740  83.250  1.00  0.00           C
ATOM   3917  C35 POPEO 147      21.624 122.248  81.800  1.00  0.00           C
ATOM   3920  C36 POPEO 147      22.885 123.088  81.530  1.00  0.00           C
ATOM   3923  C37 POPEO 147      22.955 123.638  80.110  1.00  0.00           C
ATOM   3926  C38 POPEO 147      24.316 124.298  79.820  1.00  0.00           C
ATOM   3929  C39 POPEO 147      24.435 124.848  78.380  1.00  0.00           C
ATOM   3932 0C31 POPEO 147      23.405 125.930  78.060  1.00  0.00           C
ATOM   3935 1C31 POPEO 147      23.624 126.589  76.700  1.00  0.00           C
ATOM   3938 2C31 POPEO 147      22.486 127.559  76.360  1.00  0.00           C
ATOM   3941 3C31 POPEO 147      22.806 128.449  75.160  1.00  0.00           C
ATOM   3944 4C31 POPEO 147      21.855 129.648  75.070  1.00  0.00           C
ATOM   3947 5C31 POPEO 147      22.284 130.658  74.000  1.00  0.00           C
ATOM   3950 6C31 POPEO 147      21.515 131.978  74.070  1.00  0.00           C
ATOM   3954  NH3 POPEP 148      74.155  97.329  49.070  1.00  0.00           N
ATOM   3958  C12 POPEP 148      72.815  97.090  48.410  1.00  0.00           C
ATOM   3961  C11 POPEP 148      71.965  96.010  49.110  1.00  0.00           C
ATOM   3964  P   POPEP 148      69.635  94.760  48.720  1.00  0.00           P
ATOM   3965  O13 POPEP 148      68.395  95.479  48.320  1.00  0.00           O
ATOM   3966  O14 POPEP 148      69.686  93.349  48.310  1.00  0.00           O
ATOM   3967  O11 POPEP 148      69.735  94.829  50.300  1.00  0.00           O
ATOM   3968  O12 POPEP 148      70.885  95.630  48.260  1.00  0.00           O
ATOM   3969  C1  POPEP 148      70.605  93.949  51.030  1.00  0.00           C
ATOM   3972  C2  POPEP 148      69.915  93.529  52.340  1.00  0.00           C
ATOM   3974  O21 POPEP 148      70.855  92.799  53.170  1.00  0.00           O
ATOM   3975  C21 POPEP 148      70.796  93.118  54.470  1.00  0.00           C
ATOM   3976  O22 POPEP 148      69.985  93.878  54.970  1.00  0.00           O
ATOM   3977  C22 POPEP 148      71.874  92.369  55.240  1.00  0.00           C
ATOM   3980  C3  POPEP 148      68.686  92.649  52.000  1.00  0.00           C
ATOM   3983  O31 POPEP 148      67.955  92.229  53.160  1.00  0.00           O
ATOM   3984  C31 POPEP 148      67.175  93.169  53.700  1.00  0.00           C
ATOM   3985  O32 POPEP 148      66.944  94.268  53.220  1.00  0.00           O
ATOM   3986  C32 POPEP 148      66.624  92.609  55.020  1.00  0.00           C
ATOM   3989  C23 POPEP 148      71.736  92.589  56.770  1.00  0.00           C
ATOM   3992  C24 POPEP 148      72.544  91.589  57.610  1.00  0.00           C
ATOM   3995  C25 POPEP 148      74.045  91.900  57.690  1.00  0.00           C
ATOM   3998  C26 POPEP 148      74.395  93.069  58.610  1.00  0.00           C
ATOM   4001  C27 POPEP 148      75.874  92.999  59.030  1.00  0.00           C
ATOM   4004  C28 POPEP 148      76.405  94.249  59.740  1.00  0.00           C
ATOM   4007  C29 POPEP 148      75.645  94.669  60.970  1.00  0.00           C
ATOM   4009 0C21 POPEP 148      75.645  94.089  62.190  1.00  0.00           C
ATOM   4011 1C21 POPEP 148      76.385  92.850  62.640  1.00  0.00           C
ATOM   4014 2C21 POPEP 148      77.916  92.969  62.710  1.00  0.00           C
ATOM   4017 3C21 POPEP 148      78.445  94.089  63.630  1.00  0.00           C
ATOM   4020 4C21 POPEP 148      79.985  94.149  63.680  1.00  0.00           C
ATOM   4023 5C21 POPEP 148      80.635  94.158  62.290  1.00  0.00           C
ATOM   4026 6C21 POPEP 148      82.155  94.350  62.310  1.00  0.00           C
ATOM   4029 7C21 POPEP 148      82.766  94.179  60.900  1.00  0.00           C
ATOM   4032 8C21 POPEP 148      84.286  94.018  60.910  1.00  0.00           C
ATOM   4036  C33 POPEP 148      65.675  93.549  55.800  1.00  0.00           C
ATOM   4039  C34 POPEP 148      65.275  92.990  57.190  1.00  0.00           C
ATOM   4042  C35 POPEP 148      66.405  93.078  58.230  1.00  0.00           C
ATOM   4045  C36 POPEP 148      65.995  92.589  59.630  1.00  0.00           C
ATOM   4048  C37 POPEP 148      67.025  92.969  60.720  1.00  0.00           C
ATOM   4051  C38 POPEP 148      66.655  92.449  62.120  1.00  0.00           C
ATOM   4054  C39 POPEP 148      66.044  93.510  63.060  1.00  0.00           C
ATOM   4057 0C31 POPEP 148      67.084  94.499  63.610  1.00  0.00           C
ATOM   4060 1C31 POPEP 148      66.555  95.389  64.740  1.00  0.00           C
ATOM   4063 2C31 POPEP 148      67.655  96.329  65.290  1.00  0.00           C
ATOM   4066 3C31 POPEP 148      67.845  96.248  66.810  1.00  0.00           C
ATOM   4069 4C31 POPEP 148      66.834  97.090  67.610  1.00  0.00           C
ATOM   4072 5C31 POPEP 148      67.065  97.008  69.120  1.00  0.00           C
ATOM   4075 6C31 POPEP 148      66.095  97.870  69.940  1.00  0.00           C
ATOM   4079  NH3 POPEQ 149      20.175  17.120  89.850  1.00  0.00           N
ATOM   4083  C12 POPEQ 149      20.464  16.850  88.400  1.00  0.00           C
ATOM   4086  C11 POPEQ 149      21.275  17.980  87.740  1.00  0.00           C
ATOM   4089  P   POPEQ 149      23.325  19.440  88.500  1.00  0.00           P
ATOM   4090  O13 POPEQ 149      22.316  20.490  88.760  1.00  0.00           O
ATOM   4091  O14 POPEQ 149      24.335  19.320  89.550  1.00  0.00           O
ATOM   4092  O11 POPEQ 149      24.035  19.810  87.110  1.00  0.00           O
ATOM   4093  O12 POPEQ 149      22.604  18.060  88.270  1.00  0.00           O
ATOM   4094  C1  POPEQ 149      23.694  19.170  85.870  1.00  0.00           C
ATOM   4097  C2  POPEQ 149      24.684  19.540  84.700  1.00  0.00           C
ATOM   4099  O21 POPEQ 149      24.175  19.430  83.360  1.00  0.00           O
ATOM   4100  C21 POPEQ 149      23.225  18.590  83.000  1.00  0.00           C
ATOM   4101  O22 POPEQ 149      22.525  17.910  83.720  1.00  0.00           O
ATOM   4102  C22 POPEQ 149      23.104  18.560  81.480  1.00  0.00           C
ATOM   4105  C3  POPEQ 149      26.075  18.820  84.840  1.00  0.00           C
ATOM   4108  O31 POPEQ 149      26.595  18.250  83.610  1.00  0.00           O
ATOM   4109  C31 POPEQ 149      27.146  19.070  82.720  1.00  0.00           C
ATOM   4110  O32 POPEQ 149      27.155  20.290  82.780  1.00  0.00           O
ATOM   4111  C32 POPEQ 149      27.745  18.220  81.600  1.00  0.00           C
ATOM   4114  C23 POPEQ 149      23.104  17.100  80.960  1.00  0.00           C
ATOM   4117  C24 POPEQ 149      22.915  16.980  79.430  1.00  0.00           C
ATOM   4120  C25 POPEQ 149      24.075  17.610  78.630  1.00  0.00           C
ATOM   4123  C26 POPEQ 149      23.736  19.010  78.100  1.00  0.00           C
ATOM   4126  C27 POPEQ 149      23.194  18.970  76.660  1.00  0.00           C
ATOM   4129  C28 POPEQ 149      22.476  20.260  76.250  1.00  0.00           C
ATOM   4132  C29 POPEQ 149      23.334  21.480  76.470  1.00  0.00           C
ATOM   4134 0C21 POPEQ 149      23.986  22.190  75.530  1.00  0.00           C
ATOM   4136 1C21 POPEQ 149      24.015  21.959  74.050  1.00  0.00           C
ATOM   4139 2C21 POPEQ 149      23.666  23.230  73.260  1.00  0.00           C
ATOM   4142 3C21 POPEQ 149      24.725  24.350  73.360  1.00  0.00           C
ATOM   4145 4C21 POPEQ 149      24.544  25.409  72.270  1.00  0.00           C
ATOM   4148 5C21 POPEQ 149      25.555  26.560  72.350  1.00  0.00           C
ATOM   4151 6C21 POPEQ 149      25.476  27.510  71.150  1.00  0.00           C
ATOM   4154 7C21 POPEQ 149      26.375  28.739  71.300  1.00  0.00           C
ATOM   4157 8C21 POPEQ 149      26.245  29.740  70.150  1.00  0.00           C
ATOM   4161  C33 POPEQ 149      28.015  19.010  80.300  1.00  0.00           C
ATOM   4164  C34 POPEQ 149      28.255  18.080  79.100  1.00  0.00           C
ATOM   4167  C35 POPEQ 149      28.194  18.830  77.760  1.00  0.00           C
ATOM   4170  C36 POPEQ 149      28.575  17.930  76.570  1.00  0.00           C
ATOM   4173  C37 POPEQ 149      28.325  18.569  75.200  1.00  0.00           C
ATOM   4176  C38 POPEQ 149      28.986  17.780  74.070  1.00  0.00           C
ATOM   4179  C39 POPEQ 149      28.255  17.900  72.720  1.00  0.00           C
ATOM   4182 0C31 POPEQ 149      28.364  19.280  72.060  1.00  0.00           C
ATOM   4185 1C31 POPEQ 149      27.374  19.430  70.900  1.00  0.00           C
ATOM   4188 2C31 POPEQ 149      27.316  20.850  70.330  1.00  0.00           C
ATOM   4191 3C31 POPEQ 149      26.026  21.110  69.520  1.00  0.00           C
ATOM   4194 4C31 POPEQ 149      25.855  22.599  69.200  1.00  0.00           C
ATOM   4197 5C31 POPEQ 149      24.525  22.950  68.520  1.00  0.00           C
ATOM   4200 6C31 POPEQ 149      24.405  24.430  68.150  1.00  0.00           C
ATOM   4204  NH3 POPER 150      14.865   4.110  89.990  1.00  0.00           N
ATOM   4208  C12 POPER 150      14.615   5.530  89.630  1.00  0.00           C
ATOM   4211  C11 POPER 150      13.855   6.210  90.760  1.00  0.00           C
ATOM   4214  P   POPER 150      13.075   8.530  91.490  1.00  0.00           P
ATOM   4215  O13 POPER 150      11.675   8.080  91.600  1.00  0.00           O
ATOM   4216  O14 POPER 150      13.815   8.720  92.740  1.00  0.00           O
ATOM   4217  O11 POPER 150      13.125   9.900  90.730  1.00  0.00           O
ATOM   4218  O12 POPER 150      13.845   7.600  90.470  1.00  0.00           O
ATOM   4219  C1  POPER 150      12.075  10.320  89.860  1.00  0.00           C
ATOM   4222  C2  POPER 150      12.316   9.780  88.430  1.00  0.00           C
ATOM   4224  O21 POPER 150      12.015  10.840  87.510  1.00  0.00           O
ATOM   4225  C21 POPER 150      12.885  10.970  86.520  1.00  0.00           C
ATOM   4226  O22 POPER 150      13.905  10.320  86.370  1.00  0.00           O
ATOM   4227  C22 POPER 150      12.385  12.050  85.570  1.00  0.00           C
ATOM   4230  C3  POPER 150      11.454   8.510  88.120  1.00  0.00           C
ATOM   4233  O31 POPER 150      11.135   8.400  86.720  1.00  0.00           O
ATOM   4234  C31 POPER 150      11.784   7.510  86.000  1.00  0.00           C
ATOM   4235  O32 POPER 150      12.685   6.780  86.400  1.00  0.00           O
ATOM   4236  C32 POPER 150      11.245   7.560  84.560  1.00  0.00           C
ATOM   4239  C23 POPER 150      13.275  12.190  84.310  1.00  0.00           C
ATOM   4242  C24 POPER 150      12.695  13.210  83.320  1.00  0.00           C
ATOM   4245  C25 POPER 150      13.625  13.570  82.150  1.00  0.00           C
ATOM   4248  C26 POPER 150      13.875  12.410  81.170  1.00  0.00           C
ATOM   4251  C27 POPER 150      14.645  12.870  79.920  1.00  0.00           C
ATOM   4254  C28 POPER 150      15.055  11.730  78.960  1.00  0.00           C
ATOM   4257  C29 POPER 150      13.875  11.040  78.330  1.00  0.00           C
ATOM   4259 0C21 POPER 150      13.655  10.840  77.010  1.00  0.00           C
ATOM   4261 1C21 POPER 150      14.565  11.190  75.860  1.00  0.00           C
ATOM   4264 2C21 POPER 150      14.385  10.180  74.710  1.00  0.00           C
ATOM   4267 3C21 POPER 150      15.425  10.330  73.590  1.00  0.00           C
ATOM   4270 4C21 POPER 150      15.065   9.560  72.310  1.00  0.00           C
ATOM   4273 5C21 POPER 150      14.715   8.080  72.540  1.00  0.00           C
ATOM   4276 6C21 POPER 150      14.355   7.350  71.230  1.00  0.00           C
ATOM   4279 7C21 POPER 150      13.965   5.880  71.470  1.00  0.00           C
ATOM   4282 8C21 POPER 150      13.495   5.170  70.200  1.00  0.00           C
ATOM   4286  C33 POPER 150      10.375   6.340  84.170  1.00  0.00           C
ATOM   4289  C34 POPER 150       9.475   6.620  82.950  1.00  0.00           C
ATOM   4292  C35 POPER 150       8.515   5.480  82.580  1.00  0.00           C
ATOM   4295  C36 POPER 150       7.735   5.700  81.260  1.00  0.00           C
ATOM   4298  C37 POPER 150       6.535   6.670  81.340  1.00  0.00           C
ATOM   4301  C38 POPER 150       5.905   6.910  79.960  1.00  0.00           C
ATOM   4304  C39 POPER 150       4.625   7.760  79.980  1.00  0.00           C
ATOM   4307 0C31 POPER 150       4.105   8.050  78.560  1.00  0.00           C
ATOM   4310 1C31 POPER 150       2.805   8.860  78.500  1.00  0.00           C
ATOM   4313 2C31 POPER 150       2.436   9.180  77.040  1.00  0.00           C
ATOM   4316 3C31 POPER 150       1.026   9.770  76.830  1.00  0.00           C
ATOM   4319 4C31 POPER 150      -0.084   8.760  77.120  1.00  0.00           C
ATOM   4322 5C31 POPER 150      -1.294   8.920  76.190  1.00  0.00           C
ATOM   4325 6C31 POPER 150      -2.334   7.800  76.350  1.00  0.00           C
ATOM   4329  NH3 POPES 151     114.084  48.650  48.430  1.00  0.00           N
ATOM   4333  C12 POPES 151     114.296  49.870  47.590  1.00  0.00           C
ATOM   4336  C11 POPES 151     113.715  51.080  48.320  1.00  0.00           C
ATOM   4339  P   POPES 151     115.105  53.258  48.020  1.00  0.00           P
ATOM   4340  O13 POPES 151     114.676  54.650  47.820  1.00  0.00           O
ATOM   4341  O14 POPES 151     116.255  52.790  47.210  1.00  0.00           O
ATOM   4342  O11 POPES 151     115.424  52.919  49.530  1.00  0.00           O
ATOM   4343  O12 POPES 151     113.944  52.278  47.600  1.00  0.00           O
ATOM   4344  C1  POPES 151     115.635  53.889  50.550  1.00  0.00           C
ATOM   4347  C2  POPES 151     115.555  53.209  51.940  1.00  0.00           C
ATOM   4349  O21 POPES 151     116.135  54.089  52.930  1.00  0.00           O
ATOM   4350  C21 POPES 151     115.715  53.880  54.170  1.00  0.00           C
ATOM   4351  O22 POPES 151     114.825  53.129  54.500  1.00  0.00           O
ATOM   4352  C22 POPES 151     116.616  54.650  55.150  1.00  0.00           C
ATOM   4355  C3  POPES 151     116.306  51.829  51.940  1.00  0.00           C
ATOM   4358  O31 POPES 151     115.995  51.020  53.090  1.00  0.00           O
ATOM   4359  C31 POPES 151     116.965  50.699  53.910  1.00  0.00           C
ATOM   4360  O32 POPES 151     118.135  51.049  53.820  1.00  0.00           O
ATOM   4361  C32 POPES 151     116.424  49.770  55.000  1.00  0.00           C
ATOM   4364  C23 POPES 151     116.085  54.708  56.610  1.00  0.00           C
ATOM   4367  C24 POPES 151     115.826  56.139  57.110  1.00  0.00           C
ATOM   4370  C25 POPES 151     117.076  56.840  57.660  1.00  0.00           C
ATOM   4373  C26 POPES 151     117.346  56.488  59.140  1.00  0.00           C
ATOM   4376  C27 POPES 151     118.575  57.190  59.730  1.00  0.00           C
ATOM   4379  C28 POPES 151     118.885  56.749  61.180  1.00  0.00           C
ATOM   4382  C29 POPES 151     119.504  55.368  61.240  1.00  0.00           C
ATOM   4384 0C21 POPES 151     120.334  54.920  62.200  1.00  0.00           C
ATOM   4386 1C21 POPES 151     120.775  55.629  63.460  1.00  0.00           C
ATOM   4389 2C21 POPES 151     120.705  54.700  64.690  1.00  0.00           C
ATOM   4392 3C21 POPES 151     121.775  53.589  64.720  1.00  0.00           C
ATOM   4395 4C21 POPES 151     121.735  52.819  66.050  1.00  0.00           C
ATOM   4398 5C21 POPES 151     122.906  51.840  66.240  1.00  0.00           C
ATOM   4401 6C21 POPES 151     122.845  51.150  67.610  1.00  0.00           C
ATOM   4404 7C21 POPES 151     124.125  50.389  67.980  1.00  0.00           C
ATOM   4407 8C21 POPES 151     124.084  49.799  69.390  1.00  0.00           C
ATOM   4411  C33 POPES 151     116.775  50.209  56.450  1.00  0.00           C
ATOM   4414  C34 POPES 151     116.765  49.009  57.410  1.00  0.00           C
ATOM   4417  C35 POPES 151     116.455  49.340  58.880  1.00  0.00           C
ATOM   4420  C36 POPES 151     117.556  50.089  59.650  1.00  0.00           C
ATOM   4423  C37 POPES 151     117.486  49.810  61.170  1.00  0.00           C
ATOM   4426  C38 POPES 151     118.475  50.660  61.990  1.00  0.00           C
ATOM   4429  C39 POPES 151     118.365  50.459  63.510  1.00  0.00           C
ATOM   4432 0C31 POPES 151     118.736  49.040  63.980  1.00  0.00           C
ATOM   4435 1C31 POPES 151     119.566  49.020  65.280  1.00  0.00           C
ATOM   4438 2C31 POPES 151     119.795  47.580  65.770  1.00  0.00           C
ATOM   4441 3C31 POPES 151     120.665  47.470  67.040  1.00  0.00           C
ATOM   4444 4C31 POPES 151     120.035  48.090  68.290  1.00  0.00           C
ATOM   4447 5C31 POPES 151     120.665  47.560  69.580  1.00  0.00           C
ATOM   4450 6C31 POPES 151     120.354  48.419  70.810  1.00  0.00           C
ATOM   4454  NH3 POPET 152      39.546   7.410  89.420  1.00  0.00           N
ATOM   4458  C12 POPET 152      38.345   7.240  90.300  1.00  0.00           C
ATOM   4461  C11 POPET 152      37.256   6.350  89.660  1.00  0.00           C
ATOM   4464  P   POPET 152      34.944   7.380  90.270  1.00  0.00           P
ATOM   4465  O13 POPET 152      33.835   7.220  91.220  1.00  0.00           O
ATOM   4466  O14 POPET 152      35.615   8.700  90.210  1.00  0.00           O
ATOM   4467  O11 POPET 152      34.486   6.980  88.810  1.00  0.00           O
ATOM   4468  O12 POPET 152      36.096   6.290  90.500  1.00  0.00           O
ATOM   4469  C1  POPET 152      33.135   6.710  88.440  1.00  0.00           C
ATOM   4472  C2  POPET 152      33.085   5.600  87.360  1.00  0.00           C
ATOM   4474  O21 POPET 152      32.285   5.980  86.220  1.00  0.00           O
ATOM   4475  C21 POPET 152      30.975   6.030  86.330  1.00  0.00           C
ATOM   4476  O22 POPET 152      30.295   5.830  87.320  1.00  0.00           O
ATOM   4477  C22 POPET 152      30.365   6.450  84.990  1.00  0.00           C
ATOM   4480  C3  POPET 152      32.745   4.180  87.920  1.00  0.00           C
ATOM   4483  O31 POPET 152      32.506   3.240  86.840  1.00  0.00           O
ATOM   4484  C31 POPET 152      33.584   2.681  86.300  1.00  0.00           C
ATOM   4485  O32 POPET 152      34.725   2.781  86.700  1.00  0.00           O
ATOM   4486  C32 POPET 152      33.104   1.861  85.080  1.00  0.00           C
ATOM   4489  C23 POPET 152      30.845   5.680  83.740  1.00  0.00           C
ATOM   4492  C24 POPET 152      29.986   6.030  82.510  1.00  0.00           C
ATOM   4495  C25 POPET 152      29.454   4.810  81.760  1.00  0.00           C
ATOM   4498  C26 POPET 152      28.496   5.210  80.630  1.00  0.00           C
ATOM   4501  C27 POPET 152      27.725   4.040  80.020  1.00  0.00           C
ATOM   4504  C28 POPET 152      26.586   4.530  79.110  1.00  0.00           C
ATOM   4507  C29 POPET 152      25.934   3.400  78.340  1.00  0.00           C
ATOM   4509 0C21 POPET 152      25.725   3.350  77.010  1.00  0.00           C
ATOM   4511 1C21 POPET 152      26.085   4.390  75.980  1.00  0.00           C
ATOM   4514 2C21 POPET 152      24.846   5.090  75.390  1.00  0.00           C
ATOM   4517 3C21 POPET 152      24.124   6.010  76.390  1.00  0.00           C
ATOM   4520 4C21 POPET 152      22.785   6.570  75.870  1.00  0.00           C
ATOM   4523 5C21 POPET 152      22.936   7.600  74.740  1.00  0.00           C
ATOM   4526 6C21 POPET 152      21.565   8.060  74.220  1.00  0.00           C
ATOM   4529 7C21 POPET 152      21.635   9.080  73.080  1.00  0.00           C
ATOM   4532 8C21 POPET 152      20.245   9.460  72.560  1.00  0.00           C
ATOM   4536  C33 POPET 152      34.175   1.051  84.310  1.00  0.00           C
ATOM   4539  C34 POPET 152      33.564   0.041  83.320  1.00  0.00           C
ATOM   4542  C35 POPET 152      33.015   0.641  82.000  1.00  0.00           C
ATOM   4545  C36 POPET 152      34.035   0.621  80.850  1.00  0.00           C
ATOM   4548  C37 POPET 152      33.605   1.371  79.570  1.00  0.00           C
ATOM   4551  C38 POPET 152      32.396   0.751  78.850  1.00  0.00           C
ATOM   4554  C39 POPET 152      32.715  -0.559  78.110  1.00  0.00           C
ATOM   4557 0C31 POPET 152      33.225  -0.339  76.680  1.00  0.00           C
ATOM   4560 1C31 POPET 152      33.596  -1.649  75.980  1.00  0.00           C
ATOM   4563 2C31 POPET 152      34.076  -1.399  74.550  1.00  0.00           C
ATOM   4566 3C31 POPET 152      34.715  -2.619  73.880  1.00  0.00           C
ATOM   4569 4C31 POPET 152      35.334  -2.219  72.540  1.00  0.00           C
ATOM   4572 5C31 POPET 152      36.006  -3.369  71.790  1.00  0.00           C
ATOM   4575 6C31 POPET 152      36.576  -2.879  70.460  1.00  0.00           C
ATOM   4579  NH3 POPEU 153     104.545  11.640  47.640  1.00  0.00           N
ATOM   4583  C12 POPEU 153     105.565  12.590  48.210  1.00  0.00           C
ATOM   4586  C11 POPEU 153     105.795  13.810  47.280  1.00  0.00           C
ATOM   4589  P   POPEU 153     108.225  14.870  47.150  1.00  0.00           P
ATOM   4590  O13 POPEU 153     109.525  14.180  47.160  1.00  0.00           O
ATOM   4591  O14 POPEU 153     108.085  16.090  46.320  1.00  0.00           O
ATOM   4592  O11 POPEU 153     107.854  15.260  48.650  1.00  0.00           O
ATOM   4593  O12 POPEU 153     107.124  13.810  46.780  1.00  0.00           O
ATOM   4594  C1  POPEU 153     108.165  14.390  49.760  1.00  0.00           C
ATOM   4597  C2  POPEU 153     107.605  14.950  51.110  1.00  0.00           C
ATOM   4599  O21 POPEU 153     107.475  13.910  52.120  1.00  0.00           O
ATOM   4600  C21 POPEU 153     107.756  14.350  53.360  1.00  0.00           C
ATOM   4601  O22 POPEU 153     108.505  15.270  53.630  1.00  0.00           O
ATOM   4602  C22 POPEU 153     106.926  13.620  54.420  1.00  0.00           C
ATOM   4605  C3  POPEU 153     106.206  15.610  50.900  1.00  0.00           C
ATOM   4608  O31 POPEU 153     105.705  16.270  52.070  1.00  0.00           O
ATOM   4609  C31 POPEU 153     106.365  17.360  52.410  1.00  0.00           C
ATOM   4610  O32 POPEU 153     107.346  17.830  51.850  1.00  0.00           O
ATOM   4611  C32 POPEU 153     105.805  17.910  53.710  1.00  0.00           C
ATOM   4614  C23 POPEU 153     106.856  14.410  55.760  1.00  0.00           C
ATOM   4617  C24 POPEU 153     105.715  13.930  56.680  1.00  0.00           C
ATOM   4620  C25 POPEU 153     105.436  14.850  57.890  1.00  0.00           C
ATOM   4623  C26 POPEU 153     106.465  14.770  59.030  1.00  0.00           C
ATOM   4626  C27 POPEU 153     106.135  15.740  60.180  1.00  0.00           C
ATOM   4629  C28 POPEU 153     107.176  15.750  61.310  1.00  0.00           C
ATOM   4632  C29 POPEU 153     107.155  14.480  62.130  1.00  0.00           C
ATOM   4634 0C21 POPEU 153     106.555  14.340  63.330  1.00  0.00           C
ATOM   4636 1C21 POPEU 153     105.795  15.440  64.010  1.00  0.00           C
ATOM   4639 2C21 POPEU 153     104.986  14.980  65.230  1.00  0.00           C
ATOM   4642 3C21 POPEU 153     103.755  14.130  64.860  1.00  0.00           C
ATOM   4645 4C21 POPEU 153     102.915  13.740  66.080  1.00  0.00           C
ATOM   4648 5C21 POPEU 153     102.195  14.930  66.720  1.00  0.00           C
ATOM   4651 6C21 POPEU 153     101.444  14.530  67.980  1.00  0.00           C
ATOM   4654 7C21 POPEU 153     100.926  15.730  68.770  1.00  0.00           C
ATOM   4657 8C21 POPEU 153     100.105  15.290  69.970  1.00  0.00           C
ATOM   4661  C33 POPEU 153     105.305  19.360  53.560  1.00  0.00           C
ATOM   4664  C34 POPEU 153     104.755  19.940  54.880  1.00  0.00           C
ATOM   4667  C35 POPEU 153     105.765  20.040  56.030  1.00  0.00           C
ATOM   4670  C36 POPEU 153     105.075  20.250  57.380  1.00  0.00           C
ATOM   4673  C37 POPEU 153     105.965  19.800  58.550  1.00  0.00           C
ATOM   4676  C38 POPEU 153     105.266  19.850  59.910  1.00  0.00           C
ATOM   4679  C39 POPEU 153     105.035  21.280  60.440  1.00  0.00           C
ATOM   4682 0C31 POPEU 153     104.405  21.310  61.840  1.00  0.00           C
ATOM   4685 1C31 POPEU 153     104.496  22.690  62.500  1.00  0.00           C
ATOM   4688 2C31 POPEU 153     105.826  22.900  63.240  1.00  0.00           C
ATOM   4691 3C31 POPEU 153     106.245  24.370  63.410  1.00  0.00           C
ATOM   4694 4C31 POPEU 153     105.385  25.180  64.400  1.00  0.00           C
ATOM   4697 5C31 POPEU 153     105.975  26.569  64.670  1.00  0.00           C
ATOM   4700 6C31 POPEU 153     105.145  27.440  65.620  1.00  0.00           C
ATOM   4704  NH3 POPEV 154     114.396   9.700  93.710  1.00  0.00           N
ATOM   4708  C12 POPEV 154     114.174   8.660  92.660  1.00  0.00           C
ATOM   4711  C11 POPEV 154     113.685   7.370  93.310  1.00  0.00           C
ATOM   4714  P   POPEV 154     115.156   5.380  92.570  1.00  0.00           P
ATOM   4715  O13 POPEV 154     116.365   6.190  92.750  1.00  0.00           O
ATOM   4716  O14 POPEV 154     114.825   4.390  93.620  1.00  0.00           O
ATOM   4717  O11 POPEV 154     115.215   4.660  91.170  1.00  0.00           O
ATOM   4718  O12 POPEV 154     113.885   6.290  92.400  1.00  0.00           O
ATOM   4719  C1  POPEV 154     115.926   5.270  90.070  1.00  0.00           C
ATOM   4722  C2  POPEV 154     114.935   5.680  88.960  1.00  0.00           C
ATOM   4724  O21 POPEV 154     115.646   6.120  87.790  1.00  0.00           O
ATOM   4725  C21 POPEV 154     116.005   5.160  86.930  1.00  0.00           C
ATOM   4726  O22 POPEV 154     117.145   4.910  86.620  1.00  0.00           O
ATOM   4727  C22 POPEV 154     114.776   4.530  86.240  1.00  0.00           C
ATOM   4730  C3  POPEV 154     113.955   6.790  89.400  1.00  0.00           C
ATOM   4733  O31 POPEV 154     113.046   7.130  88.340  1.00  0.00           O
ATOM   4734  C31 POPEV 154     112.085   7.970  88.690  1.00  0.00           C
ATOM   4735  O32 POPEV 154     112.004   8.580  89.750  1.00  0.00           O
ATOM   4736  C32 POPEV 154     111.105   8.040  87.530  1.00  0.00           C
ATOM   4739  C23 POPEV 154     114.104   5.410  85.160  1.00  0.00           C
ATOM   4742  C24 POPEV 154     113.785   4.570  83.920  1.00  0.00           C
ATOM   4745  C25 POPEV 154     112.756   5.180  82.940  1.00  0.00           C
ATOM   4748  C26 POPEV 154     113.186   6.500  82.290  1.00  0.00           C
ATOM   4751  C27 POPEV 154     112.136   6.980  81.270  1.00  0.00           C
ATOM   4754  C28 POPEV 154     112.325   8.420  80.770  1.00  0.00           C
ATOM   4757  C29 POPEV 154     113.475   8.550  79.790  1.00  0.00           C
ATOM   4759 0C21 POPEV 154     113.426   9.120  78.570  1.00  0.00           C
ATOM   4761 1C21 POPEV 154     112.225   9.780  77.930  1.00  0.00           C
ATOM   4764 2C21 POPEV 154     111.365   8.820  77.090  1.00  0.00           C
ATOM   4767 3C21 POPEV 154     112.136   8.100  75.980  1.00  0.00           C
ATOM   4770 4C21 POPEV 154     111.215   7.290  75.050  1.00  0.00           C
ATOM   4773 5C21 POPEV 154     111.975   6.480  73.980  1.00  0.00           C
ATOM   4776 6C21 POPEV 154     112.756   5.280  74.550  1.00  0.00           C
ATOM   4779 7C21 POPEV 154     113.374   4.410  73.450  1.00  0.00           C
ATOM   4782 8C21 POPEV 154     114.156   3.220  74.010  1.00  0.00           C
ATOM   4786  C33 POPEV 154     110.256   9.320  87.570  1.00  0.00           C
ATOM   4789  C34 POPEV 154     109.135   9.280  86.530  1.00  0.00           C
ATOM   4792  C35 POPEV 154     109.624   9.320  85.080  1.00  0.00           C
ATOM   4795  C36 POPEV 154     108.486   9.090  84.080  1.00  0.00           C
ATOM   4798  C37 POPEV 154     108.955   8.310  82.840  1.00  0.00           C
ATOM   4801  C38 POPEV 154     107.814   8.060  81.840  1.00  0.00           C
ATOM   4804  C39 POPEV 154     108.305   7.340  80.580  1.00  0.00           C
ATOM   4807 0C31 POPEV 154     107.346   7.510  79.400  1.00  0.00           C
ATOM   4810 1C31 POPEV 154     107.775   6.710  78.160  1.00  0.00           C
ATOM   4813 2C31 POPEV 154     106.835   6.980  76.980  1.00  0.00           C
ATOM   4816 3C31 POPEV 154     107.055   6.060  75.760  1.00  0.00           C
ATOM   4819 4C31 POPEV 154     106.745   4.580  76.040  1.00  0.00           C
ATOM   4822 5C31 POPEV 154     106.716   3.750  74.750  1.00  0.00           C
ATOM   4825 6C31 POPEV 154     106.465   2.251  74.980  1.00  0.00           C
ATOM   4829  NH3 POPEW 155     113.186 113.130  94.160  1.00  0.00           N
ATOM   4833  C12 POPEW 155     112.896 112.329  95.400  1.00  0.00           C
ATOM   4836  C11 POPEW 155     111.376 112.199  95.640  1.00  0.00           C
ATOM   4839  P   POPEW 155     109.846 111.968  93.530  1.00  0.00           P
ATOM   4840  O13 POPEW 155     109.064 110.930  92.810  1.00  0.00           O
ATOM   4841  O14 POPEW 155     109.006 113.039  94.110  1.00  0.00           O
ATOM   4842  O11 POPEW 155     110.956 112.579  92.570  1.00  0.00           O
ATOM   4843  O12 POPEW 155     110.754 111.348  94.670  1.00  0.00           O
ATOM   4844  C1  POPEW 155     111.564 111.749  91.570  1.00  0.00           C
ATOM   4847  C2  POPEW 155     110.975 111.999  90.160  1.00  0.00           C
ATOM   4849  O21 POPEW 155     111.365 110.939  89.290  1.00  0.00           O
ATOM   4850  C21 POPEW 155     112.626 110.880  88.890  1.00  0.00           C
ATOM   4851  O22 POPEW 155     113.556 111.549  89.290  1.00  0.00           O
ATOM   4852  C22 POPEW 155     112.674 109.848  87.760  1.00  0.00           C
ATOM   4855  C3  POPEW 155     111.295 113.419  89.590  1.00  0.00           C
ATOM   4858  O31 POPEW 155     111.486 113.410  88.160  1.00  0.00           O
ATOM   4859  C31 POPEW 155     110.424 113.489  87.390  1.00  0.00           C
ATOM   4860  O32 POPEW 155     109.326 113.909  87.710  1.00  0.00           O
ATOM   4861  C32 POPEW 155     110.775 112.878  86.040  1.00  0.00           C
ATOM   4864  C23 POPEW 155     114.025 109.128  87.600  1.00  0.00           C
ATOM   4867  C24 POPEW 155     113.846 107.799  86.850  1.00  0.00           C
ATOM   4870  C25 POPEW 155     115.145 107.279  86.230  1.00  0.00           C
ATOM   4873  C26 POPEW 155     115.406 107.920  84.860  1.00  0.00           C
ATOM   4876  C27 POPEW 155     116.724 107.479  84.220  1.00  0.00           C
ATOM   4879  C28 POPEW 155     116.996 108.290  82.940  1.00  0.00           C
ATOM   4882  C29 POPEW 155     118.286 107.920  82.260  1.00  0.00           C
ATOM   4884 0C21 POPEW 155     118.465 107.870  80.930  1.00  0.00           C
ATOM   4886 1C21 POPEW 155     117.435 108.228  79.880  1.00  0.00           C
ATOM   4889 2C21 POPEW 155     118.085 108.669  78.560  1.00  0.00           C
ATOM   4892 3C21 POPEW 155     118.755 107.519  77.790  1.00  0.00           C
ATOM   4895 4C21 POPEW 155     119.436 107.979  76.500  1.00  0.00           C
ATOM   4898 5C21 POPEW 155     120.135 106.838  75.750  1.00  0.00           C
ATOM   4901 6C21 POPEW 155     119.174 105.939  74.950  1.00  0.00           C
ATOM   4904 7C21 POPEW 155     119.925 104.818  74.220  1.00  0.00           C
ATOM   4907 8C21 POPEW 155     119.025 103.969  73.320  1.00  0.00           C
ATOM   4911  C33 POPEW 155     109.876 111.670  85.710  1.00  0.00           C
ATOM   4914  C34 POPEW 155     110.105 111.108  84.300  1.00  0.00           C
ATOM   4917  C35 POPEW 155     109.596 112.040  83.190  1.00  0.00           C
ATOM   4920  C36 POPEW 155     109.736 111.388  81.810  1.00  0.00           C
ATOM   4923  C37 POPEW 155     109.315 112.299  80.640  1.00  0.00           C
ATOM   4926  C38 POPEW 155     110.466 113.169  80.100  1.00  0.00           C
ATOM   4929  C39 POPEW 155     111.255 112.540  78.940  1.00  0.00           C
ATOM   4932 0C31 POPEW 155     111.835 111.150  79.240  1.00  0.00           C
ATOM   4935 1C31 POPEW 155     112.766 110.630  78.140  1.00  0.00           C
ATOM   4938 2C31 POPEW 155     113.275 109.210  78.450  1.00  0.00           C
ATOM   4941 3C31 POPEW 155     114.375 108.729  77.500  1.00  0.00           C
ATOM   4944 4C31 POPEW 155     113.906 108.559  76.050  1.00  0.00           C
ATOM   4947 5C31 POPEW 155     115.045 108.100  75.130  1.00  0.00           C
ATOM   4950 6C31 POPEW 155     114.615 107.960  73.660  1.00  0.00           C
ATOM   4954  NH3 POPEX 156      78.245  52.450  93.110  1.00  0.00           N
ATOM   4958  C12 POPEX 156      78.084  53.760  93.820  1.00  0.00           C
ATOM   4961  C11 POPEX 156      76.646  54.130  94.230  1.00  0.00           C
ATOM   4964  P   POPEX 156      77.456  56.278  95.470  1.00  0.00           P
ATOM   4965  O13 POPEX 156      76.685  57.330  96.170  1.00  0.00           O
ATOM   4966  O14 POPEX 156      78.826  55.970  95.940  1.00  0.00           O
ATOM   4967  O11 POPEX 156      77.605  56.630  93.940  1.00  0.00           O
ATOM   4968  O12 POPEX 156      76.624  54.909  95.430  1.00  0.00           O
ATOM   4969  C1  POPEX 156      77.865  57.919  93.420  1.00  0.00           C
ATOM   4972  C2  POPEX 156      76.736  58.300  92.430  1.00  0.00           C
ATOM   4974  O21 POPEX 156      77.025  57.770  91.120  1.00  0.00           O
ATOM   4975  C21 POPEX 156      77.014  58.470  90.010  1.00  0.00           C
ATOM   4976  O22 POPEX 156      76.985  59.680  89.890  1.00  0.00           O
ATOM   4977  C22 POPEX 156      77.076  57.499  88.830  1.00  0.00           C
ATOM   4980  C3  POPEX 156      76.315  59.790  92.530  1.00  0.00           C
ATOM   4983  O31 POPEX 156      75.096  59.958  91.780  1.00  0.00           O
ATOM   4984  C31 POPEX 156      74.794  61.208  91.530  1.00  0.00           C
ATOM   4985  O32 POPEX 156      75.155  62.180  92.190  1.00  0.00           O
ATOM   4986  C32 POPEX 156      73.905  61.278  90.290  1.00  0.00           C
ATOM   4989  C23 POPEX 156      76.694  58.199  87.520  1.00  0.00           C
ATOM   4992  C24 POPEX 156      75.184  58.400  87.310  1.00  0.00           C
ATOM   4995  C25 POPEX 156      74.864  59.368  86.170  1.00  0.00           C
ATOM   4998  C26 POPEX 156      75.615  59.069  84.860  1.00  0.00           C
ATOM   5001  C27 POPEX 156      75.315  60.049  83.720  1.00  0.00           C
ATOM   5004  C28 POPEX 156      75.865  59.590  82.340  1.00  0.00           C
ATOM   5007  C29 POPEX 156      77.305  59.130  82.380  1.00  0.00           C
ATOM   5009 0C21 POPEX 156      78.365  59.630  81.720  1.00  0.00           C
ATOM   5011 1C21 POPEX 156      78.415  60.840  80.810  1.00  0.00           C
ATOM   5014 2C21 POPEX 156      79.565  61.739  81.280  1.00  0.00           C
ATOM   5017 3C21 POPEX 156      79.805  62.989  80.420  1.00  0.00           C
ATOM   5020 4C21 POPEX 156      80.705  62.738  79.200  1.00  0.00           C
ATOM   5023 5C21 POPEX 156      81.505  63.979  78.800  1.00  0.00           C
ATOM   5026 6C21 POPEX 156      82.425  63.749  77.590  1.00  0.00           C
ATOM   5029 7C21 POPEX 156      83.526  64.819  77.490  1.00  0.00           C
ATOM   5032 8C21 POPEX 156      84.475  64.639  76.310  1.00  0.00           C
ATOM   5036  C33 POPEX 156      73.846  62.680  89.640  1.00  0.00           C
ATOM   5039  C34 POPEX 156      73.465  62.639  88.150  1.00  0.00           C
ATOM   5042  C35 POPEX 156      72.014  63.049  87.810  1.00  0.00           C
ATOM   5045  C36 POPEX 156      70.936  62.139  88.400  1.00  0.00           C
ATOM   5048  C37 POPEX 156      69.514  62.458  87.900  1.00  0.00           C
ATOM   5051  C38 POPEX 156      68.835  63.639  88.620  1.00  0.00           C
ATOM   5054  C39 POPEX 156      67.315  63.450  88.820  1.00  0.00           C
ATOM   5057 0C31 POPEX 156      66.444  63.720  87.570  1.00  0.00           C
ATOM   5060 1C31 POPEX 156      65.065  63.030  87.650  1.00  0.00           C
ATOM   5063 2C31 POPEX 156      63.994  63.659  86.730  1.00  0.00           C
ATOM   5066 3C31 POPEX 156      62.765  62.770  86.530  1.00  0.00           C
ATOM   5069 4C31 POPEX 156      61.745  63.370  85.550  1.00  0.00           C
ATOM   5072 5C31 POPEX 156      60.465  62.528  85.370  1.00  0.00           C
ATOM   5075 6C31 POPEX 156      60.694  61.180  84.690  1.00  0.00           C
ATOM   5079  NH3 POPEY 157      95.945  69.590  52.220  1.00  0.00           N
ATOM   5083  C12 POPEY 157      94.755  69.090  51.440  1.00  0.00           C
ATOM   5086  C11 POPEY 157      95.025  67.810  50.640  1.00  0.00           C
ATOM   5089  P   POPEY 157      92.556  66.999  50.370  1.00  0.00           P
ATOM   5090  O13 POPEY 157      91.844  68.099  51.030  1.00  0.00           O
ATOM   5091  O14 POPEY 157      91.786  66.200  49.380  1.00  0.00           O
ATOM   5092  O11 POPEY 157      93.135  66.100  51.500  1.00  0.00           O
ATOM   5093  O12 POPEY 157      93.915  67.549  49.760  1.00  0.00           O
ATOM   5094  C1  POPEY 157      93.036  64.689  51.460  1.00  0.00           C
ATOM   5097  C2  POPEY 157      92.805  64.270  52.910  1.00  0.00           C
ATOM   5099  O21 POPEY 157      92.814  62.849  53.110  1.00  0.00           O
ATOM   5100  C21 POPEY 157      93.976  62.260  52.930  1.00  0.00           C
ATOM   5101  O22 POPEY 157      94.975  62.720  52.410  1.00  0.00           O
ATOM   5102  C22 POPEY 157      93.944  60.880  53.560  1.00  0.00           C
ATOM   5105  C3  POPEY 157      91.486  64.880  53.470  1.00  0.00           C
ATOM   5108  O31 POPEY 157      91.535  64.979  54.910  1.00  0.00           O
ATOM   5109  C31 POPEY 157      91.056  63.939  55.570  1.00  0.00           C
ATOM   5110  O32 POPEY 157      90.536  62.950  55.090  1.00  0.00           O
ATOM   5111  C32 POPEY 157      91.295  64.169  57.060  1.00  0.00           C
ATOM   5114  C23 POPEY 157      95.385  60.439  53.910  1.00  0.00           C
ATOM   5117  C24 POPEY 157      95.485  59.569  55.170  1.00  0.00           C
ATOM   5120  C25 POPEY 157      94.525  58.389  55.190  1.00  0.00           C
ATOM   5123  C26 POPEY 157      94.636  57.440  53.990  1.00  0.00           C
ATOM   5126  C27 POPEY 157      93.655  56.270  54.100  1.00  0.00           C
ATOM   5129  C28 POPEY 157      94.174  55.220  55.090  1.00  0.00           C
ATOM   5132  C29 POPEY 157      93.076  54.360  55.650  1.00  0.00           C
ATOM   5134 0C21 POPEY 157      93.265  53.180  56.240  1.00  0.00           C
ATOM   5136 1C21 POPEY 157      94.605  52.520  56.410  1.00  0.00           C
ATOM   5139 2C21 POPEY 157      95.165  52.709  57.830  1.00  0.00           C
ATOM   5142 3C21 POPEY 157      96.495  51.969  58.000  1.00  0.00           C
ATOM   5145 4C21 POPEY 157      96.945  51.930  59.460  1.00  0.00           C
ATOM   5148 5C21 POPEY 157      98.135  50.990  59.670  1.00  0.00           C
ATOM   5151 6C21 POPEY 157      98.635  51.040  61.110  1.00  0.00           C
ATOM   5154 7C21 POPEY 157      99.475  49.819  61.490  1.00  0.00           C
ATOM   5157 8C21 POPEY 157     100.226  50.010  62.810  1.00  0.00           C
ATOM   5161  C33 POPEY 157      91.115  62.880  57.880  1.00  0.00           C
ATOM   5164  C34 POPEY 157      91.635  63.020  59.310  1.00  0.00           C
ATOM   5167  C35 POPEY 157      90.786  63.900  60.220  1.00  0.00           C
ATOM   5170  C36 POPEY 157      91.546  64.169  61.530  1.00  0.00           C
ATOM   5173  C37 POPEY 157      90.665  64.169  62.770  1.00  0.00           C
ATOM   5176  C38 POPEY 157      91.525  64.099  64.040  1.00  0.00           C
ATOM   5179  C39 POPEY 157      90.705  63.778  65.300  1.00  0.00           C
ATOM   5182 0C31 POPEY 157      90.186  62.339  65.310  1.00  0.00           C
ATOM   5185 1C31 POPEY 157      89.174  62.069  66.420  1.00  0.00           C
ATOM   5188 2C31 POPEY 157      88.036  61.159  65.920  1.00  0.00           C
ATOM   5191 3C31 POPEY 157      87.055  60.758  67.030  1.00  0.00           C
ATOM   5194 4C31 POPEY 157      86.355  61.959  67.690  1.00  0.00           C
ATOM   5197 5C31 POPEY 157      85.126  61.560  68.510  1.00  0.00           C
ATOM   5200 6C31 POPEY 157      84.496  62.720  69.270  1.00  0.00           C
ATOM   5204  NH3 POPEZ 158      43.295  57.770  47.420  1.00  0.00           N
ATOM   5208  C12 POPEZ 158      42.115  58.720  47.290  1.00  0.00           C
ATOM   5211  C11 POPEZ 158      40.875  58.100  46.610  1.00  0.00           C
ATOM   5214  P   POPEZ 158      38.315  58.700  46.500  1.00  0.00           P
ATOM   5215  O13 POPEZ 158      37.474  59.920  46.380  1.00  0.00           O
ATOM   5216  O14 POPEZ 158      38.104  57.589  45.550  1.00  0.00           O
ATOM   5217  O11 POPEZ 158      38.194  58.149  47.970  1.00  0.00           O
ATOM   5218  O12 POPEZ 158      39.855  59.089  46.460  1.00  0.00           O
ATOM   5219  C1  POPEZ 158      37.046  58.328  48.790  1.00  0.00           C
ATOM   5222  C2  POPEZ 158      37.455  58.069  50.260  1.00  0.00           C
ATOM   5224  O21 POPEZ 158      36.366  57.580  51.080  1.00  0.00           O
ATOM   5225  C21 POPEZ 158      35.334  58.410  51.250  1.00  0.00           C
ATOM   5226  O22 POPEZ 158      35.285  59.569  50.880  1.00  0.00           O
ATOM   5227  C22 POPEZ 158      34.195  57.700  52.000  1.00  0.00           C
ATOM   5230  C3  POPEZ 158      38.255  59.259  50.880  1.00  0.00           C
ATOM   5233  O31 POPEZ 158      39.245  58.790  51.820  1.00  0.00           O
ATOM   5234  C31 POPEZ 158      39.026  58.950  53.100  1.00  0.00           C
ATOM   5235  O32 POPEZ 158      38.056  59.508  53.600  1.00  0.00           O
ATOM   5236  C32 POPEZ 158      40.215  58.389  53.900  1.00  0.00           C
ATOM   5239  C23 POPEZ 158      33.424  58.729  52.860  1.00  0.00           C
ATOM   5242  C24 POPEZ 158      32.535  58.180  53.970  1.00  0.00           C
ATOM   5245  C25 POPEZ 158      32.205  59.290  54.980  1.00  0.00           C
ATOM   5248  C26 POPEZ 158      31.424  58.810  56.210  1.00  0.00           C
ATOM   5251  C27 POPEZ 158      29.995  59.368  56.260  1.00  0.00           C
ATOM   5254  C28 POPEZ 158      29.075  58.560  57.200  1.00  0.00           C
ATOM   5257  C29 POPEZ 158      29.475  58.670  58.650  1.00  0.00           C
ATOM   5259 0C21 POPEZ 158      28.624  58.778  59.690  1.00  0.00           C
ATOM   5261 1C21 POPEZ 158      27.114  58.749  59.590  1.00  0.00           C
ATOM   5264 2C21 POPEZ 158      26.475  58.020  60.780  1.00  0.00           C
ATOM   5267 3C21 POPEZ 158      26.556  58.790  62.110  1.00  0.00           C
ATOM   5270 4C21 POPEZ 158      25.896  58.009  63.250  1.00  0.00           C
ATOM   5273 5C21 POPEZ 158      25.975  58.708  64.610  1.00  0.00           C
ATOM   5276 6C21 POPEZ 158      25.355  57.839  65.710  1.00  0.00           C
ATOM   5279 7C21 POPEZ 158      25.704  58.279  67.140  1.00  0.00           C
ATOM   5282 8C21 POPEZ 158      25.236  59.700  67.490  1.00  0.00           C
ATOM   5286  C33 POPEZ 158      40.515  59.180  55.200  1.00  0.00           C
ATOM   5289  C34 POPEZ 158      41.904  58.860  55.780  1.00  0.00           C
ATOM   5292  C35 POPEZ 158      41.925  57.759  56.850  1.00  0.00           C
ATOM   5295  C36 POPEZ 158      41.725  58.270  58.280  1.00  0.00           C
ATOM   5298  C37 POPEZ 158      41.896  57.169  59.340  1.00  0.00           C
ATOM   5301  C38 POPEZ 158      41.655  57.659  60.780  1.00  0.00           C
ATOM   5304  C39 POPEZ 158      41.795  56.569  61.850  1.00  0.00           C
ATOM   5307 0C31 POPEZ 158      40.925  55.330  61.590  1.00  0.00           C
ATOM   5310 1C31 POPEZ 158      41.035  54.280  62.700  1.00  0.00           C
ATOM   5313 2C31 POPEZ 158      40.355  52.950  62.310  1.00  0.00           C
ATOM   5316 3C31 POPEZ 158      40.405  51.899  63.420  1.00  0.00           C
ATOM   5319 4C31 POPEZ 158      41.806  51.330  63.670  1.00  0.00           C
ATOM   5322 5C31 POPEZ 158      41.936  50.569  64.990  1.00  0.00           C
ATOM   5325 6C31 POPEZ 158      43.396  50.229  65.320  1.00  0.00           C
ATOM   5329  NH3 POPEa 159     120.396  68.259  93.490  1.00  0.00           N
ATOM   5333  C12 POPEa 159     121.856  68.379  93.170  1.00  0.00           C
ATOM   5336  C11 POPEa 159     122.665  67.189  93.670  1.00  0.00           C
ATOM   5339  P   POPEa 159     124.975  66.359  92.610  1.00  0.00           P
ATOM   5340  O13 POPEa 159     126.395  66.739  92.880  1.00  0.00           O
ATOM   5341  O14 POPEa 159     124.605  64.969  92.950  1.00  0.00           O
ATOM   5342  O11 POPEa 159     124.695  66.590  91.090  1.00  0.00           O
ATOM   5343  O12 POPEa 159     124.016  67.389  93.320  1.00  0.00           O
ATOM   5344  C1  POPEa 159     123.445  66.419  90.410  1.00  0.00           C
ATOM   5347  C2  POPEa 159     123.374  67.379  89.200  1.00  0.00           C
ATOM   5349  O21 POPEa 159     122.505  66.790  88.210  1.00  0.00           O
ATOM   5350  C21 POPEa 159     122.076  67.630  87.280  1.00  0.00           C
ATOM   5351  O22 POPEa 159     122.105  68.849  87.330  1.00  0.00           O
ATOM   5352  C22 POPEa 159     121.584  66.809  86.080  1.00  0.00           C
ATOM   5355  C3  POPEa 159     124.806  67.580  88.630  1.00  0.00           C
ATOM   5358  O31 POPEa 159     124.825  68.318  87.400  1.00  0.00           O
ATOM   5359  C31 POPEa 159     125.156  69.599  87.450  1.00  0.00           C
ATOM   5360  O32 POPEa 159     125.436  70.249  88.450  1.00  0.00           O
ATOM   5361  C32 POPEa 159     125.205  70.109  86.020  1.00  0.00           C
ATOM   5364  C23 POPEa 159     121.455  67.609  84.760  1.00  0.00           C
ATOM   5367  C24 POPEa 159     121.424  66.660  83.550  1.00  0.00           C
ATOM   5370  C25 POPEa 159     121.075  67.299  82.200  1.00  0.00           C
ATOM   5373  C26 POPEa 159     121.325  66.279  81.070  1.00  0.00           C
ATOM   5376  C27 POPEa 159     120.826  66.689  79.680  1.00  0.00           C
ATOM   5379  C28 POPEa 159     121.236  65.640  78.630  1.00  0.00           C
ATOM   5382  C29 POPEa 159     120.366  65.610  77.410  1.00  0.00           C
ATOM   5384 0C21 POPEa 159     119.855  64.499  76.850  1.00  0.00           C
ATOM   5386 1C21 POPEa 159     120.126  63.090  77.310  1.00  0.00           C
ATOM   5389 2C21 POPEa 159     119.835  62.029  76.250  1.00  0.00           C
ATOM   5392 3C21 POPEa 159     120.594  62.229  74.930  1.00  0.00           C
ATOM   5395 4C21 POPEa 159     120.546  60.999  74.010  1.00  0.00           C
ATOM   5398 5C21 POPEa 159     119.125  60.520  73.730  1.00  0.00           C
ATOM   5401 6C21 POPEa 159     119.064  59.499  72.590  1.00  0.00           C
ATOM   5404 7C21 POPEa 159     117.686  58.839  72.430  1.00  0.00           C
ATOM   5407 8C21 POPEa 159     117.505  58.090  71.110  1.00  0.00           C
ATOM   5411  C33 POPEa 159     126.385  69.489  85.240  1.00  0.00           C
ATOM   5414  C34 POPEa 159     126.306  69.729  83.730  1.00  0.00           C
ATOM   5417  C35 POPEa 159     125.935  68.458  82.940  1.00  0.00           C
ATOM   5420  C36 POPEa 159     125.926  68.670  81.420  1.00  0.00           C
ATOM   5423  C37 POPEa 159     124.536  69.020  80.870  1.00  0.00           C
ATOM   5426  C38 POPEa 159     124.484  69.209  79.350  1.00  0.00           C
ATOM   5429  C39 POPEa 159     124.736  67.919  78.550  1.00  0.00           C
ATOM   5432 0C31 POPEa 159     124.576  68.099  77.030  1.00  0.00           C
ATOM   5435 1C31 POPEa 159     124.956  66.829  76.250  1.00  0.00           C
ATOM   5438 2C31 POPEa 159     124.916  66.999  74.720  1.00  0.00           C
ATOM   5441 3C31 POPEa 159     123.745  66.279  74.030  1.00  0.00           C
ATOM   5444 4C31 POPEa 159     122.365  66.899  74.290  1.00  0.00           C
ATOM   5447 5C31 POPEa 159     121.266  66.229  73.450  1.00  0.00           C
ATOM   5450 6C31 POPEa 159     119.876  66.849  73.630  1.00  0.00           C
ATOM   5454  NH3 POPEb 160      51.265  86.518  90.250  1.00  0.00           N
ATOM   5458  C12 POPEb 160      52.736  86.369  90.530  1.00  0.00           C
ATOM   5461  C11 POPEb 160      53.056  85.700  91.890  1.00  0.00           C
ATOM   5464  P   POPEb 160      54.794  87.400  92.910  1.00  0.00           P
ATOM   5465  O13 POPEb 160      54.605  88.848  92.690  1.00  0.00           O
ATOM   5466  O14 POPEb 160      55.535  87.040  94.140  1.00  0.00           O
ATOM   5467  O11 POPEb 160      55.525  86.768  91.670  1.00  0.00           O
ATOM   5468  O12 POPEb 160      53.396  86.658  92.910  1.00  0.00           O
ATOM   5469  C1  POPEb 160      56.826  87.208  91.260  1.00  0.00           C
ATOM   5472  C2  POPEb 160      57.276  86.449  89.990  1.00  0.00           C
ATOM   5474  O21 POPEb 160      58.284  87.199  89.280  1.00  0.00           O
ATOM   5475  C21 POPEb 160      59.514  86.990  89.750  1.00  0.00           C
ATOM   5476  O22 POPEb 160      59.785  86.290  90.710  1.00  0.00           O
ATOM   5477  C22 POPEb 160      60.556  87.598  88.820  1.00  0.00           C
ATOM   5480  C3  POPEb 160      56.055  86.248  89.060  1.00  0.00           C
ATOM   5483  O31 POPEb 160      56.406  85.679  87.780  1.00  0.00           O
ATOM   5484  C31 POPEb 160      55.475  85.889  86.850  1.00  0.00           C
ATOM   5485  O32 POPEb 160      54.425  86.488  87.030  1.00  0.00           O
ATOM   5486  C32 POPEb 160      56.005  85.350  85.510  1.00  0.00           C
ATOM   5489  C23 POPEb 160      60.026  87.749  87.380  1.00  0.00           C
ATOM   5492  C24 POPEb 160      61.114  87.938  86.330  1.00  0.00           C
ATOM   5495  C25 POPEb 160      60.486  88.240  84.970  1.00  0.00           C
ATOM   5498  C26 POPEb 160      61.255  87.668  83.780  1.00  0.00           C
ATOM   5501  C27 POPEb 160      60.584  88.078  82.460  1.00  0.00           C
ATOM   5504  C28 POPEb 160      61.406  87.759  81.210  1.00  0.00           C
ATOM   5507  C29 POPEb 160      61.434  86.299  80.830  1.00  0.00           C
ATOM   5509 0C21 POPEb 160      61.704  85.840  79.600  1.00  0.00           C
ATOM   5511 1C21 POPEb 160      62.076  86.688  78.410  1.00  0.00           C
ATOM   5514 2C21 POPEb 160      60.956  86.798  77.360  1.00  0.00           C
ATOM   5517 3C21 POPEb 160      60.694  85.479  76.610  1.00  0.00           C
ATOM   5520 4C21 POPEb 160      59.846  85.688  75.350  1.00  0.00           C
ATOM   5523 5C21 POPEb 160      59.685  84.419  74.490  1.00  0.00           C
ATOM   5526 6C21 POPEb 160      60.995  83.969  73.830  1.00  0.00           C
ATOM   5529 7C21 POPEb 160      60.834  82.738  72.940  1.00  0.00           C
ATOM   5532 8C21 POPEb 160      62.165  82.220  72.380  1.00  0.00           C
ATOM   5536  C33 POPEb 160      54.994  85.399  84.340  1.00  0.00           C
ATOM   5539  C34 POPEb 160      55.616  85.898  83.020  1.00  0.00           C
ATOM   5542  C35 POPEb 160      56.655  84.928  82.460  1.00  0.00           C
ATOM   5545  C36 POPEb 160      56.875  85.049  80.940  1.00  0.00           C
ATOM   5548  C37 POPEb 160      56.655  83.689  80.260  1.00  0.00           C
ATOM   5551  C38 POPEb 160      56.936  83.669  78.740  1.00  0.00           C
ATOM   5554  C39 POPEb 160      55.974  84.559  77.940  1.00  0.00           C
ATOM   5557 0C31 POPEb 160      56.174  84.450  76.420  1.00  0.00           C
ATOM   5560 1C31 POPEb 160      55.625  83.139  75.810  1.00  0.00           C
ATOM   5563 2C31 POPEb 160      55.714  83.118  74.280  1.00  0.00           C
ATOM   5566 3C31 POPEb 160      55.056  81.879  73.670  1.00  0.00           C
ATOM   5569 4C31 POPEb 160      55.044  81.870  72.140  1.00  0.00           C
ATOM   5572 5C31 POPEb 160      54.326  80.629  71.580  1.00  0.00           C
ATOM   5575 6C31 POPEb 160      54.295  80.559  70.050  1.00  0.00           C
ATOM   5579  NH3 POPEc 161      -0.234 118.859  52.270  1.00  0.00           N
ATOM   5583  C12 POPEc 161       0.746 117.738  52.520  1.00  0.00           C
ATOM   5586  C11 POPEc 161       0.686 116.649  51.420  1.00  0.00           C
ATOM   5589  P   POPEc 161       3.195 115.889  51.660  1.00  0.00           P
ATOM   5590  O13 POPEc 161       4.015 114.729  51.210  1.00  0.00           O
ATOM   5591  O14 POPEc 161       3.415 117.130  50.900  1.00  0.00           O
ATOM   5592  O11 POPEc 161       3.425 116.178  53.200  1.00  0.00           O
ATOM   5593  O12 POPEc 161       1.646 115.588  51.620  1.00  0.00           O
ATOM   5594  C1  POPEc 161       4.725 115.858  53.730  1.00  0.00           C
ATOM   5597  C2  POPEc 161       4.735 115.979  55.270  1.00  0.00           C
ATOM   5599  O21 POPEc 161       6.045 115.758  55.820  1.00  0.00           O
ATOM   5600  C21 POPEc 161       6.645 114.590  55.710  1.00  0.00           C
ATOM   5601  O22 POPEc 161       6.315 113.650  55.010  1.00  0.00           O
ATOM   5602  C22 POPEc 161       7.815 114.568  56.700  1.00  0.00           C
ATOM   5605  C3  POPEc 161       3.645 115.119  55.970  1.00  0.00           C
ATOM   5608  O31 POPEc 161       3.405 115.560  57.340  1.00  0.00           O
ATOM   5609  C31 POPEc 161       2.456 114.829  57.930  1.00  0.00           C
ATOM   5610  O32 POPEc 161       1.966 113.818  57.460  1.00  0.00           O
ATOM   5611  C32 POPEc 161       2.056 115.438  59.270  1.00  0.00           C
ATOM   5614  C23 POPEc 161       7.795 113.328  57.610  1.00  0.00           C
ATOM   5617  C24 POPEc 161       8.845 113.439  58.730  1.00  0.00           C
ATOM   5620  C25 POPEc 161       8.695 112.369  59.820  1.00  0.00           C
ATOM   5623  C26 POPEc 161       7.585 112.668  60.840  1.00  0.00           C
ATOM   5626  C27 POPEc 161       7.945 113.748  61.870  1.00  0.00           C
ATOM   5629  C28 POPEc 161       6.805 113.988  62.880  1.00  0.00           C
ATOM   5632  C29 POPEc 161       7.155 115.019  63.930  1.00  0.00           C
ATOM   5634 0C21 POPEc 161       7.165 114.829  65.260  1.00  0.00           C
ATOM   5636 1C21 POPEc 161       6.895 113.529  65.960  1.00  0.00           C
ATOM   5639 2C21 POPEc 161       7.535 113.430  67.360  1.00  0.00           C
ATOM   5642 3C21 POPEc 161       6.555 113.719  68.510  1.00  0.00           C
ATOM   5645 4C21 POPEc 161       7.225 113.538  69.880  1.00  0.00           C
ATOM   5648 5C21 POPEc 161       6.265 113.078  70.990  1.00  0.00           C
ATOM   5651 6C21 POPEc 161       5.105 114.039  71.240  1.00  0.00           C
ATOM   5654 7C21 POPEc 161       4.315 113.678  72.510  1.00  0.00           C
ATOM   5657 8C21 POPEc 161       3.245 114.708  72.880  1.00  0.00           C
ATOM   5661  C33 POPEc 161       2.266 114.450  60.440  1.00  0.00           C
ATOM   5664  C34 POPEc 161       1.396 114.799  61.660  1.00  0.00           C
ATOM   5667  C35 POPEc 161      -0.054 114.319  61.500  1.00  0.00           C
ATOM   5670  C36 POPEc 161      -0.264 112.850  61.900  1.00  0.00           C
ATOM   5673  C37 POPEc 161      -1.464 112.248  61.170  1.00  0.00           C
ATOM   5676  C38 POPEc 161      -1.894 110.870  61.690  1.00  0.00           C
ATOM   5679  C39 POPEc 161      -2.504 110.930  63.100  1.00  0.00           C
ATOM   5682 0C31 POPEc 161      -3.604 109.879  63.300  1.00  0.00           C
ATOM   5685 1C31 POPEc 161      -4.094 109.799  64.760  1.00  0.00           C
ATOM   5688 2C31 POPEc 161      -5.304 108.869  64.920  1.00  0.00           C
ATOM   5691 3C31 POPEc 161      -5.324 108.078  66.240  1.00  0.00           C
ATOM   5694 4C31 POPEc 161      -4.184 107.059  66.320  1.00  0.00           C
ATOM   5697 5C31 POPEc 161      -4.404 106.010  67.420  1.00  0.00           C
ATOM   5700 6C31 POPEc 161      -3.334 104.910  67.460  1.00  0.00           C
ATOM   5704  NH3 POPEd 162      28.264  34.310  42.320  1.00  0.00           N
ATOM   5708  C12 POPEd 162      27.406  33.100  42.510  1.00  0.00           C
ATOM   5711  C11 POPEd 162      27.576  32.540  43.920  1.00  0.00           C
ATOM   5714  P   POPEd 162      27.125  29.919  43.970  1.00  0.00           P
ATOM   5715  O13 POPEd 162      27.075  29.580  42.530  1.00  0.00           O
ATOM   5716  O14 POPEd 162      28.355  29.540  44.690  1.00  0.00           O
ATOM   5717  O11 POPEd 162      25.905  29.220  44.690  1.00  0.00           O
ATOM   5718  O12 POPEd 162      26.726  31.430  44.140  1.00  0.00           O
ATOM   5719  C1  POPEd 162      25.204  29.860  45.780  1.00  0.00           C
ATOM   5722  C2  POPEd 162      25.174  28.980  47.050  1.00  0.00           C
ATOM   5724  O21 POPEd 162      25.104  29.850  48.200  1.00  0.00           O
ATOM   5725  C21 POPEd 162      24.335  29.470  49.210  1.00  0.00           C
ATOM   5726  O22 POPEd 162      23.545  28.540  49.210  1.00  0.00           O
ATOM   5727  C22 POPEd 162      24.614  30.419  50.380  1.00  0.00           C
ATOM   5730  C3  POPEd 162      26.486  28.139  47.120  1.00  0.00           C
ATOM   5733  O31 POPEd 162      26.686  27.530  48.400  1.00  0.00           O
ATOM   5734  C31 POPEd 162      27.845  26.899  48.510  1.00  0.00           C
ATOM   5735  O32 POPEd 162      28.635  26.700  47.600  1.00  0.00           O
ATOM   5736  C32 POPEd 162      28.066  26.499  49.970  1.00  0.00           C
ATOM   5739  C23 POPEd 162      23.545  30.440  51.480  1.00  0.00           C
ATOM   5742  C24 POPEd 162      23.685  31.650  52.430  1.00  0.00           C
ATOM   5745  C25 POPEd 162      24.976  31.669  53.250  1.00  0.00           C
ATOM   5748  C26 POPEd 162      24.865  32.489  54.540  1.00  0.00           C
ATOM   5751  C27 POPEd 162      26.156  32.380  55.370  1.00  0.00           C
ATOM   5754  C28 POPEd 162      26.115  33.180  56.680  1.00  0.00           C
ATOM   5757  C29 POPEd 162      27.416  32.990  57.420  1.00  0.00           C
ATOM   5759 0C21 POPEd 162      27.565  32.839  58.750  1.00  0.00           C
ATOM   5761 1C21 POPEd 162      26.505  32.880  59.810  1.00  0.00           C
ATOM   5764 2C21 POPEd 162      26.245  31.510  60.450  1.00  0.00           C
ATOM   5767 3C21 POPEd 162      25.585  31.630  61.820  1.00  0.00           C
ATOM   5770 4C21 POPEd 162      25.445  30.290  62.550  1.00  0.00           C
ATOM   5773 5C21 POPEd 162      24.885  30.460  63.970  1.00  0.00           C
ATOM   5776 6C21 POPEd 162      24.955  29.159  64.800  1.00  0.00           C
ATOM   5779 7C21 POPEd 162      24.425  29.350  66.220  1.00  0.00           C
ATOM   5782 8C21 POPEd 162      24.544  28.090  67.080  1.00  0.00           C
ATOM   5786  C33 POPEd 162      26.865  26.810  50.880  1.00  0.00           C
ATOM   5789  C34 POPEd 162      27.184  26.729  52.370  1.00  0.00           C
ATOM   5792  C35 POPEd 162      25.985  27.159  53.220  1.00  0.00           C
ATOM   5795  C36 POPEd 162      26.354  27.319  54.700  1.00  0.00           C
ATOM   5798  C37 POPEd 162      25.204  27.860  55.550  1.00  0.00           C
ATOM   5801  C38 POPEd 162      25.615  28.400  56.930  1.00  0.00           C
ATOM   5804  C39 POPEd 162      26.005  27.340  57.980  1.00  0.00           C
ATOM   5807 0C31 POPEd 162      27.374  26.680  57.740  1.00  0.00           C
ATOM   5810 1C31 POPEd 162      27.964  26.010  58.980  1.00  0.00           C
ATOM   5813 2C31 POPEd 162      29.345  25.409  58.710  1.00  0.00           C
ATOM   5816 3C31 POPEd 162      29.835  24.410  59.770  1.00  0.00           C
ATOM   5819 4C31 POPEd 162      30.025  25.000  61.180  1.00  0.00           C
ATOM   5822 5C31 POPEd 162      28.785  24.910  62.070  1.00  0.00           C
ATOM   5825 6C31 POPEd 162      28.986  25.560  63.440  1.00  0.00           C
ATOM   5829  NH3 POPEe 163      94.825 117.780  51.580  1.00  0.00           N
ATOM   5833  C12 POPEe 163      95.266 117.260  50.240  1.00  0.00           C
ATOM   5836  C11 POPEe 163      96.796 117.139  50.130  1.00  0.00           C
ATOM   5839  P   POPEe 163      97.906 119.490  49.790  1.00  0.00           P
ATOM   5840  O13 POPEe 163      98.575 119.009  48.570  1.00  0.00           O
ATOM   5841  O14 POPEe 163      96.756 120.399  49.590  1.00  0.00           O
ATOM   5842  O11 POPEe 163      98.976 120.280  50.640  1.00  0.00           O
ATOM   5843  O12 POPEe 163      97.475 118.258  50.690  1.00  0.00           O
ATOM   5844  C1  POPEe 163     100.156 119.689  51.160  1.00  0.00           C
ATOM   5847  C2  POPEe 163      99.905 118.999  52.520  1.00  0.00           C
ATOM   5849  O21 POPEe 163      99.445 119.939  53.520  1.00  0.00           O
ATOM   5850  C21 POPEe 163      98.225 119.729  54.000  1.00  0.00           C
ATOM   5851  O22 POPEe 163      97.376 119.009  53.520  1.00  0.00           O
ATOM   5852  C22 POPEe 163      98.065 120.469  55.330  1.00  0.00           C
ATOM   5855  C3  POPEe 163     101.196 118.279  53.010  1.00  0.00           C
ATOM   5858  O31 POPEe 163     101.056 117.780  54.360  1.00  0.00           O
ATOM   5859  C31 POPEe 163     101.506 116.558  54.580  1.00  0.00           C
ATOM   5860  O32 POPEe 163     102.096 115.849  53.770  1.00  0.00           O
ATOM   5861  C32 POPEe 163     101.185 116.189  56.020  1.00  0.00           C
ATOM   5864  C23 POPEe 163      98.215 119.520  56.530  1.00  0.00           C
ATOM   5867  C24 POPEe 163      99.645 119.450  57.090  1.00  0.00           C
ATOM   5870  C25 POPEe 163     100.045 120.618  58.020  1.00  0.00           C
ATOM   5873  C26 POPEe 163      99.116 120.840  59.220  1.00  0.00           C
ATOM   5876  C27 POPEe 163      99.695 121.798  60.270  1.00  0.00           C
ATOM   5879  C28 POPEe 163      98.615 122.419  61.180  1.00  0.00           C
ATOM   5882  C29 POPEe 163      97.915 121.399  62.060  1.00  0.00           C
ATOM   5884 0C21 POPEe 163      96.875 121.670  62.870  1.00  0.00           C
ATOM   5886 1C21 POPEe 163      96.185 122.999  63.020  1.00  0.00           C
ATOM   5889 2C21 POPEe 163      96.506 123.689  64.350  1.00  0.00           C
ATOM   5892 3C21 POPEe 163      97.966 124.170  64.440  1.00  0.00           C
ATOM   5895 4C21 POPEe 163      98.295 124.779  65.800  1.00  0.00           C
ATOM   5898 5C21 POPEe 163      99.525 124.128  66.440  1.00  0.00           C
ATOM   5901 6C21 POPEe 163      99.816 124.630  67.860  1.00  0.00           C
ATOM   5904 7C21 POPEe 163      98.785 124.100  68.870  1.00  0.00           C
ATOM   5907 8C21 POPEe 163      99.046 124.590  70.300  1.00  0.00           C
ATOM   5911  C33 POPEe 163     101.915 114.910  56.500  1.00  0.00           C
ATOM   5914  C34 POPEe 163     103.275 115.168  57.170  1.00  0.00           C
ATOM   5917  C35 POPEe 163     103.114 115.639  58.620  1.00  0.00           C
ATOM   5920  C36 POPEe 163     104.375 115.529  59.490  1.00  0.00           C
ATOM   5923  C37 POPEe 163     104.055 115.688  60.990  1.00  0.00           C
ATOM   5926  C38 POPEe 163     105.035 114.928  61.890  1.00  0.00           C
ATOM   5929  C39 POPEe 163     104.895 115.249  63.390  1.00  0.00           C
ATOM   5932 0C31 POPEe 163     103.566 114.818  64.030  1.00  0.00           C
ATOM   5935 1C31 POPEe 163     103.556 115.199  65.510  1.00  0.00           C
ATOM   5938 2C31 POPEe 163     102.215 114.949  66.220  1.00  0.00           C
ATOM   5941 3C31 POPEe 163     102.255 115.479  67.660  1.00  0.00           C
ATOM   5944 4C31 POPEe 163     100.956 115.219  68.430  1.00  0.00           C
ATOM   5947 5C31 POPEe 163     101.126 115.539  69.920  1.00  0.00           C
ATOM   5950 6C31 POPEe 163      99.855 115.320  70.730  1.00  0.00           C
ATOM   5954  NH3 POPEf 164       2.815  45.579  43.970  1.00  0.00           N
ATOM   5958  C12 POPEf 164       2.165  45.990  42.670  1.00  0.00           C
ATOM   5961  C11 POPEf 164       0.805  46.680  42.910  1.00  0.00           C
ATOM   5964  P   POPEf 164       1.745  48.909  43.910  1.00  0.00           P
ATOM   5965  O13 POPEf 164       3.095  49.020  43.350  1.00  0.00           O
ATOM   5966  O14 POPEf 164       1.066  50.168  44.250  1.00  0.00           O
ATOM   5967  O11 POPEf 164       1.805  47.939  45.160  1.00  0.00           O
ATOM   5968  O12 POPEf 164       0.886  48.100  42.870  1.00  0.00           O
ATOM   5969  C1  POPEf 164       0.956  48.170  46.300  1.00  0.00           C
ATOM   5972  C2  POPEf 164       1.756  48.600  47.570  1.00  0.00           C
ATOM   5974  O21 POPEf 164       0.966  49.259  48.580  1.00  0.00           O
ATOM   5975  C21 POPEf 164      -0.214  48.819  48.960  1.00  0.00           C
ATOM   5976  O22 POPEf 164      -0.935  48.040  48.370  1.00  0.00           O
ATOM   5977  C22 POPEf 164      -0.494  49.299  50.380  1.00  0.00           C
ATOM   5980  C3  POPEf 164       2.985  49.480  47.210  1.00  0.00           C
ATOM   5983  O31 POPEf 164       3.424  50.310  48.310  1.00  0.00           O
ATOM   5984  C31 POPEf 164       2.915  51.540  48.300  1.00  0.00           C
ATOM   5985  O32 POPEf 164       2.045  51.959  47.550  1.00  0.00           O
ATOM   5986  C32 POPEf 164       3.664  52.389  49.330  1.00  0.00           C
ATOM   5989  C23 POPEf 164      -0.235  48.129  51.360  1.00  0.00           C
ATOM   5992  C24 POPEf 164      -0.205  48.490  52.850  1.00  0.00           C
ATOM   5995  C25 POPEf 164      -1.574  48.589  53.520  1.00  0.00           C
ATOM   5998  C26 POPEf 164      -1.444  48.430  55.050  1.00  0.00           C
ATOM   6001  C27 POPEf 164      -2.675  48.880  55.850  1.00  0.00           C
ATOM   6004  C28 POPEf 164      -2.735  48.319  57.290  1.00  0.00           C
ATOM   6007  C29 POPEf 164      -1.485  48.580  58.090  1.00  0.00           C
ATOM   6009 0C21 POPEf 164      -1.334  49.459  59.110  1.00  0.00           C
ATOM   6011 1C21 POPEf 164      -2.385  50.389  59.640  1.00  0.00           C
ATOM   6014 2C21 POPEf 164      -2.784  50.130  61.100  1.00  0.00           C
ATOM   6017 3C21 POPEf 164      -1.805  50.730  62.110  1.00  0.00           C
ATOM   6020 4C21 POPEf 164      -2.295  50.629  63.560  1.00  0.00           C
ATOM   6023 5C21 POPEf 164      -1.334  51.330  64.530  1.00  0.00           C
ATOM   6026 6C21 POPEf 164      -1.784  51.240  66.000  1.00  0.00           C
ATOM   6029 7C21 POPEf 164      -0.774  51.920  66.930  1.00  0.00           C
ATOM   6032 8C21 POPEf 164      -1.094  51.799  68.410  1.00  0.00           C
ATOM   6036  C33 POPEf 164       3.484  51.899  50.790  1.00  0.00           C
ATOM   6039  C34 POPEf 164       4.774  51.348  51.420  1.00  0.00           C
ATOM   6042  C35 POPEf 164       4.534  50.919  52.880  1.00  0.00           C
ATOM   6045  C36 POPEf 164       5.784  50.270  53.500  1.00  0.00           C
ATOM   6048  C37 POPEf 164       5.604  49.880  54.980  1.00  0.00           C
ATOM   6051  C38 POPEf 164       5.565  51.089  55.930  1.00  0.00           C
ATOM   6054  C39 POPEf 164       6.045  50.800  57.360  1.00  0.00           C
ATOM   6057 0C31 POPEf 164       7.454  50.200  57.380  1.00  0.00           C
ATOM   6060 1C31 POPEf 164       8.214  50.299  58.710  1.00  0.00           C
ATOM   6063 2C31 POPEf 164       9.574  49.599  58.580  1.00  0.00           C
ATOM   6066 3C31 POPEf 164      10.434  49.680  59.850  1.00  0.00           C
ATOM   6069 4C31 POPEf 164      11.815  49.020  59.680  1.00  0.00           C
ATOM   6072 5C31 POPEf 164      12.754  49.770  58.710  1.00  0.00           C
ATOM   6075 6C31 POPEf 164      14.105  49.080  58.540  1.00  0.00           C
ATOM   6079  NH3 POPEg 165      90.975  51.159  88.400  1.00  0.00           N
ATOM   6083  C12 POPEg 165      90.096  49.970  88.140  1.00  0.00           C
ATOM   6086  C11 POPEg 165      90.005  49.049  89.350  1.00  0.00           C
ATOM   6089  P   POPEg 165      88.205  47.420  88.440  1.00  0.00           P
ATOM   6090  O13 POPEg 165      86.805  47.120  88.770  1.00  0.00           O
ATOM   6091  O14 POPEg 165      89.146  46.290  88.400  1.00  0.00           O
ATOM   6092  O11 POPEg 165      88.246  48.170  87.060  1.00  0.00           O
ATOM   6093  O12 POPEg 165      88.706  48.499  89.480  1.00  0.00           O
ATOM   6094  C1  POPEg 165      87.096  48.360  86.230  1.00  0.00           C
ATOM   6097  C2  POPEg 165      87.365  49.459  85.180  1.00  0.00           C
ATOM   6099  O21 POPEg 165      86.295  49.469  84.200  1.00  0.00           O
ATOM   6100  C21 POPEg 165      85.835  50.680  83.890  1.00  0.00           C
ATOM   6101  O22 POPEg 165      86.126  51.709  84.450  1.00  0.00           O
ATOM   6102  C22 POPEg 165      84.895  50.579  82.670  1.00  0.00           C
ATOM   6105  C3  POPEg 165      88.715  49.220  84.460  1.00  0.00           C
ATOM   6108  O31 POPEg 165      88.965  50.168  83.400  1.00  0.00           O
ATOM   6109  C31 POPEg 165      89.385  51.348  83.830  1.00  0.00           C
ATOM   6110  O32 POPEg 165      89.636  51.630  84.990  1.00  0.00           O
ATOM   6111  C32 POPEg 165      89.555  52.310  82.670  1.00  0.00           C
ATOM   6114  C23 POPEg 165      84.515  51.969  82.090  1.00  0.00           C
ATOM   6117  C24 POPEg 165      83.655  51.850  80.830  1.00  0.00           C
ATOM   6120  C25 POPEg 165      83.395  53.170  80.080  1.00  0.00           C
ATOM   6123  C26 POPEg 165      82.736  54.290  80.910  1.00  0.00           C
ATOM   6126  C27 POPEg 165      81.996  55.310  80.030  1.00  0.00           C
ATOM   6129  C28 POPEg 165      81.875  56.720  80.660  1.00  0.00           C
ATOM   6132  C29 POPEg 165      80.926  57.569  79.860  1.00  0.00           C
ATOM   6134 0C21 POPEg 165      81.215  58.569  79.000  1.00  0.00           C
ATOM   6136 1C21 POPEg 165      82.575  59.118  78.640  1.00  0.00           C
ATOM   6139 2C21 POPEg 165      83.025  58.749  77.210  1.00  0.00           C
ATOM   6142 3C21 POPEg 165      84.125  59.690  76.690  1.00  0.00           C
ATOM   6145 4C21 POPEg 165      84.715  59.290  75.320  1.00  0.00           C
ATOM   6148 5C21 POPEg 165      85.725  58.129  75.420  1.00  0.00           C
ATOM   6151 6C21 POPEg 165      86.625  58.020  74.170  1.00  0.00           C
ATOM   6154 7C21 POPEg 165      87.854  57.130  74.420  1.00  0.00           C
ATOM   6157 8C21 POPEg 165      88.755  56.910  73.200  1.00  0.00           C
ATOM   6161  C33 POPEg 165      88.426  53.349  82.670  1.00  0.00           C
ATOM   6164  C34 POPEg 165      88.775  54.508  81.750  1.00  0.00           C
ATOM   6167  C35 POPEg 165      87.705  55.610  81.720  1.00  0.00           C
ATOM   6170  C36 POPEg 165      88.326  56.889  81.180  1.00  0.00           C
ATOM   6173  C37 POPEg 165      87.355  58.040  80.910  1.00  0.00           C
ATOM   6176  C38 POPEg 165      87.726  58.720  79.590  1.00  0.00           C
ATOM   6179  C39 POPEg 165      87.185  60.139  79.390  1.00  0.00           C
ATOM   6182 0C31 POPEg 165      87.686  60.670  78.050  1.00  0.00           C
ATOM   6185 1C31 POPEg 165      87.276  62.110  77.710  1.00  0.00           C
ATOM   6188 2C31 POPEg 165      87.416  62.430  76.220  1.00  0.00           C
ATOM   6191 3C31 POPEg 165      88.736  61.949  75.590  1.00  0.00           C
ATOM   6194 4C31 POPEg 165      88.865  62.339  74.110  1.00  0.00           C
ATOM   6197 5C31 POPEg 165      90.005  61.610  73.400  1.00  0.00           C
ATOM   6200 6C31 POPEg 165      90.236  62.090  71.960  1.00  0.00           C
ATOM   6204  NH3 POPEh 166     107.015  25.810  92.710  1.00  0.00           N
ATOM   6208  C12 POPEh 166     107.115  25.460  94.180  1.00  0.00           C
ATOM   6211  C11 POPEh 166     108.514  24.940  94.570  1.00  0.00           C
ATOM   6214  P   POPEh 166     107.745  23.170  96.400  1.00  0.00           P
ATOM   6215  O13 POPEh 166     108.655  22.280  97.160  1.00  0.00           O
ATOM   6216  O14 POPEh 166     106.465  23.590  97.020  1.00  0.00           O
ATOM   6217  O11 POPEh 166     107.355  22.540  94.990  1.00  0.00           O
ATOM   6218  O12 POPEh 166     108.526  24.460  95.910  1.00  0.00           O
ATOM   6219  C1  POPEh 166     107.834  21.330  94.400  1.00  0.00           C
ATOM   6222  C2  POPEh 166     108.295  21.530  92.920  1.00  0.00           C
ATOM   6224  O21 POPEh 166     107.814  20.460  92.070  1.00  0.00           O
ATOM   6225  C21 POPEh 166     107.446  20.820  90.840  1.00  0.00           C
ATOM   6226  O22 POPEh 166     107.376  21.959  90.410  1.00  0.00           O
ATOM   6227  C22 POPEh 166     107.166  19.589  89.950  1.00  0.00           C
ATOM   6230  C3  POPEh 166     109.846  21.560  92.860  1.00  0.00           C
ATOM   6233  O31 POPEh 166     110.354  21.959  91.570  1.00  0.00           O
ATOM   6234  C31 POPEh 166     110.826  21.040  90.760  1.00  0.00           C
ATOM   6235  O32 POPEh 166     110.765  19.819  90.900  1.00  0.00           O
ATOM   6236  C32 POPEh 166     111.495  21.740  89.580  1.00  0.00           C
ATOM   6239  C23 POPEh 166     108.114  19.510  88.720  1.00  0.00           C
ATOM   6242  C24 POPEh 166     107.446  19.180  87.370  1.00  0.00           C
ATOM   6245  C25 POPEh 166     108.475  19.130  86.220  1.00  0.00           C
ATOM   6248  C26 POPEh 166     107.966  19.620  84.840  1.00  0.00           C
ATOM   6251  C27 POPEh 166     107.276  18.560  83.970  1.00  0.00           C
ATOM   6254  C28 POPEh 166     107.096  19.050  82.510  1.00  0.00           C
ATOM   6257  C29 POPEh 166     106.486  18.020  81.580  1.00  0.00           C
ATOM   6259 0C21 POPEh 166     107.145  17.260  80.680  1.00  0.00           C
ATOM   6261 1C21 POPEh 166     108.635  17.220  80.430  1.00  0.00           C
ATOM   6264 2C21 POPEh 166     109.016  17.550  78.970  1.00  0.00           C
ATOM   6267 3C21 POPEh 166     108.865  16.350  78.010  1.00  0.00           C
ATOM   6270 4C21 POPEh 166     109.326  16.700  76.590  1.00  0.00           C
ATOM   6273 5C21 POPEh 166     109.806  15.490  75.780  1.00  0.00           C
ATOM   6276 6C21 POPEh 166     111.206  15.000  76.200  1.00  0.00           C
ATOM   6279 7C21 POPEh 166     111.686  13.790  75.390  1.00  0.00           C
ATOM   6282 8C21 POPEh 166     113.085  13.310  75.780  1.00  0.00           C
ATOM   6286  C33 POPEh 166     110.485  22.540  88.720  1.00  0.00           C
ATOM   6289  C34 POPEh 166     111.126  23.680  87.930  1.00  0.00           C
ATOM   6292  C35 POPEh 166     110.126  24.329  86.980  1.00  0.00           C
ATOM   6295  C36 POPEh 166     110.646  25.660  86.420  1.00  0.00           C
ATOM   6298  C37 POPEh 166     110.375  25.860  84.920  1.00  0.00           C
ATOM   6301  C38 POPEh 166     110.905  27.220  84.460  1.00  0.00           C
ATOM   6304  C39 POPEh 166     110.754  27.489  82.960  1.00  0.00           C
ATOM   6307 0C31 POPEh 166     111.145  28.930  82.600  1.00  0.00           C
ATOM   6310 1C31 POPEh 166     112.586  29.060  82.080  1.00  0.00           C
ATOM   6313 2C31 POPEh 166     112.665  28.750  80.580  1.00  0.00           C
ATOM   6316 3C31 POPEh 166     114.006  29.089  79.940  1.00  0.00           C
ATOM   6319 4C31 POPEh 166     113.965  28.910  78.420  1.00  0.00           C
ATOM   6322 5C31 POPEh 166     115.156  29.570  77.700  1.00  0.00           C
ATOM   6325 6C31 POPEh 166     115.016  29.550  76.180  1.00  0.00           C
ATOM   6329  NH3 POPEi 167      19.585  35.630  45.670  1.00  0.00           N
ATOM   6333  C12 POPEi 167      20.845  36.450  45.640  1.00  0.00           C
ATOM   6336  C11 POPEi 167      20.646  37.880  46.190  1.00  0.00           C
ATOM   6339  P   POPEi 167      23.076  38.900  46.210  1.00  0.00           P
ATOM   6340  O13 POPEi 167      23.835  37.720  45.750  1.00  0.00           O
ATOM   6341  O14 POPEi 167      23.596  40.220  45.790  1.00  0.00           O
ATOM   6342  O11 POPEi 167      22.855  38.839  47.790  1.00  0.00           O
ATOM   6343  O12 POPEi 167      21.605  38.790  45.660  1.00  0.00           O
ATOM   6344  C1  POPEi 167      23.945  38.979  48.700  1.00  0.00           C
ATOM   6347  C2  POPEi 167      23.935  40.349  49.460  1.00  0.00           C
ATOM   6349  O21 POPEi 167      25.236  40.970  49.500  1.00  0.00           O
ATOM   6350  C21 POPEi 167      26.166  40.270  50.150  1.00  0.00           C
ATOM   6351  O22 POPEi 167      26.075  39.119  50.510  1.00  0.00           O
ATOM   6352  C22 POPEi 167      27.365  41.159  50.430  1.00  0.00           C
ATOM   6355  C3  POPEi 167      23.325  40.220  50.900  1.00  0.00           C
ATOM   6358  O31 POPEi 167      23.635  41.369  51.730  1.00  0.00           O
ATOM   6359  C31 POPEi 167      24.205  41.100  52.910  1.00  0.00           C
ATOM   6360  O32 POPEi 167      24.435  39.990  53.340  1.00  0.00           O
ATOM   6361  C32 POPEi 167      24.444  42.389  53.700  1.00  0.00           C
ATOM   6364  C23 POPEi 167      28.434  40.360  51.190  1.00  0.00           C
ATOM   6367  C24 POPEi 167      29.705  41.159  51.470  1.00  0.00           C
ATOM   6370  C25 POPEi 167      29.625  42.029  52.730  1.00  0.00           C
ATOM   6373  C26 POPEi 167      29.714  41.220  54.040  1.00  0.00           C
ATOM   6376  C27 POPEi 167      29.995  42.100  55.260  1.00  0.00           C
ATOM   6379  C28 POPEi 167      30.355  41.310  56.540  1.00  0.00           C
ATOM   6382  C29 POPEi 167      29.165  40.700  57.250  1.00  0.00           C
ATOM   6384 0C21 POPEi 167      28.915  40.739  58.570  1.00  0.00           C
ATOM   6386 1C21 POPEi 167      29.795  41.350  59.630  1.00  0.00           C
ATOM   6389 2C21 POPEi 167      29.635  40.660  61.010  1.00  0.00           C
ATOM   6392 3C21 POPEi 167      30.425  41.360  62.120  1.00  0.00           C
ATOM   6395 4C21 POPEi 167      30.274  40.660  63.490  1.00  0.00           C
ATOM   6398 5C21 POPEi 167      31.045  41.380  64.610  1.00  0.00           C
ATOM   6401 6C21 POPEi 167      30.996  40.630  65.950  1.00  0.00           C
ATOM   6404 7C21 POPEi 167      31.784  41.329  67.060  1.00  0.00           C
ATOM   6407 8C21 POPEi 167      31.896  40.540  68.360  1.00  0.00           C
ATOM   6411  C33 POPEi 167      25.806  42.458  54.430  1.00  0.00           C
ATOM   6414  C34 POPEi 167      25.806  43.430  55.630  1.00  0.00           C
ATOM   6417  C35 POPEi 167      25.035  42.880  56.850  1.00  0.00           C
ATOM   6420  C36 POPEi 167      25.255  43.720  58.120  1.00  0.00           C
ATOM   6423  C37 POPEi 167      24.375  43.270  59.300  1.00  0.00           C
ATOM   6426  C38 POPEi 167      24.885  42.010  60.000  1.00  0.00           C
ATOM   6429  C39 POPEi 167      23.975  41.520  61.140  1.00  0.00           C
ATOM   6432 0C31 POPEi 167      23.935  42.458  62.360  1.00  0.00           C
ATOM   6435 1C31 POPEi 167      23.545  41.709  63.640  1.00  0.00           C
ATOM   6438 2C31 POPEi 167      23.545  42.569  64.920  1.00  0.00           C
ATOM   6441 3C31 POPEi 167      24.906  43.219  65.210  1.00  0.00           C
ATOM   6444 4C31 POPEi 167      25.035  43.670  66.670  1.00  0.00           C
ATOM   6447 5C31 POPEi 167      26.365  44.368  66.960  1.00  0.00           C
ATOM   6450 6C31 POPEi 167      26.575  44.680  68.440  1.00  0.00           C
ATOM   6454  NH3 POPEj 168      97.015  20.370  44.750  1.00  0.00           N
ATOM   6458  C12 POPEj 168      96.415  21.700  45.150  1.00  0.00           C
ATOM   6461  C11 POPEj 168      97.495  22.810  45.360  1.00  0.00           C
ATOM   6464  P   POPEj 168      98.885  21.450  47.200  1.00  0.00           P
ATOM   6465  O13 POPEj 168      99.135  20.100  46.610  1.00  0.00           O
ATOM   6466  O14 POPEj 168      99.855  22.020  48.140  1.00  0.00           O
ATOM   6467  O11 POPEj 168      97.425  21.400  47.840  1.00  0.00           O
ATOM   6468  O12 POPEj 168      98.715  22.389  45.950  1.00  0.00           O
ATOM   6469  C1  POPEj 168      97.155  22.240  48.970  1.00  0.00           C
ATOM   6472  C2  POPEj 168      95.725  22.070  49.570  1.00  0.00           C
ATOM   6474  O21 POPEj 168      95.826  22.520  50.930  1.00  0.00           O
ATOM   6475  C21 POPEj 168      94.736  23.010  51.460  1.00  0.00           C
ATOM   6476  O22 POPEj 168      93.675  23.210  50.890  1.00  0.00           O
ATOM   6477  C22 POPEj 168      94.995  23.260  52.950  1.00  0.00           C
ATOM   6480  C3  POPEj 168      95.174  20.610  49.540  1.00  0.00           C
ATOM   6483  O31 POPEj 168      93.755  20.530  49.850  1.00  0.00           O
ATOM   6484  C31 POPEj 168      93.456  20.100  51.090  1.00  0.00           C
ATOM   6485  O32 POPEj 168      94.224  19.500  51.820  1.00  0.00           O
ATOM   6486  C32 POPEj 168      92.045  20.520  51.480  1.00  0.00           C
ATOM   6489  C23 POPEj 168      93.766  23.910  53.610  1.00  0.00           C
ATOM   6492  C24 POPEj 168      93.865  24.140  55.130  1.00  0.00           C
ATOM   6495  C25 POPEj 168      94.224  22.890  55.940  1.00  0.00           C
ATOM   6498  C26 POPEj 168      93.766  23.040  57.400  1.00  0.00           C
ATOM   6501  C27 POPEj 168      94.305  21.930  58.320  1.00  0.00           C
ATOM   6504  C28 POPEj 168      93.585  21.930  59.680  1.00  0.00           C
ATOM   6507  C29 POPEj 168      94.216  20.999  60.680  1.00  0.00           C
ATOM   6509 0C21 POPEj 168      94.666  21.299  61.910  1.00  0.00           C
ATOM   6511 1C21 POPEj 168      94.655  22.650  62.590  1.00  0.00           C
ATOM   6514 2C21 POPEj 168      93.865  22.650  63.910  1.00  0.00           C
ATOM   6517 3C21 POPEj 168      94.484  21.740  64.990  1.00  0.00           C
ATOM   6520 4C21 POPEj 168      93.965  22.029  66.400  1.00  0.00           C
ATOM   6523 5C21 POPEj 168      94.515  21.090  67.480  1.00  0.00           C
ATOM   6526 6C21 POPEj 168      96.035  21.180  67.650  1.00  0.00           C
ATOM   6529 7C21 POPEj 168      96.555  20.240  68.740  1.00  0.00           C
ATOM   6532 8C21 POPEj 168      98.076  20.240  68.890  1.00  0.00           C
ATOM   6536  C33 POPEj 168      91.875  20.500  53.020  1.00  0.00           C
ATOM   6539  C34 POPEj 168      91.495  19.100  53.500  1.00  0.00           C
ATOM   6542  C35 POPEj 168      91.145  19.020  54.990  1.00  0.00           C
ATOM   6545  C36 POPEj 168      92.355  18.860  55.910  1.00  0.00           C
ATOM   6548  C37 POPEj 168      91.905  18.410  57.310  1.00  0.00           C
ATOM   6551  C38 POPEj 168      93.065  18.050  58.240  1.00  0.00           C
ATOM   6554  C39 POPEj 168      92.565  17.380  59.520  1.00  0.00           C
ATOM   6557 0C31 POPEj 168      93.725  16.930  60.410  1.00  0.00           C
ATOM   6560 1C31 POPEj 168      93.295  15.960  61.520  1.00  0.00           C
ATOM   6563 2C31 POPEj 168      94.496  15.210  62.090  1.00  0.00           C
ATOM   6566 3C31 POPEj 168      94.146  14.230  63.220  1.00  0.00           C
ATOM   6569 4C31 POPEj 168      93.855  14.930  64.560  1.00  0.00           C
ATOM   6572 5C31 POPEj 168      94.064  13.980  65.750  1.00  0.00           C
ATOM   6575 6C31 POPEj 168      93.986  14.680  67.110  1.00  0.00           C
ATOM   6579  NH3 POPEk 169      58.584   1.351  88.700  1.00  0.00           N
ATOM   6583  C12 POPEk 169      58.365   2.711  89.260  1.00  0.00           C
ATOM   6586  C11 POPEk 169      57.364   3.490  88.390  1.00  0.00           C
ATOM   6589  P   POPEk 169      57.076   6.070  88.110  1.00  0.00           P
ATOM   6590  O13 POPEk 169      57.975   7.160  87.660  1.00  0.00           O
ATOM   6591  O14 POPEk 169      56.424   6.210  89.420  1.00  0.00           O
ATOM   6592  O11 POPEk 169      55.985   5.770  87.010  1.00  0.00           O
ATOM   6593  O12 POPEk 169      57.944   4.750  88.090  1.00  0.00           O
ATOM   6594  C1  POPEk 169      56.014   6.370  85.710  1.00  0.00           C
ATOM   6597  C2  POPEk 169      56.556   5.400  84.610  1.00  0.00           C
ATOM   6599  O21 POPEk 169      56.174   5.940  83.330  1.00  0.00           O
ATOM   6600  C21 POPEk 169      57.105   5.980  82.400  1.00  0.00           C
ATOM   6601  O22 POPEk 169      58.305   5.800  82.570  1.00  0.00           O
ATOM   6602  C22 POPEk 169      56.444   6.270  81.060  1.00  0.00           C
ATOM   6605  C3  POPEk 169      55.915   4.000  84.720  1.00  0.00           C
ATOM   6608  O31 POPEk 169      56.756   2.990  84.140  1.00  0.00           O
ATOM   6609  C31 POPEk 169      56.605   2.661  82.860  1.00  0.00           C
ATOM   6610  O32 POPEk 169      55.886   3.200  82.040  1.00  0.00           O
ATOM   6611  C32 POPEk 169      57.604   1.521  82.600  1.00  0.00           C
ATOM   6614  C23 POPEk 169      57.424   6.230  79.870  1.00  0.00           C
ATOM   6617  C24 POPEk 169      56.736   6.560  78.540  1.00  0.00           C
ATOM   6620  C25 POPEk 169      57.645   6.420  77.310  1.00  0.00           C
ATOM   6623  C26 POPEk 169      57.944   4.970  76.920  1.00  0.00           C
ATOM   6626  C27 POPEk 169      58.755   4.890  75.620  1.00  0.00           C
ATOM   6629  C28 POPEk 169      59.074   3.440  75.210  1.00  0.00           C
ATOM   6632  C29 POPEk 169      59.885   3.420  73.930  1.00  0.00           C
ATOM   6634 0C21 POPEk 169      61.215   3.620  73.830  1.00  0.00           C
ATOM   6636 1C21 POPEk 169      62.154   3.860  74.980  1.00  0.00           C
ATOM   6639 2C21 POPEk 169      63.256   2.791  75.040  1.00  0.00           C
ATOM   6642 3C21 POPEk 169      64.455   3.090  74.130  1.00  0.00           C
ATOM   6645 4C21 POPEk 169      65.396   1.891  74.010  1.00  0.00           C
ATOM   6648 5C21 POPEk 169      66.785   2.281  73.490  1.00  0.00           C
ATOM   6651 6C21 POPEk 169      67.715   1.071  73.390  1.00  0.00           C
ATOM   6654 7C21 POPEk 169      69.124   1.451  72.940  1.00  0.00           C
ATOM   6657 8C21 POPEk 169      70.025   0.221  72.770  1.00  0.00           C
ATOM   6661  C33 POPEk 169      57.556   0.901  81.190  1.00  0.00           C
ATOM   6664  C34 POPEk 169      58.596  -0.219  81.060  1.00  0.00           C
ATOM   6667  C35 POPEk 169      58.465  -1.079  79.790  1.00  0.00           C
ATOM   6670  C36 POPEk 169      58.864  -0.369  78.490  1.00  0.00           C
ATOM   6673  C37 POPEk 169      58.706  -1.269  77.270  1.00  0.00           C
ATOM   6676  C38 POPEk 169      58.976  -0.559  75.940  1.00  0.00           C
ATOM   6679  C39 POPEk 169      58.706  -1.479  74.740  1.00  0.00           C
ATOM   6682 0C31 POPEk 169      59.074  -0.889  73.370  1.00  0.00           C
ATOM   6685 1C31 POPEk 169      60.525  -0.389  73.280  1.00  0.00           C
ATOM   6688 2C31 POPEk 169      61.125  -0.459  71.870  1.00  0.00           C
ATOM   6691 3C31 POPEk 169      62.614  -0.079  71.880  1.00  0.00           C
ATOM   6694 4C31 POPEk 169      63.334  -0.399  70.560  1.00  0.00           C
ATOM   6697 5C31 POPEk 169      64.835  -0.109  70.640  1.00  0.00           C
ATOM   6700 6C31 POPEk 169      65.645  -0.629  69.450  1.00  0.00           C
ATOM   6704  NH3 POPEl 170      61.406  97.710  48.740  1.00  0.00           N
ATOM   6708  C12 POPEl 170      60.525  97.279  49.890  1.00  0.00           C
ATOM   6711  C11 POPEl 170      61.215  96.219  50.770  1.00  0.00           C
ATOM   6714  P   POPEl 170      62.556  94.179  49.710  1.00  0.00           P
ATOM   6715  O13 POPEl 170      62.185  92.839  49.190  1.00  0.00           O
ATOM   6716  O14 POPEl 170      63.246  95.109  48.780  1.00  0.00           O
ATOM   6717  O11 POPEl 170      63.474  93.960  50.960  1.00  0.00           O
ATOM   6718  O12 POPEl 170      61.236  94.910  50.180  1.00  0.00           O
ATOM   6719  C1  POPEl 170      63.246  94.229  52.330  1.00  0.00           C
ATOM   6722  C2  POPEl 170      62.326  93.179  52.980  1.00  0.00           C
ATOM   6724  O21 POPEl 170      61.975  93.669  54.290  1.00  0.00           O
ATOM   6725  C21 POPEl 170      60.725  94.039  54.420  1.00  0.00           C
ATOM   6726  O22 POPEl 170      59.846  93.878  53.580  1.00  0.00           O
ATOM   6727  C22 POPEl 170      60.495  94.639  55.800  1.00  0.00           C
ATOM   6730  C3  POPEl 170      63.014  91.798  53.090  1.00  0.00           C
ATOM   6733  O31 POPEl 170      62.045  90.758  53.320  1.00  0.00           O
ATOM   6734  C31 POPEl 170      61.764  90.548  54.620  1.00  0.00           C
ATOM   6735  O32 POPEl 170      62.445  90.898  55.560  1.00  0.00           O
ATOM   6736  C32 POPEl 170      60.345  89.969  54.700  1.00  0.00           C
ATOM   6739  C23 POPEl 170      59.815  93.660  56.770  1.00  0.00           C
ATOM   6742  C24 POPEl 170      59.834  94.219  58.200  1.00  0.00           C
ATOM   6745  C25 POPEl 170      59.306  93.240  59.250  1.00  0.00           C
ATOM   6748  C26 POPEl 170      57.775  93.078  59.230  1.00  0.00           C
ATOM   6751  C27 POPEl 170      57.334  91.938  60.150  1.00  0.00           C
ATOM   6754  C28 POPEl 170      55.834  91.639  60.060  1.00  0.00           C
ATOM   6757  C29 POPEl 170      55.556  90.350  60.790  1.00  0.00           C
ATOM   6759 0C21 POPEl 170      55.345  90.210  62.110  1.00  0.00           C
ATOM   6761 1C21 POPEl 170      55.306  91.309  63.150  1.00  0.00           C
ATOM   6764 2C21 POPEl 170      56.465  91.290  64.160  1.00  0.00           C
ATOM   6767 3C21 POPEl 170      56.795  89.879  64.690  1.00  0.00           C
ATOM   6770 4C21 POPEl 170      57.535  89.879  66.040  1.00  0.00           C
ATOM   6773 5C21 POPEl 170      56.616  89.699  67.250  1.00  0.00           C
ATOM   6776 6C21 POPEl 170      55.875  88.349  67.270  1.00  0.00           C
ATOM   6779 7C21 POPEl 170      55.166  88.060  68.600  1.00  0.00           C
ATOM   6782 8C21 POPEl 170      54.295  86.798  68.550  1.00  0.00           C
ATOM   6786  C33 POPEl 170      59.986  89.419  56.100  1.00  0.00           C
ATOM   6789  C34 POPEl 170      58.474  89.158  56.240  1.00  0.00           C
ATOM   6792  C35 POPEl 170      58.116  88.109  57.310  1.00  0.00           C
ATOM   6795  C36 POPEl 170      58.885  88.270  58.630  1.00  0.00           C
ATOM   6798  C37 POPEl 170      58.246  87.479  59.770  1.00  0.00           C
ATOM   6801  C38 POPEl 170      58.924  87.729  61.120  1.00  0.00           C
ATOM   6804  C39 POPEl 170      58.105  87.270  62.330  1.00  0.00           C
ATOM   6807 0C31 POPEl 170      57.635  85.809  62.290  1.00  0.00           C
ATOM   6810 1C31 POPEl 170      56.694  85.479  63.470  1.00  0.00           C
ATOM   6813 2C31 POPEl 170      57.404  85.280  64.810  1.00  0.00           C
ATOM   6816 3C31 POPEl 170      58.264  84.018  64.850  1.00  0.00           C
ATOM   6819 4C31 POPEl 170      58.635  83.598  66.280  1.00  0.00           C
ATOM   6822 5C31 POPEl 170      59.334  82.239  66.340  1.00  0.00           C
ATOM   6825 6C31 POPEl 170      59.576  81.739  67.760  1.00  0.00           C
ATOM   6829  NH3 POPEm 171      19.125  41.680  90.810  1.00  0.00           N
ATOM   6833  C12 POPEm 171      19.595  40.310  90.450  1.00  0.00           C
ATOM   6836  C11 POPEm 171      18.495  39.299  90.760  1.00  0.00           C
ATOM   6839  P   POPEm 171      18.345  36.729  90.290  1.00  0.00           P
ATOM   6840  O13 POPEm 171      16.896  36.990  90.170  1.00  0.00           O
ATOM   6841  O14 POPEm 171      18.725  35.520  91.050  1.00  0.00           O
ATOM   6842  O11 POPEm 171      18.915  36.599  88.820  1.00  0.00           O
ATOM   6843  O12 POPEm 171      19.076  38.009  90.860  1.00  0.00           O
ATOM   6844  C1  POPEm 171      18.685  37.700  87.940  1.00  0.00           C
ATOM   6847  C2  POPEm 171      19.315  37.458  86.560  1.00  0.00           C
ATOM   6849  O21 POPEm 171      19.615  38.708  85.920  1.00  0.00           O
ATOM   6850  C21 POPEm 171      18.585  39.499  85.600  1.00  0.00           C
ATOM   6851  O22 POPEm 171      17.416  39.299  85.840  1.00  0.00           O
ATOM   6852  C22 POPEm 171      19.125  40.700  84.810  1.00  0.00           C
ATOM   6855  C3  POPEm 171      18.525  36.499  85.630  1.00  0.00           C
ATOM   6858  O31 POPEm 171      19.255  36.360  84.390  1.00  0.00           O
ATOM   6859  C31 POPEm 171      20.155  35.390  84.410  1.00  0.00           C
ATOM   6860  O32 POPEm 171      20.185  34.470  85.210  1.00  0.00           O
ATOM   6861  C32 POPEm 171      21.185  35.650  83.300  1.00  0.00           C
ATOM   6864  C23 POPEm 171      18.535  42.050  85.290  1.00  0.00           C
ATOM   6867  C24 POPEm 171      18.816  43.188  84.280  1.00  0.00           C
ATOM   6870  C25 POPEm 171      17.905  43.170  83.040  1.00  0.00           C
ATOM   6873  C26 POPEm 171      18.645  42.979  81.710  1.00  0.00           C
ATOM   6876  C27 POPEm 171      19.605  44.110  81.330  1.00  0.00           C
ATOM   6879  C28 POPEm 171      20.315  43.799  80.000  1.00  0.00           C
ATOM   6882  C29 POPEm 171      21.396  44.799  79.650  1.00  0.00           C
ATOM   6884 0C21 POPEm 171      22.725  44.620  79.760  1.00  0.00           C
ATOM   6886 1C21 POPEm 171      23.445  43.389  80.260  1.00  0.00           C
ATOM   6889 2C21 POPEm 171      24.725  43.069  79.460  1.00  0.00           C
ATOM   6892 3C21 POPEm 171      24.444  42.419  78.100  1.00  0.00           C
ATOM   6895 4C21 POPEm 171      25.355  42.950  76.980  1.00  0.00           C
ATOM   6898 5C21 POPEm 171      24.785  42.610  75.600  1.00  0.00           C
ATOM   6901 6C21 POPEm 171      25.815  42.759  74.470  1.00  0.00           C
ATOM   6904 7C21 POPEm 171      25.195  42.569  73.080  1.00  0.00           C
ATOM   6907 8C21 POPEm 171      26.226  42.489  71.960  1.00  0.00           C
ATOM   6911  C33 POPEm 171      21.785  37.080  83.340  1.00  0.00           C
ATOM   6914  C34 POPEm 171      21.405  37.950  82.130  1.00  0.00           C
ATOM   6917  C35 POPEm 171      22.455  37.900  81.020  1.00  0.00           C
ATOM   6920  C36 POPEm 171      22.044  38.670  79.760  1.00  0.00           C
ATOM   6923  C37 POPEm 171      23.115  38.490  78.680  1.00  0.00           C
ATOM   6926  C38 POPEm 171      22.655  38.770  77.250  1.00  0.00           C
ATOM   6929  C39 POPEm 171      23.605  38.069  76.260  1.00  0.00           C
ATOM   6932 0C31 POPEm 171      23.385  38.460  74.800  1.00  0.00           C
ATOM   6935 1C31 POPEm 171      24.256  37.618  73.850  1.00  0.00           C
ATOM   6938 2C31 POPEm 171      24.435  38.249  72.460  1.00  0.00           C
ATOM   6941 3C31 POPEm 171      23.146  38.830  71.870  1.00  0.00           C
ATOM   6944 4C31 POPEm 171      23.355  39.410  70.460  1.00  0.00           C
ATOM   6947 5C31 POPEm 171      22.095  40.049  69.890  1.00  0.00           C
ATOM   6950 6C31 POPEm 171      22.284  40.599  68.480  1.00  0.00           C
ATOM   6954  NH3 POPEn 172      22.755  82.540  49.300  1.00  0.00           N
ATOM   6958  C12 POPEn 172      22.785  81.110  48.830  1.00  0.00           C
ATOM   6961  C11 POPEn 172      24.015  80.830  47.960  1.00  0.00           C
ATOM   6964  P   POPEn 172      25.955  81.999  49.310  1.00  0.00           P
ATOM   6965  O13 POPEn 172      27.395  81.700  49.250  1.00  0.00           O
ATOM   6966  O14 POPEn 172      25.425  83.240  48.690  1.00  0.00           O
ATOM   6967  O11 POPEn 172      25.415  81.919  50.800  1.00  0.00           O
ATOM   6968  O12 POPEn 172      25.215  80.730  48.720  1.00  0.00           O
ATOM   6969  C1  POPEn 172      26.365  81.919  51.870  1.00  0.00           C
ATOM   6972  C2  POPEn 172      25.834  81.208  53.150  1.00  0.00           C
ATOM   6974  O21 POPEn 172      24.825  81.959  53.840  1.00  0.00           O
ATOM   6975  C21 POPEn 172      25.146  83.048  54.500  1.00  0.00           C
ATOM   6976  O22 POPEn 172      26.175  83.699  54.380  1.00  0.00           O
ATOM   6977  C22 POPEn 172      24.035  83.370  55.510  1.00  0.00           C
ATOM   6980  C3  POPEn 172      27.014  80.799  54.090  1.00  0.00           C
ATOM   6983  O31 POPEn 172      26.595  80.520  55.440  1.00  0.00           O
ATOM   6984  C31 POPEn 172      26.124  79.299  55.670  1.00  0.00           C
ATOM   6985  O32 POPEn 172      26.026  78.399  54.850  1.00  0.00           O
ATOM   6986  C32 POPEn 172      25.794  79.200  57.160  1.00  0.00           C
ATOM   6989  C23 POPEn 172      24.514  83.669  56.940  1.00  0.00           C
ATOM   6992  C24 POPEn 172      23.325  84.109  57.810  1.00  0.00           C
ATOM   6995  C25 POPEn 172      23.675  84.260  59.300  1.00  0.00           C
ATOM   6998  C26 POPEn 172      24.646  85.408  59.570  1.00  0.00           C
ATOM   7001  C27 POPEn 172      25.195  85.438  61.000  1.00  0.00           C
ATOM   7004  C28 POPEn 172      26.396  86.378  61.170  1.00  0.00           C
ATOM   7007  C29 POPEn 172      27.646  85.840  60.500  1.00  0.00           C
ATOM   7009 0C21 POPEn 172      28.875  85.798  61.020  1.00  0.00           C
ATOM   7011 1C21 POPEn 172      29.275  86.348  62.370  1.00  0.00           C
ATOM   7014 2C21 POPEn 172      30.785  86.238  62.650  1.00  0.00           C
ATOM   7017 3C21 POPEn 172      31.256  84.799  62.880  1.00  0.00           C
ATOM   7020 4C21 POPEn 172      32.655  84.660  63.510  1.00  0.00           C
ATOM   7023 5C21 POPEn 172      32.736  85.159  64.960  1.00  0.00           C
ATOM   7026 6C21 POPEn 172      34.135  85.028  65.560  1.00  0.00           C
ATOM   7029 7C21 POPEn 172      34.354  85.930  66.790  1.00  0.00           C
ATOM   7032 8C21 POPEn 172      33.564  85.510  68.030  1.00  0.00           C
ATOM   7036  C33 POPEn 172      24.454  78.489  57.460  1.00  0.00           C
ATOM   7039  C34 POPEn 172      24.035  78.589  58.940  1.00  0.00           C
ATOM   7042  C35 POPEn 172      24.986  77.919  59.950  1.00  0.00           C
ATOM   7045  C36 POPEn 172      24.935  76.380  59.960  1.00  0.00           C
ATOM   7048  C37 POPEn 172      23.694  75.829  60.670  1.00  0.00           C
ATOM   7051  C38 POPEn 172      23.726  74.309  60.890  1.00  0.00           C
ATOM   7054  C39 POPEn 172      24.855  73.840  61.810  1.00  0.00           C
ATOM   7057 0C31 POPEn 172      24.465  72.639  62.690  1.00  0.00           C
ATOM   7060 1C31 POPEn 172      25.666  72.099  63.480  1.00  0.00           C
ATOM   7063 2C31 POPEn 172      25.345  70.899  64.400  1.00  0.00           C
ATOM   7066 3C31 POPEn 172      24.295  71.170  65.480  1.00  0.00           C
ATOM   7069 4C31 POPEn 172      24.535  72.450  66.290  1.00  0.00           C
ATOM   7072 5C31 POPEn 172      23.615  72.580  67.500  1.00  0.00           C
ATOM   7075 6C31 POPEn 172      23.875  73.840  68.330  1.00  0.00           C
ATOM   7079  NH3 POPEo 173      -0.284  86.579  51.840  1.00  0.00           N
ATOM   7083  C12 POPEo 173       0.476  85.420  52.420  1.00  0.00           C
ATOM   7086  C11 POPEo 173       1.986  85.548  52.170  1.00  0.00           C
ATOM   7089  P   POPEo 173       3.965  83.918  51.520  1.00  0.00           P
ATOM   7090  O13 POPEo 173       4.375  83.638  50.130  1.00  0.00           O
ATOM   7091  O14 POPEo 173       4.825  84.858  52.290  1.00  0.00           O
ATOM   7092  O11 POPEo 173       3.905  82.568  52.350  1.00  0.00           O
ATOM   7093  O12 POPEo 173       2.456  84.389  51.520  1.00  0.00           O
ATOM   7094  C1  POPEo 173       2.835  82.220  53.250  1.00  0.00           C
ATOM   7097  C2  POPEo 173       3.395  82.040  54.680  1.00  0.00           C
ATOM   7099  O21 POPEo 173       2.515  81.319  55.570  1.00  0.00           O
ATOM   7100  C21 POPEo 173       1.626  81.989  56.310  1.00  0.00           C
ATOM   7101  O22 POPEo 173       1.256  83.139  56.120  1.00  0.00           O
ATOM   7102  C22 POPEo 173       1.146  81.029  57.420  1.00  0.00           C
ATOM   7105  C3  POPEo 173       3.995  83.349  55.250  1.00  0.00           C
ATOM   7108  O31 POPEo 173       4.445  83.118  56.600  1.00  0.00           O
ATOM   7109  C31 POPEo 173       5.645  83.559  56.910  1.00  0.00           C
ATOM   7110  O32 POPEo 173       6.325  84.319  56.260  1.00  0.00           O
ATOM   7111  C32 POPEo 173       6.065  82.810  58.180  1.00  0.00           C
ATOM   7114  C23 POPEo 173       0.236  81.650  58.510  1.00  0.00           C
ATOM   7117  C24 POPEo 173      -0.254  80.649  59.580  1.00  0.00           C
ATOM   7120  C25 POPEo 173      -1.224  81.269  60.610  1.00  0.00           C
ATOM   7123  C26 POPEo 173      -0.544  81.829  61.870  1.00  0.00           C
ATOM   7126  C27 POPEo 173      -1.524  82.430  62.890  1.00  0.00           C
ATOM   7129  C28 POPEo 173      -0.874  82.680  64.270  1.00  0.00           C
ATOM   7132  C29 POPEo 173      -1.804  83.380  65.230  1.00  0.00           C
ATOM   7134 0C21 POPEo 173      -1.454  84.079  66.330  1.00  0.00           C
ATOM   7136 1C21 POPEo 173      -0.044  84.298  66.840  1.00  0.00           C
ATOM   7139 2C21 POPEo 173       0.346  83.318  67.960  1.00  0.00           C
ATOM   7142 3C21 POPEo 173       1.656  83.708  68.650  1.00  0.00           C
ATOM   7145 4C21 POPEo 173       2.016  82.789  69.830  1.00  0.00           C
ATOM   7148 5C21 POPEo 173       3.125  83.349  70.730  1.00  0.00           C
ATOM   7151 6C21 POPEo 173       4.415  83.738  69.990  1.00  0.00           C
ATOM   7154 7C21 POPEo 173       5.495  84.289  70.930  1.00  0.00           C
ATOM   7157 8C21 POPEo 173       6.715  84.869  70.210  1.00  0.00           C
ATOM   7161  C33 POPEo 173       6.175  81.310  57.830  1.00  0.00           C
ATOM   7164  C34 POPEo 173       6.395  80.349  58.990  1.00  0.00           C
ATOM   7167  C35 POPEo 173       6.475  78.930  58.430  1.00  0.00           C
ATOM   7170  C36 POPEo 173       6.795  77.830  59.430  1.00  0.00           C
ATOM   7173  C37 POPEo 173       6.695  76.470  58.730  1.00  0.00           C
ATOM   7176  C38 POPEo 173       7.175  75.270  59.550  1.00  0.00           C
ATOM   7179  C39 POPEo 173       8.675  75.270  59.850  1.00  0.00           C
ATOM   7182 0C31 POPEo 173       9.145  73.909  60.390  1.00  0.00           C
ATOM   7185 1C31 POPEo 173      10.625  73.919  60.790  1.00  0.00           C
ATOM   7188 2C31 POPEo 173      11.055  72.659  61.550  1.00  0.00           C
ATOM   7191 3C31 POPEo 173      11.714  71.580  60.670  1.00  0.00           C
ATOM   7194 4C31 POPEo 173      12.215  70.410  61.510  1.00  0.00           C
ATOM   7197 5C31 POPEo 173      12.845  69.279  60.690  1.00  0.00           C
ATOM   7200 6C31 POPEo 173      13.345  68.119  61.550  1.00  0.00           C
ATOM   7204  NH3 POPEp 174      58.404  83.608  51.370  1.00  0.00           N
ATOM   7208  C12 POPEp 174      58.695  82.400  52.200  1.00  0.00           C
ATOM   7211  C11 POPEp 174      59.375  81.299  51.380  1.00  0.00           C
ATOM   7214  P   POPEp 174      61.035  79.509  52.400  1.00  0.00           P
ATOM   7215  O13 POPEp 174      60.915  78.049  52.260  1.00  0.00           O
ATOM   7216  O14 POPEp 174      61.996  80.180  51.480  1.00  0.00           O
ATOM   7217  O11 POPEp 174      61.494  79.859  53.860  1.00  0.00           O
ATOM   7218  O12 POPEp 174      59.625  80.180  52.240  1.00  0.00           O
ATOM   7219  C1  POPEp 174      61.135  79.139  55.040  1.00  0.00           C
ATOM   7222  C2  POPEp 174      62.396  78.760  55.890  1.00  0.00           C
ATOM   7224  O21 POPEp 174      62.095  77.609  56.710  1.00  0.00           O
ATOM   7225  C21 POPEp 174      63.116  76.799  57.040  1.00  0.00           C
ATOM   7226  O22 POPEp 174      64.256  76.879  56.620  1.00  0.00           O
ATOM   7227  C22 POPEp 174      62.585  75.680  57.970  1.00  0.00           C
ATOM   7230  C3  POPEp 174      62.765  80.009  56.750  1.00  0.00           C
ATOM   7233  O31 POPEp 174      63.744  79.760  57.780  1.00  0.00           O
ATOM   7234  C31 POPEp 174      63.295  79.620  59.020  1.00  0.00           C
ATOM   7235  O32 POPEp 174      62.125  79.559  59.360  1.00  0.00           O
ATOM   7236  C32 POPEp 174      64.535  79.568  59.910  1.00  0.00           C
ATOM   7239  C23 POPEp 174      62.814  75.899  59.490  1.00  0.00           C
ATOM   7242  C24 POPEp 174      61.585  76.400  60.270  1.00  0.00           C
ATOM   7245  C25 POPEp 174      60.454  75.369  60.380  1.00  0.00           C
ATOM   7248  C26 POPEp 174      59.236  75.849  61.190  1.00  0.00           C
ATOM   7251  C27 POPEp 174      58.084  74.829  61.130  1.00  0.00           C
ATOM   7254  C28 POPEp 174      56.806  75.249  61.890  1.00  0.00           C
ATOM   7257  C29 POPEp 174      55.675  74.318  61.540  1.00  0.00           C
ATOM   7259 0C21 POPEp 174      54.396  74.399  61.970  1.00  0.00           C
ATOM   7261 1C21 POPEp 174      53.835  75.459  62.880  1.00  0.00           C
ATOM   7264 2C21 POPEp 174      53.674  74.979  64.340  1.00  0.00           C
ATOM   7267 3C21 POPEp 174      52.785  75.949  65.150  1.00  0.00           C
ATOM   7270 4C21 POPEp 174      52.896  75.739  66.660  1.00  0.00           C
ATOM   7273 5C21 POPEp 174      52.055  76.748  67.460  1.00  0.00           C
ATOM   7276 6C21 POPEp 174      52.194  76.540  68.970  1.00  0.00           C
ATOM   7279 7C21 POPEp 174      51.395  77.540  69.810  1.00  0.00           C
ATOM   7282 8C21 POPEp 174      51.465  77.249  71.320  1.00  0.00           C
ATOM   7286  C33 POPEp 174      64.285  79.590  61.430  1.00  0.00           C
ATOM   7289  C34 POPEp 174      65.374  80.419  62.120  1.00  0.00           C
ATOM   7292  C35 POPEp 174      65.205  80.550  63.630  1.00  0.00           C
ATOM   7295  C36 POPEp 174      65.675  79.309  64.400  1.00  0.00           C
ATOM   7298  C37 POPEp 174      65.815  79.579  65.900  1.00  0.00           C
ATOM   7301  C38 POPEp 174      66.434  78.410  66.660  1.00  0.00           C
ATOM   7304  C39 POPEp 174      67.014  78.830  68.010  1.00  0.00           C
ATOM   7307 0C31 POPEp 174      65.955  79.180  69.060  1.00  0.00           C
ATOM   7310 1C31 POPEp 174      66.585  79.769  70.330  1.00  0.00           C
ATOM   7313 2C31 POPEp 174      65.545  80.249  71.360  1.00  0.00           C
ATOM   7316 3C31 POPEp 174      64.635  79.160  71.930  1.00  0.00           C
ATOM   7319 4C31 POPEp 174      65.405  78.040  72.640  1.00  0.00           C
ATOM   7322 5C31 POPEp 174      64.514  77.199  73.570  1.00  0.00           C
ATOM   7325 6C31 POPEp 174      65.275  76.069  74.280  1.00  0.00           C
ATOM   7329  NH3 POPEq 175      88.355  11.950  49.660  1.00  0.00           N
ATOM   7333  C12 POPEq 175      88.736  10.510  49.490  1.00  0.00           C
ATOM   7336  C11 POPEq 175      87.456   9.680  49.250  1.00  0.00           C
ATOM   7339  P   POPEq 175      86.395   7.390  49.550  1.00  0.00           P
ATOM   7340  O13 POPEq 175      85.045   7.980  49.740  1.00  0.00           O
ATOM   7341  O14 POPEq 175      86.745   6.890  48.210  1.00  0.00           O
ATOM   7342  O11 POPEq 175      86.564   6.200  50.560  1.00  0.00           O
ATOM   7343  O12 POPEq 175      87.495   8.450  50.000  1.00  0.00           O
ATOM   7344  C1  POPEq 175      86.126   6.230  51.920  1.00  0.00           C
ATOM   7347  C2  POPEq 175      87.355   6.110  52.860  1.00  0.00           C
ATOM   7349  O21 POPEq 175      87.004   5.510  54.110  1.00  0.00           O
ATOM   7350  C21 POPEq 175      86.735   4.220  54.100  1.00  0.00           C
ATOM   7351  O22 POPEq 175      86.765   3.480  53.120  1.00  0.00           O
ATOM   7352  C22 POPEq 175      86.455   3.820  55.550  1.00  0.00           C
ATOM   7355  C3  POPEq 175      87.966   7.520  53.140  1.00  0.00           C
ATOM   7358  O31 POPEq 175      89.385   7.490  53.360  1.00  0.00           O
ATOM   7359  C31 POPEq 175      89.764   7.430  54.630  1.00  0.00           C
ATOM   7360  O32 POPEq 175      89.006   7.400  55.580  1.00  0.00           O
ATOM   7361  C32 POPEq 175      91.295   7.470  54.700  1.00  0.00           C
ATOM   7364  C23 POPEq 175      85.305   2.821  55.720  1.00  0.00           C
ATOM   7367  C24 POPEq 175      85.314   2.171  57.110  1.00  0.00           C
ATOM   7370  C25 POPEq 175      85.065   3.140  58.270  1.00  0.00           C
ATOM   7373  C26 POPEq 175      84.865   2.391  59.590  1.00  0.00           C
ATOM   7376  C27 POPEq 175      84.275   3.260  60.710  1.00  0.00           C
ATOM   7379  C28 POPEq 175      84.995   3.080  62.060  1.00  0.00           C
ATOM   7382  C29 POPEq 175      84.174   3.660  63.190  1.00  0.00           C
ATOM   7384 0C21 POPEq 175      83.876   3.040  64.350  1.00  0.00           C
ATOM   7386 1C21 POPEq 175      84.335   1.671  64.760  1.00  0.00           C
ATOM   7389 2C21 POPEq 175      85.754   1.691  65.360  1.00  0.00           C
ATOM   7392 3C21 POPEq 175      85.905   2.651  66.550  1.00  0.00           C
ATOM   7395 4C21 POPEq 175      87.036   2.241  67.510  1.00  0.00           C
ATOM   7398 5C21 POPEq 175      86.945   3.010  68.840  1.00  0.00           C
ATOM   7401 6C21 POPEq 175      87.525   2.231  70.030  1.00  0.00           C
ATOM   7404 7C21 POPEq 175      86.926   2.651  71.370  1.00  0.00           C
ATOM   7407 8C21 POPEq 175      87.325   1.721  72.520  1.00  0.00           C
ATOM   7411  C33 POPEq 175      91.885   6.570  55.800  1.00  0.00           C
ATOM   7414  C34 POPEq 175      91.616   7.070  57.220  1.00  0.00           C
ATOM   7417  C35 POPEq 175      92.456   6.320  58.260  1.00  0.00           C
ATOM   7420  C36 POPEq 175      91.945   6.500  59.690  1.00  0.00           C
ATOM   7423  C37 POPEq 175      92.145   7.920  60.240  1.00  0.00           C
ATOM   7426  C38 POPEq 175      91.686   8.020  61.700  1.00  0.00           C
ATOM   7429  C39 POPEq 175      92.176   9.300  62.370  1.00  0.00           C
ATOM   7432 0C31 POPEq 175      93.655   9.220  62.770  1.00  0.00           C
ATOM   7435 1C31 POPEq 175      93.825   9.130  64.290  1.00  0.00           C
ATOM   7438 2C31 POPEq 175      95.266   8.800  64.700  1.00  0.00           C
ATOM   7441 3C31 POPEq 175      95.474   8.930  66.220  1.00  0.00           C
ATOM   7444 4C31 POPEq 175      94.725   7.880  67.040  1.00  0.00           C
ATOM   7447 5C31 POPEq 175      95.275   6.460  66.850  1.00  0.00           C
ATOM   7450 6C31 POPEq 175      94.645   5.460  67.800  1.00  0.00           C
ATOM   7454  NH3 POPEr 176      80.236 128.559  49.120  1.00  0.00           N
ATOM   7458  C12 POPEr 176      81.495 127.759  49.270  1.00  0.00           C
ATOM   7461  C11 POPEr 176      82.185 127.498  47.940  1.00  0.00           C
ATOM   7464  P   POPEr 176      83.645 125.339  48.060  1.00  0.00           P
ATOM   7465  O13 POPEr 176      82.404 124.620  48.410  1.00  0.00           O
ATOM   7466  O14 POPEr 176      84.174 125.149  46.690  1.00  0.00           O
ATOM   7467  O11 POPEr 176      84.715 125.028  49.190  1.00  0.00           O
ATOM   7468  O12 POPEr 176      83.426 126.880  48.260  1.00  0.00           O
ATOM   7469  C1  POPEr 176      84.296 124.988  50.570  1.00  0.00           C
ATOM   7472  C2  POPEr 176      85.445 125.510  51.470  1.00  0.00           C
ATOM   7474  O21 POPEr 176      85.186 125.339  52.880  1.00  0.00           O
ATOM   7475  C21 POPEr 176      85.445 124.089  53.290  1.00  0.00           C
ATOM   7476  O22 POPEr 176      85.695 123.179  52.530  1.00  0.00           O
ATOM   7477  C22 POPEr 176      85.786 124.100  54.800  1.00  0.00           C
ATOM   7480  C3  POPEr 176      85.725 127.008  51.180  1.00  0.00           C
ATOM   7483  O31 POPEr 176      87.015 127.199  50.570  1.00  0.00           O
ATOM   7484  C31 POPEr 176      88.076 127.689  51.250  1.00  0.00           C
ATOM   7485  O32 POPEr 176      89.046 128.150  50.660  1.00  0.00           O
ATOM   7486  C32 POPEr 176      88.046 127.528  52.760  1.00  0.00           C
ATOM   7489  C23 POPEr 176      84.736 123.538  55.810  1.00  0.00           C
ATOM   7492  C24 POPEr 176      85.396 123.228  57.170  1.00  0.00           C
ATOM   7495  C25 POPEr 176      84.515 122.428  58.140  1.00  0.00           C
ATOM   7498  C26 POPEr 176      84.396 120.949  57.740  1.00  0.00           C
ATOM   7501  C27 POPEr 176      83.346 120.168  58.550  1.00  0.00           C
ATOM   7504  C28 POPEr 176      82.915 118.869  57.840  1.00  0.00           C
ATOM   7507  C29 POPEr 176      84.055 117.920  57.640  1.00  0.00           C
ATOM   7509 0C21 POPEr 176      84.364 116.868  58.420  1.00  0.00           C
ATOM   7511 1C21 POPEr 176      83.635 116.439  59.670  1.00  0.00           C
ATOM   7514 2C21 POPEr 176      82.694 115.259  59.360  1.00  0.00           C
ATOM   7517 3C21 POPEr 176      83.435 114.039  58.780  1.00  0.00           C
ATOM   7520 4C21 POPEr 176      82.545 112.799  58.610  1.00  0.00           C
ATOM   7523 5C21 POPEr 176      83.316 111.628  57.980  1.00  0.00           C
ATOM   7526 6C21 POPEr 176      82.416 110.460  57.570  1.00  0.00           C
ATOM   7529 7C21 POPEr 176      83.176 109.338  56.850  1.00  0.00           C
ATOM   7532 8C21 POPEr 176      83.346 108.078  57.700  1.00  0.00           C
ATOM   7536  C33 POPEr 176      87.694 128.848  53.480  1.00  0.00           C
ATOM   7539  C34 POPEr 176      87.355 128.608  54.950  1.00  0.00           C
ATOM   7542  C35 POPEr 176      85.935 128.039  55.120  1.00  0.00           C
ATOM   7545  C36 POPEr 176      85.594 127.568  56.540  1.00  0.00           C
ATOM   7548  C37 POPEr 176      84.095 127.229  56.640  1.00  0.00           C
ATOM   7551  C38 POPEr 176      83.645 126.679  58.000  1.00  0.00           C
ATOM   7554  C39 POPEr 176      83.556 127.738  59.100  1.00  0.00           C
ATOM   7557 0C31 POPEr 176      82.954 127.199  60.400  1.00  0.00           C
ATOM   7560 1C31 POPEr 176      82.845 128.279  61.490  1.00  0.00           C
ATOM   7563 2C31 POPEr 176      82.085 127.829  62.740  1.00  0.00           C
ATOM   7566 3C31 POPEr 176      82.896 126.908  63.680  1.00  0.00           C
ATOM   7569 4C31 POPEr 176      82.066 126.460  64.890  1.00  0.00           C
ATOM   7572 5C31 POPEr 176      82.866 125.618  65.900  1.00  0.00           C
ATOM   7575 6C31 POPEr 176      82.025 125.128  67.080  1.00  0.00           C
ATOM   7579  NH3 POPEs 177      29.335  26.139  87.760  1.00  0.00           N
ATOM   7583  C12 POPEs 177      29.965  24.860  87.270  1.00  0.00           C
ATOM   7586  C11 POPEs 177      30.274  24.910  85.760  1.00  0.00           C
ATOM   7589  P   POPEs 177      30.245  22.580  84.510  1.00  0.00           P
ATOM   7590  O13 POPEs 177      29.245  21.889  85.350  1.00  0.00           O
ATOM   7591  O14 POPEs 177      29.765  23.170  83.240  1.00  0.00           O
ATOM   7592  O11 POPEs 177      31.475  21.670  84.140  1.00  0.00           O
ATOM   7593  O12 POPEs 177      30.955  23.708  85.360  1.00  0.00           O
ATOM   7594  C1  POPEs 177      31.405  20.310  83.750  1.00  0.00           C
ATOM   7597  C2  POPEs 177      32.056  20.060  82.360  1.00  0.00           C
ATOM   7599  O21 POPEs 177      32.585  18.720  82.360  1.00  0.00           O
ATOM   7600  C21 POPEs 177      32.114  17.900  81.430  1.00  0.00           C
ATOM   7601  O22 POPEs 177      31.265  18.170  80.590  1.00  0.00           O
ATOM   7602  C22 POPEs 177      32.834  16.560  81.590  1.00  0.00           C
ATOM   7605  C3  POPEs 177      33.225  21.069  82.100  1.00  0.00           C
ATOM   7608  O31 POPEs 177      33.936  20.870  80.850  1.00  0.00           O
ATOM   7609  C31 POPEs 177      35.044  20.130  80.940  1.00  0.00           C
ATOM   7610  O32 POPEs 177      35.436  19.580  81.960  1.00  0.00           O
ATOM   7611  C32 POPEs 177      35.725  20.020  79.570  1.00  0.00           C
ATOM   7614  C23 POPEs 177      32.375  15.440  80.640  1.00  0.00           C
ATOM   7617  C24 POPEs 177      33.135  15.410  79.310  1.00  0.00           C
ATOM   7620  C25 POPEs 177      32.616  14.330  78.360  1.00  0.00           C
ATOM   7623  C26 POPEs 177      33.065  12.900  78.730  1.00  0.00           C
ATOM   7626  C27 POPEs 177      32.764  11.920  77.580  1.00  0.00           C
ATOM   7629  C28 POPEs 177      33.334  10.500  77.790  1.00  0.00           C
ATOM   7632  C29 POPEs 177      33.296   9.730  76.500  1.00  0.00           C
ATOM   7634 0C21 POPEs 177      34.256   8.960  75.960  1.00  0.00           C
ATOM   7636 1C21 POPEs 177      35.595   8.590  76.550  1.00  0.00           C
ATOM   7639 2C21 POPEs 177      36.815   9.220  75.840  1.00  0.00           C
ATOM   7642 3C21 POPEs 177      38.135   8.640  76.360  1.00  0.00           C
ATOM   7645 4C21 POPEs 177      39.416   9.300  75.810  1.00  0.00           C
ATOM   7648 5C21 POPEs 177      40.104  10.230  76.820  1.00  0.00           C
ATOM   7651 6C21 POPEs 177      41.556  10.570  76.420  1.00  0.00           C
ATOM   7654 7C21 POPEs 177      42.295  11.380  77.490  1.00  0.00           C
ATOM   7657 8C21 POPEs 177      43.776  11.630  77.160  1.00  0.00           C
ATOM   7661  C33 POPEs 177      35.374  18.690  78.880  1.00  0.00           C
ATOM   7664  C34 POPEs 177      35.685  18.669  77.380  1.00  0.00           C
ATOM   7667  C35 POPEs 177      37.174  18.700  76.990  1.00  0.00           C
ATOM   7670  C36 POPEs 177      37.365  18.650  75.460  1.00  0.00           C
ATOM   7673  C37 POPEs 177      38.835  18.520  75.050  1.00  0.00           C
ATOM   7676  C38 POPEs 177      39.076  18.460  73.530  1.00  0.00           C
ATOM   7679  C39 POPEs 177      38.866  19.810  72.810  1.00  0.00           C
ATOM   7682 0C31 POPEs 177      37.646  19.840  71.880  1.00  0.00           C
ATOM   7685 1C31 POPEs 177      37.544  21.160  71.090  1.00  0.00           C
ATOM   7688 2C31 POPEs 177      36.205  21.320  70.370  1.00  0.00           C
ATOM   7691 3C31 POPEs 177      35.936  22.760  69.910  1.00  0.00           C
ATOM   7694 4C31 POPEs 177      36.624  23.160  68.590  1.00  0.00           C
ATOM   7697 5C31 POPEs 177      36.635  24.680  68.410  1.00  0.00           C
ATOM   7700 6C31 POPEs 177      37.014  25.150  67.010  1.00  0.00           C
ATOM   7704  NH3 POPEt 178       5.725  14.050  47.310  1.00  0.00           N
ATOM   7708  C12 POPEt 178       6.115  12.610  47.150  1.00  0.00           C
ATOM   7711  C11 POPEt 178       5.185  11.910  46.140  1.00  0.00           C
ATOM   7714  P   POPEt 178       4.315   9.670  47.170  1.00  0.00           P
ATOM   7715  O13 POPEt 178       3.065   8.980  46.800  1.00  0.00           O
ATOM   7716  O14 POPEt 178       5.575   9.190  46.530  1.00  0.00           O
ATOM   7717  O11 POPEt 178       4.465   9.710  48.750  1.00  0.00           O
ATOM   7718  O12 POPEt 178       4.155  11.210  46.840  1.00  0.00           O
ATOM   7719  C1  POPEt 178       5.165   8.590  49.310  1.00  0.00           C
ATOM   7722  C2  POPEt 178       5.175   8.720  50.840  1.00  0.00           C
ATOM   7724  O21 POPEt 178       6.035   9.840  51.210  1.00  0.00           O
ATOM   7725  C21 POPEt 178       5.645  10.430  52.340  1.00  0.00           C
ATOM   7726  O22 POPEt 178       4.535  10.320  52.840  1.00  0.00           O
ATOM   7727  C22 POPEt 178       6.825  11.150  53.000  1.00  0.00           C
ATOM   7730  C3  POPEt 178       5.655   7.410  51.530  1.00  0.00           C
ATOM   7733  O31 POPEt 178       6.145   7.720  52.850  1.00  0.00           O
ATOM   7734  C31 POPEt 178       6.495   6.670  53.570  1.00  0.00           C
ATOM   7735  O32 POPEt 178       6.415   5.510  53.220  1.00  0.00           O
ATOM   7736  C32 POPEt 178       7.195   7.190  54.820  1.00  0.00           C
ATOM   7739  C23 POPEt 178       6.735  10.960  54.540  1.00  0.00           C
ATOM   7742  C24 POPEt 178       7.895  11.590  55.310  1.00  0.00           C
ATOM   7745  C25 POPEt 178       7.675  11.590  56.830  1.00  0.00           C
ATOM   7748  C26 POPEt 178       8.965  11.990  57.560  1.00  0.00           C
ATOM   7751  C27 POPEt 178       8.845  12.200  59.080  1.00  0.00           C
ATOM   7754  C28 POPEt 178      10.235  12.580  59.630  1.00  0.00           C
ATOM   7757  C29 POPEt 178      10.655  11.980  60.950  1.00  0.00           C
ATOM   7759 0C21 POPEt 178      10.435  12.480  62.170  1.00  0.00           C
ATOM   7761 1C21 POPEt 178       9.645  13.720  62.500  1.00  0.00           C
ATOM   7764 2C21 POPEt 178       8.305  13.310  63.150  1.00  0.00           C
ATOM   7767 3C21 POPEt 178       7.455  14.530  63.550  1.00  0.00           C
ATOM   7770 4C21 POPEt 178       5.985  14.170  63.830  1.00  0.00           C
ATOM   7773 5C21 POPEt 178       5.785  13.120  64.930  1.00  0.00           C
ATOM   7776 6C21 POPEt 178       6.335  13.540  66.300  1.00  0.00           C
ATOM   7779 7C21 POPEt 178       6.175  12.430  67.340  1.00  0.00           C
ATOM   7782 8C21 POPEt 178       6.935  12.710  68.640  1.00  0.00           C
ATOM   7786  C33 POPEt 178       7.765   6.070  55.720  1.00  0.00           C
ATOM   7789  C34 POPEt 178       8.925   6.590  56.580  1.00  0.00           C
ATOM   7792  C35 POPEt 178       8.555   7.730  57.540  1.00  0.00           C
ATOM   7795  C36 POPEt 178       9.105   7.460  58.940  1.00  0.00           C
ATOM   7798  C37 POPEt 178       8.795   8.550  59.970  1.00  0.00           C
ATOM   7801  C38 POPEt 178       8.985   8.030  61.400  1.00  0.00           C
ATOM   7804  C39 POPEt 178       8.835   9.100  62.490  1.00  0.00           C
ATOM   7807 0C31 POPEt 178       9.105   8.530  63.890  1.00  0.00           C
ATOM   7810 1C31 POPEt 178       9.235   9.630  64.950  1.00  0.00           C
ATOM   7813 2C31 POPEt 178       9.655   9.120  66.340  1.00  0.00           C
ATOM   7816 3C31 POPEt 178      10.395  10.200  67.130  1.00  0.00           C
ATOM   7819 4C31 POPEt 178      10.665   9.830  68.590  1.00  0.00           C
ATOM   7822 5C31 POPEt 178      11.435  10.920  69.350  1.00  0.00           C
ATOM   7825 6C31 POPEt 178      11.485  10.700  70.860  1.00  0.00           C
ATOM   7829  NH3 POPEu 179      73.474   9.980  46.610  1.00  0.00           N
ATOM   7833  C12 POPEu 179      74.425  10.640  47.580  1.00  0.00           C
ATOM   7836  C11 POPEu 179      75.305  11.720  46.920  1.00  0.00           C
ATOM   7839  P   POPEu 179      77.345  13.050  47.980  1.00  0.00           P
ATOM   7840  O13 POPEu 179      78.725  12.730  48.400  1.00  0.00           O
ATOM   7841  O14 POPEu 179      77.235  14.060  46.910  1.00  0.00           O
ATOM   7842  O11 POPEu 179      76.655  13.600  49.290  1.00  0.00           O
ATOM   7843  O12 POPEu 179      76.565  11.740  47.590  1.00  0.00           O
ATOM   7844  C1  POPEu 179      75.556  12.970  49.940  1.00  0.00           C
ATOM   7847  C2  POPEu 179      75.315  13.590  51.350  1.00  0.00           C
ATOM   7849  O21 POPEu 179      76.415  13.320  52.240  1.00  0.00           O
ATOM   7850  C21 POPEu 179      76.505  12.110  52.780  1.00  0.00           C
ATOM   7851  O22 POPEu 179      75.834  11.140  52.490  1.00  0.00           O
ATOM   7852  C22 POPEu 179      77.456  12.200  53.980  1.00  0.00           C
ATOM   7855  C3  POPEu 179      73.896  13.320  51.940  1.00  0.00           C
ATOM   7858  O31 POPEu 179      73.326  14.500  52.560  1.00  0.00           O
ATOM   7859  C31 POPEu 179      73.745  14.740  53.800  1.00  0.00           C
ATOM   7860  O32 POPEu 179      74.635  14.140  54.380  1.00  0.00           O
ATOM   7861  C32 POPEu 179      72.925  15.890  54.370  1.00  0.00           C
ATOM   7864  C23 POPEu 179      78.115  10.850  54.380  1.00  0.00           C
ATOM   7867  C24 POPEu 179      78.735  10.950  55.780  1.00  0.00           C
ATOM   7870  C25 POPEu 179      79.215   9.650  56.440  1.00  0.00           C
ATOM   7873  C26 POPEu 179      79.135   9.760  57.970  1.00  0.00           C
ATOM   7876  C27 POPEu 179      79.576   8.490  58.720  1.00  0.00           C
ATOM   7879  C28 POPEu 179      79.005   8.380  60.150  1.00  0.00           C
ATOM   7882  C29 POPEu 179      79.315   9.580  61.010  1.00  0.00           C
ATOM   7884 0C21 POPEu 179      80.065   9.610  62.130  1.00  0.00           C
ATOM   7886 1C21 POPEu 179      80.816   8.460  62.750  1.00  0.00           C
ATOM   7889 2C21 POPEu 179      82.195   8.910  63.260  1.00  0.00           C
ATOM   7892 3C21 POPEu 179      83.006   7.760  63.870  1.00  0.00           C
ATOM   7895 4C21 POPEu 179      84.405   8.210  64.320  1.00  0.00           C
ATOM   7898 5C21 POPEu 179      85.354   7.040  64.600  1.00  0.00           C
ATOM   7901 6C21 POPEu 179      86.796   7.520  64.790  1.00  0.00           C
ATOM   7904 7C21 POPEu 179      87.814   6.390  64.950  1.00  0.00           C
ATOM   7907 8C21 POPEu 179      89.245   6.920  65.090  1.00  0.00           C
ATOM   7911  C33 POPEu 179      72.995  16.050  55.900  1.00  0.00           C
ATOM   7914  C34 POPEu 179      72.326  17.360  56.350  1.00  0.00           C
ATOM   7917  C35 POPEu 179      72.646  17.750  57.800  1.00  0.00           C
ATOM   7920  C36 POPEu 179      72.135  16.780  58.880  1.00  0.00           C
ATOM   7923  C37 POPEu 179      72.475  17.330  60.270  1.00  0.00           C
ATOM   7926  C38 POPEu 179      71.825  16.580  61.440  1.00  0.00           C
ATOM   7929  C39 POPEu 179      72.065  17.300  62.770  1.00  0.00           C
ATOM   7932 0C31 POPEu 179      71.374  16.610  63.960  1.00  0.00           C
ATOM   7935 1C31 POPEu 179      71.595  17.340  65.290  1.00  0.00           C
ATOM   7938 2C31 POPEu 179      71.135  16.490  66.490  1.00  0.00           C
ATOM   7941 3C31 POPEu 179      71.615  17.040  67.830  1.00  0.00           C
ATOM   7944 4C31 POPEu 179      71.396  16.040  68.980  1.00  0.00           C
ATOM   7947 5C31 POPEu 179      71.904  16.560  70.330  1.00  0.00           C
ATOM   7950 6C31 POPEu 179      71.806  15.520  71.440  1.00  0.00           C
ATOM   7954  NH3 POPEv 180     124.426  62.989  91.260  1.00  0.00           N
ATOM   7958  C12 POPEv 180     124.935  61.720  91.880  1.00  0.00           C
ATOM   7961  C11 POPEv 180     126.465  61.540  91.790  1.00  0.00           C
ATOM   7964  P   POPEv 180     126.616  58.900  91.770  1.00  0.00           P
ATOM   7965  O13 POPEv 180     125.665  58.170  92.640  1.00  0.00           O
ATOM   7966  O14 POPEv 180     127.866  58.219  91.360  1.00  0.00           O
ATOM   7967  O11 POPEv 180     125.805  59.270  90.480  1.00  0.00           O
ATOM   7968  O12 POPEv 180     126.915  60.319  92.420  1.00  0.00           O
ATOM   7969  C1  POPEv 180     126.315  59.180  89.160  1.00  0.00           C
ATOM   7972  C2  POPEv 180     126.066  57.779  88.550  1.00  0.00           C
ATOM   7974  O21 POPEv 180     126.005  57.889  87.120  1.00  0.00           O
ATOM   7975  C21 POPEv 180     127.155  58.258  86.580  1.00  0.00           C
ATOM   7976  O22 POPEv 180     128.246  58.149  87.110  1.00  0.00           O
ATOM   7977  C22 POPEv 180     126.896  58.860  85.210  1.00  0.00           C
ATOM   7980  C3  POPEv 180     124.715  57.180  89.050  1.00  0.00           C
ATOM   7983  O31 POPEv 180     124.555  55.810  88.630  1.00  0.00           O
ATOM   7984  C31 POPEv 180     123.846  55.680  87.510  1.00  0.00           C
ATOM   7985  O32 POPEv 180     124.296  55.730  86.380  1.00  0.00           O
ATOM   7986  C32 POPEv 180     122.385  55.400  87.850  1.00  0.00           C
ATOM   7989  C23 POPEv 180     127.726  60.150  85.030  1.00  0.00           C
ATOM   7992  C24 POPEv 180     129.146  59.920  84.470  1.00  0.00           C
ATOM   7995  C25 POPEv 180     129.195  59.299  83.070  1.00  0.00           C
ATOM   7998  C26 POPEv 180     128.215  59.950  82.090  1.00  0.00           C
ATOM   8001  C27 POPEv 180     128.374  59.508  80.630  1.00  0.00           C
ATOM   8004  C28 POPEv 180     127.264  60.130  79.770  1.00  0.00           C
ATOM   8007  C29 POPEv 180     127.416  59.889  78.290  1.00  0.00           C
ATOM   8009 0C21 POPEv 180     126.835  58.909  77.580  1.00  0.00           C
ATOM   8011 1C21 POPEv 180     125.945  57.810  78.130  1.00  0.00           C
ATOM   8014 2C21 POPEv 180     124.455  57.989  77.780  1.00  0.00           C
ATOM   8017 3C21 POPEv 180     124.135  57.880  76.270  1.00  0.00           C
ATOM   8020 4C21 POPEv 180     122.686  58.258  75.960  1.00  0.00           C
ATOM   8023 5C21 POPEv 180     121.635  57.229  76.430  1.00  0.00           C
ATOM   8026 6C21 POPEv 180     120.236  57.849  76.500  1.00  0.00           C
ATOM   8029 7C21 POPEv 180     119.174  56.910  77.070  1.00  0.00           C
ATOM   8032 8C21 POPEv 180     117.915  57.650  77.510  1.00  0.00           C
ATOM   8036  C33 POPEv 180     121.436  56.180  86.910  1.00  0.00           C
ATOM   8039  C34 POPEv 180     119.956  55.900  87.170  1.00  0.00           C
ATOM   8042  C35 POPEv 180     119.025  56.899  86.470  1.00  0.00           C
ATOM   8045  C36 POPEv 180     118.906  56.739  84.950  1.00  0.00           C
ATOM   8048  C37 POPEv 180     117.826  57.689  84.390  1.00  0.00           C
ATOM   8051  C38 POPEv 180     117.665  57.619  82.870  1.00  0.00           C
ATOM   8054  C39 POPEv 180     116.424  58.370  82.370  1.00  0.00           C
ATOM   8057 0C31 POPEv 180     116.385  58.479  80.840  1.00  0.00           C
ATOM   8060 1C31 POPEv 180     115.115  59.169  80.330  1.00  0.00           C
ATOM   8063 2C31 POPEv 180     115.065  59.249  78.800  1.00  0.00           C
ATOM   8066 3C31 POPEv 180     113.865  60.040  78.250  1.00  0.00           C
ATOM   8069 4C31 POPEv 180     112.505  59.459  78.670  1.00  0.00           C
ATOM   8072 5C31 POPEv 180     111.336  60.180  77.990  1.00  0.00           C
ATOM   8075 6C31 POPEv 180     109.956  59.790  78.550  1.00  0.00           C
ATOM   8079  NH3 POPEw 181      57.585  98.218  90.120  1.00  0.00           N
ATOM   8083  C12 POPEw 181      56.515  97.139  90.150  1.00  0.00           C
ATOM   8086  C11 POPEw 181      56.014  96.749  91.550  1.00  0.00           C
ATOM   8089  P   POPEw 181      53.854  95.359  92.340  1.00  0.00           P
ATOM   8090  O13 POPEw 181      53.744  93.939  92.710  1.00  0.00           O
ATOM   8091  O14 POPEw 181      53.895  96.348  93.430  1.00  0.00           O
ATOM   8092  O11 POPEw 181      52.635  95.679  91.380  1.00  0.00           O
ATOM   8093  O12 POPEw 181      55.174  95.578  91.470  1.00  0.00           O
ATOM   8094  C1  POPEw 181      52.765  96.348  90.140  1.00  0.00           C
ATOM   8097  C2  POPEw 181      52.744  95.339  88.960  1.00  0.00           C
ATOM   8099  O21 POPEw 181      53.035  96.068  87.750  1.00  0.00           O
ATOM   8100  C21 POPEw 181      54.326  96.059  87.440  1.00  0.00           C
ATOM   8101  O22 POPEw 181      55.215  95.588  88.100  1.00  0.00           O
ATOM   8102  C22 POPEw 181      54.545  96.768  86.110  1.00  0.00           C
ATOM   8105  C3  POPEw 181      51.364  94.639  88.810  1.00  0.00           C
ATOM   8108  O31 POPEw 181      51.104  94.170  87.470  1.00  0.00           O
ATOM   8109  C31 POPEw 181      51.826  93.150  87.050  1.00  0.00           C
ATOM   8110  O32 POPEw 181      52.624  92.509  87.700  1.00  0.00           O
ATOM   8111  C32 POPEw 181      51.494  92.850  85.590  1.00  0.00           C
ATOM   8114  C23 POPEw 181      55.584  95.998  85.270  1.00  0.00           C
ATOM   8117  C24 POPEw 181      55.985  96.710  83.970  1.00  0.00           C
ATOM   8120  C25 POPEw 181      54.794  97.218  83.160  1.00  0.00           C
ATOM   8123  C26 POPEw 181      55.194  97.689  81.760  1.00  0.00           C
ATOM   8126  C27 POPEw 181      54.015  98.270  80.990  1.00  0.00           C
ATOM   8129  C28 POPEw 181      54.436  98.809  79.610  1.00  0.00           C
ATOM   8132  C29 POPEw 181      53.334  99.630  78.980  1.00  0.00           C
ATOM   8134 0C21 POPEw 181      53.505 100.429  77.920  1.00  0.00           C
ATOM   8136 1C21 POPEw 181      54.805 100.569  77.160  1.00  0.00           C
ATOM   8139 2C21 POPEw 181      54.625 101.388  75.870  1.00  0.00           C
ATOM   8142 3C21 POPEw 181      53.765 100.669  74.820  1.00  0.00           C
ATOM   8145 4C21 POPEw 181      53.386 101.589  73.660  1.00  0.00           C
ATOM   8148 5C21 POPEw 181      52.385 100.919  72.700  1.00  0.00           C
ATOM   8151 6C21 POPEw 181      51.806 101.889  71.660  1.00  0.00           C
ATOM   8154 7C21 POPEw 181      50.654 101.278  70.860  1.00  0.00           C
ATOM   8157 8C21 POPEw 181      50.194 102.180  69.700  1.00  0.00           C
ATOM   8161  C33 POPEw 181      52.494  93.559  84.670  1.00  0.00           C
ATOM   8164  C34 POPEw 181      52.526  92.969  83.260  1.00  0.00           C
ATOM   8167  C35 POPEw 181      53.794  93.389  82.510  1.00  0.00           C
ATOM   8170  C36 POPEw 181      53.846  92.979  81.040  1.00  0.00           C
ATOM   8173  C37 POPEw 181      55.015  93.699  80.330  1.00  0.00           C
ATOM   8176  C38 POPEw 181      54.935  93.699  78.800  1.00  0.00           C
ATOM   8179  C39 POPEw 181      53.755  94.540  78.320  1.00  0.00           C
ATOM   8182 0C31 POPEw 181      53.976  95.180  76.940  1.00  0.00           C
ATOM   8185 1C31 POPEw 181      53.006  96.339  76.750  1.00  0.00           C
ATOM   8188 2C31 POPEw 181      53.095  96.990  75.370  1.00  0.00           C
ATOM   8191 3C31 POPEw 181      52.474  96.089  74.300  1.00  0.00           C
ATOM   8194 4C31 POPEw 181      52.305  96.810  72.960  1.00  0.00           C
ATOM   8197 5C31 POPEw 181      51.655  95.898  71.920  1.00  0.00           C
ATOM   8200 6C31 POPEw 181      51.764  96.449  70.500  1.00  0.00           C
ATOM   8204  NH3 POPEx 182     122.355  97.260  91.170  1.00  0.00           N
ATOM   8208  C12 POPEx 182     120.975  97.458  91.750  1.00  0.00           C
ATOM   8211  C11 POPEx 182     119.876  97.519  90.660  1.00  0.00           C
ATOM   8214  P   POPEx 182     120.725  97.148  88.240  1.00  0.00           P
ATOM   8215  O13 POPEx 182     121.826  98.039  88.650  1.00  0.00           O
ATOM   8216  O14 POPEx 182     121.056  96.010  87.360  1.00  0.00           O
ATOM   8217  O11 POPEx 182     119.496  97.969  87.740  1.00  0.00           O
ATOM   8218  O12 POPEx 182     120.105  96.600  89.570  1.00  0.00           O
ATOM   8219  C1  POPEx 182     118.924  97.789  86.450  1.00  0.00           C
ATOM   8222  C2  POPEx 182     118.495  99.188  85.930  1.00  0.00           C
ATOM   8224  O21 POPEx 182     117.866  99.139  84.640  1.00  0.00           O
ATOM   8225  C21 POPEx 182     116.765  98.439  84.510  1.00  0.00           C
ATOM   8226  O22 POPEx 182     116.175  97.808  85.380  1.00  0.00           O
ATOM   8227  C22 POPEx 182     116.336  98.520  83.050  1.00  0.00           C
ATOM   8230  C3  POPEx 182     119.755 100.098  85.840  1.00  0.00           C
ATOM   8233  O31 POPEx 182     120.734  99.499  84.980  1.00  0.00           O
ATOM   8234  C31 POPEx 182     121.864 100.180  84.830  1.00  0.00           C
ATOM   8235  O32 POPEx 182     122.096 101.269  85.330  1.00  0.00           O
ATOM   8236  C32 POPEx 182     122.826  99.450  83.870  1.00  0.00           C
ATOM   8239  C23 POPEx 182     114.905  99.049  82.880  1.00  0.00           C
ATOM   8242  C24 POPEx 182     114.624  99.170  81.390  1.00  0.00           C
ATOM   8245  C25 POPEx 182     113.146  99.380  81.100  1.00  0.00           C
ATOM   8248  C26 POPEx 182     112.906  99.490  79.600  1.00  0.00           C
ATOM   8251  C27 POPEx 182     111.415  99.548  79.290  1.00  0.00           C
ATOM   8254  C28 POPEx 182     111.126  99.799  77.800  1.00  0.00           C
ATOM   8257  C29 POPEx 182     111.465  98.568  76.980  1.00  0.00           C
ATOM   8259 0C21 POPEx 182     110.606  97.808  76.280  1.00  0.00           C
ATOM   8261 1C21 POPEx 182     109.125  98.060  76.110  1.00  0.00           C
ATOM   8264 2C21 POPEx 182     108.725  98.088  74.630  1.00  0.00           C
ATOM   8267 3C21 POPEx 182     108.775  96.698  73.980  1.00  0.00           C
ATOM   8270 4C21 POPEx 182     108.435  96.779  72.500  1.00  0.00           C
ATOM   8273 5C21 POPEx 182     108.475  95.429  71.790  1.00  0.00           C
ATOM   8276 6C21 POPEx 182     108.025  95.560  70.340  1.00  0.00           C
ATOM   8279 7C21 POPEx 182     108.346  94.310  69.520  1.00  0.00           C
ATOM   8282 8C21 POPEx 182     108.286  94.590  68.020  1.00  0.00           C
ATOM   8286  C33 POPEx 182     122.195  98.158  83.290  1.00  0.00           C
ATOM   8289  C34 POPEx 182     122.875  97.568  82.050  1.00  0.00           C
ATOM   8292  C35 POPEx 182     124.095  96.688  82.310  1.00  0.00           C
ATOM   8295  C36 POPEx 182     124.375  95.818  81.080  1.00  0.00           C
ATOM   8298  C37 POPEx 182     125.765  95.199  81.060  1.00  0.00           C
ATOM   8301  C38 POPEx 182     126.056  94.508  79.720  1.00  0.00           C
ATOM   8304  C39 POPEx 182     127.385  93.738  79.720  1.00  0.00           C
ATOM   8307 0C31 POPEx 182     127.316  92.400  80.460  1.00  0.00           C
ATOM   8310 1C31 POPEx 182     128.566  91.549  80.240  1.00  0.00           C
ATOM   8313 2C31 POPEx 182     128.526  90.168  80.920  1.00  0.00           C
ATOM   8316 3C31 POPEx 182     127.295  89.319  80.570  1.00  0.00           C
ATOM   8319 4C31 POPEx 182     127.115  89.039  79.070  1.00  0.00           C
ATOM   8322 5C31 POPEx 182     125.846  88.218  78.800  1.00  0.00           C
ATOM   8325 6C31 POPEx 182     125.625  87.920  77.310  1.00  0.00           C
ATOM   8329  NH3 POPEy 183      26.784  90.560  89.530  1.00  0.00           N
ATOM   8333  C12 POPEy 183      25.934  90.438  90.750  1.00  0.00           C
ATOM   8336  C11 POPEy 183      24.805  91.460  90.700  1.00  0.00           C
ATOM   8339  P   POPEy 183      24.454  93.999  90.210  1.00  0.00           P
ATOM   8340  O13 POPEy 183      23.034  93.568  90.180  1.00  0.00           O
ATOM   8341  O14 POPEy 183      24.825  94.988  91.240  1.00  0.00           O
ATOM   8342  O11 POPEy 183      24.925  94.529  88.800  1.00  0.00           O
ATOM   8343  O12 POPEy 183      25.355  92.738  90.400  1.00  0.00           O
ATOM   8344  C1  POPEy 183      24.035  94.939  87.760  1.00  0.00           C
ATOM   8347  C2  POPEy 183      24.115  93.960  86.560  1.00  0.00           C
ATOM   8349  O21 POPEy 183      23.364  94.559  85.490  1.00  0.00           O
ATOM   8350  C21 POPEy 183      23.585  94.030  84.300  1.00  0.00           C
ATOM   8351  O22 POPEy 183      24.605  93.458  83.950  1.00  0.00           O
ATOM   8352  C22 POPEy 183      22.375  94.289  83.400  1.00  0.00           C
ATOM   8355  C3  POPEy 183      23.515  92.559  86.890  1.00  0.00           C
ATOM   8358  O31 POPEy 183      23.865  91.589  85.890  1.00  0.00           O
ATOM   8359  C31 POPEy 183      24.976  90.898  86.110  1.00  0.00           C
ATOM   8360  O32 POPEy 183      25.566  90.828  87.180  1.00  0.00           O
ATOM   8361  C32 POPEy 183      25.476  90.268  84.820  1.00  0.00           C
ATOM   8364  C23 POPEy 183      21.986  93.060  82.550  1.00  0.00           C
ATOM   8367  C24 POPEy 183      20.646  92.400  82.950  1.00  0.00           C
ATOM   8370  C25 POPEy 183      19.415  93.240  82.580  1.00  0.00           C
ATOM   8373  C26 POPEy 183      19.165  93.309  81.060  1.00  0.00           C
ATOM   8376  C27 POPEy 183      18.285  94.499  80.680  1.00  0.00           C
ATOM   8379  C28 POPEy 183      18.215  94.779  79.170  1.00  0.00           C
ATOM   8382  C29 POPEy 183      19.505  95.350  78.630  1.00  0.00           C
ATOM   8384 0C21 POPEy 183      19.725  96.639  78.310  1.00  0.00           C
ATOM   8386 1C21 POPEy 183      18.736  97.768  78.470  1.00  0.00           C
ATOM   8389 2C21 POPEy 183      19.396  99.158  78.430  1.00  0.00           C
ATOM   8392 3C21 POPEy 183      20.035  99.499  77.070  1.00  0.00           C
ATOM   8395 4C21 POPEy 183      20.694 100.880  77.040  1.00  0.00           C
ATOM   8398 5C21 POPEy 183      21.345 101.169  75.680  1.00  0.00           C
ATOM   8401 6C21 POPEy 183      21.916 102.589  75.610  1.00  0.00           C
ATOM   8404 7C21 POPEy 183      22.495 102.938  74.240  1.00  0.00           C
ATOM   8407 8C21 POPEy 183      23.045 104.359  74.180  1.00  0.00           C
ATOM   8411  C33 POPEy 183      24.916  88.848  84.640  1.00  0.00           C
ATOM   8414  C34 POPEy 183      23.385  88.790  84.500  1.00  0.00           C
ATOM   8417  C35 POPEy 183      22.825  89.478  83.250  1.00  0.00           C
ATOM   8420  C36 POPEy 183      22.855  88.579  82.010  1.00  0.00           C
ATOM   8423  C37 POPEy 183      23.835  89.030  80.920  1.00  0.00           C
ATOM   8426  C38 POPEy 183      24.095  87.889  79.930  1.00  0.00           C
ATOM   8429  C39 POPEy 183      24.955  88.290  78.720  1.00  0.00           C
ATOM   8432 0C31 POPEy 183      24.235  89.249  77.770  1.00  0.00           C
ATOM   8435 1C31 POPEy 183      24.965  89.400  76.430  1.00  0.00           C
ATOM   8438 2C31 POPEy 183      24.505  90.609  75.610  1.00  0.00           C
ATOM   8441 3C31 POPEy 183      23.006  90.600  75.280  1.00  0.00           C
ATOM   8444 4C31 POPEy 183      22.604  91.729  74.310  1.00  0.00           C
ATOM   8447 5C31 POPEy 183      21.096  91.959  74.260  1.00  0.00           C
ATOM   8450 6C31 POPEy 183      20.675  93.018  73.240  1.00  0.00           C
ATOM   8454  NH3 POPEz 184      -0.034  73.880  89.660  1.00  0.00           N
ATOM   8458  C12 POPEz 184       0.596  73.600  90.990  1.00  0.00           C
ATOM   8461  C11 POPEz 184       2.106  73.620  90.880  1.00  0.00           C
ATOM   8464  P   POPEz 184       3.555  75.090  92.480  1.00  0.00           P
ATOM   8465  O13 POPEz 184       3.475  75.419  93.920  1.00  0.00           O
ATOM   8466  O14 POPEz 184       4.905  74.850  91.910  1.00  0.00           O
ATOM   8467  O11 POPEz 184       2.875  76.269  91.630  1.00  0.00           O
ATOM   8468  O12 POPEz 184       2.655  73.830  92.180  1.00  0.00           O
ATOM   8469  C1  POPEz 184       2.066  77.208  92.340  1.00  0.00           C
ATOM   8472  C2  POPEz 184       1.936  78.600  91.620  1.00  0.00           C
ATOM   8474  O21 POPEz 184       0.876  78.819  90.680  1.00  0.00           O
ATOM   8475  C21 POPEz 184      -0.004  77.970  90.290  1.00  0.00           C
ATOM   8476  O22 POPEz 184      -0.034  76.759  90.480  1.00  0.00           O
ATOM   8477  C22 POPEz 184      -1.084  78.749  89.520  1.00  0.00           C
ATOM   8480  C3  POPEz 184       3.265  79.009  90.950  1.00  0.00           C
ATOM   8483  O31 POPEz 184       3.195  80.349  90.430  1.00  0.00           O
ATOM   8484  C31 POPEz 184       3.785  80.749  89.300  1.00  0.00           C
ATOM   8485  O32 POPEz 184       3.935  81.930  89.020  1.00  0.00           O
ATOM   8486  C32 POPEz 184       4.345  79.620  88.440  1.00  0.00           C
ATOM   8489  C23 POPEz 184      -1.814  77.900  88.460  1.00  0.00           C
ATOM   8492  C24 POPEz 184      -0.964  77.590  87.220  1.00  0.00           C
ATOM   8495  C25 POPEz 184      -0.904  78.769  86.240  1.00  0.00           C
ATOM   8498  C26 POPEz 184      -0.924  78.329  84.770  1.00  0.00           C
ATOM   8501  C27 POPEz 184      -0.784  79.509  83.800  1.00  0.00           C
ATOM   8504  C28 POPEz 184      -0.934  79.090  82.320  1.00  0.00           C
ATOM   8507  C29 POPEz 184      -0.334  80.098  81.370  1.00  0.00           C
ATOM   8509 0C21 POPEz 184      -0.924  80.660  80.310  1.00  0.00           C
ATOM   8511 1C21 POPEz 184      -2.334  80.429  79.830  1.00  0.00           C
ATOM   8514 2C21 POPEz 184      -2.784  81.509  78.830  1.00  0.00           C
ATOM   8517 3C21 POPEz 184      -2.084  81.430  77.470  1.00  0.00           C
ATOM   8520 4C21 POPEz 184      -2.424  82.598  76.540  1.00  0.00           C
ATOM   8523 5C21 POPEz 184      -1.574  82.579  75.260  1.00  0.00           C
ATOM   8526 6C21 POPEz 184      -1.904  83.729  74.290  1.00  0.00           C
ATOM   8529 7C21 POPEz 184      -0.814  83.930  73.220  1.00  0.00           C
ATOM   8532 8C21 POPEz 184      -1.084  85.128  72.310  1.00  0.00           C
ATOM   8536  C33 POPEz 184       4.845  80.049  87.040  1.00  0.00           C
ATOM   8539  C34 POPEz 184       5.875  79.060  86.480  1.00  0.00           C
ATOM   8542  C35 POPEz 184       6.025  79.150  84.960  1.00  0.00           C
ATOM   8545  C36 POPEz 184       7.445  78.779  84.510  1.00  0.00           C
ATOM   8548  C37 POPEz 184       7.645  78.939  83.000  1.00  0.00           C
ATOM   8551  C38 POPEz 184       9.075  79.390  82.690  1.00  0.00           C
ATOM   8554  C39 POPEz 184       9.395  79.480  81.190  1.00  0.00           C
ATOM   8557 0C31 POPEz 184       8.555  80.509  80.420  1.00  0.00           C
ATOM   8560 1C31 POPEz 184       8.945  80.590  78.940  1.00  0.00           C
ATOM   8563 2C31 POPEz 184       7.795  81.079  78.060  1.00  0.00           C
ATOM   8566 3C31 POPEz 184       8.175  81.129  76.570  1.00  0.00           C
ATOM   8569 4C31 POPEz 184       6.935  81.340  75.700  1.00  0.00           C
ATOM   8572 5C31 POPEz 184       7.245  81.299  74.210  1.00  0.00           C
ATOM   8575 6C31 POPEz 184       5.975  81.430  73.370  1.00  0.00           C
ATOM   8579  NH3 POPE0 185      60.816  75.430  51.900  1.00  0.00           N
ATOM   8583  C12 POPE0 185      59.355  75.239  51.550  1.00  0.00           C
ATOM   8586  C11 POPE0 185      59.004  76.150  50.360  1.00  0.00           C
ATOM   8589  P   POPE0 185      56.535  76.829  49.790  1.00  0.00           P
ATOM   8590  O13 POPE0 185      57.014  78.230  49.690  1.00  0.00           O
ATOM   8591  O14 POPE0 185      55.465  76.409  48.860  1.00  0.00           O
ATOM   8592  O11 POPE0 185      55.985  76.599  51.250  1.00  0.00           O
ATOM   8593  O12 POPE0 185      57.754  75.799  49.770  1.00  0.00           O
ATOM   8594  C1  POPE0 185      54.864  77.339  51.730  1.00  0.00           C
ATOM   8597  C2  POPE0 185      55.236  78.160  53.000  1.00  0.00           C
ATOM   8599  O21 POPE0 185      54.074  78.959  53.350  1.00  0.00           O
ATOM   8600  C21 POPE0 185      53.955  79.099  54.670  1.00  0.00           C
ATOM   8601  O22 POPE0 185      54.724  78.650  55.500  1.00  0.00           O
ATOM   8602  C22 POPE0 185      52.715  79.909  55.040  1.00  0.00           C
ATOM   8605  C3  POPE0 185      56.494  79.069  52.810  1.00  0.00           C
ATOM   8608  O31 POPE0 185      57.185  79.329  54.040  1.00  0.00           O
ATOM   8609  C31 POPE0 185      56.925  80.439  54.710  1.00  0.00           C
ATOM   8610  O32 POPE0 185      56.114  81.299  54.390  1.00  0.00           O
ATOM   8611  C32 POPE0 185      57.855  80.470  55.930  1.00  0.00           C
ATOM   8614  C23 POPE0 185      52.824  80.480  56.470  1.00  0.00           C
ATOM   8617  C24 POPE0 185      51.515  81.029  57.050  1.00  0.00           C
ATOM   8620  C25 POPE0 185      51.764  81.580  58.460  1.00  0.00           C
ATOM   8623  C26 POPE0 185      50.535  82.029  59.270  1.00  0.00           C
ATOM   8626  C27 POPE0 185      51.005  82.668  60.590  1.00  0.00           C
ATOM   8629  C28 POPE0 185      49.904  83.398  61.390  1.00  0.00           C
ATOM   8632  C29 POPE0 185      49.776  82.870  62.800  1.00  0.00           C
ATOM   8634 0C21 POPE0 185      50.366  83.349  63.910  1.00  0.00           C
ATOM   8636 1C21 POPE0 185      51.294  84.540  64.060  1.00  0.00           C
ATOM   8639 2C21 POPE0 185      52.796  84.149  63.990  1.00  0.00           C
ATOM   8642 3C21 POPE0 185      53.246  83.039  64.960  1.00  0.00           C
ATOM   8645 4C21 POPE0 185      54.194  82.029  64.300  1.00  0.00           C
ATOM   8648 5C21 POPE0 185      54.064  80.579  64.800  1.00  0.00           C
ATOM   8651 6C21 POPE0 185      54.805  80.299  66.120  1.00  0.00           C
ATOM   8654 7C21 POPE0 185      55.374  78.869  66.140  1.00  0.00           C
ATOM   8657 8C21 POPE0 185      56.294  78.589  67.330  1.00  0.00           C
ATOM   8661  C33 POPE0 185      57.206  80.970  57.240  1.00  0.00           C
ATOM   8664  C34 POPE0 185      57.845  80.259  58.430  1.00  0.00           C
ATOM   8667  C35 POPE0 185      57.465  80.830  59.800  1.00  0.00           C
ATOM   8670  C36 POPE0 185      57.986  79.959  60.950  1.00  0.00           C
ATOM   8673  C37 POPE0 185      57.556  80.499  62.320  1.00  0.00           C
ATOM   8676  C38 POPE0 185      57.936  79.559  63.480  1.00  0.00           C
ATOM   8679  C39 POPE0 185      59.436  79.270  63.540  1.00  0.00           C
ATOM   8682 0C31 POPE0 185      59.885  78.659  64.880  1.00  0.00           C
ATOM   8685 1C31 POPE0 185      61.395  78.430  64.880  1.00  0.00           C
ATOM   8688 2C31 POPE0 185      62.025  78.280  66.270  1.00  0.00           C
ATOM   8691 3C31 POPE0 185      61.675  76.989  67.020  1.00  0.00           C
ATOM   8694 4C31 POPE0 185      62.535  76.849  68.280  1.00  0.00           C
ATOM   8697 5C31 POPE0 185      62.474  75.459  68.930  1.00  0.00           C
ATOM   8700 6C31 POPE0 185      63.565  75.259  69.990  1.00  0.00           C
ATOM   8704  NH3 POPE1 186      38.104 109.319  50.870  1.00  0.00           N
ATOM   8708  C12 POPE1 186      36.854 108.579  51.250  1.00  0.00           C
ATOM   8711  C11 POPE1 186      35.796 108.650  50.150  1.00  0.00           C
ATOM   8714  P   POPE1 186      33.826 110.299  49.650  1.00  0.00           P
ATOM   8715  O13 POPE1 186      33.506 111.698  50.020  1.00  0.00           O
ATOM   8716  O14 POPE1 186      33.666 109.958  48.210  1.00  0.00           O
ATOM   8717  O11 POPE1 186      33.076 109.240  50.510  1.00  0.00           O
ATOM   8718  O12 POPE1 186      35.326 109.988  50.040  1.00  0.00           O
ATOM   8719  C1  POPE1 186      32.044 109.529  51.440  1.00  0.00           C
ATOM   8722  C2  POPE1 186      32.355 108.799  52.750  1.00  0.00           C
ATOM   8724  O21 POPE1 186      33.576 109.338  53.250  1.00  0.00           O
ATOM   8725  C21 POPE1 186      33.625 109.548  54.540  1.00  0.00           C
ATOM   8726  O22 POPE1 186      32.764 109.249  55.360  1.00  0.00           O
ATOM   8727  C22 POPE1 186      34.944 110.219  54.860  1.00  0.00           C
ATOM   8730  C3  POPE1 186      32.565 107.288  52.520  1.00  0.00           C
ATOM   8733  O31 POPE1 186      32.416 106.579  53.770  1.00  0.00           O
ATOM   8734  C31 POPE1 186      32.715 105.299  53.660  1.00  0.00           C
ATOM   8735  O32 POPE1 186      33.325 104.788  52.730  1.00  0.00           O
ATOM   8736  C32 POPE1 186      32.044 104.540  54.800  1.00  0.00           C
ATOM   8739  C23 POPE1 186      34.885 110.870  56.250  1.00  0.00           C
ATOM   8742  C24 POPE1 186      36.256 111.248  56.770  1.00  0.00           C
ATOM   8745  C25 POPE1 186      36.224 111.919  58.150  1.00  0.00           C
ATOM   8748  C26 POPE1 186      36.146 110.968  59.350  1.00  0.00           C
ATOM   8751  C27 POPE1 186      36.335 111.760  60.660  1.00  0.00           C
ATOM   8754  C28 POPE1 186      35.785 111.049  61.900  1.00  0.00           C
ATOM   8757  C29 POPE1 186      35.944 111.919  63.130  1.00  0.00           C
ATOM   8759 0C21 POPE1 186      36.944 111.850  64.020  1.00  0.00           C
ATOM   8761 1C21 POPE1 186      38.115 110.898  63.980  1.00  0.00           C
ATOM   8764 2C21 POPE1 186      37.855 109.599  64.760  1.00  0.00           C
ATOM   8767 3C21 POPE1 186      37.525 109.799  66.250  1.00  0.00           C
ATOM   8770 4C21 POPE1 186      37.396 108.468  67.010  1.00  0.00           C
ATOM   8773 5C21 POPE1 186      37.155 108.629  68.520  1.00  0.00           C
ATOM   8776 6C21 POPE1 186      35.834 109.338  68.860  1.00  0.00           C
ATOM   8779 7C21 POPE1 186      35.545 109.319  70.370  1.00  0.00           C
ATOM   8782 8C21 POPE1 186      34.195 109.928  70.750  1.00  0.00           C
ATOM   8786  C33 POPE1 186      32.945 103.538  55.560  1.00  0.00           C
ATOM   8789  C34 POPE1 186      32.125 102.749  56.590  1.00  0.00           C
ATOM   8792  C35 POPE1 186      32.955 101.919  57.580  1.00  0.00           C
ATOM   8795  C36 POPE1 186      33.334 100.518  57.080  1.00  0.00           C
ATOM   8798  C37 POPE1 186      32.205  99.478  57.220  1.00  0.00           C
ATOM   8801  C38 POPE1 186      32.616  98.060  56.800  1.00  0.00           C
ATOM   8804  C39 POPE1 186      33.736  97.400  57.620  1.00  0.00           C
ATOM   8807 0C31 POPE1 186      33.385  97.208  59.110  1.00  0.00           C
ATOM   8810 1C31 POPE1 186      34.306  96.199  59.820  1.00  0.00           C
ATOM   8813 2C31 POPE1 186      34.006  96.098  61.330  1.00  0.00           C
ATOM   8816 3C31 POPE1 186      34.604  94.848  62.000  1.00  0.00           C
ATOM   8819 4C31 POPE1 186      36.125  94.699  61.830  1.00  0.00           C
ATOM   8822 5C31 POPE1 186      36.686  93.489  62.600  1.00  0.00           C
ATOM   8825 6C31 POPE1 186      38.175  93.240  62.340  1.00  0.00           C
ATOM   8829  NH3 POPE2 187      46.764  64.139  90.270  1.00  0.00           N
ATOM   8833  C12 POPE2 187      46.044  64.649  91.470  1.00  0.00           C
ATOM   8836  C11 POPE2 187      45.805  63.479  92.440  1.00  0.00           C
ATOM   8839  P   POPE2 187      47.095  61.310  93.200  1.00  0.00           P
ATOM   8840  O13 POPE2 187      48.474  60.810  93.120  1.00  0.00           O
ATOM   8841  O14 POPE2 187      46.374  61.190  94.480  1.00  0.00           O
ATOM   8842  O11 POPE2 187      46.236  60.618  92.050  1.00  0.00           O
ATOM   8843  O12 POPE2 187      47.045  62.830  92.740  1.00  0.00           O
ATOM   8844  C1  POPE2 187      46.826  60.400  90.760  1.00  0.00           C
ATOM   8847  C2  POPE2 187      45.845  59.708  89.770  1.00  0.00           C
ATOM   8849  O21 POPE2 187      46.354  59.870  88.430  1.00  0.00           O
ATOM   8850  C21 POPE2 187      47.364  59.069  88.130  1.00  0.00           C
ATOM   8851  O22 POPE2 187      47.824  58.188  88.830  1.00  0.00           O
ATOM   8852  C22 POPE2 187      47.905  59.480  86.750  1.00  0.00           C
ATOM   8855  C3  POPE2 187      44.404  60.310  89.820  1.00  0.00           C
ATOM   8858  O31 POPE2 187      43.864  60.618  88.510  1.00  0.00           O
ATOM   8859  C31 POPE2 187      44.175  61.840  88.070  1.00  0.00           C
ATOM   8860  O32 POPE2 187      44.854  62.659  88.680  1.00  0.00           O
ATOM   8861  C32 POPE2 187      43.505  62.078  86.720  1.00  0.00           C
ATOM   8864  C23 POPE2 187      48.555  58.340  85.940  1.00  0.00           C
ATOM   8867  C24 POPE2 187      48.246  58.419  84.430  1.00  0.00           C
ATOM   8870  C25 POPE2 187      49.074  57.420  83.620  1.00  0.00           C
ATOM   8873  C26 POPE2 187      48.404  56.938  82.320  1.00  0.00           C
ATOM   8876  C27 POPE2 187      49.215  55.810  81.650  1.00  0.00           C
ATOM   8879  C28 POPE2 187      48.604  55.279  80.340  1.00  0.00           C
ATOM   8882  C29 POPE2 187      47.175  54.819  80.520  1.00  0.00           C
ATOM   8884 0C21 POPE2 187      46.236  54.778  79.550  1.00  0.00           C
ATOM   8886 1C21 POPE2 187      46.455  55.168  78.120  1.00  0.00           C
ATOM   8889 2C21 POPE2 187      47.285  54.150  77.320  1.00  0.00           C
ATOM   8892 3C21 POPE2 187      46.504  52.868  76.970  1.00  0.00           C
ATOM   8895 4C21 POPE2 187      47.245  52.008  75.940  1.00  0.00           C
ATOM   8898 5C21 POPE2 187      46.364  50.950  75.260  1.00  0.00           C
ATOM   8901 6C21 POPE2 187      45.205  51.569  74.460  1.00  0.00           C
ATOM   8904 7C21 POPE2 187      45.044  50.979  73.050  1.00  0.00           C
ATOM   8907 8C21 POPE2 187      43.924  51.659  72.260  1.00  0.00           C
ATOM   8911  C33 POPE2 187      44.455  62.709  85.670  1.00  0.00           C
ATOM   8914  C34 POPE2 187      43.906  62.580  84.240  1.00  0.00           C
ATOM   8917  C35 POPE2 187      44.864  63.040  83.130  1.00  0.00           C
ATOM   8920  C36 POPE2 187      45.324  64.499  83.250  1.00  0.00           C
ATOM   8923  C37 POPE2 187      45.775  65.080  81.890  1.00  0.00           C
ATOM   8926  C38 POPE2 187      46.154  66.569  81.990  1.00  0.00           C
ATOM   8929  C39 POPE2 187      46.504  67.239  80.650  1.00  0.00           C
ATOM   8932 0C31 POPE2 187      45.345  67.249  79.650  1.00  0.00           C
ATOM   8935 1C31 POPE2 187      45.384  68.430  78.670  1.00  0.00           C
ATOM   8938 2C31 POPE2 187      44.085  68.569  77.860  1.00  0.00           C
ATOM   8941 3C31 POPE2 187      44.056  67.770  76.550  1.00  0.00           C
ATOM   8944 4C31 POPE2 187      44.885  68.410  75.430  1.00  0.00           C
ATOM   8947 5C31 POPE2 187      44.506  67.880  74.040  1.00  0.00           C
ATOM   8950 6C31 POPE2 187      45.275  68.549  72.900  1.00  0.00           C
ATOM   8954  NH3 POPE3 188      10.345  53.959  90.460  1.00  0.00           N
ATOM   8958  C12 POPE3 188      10.076  53.528  91.880  1.00  0.00           C
ATOM   8961  C11 POPE3 188      11.045  52.420  92.330  1.00  0.00           C
ATOM   8964  P   POPE3 188       9.885  50.080  92.550  1.00  0.00           P
ATOM   8965  O13 POPE3 188       8.815  50.730  93.330  1.00  0.00           O
ATOM   8966  O14 POPE3 188      10.835  49.249  93.310  1.00  0.00           O
ATOM   8967  O11 POPE3 188       9.255  49.209  91.410  1.00  0.00           O
ATOM   8968  O12 POPE3 188      10.695  51.170  91.730  1.00  0.00           O
ATOM   8969  C1  POPE3 188       8.555  49.819  90.320  1.00  0.00           C
ATOM   8972  C2  POPE3 188       9.295  49.569  88.990  1.00  0.00           C
ATOM   8974  O21 POPE3 188       8.315  49.438  87.940  1.00  0.00           O
ATOM   8975  C21 POPE3 188       7.945  50.610  87.450  1.00  0.00           C
ATOM   8976  O22 POPE3 188       8.435  51.689  87.730  1.00  0.00           O
ATOM   8977  C22 POPE3 188       6.815  50.380  86.450  1.00  0.00           C
ATOM   8980  C3  POPE3 188      10.146  48.270  89.050  1.00  0.00           C
ATOM   8983  O31 POPE3 188      10.485  47.709  87.750  1.00  0.00           O
ATOM   8984  C31 POPE3 188      11.325  48.440  87.030  1.00  0.00           C
ATOM   8985  O32 POPE3 188      11.685  49.569  87.290  1.00  0.00           O
ATOM   8986  C32 POPE3 188      11.855  47.610  85.860  1.00  0.00           C
ATOM   8989  C23 POPE3 188       7.305  49.880  85.080  1.00  0.00           C
ATOM   8992  C24 POPE3 188       6.205  49.139  84.300  1.00  0.00           C
ATOM   8995  C25 POPE3 188       6.695  48.569  82.950  1.00  0.00           C
ATOM   8998  C26 POPE3 188       6.795  49.650  81.860  1.00  0.00           C
ATOM   9001  C27 POPE3 188       7.685  49.200  80.690  1.00  0.00           C
ATOM   9004  C28 POPE3 188       7.965  50.339  79.690  1.00  0.00           C
ATOM   9007  C29 POPE3 188       6.825  50.569  78.720  1.00  0.00           C
ATOM   9009 0C21 POPE3 188       6.835  50.299  77.400  1.00  0.00           C
ATOM   9011 1C21 POPE3 188       7.975  49.680  76.640  1.00  0.00           C
ATOM   9014 2C21 POPE3 188       7.545  48.639  75.580  1.00  0.00           C
ATOM   9017 3C21 POPE3 188       6.745  49.270  74.430  1.00  0.00           C
ATOM   9020 4C21 POPE3 188       6.495  48.310  73.260  1.00  0.00           C
ATOM   9023 5C21 POPE3 188       5.405  48.799  72.300  1.00  0.00           C
ATOM   9026 6C21 POPE3 188       5.725  50.130  71.590  1.00  0.00           C
ATOM   9029 7C21 POPE3 188       4.535  50.688  70.820  1.00  0.00           C
ATOM   9032 8C21 POPE3 188       4.865  51.879  69.910  1.00  0.00           C
ATOM   9036  C33 POPE3 188      11.035  47.650  84.550  1.00  0.00           C
ATOM   9039  C34 POPE3 188      11.255  46.369  83.740  1.00  0.00           C
ATOM   9042  C35 POPE3 188      10.625  46.389  82.340  1.00  0.00           C
ATOM   9045  C36 POPE3 188      10.835  45.049  81.610  1.00  0.00           C
ATOM   9048  C37 POPE3 188      10.595  45.130  80.100  1.00  0.00           C
ATOM   9051  C38 POPE3 188      10.885  43.790  79.390  1.00  0.00           C
ATOM   9054  C39 POPE3 188      11.165  43.950  77.880  1.00  0.00           C
ATOM   9057 0C31 POPE3 188       9.925  44.200  77.000  1.00  0.00           C
ATOM   9060 1C31 POPE3 188      10.375  44.630  75.590  1.00  0.00           C
ATOM   9063 2C31 POPE3 188       9.265  44.690  74.540  1.00  0.00           C
ATOM   9066 3C31 POPE3 188       9.625  45.590  73.340  1.00  0.00           C
ATOM   9069 4C31 POPE3 188      11.015  45.310  72.740  1.00  0.00           C
ATOM   9072 5C31 POPE3 188      11.385  46.290  71.620  1.00  0.00           C
ATOM   9075 6C31 POPE3 188      12.805  46.080  71.090  1.00  0.00           C
ATOM   9079  NH3 POPE4 189      73.404  26.889  89.810  1.00  0.00           N
ATOM   9083  C12 POPE4 189      72.815  25.510  89.820  1.00  0.00           C
ATOM   9086  C11 POPE4 189      73.654  24.570  90.690  1.00  0.00           C
ATOM   9089  P   POPE4 189      72.065  22.560  90.870  1.00  0.00           P
ATOM   9090  O13 POPE4 189      70.904  23.280  90.300  1.00  0.00           O
ATOM   9091  O14 POPE4 189      72.124  22.470  92.350  1.00  0.00           O
ATOM   9092  O11 POPE4 189      72.095  21.110  90.260  1.00  0.00           O
ATOM   9093  O12 POPE4 189      73.404  23.220  90.320  1.00  0.00           O
ATOM   9094  C1  POPE4 189      71.245  20.740  89.160  1.00  0.00           C
ATOM   9097  C2  POPE4 189      71.944  20.890  87.780  1.00  0.00           C
ATOM   9099  O21 POPE4 189      72.245  22.270  87.510  1.00  0.00           O
ATOM   9100  C21 POPE4 189      73.186  22.620  86.620  1.00  0.00           C
ATOM   9101  O22 POPE4 189      73.165  23.650  85.960  1.00  0.00           O
ATOM   9102  C22 POPE4 189      74.325  21.600  86.530  1.00  0.00           C
ATOM   9105  C3  POPE4 189      71.035  20.319  86.640  1.00  0.00           C
ATOM   9108  O31 POPE4 189      71.425  20.820  85.340  1.00  0.00           O
ATOM   9109  C31 POPE4 189      70.435  21.330  84.600  1.00  0.00           C
ATOM   9110  O32 POPE4 189      69.245  21.180  84.830  1.00  0.00           O
ATOM   9111  C32 POPE4 189      70.995  22.120  83.410  1.00  0.00           C
ATOM   9114  C23 POPE4 189      75.535  22.080  85.700  1.00  0.00           C
ATOM   9117  C24 POPE4 189      76.595  20.970  85.620  1.00  0.00           C
ATOM   9120  C25 POPE4 189      76.775  20.360  84.220  1.00  0.00           C
ATOM   9123  C26 POPE4 189      77.615  21.260  83.300  1.00  0.00           C
ATOM   9126  C27 POPE4 189      78.215  20.500  82.100  1.00  0.00           C
ATOM   9129  C28 POPE4 189      79.436  21.229  81.490  1.00  0.00           C
ATOM   9132  C29 POPE4 189      79.105  22.560  80.850  1.00  0.00           C
ATOM   9134 0C21 POPE4 189      79.595  23.030  79.690  1.00  0.00           C
ATOM   9136 1C21 POPE4 189      80.574  22.329  78.770  1.00  0.00           C
ATOM   9139 2C21 POPE4 189      81.605  23.300  78.160  1.00  0.00           C
ATOM   9142 3C21 POPE4 189      80.986  24.220  77.090  1.00  0.00           C
ATOM   9145 4C21 POPE4 189      81.985  24.729  76.050  1.00  0.00           C
ATOM   9148 5C21 POPE4 189      82.985  25.780  76.570  1.00  0.00           C
ATOM   9151 6C21 POPE4 189      84.025  26.120  75.500  1.00  0.00           C
ATOM   9154 7C21 POPE4 189      84.986  27.240  75.900  1.00  0.00           C
ATOM   9157 8C21 POPE4 189      86.096  27.489  74.880  1.00  0.00           C
ATOM   9161  C33 POPE4 189      69.936  23.069  82.790  1.00  0.00           C
ATOM   9164  C34 POPE4 189      70.315  23.770  81.470  1.00  0.00           C
ATOM   9167  C35 POPE4 189      70.135  22.900  80.220  1.00  0.00           C
ATOM   9170  C36 POPE4 189      69.956  23.729  78.940  1.00  0.00           C
ATOM   9173  C37 POPE4 189      69.584  22.839  77.740  1.00  0.00           C
ATOM   9176  C38 POPE4 189      69.686  23.550  76.380  1.00  0.00           C
ATOM   9179  C39 POPE4 189      70.705  22.880  75.440  1.00  0.00           C
ATOM   9182 0C31 POPE4 189      70.225  21.550  74.830  1.00  0.00           C
ATOM   9185 1C31 POPE4 189      71.285  20.860  73.960  1.00  0.00           C
ATOM   9188 2C31 POPE4 189      70.755  19.690  73.120  1.00  0.00           C
ATOM   9191 3C31 POPE4 189      69.985  20.090  71.840  1.00  0.00           C
ATOM   9194 4C31 POPE4 189      70.865  20.770  70.780  1.00  0.00           C
ATOM   9197 5C31 POPE4 189      70.184  20.810  69.390  1.00  0.00           C
ATOM   9200 6C31 POPE4 189      71.076  21.400  68.300  1.00  0.00           C
ATOM   9204  NH3 POPE5 190      30.336  51.639  89.540  1.00  0.00           N
ATOM   9208  C12 POPE5 190      29.565  50.670  90.400  1.00  0.00           C
ATOM   9211  C11 POPE5 190      28.355  50.049  89.640  1.00  0.00           C
ATOM   9214  P   POPE5 190      28.355  47.680  90.750  1.00  0.00           P
ATOM   9215  O13 POPE5 190      28.975  47.819  92.080  1.00  0.00           O
ATOM   9216  O14 POPE5 190      27.455  46.509  90.560  1.00  0.00           O
ATOM   9217  O11 POPE5 190      29.505  47.619  89.660  1.00  0.00           O
ATOM   9218  O12 POPE5 190      27.655  49.049  90.390  1.00  0.00           O
ATOM   9219  C1  POPE5 190      30.225  46.418  89.380  1.00  0.00           C
ATOM   9222  C2  POPE5 190      30.285  46.150  87.850  1.00  0.00           C
ATOM   9224  O21 POPE5 190      31.396  46.840  87.270  1.00  0.00           O
ATOM   9225  C21 POPE5 190      31.285  48.009  86.680  1.00  0.00           C
ATOM   9226  O22 POPE5 190      30.415  48.860  86.810  1.00  0.00           O
ATOM   9227  C22 POPE5 190      32.495  48.090  85.730  1.00  0.00           C
ATOM   9230  C3  POPE5 190      28.924  46.369  87.120  1.00  0.00           C
ATOM   9233  O31 POPE5 190      29.065  46.290  85.680  1.00  0.00           O
ATOM   9234  C31 POPE5 190      28.954  45.080  85.160  1.00  0.00           C
ATOM   9235  O32 POPE5 190      28.845  44.049  85.790  1.00  0.00           O
ATOM   9236  C32 POPE5 190      28.935  45.189  83.630  1.00  0.00           C
ATOM   9239  C23 POPE5 190      32.525  49.270  84.730  1.00  0.00           C
ATOM   9242  C24 POPE5 190      32.986  48.819  83.330  1.00  0.00           C
ATOM   9245  C25 POPE5 190      31.865  48.860  82.280  1.00  0.00           C
ATOM   9248  C26 POPE5 190      31.615  50.270  81.740  1.00  0.00           C
ATOM   9251  C27 POPE5 190      30.555  50.310  80.640  1.00  0.00           C
ATOM   9254  C28 POPE5 190      31.075  50.618  79.230  1.00  0.00           C
ATOM   9257  C29 POPE5 190      31.205  52.090  78.950  1.00  0.00           C
ATOM   9259 0C21 POPE5 190      30.975  52.689  77.770  1.00  0.00           C
ATOM   9261 1C21 POPE5 190      30.625  51.999  76.480  1.00  0.00           C
ATOM   9264 2C21 POPE5 190      29.214  52.310  75.960  1.00  0.00           C
ATOM   9267 3C21 POPE5 190      28.815  51.330  74.850  1.00  0.00           C
ATOM   9270 4C21 POPE5 190      27.556  51.739  74.080  1.00  0.00           C
ATOM   9273 5C21 POPE5 190      27.235  50.740  72.960  1.00  0.00           C
ATOM   9276 6C21 POPE5 190      26.166  51.249  71.990  1.00  0.00           C
ATOM   9279 7C21 POPE5 190      26.015  50.339  70.770  1.00  0.00           C
ATOM   9282 8C21 POPE5 190      24.995  50.860  69.750  1.00  0.00           C
ATOM   9286  C33 POPE5 190      27.495  45.290  83.080  1.00  0.00           C
ATOM   9289  C34 POPE5 190      27.425  46.190  81.840  1.00  0.00           C
ATOM   9292  C35 POPE5 190      28.085  45.639  80.560  1.00  0.00           C
ATOM   9295  C36 POPE5 190      28.215  46.759  79.540  1.00  0.00           C
ATOM   9298  C37 POPE5 190      28.854  46.400  78.190  1.00  0.00           C
ATOM   9301  C38 POPE5 190      29.295  47.689  77.490  1.00  0.00           C
ATOM   9304  C39 POPE5 190      29.676  47.560  76.010  1.00  0.00           C
ATOM   9307 0C31 POPE5 190      28.496  47.220  75.080  1.00  0.00           C
ATOM   9310 1C31 POPE5 190      28.965  47.150  73.620  1.00  0.00           C
ATOM   9313 2C31 POPE5 190      27.874  46.689  72.650  1.00  0.00           C
ATOM   9316 3C31 POPE5 190      28.434  46.439  71.250  1.00  0.00           C
ATOM   9319 4C31 POPE5 190      28.255  47.639  70.310  1.00  0.00           C
ATOM   9322 5C31 POPE5 190      29.226  47.619  69.120  1.00  0.00           C
ATOM   9325 6C31 POPE5 190      28.915  48.659  68.040  1.00  0.00           C
ATOM   9329  NH3 POPE6 191     100.005 106.679  51.580  1.00  0.00           N
ATOM   9333  C12 POPE6 191     101.126 106.119  52.420  1.00  0.00           C
ATOM   9336  C11 POPE6 191     102.215 107.169  52.710  1.00  0.00           C
ATOM   9339  P   POPE6 191     104.224 107.369  54.440  1.00  0.00           P
ATOM   9340  O13 POPE6 191     105.614 106.999  54.110  1.00  0.00           O
ATOM   9341  O14 POPE6 191     103.865 108.809  54.430  1.00  0.00           O
ATOM   9342  O11 POPE6 191     103.855 106.749  55.860  1.00  0.00           O
ATOM   9343  O12 POPE6 191     103.265 106.570  53.470  1.00  0.00           O
ATOM   9344  C1  POPE6 191     102.565 107.029  56.440  1.00  0.00           C
ATOM   9347  C2  POPE6 191     102.456 106.409  57.860  1.00  0.00           C
ATOM   9349  O21 POPE6 191     101.255 106.908  58.500  1.00  0.00           O
ATOM   9350  C21 POPE6 191     100.296 106.020  58.770  1.00  0.00           C
ATOM   9351  O22 POPE6 191     100.285 104.858  58.400  1.00  0.00           O
ATOM   9352  C22 POPE6 191      99.305 106.628  59.780  1.00  0.00           C
ATOM   9355  C3  POPE6 191     103.706 106.850  58.690  1.00  0.00           C
ATOM   9358  O31 POPE6 191     103.745 106.309  60.030  1.00  0.00           O
ATOM   9359  C31 POPE6 191     103.254 107.099  60.980  1.00  0.00           C
ATOM   9360  O32 POPE6 191     102.826 108.228  60.820  1.00  0.00           O
ATOM   9361  C32 POPE6 191     103.326 106.348  62.310  1.00  0.00           C
ATOM   9364  C23 POPE6 191      98.976 105.669  60.950  1.00  0.00           C
ATOM   9367  C24 POPE6 191      98.635 106.348  62.280  1.00  0.00           C
ATOM   9370  C25 POPE6 191      98.526 105.320  63.420  1.00  0.00           C
ATOM   9373  C26 POPE6 191      98.265 105.919  64.810  1.00  0.00           C
ATOM   9376  C27 POPE6 191      98.125 104.858  65.920  1.00  0.00           C
ATOM   9379  C28 POPE6 191      97.796 105.479  67.300  1.00  0.00           C
ATOM   9382  C29 POPE6 191      97.586 104.429  68.370  1.00  0.00           C
ATOM   9384 0C21 POPE6 191      97.805 104.599  69.690  1.00  0.00           C
ATOM   9386 1C21 POPE6 191      98.225 105.889  70.330  1.00  0.00           C
ATOM   9389 2C21 POPE6 191      97.834 106.010  71.820  1.00  0.00           C
ATOM   9392 3C21 POPE6 191      98.825 105.299  72.770  1.00  0.00           C
ATOM   9395 4C21 POPE6 191      98.806 105.849  74.200  1.00  0.00           C
ATOM   9398 5C21 POPE6 191      97.736 105.238  75.130  1.00  0.00           C
ATOM   9401 6C21 POPE6 191      98.076 103.809  75.580  1.00  0.00           C
ATOM   9404 7C21 POPE6 191      97.185 103.340  76.750  1.00  0.00           C
ATOM   9407 8C21 POPE6 191      97.525 101.929  77.220  1.00  0.00           C
ATOM   9411  C33 POPE6 191     102.635 107.120  63.460  1.00  0.00           C
ATOM   9414  C34 POPE6 191     102.936 106.549  64.850  1.00  0.00           C
ATOM   9417  C35 POPE6 191     102.575 105.059  65.030  1.00  0.00           C
ATOM   9420  C36 POPE6 191     102.264 104.739  66.500  1.00  0.00           C
ATOM   9423  C37 POPE6 191     102.096 103.240  66.810  1.00  0.00           C
ATOM   9426  C38 POPE6 191     101.266 103.048  68.090  1.00  0.00           C
ATOM   9429  C39 POPE6 191     101.436 101.698  68.800  1.00  0.00           C
ATOM   9432 0C31 POPE6 191     100.466 101.579  69.980  1.00  0.00           C
ATOM   9435 1C31 POPE6 191     100.816 100.469  70.970  1.00  0.00           C
ATOM   9438 2C31 POPE6 191      99.695 100.210  72.000  1.00  0.00           C
ATOM   9441 3C31 POPE6 191     100.186  99.648  73.340  1.00  0.00           C
ATOM   9444 4C31 POPE6 191     100.945  98.318  73.250  1.00  0.00           C
ATOM   9447 5C31 POPE6 191     101.516  97.870  74.610  1.00  0.00           C
ATOM   9450 6C31 POPE6 191     102.195  96.509  74.560  1.00  0.00           C
ATOM   9454  NH3 POPE7 192     118.286  29.560  90.930  1.00  0.00           N
ATOM   9458  C12 POPE7 192     118.895  30.900  91.320  1.00  0.00           C
ATOM   9461  C11 POPE7 192     119.925  31.400  90.280  1.00  0.00           C
ATOM   9464  P   POPE7 192     119.396  33.940  89.870  1.00  0.00           P
ATOM   9465  O13 POPE7 192     118.025  33.870  90.430  1.00  0.00           O
ATOM   9466  O14 POPE7 192     120.075  35.249  89.880  1.00  0.00           O
ATOM   9467  O11 POPE7 192     119.245  33.440  88.410  1.00  0.00           O
ATOM   9468  O12 POPE7 192     120.275  32.780  90.490  1.00  0.00           O
ATOM   9469  C1  POPE7 192     119.146  34.150  87.190  1.00  0.00           C
ATOM   9472  C2  POPE7 192     120.536  34.229  86.510  1.00  0.00           C
ATOM   9474  O21 POPE7 192     120.366  34.310  85.080  1.00  0.00           O
ATOM   9475  C21 POPE7 192     120.385  35.490  84.520  1.00  0.00           C
ATOM   9476  O22 POPE7 192     120.415  36.580  85.070  1.00  0.00           O
ATOM   9477  C22 POPE7 192     120.424  35.279  83.010  1.00  0.00           C
ATOM   9480  C3  POPE7 192     121.424  32.979  86.830  1.00  0.00           C
ATOM   9483  O31 POPE7 192     121.646  32.049  85.750  1.00  0.00           O
ATOM   9484  C31 POPE7 192     120.686  31.150  85.560  1.00  0.00           C
ATOM   9485  O32 POPE7 192     119.545  31.208  85.960  1.00  0.00           O
ATOM   9486  C32 POPE7 192     121.255  29.958  84.780  1.00  0.00           C
ATOM   9489  C23 POPE7 192     121.506  34.250  82.610  1.00  0.00           C
ATOM   9492  C24 POPE7 192     121.635  34.069  81.100  1.00  0.00           C
ATOM   9495  C25 POPE7 192     122.055  35.349  80.360  1.00  0.00           C
ATOM   9498  C26 POPE7 192     123.275  35.118  79.460  1.00  0.00           C
ATOM   9501  C27 POPE7 192     123.545  36.310  78.530  1.00  0.00           C
ATOM   9504  C28 POPE7 192     124.855  36.190  77.740  1.00  0.00           C
ATOM   9507  C29 POPE7 192     124.795  35.060  76.740  1.00  0.00           C
ATOM   9509 0C21 POPE7 192     125.065  35.118  75.420  1.00  0.00           C
ATOM   9511 1C21 POPE7 192     125.485  36.339  74.650  1.00  0.00           C
ATOM   9514 2C21 POPE7 192     124.445  36.740  73.590  1.00  0.00           C
ATOM   9517 3C21 POPE7 192     124.986  37.839  72.680  1.00  0.00           C
ATOM   9520 4C21 POPE7 192     123.976  38.360  71.650  1.00  0.00           C
ATOM   9523 5C21 POPE7 192     124.666  38.810  70.350  1.00  0.00           C
ATOM   9526 6C21 POPE7 192     125.025  37.618  69.450  1.00  0.00           C
ATOM   9529 7C21 POPE7 192     125.445  38.020  68.030  1.00  0.00           C
ATOM   9532 8C21 POPE7 192     124.895  37.060  66.970  1.00  0.00           C
ATOM   9536  C33 POPE7 192     120.686  29.800  83.360  1.00  0.00           C
ATOM   9539  C34 POPE7 192     121.315  28.600  82.630  1.00  0.00           C
ATOM   9542  C35 POPE7 192     120.926  28.460  81.150  1.00  0.00           C
ATOM   9545  C36 POPE7 192     121.395  29.630  80.280  1.00  0.00           C
ATOM   9548  C37 POPE7 192     121.085  29.440  78.790  1.00  0.00           C
ATOM   9551  C38 POPE7 192     121.535  30.639  77.950  1.00  0.00           C
ATOM   9554  C39 POPE7 192     121.295  30.470  76.450  1.00  0.00           C
ATOM   9557 0C31 POPE7 192     119.816  30.390  76.070  1.00  0.00           C
ATOM   9560 1C31 POPE7 192     119.615  30.330  74.550  1.00  0.00           C
ATOM   9563 2C31 POPE7 192     118.146  30.530  74.140  1.00  0.00           C
ATOM   9566 3C31 POPE7 192     117.966  30.610  72.620  1.00  0.00           C
ATOM   9569 4C31 POPE7 192     116.535  30.280  72.180  1.00  0.00           C
ATOM   9572 5C31 POPE7 192     116.376  30.290  70.660  1.00  0.00           C
ATOM   9575 6C31 POPE7 192     115.145  29.499  70.190  1.00  0.00           C
ATOM   9579  NH3 POPE8 193      91.815  18.020  47.740  1.00  0.00           N
ATOM   9583  C12 POPE8 193      91.815  19.370  47.090  1.00  0.00           C
ATOM   9586  C11 POPE8 193      93.146  19.570  46.340  1.00  0.00           C
ATOM   9589  P   POPE8 193      94.816  17.500  46.080  1.00  0.00           P
ATOM   9590  O13 POPE8 193      94.426  16.080  46.260  1.00  0.00           O
ATOM   9591  O14 POPE8 193      95.945  17.900  45.200  1.00  0.00           O
ATOM   9592  O11 POPE8 193      95.174  18.070  47.510  1.00  0.00           O
ATOM   9593  O12 POPE8 193      93.545  18.339  45.710  1.00  0.00           O
ATOM   9594  C1  POPE8 193      95.245  17.310  48.710  1.00  0.00           C
ATOM   9597  C2  POPE8 193      96.704  17.100  49.220  1.00  0.00           C
ATOM   9599  O21 POPE8 193      96.805  17.240  50.640  1.00  0.00           O
ATOM   9600  C21 POPE8 193      96.155  16.370  51.390  1.00  0.00           C
ATOM   9601  O22 POPE8 193      95.385  15.520  50.980  1.00  0.00           O
ATOM   9602  C22 POPE8 193      96.584  16.590  52.840  1.00  0.00           C
ATOM   9605  C3  POPE8 193      97.726  18.120  48.640  1.00  0.00           C
ATOM   9608  O31 POPE8 193      99.064  17.850  49.100  1.00  0.00           O
ATOM   9609  C31 POPE8 193      99.496  18.220  50.340  1.00  0.00           C
ATOM   9610  O32 POPE8 193     100.396  17.640  50.910  1.00  0.00           O
ATOM   9611  C32 POPE8 193      98.825  19.480  50.870  1.00  0.00           C
ATOM   9614  C23 POPE8 193      95.474  16.250  53.840  1.00  0.00           C
ATOM   9617  C24 POPE8 193      95.895  16.450  55.310  1.00  0.00           C
ATOM   9620  C25 POPE8 193      97.105  15.600  55.720  1.00  0.00           C
ATOM   9623  C26 POPE8 193      97.316  15.610  57.230  1.00  0.00           C
ATOM   9626  C27 POPE8 193      98.486  14.720  57.650  1.00  0.00           C
ATOM   9629  C28 POPE8 193      98.535  14.530  59.180  1.00  0.00           C
ATOM   9632  C29 POPE8 193      99.615  13.580  59.600  1.00  0.00           C
ATOM   9634 0C21 POPE8 193      99.706  13.040  60.830  1.00  0.00           C
ATOM   9636 1C21 POPE8 193      98.745  13.339  61.940  1.00  0.00           C
ATOM   9639 2C21 POPE8 193      98.885  12.360  63.110  1.00  0.00           C
ATOM   9642 3C21 POPE8 193      97.924  12.740  64.240  1.00  0.00           C
ATOM   9645 4C21 POPE8 193      97.805  11.690  65.340  1.00  0.00           C
ATOM   9648 5C21 POPE8 193      99.064  11.560  66.210  1.00  0.00           C
ATOM   9651 6C21 POPE8 193      98.696  11.050  67.610  1.00  0.00           C
ATOM   9654 7C21 POPE8 193      99.895  10.850  68.530  1.00  0.00           C
ATOM   9657 8C21 POPE8 193      99.475  10.270  69.880  1.00  0.00           C
ATOM   9661  C33 POPE8 193      99.135  19.819  52.340  1.00  0.00           C
ATOM   9664  C34 POPE8 193      98.795  21.299  52.590  1.00  0.00           C
ATOM   9667  C35 POPE8 193      99.186  21.839  53.970  1.00  0.00           C
ATOM   9670  C36 POPE8 193      98.186  21.510  55.080  1.00  0.00           C
ATOM   9673  C37 POPE8 193      98.745  20.490  56.070  1.00  0.00           C
ATOM   9676  C38 POPE8 193      97.705  20.070  57.120  1.00  0.00           C
ATOM   9679  C39 POPE8 193      98.386  19.450  58.340  1.00  0.00           C
ATOM   9682 0C31 POPE8 193      97.416  19.060  59.450  1.00  0.00           C
ATOM   9685 1C31 POPE8 193      98.186  18.650  60.710  1.00  0.00           C
ATOM   9688 2C31 POPE8 193      97.306  18.080  61.820  1.00  0.00           C
ATOM   9691 3C31 POPE8 193      97.954  18.280  63.190  1.00  0.00           C
ATOM   9694 4C31 POPE8 193      97.295  17.510  64.330  1.00  0.00           C
ATOM   9697 5C31 POPE8 193      97.906  17.890  65.690  1.00  0.00           C
ATOM   9700 6C31 POPE8 193      97.565  16.910  66.820  1.00  0.00           C
ATOM   9704  NH3 POPE9 194       7.745  65.460  87.400  1.00  0.00           N
ATOM   9708  C12 POPE9 194       7.825  65.189  88.870  1.00  0.00           C
ATOM   9711  C11 POPE9 194       6.725  64.210  89.260  1.00  0.00           C
ATOM   9714  P   POPE9 194       6.105  62.420  90.960  1.00  0.00           P
ATOM   9715  O13 POPE9 194       6.695  61.860  92.180  1.00  0.00           O
ATOM   9716  O14 POPE9 194       4.725  62.959  91.030  1.00  0.00           O
ATOM   9717  O11 POPE9 194       6.255  61.459  89.710  1.00  0.00           O
ATOM   9718  O12 POPE9 194       6.995  63.680  90.560  1.00  0.00           O
ATOM   9719  C1  POPE9 194       7.275  60.479  89.530  1.00  0.00           C
ATOM   9722  C2  POPE9 194       7.915  60.610  88.110  1.00  0.00           C
ATOM   9724  O21 POPE9 194       8.285  59.319  87.550  1.00  0.00           O
ATOM   9725  C21 POPE9 194       8.055  59.249  86.230  1.00  0.00           C
ATOM   9726  O22 POPE9 194       7.175  59.870  85.660  1.00  0.00           O
ATOM   9727  C22 POPE9 194       9.165  58.450  85.530  1.00  0.00           C
ATOM   9730  C3  POPE9 194       9.195  61.488  88.130  1.00  0.00           C
ATOM   9733  O31 POPE9 194       9.825  61.520  86.820  1.00  0.00           O
ATOM   9734  C31 POPE9 194       9.285  62.380  85.970  1.00  0.00           C
ATOM   9735  O32 POPE9 194       8.335  63.118  86.210  1.00  0.00           O
ATOM   9736  C32 POPE9 194       9.995  62.330  84.630  1.00  0.00           C
ATOM   9739  C23 POPE9 194       8.825  58.090  84.060  1.00  0.00           C
ATOM   9742  C24 POPE9 194       9.995  58.240  83.070  1.00  0.00           C
ATOM   9745  C25 POPE9 194       9.535  57.849  81.650  1.00  0.00           C
ATOM   9748  C26 POPE9 194      10.555  58.118  80.530  1.00  0.00           C
ATOM   9751  C27 POPE9 194       9.995  57.720  79.140  1.00  0.00           C
ATOM   9754  C28 POPE9 194      10.835  58.199  77.940  1.00  0.00           C
ATOM   9757  C29 POPE9 194      10.794  59.690  77.780  1.00  0.00           C
ATOM   9759 0C21 POPE9 194      11.165  60.430  76.710  1.00  0.00           C
ATOM   9761 1C21 POPE9 194      11.714  59.930  75.400  1.00  0.00           C
ATOM   9764 2C21 POPE9 194      10.965  60.559  74.210  1.00  0.00           C
ATOM   9767 3C21 POPE9 194      11.235  62.060  73.960  1.00  0.00           C
ATOM   9770 4C21 POPE9 194      10.445  62.528  72.740  1.00  0.00           C
ATOM   9773 5C21 POPE9 194      10.425  64.040  72.510  1.00  0.00           C
ATOM   9776 6C21 POPE9 194       9.475  64.350  71.350  1.00  0.00           C
ATOM   9779 7C21 POPE9 194       9.245  65.828  71.090  1.00  0.00           C
ATOM   9782 8C21 POPE9 194       8.335  66.029  69.880  1.00  0.00           C
ATOM   9786  C33 POPE9 194       9.025  62.180  83.430  1.00  0.00           C
ATOM   9789  C34 POPE9 194       9.765  62.479  82.120  1.00  0.00           C
ATOM   9792  C35 POPE9 194       9.195  61.819  80.860  1.00  0.00           C
ATOM   9795  C36 POPE9 194       8.235  62.700  80.050  1.00  0.00           C
ATOM   9798  C37 POPE9 194       8.155  62.260  78.580  1.00  0.00           C
ATOM   9801  C38 POPE9 194       7.455  63.270  77.670  1.00  0.00           C
ATOM   9804  C39 POPE9 194       7.915  63.170  76.210  1.00  0.00           C
ATOM   9807 0C31 POPE9 194       7.555  61.850  75.500  1.00  0.00           C
ATOM   9810 1C31 POPE9 194       6.055  61.720  75.200  1.00  0.00           C
ATOM   9813 2C31 POPE9 194       5.755  60.540  74.260  1.00  0.00           C
ATOM   9816 3C31 POPE9 194       4.325  60.540  73.710  1.00  0.00           C
ATOM   9819 4C31 POPE9 194       3.245  60.409  74.790  1.00  0.00           C
ATOM   9822 5C31 POPE9 194       2.216  59.299  74.490  1.00  0.00           C
ATOM   9825 6C31 POPE9 194       1.076  59.209  75.500  1.00  0.00           C
ATOM   9829  NH3 POPE  195      12.085 119.268  90.210  1.00  0.00           N
ATOM   9833  C12 POPE  195      12.815 120.249  91.080  1.00  0.00           C
ATOM   9836  C11 POPE  195      12.095 121.609  91.020  1.00  0.00           C
ATOM   9839  P   POPE  195      13.685 123.328  92.250  1.00  0.00           P
ATOM   9840  O13 POPE  195      13.485 124.240  93.390  1.00  0.00           O
ATOM   9841  O14 POPE  195      14.935 122.549  92.170  1.00  0.00           O
ATOM   9842  O11 POPE  195      13.595 124.210  90.930  1.00  0.00           O
ATOM   9843  O12 POPE  195      12.435 122.388  92.140  1.00  0.00           O
ATOM   9844  C1  POPE  195      14.816 124.708  90.350  1.00  0.00           C
ATOM   9847  C2  POPE  195      15.295 123.759  89.220  1.00  0.00           C
ATOM   9849  O21 POPE  195      16.695 123.878  88.940  1.00  0.00           O
ATOM   9850  C21 POPE  195      17.105 124.998  88.390  1.00  0.00           C
ATOM   9851  O22 POPE  195      16.485 126.049  88.300  1.00  0.00           O
ATOM   9852  C22 POPE  195      18.475 124.708  87.730  1.00  0.00           C
ATOM   9855  C3  POPE  195      14.395 123.909  87.950  1.00  0.00           C
ATOM   9858  O31 POPE  195      14.955 123.209  86.820  1.00  0.00           O
ATOM   9859  C31 POPE  195      14.405 123.559  85.670  1.00  0.00           C
ATOM   9860  O32 POPE  195      13.375 124.198  85.540  1.00  0.00           O
ATOM   9861  C32 POPE  195      15.235 122.969  84.520  1.00  0.00           C
ATOM   9864  C23 POPE  195      19.076 125.898  86.930  1.00  0.00           C
ATOM   9867  C24 POPE  195      19.935 125.460  85.720  1.00  0.00           C
ATOM   9870  C25 POPE  195      19.635 126.318  84.480  1.00  0.00           C
ATOM   9873  C26 POPE  195      20.496 125.998  83.240  1.00  0.00           C
ATOM   9876  C27 POPE  195      20.096 126.908  82.070  1.00  0.00           C
ATOM   9879  C28 POPE  195      20.715 126.488  80.720  1.00  0.00           C
ATOM   9882  C29 POPE  195      20.385 127.458  79.610  1.00  0.00           C
ATOM   9884 0C21 POPE  195      19.585 127.260  78.540  1.00  0.00           C
ATOM   9886 1C21 POPE  195      18.775 126.029  78.210  1.00  0.00           C
ATOM   9889 2C21 POPE  195      17.325 126.399  77.830  1.00  0.00           C
ATOM   9892 3C21 POPE  195      16.445 125.159  77.590  1.00  0.00           C
ATOM   9895 4C21 POPE  195      14.935 125.438  77.610  1.00  0.00           C
ATOM   9898 5C21 POPE  195      14.425 125.809  79.010  1.00  0.00           C
ATOM   9901 6C21 POPE  195      12.895 125.930  79.120  1.00  0.00           C
ATOM   9904 7C21 POPE  195      12.475 126.460  80.500  1.00  0.00           C
ATOM   9907 8C21 POPE  195      11.025 126.950  80.540  1.00  0.00           C
ATOM   9911  C33 POPE  195      14.935 123.598  83.140  1.00  0.00           C
ATOM   9914  C34 POPE  195      16.145 124.289  82.480  1.00  0.00           C
ATOM   9917  C35 POPE  195      17.295 123.370  82.050  1.00  0.00           C
ATOM   9920  C36 POPE  195      16.885 122.410  80.930  1.00  0.00           C
ATOM   9923  C37 POPE  195      18.085 121.850  80.170  1.00  0.00           C
ATOM   9926  C38 POPE  195      17.675 121.178  78.850  1.00  0.00           C
ATOM   9929  C39 POPE  195      18.896 120.658  78.080  1.00  0.00           C
ATOM   9932 0C31 POPE  195      18.515 119.599  77.030  1.00  0.00           C
ATOM   9935 1C31 POPE  195      18.315 120.159  75.620  1.00  0.00           C
ATOM   9938 2C31 POPE  195      17.115 119.568  74.860  1.00  0.00           C
ATOM   9941 3C31 POPE  195      17.005 118.039  74.840  1.00  0.00           C
ATOM   9944 4C31 POPE  195      18.235 117.288  74.290  1.00  0.00           C
ATOM   9947 5C31 POPE  195      17.945 115.790  74.160  1.00  0.00           C
ATOM   9950 6C31 POPE  195      19.185 114.919  73.980  1.00  0.00           C
ATOM   9954  NH3 POPE  196      86.595 113.468  46.570  1.00  0.00           N
ATOM   9958  C12 POPE  196      86.564 114.350  47.780  1.00  0.00           C
ATOM   9961  C11 POPE  196      86.035 113.568  49.000  1.00  0.00           C
ATOM   9964  P   POPE  196      84.364 111.658  48.340  1.00  0.00           P
ATOM   9965  O13 POPE  196      82.985 111.589  47.870  1.00  0.00           O
ATOM   9966  O14 POPE  196      85.415 111.208  47.390  1.00  0.00           O
ATOM   9967  O11 POPE  196      84.504 110.919  49.710  1.00  0.00           O
ATOM   9968  O12 POPE  196      84.706 113.139  48.750  1.00  0.00           O
ATOM   9969  C1  POPE  196      84.046 111.609  50.880  1.00  0.00           C
ATOM   9972  C2  POPE  196      83.915 110.578  52.010  1.00  0.00           C
ATOM   9974  O21 POPE  196      83.505 111.219  53.220  1.00  0.00           O
ATOM   9975  C21 POPE  196      82.225 111.488  53.300  1.00  0.00           C
ATOM   9976  O22 POPE  196      81.325 110.998  52.610  1.00  0.00           O
ATOM   9977  C22 POPE  196      82.036 112.598  54.320  1.00  0.00           C
ATOM   9980  C3  POPE  196      85.296 109.900  52.260  1.00  0.00           C
ATOM   9983  O31 POPE  196      85.366 108.778  53.170  1.00  0.00           O
ATOM   9984  C31 POPE  196      84.326 108.060  53.520  1.00  0.00           C
ATOM   9985  O32 POPE  196      83.146 108.249  53.320  1.00  0.00           O
ATOM   9986  C32 POPE  196      84.825 106.850  54.290  1.00  0.00           C
ATOM   9989  C23 POPE  196      82.896 113.839  54.000  1.00  0.00           C
ATOM   9992  C24 POPE  196      82.565 115.019  54.920  1.00  0.00           C
ATOM   9995  C25 POPE  196      81.175 115.618  54.660  1.00  0.00           C
ATOM   9998  C26 POPE  196      80.555 116.189  55.930  1.00  0.00           C
ATOM  10001  C27 POPE  196      79.074 116.530  55.710  1.00  0.00           C
ATOM  10004  C28 POPE  196      78.425 117.329  56.850  1.00  0.00           C
ATOM  10007  C29 POPE  196      79.074 118.689  56.980  1.00  0.00           C
ATOM  10009 0C21 POPE  196      79.074 119.468  58.070  1.00  0.00           C
ATOM  10011 1C21 POPE  196      78.374 119.149  59.370  1.00  0.00           C
ATOM  10014 2C21 POPE  196      79.166 119.478  60.660  1.00  0.00           C
ATOM  10017 3C21 POPE  196      80.475 118.699  60.790  1.00  0.00           C
ATOM  10020 4C21 POPE  196      81.075 118.689  62.210  1.00  0.00           C
ATOM  10023 5C21 POPE  196      81.325 120.089  62.810  1.00  0.00           C
ATOM  10026 6C21 POPE  196      82.276 120.949  61.960  1.00  0.00           C
ATOM  10029 7C21 POPE  196      82.505 122.348  62.540  1.00  0.00           C
ATOM  10032 8C21 POPE  196      83.335 123.240  61.610  1.00  0.00           C
ATOM  10036  C33 POPE  196      85.705 105.898  53.440  1.00  0.00           C
ATOM  10039  C34 POPE  196      87.085 105.639  54.040  1.00  0.00           C
ATOM  10042  C35 POPE  196      87.085 105.289  55.540  1.00  0.00           C
ATOM  10045  C36 POPE  196      86.005 104.298  56.000  1.00  0.00           C
ATOM  10048  C37 POPE  196      85.965 104.158  57.520  1.00  0.00           C
ATOM  10051  C38 POPE  196      84.596 103.719  58.070  1.00  0.00           C
ATOM  10054  C39 POPE  196      84.426 102.199  58.200  1.00  0.00           C
ATOM  10057 0C31 POPE  196      84.436 101.449  56.860  1.00  0.00           C
ATOM  10060 1C31 POPE  196      83.955  99.998  57.000  1.00  0.00           C
ATOM  10063 2C31 POPE  196      83.885  99.268  55.650  1.00  0.00           C
ATOM  10066 3C31 POPE  196      83.265  97.870  55.750  1.00  0.00           C
ATOM  10069 4C31 POPE  196      84.296  96.768  56.050  1.00  0.00           C
ATOM  10072 5C31 POPE  196      83.675  95.370  56.130  1.00  0.00           C
ATOM  10075 6C31 POPE  196      84.695  94.279  56.410  1.00  0.00           C
ATOM  10079  NH3 POPE  197      79.956  15.310  48.060  1.00  0.00           N
ATOM  10083  C12 POPE  197      80.385  15.830  46.710  1.00  0.00           C
ATOM  10086  C11 POPE  197      80.324  17.370  46.670  1.00  0.00           C
ATOM  10089  P   POPE  197      82.596  18.540  47.320  1.00  0.00           P
ATOM  10090  O13 POPE  197      83.526  18.260  48.430  1.00  0.00           O
ATOM  10091  O14 POPE  197      83.025  18.050  45.990  1.00  0.00           O
ATOM  10092  O11 POPE  197      82.416  20.110  47.240  1.00  0.00           O
ATOM  10093  O12 POPE  197      81.166  17.950  47.670  1.00  0.00           O
ATOM  10094  C1  POPE  197      81.444  20.880  47.940  1.00  0.00           C
ATOM  10097  C2  POPE  197      81.486  20.670  49.480  1.00  0.00           C
ATOM  10099  O21 POPE  197      80.236  20.119  49.900  1.00  0.00           O
ATOM  10100  C21 POPE  197      79.194  20.870  50.210  1.00  0.00           C
ATOM  10101  O22 POPE  197      79.085  22.080  50.120  1.00  0.00           O
ATOM  10102  C22 POPE  197      78.135  19.860  50.670  1.00  0.00           C
ATOM  10105  C3  POPE  197      81.996  21.860  50.360  1.00  0.00           C
ATOM  10108  O31 POPE  197      81.905  21.530  51.760  1.00  0.00           O
ATOM  10109  C31 POPE  197      82.556  20.440  52.180  1.00  0.00           C
ATOM  10110  O32 POPE  197      82.036  19.450  52.640  1.00  0.00           O
ATOM  10111  C32 POPE  197      84.064  20.620  52.050  1.00  0.00           C
ATOM  10114  C23 POPE  197      77.084  20.409  51.650  1.00  0.00           C
ATOM  10117  C24 POPE  197      76.605  19.310  52.610  1.00  0.00           C
ATOM  10120  C25 POPE  197      75.556  19.790  53.630  1.00  0.00           C
ATOM  10123  C26 POPE  197      76.065  20.919  54.530  1.00  0.00           C
ATOM  10126  C27 POPE  197      74.975  21.480  55.450  1.00  0.00           C
ATOM  10129  C28 POPE  197      75.514  22.458  56.520  1.00  0.00           C
ATOM  10132  C29 POPE  197      76.245  23.660  55.980  1.00  0.00           C
ATOM  10134 0C21 POPE  197      77.135  24.389  56.680  1.00  0.00           C
ATOM  10136 1C21 POPE  197      77.485  24.169  58.130  1.00  0.00           C
ATOM  10139 2C21 POPE  197      78.605  23.139  58.340  1.00  0.00           C
ATOM  10142 3C21 POPE  197      78.995  23.030  59.820  1.00  0.00           C
ATOM  10145 4C21 POPE  197      79.924  21.850  60.100  1.00  0.00           C
ATOM  10148 5C21 POPE  197      80.285  21.760  61.590  1.00  0.00           C
ATOM  10151 6C21 POPE  197      81.196  20.569  61.910  1.00  0.00           C
ATOM  10154 7C21 POPE  197      81.665  20.580  63.370  1.00  0.00           C
ATOM  10157 8C21 POPE  197      82.736  19.520  63.640  1.00  0.00           C
ATOM  10161  C33 POPE  197      84.806  20.310  53.370  1.00  0.00           C
ATOM  10164  C34 POPE  197      86.285  20.650  53.240  1.00  0.00           C
ATOM  10167  C35 POPE  197      87.145  20.400  54.480  1.00  0.00           C
ATOM  10170  C36 POPE  197      87.085  21.569  55.470  1.00  0.00           C
ATOM  10173  C37 POPE  197      87.954  21.350  56.720  1.00  0.00           C
ATOM  10176  C38 POPE  197      88.745  22.589  57.150  1.00  0.00           C
ATOM  10179  C39 POPE  197      89.695  22.329  58.330  1.00  0.00           C
ATOM  10182 0C31 POPE  197      88.955  22.089  59.650  1.00  0.00           C
ATOM  10185 1C31 POPE  197      89.885  21.780  60.830  1.00  0.00           C
ATOM  10188 2C31 POPE  197      89.095  21.670  62.150  1.00  0.00           C
ATOM  10191 3C31 POPE  197      89.965  21.430  63.390  1.00  0.00           C
ATOM  10194 4C31 POPE  197      90.826  20.170  63.320  1.00  0.00           C
ATOM  10197 5C31 POPE  197      91.236  19.650  64.710  1.00  0.00           C
ATOM  10200 6C31 POPE  197      92.166  18.430  64.660  1.00  0.00           C
ATOM  10204  NH3 POPE  198     102.395  -6.159  93.310  1.00  0.00           N
ATOM  10208  C12 POPE  198     103.696  -5.439  93.120  1.00  0.00           C
ATOM  10211  C11 POPE  198     103.456  -3.939  92.860  1.00  0.00           C
ATOM  10214  P   POPE  198     104.855  -2.440  94.400  1.00  0.00           P
ATOM  10215  O13 POPE  198     104.736  -1.689  95.660  1.00  0.00           O
ATOM  10216  O14 POPE  198     105.874  -3.510  94.320  1.00  0.00           O
ATOM  10217  O11 POPE  198     105.065  -1.409  93.220  1.00  0.00           O
ATOM  10218  O12 POPE  198     103.495  -3.179  94.070  1.00  0.00           O
ATOM  10219  C1  POPE  198     106.185  -0.520  93.380  1.00  0.00           C
ATOM  10222  C2  POPE  198     106.796  -0.159  92.010  1.00  0.00           C
ATOM  10224  O21 POPE  198     106.035   0.900  91.410  1.00  0.00           O
ATOM  10225  C21 POPE  198     105.075   0.690  90.550  1.00  0.00           C
ATOM  10226  O22 POPE  198     104.545  -0.359  90.230  1.00  0.00           O
ATOM  10227  C22 POPE  198     104.725   2.031  89.930  1.00  0.00           C
ATOM  10230  C3  POPE  198     107.036  -1.430  91.140  1.00  0.00           C
ATOM  10233  O31 POPE  198     107.395  -1.040  89.810  1.00  0.00           O
ATOM  10234  C31 POPE  198     107.486  -2.069  88.980  1.00  0.00           C
ATOM  10235  O32 POPE  198     107.446  -3.249  89.280  1.00  0.00           O
ATOM  10236  C32 POPE  198     107.715  -1.500  87.580  1.00  0.00           C
ATOM  10239  C23 POPE  198     104.156   1.810  88.520  1.00  0.00           C
ATOM  10242  C24 POPE  198     104.195   3.109  87.710  1.00  0.00           C
ATOM  10245  C25 POPE  198     103.556   2.929  86.330  1.00  0.00           C
ATOM  10248  C26 POPE  198     103.514   4.179  85.440  1.00  0.00           C
ATOM  10251  C27 POPE  198     102.985   5.450  86.140  1.00  0.00           C
ATOM  10254  C28 POPE  198     104.125   6.259  86.780  1.00  0.00           C
ATOM  10257  C29 POPE  198     103.596   7.369  87.660  1.00  0.00           C
ATOM  10259 0C21 POPE  198     103.795   8.670  87.440  1.00  0.00           C
ATOM  10261 1C21 POPE  198     104.615   9.200  86.290  1.00  0.00           C
ATOM  10264 2C21 POPE  198     104.615  10.730  86.200  1.00  0.00           C
ATOM  10267 3C21 POPE  198     105.705  11.219  85.240  1.00  0.00           C
ATOM  10270 4C21 POPE  198     105.916  12.730  85.270  1.00  0.00           C
ATOM  10273 5C21 POPE  198     104.795  13.530  84.590  1.00  0.00           C
ATOM  10276 6C21 POPE  198     104.865  13.449  83.060  1.00  0.00           C
ATOM  10279 7C21 POPE  198     103.775  14.270  82.360  1.00  0.00           C
ATOM  10282 8C21 POPE  198     104.035  14.410  80.860  1.00  0.00           C
ATOM  10286  C33 POPE  198     107.136  -2.419  86.480  1.00  0.00           C
ATOM  10289  C34 POPE  198     107.316  -1.850  85.060  1.00  0.00           C
ATOM  10292  C35 POPE  198     106.406  -0.649  84.780  1.00  0.00           C
ATOM  10295  C36 POPE  198     106.255  -0.399  83.270  1.00  0.00           C
ATOM  10298  C37 POPE  198     105.215   0.681  82.940  1.00  0.00           C
ATOM  10301  C38 POPE  198     105.275   1.080  81.460  1.00  0.00           C
ATOM  10304  C39 POPE  198     104.165   2.061  81.050  1.00  0.00           C
ATOM  10307 0C31 POPE  198     104.296   3.419  81.750  1.00  0.00           C
ATOM  10310 1C31 POPE  198     103.286   4.480  81.300  1.00  0.00           C
ATOM  10313 2C31 POPE  198     103.836   5.410  80.210  1.00  0.00           C
ATOM  10316 3C31 POPE  198     103.755   4.869  78.780  1.00  0.00           C
ATOM  10319 4C31 POPE  198     102.335   4.890  78.190  1.00  0.00           C
ATOM  10322 5C31 POPE  198     102.335   5.030  76.660  1.00  0.00           C
ATOM  10325 6C31 POPE  198     100.995   5.499  76.120  1.00  0.00           C
ATOM  10329  NH3 POPE  199      79.645 131.978  88.330  1.00  0.00           N
ATOM  10333  C12 POPE  199      81.056 131.609  87.920  1.00  0.00           C
ATOM  10336  C11 POPE  199      81.936 131.059  89.060  1.00  0.00           C
ATOM  10339  P   POPE  199      84.305 129.919  89.150  1.00  0.00           P
ATOM  10340  O13 POPE  199      85.536 130.589  89.640  1.00  0.00           O
ATOM  10341  O14 POPE  199      83.626 129.009  90.110  1.00  0.00           O
ATOM  10342  O11 POPE  199      84.725 129.059  87.900  1.00  0.00           O
ATOM  10343  O12 POPE  199      83.286 130.979  88.590  1.00  0.00           O
ATOM  10344  C1  POPE  199      83.806 128.699  86.860  1.00  0.00           C
ATOM  10347  C2  POPE  199      84.496 128.048  85.610  1.00  0.00           C
ATOM  10349  O21 POPE  199      84.156 126.658  85.440  1.00  0.00           O
ATOM  10350  C21 POPE  199      82.915 126.439  85.040  1.00  0.00           C
ATOM  10351  O22 POPE  199      82.004 127.239  85.020  1.00  0.00           O
ATOM  10352  C22 POPE  199      82.834 124.988  84.530  1.00  0.00           C
ATOM  10355  C3  POPE  199      86.056 128.208  85.610  1.00  0.00           C
ATOM  10358  O31 POPE  199      86.775 127.260  84.780  1.00  0.00           O
ATOM  10359  C31 POPE  199      86.564 127.329  83.470  1.00  0.00           C
ATOM  10360  O32 POPE  199      85.865 128.150  82.910  1.00  0.00           O
ATOM  10361  C32 POPE  199      87.355 126.229  82.770  1.00  0.00           C
ATOM  10364  C23 POPE  199      81.424 124.590  84.000  1.00  0.00           C
ATOM  10367  C24 POPE  199      81.476 123.589  82.830  1.00  0.00           C
ATOM  10370  C25 POPE  199      81.665 124.249  81.460  1.00  0.00           C
ATOM  10373  C26 POPE  199      81.535 123.249  80.300  1.00  0.00           C
ATOM  10376  C27 POPE  199      81.525 123.918  78.920  1.00  0.00           C
ATOM  10379  C28 POPE  199      81.255 122.920  77.790  1.00  0.00           C
ATOM  10382  C29 POPE  199      81.145 123.608  76.450  1.00  0.00           C
ATOM  10384 0C21 POPE  199      80.035 123.669  75.690  1.00  0.00           C
ATOM  10386 1C21 POPE  199      78.695 123.069  76.010  1.00  0.00           C
ATOM  10389 2C21 POPE  199      78.555 121.628  75.470  1.00  0.00           C
ATOM  10392 3C21 POPE  199      78.525 121.549  73.940  1.00  0.00           C
ATOM  10395 4C21 POPE  199      78.345 120.119  73.400  1.00  0.00           C
ATOM  10398 5C21 POPE  199      77.055 119.438  73.850  1.00  0.00           C
ATOM  10401 6C21 POPE  199      76.785 118.139  73.090  1.00  0.00           C
ATOM  10404 7C21 POPE  199      75.545 117.400  73.610  1.00  0.00           C
ATOM  10407 8C21 POPE  199      75.175 116.178  72.750  1.00  0.00           C
ATOM  10411  C33 POPE  199      87.745 126.600  81.320  1.00  0.00           C
ATOM  10414  C34 POPE  199      86.885 125.930  80.240  1.00  0.00           C
ATOM  10417  C35 POPE  199      87.136 124.419  80.130  1.00  0.00           C
ATOM  10420  C36 POPE  199      86.175 123.738  79.150  1.00  0.00           C
ATOM  10423  C37 POPE  199      85.975 122.260  79.490  1.00  0.00           C
ATOM  10426  C38 POPE  199      84.965 121.579  78.570  1.00  0.00           C
ATOM  10429  C39 POPE  199      84.504 120.189  79.060  1.00  0.00           C
ATOM  10432 0C31 POPE  199      85.646 119.170  79.170  1.00  0.00           C
ATOM  10435 1C31 POPE  199      85.215 117.820  79.760  1.00  0.00           C
ATOM  10438 2C31 POPE  199      84.576 116.889  78.730  1.00  0.00           C
ATOM  10441 3C31 POPE  199      84.475 115.438  79.230  1.00  0.00           C
ATOM  10444 4C31 POPE  199      84.385 114.408  78.100  1.00  0.00           C
ATOM  10447 5C31 POPE  199      83.295 114.708  77.060  1.00  0.00           C
ATOM  10450 6C31 POPE  199      83.094 113.579  76.040  1.00  0.00           C
ATOM  10454  NH3 POPE  200      93.395  83.029  51.890  1.00  0.00           N
ATOM  10458  C12 POPE  200      92.025  82.579  51.440  1.00  0.00           C
ATOM  10461  C11 POPE  200      91.225  83.650  50.650  1.00  0.00           C
ATOM  10464  P   POPE  200      88.645  84.198  50.250  1.00  0.00           P
ATOM  10465  O13 POPE  200      89.104  84.848  49.010  1.00  0.00           O
ATOM  10466  O14 POPE  200      87.556  83.209  50.120  1.00  0.00           O
ATOM  10467  O11 POPE  200      88.114  85.329  51.240  1.00  0.00           O
ATOM  10468  O12 POPE  200      89.855  83.538  51.010  1.00  0.00           O
ATOM  10469  C1  POPE  200      88.955  85.998  52.180  1.00  0.00           C
ATOM  10472  C2  POPE  200      88.855  85.339  53.580  1.00  0.00           C
ATOM  10474  O21 POPE  200      88.416  86.219  54.630  1.00  0.00           O
ATOM  10475  C21 POPE  200      89.195  87.248  54.930  1.00  0.00           C
ATOM  10476  O22 POPE  200      90.075  87.699  54.210  1.00  0.00           O
ATOM  10477  C22 POPE  200      88.846  87.749  56.340  1.00  0.00           C
ATOM  10480  C3  POPE  200      90.165  84.630  53.990  1.00  0.00           C
ATOM  10483  O31 POPE  200      89.986  83.899  55.220  1.00  0.00           O
ATOM  10484  C31 POPE  200      89.715  82.598  55.070  1.00  0.00           C
ATOM  10485  O32 POPE  200      89.615  82.020  54.010  1.00  0.00           O
ATOM  10486  C32 POPE  200      89.624  81.949  56.450  1.00  0.00           C
ATOM  10489  C23 POPE  200      89.536  89.079  56.690  1.00  0.00           C
ATOM  10492  C24 POPE  200      89.624  89.400  58.190  1.00  0.00           C
ATOM  10495  C25 POPE  200      90.625  88.520  58.950  1.00  0.00           C
ATOM  10498  C26 POPE  200      91.096  89.179  60.260  1.00  0.00           C
ATOM  10501  C27 POPE  200      92.166  88.358  60.990  1.00  0.00           C
ATOM  10504  C28 POPE  200      92.954  89.170  62.040  1.00  0.00           C
ATOM  10507  C29 POPE  200      93.806  90.280  61.470  1.00  0.00           C
ATOM  10509 0C21 POPE  200      95.115  90.499  61.730  1.00  0.00           C
ATOM  10511 1C21 POPE  200      95.995  89.699  62.650  1.00  0.00           C
ATOM  10514 2C21 POPE  200      95.945  90.249  64.090  1.00  0.00           C
ATOM  10517 3C21 POPE  200      96.965  89.559  65.010  1.00  0.00           C
ATOM  10520 4C21 POPE  200      97.085  90.229  66.380  1.00  0.00           C
ATOM  10523 5C21 POPE  200      95.975  89.869  67.370  1.00  0.00           C
ATOM  10526 6C21 POPE  200      96.166  90.588  68.720  1.00  0.00           C
ATOM  10529 7C21 POPE  200      95.226  90.079  69.830  1.00  0.00           C
ATOM  10532 8C21 POPE  200      95.536  90.709  71.190  1.00  0.00           C
ATOM  10536  C33 POPE  200      90.715  80.870  56.660  1.00  0.00           C
ATOM  10539  C34 POPE  200      90.454  79.979  57.880  1.00  0.00           C
ATOM  10542  C35 POPE  200      90.734  80.649  59.240  1.00  0.00           C
ATOM  10545  C36 POPE  200      90.296  79.739  60.410  1.00  0.00           C
ATOM  10548  C37 POPE  200      90.956  80.079  61.760  1.00  0.00           C
ATOM  10551  C38 POPE  200      90.296  79.318  62.920  1.00  0.00           C
ATOM  10554  C39 POPE  200      91.145  79.239  64.200  1.00  0.00           C
ATOM  10557 0C31 POPE  200      92.346  78.299  64.050  1.00  0.00           C
ATOM  10560 1C31 POPE  200      92.954  77.840  65.380  1.00  0.00           C
ATOM  10563 2C31 POPE  200      94.035  76.748  65.210  1.00  0.00           C
ATOM  10566 3C31 POPE  200      95.245  77.229  64.400  1.00  0.00           C
ATOM  10569 4C31 POPE  200      96.415  76.229  64.440  1.00  0.00           C
ATOM  10572 5C31 POPE  200      97.665  76.770  63.750  1.00  0.00           C
ATOM  10575 6C31 POPE  200      98.846  75.799  63.800  1.00  0.00           C
ATOM  10579  NH3 POPE  201      18.486 112.960  94.040  1.00  0.00           N
ATOM  10583  C12 POPE  201      17.795 113.188  92.730  1.00  0.00           C
ATOM  10586  C11 POPE  201      18.675 114.139  91.910  1.00  0.00           C
ATOM  10589  P   POPE  201      21.265 113.769  91.970  1.00  0.00           P
ATOM  10590  O13 POPE  201      22.115 112.559  92.060  1.00  0.00           O
ATOM  10591  O14 POPE  201      21.156 114.608  93.190  1.00  0.00           O
ATOM  10592  O11 POPE  201      21.826 114.699  90.820  1.00  0.00           O
ATOM  10593  O12 POPE  201      19.825 113.410  91.470  1.00  0.00           O
ATOM  10594  C1  POPE  201      21.624 114.389  89.440  1.00  0.00           C
ATOM  10597  C2  POPE  201      22.964 114.058  88.720  1.00  0.00           C
ATOM  10599  O21 POPE  201      22.855 114.279  87.310  1.00  0.00           O
ATOM  10600  C21 POPE  201      21.935 113.589  86.660  1.00  0.00           C
ATOM  10601  O22 POPE  201      21.505 112.488  86.980  1.00  0.00           O
ATOM  10602  C22 POPE  201      21.455 114.468  85.500  1.00  0.00           C
ATOM  10605  C3  POPE  201      23.535 112.659  89.090  1.00  0.00           C
ATOM  10608  O31 POPE  201      24.765 112.400  88.390  1.00  0.00           O
ATOM  10609  C31 POPE  201      24.865 111.309  87.640  1.00  0.00           C
ATOM  10610  O32 POPE  201      24.035 110.420  87.570  1.00  0.00           O
ATOM  10611  C32 POPE  201      26.185 111.399  86.850  1.00  0.00           C
ATOM  10614  C23 POPE  201      20.904 113.729  84.260  1.00  0.00           C
ATOM  10617  C24 POPE  201      19.845 114.568  83.540  1.00  0.00           C
ATOM  10620  C25 POPE  201      20.296 115.998  83.170  1.00  0.00           C
ATOM  10623  C26 POPE  201      21.226 116.089  81.950  1.00  0.00           C
ATOM  10626  C27 POPE  201      21.545 117.549  81.610  1.00  0.00           C
ATOM  10629  C28 POPE  201      20.615 118.169  80.540  1.00  0.00           C
ATOM  10632  C29 POPE  201      20.926 117.699  79.140  1.00  0.00           C
ATOM  10634 0C21 POPE  201      21.855 118.218  78.320  1.00  0.00           C
ATOM  10636 1C21 POPE  201      22.806 119.338  78.650  1.00  0.00           C
ATOM  10639 2C21 POPE  201      22.736 120.529  77.670  1.00  0.00           C
ATOM  10642 3C21 POPE  201      23.375 120.268  76.310  1.00  0.00           C
ATOM  10645 4C21 POPE  201      23.275 121.488  75.380  1.00  0.00           C
ATOM  10648 5C21 POPE  201      21.905 121.639  74.700  1.00  0.00           C
ATOM  10651 6C21 POPE  201      21.605 120.469  73.740  1.00  0.00           C
ATOM  10654 7C21 POPE  201      20.566 120.798  72.650  1.00  0.00           C
ATOM  10657 8C21 POPE  201      20.355 119.639  71.670  1.00  0.00           C
ATOM  10661  C33 POPE  201      26.784 110.079  86.290  1.00  0.00           C
ATOM  10664  C34 POPE  201      26.045 109.508  85.070  1.00  0.00           C
ATOM  10667  C35 POPE  201      26.875 108.489  84.270  1.00  0.00           C
ATOM  10670  C36 POPE  201      26.096 107.870  83.100  1.00  0.00           C
ATOM  10673  C37 POPE  201      26.995 107.130  82.110  1.00  0.00           C
ATOM  10676  C38 POPE  201      26.236 106.418  80.980  1.00  0.00           C
ATOM  10679  C39 POPE  201      27.165 105.889  79.880  1.00  0.00           C
ATOM  10682 0C31 POPE  201      26.396 105.268  78.710  1.00  0.00           C
ATOM  10685 1C31 POPE  201      27.225 105.149  77.430  1.00  0.00           C
ATOM  10688 2C31 POPE  201      26.396 104.639  76.240  1.00  0.00           C
ATOM  10691 3C31 POPE  201      26.935 105.068  74.870  1.00  0.00           C
ATOM  10694 4C31 POPE  201      26.675 106.549  74.570  1.00  0.00           C
ATOM  10697 5C31 POPE  201      27.025 106.950  73.130  1.00  0.00           C
ATOM  10700 6C31 POPE  201      26.605 108.380  72.810  1.00  0.00           C
ATOM  10704  NH3 POPE  202      93.815  32.930  89.200  1.00  0.00           N
ATOM  10708  C12 POPE  202      94.135  31.569  88.630  1.00  0.00           C
ATOM  10711  C11 POPE  202      95.174  30.780  89.460  1.00  0.00           C
ATOM  10714  P   POPE  202      96.066  28.310  89.730  1.00  0.00           P
ATOM  10715  O13 POPE  202      96.864  28.950  90.800  1.00  0.00           O
ATOM  10716  O14 POPE  202      95.326  27.060  90.020  1.00  0.00           O
ATOM  10717  O11 POPE  202      97.055  28.060  88.520  1.00  0.00           O
ATOM  10718  O12 POPE  202      95.056  29.389  89.160  1.00  0.00           O
ATOM  10719  C1  POPE  202      96.915  28.560  87.190  1.00  0.00           C
ATOM  10722  C2  POPE  202      96.724  27.400  86.160  1.00  0.00           C
ATOM  10724  O21 POPE  202      96.245  27.930  84.910  1.00  0.00           O
ATOM  10725  C21 POPE  202      97.096  28.700  84.230  1.00  0.00           C
ATOM  10726  O22 POPE  202      98.254  28.910  84.520  1.00  0.00           O
ATOM  10727  C22 POPE  202      96.385  29.190  82.950  1.00  0.00           C
ATOM  10730  C3  POPE  202      95.686  26.370  86.710  1.00  0.00           C
ATOM  10733  O31 POPE  202      95.275  25.400  85.730  1.00  0.00           O
ATOM  10734  C31 POPE  202      96.096  24.370  85.570  1.00  0.00           C
ATOM  10735  O32 POPE  202      97.066  24.100  86.250  1.00  0.00           O
ATOM  10736  C32 POPE  202      95.686  23.569  84.340  1.00  0.00           C
ATOM  10739  C23 POPE  202      97.136  30.300  82.180  1.00  0.00           C
ATOM  10742  C24 POPE  202      97.225  30.040  80.660  1.00  0.00           C
ATOM  10745  C25 POPE  202      98.055  28.800  80.320  1.00  0.00           C
ATOM  10748  C26 POPE  202      98.445  28.690  78.840  1.00  0.00           C
ATOM  10751  C27 POPE  202      99.315  27.450  78.590  1.00  0.00           C
ATOM  10754  C28 POPE  202      99.776  27.270  77.140  1.00  0.00           C
ATOM  10757  C29 POPE  202     100.725  28.360  76.710  1.00  0.00           C
ATOM  10759 0C21 POPE  202     100.995  28.720  75.440  1.00  0.00           C
ATOM  10761 1C21 POPE  202     100.424  28.120  74.180  1.00  0.00           C
ATOM  10764 2C21 POPE  202      99.725  29.169  73.290  1.00  0.00           C
ATOM  10767 3C21 POPE  202     100.635  30.339  72.890  1.00  0.00           C
ATOM  10770 4C21 POPE  202      99.975  31.300  71.890  1.00  0.00           C
ATOM  10773 5C21 POPE  202     100.725  32.639  71.770  1.00  0.00           C
ATOM  10776 6C21 POPE  202     102.115  32.530  71.140  1.00  0.00           C
ATOM  10779 7C21 POPE  202     102.966  33.790  71.360  1.00  0.00           C
ATOM  10782 8C21 POPE  202     104.415  33.639  70.900  1.00  0.00           C
ATOM  10786  C33 POPE  202      96.535  23.970  83.120  1.00  0.00           C
ATOM  10789  C34 POPE  202      96.105  25.300  82.490  1.00  0.00           C
ATOM  10792  C35 POPE  202      95.256  25.110  81.220  1.00  0.00           C
ATOM  10795  C36 POPE  202      96.096  24.860  79.970  1.00  0.00           C
ATOM  10798  C37 POPE  202      95.266  24.740  78.690  1.00  0.00           C
ATOM  10801  C38 POPE  202      96.145  24.530  77.450  1.00  0.00           C
ATOM  10804  C39 POPE  202      95.366  24.460  76.130  1.00  0.00           C
ATOM  10807 0C31 POPE  202      96.315  24.260  74.950  1.00  0.00           C
ATOM  10810 1C31 POPE  202      95.646  24.410  73.580  1.00  0.00           C
ATOM  10813 2C31 POPE  202      96.686  24.520  72.450  1.00  0.00           C
ATOM  10816 3C31 POPE  202      96.646  25.870  71.730  1.00  0.00           C
ATOM  10819 4C31 POPE  202      95.396  25.999  70.850  1.00  0.00           C
ATOM  10822 5C31 POPE  202      95.445  27.159  69.850  1.00  0.00           C
ATOM  10825 6C31 POPE  202      94.146  27.300  69.060  1.00  0.00           C
ATOM  10829  NH3 POPE  203      13.315  82.759  47.030  1.00  0.00           N
ATOM  10833  C12 POPE  203      14.765  82.369  47.190  1.00  0.00           C
ATOM  10836  C11 POPE  203      15.415  83.100  48.390  1.00  0.00           C
ATOM  10839  P   POPE  203      14.425  85.529  48.230  1.00  0.00           P
ATOM  10840  O13 POPE  203      14.816  86.819  48.830  1.00  0.00           O
ATOM  10841  O14 POPE  203      13.795  85.510  46.900  1.00  0.00           O
ATOM  10842  O11 POPE  203      13.385  84.779  49.150  1.00  0.00           O
ATOM  10843  O12 POPE  203      15.625  84.499  48.140  1.00  0.00           O
ATOM  10844  C1  POPE  203      12.655  85.399  50.210  1.00  0.00           C
ATOM  10847  C2  POPE  203      13.185  84.888  51.570  1.00  0.00           C
ATOM  10849  O21 POPE  203      12.355  85.359  52.630  1.00  0.00           O
ATOM  10850  C21 POPE  203      11.365  84.599  53.010  1.00  0.00           C
ATOM  10851  O22 POPE  203      10.705  83.839  52.320  1.00  0.00           O
ATOM  10852  C22 POPE  203      11.495  84.578  54.540  1.00  0.00           C
ATOM  10855  C3  POPE  203      14.665  85.320  51.870  1.00  0.00           C
ATOM  10858  O31 POPE  203      14.845  86.399  52.810  1.00  0.00           O
ATOM  10859  C31 POPE  203      14.865  85.979  54.080  1.00  0.00           C
ATOM  10860  O32 POPE  203      14.645  84.829  54.430  1.00  0.00           O
ATOM  10861  C32 POPE  203      15.165  87.130  55.040  1.00  0.00           C
ATOM  10864  C23 POPE  203      10.385  83.939  55.390  1.00  0.00           C
ATOM  10867  C24 POPE  203      10.865  83.869  56.850  1.00  0.00           C
ATOM  10870  C25 POPE  203      10.055  82.920  57.720  1.00  0.00           C
ATOM  10873  C26 POPE  203      10.695  82.719  59.100  1.00  0.00           C
ATOM  10876  C27 POPE  203       9.645  82.360  60.150  1.00  0.00           C
ATOM  10879  C28 POPE  203      10.165  82.400  61.590  1.00  0.00           C
ATOM  10882  C29 POPE  203       8.975  82.329  62.520  1.00  0.00           C
ATOM  10884 0C21 POPE  203       8.575  81.269  63.230  1.00  0.00           C
ATOM  10886 1C21 POPE  203       9.225  79.909  63.290  1.00  0.00           C
ATOM  10889 2C21 POPE  203       8.185  78.769  63.320  1.00  0.00           C
ATOM  10892 3C21 POPE  203       8.815  77.409  63.650  1.00  0.00           C
ATOM  10895 4C21 POPE  203       7.795  76.409  64.190  1.00  0.00           C
ATOM  10898 5C21 POPE  203       8.445  75.109  64.690  1.00  0.00           C
ATOM  10901 6C21 POPE  203       7.625  74.469  65.830  1.00  0.00           C
ATOM  10904 7C21 POPE  203       8.115  73.090  66.250  1.00  0.00           C
ATOM  10907 8C21 POPE  203       7.295  72.499  67.390  1.00  0.00           C
ATOM  10911  C33 POPE  203      14.955  86.688  56.510  1.00  0.00           C
ATOM  10914  C34 POPE  203      15.045  87.839  57.520  1.00  0.00           C
ATOM  10917  C35 POPE  203      16.475  88.228  57.940  1.00  0.00           C
ATOM  10920  C36 POPE  203      16.415  89.128  59.180  1.00  0.00           C
ATOM  10923  C37 POPE  203      17.765  89.529  59.780  1.00  0.00           C
ATOM  10926  C38 POPE  203      17.605  90.168  61.170  1.00  0.00           C
ATOM  10929  C39 POPE  203      17.385  89.120  62.270  1.00  0.00           C
ATOM  10932 0C31 POPE  203      17.375  89.708  63.680  1.00  0.00           C
ATOM  10935 1C31 POPE  203      17.335  88.608  64.740  1.00  0.00           C
ATOM  10938 2C31 POPE  203      17.245  89.149  66.170  1.00  0.00           C
ATOM  10941 3C31 POPE  203      15.895  89.818  66.480  1.00  0.00           C
ATOM  10944 4C31 POPE  203      15.464  89.620  67.930  1.00  0.00           C
ATOM  10947 5C31 POPE  203      14.895  88.209  68.180  1.00  0.00           C
ATOM  10950 6C31 POPE  203      14.565  87.948  69.650  1.00  0.00           C
ATOM  10954  NH3 POPE  204      88.865  54.110  51.580  1.00  0.00           N
ATOM  10958  C12 POPE  204      88.855  55.339  50.760  1.00  0.00           C
ATOM  10961  C11 POPE  204      87.586  55.380  49.930  1.00  0.00           C
ATOM  10964  P   POPE  204      87.694  57.619  48.590  1.00  0.00           P
ATOM  10965  O13 POPE  204      88.745  56.868  47.870  1.00  0.00           O
ATOM  10966  O14 POPE  204      86.415  57.900  47.900  1.00  0.00           O
ATOM  10967  O11 POPE  204      88.234  58.909  49.310  1.00  0.00           O
ATOM  10968  O12 POPE  204      87.215  56.739  49.780  1.00  0.00           O
ATOM  10969  C1  POPE  204      88.876  59.000  50.580  1.00  0.00           C
ATOM  10972  C2  POPE  204      87.936  59.569  51.690  1.00  0.00           C
ATOM  10974  O21 POPE  204      88.655  59.740  52.930  1.00  0.00           O
ATOM  10975  C21 POPE  204      88.906  58.670  53.670  1.00  0.00           C
ATOM  10976  O22 POPE  204      88.715  57.510  53.360  1.00  0.00           O
ATOM  10977  C22 POPE  204      89.364  59.118  55.050  1.00  0.00           C
ATOM  10980  C3  POPE  204      86.604  58.778  51.840  1.00  0.00           C
ATOM  10983  O31 POPE  204      85.886  59.099  53.060  1.00  0.00           O
ATOM  10984  C31 POPE  204      84.795  58.349  53.180  1.00  0.00           C
ATOM  10985  O32 POPE  204      84.326  57.639  52.300  1.00  0.00           O
ATOM  10986  C32 POPE  204      84.235  58.458  54.580  1.00  0.00           C
ATOM  10989  C23 POPE  204      90.646  58.400  55.550  1.00  0.00           C
ATOM  10992  C24 POPE  204      90.826  58.528  57.060  1.00  0.00           C
ATOM  10995  C25 POPE  204      92.105  57.919  57.640  1.00  0.00           C
ATOM  10998  C26 POPE  204      92.176  58.059  59.170  1.00  0.00           C
ATOM  11001  C27 POPE  204      93.605  57.959  59.720  1.00  0.00           C
ATOM  11004  C28 POPE  204      93.755  56.980  60.890  1.00  0.00           C
ATOM  11007  C29 POPE  204      93.955  55.569  60.400  1.00  0.00           C
ATOM  11009 0C21 POPE  204      94.666  54.620  61.030  1.00  0.00           C
ATOM  11011 1C21 POPE  204      95.305  54.740  62.390  1.00  0.00           C
ATOM  11014 2C21 POPE  204      94.876  53.600  63.340  1.00  0.00           C
ATOM  11017 3C21 POPE  204      94.296  54.110  64.660  1.00  0.00           C
ATOM  11020 4C21 POPE  204      93.806  52.939  65.520  1.00  0.00           C
ATOM  11023 5C21 POPE  204      93.146  53.370  66.830  1.00  0.00           C
ATOM  11026 6C21 POPE  204      92.785  52.150  67.670  1.00  0.00           C
ATOM  11029 7C21 POPE  204      92.885  52.380  69.180  1.00  0.00           C
ATOM  11032 8C21 POPE  204      92.826  51.080  69.980  1.00  0.00           C
ATOM  11036  C33 POPE  204      84.636  57.229  55.430  1.00  0.00           C
ATOM  11039  C34 POPE  204      86.126  57.200  55.760  1.00  0.00           C
ATOM  11042  C35 POPE  204      86.604  55.849  56.300  1.00  0.00           C
ATOM  11045  C36 POPE  204      88.065  55.910  56.760  1.00  0.00           C
ATOM  11048  C37 POPE  204      88.585  54.590  57.330  1.00  0.00           C
ATOM  11051  C38 POPE  204      89.916  54.760  58.080  1.00  0.00           C
ATOM  11054  C39 POPE  204      90.334  53.540  58.920  1.00  0.00           C
ATOM  11057 0C31 POPE  204      90.406  53.819  60.430  1.00  0.00           C
ATOM  11060 1C31 POPE  204      91.056  52.639  61.180  1.00  0.00           C
ATOM  11063 2C31 POPE  204      90.916  52.689  62.710  1.00  0.00           C
ATOM  11066 3C31 POPE  204      89.465  52.589  63.190  1.00  0.00           C
ATOM  11069 4C31 POPE  204      89.315  52.069  64.630  1.00  0.00           C
ATOM  11072 5C31 POPE  204      87.845  51.879  65.030  1.00  0.00           C
ATOM  11075 6C31 POPE  204      87.645  51.310  66.440  1.00  0.00           C
ATOM  11079  NH3 POPE  205      -7.584  -1.930  50.190  1.00  0.00           N
ATOM  11083  C12 POPE  205      -6.285  -2.690  50.180  1.00  0.00           C
ATOM  11086  C11 POPE  205      -5.504  -2.520  51.490  1.00  0.00           C
ATOM  11089  P   POPE  205      -3.144  -3.380  50.690  1.00  0.00           P
ATOM  11090  O13 POPE  205      -3.144  -4.521  49.760  1.00  0.00           O
ATOM  11091  O14 POPE  205      -2.994  -2.030  50.090  1.00  0.00           O
ATOM  11092  O11 POPE  205      -1.975  -3.590  51.740  1.00  0.00           O
ATOM  11093  O12 POPE  205      -4.435  -3.450  51.590  1.00  0.00           O
ATOM  11094  C1  POPE  205      -2.245  -3.250  53.110  1.00  0.00           C
ATOM  11097  C2  POPE  205      -0.944  -3.210  53.960  1.00  0.00           C
ATOM  11099  O21 POPE  205      -1.045  -2.210  54.990  1.00  0.00           O
ATOM  11100  C21 POPE  205      -1.054  -0.941  54.640  1.00  0.00           C
ATOM  11101  O22 POPE  205      -0.835  -0.470  53.540  1.00  0.00           O
ATOM  11102  C22 POPE  205      -1.585  -0.141  55.840  1.00  0.00           C
ATOM  11105  C3  POPE  205       0.355  -3.110  53.080  1.00  0.00           C
ATOM  11108  O31 POPE  205       1.495  -2.531  53.750  1.00  0.00           O
ATOM  11109  C31 POPE  205       1.896  -3.080  54.880  1.00  0.00           C
ATOM  11110  O32 POPE  205       1.495  -4.110  55.370  1.00  0.00           O
ATOM  11111  C32 POPE  205       2.904  -2.121  55.520  1.00  0.00           C
ATOM  11114  C23 POPE  205      -0.714   1.030  56.320  1.00  0.00           C
ATOM  11117  C24 POPE  205      -1.514   1.809  57.380  1.00  0.00           C
ATOM  11120  C25 POPE  205      -0.844   3.059  57.960  1.00  0.00           C
ATOM  11123  C26 POPE  205       0.345   2.739  58.890  1.00  0.00           C
ATOM  11126  C27 POPE  205       0.676   3.928  59.800  1.00  0.00           C
ATOM  11129  C28 POPE  205       1.786   3.649  60.830  1.00  0.00           C
ATOM  11132  C29 POPE  205       1.355   2.650  61.870  1.00  0.00           C
ATOM  11134 0C21 POPE  205       1.455   2.771  63.210  1.00  0.00           C
ATOM  11136 1C21 POPE  205       2.015   3.959  63.950  1.00  0.00           C
ATOM  11139 2C21 POPE  205       1.605   3.959  65.440  1.00  0.00           C
ATOM  11142 3C21 POPE  205       1.985   5.279  66.120  1.00  0.00           C
ATOM  11145 4C21 POPE  205       1.575   5.349  67.600  1.00  0.00           C
ATOM  11148 5C21 POPE  205       1.215   6.778  68.010  1.00  0.00           C
ATOM  11151 6C21 POPE  205       0.665   6.878  69.440  1.00  0.00           C
ATOM  11154 7C21 POPE  205      -0.065   8.208  69.680  1.00  0.00           C
ATOM  11157 8C21 POPE  205      -0.695   8.299  71.070  1.00  0.00           C
ATOM  11161  C33 POPE  205       2.694  -2.011  57.050  1.00  0.00           C
ATOM  11164  C34 POPE  205       3.634  -0.979  57.680  1.00  0.00           C
ATOM  11167  C35 POPE  205       3.095  -0.381  58.990  1.00  0.00           C
ATOM  11170  C36 POPE  205       3.225  -1.291  60.220  1.00  0.00           C
ATOM  11173  C37 POPE  205       2.745  -0.551  61.490  1.00  0.00           C
ATOM  11176  C38 POPE  205       3.354  -1.051  62.810  1.00  0.00           C
ATOM  11179  C39 POPE  205       4.685  -0.339  63.100  1.00  0.00           C
ATOM  11182 0C31 POPE  205       5.375  -0.789  64.390  1.00  0.00           C
ATOM  11185 1C31 POPE  205       6.845  -0.330  64.380  1.00  0.00           C
ATOM  11188 2C31 POPE  205       7.635  -0.801  65.610  1.00  0.00           C
ATOM  11191 3C31 POPE  205       9.105  -0.351  65.580  1.00  0.00           C
ATOM  11194 4C31 POPE  205       9.855  -0.731  64.300  1.00  0.00           C
ATOM  11197 5C31 POPE  205      11.334  -0.351  64.360  1.00  0.00           C
ATOM  11200 6C31 POPE  205      12.056  -0.540  63.030  1.00  0.00           C
ATOM  11204  NH3 POPE  206      78.385 103.328  50.140  1.00  0.00           N
ATOM  11208  C12 POPE  206      77.705 102.299  49.280  1.00  0.00           C
ATOM  11211  C11 POPE  206      78.735 101.609  48.380  1.00  0.00           C
ATOM  11214  P   POPE  206      78.165  99.018  48.110  1.00  0.00           P
ATOM  11215  O13 POPE  206      76.755  98.549  48.100  1.00  0.00           O
ATOM  11216  O14 POPE  206      79.155  98.318  47.270  1.00  0.00           O
ATOM  11217  O11 POPE  206      78.765  99.030  49.570  1.00  0.00           O
ATOM  11218  O12 POPE  206      78.145 100.529  47.660  1.00  0.00           O
ATOM  11219  C1  POPE  206      77.975  99.100  50.750  1.00  0.00           C
ATOM  11222  C2  POPE  206      77.495  97.710  51.200  1.00  0.00           C
ATOM  11224  O21 POPE  206      76.855  97.899  52.480  1.00  0.00           O
ATOM  11225  C21 POPE  206      75.605  97.449  52.510  1.00  0.00           C
ATOM  11226  O22 POPE  206      75.065  96.819  51.610  1.00  0.00           O
ATOM  11227  C22 POPE  206      74.885  97.938  53.780  1.00  0.00           C
ATOM  11230  C3  POPE  206      78.646  96.670  51.300  1.00  0.00           C
ATOM  11233  O31 POPE  206      78.235  95.479  52.000  1.00  0.00           O
ATOM  11234  C31 POPE  206      78.326  95.350  53.320  1.00  0.00           C
ATOM  11235  O32 POPE  206      77.635  94.590  53.970  1.00  0.00           O
ATOM  11236  C32 POPE  206      79.415  96.229  53.940  1.00  0.00           C
ATOM  11239  C23 POPE  206      75.205  97.239  55.130  1.00  0.00           C
ATOM  11242  C24 POPE  206      74.005  97.449  56.080  1.00  0.00           C
ATOM  11245  C25 POPE  206      74.205  97.068  57.550  1.00  0.00           C
ATOM  11248  C26 POPE  206      74.755  98.200  58.440  1.00  0.00           C
ATOM  11251  C27 POPE  206      74.155  98.179  59.860  1.00  0.00           C
ATOM  11254  C28 POPE  206      75.096  98.769  60.920  1.00  0.00           C
ATOM  11257  C29 POPE  206      74.495  98.738  62.310  1.00  0.00           C
ATOM  11259 0C21 POPE  206      74.255  99.779  63.130  1.00  0.00           C
ATOM  11261 1C21 POPE  206      74.485 101.238  62.840  1.00  0.00           C
ATOM  11264 2C21 POPE  206      73.334 102.169  63.290  1.00  0.00           C
ATOM  11267 3C21 POPE  206      73.186 102.309  64.810  1.00  0.00           C
ATOM  11270 4C21 POPE  206      72.145 103.358  65.230  1.00  0.00           C
ATOM  11273 5C21 POPE  206      71.965 103.419  66.750  1.00  0.00           C
ATOM  11276 6C21 POPE  206      71.076 104.578  67.220  1.00  0.00           C
ATOM  11279 7C21 POPE  206      70.855 104.568  68.740  1.00  0.00           C
ATOM  11282 8C21 POPE  206      70.165 105.828  69.280  1.00  0.00           C
ATOM  11286  C33 POPE  206      79.735  95.840  55.410  1.00  0.00           C
ATOM  11289  C34 POPE  206      79.635  97.048  56.350  1.00  0.00           C
ATOM  11292  C35 POPE  206      79.864  96.628  57.800  1.00  0.00           C
ATOM  11295  C36 POPE  206      79.695  97.789  58.770  1.00  0.00           C
ATOM  11298  C37 POPE  206      79.665  97.288  60.210  1.00  0.00           C
ATOM  11301  C38 POPE  206      79.166  98.328  61.210  1.00  0.00           C
ATOM  11304  C39 POPE  206      78.605  97.638  62.450  1.00  0.00           C
ATOM  11307 0C31 POPE  206      78.065  98.579  63.520  1.00  0.00           C
ATOM  11310 1C31 POPE  206      77.535  97.738  64.700  1.00  0.00           C
ATOM  11313 2C31 POPE  206      77.175  98.559  65.930  1.00  0.00           C
ATOM  11316 3C31 POPE  206      77.145  97.680  67.180  1.00  0.00           C
ATOM  11319 4C31 POPE  206      76.795  98.468  68.440  1.00  0.00           C
ATOM  11322 5C31 POPE  206      77.264  97.799  69.740  1.00  0.00           C
ATOM  11325 6C31 POPE  206      77.404  98.778  70.910  1.00  0.00           C
ATOM  11329  NH3 POPE  207     101.105  98.209  53.390  1.00  0.00           N
ATOM  11333  C12 POPE  207     101.875  98.949  52.350  1.00  0.00           C
ATOM  11336  C11 POPE  207     100.886  99.888  51.660  1.00  0.00           C
ATOM  11339  P   POPE  207     100.375 102.160  52.850  1.00  0.00           P
ATOM  11340  O13 POPE  207      99.385 102.938  52.060  1.00  0.00           O
ATOM  11341  O14 POPE  207     101.826 102.358  52.680  1.00  0.00           O
ATOM  11342  O11 POPE  207     100.115 102.419  54.390  1.00  0.00           O
ATOM  11343  O12 POPE  207     100.105 100.600  52.650  1.00  0.00           O
ATOM  11344  C1  POPE  207      99.405 101.570  55.280  1.00  0.00           C
ATOM  11347  C2  POPE  207     100.314 100.849  56.320  1.00  0.00           C
ATOM  11349  O21 POPE  207     100.194 101.499  57.600  1.00  0.00           O
ATOM  11350  C21 POPE  207     100.424 100.740  58.660  1.00  0.00           C
ATOM  11351  O22 POPE  207     100.466  99.520  58.660  1.00  0.00           O
ATOM  11352  C22 POPE  207     100.695 101.628  59.880  1.00  0.00           C
ATOM  11355  C3  POPE  207     101.815 100.840  55.890  1.00  0.00           C
ATOM  11358  O31 POPE  207     102.694 100.159  56.820  1.00  0.00           O
ATOM  11359  C31 POPE  207     102.766  98.839  56.720  1.00  0.00           C
ATOM  11360  O32 POPE  207     102.115  98.139  55.960  1.00  0.00           O
ATOM  11361  C32 POPE  207     103.785  98.290  57.710  1.00  0.00           C
ATOM  11364  C23 POPE  207     100.366 100.930  61.220  1.00  0.00           C
ATOM  11367  C24 POPE  207     100.525 101.828  62.450  1.00  0.00           C
ATOM  11370  C25 POPE  207      99.275 101.859  63.350  1.00  0.00           C
ATOM  11373  C26 POPE  207      98.995 100.548  64.100  1.00  0.00           C
ATOM  11376  C27 POPE  207      97.656 100.600  64.850  1.00  0.00           C
ATOM  11379  C28 POPE  207      97.486  99.499  65.930  1.00  0.00           C
ATOM  11382  C29 POPE  207      98.405  99.680  67.110  1.00  0.00           C
ATOM  11384 0C21 POPE  207      98.316  99.039  68.290  1.00  0.00           C
ATOM  11386 1C21 POPE  207      97.276  98.018  68.670  1.00  0.00           C
ATOM  11389 2C21 POPE  207      97.775  96.579  68.460  1.00  0.00           C
ATOM  11392 3C21 POPE  207      98.825  96.089  69.480  1.00  0.00           C
ATOM  11395 4C21 POPE  207      99.265  94.660  69.140  1.00  0.00           C
ATOM  11398 5C21 POPE  207      99.725  93.818  70.330  1.00  0.00           C
ATOM  11401 6C21 POPE  207      99.905  92.348  69.910  1.00  0.00           C
ATOM  11404 7C21 POPE  207     100.145  91.388  71.080  1.00  0.00           C
ATOM  11407 8C21 POPE  207     100.326  89.949  70.600  1.00  0.00           C
ATOM  11411  C33 POPE  207     103.125  97.488  58.850  1.00  0.00           C
ATOM  11414  C34 POPE  207     103.215  98.200  60.210  1.00  0.00           C
ATOM  11417  C35 POPE  207     102.645  97.329  61.340  1.00  0.00           C
ATOM  11420  C36 POPE  207     102.924  97.889  62.740  1.00  0.00           C
ATOM  11423  C37 POPE  207     101.885  97.410  63.760  1.00  0.00           C
ATOM  11426  C38 POPE  207     102.085  97.999  65.160  1.00  0.00           C
ATOM  11429  C39 POPE  207     103.076  97.199  66.020  1.00  0.00           C
ATOM  11432 0C31 POPE  207     103.146  97.729  67.460  1.00  0.00           C
ATOM  11435 1C31 POPE  207     103.924  96.798  68.390  1.00  0.00           C
ATOM  11438 2C31 POPE  207     103.645  97.059  69.880  1.00  0.00           C
ATOM  11441 3C31 POPE  207     103.995  98.468  70.370  1.00  0.00           C
ATOM  11444 4C31 POPE  207     105.506  98.729  70.490  1.00  0.00           C
ATOM  11447 5C31 POPE  207     105.805 100.079  71.150  1.00  0.00           C
ATOM  11450 6C31 POPE  207     107.306 100.370  71.320  1.00  0.00           C
ATOM  11454  NH3 POPE  208      45.775  31.260  87.080  1.00  0.00           N
ATOM  11458  C12 POPE  208      46.655  32.350  87.630  1.00  0.00           C
ATOM  11461  C11 POPE  208      48.154  31.960  87.580  1.00  0.00           C
ATOM  11464  P   POPE  208      48.584  29.499  86.830  1.00  0.00           P
ATOM  11465  O13 POPE  208      49.665  29.270  87.810  1.00  0.00           O
ATOM  11466  O14 POPE  208      47.224  29.080  87.260  1.00  0.00           O
ATOM  11467  O11 POPE  208      48.864  28.809  85.430  1.00  0.00           O
ATOM  11468  O12 POPE  208      48.474  31.069  86.490  1.00  0.00           O
ATOM  11469  C1  POPE  208      47.775  28.820  84.490  1.00  0.00           C
ATOM  11472  C2  POPE  208      48.225  28.360  83.080  1.00  0.00           C
ATOM  11474  O21 POPE  208      47.084  28.370  82.220  1.00  0.00           O
ATOM  11475  C21 POPE  208      46.325  27.300  82.160  1.00  0.00           C
ATOM  11476  O22 POPE  208      46.465  26.250  82.750  1.00  0.00           O
ATOM  11477  C22 POPE  208      45.135  27.600  81.240  1.00  0.00           C
ATOM  11480  C3  POPE  208      49.064  27.030  83.150  1.00  0.00           C
ATOM  11483  O31 POPE  208      49.275  26.300  81.930  1.00  0.00           O
ATOM  11484  C31 POPE  208      49.805  26.950  80.900  1.00  0.00           C
ATOM  11485  O32 POPE  208      49.834  28.149  80.730  1.00  0.00           O
ATOM  11486  C32 POPE  208      50.436  25.909  79.960  1.00  0.00           C
ATOM  11489  C23 POPE  208      45.454  27.880  79.750  1.00  0.00           C
ATOM  11492  C24 POPE  208      44.155  28.100  78.950  1.00  0.00           C
ATOM  11495  C25 POPE  208      44.315  27.780  77.450  1.00  0.00           C
ATOM  11498  C26 POPE  208      43.035  28.020  76.630  1.00  0.00           C
ATOM  11501  C27 POPE  208      43.246  27.720  75.130  1.00  0.00           C
ATOM  11504  C28 POPE  208      41.936  27.660  74.330  1.00  0.00           C
ATOM  11507  C29 POPE  208      42.185  27.489  72.850  1.00  0.00           C
ATOM  11509 0C21 POPE  208      41.885  26.420  72.090  1.00  0.00           C
ATOM  11511 1C21 POPE  208      41.236  25.150  72.570  1.00  0.00           C
ATOM  11514 2C21 POPE  208      41.055  24.069  71.470  1.00  0.00           C
ATOM  11517 3C21 POPE  208      40.035  24.440  70.380  1.00  0.00           C
ATOM  11520 4C21 POPE  208      40.646  24.749  69.000  1.00  0.00           C
ATOM  11523 5C21 POPE  208      41.045  23.510  68.200  1.00  0.00           C
ATOM  11526 6C21 POPE  208      41.605  23.880  66.810  1.00  0.00           C
ATOM  11529 7C21 POPE  208      41.896  22.659  65.940  1.00  0.00           C
ATOM  11532 8C21 POPE  208      42.505  23.000  64.570  1.00  0.00           C
ATOM  11536  C33 POPE  208      50.756  26.499  78.570  1.00  0.00           C
ATOM  11539  C34 POPE  208      51.745  25.630  77.790  1.00  0.00           C
ATOM  11542  C35 POPE  208      52.474  26.420  76.690  1.00  0.00           C
ATOM  11545  C36 POPE  208      51.556  26.960  75.580  1.00  0.00           C
ATOM  11548  C37 POPE  208      51.955  26.420  74.210  1.00  0.00           C
ATOM  11551  C38 POPE  208      51.005  26.829  73.080  1.00  0.00           C
ATOM  11554  C39 POPE  208      51.434  26.280  71.720  1.00  0.00           C
ATOM  11557 0C31 POPE  208      52.726  26.940  71.200  1.00  0.00           C
ATOM  11560 1C31 POPE  208      53.316  26.239  69.980  1.00  0.00           C
ATOM  11563 2C31 POPE  208      54.724  26.750  69.670  1.00  0.00           C
ATOM  11566 3C31 POPE  208      55.416  26.020  68.510  1.00  0.00           C
ATOM  11569 4C31 POPE  208      54.685  26.200  67.180  1.00  0.00           C
ATOM  11572 5C31 POPE  208      55.495  25.700  65.980  1.00  0.00           C
ATOM  11575 6C31 POPE  208      54.826  26.020  64.640  1.00  0.00           C
ATOM  11579  NH3 POPE  209      37.465  71.170  90.150  1.00  0.00           N
ATOM  11583  C12 POPE  209      36.096  71.669  89.800  1.00  0.00           C
ATOM  11586  C11 POPE  209      35.245  70.520  89.240  1.00  0.00           C
ATOM  11589  P   POPE  209      32.665  70.080  89.570  1.00  0.00           P
ATOM  11590  O13 POPE  209      33.045  69.360  90.810  1.00  0.00           O
ATOM  11591  O14 POPE  209      31.405  70.870  89.580  1.00  0.00           O
ATOM  11592  O11 POPE  209      32.476  68.970  88.470  1.00  0.00           O
ATOM  11593  O12 POPE  209      33.885  70.949  89.080  1.00  0.00           O
ATOM  11594  C1  POPE  209      32.955  69.160  87.130  1.00  0.00           C
ATOM  11597  C2  POPE  209      31.826  68.900  86.100  1.00  0.00           C
ATOM  11599  O21 POPE  209      32.235  69.160  84.750  1.00  0.00           O
ATOM  11600  C21 POPE  209      32.556  70.400  84.430  1.00  0.00           C
ATOM  11601  O22 POPE  209      32.525  71.380  85.150  1.00  0.00           O
ATOM  11602  C22 POPE  209      33.035  70.430  82.990  1.00  0.00           C
ATOM  11605  C3  POPE  209      30.515  69.649  86.450  1.00  0.00           C
ATOM  11608  O31 POPE  209      29.475  69.180  85.580  1.00  0.00           O
ATOM  11609  C31 POPE  209      28.685  70.090  85.020  1.00  0.00           C
ATOM  11610  O32 POPE  209      28.535  71.240  85.400  1.00  0.00           O
ATOM  11611  C32 POPE  209      28.006  69.449  83.820  1.00  0.00           C
ATOM  11614  C23 POPE  209      33.526  71.849  82.610  1.00  0.00           C
ATOM  11617  C24 POPE  209      34.186  71.869  81.230  1.00  0.00           C
ATOM  11620  C25 POPE  209      33.285  71.299  80.130  1.00  0.00           C
ATOM  11623  C26 POPE  209      33.736  71.680  78.720  1.00  0.00           C
ATOM  11626  C27 POPE  209      32.904  70.939  77.670  1.00  0.00           C
ATOM  11629  C28 POPE  209      33.306  71.299  76.230  1.00  0.00           C
ATOM  11632  C29 POPE  209      32.736  70.299  75.250  1.00  0.00           C
ATOM  11634 0C21 POPE  209      33.334  69.150  74.890  1.00  0.00           C
ATOM  11636 1C21 POPE  209      34.665  68.670  75.410  1.00  0.00           C
ATOM  11639 2C21 POPE  209      35.815  68.959  74.420  1.00  0.00           C
ATOM  11642 3C21 POPE  209      37.194  68.810  75.080  1.00  0.00           C
ATOM  11645 4C21 POPE  209      37.706  70.130  75.700  1.00  0.00           C
ATOM  11648 5C21 POPE  209      38.475  71.029  74.710  1.00  0.00           C
ATOM  11651 6C21 POPE  209      39.826  70.410  74.300  1.00  0.00           C
ATOM  11654 7C21 POPE  209      40.665  71.269  73.360  1.00  0.00           C
ATOM  11657 8C21 POPE  209      41.996  70.568  73.020  1.00  0.00           C
ATOM  11661  C33 POPE  209      26.756  70.239  83.390  1.00  0.00           C
ATOM  11664  C34 POPE  209      26.205  69.749  82.050  1.00  0.00           C
ATOM  11667  C35 POPE  209      24.825  70.349  81.790  1.00  0.00           C
ATOM  11670  C36 POPE  209      24.284  70.099  80.380  1.00  0.00           C
ATOM  11673  C37 POPE  209      24.885  71.049  79.340  1.00  0.00           C
ATOM  11676  C38 POPE  209      24.205  70.920  77.970  1.00  0.00           C
ATOM  11679  C39 POPE  209      24.705  71.969  76.970  1.00  0.00           C
ATOM  11682 0C31 POPE  209      24.075  71.770  75.590  1.00  0.00           C
ATOM  11685 1C31 POPE  209      24.065  73.059  74.750  1.00  0.00           C
ATOM  11688 2C31 POPE  209      23.445  72.819  73.370  1.00  0.00           C
ATOM  11691 3C31 POPE  209      23.426  74.060  72.460  1.00  0.00           C
ATOM  11694 4C31 POPE  209      22.615  75.239  73.020  1.00  0.00           C
ATOM  11697 5C31 POPE  209      22.585  76.419  72.040  1.00  0.00           C
ATOM  11700 6C31 POPE  209      21.714  77.590  72.490  1.00  0.00           C
ATOM  11704  NH3 POPE  210      37.435  77.359  91.120  1.00  0.00           N
ATOM  11708  C12 POPE  210      38.794  77.989  91.290  1.00  0.00           C
ATOM  11711  C11 POPE  210      38.745  79.509  91.480  1.00  0.00           C
ATOM  11714  P   POPE  210      40.345  81.560  91.670  1.00  0.00           P
ATOM  11715  O13 POPE  210      39.124  82.309  92.010  1.00  0.00           O
ATOM  11716  O14 POPE  210      41.565  81.879  92.450  1.00  0.00           O
ATOM  11717  O11 POPE  210      40.705  81.800  90.160  1.00  0.00           O
ATOM  11718  O12 POPE  210      40.076  79.999  91.630  1.00  0.00           O
ATOM  11719  C1  POPE  210      39.715  82.229  89.230  1.00  0.00           C
ATOM  11722  C2  POPE  210      40.326  82.199  87.820  1.00  0.00           C
ATOM  11724  O21 POPE  210      39.335  82.049  86.790  1.00  0.00           O
ATOM  11725  C21 POPE  210      38.436  82.979  86.630  1.00  0.00           C
ATOM  11726  O22 POPE  210      38.385  84.049  87.220  1.00  0.00           O
ATOM  11727  C22 POPE  210      37.525  82.540  85.490  1.00  0.00           C
ATOM  11730  C3  POPE  210      41.314  81.029  87.630  1.00  0.00           C
ATOM  11733  O31 POPE  210      41.806  80.970  86.280  1.00  0.00           O
ATOM  11734  C31 POPE  210      42.975  81.529  86.050  1.00  0.00           C
ATOM  11735  O32 POPE  210      43.625  82.180  86.850  1.00  0.00           O
ATOM  11736  C32 POPE  210      43.386  81.200  84.610  1.00  0.00           C
ATOM  11739  C23 POPE  210      36.905  83.708  84.700  1.00  0.00           C
ATOM  11742  C24 POPE  210      36.315  83.270  83.350  1.00  0.00           C
ATOM  11745  C25 POPE  210      37.295  82.568  82.380  1.00  0.00           C
ATOM  11748  C26 POPE  210      38.576  83.380  82.110  1.00  0.00           C
ATOM  11751  C27 POPE  210      39.306  83.060  80.800  1.00  0.00           C
ATOM  11754  C28 POPE  210      40.275  84.198  80.410  1.00  0.00           C
ATOM  11757  C29 POPE  210      40.985  83.949  79.100  1.00  0.00           C
ATOM  11759 0C21 POPE  210      40.985  84.739  78.000  1.00  0.00           C
ATOM  11761 1C21 POPE  210      40.245  86.038  77.830  1.00  0.00           C
ATOM  11764 2C21 POPE  210      41.104  87.279  78.170  1.00  0.00           C
ATOM  11767 3C21 POPE  210      42.175  87.609  77.120  1.00  0.00           C
ATOM  11770 4C21 POPE  210      43.186  88.678  77.570  1.00  0.00           C
ATOM  11773 5C21 POPE  210      42.585  90.068  77.860  1.00  0.00           C
ATOM  11776 6C21 POPE  210      42.115  90.849  76.630  1.00  0.00           C
ATOM  11779 7C21 POPE  210      41.866  92.329  76.980  1.00  0.00           C
ATOM  11782 8C21 POPE  210      41.174  93.139  75.890  1.00  0.00           C
ATOM  11786  C33 POPE  210      44.764  81.770  84.210  1.00  0.00           C
ATOM  11789  C34 POPE  210      45.265  81.189  82.870  1.00  0.00           C
ATOM  11792  C35 POPE  210      44.345  81.459  81.680  1.00  0.00           C
ATOM  11795  C36 POPE  210      45.096  81.319  80.350  1.00  0.00           C
ATOM  11798  C37 POPE  210      44.215  81.609  79.120  1.00  0.00           C
ATOM  11801  C38 POPE  210      45.035  81.580  77.820  1.00  0.00           C
ATOM  11804  C39 POPE  210      44.275  82.139  76.600  1.00  0.00           C
ATOM  11807 0C31 POPE  210      42.986  81.389  76.270  1.00  0.00           C
ATOM  11810 1C31 POPE  210      42.215  82.029  75.100  1.00  0.00           C
ATOM  11813 2C31 POPE  210      42.635  81.520  73.720  1.00  0.00           C
ATOM  11816 3C31 POPE  210      41.806  82.160  72.600  1.00  0.00           C
ATOM  11819 4C31 POPE  210      41.834  81.399  71.260  1.00  0.00           C
ATOM  11822 5C31 POPE  210      41.115  80.049  71.330  1.00  0.00           C
ATOM  11825 6C31 POPE  210      40.905  79.379  69.970  1.00  0.00           C
ATOM  11829  NH3 POPE  211      82.665  61.689  50.490  1.00  0.00           N
ATOM  11833  C12 POPE  211      82.425  62.528  49.270  1.00  0.00           C
ATOM  11836  C11 POPE  211      81.665  63.810  49.690  1.00  0.00           C
ATOM  11839  P   POPE  211      79.624  64.508  51.190  1.00  0.00           P
ATOM  11840  O13 POPE  211      79.936  65.899  50.800  1.00  0.00           O
ATOM  11841  O14 POPE  211      78.436  63.869  50.550  1.00  0.00           O
ATOM  11842  O11 POPE  211      79.555  64.340  52.750  1.00  0.00           O
ATOM  11843  O12 POPE  211      80.846  63.569  50.840  1.00  0.00           O
ATOM  11844  C1  POPE  211      79.654  65.430  53.670  1.00  0.00           C
ATOM  11847  C2  POPE  211      79.065  65.040  55.060  1.00  0.00           C
ATOM  11849  O21 POPE  211      80.115  65.029  56.070  1.00  0.00           O
ATOM  11850  C21 POPE  211      80.044  66.010  56.960  1.00  0.00           C
ATOM  11851  O22 POPE  211      79.275  66.959  56.910  1.00  0.00           O
ATOM  11852  C22 POPE  211      81.035  65.818  58.090  1.00  0.00           C
ATOM  11855  C3  POPE  211      78.374  63.650  55.040  1.00  0.00           C
ATOM  11858  O31 POPE  211      77.865  63.310  56.360  1.00  0.00           O
ATOM  11859  C31 POPE  211      76.545  63.219  56.470  1.00  0.00           C
ATOM  11860  O32 POPE  211      75.745  63.370  55.560  1.00  0.00           O
ATOM  11861  C32 POPE  211      76.186  62.919  57.920  1.00  0.00           C
ATOM  11864  C23 POPE  211      80.995  67.068  59.010  1.00  0.00           C
ATOM  11867  C24 POPE  211      81.945  66.999  60.200  1.00  0.00           C
ATOM  11870  C25 POPE  211      81.646  65.818  61.120  1.00  0.00           C
ATOM  11873  C26 POPE  211      81.815  66.170  62.590  1.00  0.00           C
ATOM  11876  C27 POPE  211      81.625  64.940  63.490  1.00  0.00           C
ATOM  11879  C28 POPE  211      82.025  65.189  64.950  1.00  0.00           C
ATOM  11882  C29 POPE  211      81.115  66.209  65.590  1.00  0.00           C
ATOM  11884 0C21 POPE  211      80.514  66.120  66.790  1.00  0.00           C
ATOM  11886 1C21 POPE  211      80.686  65.049  67.830  1.00  0.00           C
ATOM  11889 2C21 POPE  211      80.886  65.749  69.190  1.00  0.00           C
ATOM  11892 3C21 POPE  211      80.995  64.799  70.380  1.00  0.00           C
ATOM  11895 4C21 POPE  211      81.066  65.549  71.720  1.00  0.00           C
ATOM  11898 5C21 POPE  211      82.295  66.459  71.840  1.00  0.00           C
ATOM  11901 6C21 POPE  211      82.365  67.219  73.180  1.00  0.00           C
ATOM  11904 7C21 POPE  211      83.706  67.930  73.360  1.00  0.00           C
ATOM  11907 8C21 POPE  211      83.836  68.659  74.700  1.00  0.00           C
ATOM  11911  C33 POPE  211      74.665  62.839  58.150  1.00  0.00           C
ATOM  11914  C34 POPE  211      74.355  62.319  59.560  1.00  0.00           C
ATOM  11917  C35 POPE  211      72.874  62.330  59.930  1.00  0.00           C
ATOM  11920  C36 POPE  211      72.655  61.580  61.250  1.00  0.00           C
ATOM  11923  C37 POPE  211      71.275  61.739  61.890  1.00  0.00           C
ATOM  11926  C38 POPE  211      71.305  61.560  63.420  1.00  0.00           C
ATOM  11929  C39 POPE  211      71.985  60.270  63.890  1.00  0.00           C
ATOM  11932 0C31 POPE  211      71.965  60.119  65.410  1.00  0.00           C
ATOM  11935 1C31 POPE  211      72.576  58.799  65.890  1.00  0.00           C
ATOM  11938 2C31 POPE  211      72.445  58.630  67.410  1.00  0.00           C
ATOM  11941 3C31 POPE  211      72.905  57.260  67.930  1.00  0.00           C
ATOM  11944 4C31 POPE  211      72.124  56.100  67.310  1.00  0.00           C
ATOM  11947 5C31 POPE  211      72.205  54.799  68.130  1.00  0.00           C
ATOM  11950 6C31 POPE  211      71.545  53.630  67.400  1.00  0.00           C
ATOM  11954  NH3 POPE  212     104.035  76.569  93.950  1.00  0.00           N
ATOM  11958  C12 POPE  212     104.536  76.610  95.370  1.00  0.00           C
ATOM  11961  C11 POPE  212     105.065  75.229  95.830  1.00  0.00           C
ATOM  11964  P   POPE  212     104.385  72.720  96.060  1.00  0.00           P
ATOM  11965  O13 POPE  212     105.145  72.499  97.310  1.00  0.00           O
ATOM  11966  O14 POPE  212     103.146  71.930  95.870  1.00  0.00           O
ATOM  11967  O11 POPE  212     105.375  72.350  94.890  1.00  0.00           O
ATOM  11968  O12 POPE  212     104.025  74.248  95.860  1.00  0.00           O
ATOM  11969  C1  POPE  212     105.734  70.949  94.790  1.00  0.00           C
ATOM  11972  C2  POPE  212     106.285  70.599  93.390  1.00  0.00           C
ATOM  11974  O21 POPE  212     105.786  69.309  93.000  1.00  0.00           O
ATOM  11975  C21 POPE  212     106.535  68.249  92.820  1.00  0.00           C
ATOM  11976  O22 POPE  212     107.686  68.059  93.210  1.00  0.00           O
ATOM  11977  C22 POPE  212     105.705  67.310  91.940  1.00  0.00           C
ATOM  11980  C3  POPE  212     107.826  70.870  93.240  1.00  0.00           C
ATOM  11983  O31 POPE  212     108.386  70.450  91.980  1.00  0.00           O
ATOM  11984  C31 POPE  212     107.966  71.129  90.920  1.00  0.00           C
ATOM  11985  O32 POPE  212     107.136  72.020  90.940  1.00  0.00           O
ATOM  11986  C32 POPE  212     108.655  70.649  89.650  1.00  0.00           C
ATOM  11989  C23 POPE  212     105.466  67.930  90.530  1.00  0.00           C
ATOM  11992  C24 POPE  212     104.104  67.650  89.890  1.00  0.00           C
ATOM  11995  C25 POPE  212     104.016  68.209  88.460  1.00  0.00           C
ATOM  11998  C26 POPE  212     102.766  67.779  87.680  1.00  0.00           C
ATOM  12001  C27 POPE  212     102.694  68.349  86.250  1.00  0.00           C
ATOM  12004  C28 POPE  212     102.896  67.269  85.160  1.00  0.00           C
ATOM  12007  C29 POPE  212     103.006  67.889  83.780  1.00  0.00           C
ATOM  12009 0C21 POPE  212     101.996  68.199  82.950  1.00  0.00           C
ATOM  12011 1C21 POPE  212     100.515  68.009  83.210  1.00  0.00           C
ATOM  12014 2C21 POPE  212      99.725  69.329  83.140  1.00  0.00           C
ATOM  12017 3C21 POPE  212      99.745  69.990  81.750  1.00  0.00           C
ATOM  12020 4C21 POPE  212      98.766  71.170  81.660  1.00  0.00           C
ATOM  12023 5C21 POPE  212      98.696  71.840  80.290  1.00  0.00           C
ATOM  12026 6C21 POPE  212      98.395  70.849  79.150  1.00  0.00           C
ATOM  12029 7C21 POPE  212      97.896  71.560  77.890  1.00  0.00           C
ATOM  12032 8C21 POPE  212      97.785  70.619  76.690  1.00  0.00           C
ATOM  12036  C33 POPE  212     107.635  69.969  88.710  1.00  0.00           C
ATOM  12039  C34 POPE  212     108.076  69.909  87.240  1.00  0.00           C
ATOM  12042  C35 POPE  212     109.436  69.239  87.030  1.00  0.00           C
ATOM  12045  C36 POPE  212     109.645  68.859  85.560  1.00  0.00           C
ATOM  12048  C37 POPE  212     111.085  68.430  85.240  1.00  0.00           C
ATOM  12051  C38 POPE  212     111.245  68.009  83.780  1.00  0.00           C
ATOM  12054  C39 POPE  212     112.694  67.689  83.410  1.00  0.00           C
ATOM  12057 0C31 POPE  212     112.885  67.429  81.910  1.00  0.00           C
ATOM  12060 1C31 POPE  212     114.084  68.189  81.340  1.00  0.00           C
ATOM  12063 2C31 POPE  212     114.256  67.930  79.840  1.00  0.00           C
ATOM  12066 3C31 POPE  212     115.536  68.549  79.260  1.00  0.00           C
ATOM  12069 4C31 POPE  212     115.495  70.080  79.210  1.00  0.00           C
ATOM  12072 5C31 POPE  212     116.616  70.649  78.320  1.00  0.00           C
ATOM  12075 6C31 POPE  212     116.525  72.170  78.160  1.00  0.00           C
ATOM  12079  NH3 POPE  213      71.114  24.819  46.710  1.00  0.00           N
ATOM  12083  C12 POPE  213      71.025  24.270  45.310  1.00  0.00           C
ATOM  12086  C11 POPE  213      71.865  25.120  44.340  1.00  0.00           C
ATOM  12089  P   POPE  213      73.654  24.840  42.470  1.00  0.00           P
ATOM  12090  O13 POPE  213      73.654  24.200  41.140  1.00  0.00           O
ATOM  12091  O14 POPE  213      73.635  26.309  42.530  1.00  0.00           O
ATOM  12092  O11 POPE  213      74.945  24.329  43.220  1.00  0.00           O
ATOM  12093  O12 POPE  213      72.404  24.299  43.290  1.00  0.00           O
ATOM  12094  C1  POPE  213      75.265  22.960  43.470  1.00  0.00           C
ATOM  12097  C2  POPE  213      75.705  22.740  44.960  1.00  0.00           C
ATOM  12099  O21 POPE  213      75.855  21.340  45.210  1.00  0.00           O
ATOM  12100  C21 POPE  213      76.565  21.030  46.290  1.00  0.00           C
ATOM  12101  O22 POPE  213      77.525  21.659  46.720  1.00  0.00           O
ATOM  12102  C22 POPE  213      75.915  19.830  46.960  1.00  0.00           C
ATOM  12105  C3  POPE  213      74.595  23.290  45.900  1.00  0.00           C
ATOM  12108  O31 POPE  213      75.035  23.569  47.250  1.00  0.00           O
ATOM  12109  C31 POPE  213      74.675  24.760  47.720  1.00  0.00           C
ATOM  12110  O32 POPE  213      74.185  25.660  47.060  1.00  0.00           O
ATOM  12111  C32 POPE  213      74.654  24.790  49.240  1.00  0.00           C
ATOM  12114  C23 POPE  213      75.085  20.290  48.180  1.00  0.00           C
ATOM  12117  C24 POPE  213      74.115  19.210  48.670  1.00  0.00           C
ATOM  12120  C25 POPE  213      73.474  19.570  50.010  1.00  0.00           C
ATOM  12123  C26 POPE  213      72.485  18.510  50.500  1.00  0.00           C
ATOM  12126  C27 POPE  213      71.975  18.840  51.910  1.00  0.00           C
ATOM  12129  C28 POPE  213      70.955  17.830  52.460  1.00  0.00           C
ATOM  12132  C29 POPE  213      69.525  18.260  52.310  1.00  0.00           C
ATOM  12134 0C21 POPE  213      68.474  17.550  52.760  1.00  0.00           C
ATOM  12136 1C21 POPE  213      68.555  16.210  53.470  1.00  0.00           C
ATOM  12139 2C21 POPE  213      67.275  15.880  54.270  1.00  0.00           C
ATOM  12142 3C21 POPE  213      66.014  15.710  53.400  1.00  0.00           C
ATOM  12145 4C21 POPE  213      64.735  16.220  54.070  1.00  0.00           C
ATOM  12148 5C21 POPE  213      64.755  17.740  54.310  1.00  0.00           C
ATOM  12151 6C21 POPE  213      63.404  18.330  54.740  1.00  0.00           C
ATOM  12154 7C21 POPE  213      63.444  19.870  54.790  1.00  0.00           C
ATOM  12157 8C21 POPE  213      62.066  20.500  55.020  1.00  0.00           C
ATOM  12161  C33 POPE  213      75.725  23.950  49.960  1.00  0.00           C
ATOM  12164  C34 POPE  213      75.355  23.750  51.430  1.00  0.00           C
ATOM  12167  C35 POPE  213      74.115  22.860  51.620  1.00  0.00           C
ATOM  12170  C36 POPE  213      72.845  23.610  52.060  1.00  0.00           C
ATOM  12173  C37 POPE  213      71.666  22.640  52.240  1.00  0.00           C
ATOM  12176  C38 POPE  213      70.396  23.270  52.860  1.00  0.00           C
ATOM  12179  C39 POPE  213      70.635  24.020  54.170  1.00  0.00           C
ATOM  12182 0C31 POPE  213      71.315  23.170  55.250  1.00  0.00           C
ATOM  12185 1C31 POPE  213      71.595  23.920  56.560  1.00  0.00           C
ATOM  12188 2C31 POPE  213      71.955  22.970  57.710  1.00  0.00           C
ATOM  12191 3C31 POPE  213      70.725  22.270  58.300  1.00  0.00           C
ATOM  12194 4C31 POPE  213      70.985  21.589  59.650  1.00  0.00           C
ATOM  12197 5C31 POPE  213      69.675  21.060  60.240  1.00  0.00           C
ATOM  12200 6C31 POPE  213      69.845  20.250  61.520  1.00  0.00           C
ATOM  12204  NH3 POPE  214     127.285 130.679  91.790  1.00  0.00           N
ATOM  12208  C12 POPE  214     126.215 130.068  92.660  1.00  0.00           C
ATOM  12211  C11 POPE  214     126.355 128.549  92.830  1.00  0.00           C
ATOM  12214  P   POPE  214     125.135 126.810  94.370  1.00  0.00           P
ATOM  12215  O13 POPE  214     126.155 125.740  94.290  1.00  0.00           O
ATOM  12216  O14 POPE  214     124.286 126.868  95.580  1.00  0.00           O
ATOM  12217  O11 POPE  214     124.235 126.670  93.090  1.00  0.00           O
ATOM  12218  O12 POPE  214     125.786 128.219  94.090  1.00  0.00           O
ATOM  12219  C1  POPE  214     123.655 125.429  92.730  1.00  0.00           C
ATOM  12222  C2  POPE  214     122.756 125.758  91.530  1.00  0.00           C
ATOM  12224  O21 POPE  214     121.704 124.809  91.380  1.00  0.00           O
ATOM  12225  C21 POPE  214     121.674 123.939  90.420  1.00  0.00           C
ATOM  12226  O22 POPE  214     122.615 123.389  89.880  1.00  0.00           O
ATOM  12227  C22 POPE  214     120.205 123.629  90.170  1.00  0.00           C
ATOM  12230  C3  POPE  214     123.566 126.219  90.280  1.00  0.00           C
ATOM  12233  O31 POPE  214     123.135 127.540  89.900  1.00  0.00           O
ATOM  12234  C31 POPE  214     123.085 127.780  88.600  1.00  0.00           C
ATOM  12235  O32 POPE  214     123.335 126.959  87.740  1.00  0.00           O
ATOM  12236  C32 POPE  214     122.875 129.279  88.390  1.00  0.00           C
ATOM  12239  C23 POPE  214     119.925 122.839  88.880  1.00  0.00           C
ATOM  12242  C24 POPE  214     120.005 123.719  87.640  1.00  0.00           C
ATOM  12245  C25 POPE  214     119.685 122.938  86.360  1.00  0.00           C
ATOM  12248  C26 POPE  214     119.825 123.829  85.130  1.00  0.00           C
ATOM  12251  C27 POPE  214     120.536 123.139  83.970  1.00  0.00           C
ATOM  12254  C28 POPE  214     120.874 124.158  82.870  1.00  0.00           C
ATOM  12257  C29 POPE  214     121.724 123.589  81.770  1.00  0.00           C
ATOM  12259 0C21 POPE  214     121.346 123.410  80.490  1.00  0.00           C
ATOM  12261 1C21 POPE  214     119.995 123.748  79.910  1.00  0.00           C
ATOM  12264 2C21 POPE  214     120.035 124.210  78.450  1.00  0.00           C
ATOM  12267 3C21 POPE  214     120.454 123.118  77.460  1.00  0.00           C
ATOM  12270 4C21 POPE  214     119.725 123.209  76.110  1.00  0.00           C
ATOM  12273 5C21 POPE  214     120.205 122.139  75.120  1.00  0.00           C
ATOM  12276 6C21 POPE  214     119.396 122.130  73.820  1.00  0.00           C
ATOM  12279 7C21 POPE  214     119.965 121.138  72.790  1.00  0.00           C
ATOM  12282 8C21 POPE  214     119.186 121.098  71.480  1.00  0.00           C
ATOM  12286  C33 POPE  214     123.596 129.788  87.130  1.00  0.00           C
ATOM  12289  C34 POPE  214     122.924 129.319  85.830  1.00  0.00           C
ATOM  12292  C35 POPE  214     123.755 129.630  84.590  1.00  0.00           C
[truncated: 1,713,285 more chars]
