# Supplementary material for: Characterizing Membrane Association and Periplasmic Transfer of Bacterial Lipoproteins through Molecular Dynamics Simulations
Source: Structure. 2020 Apr 7;28(4):475–487.e3. doi: 10.1016/j.str.2020.01.012 (PMC7139219; doi:10.1016/j.str.2020.01.012)
Supplement: Data S1. Final Coordinates from Simulations (Y–Z), Related to Figure 3 [file mmc3.zip › Y-Z/YBJP-3-atomistic.pdb]

TITLE     Protein
REMARK    THIS IS A SIMULATION BOX
CRYST1  128.835  128.835  168.163  90.00  90.00  90.00 P 1           1
MODEL        1
ATOM      1  N   CYSTA   1      67.417  75.628  90.672  1.00  0.00           N
ATOM      3  CA  CYSTA   1      68.518  75.918  91.572  1.00  0.00           C
ATOM      5  C   CYSTA   1      68.818  77.387  91.691  1.00  0.00           C
ATOM      6  O   CYSTA   1      69.787  77.878  91.122  1.00  0.00           O
ATOM      7  CB  CYSTA   1      69.827  75.178  91.231  1.00  0.00           C
ATOM     10  SG  CYSTA   1      69.708  73.398  91.492  1.00  0.00           S
ATOM     11  C1  CYSTA   1      69.168  72.898  89.831  1.00  0.00           C
ATOM     14  CA1 CYSTA   1      66.167  75.518  91.141  1.00  0.00           C
ATOM     15  OA1 CYSTA   1      65.937  75.738  92.321  1.00  0.00           O
ATOM     16  CA2 CYSTA   1      65.047  75.058  90.271  1.00  0.00           C
ATOM     19  C11 CYSTA   1      70.238  72.048  89.121  1.00  0.00           C
ATOM     21  O11 CYSTA   1      70.497  70.857  89.872  1.00  0.00           O
ATOM     22  CX1 CYSTA   1      69.908  69.688  89.651  1.00  0.00           C
ATOM     23  OX1 CYSTA   1      70.338  68.637  90.131  1.00  0.00           O
ATOM     24  CX2 CYSTA   1      68.708  69.698  88.681  1.00  0.00           C
ATOM     27  C12 CYSTA   1      71.577  72.818  88.971  1.00  0.00           C
ATOM     30  O12 CYSTA   1      72.717  71.927  88.971  1.00  0.00           O
ATOM     31  CD1 CYSTA   1      73.558  72.107  87.971  1.00  0.00           C
ATOM     32  OD1 CYSTA   1      74.477  72.908  87.951  1.00  0.00           O
ATOM     33  CD2 CYSTA   1      72.997  71.308  86.782  1.00  0.00           C
ATOM     36  CA3 CYSTA   1      65.107  75.717  88.871  1.00  0.00           C
ATOM     39  CA4 CYSTA   1      64.948  77.238  89.002  1.00  0.00           C
ATOM     42  CA5 CYSTA   1      64.177  77.948  87.882  1.00  0.00           C
ATOM     45  CA6 CYSTA   1      62.758  77.387  87.731  1.00  0.00           C
ATOM     48  CA7 CYSTA   1      62.518  76.548  86.471  1.00  0.00           C
ATOM     51  CA8 CYSTA   1      61.438  75.478  86.712  1.00  0.00           C
ATOM     54  CA9 CYSTA   1      60.617  75.118  85.462  1.00  0.00           C
ATOM     57 0CA1 CYSTA   1      59.577  76.198  85.171  1.00  0.00           C
ATOM     60 1CA1 CYSTA   1      58.707  75.938  83.932  1.00  0.00           C
ATOM     63 2CA1 CYSTA   1      57.667  77.058  83.731  1.00  0.00           C
ATOM     66 3CA1 CYSTA   1      56.697  76.808  82.581  1.00  0.00           C
ATOM     69 4CA1 CYSTA   1      55.698  77.967  82.382  1.00  0.00           C
ATOM     72 5CA1 CYSTA   1      54.777  78.177  83.591  1.00  0.00           C
ATOM     75 6CA1 CYSTA   1      53.597  79.138  83.342  1.00  0.00           C
ATOM     79  CD3 CYSTA   1      73.588  71.748  85.421  1.00  0.00           C
ATOM     82  CD4 CYSTA   1      73.077  73.138  85.031  1.00  0.00           C
ATOM     85  CD5 CYSTA   1      73.507  73.618  83.641  1.00  0.00           C
ATOM     88  CD6 CYSTA   1      72.867  72.868  82.451  1.00  0.00           C
ATOM     91  CD7 CYSTA   1      71.338  72.838  82.521  1.00  0.00           C
ATOM     94  CD8 CYSTA   1      70.658  72.338  81.231  1.00  0.00           C
ATOM     97  CD9 CYSTA   1      69.158  72.107  81.441  1.00  0.00           C
ATOM    100 0CD1 CYSTA   1      68.278  72.268  80.182  1.00  0.00           C
ATOM    103 1CD1 CYSTA   1      68.838  71.607  78.921  1.00  0.00           C
ATOM    106 2CD1 CYSTA   1      67.818  71.688  77.771  1.00  0.00           C
ATOM    109 3CD1 CYSTA   1      68.327  71.098  76.461  1.00  0.00           C
ATOM    112 4CD1 CYSTA   1      69.247  72.037  75.661  1.00  0.00           C
ATOM    115 5CD1 CYSTA   1      68.507  73.247  75.071  1.00  0.00           C
ATOM    118 6CD1 CYSTA   1      69.367  74.098  74.132  1.00  0.00           C
ATOM    122  CX3 CYSTA   1      69.088  69.588  87.181  1.00  0.00           C
ATOM    125  CX4 CYSTA   1      68.178  68.658  86.371  1.00  0.00           C
ATOM    128  CX5 CYSTA   1      67.838  69.228  84.981  1.00  0.00           C
ATOM    131  CX6 CYSTA   1      67.338  68.168  84.011  1.00  0.00           C
ATOM    134  CX7 CYSTA   1      66.857  68.777  82.682  1.00  0.00           C
ATOM    137  CX8 CYSTA   1      67.287  67.967  81.451  1.00  0.00           C
ATOM    140  CX9 CYSTA   1      66.738  66.558  81.461  1.00  0.00           C
ATOM    142 0CX1 CYSTA   1      66.128  65.947  80.432  1.00  0.00           C
ATOM    144 1CX1 CYSTA   1      65.878  66.588  79.091  1.00  0.00           C
ATOM    147 2CX1 CYSTA   1      65.357  65.607  78.041  1.00  0.00           C
ATOM    150 3CX1 CYSTA   1      64.848  66.368  76.811  1.00  0.00           C
ATOM    153 4CX1 CYSTA   1      64.008  65.508  75.861  1.00  0.00           C
ATOM    156 5CX1 CYSTA   1      63.098  66.378  75.001  1.00  0.00           C
ATOM    159 6CX1 CYSTA   1      62.207  65.548  74.071  1.00  0.00           C
ATOM    162 7CX1 CYSTA   1      61.287  66.398  73.191  1.00  0.00           C
ATOM    165 8CX1 CYSTA   1      60.458  65.537  72.242  1.00  0.00           C
ATOM    169  N   THR A   2      68.067  78.078  92.551  1.00  0.00           N
ATOM    171  CA  THR A   2      68.717  79.027  93.441  1.00  0.00           C
ATOM    173  CB  THR A   2      68.358  80.488  93.191  1.00  0.00           C
ATOM    175  OG1 THR A   2      69.008  80.958  92.021  1.00  0.00           O
ATOM    177  CG2 THR A   2      68.857  81.378  94.341  1.00  0.00           C
ATOM    181  C   THR A   2      68.397  78.558  94.841  1.00  0.00           C
ATOM    182  O   THR A   2      69.117  77.748  95.432  1.00  0.00           O
ATOM    183  N   THR A   3      67.268  79.037  95.382  1.00  0.00           N
ATOM    185  CA  THR A   3      66.378  78.368  96.311  1.00  0.00           C
ATOM    187  CB  THR A   3      66.198  79.107  97.652  1.00  0.00           C
ATOM    189  OG1 THR A   3      66.658  80.448  97.571  1.00  0.00           O
ATOM    191  CG2 THR A   3      67.028  78.378  98.712  1.00  0.00           C
ATOM    195  C   THR A   3      65.107  78.198  95.511  1.00  0.00           C
ATOM    196  O   THR A   3      65.208  77.898  94.322  1.00  0.00           O
ATOM    197  N   VAL A   4      63.908  78.388  96.101  1.00  0.00           N
ATOM    199  CA  VAL A   4      62.617  77.798  95.751  1.00  0.00           C
ATOM    201  CB  VAL A   4      61.497  78.618  96.371  1.00  0.00           C
ATOM    203  CG1 VAL A   4      60.107  78.068  95.992  1.00  0.00           C
ATOM    207  CG2 VAL A   4      61.687  78.567  97.901  1.00  0.00           C
ATOM    211  C   VAL A   4      62.378  77.518  94.291  1.00  0.00           C
ATOM    212  O   VAL A   4      62.217  76.368  93.851  1.00  0.00           O
ATOM    213  N   THR A   5      62.347  78.598  93.511  1.00  0.00           N
ATOM    215  CA  THR A   5      62.168  78.518  92.092  1.00  0.00           C
ATOM    217  CB  THR A   5      60.698  78.518  91.671  1.00  0.00           C
ATOM    219  OG1 THR A   5      60.018  77.368  92.151  1.00  0.00           O
ATOM    221  CG2 THR A   5      60.598  78.398  90.161  1.00  0.00           C
ATOM    225  C   THR A   5      63.088  79.558  91.461  1.00  0.00           C
ATOM    226  O   THR A   5      64.238  79.158  91.311  1.00  0.00           O
ATOM    227  N   PRO A   6      62.918  80.838  91.101  1.00  0.00           N
ATOM    228  CD  PRO A   6      61.687  81.648  91.111  1.00  0.00           C
ATOM    231  CA  PRO A   6      64.028  81.588  90.522  1.00  0.00           C
ATOM    233  CB  PRO A   6      63.387  82.857  89.931  1.00  0.00           C
ATOM    236  CG  PRO A   6      61.887  82.548  89.901  1.00  0.00           C
ATOM    239  C   PRO A   6      65.037  81.958  91.572  1.00  0.00           C
ATOM    240  O   PRO A   6      66.217  82.078  91.241  1.00  0.00           O
ATOM    241  N   ALA A   7      64.568  82.177  92.812  1.00  0.00           N
ATOM    243  CA  ALA A   7      65.247  82.917  93.831  1.00  0.00           C
ATOM    245  CB  ALA A   7      65.757  84.258  93.251  1.00  0.00           C
ATOM    249  C   ALA A   7      64.247  83.258  94.921  1.00  0.00           C
ATOM    250  O   ALA A   7      63.288  83.967  94.661  1.00  0.00           O
ATOM    251  N   TYR A   8      64.457  82.798  96.181  1.00  0.00           N
ATOM    253  CA  TYR A   8      63.857  83.347  97.392  1.00  0.00           C
ATOM    255  CB  TYR A   8      62.397  83.967  97.401  1.00  0.00           C
ATOM    258  CG  TYR A   8      61.217  83.128  96.981  1.00  0.00           C
ATOM    259  CD1 TYR A   8      60.348  83.587  95.981  1.00  0.00           C
ATOM    261  CE1 TYR A   8      59.168  82.888  95.672  1.00  0.00           C
ATOM    263  CZ  TYR A   8      58.828  81.738  96.381  1.00  0.00           C
ATOM    264  OH  TYR A   8      57.667  80.997  96.061  1.00  0.00           O
ATOM    266  CD2 TYR A   8      60.827  81.997  97.731  1.00  0.00           C
ATOM    268  CE2 TYR A   8      59.628  81.328  97.441  1.00  0.00           C
ATOM    270  C   TYR A   8      64.037  82.378  98.551  1.00  0.00           C
ATOM    271  O   TYR A   8      63.918  81.178  98.391  1.00  0.00           O
ATOM    272  N   LYS A   9      64.408  82.798  99.771  1.00  0.00           N
ATOM    274  CA  LYS A   9      64.268  84.118 100.371  1.00  0.00           C
ATOM    276  CB  LYS A   9      63.878  84.007 101.881  1.00  0.00           C
ATOM    279  CG  LYS A   9      62.368  84.027 102.102  1.00  0.00           C
ATOM    282  CD  LYS A   9      61.977  84.487 103.531  1.00  0.00           C
ATOM    285  CE  LYS A   9      61.627  85.977 103.651  1.00  0.00           C
ATOM    288  NZ  LYS A   9      60.957  86.268 104.941  1.00  0.00           N
ATOM    292  C   LYS A   9      65.338  85.147 100.061  1.00  0.00           C
ATOM    293  O   LYS A   9      65.497  85.608  98.941  1.00  0.00           O
ATOM    294  N   ASP A  10      65.977  85.707 101.111  1.00  0.00           N
ATOM    296  CA  ASP A  10      66.477  87.057 101.051  1.00  0.00           C
ATOM    298  CB  ASP A  10      66.588  87.698 102.471  1.00  0.00           C
ATOM    301  CG  ASP A  10      65.378  88.568 102.792  1.00  0.00           C
ATOM    302  OD1 ASP A  10      65.177  88.808 104.011  1.00  0.00           O
ATOM    303  OD2 ASP A  10      64.668  89.037 101.861  1.00  0.00           O
ATOM    304  C   ASP A  10      67.758  87.148 100.261  1.00  0.00           C
ATOM    305  O   ASP A  10      68.518  86.198 100.102  1.00  0.00           O
ATOM    306  N   ASN A  11      67.967  88.328  99.701  1.00  0.00           N
ATOM    308  CA  ASN A  11      68.977  88.578  98.721  1.00  0.00           C
ATOM    310  CB  ASN A  11      68.358  88.878  97.311  1.00  0.00           C
ATOM    313  CG  ASN A  11      67.577  90.168  97.132  1.00  0.00           C
ATOM    314  OD1 ASN A  11      67.738  90.888  96.142  1.00  0.00           O
ATOM    315  ND2 ASN A  11      66.668  90.518  98.072  1.00  0.00           N
ATOM    318  C   ASN A  11      69.848  89.667  99.341  1.00  0.00           C
ATOM    319  O   ASN A  11      69.348  90.637  99.901  1.00  0.00           O
ATOM    320  N   GLY A  12      71.178  89.548  99.351  1.00  0.00           N
ATOM    322  CA  GLY A  12      71.968  88.458  98.801  1.00  0.00           C
ATOM    325  C   GLY A  12      72.308  87.378  99.781  1.00  0.00           C
ATOM    326  O   GLY A  12      73.488  87.148 100.021  1.00  0.00           O
ATOM    327  N   THR A  13      71.287  86.667 100.301  1.00  0.00           N
ATOM    329  CA  THR A  13      71.378  85.497 101.161  1.00  0.00           C
ATOM    331  CB  THR A  13      72.388  84.447 100.751  1.00  0.00           C
ATOM    333  OG1 THR A  13      71.848  83.148 100.971  1.00  0.00           O
ATOM    335  CG2 THR A  13      73.727  84.557 101.471  1.00  0.00           C
ATOM    339  C   THR A  13      71.458  85.847 102.621  1.00  0.00           C
ATOM    340  O   THR A  13      72.257  86.677 103.061  1.00  0.00           O
ATOM    341  N   ARG A  14      70.558  85.268 103.441  1.00  0.00           N
ATOM    343  CA  ARG A  14      70.418  85.758 104.801  1.00  0.00           C
ATOM    345  CB  ARG A  14      68.958  86.087 105.161  1.00  0.00           C
ATOM    348  CG  ARG A  14      68.918  87.407 105.941  1.00  0.00           C
ATOM    351  CD  ARG A  14      67.537  87.898 106.381  1.00  0.00           C
ATOM    354  NE  ARG A  14      67.787  89.007 107.361  1.00  0.00           N
ATOM    356  CZ  ARG A  14      66.827  89.778 107.851  1.00  0.00           C
ATOM    357  NH1 ARG A  14      67.077  90.688 108.771  1.00  0.00           N
ATOM    360  NH2 ARG A  14      65.577  89.608 107.462  1.00  0.00           N
ATOM    363  C   ARG A  14      71.037  84.808 105.801  1.00  0.00           C
ATOM    364  O   ARG A  14      71.788  85.277 106.651  1.00  0.00           O
ATOM    365  N   SER A  15      70.788  83.488 105.742  1.00  0.00           N
ATOM    367  CA  SER A  15      71.257  82.568 106.772  1.00  0.00           C
ATOM    369  CB  SER A  15      70.088  81.898 107.571  1.00  0.00           C
ATOM    372  OG  SER A  15      69.297  82.857 108.281  1.00  0.00           O
ATOM    374  C   SER A  15      72.168  81.448 106.262  1.00  0.00           C
ATOM    375  O   SER A  15      72.577  80.598 107.051  1.00  0.00           O
ATOM    376  N   GLY A  16      72.558  81.378 104.962  1.00  0.00           N
ATOM    378  CA  GLY A  16      73.378  80.238 104.541  1.00  0.00           C
ATOM    381  C   GLY A  16      73.667  79.988 103.061  1.00  0.00           C
ATOM    382  O   GLY A  16      72.698  79.628 102.371  1.00  0.00           O
ATOM    383  N   PRO A  17      74.917  80.018 102.532  1.00  0.00           N
ATOM    384  CD  PRO A  17      75.867  80.997 103.091  1.00  0.00           C
ATOM    387  CA  PRO A  17      75.058  80.038 101.072  1.00  0.00           C
ATOM    389  CB  PRO A  17      75.098  81.548 100.871  1.00  0.00           C
ATOM    392  CG  PRO A  17      75.998  82.058 102.001  1.00  0.00           C
ATOM    395  C   PRO A  17      76.338  79.488 100.411  1.00  0.00           C
ATOM    396  O   PRO A  17      77.348  80.188 100.251  1.00  0.00           O
ATOM    397  N   CYS A  18      76.348  78.268  99.861  1.00  0.00           N
ATOM    399  CA  CYS A  18      76.458  77.058 100.651  1.00  0.00           C
ATOM    401  CB  CYS A  18      76.318  75.838  99.701  1.00  0.00           C
ATOM    404  SG  CYS A  18      74.647  75.758  98.961  1.00  0.00           S
ATOM    406  C   CYS A  18      77.778  77.078 101.441  1.00  0.00           C
ATOM    407  O   CYS A  18      78.787  77.648 101.031  1.00  0.00           O
ATOM    408  N   VAL A  19      77.778  76.568 102.681  1.00  0.00           N
ATOM    410  CA  VAL A  19      77.428  75.178 102.882  1.00  0.00           C
ATOM    412  CB  VAL A  19      78.687  74.318 102.641  1.00  0.00           C
ATOM    414  CG1 VAL A  19      78.558  72.898 103.231  1.00  0.00           C
ATOM    418  CG2 VAL A  19      79.008  74.148 101.142  1.00  0.00           C
ATOM    422  C   VAL A  19      76.848  74.938 104.281  1.00  0.00           C
ATOM    423  O   VAL A  19      76.138  73.948 104.501  1.00  0.00           O
ATOM    424  N   GLU A  20      77.117  75.817 105.271  1.00  0.00           N
ATOM    426  CA  GLU A  20      77.318  75.368 106.651  1.00  0.00           C
ATOM    428  CB  GLU A  20      78.838  75.478 106.901  1.00  0.00           C
ATOM    431  CG  GLU A  20      79.458  76.868 107.261  1.00  0.00           C
ATOM    434  CD  GLU A  20      79.148  77.998 106.291  1.00  0.00           C
ATOM    435  OE1 GLU A  20      78.918  79.158 106.721  1.00  0.00           O
ATOM    436  OE2 GLU A  20      79.158  77.728 105.051  1.00  0.00           O
ATOM    437  C   GLU A  20      76.528  76.088 107.761  1.00  0.00           C
ATOM    438  O   GLU A  20      77.007  76.458 108.821  1.00  0.00           O
ATOM    439  N   GLY A  21      75.217  76.308 107.661  1.00  0.00           N
ATOM    441  CA  GLY A  21      74.257  75.838 106.671  1.00  0.00           C
ATOM    444  C   GLY A  21      73.537  76.997 106.091  1.00  0.00           C
ATOM    445  O   GLY A  21      73.678  77.268 104.911  1.00  0.00           O
ATOM    446  N   GLY A  22      72.698  77.688 106.891  1.00  0.00           N
ATOM    448  CA  GLY A  22      72.238  77.238 108.191  1.00  0.00           C
ATOM    451  C   GLY A  22      70.867  77.777 108.492  1.00  0.00           C
ATOM    452  O   GLY A  22      70.168  78.217 107.591  1.00  0.00           O
ATOM    453  N   PRO A  23      70.488  77.648 109.752  1.00  0.00           N
ATOM    454  CD  PRO A  23      71.227  78.488 110.701  1.00  0.00           C
ATOM    457  CA  PRO A  23      69.077  77.588 110.161  1.00  0.00           C
ATOM    459  CB  PRO A  23      68.848  78.978 110.712  1.00  0.00           C
ATOM    462  CG  PRO A  23      70.158  79.308 111.441  1.00  0.00           C
ATOM    465  C   PRO A  23      68.007  77.177 109.151  1.00  0.00           C
ATOM    466  O   PRO A  23      68.067  76.078 108.601  1.00  0.00           O
ATOM    467  N   ASP A  24      67.058  78.088 108.922  1.00  0.00           N
ATOM    469  CA  ASP A  24      65.937  77.978 108.011  1.00  0.00           C
ATOM    471  CB  ASP A  24      64.867  79.068 108.391  1.00  0.00           C
ATOM    474  CG  ASP A  24      65.338  80.528 108.352  1.00  0.00           C
ATOM    475  OD1 ASP A  24      66.528  80.778 108.031  1.00  0.00           O
ATOM    476  OD2 ASP A  24      64.518  81.438 108.661  1.00  0.00           O
ATOM    477  C   ASP A  24      66.357  78.028 106.542  1.00  0.00           C
ATOM    478  O   ASP A  24      65.698  77.448 105.681  1.00  0.00           O
ATOM    479  N   ASN A  25      67.507  78.658 106.221  1.00  0.00           N
ATOM    481  CA  ASN A  25      68.158  78.607 104.921  1.00  0.00           C
ATOM    483  CB  ASN A  25      69.448  79.488 104.801  1.00  0.00           C
ATOM    486  CG  ASN A  25      69.177  80.848 104.171  1.00  0.00           C
ATOM    487  OD1 ASN A  25      68.367  81.667 104.581  1.00  0.00           O
ATOM    488  ND2 ASN A  25      69.988  81.158 103.121  1.00  0.00           N
ATOM    491  C   ASN A  25      68.518  77.198 104.451  1.00  0.00           C
ATOM    492  O   ASN A  25      68.327  76.908 103.281  1.00  0.00           O
ATOM    493  N   VAL A  26      69.037  76.277 105.301  1.00  0.00           N
ATOM    495  CA  VAL A  26      69.217  74.878 104.892  1.00  0.00           C
ATOM    497  CB  VAL A  26      70.117  73.998 105.761  1.00  0.00           C
ATOM    499  CG1 VAL A  26      70.107  72.497 105.382  1.00  0.00           C
ATOM    503  CG2 VAL A  26      71.537  74.478 105.522  1.00  0.00           C
ATOM    507  C   VAL A  26      67.937  74.167 104.611  1.00  0.00           C
ATOM    508  O   VAL A  26      67.878  73.378 103.681  1.00  0.00           O
ATOM    509  N   ALA A  27      66.848  74.427 105.361  1.00  0.00           N
ATOM    511  CA  ALA A  27      65.558  73.858 105.041  1.00  0.00           C
ATOM    513  CB  ALA A  27      64.518  74.287 106.091  1.00  0.00           C
ATOM    517  C   ALA A  27      65.117  74.278 103.651  1.00  0.00           C
ATOM    518  O   ALA A  27      64.867  73.438 102.792  1.00  0.00           O
ATOM    519  N   GLN A  28      65.168  75.588 103.361  1.00  0.00           N
ATOM    521  CA  GLN A  28      64.878  76.078 102.041  1.00  0.00           C
ATOM    523  CB  GLN A  28      64.878  77.628 102.151  1.00  0.00           C
ATOM    526  CG  GLN A  28      64.018  78.328 101.081  1.00  0.00           C
ATOM    529  CD  GLN A  28      63.748  79.778 101.441  1.00  0.00           C
ATOM    530  OE1 GLN A  28      64.678  80.578 101.641  1.00  0.00           O
ATOM    531  NE2 GLN A  28      62.457  80.168 101.562  1.00  0.00           N
ATOM    534  C   GLN A  28      65.848  75.528 100.981  1.00  0.00           C
ATOM    535  O   GLN A  28      65.467  74.817 100.051  1.00  0.00           O
ATOM    536  N   GLN A  29      67.168  75.668 101.181  1.00  0.00           N
ATOM    538  CA  GLN A  29      68.207  75.217 100.251  1.00  0.00           C
ATOM    540  CB  GLN A  29      69.608  75.518 100.841  1.00  0.00           C
ATOM    543  CG  GLN A  29      70.797  75.417  99.851  1.00  0.00           C
ATOM    546  CD  GLN A  29      70.757  76.558  98.841  1.00  0.00           C
ATOM    547  OE1 GLN A  29      70.378  77.678  99.201  1.00  0.00           O
ATOM    548  NE2 GLN A  29      71.108  76.298  97.561  1.00  0.00           N
ATOM    551  C   GLN A  29      68.117  73.728  99.941  1.00  0.00           C
ATOM    552  O   GLN A  29      68.278  73.298  98.801  1.00  0.00           O
ATOM    553  N   PHE A  30      67.838  72.898 100.981  1.00  0.00           N
ATOM    555  CA  PHE A  30      67.397  71.537 100.831  1.00  0.00           C
ATOM    557  CB  PHE A  30      67.128  70.888 102.221  1.00  0.00           C
ATOM    560  CG  PHE A  30      66.628  69.467 102.141  1.00  0.00           C
ATOM    561  CD1 PHE A  30      67.458  68.508 101.551  1.00  0.00           C
ATOM    563  CE1 PHE A  30      67.077  67.168 101.521  1.00  0.00           C
ATOM    565  CZ  PHE A  30      65.827  66.787 102.011  1.00  0.00           C
ATOM    567  CD2 PHE A  30      65.378  69.088 102.652  1.00  0.00           C
ATOM    569  CE2 PHE A  30      64.967  67.748 102.571  1.00  0.00           C
ATOM    571  C   PHE A  30      66.178  71.348  99.931  1.00  0.00           C
ATOM    572  O   PHE A  30      66.287  70.747  98.881  1.00  0.00           O
ATOM    573  N   TYR A  31      65.007  71.868 100.331  1.00  0.00           N
ATOM    575  CA  TYR A  31      63.708  71.588  99.742  1.00  0.00           C
ATOM    577  CB  TYR A  31      62.607  72.328 100.551  1.00  0.00           C
ATOM    580  CG  TYR A  31      62.058  71.458 101.651  1.00  0.00           C
ATOM    581  CD1 TYR A  31      61.128  70.448 101.352  1.00  0.00           C
ATOM    583  CE1 TYR A  31      60.687  69.558 102.341  1.00  0.00           C
ATOM    585  CZ  TYR A  31      61.178  69.677 103.642  1.00  0.00           C
ATOM    586  OH  TYR A  31      60.827  68.738 104.621  1.00  0.00           O
ATOM    588  CD2 TYR A  31      62.387  71.658 103.001  1.00  0.00           C
ATOM    590  CE2 TYR A  31      62.007  70.738 103.981  1.00  0.00           C
ATOM    592  C   TYR A  31      63.577  71.958  98.281  1.00  0.00           C
ATOM    593  O   TYR A  31      62.747  71.408  97.541  1.00  0.00           O
ATOM    594  N   ASP A  32      64.418  72.898  97.851  1.00  0.00           N
ATOM    596  CA  ASP A  32      64.357  73.538  96.562  1.00  0.00           C
ATOM    598  CB  ASP A  32      64.757  74.988  96.811  1.00  0.00           C
ATOM    601  CG  ASP A  32      63.818  75.618  97.821  1.00  0.00           C
ATOM    602  OD1 ASP A  32      62.648  75.168  97.961  1.00  0.00           O
ATOM    603  OD2 ASP A  32      64.238  76.658  98.391  1.00  0.00           O
ATOM    604  C   ASP A  32      65.357  72.917  95.611  1.00  0.00           C
ATOM    605  O   ASP A  32      65.128  72.868  94.401  1.00  0.00           O
ATOM    606  N   TYR A  33      66.448  72.338  96.151  1.00  0.00           N
ATOM    608  CA  TYR A  33      67.297  71.398  95.432  1.00  0.00           C
ATOM    610  CB  TYR A  33      68.698  71.338  96.121  1.00  0.00           C
ATOM    613  CG  TYR A  33      69.678  70.458  95.371  1.00  0.00           C
ATOM    614  CD1 TYR A  33      70.128  70.848  94.101  1.00  0.00           C
ATOM    616  CE1 TYR A  33      70.958  69.997  93.342  1.00  0.00           C
ATOM    618  CZ  TYR A  33      71.348  68.758  93.851  1.00  0.00           C
ATOM    619  OH  TYR A  33      72.047  67.878  93.011  1.00  0.00           O
ATOM    621  CD2 TYR A  33      70.117  69.238  95.901  1.00  0.00           C
ATOM    623  CE2 TYR A  33      70.958  68.398  95.152  1.00  0.00           C
ATOM    625  C   TYR A  33      66.638  70.018  95.351  1.00  0.00           C
ATOM    626  O   TYR A  33      66.957  69.188  94.511  1.00  0.00           O
ATOM    627  N   ARG A  34      65.687  69.747  96.262  1.00  0.00           N
ATOM    629  CA  ARG A  34      65.208  68.418  96.581  1.00  0.00           C
ATOM    631  CB  ARG A  34      64.528  68.478  97.981  1.00  0.00           C
ATOM    634  CG  ARG A  34      63.818  67.248  98.561  1.00  0.00           C
ATOM    637  CD  ARG A  34      62.778  67.598  99.632  1.00  0.00           C
ATOM    640  NE  ARG A  34      61.718  68.458  99.001  1.00  0.00           N
ATOM    642  CZ  ARG A  34      60.778  68.037  98.172  1.00  0.00           C
ATOM    643  NH1 ARG A  34      60.738  66.808  97.701  1.00  0.00           N
ATOM    646  NH2 ARG A  34      59.817  68.858  97.781  1.00  0.00           N
ATOM    649  C   ARG A  34      64.288  67.738  95.581  1.00  0.00           C
ATOM    650  O   ARG A  34      64.077  66.528  95.641  1.00  0.00           O
ATOM    651  N   ILE A  35      63.678  68.427  94.611  1.00  0.00           N
ATOM    653  CA  ILE A  35      62.818  67.738  93.661  1.00  0.00           C
ATOM    655  CB  ILE A  35      61.968  68.707  92.841  1.00  0.00           C
ATOM    657  CG2 ILE A  35      60.928  67.898  92.041  1.00  0.00           C
ATOM    661  CG1 ILE A  35      61.268  69.798  93.701  1.00  0.00           C
ATOM    664  CD  ILE A  35      60.167  69.258  94.632  1.00  0.00           C
ATOM    668  C   ILE A  35      63.588  66.728  92.771  1.00  0.00           C
ATOM    669  O   ILE A  35      64.357  67.098  91.901  1.00  0.00           O
ATOM    670  N   LEU A  36      63.408  65.408  93.051  1.00  0.00           N
ATOM    672  CA  LEU A  36      64.128  64.287  92.451  1.00  0.00           C
ATOM    674  CB  LEU A  36      64.107  64.188  90.891  1.00  0.00           C
ATOM    677  CG  LEU A  36      62.768  63.738  90.252  1.00  0.00           C
ATOM    679  CD1 LEU A  36      62.217  62.438  90.842  1.00  0.00           C
ATOM    683  CD2 LEU A  36      61.678  64.818  90.312  1.00  0.00           C
ATOM    687  C   LEU A  36      65.507  64.048  93.051  1.00  0.00           C
ATOM    688  O   LEU A  36      66.528  64.037  92.382  1.00  0.00           O
ATOM    689  N   HIS A  37      65.567  63.838  94.391  1.00  0.00           N
ATOM    691  CA  HIS A  37      66.808  63.868  95.141  1.00  0.00           C
ATOM    693  CB  HIS A  37      66.588  64.738  96.391  1.00  0.00           C
ATOM    696  ND1 HIS A  37      64.198  64.378  97.211  1.00  0.00           N
ATOM    698  CG  HIS A  37      65.558  64.168  97.331  1.00  0.00           C
ATOM    699  CE1 HIS A  37      63.598  63.788  98.281  1.00  0.00           C
ATOM    701  NE2 HIS A  37      64.477  63.228  99.071  1.00  0.00           N
ATOM    702  CD2 HIS A  37      65.707  63.458  98.481  1.00  0.00           C
ATOM    704  C   HIS A  37      67.308  62.538  95.681  1.00  0.00           C
ATOM    705  O   HIS A  37      68.488  62.428  95.992  1.00  0.00           O
ATOM    706  N   ARG A  38      66.448  61.508  95.812  1.00  0.00           N
ATOM    708  CA  ARG A  38      66.887  60.217  96.352  1.00  0.00           C
ATOM    710  CB  ARG A  38      65.687  59.357  96.871  1.00  0.00           C
ATOM    713  CG  ARG A  38      64.757  60.058  97.882  1.00  0.00           C
ATOM    716  CD  ARG A  38      63.257  59.768  97.701  1.00  0.00           C
ATOM    719  NE  ARG A  38      62.838  58.588  98.511  1.00  0.00           N
ATOM    721  CZ  ARG A  38      61.568  58.208  98.561  1.00  0.00           C
ATOM    722  NH1 ARG A  38      60.668  58.608  97.681  1.00  0.00           N
ATOM    725  NH2 ARG A  38      61.207  57.358  99.511  1.00  0.00           N
ATOM    728  C   ARG A  38      67.547  59.448  95.221  1.00  0.00           C
ATOM    729  O   ARG A  38      68.477  58.668  95.392  1.00  0.00           O
ATOM    730  N   SER A  39      67.038  59.708  94.002  1.00  0.00           N
ATOM    732  CA  SER A  39      67.568  59.238  92.731  1.00  0.00           C
ATOM    734  CB  SER A  39      66.687  59.697  91.551  1.00  0.00           C
ATOM    737  OG  SER A  39      65.318  59.588  91.901  1.00  0.00           O
ATOM    739  C   SER A  39      68.937  59.798  92.491  1.00  0.00           C
ATOM    740  O   SER A  39      69.838  59.107  92.021  1.00  0.00           O
ATOM    741  N   ASN A  40      69.148  61.068  92.851  1.00  0.00           N
ATOM    743  CA  ASN A  40      70.477  61.638  92.851  1.00  0.00           C
ATOM    745  CB  ASN A  40      70.497  63.138  93.242  1.00  0.00           C
ATOM    748  CG  ASN A  40      69.708  63.948  92.232  1.00  0.00           C
ATOM    749  OD1 ASN A  40      69.378  63.518  91.122  1.00  0.00           O
ATOM    750  ND2 ASN A  40      69.398  65.198  92.621  1.00  0.00           N
ATOM    753  C   ASN A  40      71.378  60.908  93.821  1.00  0.00           C
ATOM    754  O   ASN A  40      71.047  60.728  94.991  1.00  0.00           O
ATOM    755  N   ASP A  41      72.528  60.448  93.321  1.00  0.00           N
ATOM    757  CA  ASP A  41      73.598  59.838  94.081  1.00  0.00           C
ATOM    759  CB  ASP A  41      74.838  59.658  93.162  1.00  0.00           C
ATOM    762  CG  ASP A  41      74.558  58.668  92.041  1.00  0.00           C
ATOM    763  OD1 ASP A  41      73.608  57.848  92.161  1.00  0.00           O
ATOM    764  OD2 ASP A  41      75.348  58.638  91.071  1.00  0.00           O
ATOM    765  C   ASP A  41      73.977  60.508  95.411  1.00  0.00           C
ATOM    766  O   ASP A  41      73.647  61.658  95.731  1.00  0.00           O
ATOM    767  N   ILE A  42      74.768  59.768  96.221  1.00  0.00           N
ATOM    769  CA  ILE A  42      75.308  60.217  97.491  1.00  0.00           C
ATOM    771  CB  ILE A  42      76.178  59.138  98.131  1.00  0.00           C
ATOM    773  CG2 ILE A  42      77.518  58.967  97.371  1.00  0.00           C
ATOM    777  CG1 ILE A  42      76.378  59.418  99.641  1.00  0.00           C
ATOM    780  CD  ILE A  42      77.007  58.268 100.432  1.00  0.00           C
ATOM    784  C   ILE A  42      76.058  61.537  97.392  1.00  0.00           C
ATOM    785  O   ILE A  42      76.098  62.328  98.321  1.00  0.00           O
ATOM    786  N   THR A  43      76.598  61.857  96.212  1.00  0.00           N
ATOM    788  CA  THR A  43      77.358  63.058  95.891  1.00  0.00           C
ATOM    790  CB  THR A  43      77.778  63.037  94.422  1.00  0.00           C
ATOM    792  OG1 THR A  43      76.668  62.748  93.581  1.00  0.00           O
ATOM    794  CG2 THR A  43      78.787  61.898  94.221  1.00  0.00           C
ATOM    798  C   THR A  43      76.588  64.348  96.151  1.00  0.00           C
ATOM    799  O   THR A  43      77.128  65.328  96.651  1.00  0.00           O
ATOM    800  N   ALA A  44      75.297  64.348  95.821  1.00  0.00           N
ATOM    802  CA  ALA A  44      74.457  65.508  95.871  1.00  0.00           C
ATOM    804  CB  ALA A  44      73.598  65.508  94.602  1.00  0.00           C
ATOM    808  C   ALA A  44      73.527  65.467  97.071  1.00  0.00           C
ATOM    809  O   ALA A  44      73.348  66.478  97.751  1.00  0.00           O
ATOM    810  N   LEU A  45      72.927  64.298  97.351  1.00  0.00           N
ATOM    812  CA  LEU A  45      72.038  64.098  98.471  1.00  0.00           C
ATOM    814  CB  LEU A  45      71.318  62.748  98.261  1.00  0.00           C
ATOM    817  CG  LEU A  45      70.018  62.518  99.062  1.00  0.00           C
ATOM    819  CD1 LEU A  45      70.268  61.927 100.441  1.00  0.00           C
ATOM    823  CD2 LEU A  45      69.158  63.788  99.201  1.00  0.00           C
ATOM    827  C   LEU A  45      72.717  64.228  99.851  1.00  0.00           C
ATOM    828  O   LEU A  45      72.208  64.908 100.742  1.00  0.00           O
ATOM    829  N   ARG A  46      73.927  63.638 100.021  1.00  0.00           N
ATOM    831  CA  ARG A  46      74.698  63.658 101.271  1.00  0.00           C
ATOM    833  CB  ARG A  46      75.967  62.758 101.191  1.00  0.00           C
ATOM    836  CG  ARG A  46      76.747  62.518 102.512  1.00  0.00           C
ATOM    839  CD  ARG A  46      77.867  63.518 102.821  1.00  0.00           C
ATOM    842  NE  ARG A  46      78.918  63.408 101.741  1.00  0.00           N
ATOM    844  CZ  ARG A  46      80.168  63.058 101.962  1.00  0.00           C
ATOM    845  NH1 ARG A  46      80.507  62.298 102.981  1.00  0.00           N
ATOM    848  NH2 ARG A  46      81.128  63.518 101.191  1.00  0.00           N
ATOM    851  C   ARG A  46      75.088  65.038 101.801  1.00  0.00           C
ATOM    852  O   ARG A  46      75.007  65.228 103.011  1.00  0.00           O
ATOM    853  N   PRO A  47      75.488  66.038 101.031  1.00  0.00           N
ATOM    854  CD  PRO A  47      76.108  65.868  99.711  1.00  0.00           C
ATOM    857  CA  PRO A  47      75.588  67.418 101.492  1.00  0.00           C
ATOM    859  CB  PRO A  47      75.808  68.217 100.201  1.00  0.00           C
ATOM    862  CG  PRO A  47      76.588  67.258  99.301  1.00  0.00           C
ATOM    865  C   PRO A  47      74.418  67.967 102.322  1.00  0.00           C
ATOM    866  O   PRO A  47      74.658  68.858 103.131  1.00  0.00           O
ATOM    867  N   TYR A  48      73.178  67.488 102.091  1.00  0.00           N
ATOM    869  CA  TYR A  48      72.028  67.938 102.841  1.00  0.00           C
ATOM    871  CB  TYR A  48      70.827  68.088 101.881  1.00  0.00           C
ATOM    874  CG  TYR A  48      71.088  69.188 100.921  1.00  0.00           C
ATOM    875  CD1 TYR A  48      71.547  68.908  99.632  1.00  0.00           C
ATOM    877  CE1 TYR A  48      71.797  69.957  98.741  1.00  0.00           C
ATOM    879  CZ  TYR A  48      71.577  71.277  99.141  1.00  0.00           C
ATOM    880  OH  TYR A  48      71.878  72.298  98.242  1.00  0.00           O
ATOM    882  CD2 TYR A  48      70.838  70.518 101.311  1.00  0.00           C
ATOM    884  CE2 TYR A  48      71.088  71.568 100.421  1.00  0.00           C
ATOM    886  C   TYR A  48      71.528  66.968 103.881  1.00  0.00           C
ATOM    887  O   TYR A  48      70.768  67.358 104.771  1.00  0.00           O
ATOM    888  N   LEU A  49      71.898  65.688 103.801  1.00  0.00           N
ATOM    890  CA  LEU A  49      71.248  64.648 104.571  1.00  0.00           C
ATOM    892  CB  LEU A  49      70.418  63.718 103.661  1.00  0.00           C
ATOM    895  CG  LEU A  49      69.547  62.698 104.422  1.00  0.00           C
ATOM    897  CD1 LEU A  49      68.527  63.408 105.292  1.00  0.00           C
ATOM    901  CD2 LEU A  49      68.838  61.717 103.481  1.00  0.00           C
ATOM    905  C   LEU A  49      72.268  63.818 105.292  1.00  0.00           C
ATOM    906  O   LEU A  49      73.288  63.418 104.711  1.00  0.00           O
ATOM    907  N   SER A  50      71.988  63.478 106.562  1.00  0.00           N
ATOM    909  CA  SER A  50      72.818  62.558 107.331  1.00  0.00           C
ATOM    911  CB  SER A  50      72.227  62.338 108.751  1.00  0.00           C
ATOM    914  OG  SER A  50      72.977  61.418 109.562  1.00  0.00           O
ATOM    916  C   SER A  50      72.958  61.218 106.611  1.00  0.00           C
ATOM    917  O   SER A  50      72.018  60.728 105.992  1.00  0.00           O
ATOM    918  N   ASP A  51      74.148  60.598 106.651  1.00  0.00           N
ATOM    920  CA  ASP A  51      74.428  59.378 105.911  1.00  0.00           C
ATOM    922  CB  ASP A  51      75.887  58.938 106.231  1.00  0.00           C
ATOM    925  CG  ASP A  51      76.867  59.598 105.292  1.00  0.00           C
ATOM    926  OD1 ASP A  51      76.607  59.567 104.062  1.00  0.00           O
ATOM    927  OD2 ASP A  51      77.967  59.998 105.751  1.00  0.00           O
ATOM    928  C   ASP A  51      73.458  58.247 106.241  1.00  0.00           C
ATOM    929  O   ASP A  51      72.908  57.588 105.371  1.00  0.00           O
ATOM    930  N   LYS A  52      73.168  58.058 107.532  1.00  0.00           N
ATOM    932  CA  LYS A  52      72.248  57.067 108.061  1.00  0.00           C
ATOM    934  CB  LYS A  52      72.287  57.078 109.611  1.00  0.00           C
ATOM    937  CG  LYS A  52      73.678  56.808 110.201  1.00  0.00           C
ATOM    940  CD  LYS A  52      74.348  55.578 109.591  1.00  0.00           C
ATOM    943  CE  LYS A  52      75.668  55.228 110.281  1.00  0.00           C
ATOM    946  NZ  LYS A  52      76.287  54.098 109.571  1.00  0.00           N
ATOM    950  C   LYS A  52      70.808  57.218 107.621  1.00  0.00           C
ATOM    951  O   LYS A  52      70.147  56.228 107.311  1.00  0.00           O
ATOM    952  N   LEU A  53      70.287  58.468 107.571  1.00  0.00           N
ATOM    954  CA  LEU A  53      68.967  58.708 106.992  1.00  0.00           C
ATOM    956  CB  LEU A  53      68.507  60.178 107.231  1.00  0.00           C
ATOM    959  CG  LEU A  53      66.977  60.478 107.121  1.00  0.00           C
ATOM    961  CD1 LEU A  53      66.367  60.518 105.721  1.00  0.00           C
ATOM    965  CD2 LEU A  53      66.147  59.538 108.011  1.00  0.00           C
ATOM    969  C   LEU A  53      68.977  58.368 105.511  1.00  0.00           C
ATOM    970  O   LEU A  53      68.098  57.678 105.012  1.00  0.00           O
ATOM    971  N   ALA A  54      70.028  58.778 104.761  1.00  0.00           N
ATOM    973  CA  ALA A  54      70.077  58.528 103.331  1.00  0.00           C
ATOM    975  CB  ALA A  54      71.367  59.118 102.742  1.00  0.00           C
ATOM    979  C   ALA A  54      70.047  57.058 102.971  1.00  0.00           C
ATOM    980  O   ALA A  54      69.278  56.638 102.111  1.00  0.00           O
ATOM    981  N   THR A  55      70.858  56.258 103.681  1.00  0.00           N
ATOM    983  CA  THR A  55      70.897  54.818 103.502  1.00  0.00           C
ATOM    985  CB  THR A  55      72.068  54.188 104.241  1.00  0.00           C
ATOM    987  OG1 THR A  55      72.038  54.378 105.641  1.00  0.00           O
ATOM    989  CG2 THR A  55      73.378  54.818 103.751  1.00  0.00           C
ATOM    993  C   THR A  55      69.577  54.128 103.821  1.00  0.00           C
ATOM    994  O   THR A  55      69.028  53.398 103.001  1.00  0.00           O
ATOM    995  N   LEU A  56      68.977  54.438 104.981  1.00  0.00           N
ATOM    997  CA  LEU A  56      67.677  53.898 105.341  1.00  0.00           C
ATOM    999  CB  LEU A  56      67.287  54.438 106.741  1.00  0.00           C
ATOM   1002  CG  LEU A  56      66.018  53.828 107.361  1.00  0.00           C
ATOM   1004  CD1 LEU A  56      66.238  52.368 107.751  1.00  0.00           C
ATOM   1008  CD2 LEU A  56      65.607  54.648 108.591  1.00  0.00           C
ATOM   1012  C   LEU A  56      66.577  54.238 104.331  1.00  0.00           C
ATOM   1013  O   LEU A  56      65.827  53.377 103.871  1.00  0.00           O
ATOM   1014  N   LEU A  57      66.508  55.508 103.902  1.00  0.00           N
ATOM   1016  CA  LEU A  57      65.538  55.958 102.941  1.00  0.00           C
ATOM   1018  CB  LEU A  57      65.588  57.498 102.851  1.00  0.00           C
ATOM   1021  CG  LEU A  57      64.647  58.158 103.871  1.00  0.00           C
ATOM   1023  CD1 LEU A  57      63.218  57.948 103.421  1.00  0.00           C
ATOM   1027  CD2 LEU A  57      64.797  57.638 105.301  1.00  0.00           C
ATOM   1031  C   LEU A  57      65.648  55.368 101.562  1.00  0.00           C
ATOM   1032  O   LEU A  57      64.658  54.948 100.961  1.00  0.00           O
ATOM   1033  N   SER A  58      66.878  55.308 101.051  1.00  0.00           N
ATOM   1035  CA  SER A  58      67.248  54.678  99.811  1.00  0.00           C
ATOM   1037  CB  SER A  58      68.717  55.028  99.481  1.00  0.00           C
ATOM   1040  OG  SER A  58      68.838  56.408  99.132  1.00  0.00           O
ATOM   1042  C   SER A  58      66.977  53.177  99.771  1.00  0.00           C
ATOM   1043  O   SER A  58      66.408  52.678  98.801  1.00  0.00           O
ATOM   1044  N   ASP A  59      67.277  52.428 100.852  1.00  0.00           N
ATOM   1046  CA  ASP A  59      66.797  51.058 101.041  1.00  0.00           C
ATOM   1048  CB  ASP A  59      67.297  50.518 102.421  1.00  0.00           C
ATOM   1051  CG  ASP A  59      68.687  49.918 102.392  1.00  0.00           C
ATOM   1052  OD1 ASP A  59      69.208  49.598 101.291  1.00  0.00           O
ATOM   1053  OD2 ASP A  59      69.268  49.708 103.511  1.00  0.00           O
ATOM   1054  C   ASP A  59      65.258  50.928 101.021  1.00  0.00           C
ATOM   1055  O   ASP A  59      64.678  50.058 100.351  1.00  0.00           O
ATOM   1056  N   ALA A  60      64.547  51.798 101.761  1.00  0.00           N
ATOM   1058  CA  ALA A  60      63.108  51.758 101.881  1.00  0.00           C
ATOM   1060  CB  ALA A  60      62.628  52.778 102.921  1.00  0.00           C
ATOM   1064  C   ALA A  60      62.327  51.958 100.601  1.00  0.00           C
ATOM   1065  O   ALA A  60      61.417  51.208 100.281  1.00  0.00           O
ATOM   1066  N   SER A  61      62.737  52.958  99.791  1.00  0.00           N
ATOM   1068  CA  SER A  61      62.228  53.148  98.451  1.00  0.00           C
ATOM   1070  CB  SER A  61      62.988  54.287  97.731  1.00  0.00           C
ATOM   1073  OG  SER A  61      63.077  55.458  98.541  1.00  0.00           O
ATOM   1075  C   SER A  61      62.448  51.938  97.581  1.00  0.00           C
ATOM   1076  O   SER A  61      61.547  51.518  96.861  1.00  0.00           O
ATOM   1077  N   ARG A  62      63.678  51.378  97.602  1.00  0.00           N
ATOM   1079  CA  ARG A  62      64.128  50.378  96.641  1.00  0.00           C
ATOM   1081  CB  ARG A  62      65.668  50.158  96.691  1.00  0.00           C
ATOM   1084  CG  ARG A  62      66.477  51.108  95.781  1.00  0.00           C
ATOM   1087  CD  ARG A  62      67.918  50.607  95.631  1.00  0.00           C
ATOM   1090  NE  ARG A  62      68.617  51.428  94.592  1.00  0.00           N
ATOM   1092  CZ  ARG A  62      69.937  51.488  94.431  1.00  0.00           C
ATOM   1093  NH1 ARG A  62      70.778  50.648  94.981  1.00  0.00           N
ATOM   1096  NH2 ARG A  62      70.427  52.448  93.681  1.00  0.00           N
ATOM   1099  C   ARG A  62      63.378  49.068  96.571  1.00  0.00           C
ATOM   1100  O   ARG A  62      63.158  48.608  95.471  1.00  0.00           O
ATOM   1101  N   ASP A  63      62.968  48.458  97.701  1.00  0.00           N
ATOM   1103  CA  ASP A  63      62.527  47.058  97.831  1.00  0.00           C
ATOM   1105  CB  ASP A  63      62.277  46.248  96.521  1.00  0.00           C
ATOM   1108  CG  ASP A  63      61.448  44.988  96.711  1.00  0.00           C
ATOM   1109  OD1 ASP A  63      60.838  44.818  97.801  1.00  0.00           O
ATOM   1110  OD2 ASP A  63      61.338  44.217  95.721  1.00  0.00           O
ATOM   1111  C   ASP A  63      63.507  46.328  98.751  1.00  0.00           C
ATOM   1112  O   ASP A  63      63.687  45.108  98.741  1.00  0.00           O
ATOM   1113  N   ASN A  64      64.187  47.078  99.632  1.00  0.00           N
ATOM   1115  CA  ASN A  64      64.658  46.518 100.891  1.00  0.00           C
ATOM   1117  CB  ASN A  64      65.958  47.218 101.352  1.00  0.00           C
ATOM   1120  CG  ASN A  64      67.007  47.197 100.242  1.00  0.00           C
ATOM   1121  OD1 ASN A  64      66.957  47.888  99.231  1.00  0.00           O
ATOM   1122  ND2 ASN A  64      68.047  46.338 100.432  1.00  0.00           N
ATOM   1125  C   ASN A  64      63.568  46.668 101.941  1.00  0.00           C
ATOM   1126  O   ASN A  64      63.577  45.998 102.971  1.00  0.00           O
ATOM   1127  N   ASN A  65      62.558  47.518 101.671  1.00  0.00           N
ATOM   1129  CA  ASN A  65      61.328  47.598 102.421  1.00  0.00           C
ATOM   1131  CB  ASN A  65      61.338  48.708 103.481  1.00  0.00           C
ATOM   1134  CG  ASN A  65      62.527  48.518 104.401  1.00  0.00           C
ATOM   1135  OD1 ASN A  65      63.608  49.107 104.272  1.00  0.00           O
ATOM   1136  ND2 ASN A  65      62.317  47.668 105.432  1.00  0.00           N
ATOM   1139  C   ASN A  65      60.247  47.928 101.422  1.00  0.00           C
ATOM   1140  O   ASN A  65      60.518  48.338 100.292  1.00  0.00           O
ATOM   1141  N   HIS A  66      58.987  47.758 101.822  1.00  0.00           N
ATOM   1143  CA  HIS A  66      57.828  48.168 101.041  1.00  0.00           C
ATOM   1145  CB  HIS A  66      56.557  47.388 101.461  1.00  0.00           C
ATOM   1148  ND1 HIS A  66      55.918  45.828 103.281  1.00  0.00           N
ATOM   1149  CG  HIS A  66      56.497  47.038 102.921  1.00  0.00           C
ATOM   1150  CE1 HIS A  66      56.067  45.747 104.591  1.00  0.00           C
ATOM   1152  NE2 HIS A  66      56.708  46.828 105.091  1.00  0.00           N
ATOM   1154  CD2 HIS A  66      56.988  47.658 104.031  1.00  0.00           C
ATOM   1156  C   HIS A  66      57.617  49.668 101.002  1.00  0.00           C
ATOM   1157  O   HIS A  66      56.848  50.238 101.781  1.00  0.00           O
ATOM   1158  N   ARG A  67      58.297  50.318 100.051  1.00  0.00           N
ATOM   1160  CA  ARG A  67      58.038  51.648  99.541  1.00  0.00           C
ATOM   1162  CB  ARG A  67      56.547  51.898  99.161  1.00  0.00           C
ATOM   1165  CG  ARG A  67      55.957  50.908  98.151  1.00  0.00           C
ATOM   1168  CD  ARG A  67      54.488  51.178  97.821  1.00  0.00           C
ATOM   1171  NE  ARG A  67      54.418  52.448  97.041  1.00  0.00           N
ATOM   1173  CZ  ARG A  67      53.308  53.018  96.591  1.00  0.00           C
ATOM   1174  NH1 ARG A  67      52.117  52.478  96.772  1.00  0.00           N
ATOM   1177  NH2 ARG A  67      53.418  54.178  95.971  1.00  0.00           N
ATOM   1180  C   ARG A  67      58.527  52.787 100.411  1.00  0.00           C
ATOM   1181  O   ARG A  67      59.168  52.658 101.461  1.00  0.00           O
ATOM   1182  N   GLU A  68      58.198  53.998  99.941  1.00  0.00           N
ATOM   1184  CA  GLU A  68      58.637  55.268 100.471  1.00  0.00           C
ATOM   1186  CB  GLU A  68      58.227  56.368  99.451  1.00  0.00           C
ATOM   1189  CG  GLU A  68      56.718  56.438  99.081  1.00  0.00           C
ATOM   1192  CD  GLU A  68      56.367  56.118  97.631  1.00  0.00           C
ATOM   1193  OE1 GLU A  68      56.838  56.857  96.731  1.00  0.00           O
ATOM   1194  OE2 GLU A  68      55.558  55.178  97.441  1.00  0.00           O
ATOM   1195  C   GLU A  68      58.207  55.568 101.901  1.00  0.00           C
ATOM   1196  O   GLU A  68      58.717  56.528 102.481  1.00  0.00           O
ATOM   1197  N   LEU A  69      57.358  54.697 102.491  1.00  0.00           N
ATOM   1199  CA  LEU A  69      56.738  54.808 103.801  1.00  0.00           C
ATOM   1201  CB  LEU A  69      57.737  55.188 104.941  1.00  0.00           C
ATOM   1204  CG  LEU A  69      57.277  55.008 106.402  1.00  0.00           C
ATOM   1206  CD1 LEU A  69      58.437  55.138 107.401  1.00  0.00           C
ATOM   1210  CD2 LEU A  69      56.258  56.078 106.751  1.00  0.00           C
ATOM   1214  C   LEU A  69      55.418  55.578 103.671  1.00  0.00           C
ATOM   1215  O   LEU A  69      55.348  56.688 103.181  1.00  0.00           O
ATOM   1216  N   LEU A  70      54.278  54.918 103.971  1.00  0.00           N
ATOM   1218  CA  LEU A  70      52.937  55.528 103.931  1.00  0.00           C
ATOM   1220  CB  LEU A  70      52.718  56.638 105.012  1.00  0.00           C
ATOM   1223  CG  LEU A  70      52.137  56.128 106.352  1.00  0.00           C
ATOM   1225  CD1 LEU A  70      53.098  55.217 107.132  1.00  0.00           C
ATOM   1229  CD2 LEU A  70      51.738  57.298 107.252  1.00  0.00           C
ATOM   1233  C   LEU A  70      52.417  55.928 102.541  1.00  0.00           C
ATOM   1234  O   LEU A  70      51.277  56.378 102.392  1.00  0.00           O
ATOM   1235  N   THR A  71      53.257  55.677 101.521  1.00  0.00           N
ATOM   1237  CA  THR A  71      53.007  55.788 100.091  1.00  0.00           C
ATOM   1239  CB  THR A  71      51.817  55.018  99.492  1.00  0.00           C
ATOM   1241  OG1 THR A  71      50.538  55.607  99.651  1.00  0.00           O
ATOM   1243  CG2 THR A  71      51.768  53.598 100.081  1.00  0.00           C
ATOM   1247  C   THR A  71      53.128  57.218  99.621  1.00  0.00           C
ATOM   1248  O   THR A  71      52.607  57.608  98.561  1.00  0.00           O
ATOM   1249  N   ASN A  72      53.847  58.058 100.391  1.00  0.00           N
ATOM   1251  CA  ASN A  72      54.038  59.458 100.121  1.00  0.00           C
ATOM   1253  CB  ASN A  72      53.067  60.308 100.992  1.00  0.00           C
ATOM   1256  CG  ASN A  72      53.308  60.258 102.501  1.00  0.00           C
ATOM   1257  OD1 ASN A  72      54.398  60.528 103.011  1.00  0.00           O
ATOM   1258  ND2 ASN A  72      52.238  59.958 103.271  1.00  0.00           N
ATOM   1261  C   ASN A  72      55.507  59.748 100.312  1.00  0.00           C
ATOM   1262  O   ASN A  72      56.227  58.958 100.911  1.00  0.00           O
ATOM   1263  N   ASP A  73      56.018  60.848  99.711  1.00  0.00           N
ATOM   1265  CA  ASP A  73      57.448  61.148  99.781  1.00  0.00           C
ATOM   1267  CB  ASP A  73      57.818  62.288  98.782  1.00  0.00           C
ATOM   1270  CG  ASP A  73      59.278  62.717  98.721  1.00  0.00           C
ATOM   1271  OD1 ASP A  73      59.987  62.758  99.761  1.00  0.00           O
ATOM   1272  OD2 ASP A  73      59.668  63.138  97.602  1.00  0.00           O
ATOM   1273  C   ASP A  73      57.858  61.478 101.221  1.00  0.00           C
ATOM   1274  O   ASP A  73      57.198  62.328 101.811  1.00  0.00           O
ATOM   1275  N   PRO A  74      58.878  60.908 101.831  1.00  0.00           N
ATOM   1276  CD  PRO A  74      59.567  59.768 101.262  1.00  0.00           C
ATOM   1279  CA  PRO A  74      59.168  61.078 103.242  1.00  0.00           C
ATOM   1281  CB  PRO A  74      60.247  60.028 103.561  1.00  0.00           C
ATOM   1284  CG  PRO A  74      60.727  59.518 102.201  1.00  0.00           C
ATOM   1287  C   PRO A  74      59.658  62.458 103.541  1.00  0.00           C
ATOM   1288  O   PRO A  74      59.628  62.878 104.691  1.00  0.00           O
ATOM   1289  N   PHE A  75      60.158  63.168 102.532  1.00  0.00           N
ATOM   1291  CA  PHE A  75      60.628  64.518 102.751  1.00  0.00           C
ATOM   1293  CB  PHE A  75      61.867  64.818 101.881  1.00  0.00           C
ATOM   1296  CG  PHE A  75      62.958  63.848 102.221  1.00  0.00           C
ATOM   1297  CD1 PHE A  75      63.977  64.208 103.101  1.00  0.00           C
ATOM   1299  CE1 PHE A  75      65.058  63.348 103.331  1.00  0.00           C
ATOM   1301  CZ  PHE A  75      65.098  62.088 102.711  1.00  0.00           C
ATOM   1303  CD2 PHE A  75      63.007  62.588 101.611  1.00  0.00           C
ATOM   1305  CE2 PHE A  75      64.058  61.708 101.851  1.00  0.00           C
ATOM   1307  C   PHE A  75      59.558  65.478 102.371  1.00  0.00           C
ATOM   1308  O   PHE A  75      59.547  66.607 102.841  1.00  0.00           O
ATOM   1309  N   SER A  76      58.577  65.068 101.531  1.00  0.00           N
ATOM   1311  CA  SER A  76      57.498  65.988 101.231  1.00  0.00           C
ATOM   1313  CB  SER A  76      57.067  66.048  99.752  1.00  0.00           C
ATOM   1316  OG  SER A  76      58.168  66.278  98.891  1.00  0.00           O
ATOM   1318  C   SER A  76      56.227  65.698 102.001  1.00  0.00           C
ATOM   1319  O   SER A  76      55.288  66.478 101.922  1.00  0.00           O
ATOM   1320  N   SER A  77      56.137  64.578 102.731  1.00  0.00           N
ATOM   1322  CA  SER A  77      54.948  63.928 103.301  1.00  0.00           C
ATOM   1324  CB  SER A  77      54.477  64.497 104.681  1.00  0.00           C
ATOM   1327  OG  SER A  77      53.908  65.808 104.611  1.00  0.00           O
ATOM   1329  C   SER A  77      53.777  63.658 102.341  1.00  0.00           C
ATOM   1330  O   SER A  77      52.718  63.158 102.731  1.00  0.00           O
ATOM   1331  N   ARG A  78      53.958  63.938 101.031  1.00  0.00           N
ATOM   1333  CA  ARG A  78      52.867  64.078 100.071  1.00  0.00           C
ATOM   1335  CB  ARG A  78      52.467  65.548  99.851  1.00  0.00           C
ATOM   1338  CG  ARG A  78      53.558  66.398  99.211  1.00  0.00           C
ATOM   1341  CD  ARG A  78      53.257  67.888  99.331  1.00  0.00           C
ATOM   1344  NE  ARG A  78      52.098  68.118  98.421  1.00  0.00           N
ATOM   1346  CZ  ARG A  78      51.538  69.298  98.212  1.00  0.00           C
ATOM   1347  NH1 ARG A  78      51.908  70.378  98.852  1.00  0.00           N
ATOM   1350  NH2 ARG A  78      50.608  69.458  97.291  1.00  0.00           N
ATOM   1353  C   ARG A  78      53.158  63.418  98.721  1.00  0.00           C
ATOM   1354  O   ARG A  78      54.297  63.048  98.411  1.00  0.00           O
ATOM   1355  N   THR A  79      52.108  63.198  97.901  1.00  0.00           N
ATOM   1357  CA  THR A  79      52.238  62.408  96.671  1.00  0.00           C
ATOM   1359  CB  THR A  79      50.978  61.648  96.271  1.00  0.00           C
ATOM   1361  OG1 THR A  79      49.858  62.508  96.191  1.00  0.00           O
ATOM   1363  CG2 THR A  79      50.637  60.578  97.322  1.00  0.00           C
ATOM   1367  C   THR A  79      52.658  63.188  95.441  1.00  0.00           C
ATOM   1368  O   THR A  79      53.308  62.598  94.581  1.00  0.00           O
ATOM   1369  N   THR A  80      52.287  64.488  95.312  1.00  0.00           N
ATOM   1371  CA  THR A  80      52.487  65.258  94.072  1.00  0.00           C
ATOM   1373  CB  THR A  80      51.347  65.088  93.051  1.00  0.00           C
ATOM   1375  OG1 THR A  80      51.638  65.618  91.772  1.00  0.00           O
ATOM   1377  CG2 THR A  80      50.027  65.718  93.501  1.00  0.00           C
ATOM   1381  C   THR A  80      52.758  66.728  94.431  1.00  0.00           C
ATOM   1382  O   THR A  80      52.137  67.228  95.371  1.00  0.00           O
ATOM   1383  N   LEU A  81      53.727  67.378  93.721  1.00  0.00           N
ATOM   1385  CA  LEU A  81      54.127  68.818  93.731  1.00  0.00           C
ATOM   1387  CB  LEU A  81      54.098  69.578  95.091  1.00  0.00           C
ATOM   1390  CG  LEU A  81      55.278  69.368  96.072  1.00  0.00           C
ATOM   1392  CD1 LEU A  81      55.167  70.388  97.211  1.00  0.00           C
ATOM   1396  CD2 LEU A  81      55.338  67.928  96.571  1.00  0.00           C
ATOM   1400  C   LEU A  81      55.538  68.998  93.162  1.00  0.00           C
ATOM   1401  O   LEU A  81      56.367  68.107  93.382  1.00  0.00           O
ATOM   1402  N   PRO A  82      55.897  70.058  92.401  1.00  0.00           N
ATOM   1403  CD  PRO A  82      56.727  69.708  91.231  1.00  0.00           C
ATOM   1406  CA  PRO A  82      56.417  71.328  93.001  1.00  0.00           C
ATOM   1408  CB  PRO A  82      57.378  71.878  91.922  1.00  0.00           C
ATOM   1411  CG  PRO A  82      57.937  70.628  91.262  1.00  0.00           C
ATOM   1414  C   PRO A  82      55.418  72.448  93.261  1.00  0.00           C
ATOM   1415  O   PRO A  82      54.297  72.378  92.771  1.00  0.00           O
ATOM   1416  N   ASP A  83      55.827  73.518  93.981  1.00  0.00           N
ATOM   1418  CA  ASP A  83      55.158  74.817  94.142  1.00  0.00           C
ATOM   1420  CB  ASP A  83      53.637  74.828  94.551  1.00  0.00           C
ATOM   1423  CG  ASP A  83      52.877  76.148  94.282  1.00  0.00           C
ATOM   1424  OD1 ASP A  83      53.507  77.217  94.111  1.00  0.00           O
ATOM   1425  OD2 ASP A  83      51.617  76.107  94.301  1.00  0.00           O
ATOM   1426  C   ASP A  83      56.018  75.528  95.182  1.00  0.00           C
ATOM   1427  O   ASP A  83      57.088  75.048  95.551  1.00  0.00           O
ATOM   1428  N   SER A  84      55.547  76.678  95.651  1.00  0.00           N
ATOM   1430  CA  SER A  84      56.058  77.568  96.671  1.00  0.00           C
ATOM   1432  CB  SER A  84      54.957  78.628  96.931  1.00  0.00           C
ATOM   1435  OG  SER A  84      55.428  79.747  97.661  1.00  0.00           O
ATOM   1437  C   SER A  84      56.378  76.927  98.001  1.00  0.00           C
ATOM   1438  O   SER A  84      55.678  76.048  98.492  1.00  0.00           O
ATOM   1439  N   ALA A  85      57.457  77.408  98.651  1.00  0.00           N
ATOM   1441  CA  ALA A  85      57.898  76.908  99.921  1.00  0.00           C
ATOM   1443  CB  ALA A  85      59.117  76.018  99.742  1.00  0.00           C
ATOM   1447  C   ALA A  85      58.227  78.058 100.841  1.00  0.00           C
ATOM   1448  O   ALA A  85      58.797  79.078 100.451  1.00  0.00           O
ATOM   1449  N   HIS A  86      57.818  77.917 102.102  1.00  0.00           N
ATOM   1451  CA  HIS A  86      57.877  78.978 103.061  1.00  0.00           C
ATOM   1453  CB  HIS A  86      56.568  79.788 103.072  1.00  0.00           C
ATOM   1456  ND1 HIS A  86      56.718  82.067 102.091  1.00  0.00           N
ATOM   1457  CG  HIS A  86      56.448  80.717 101.912  1.00  0.00           C
ATOM   1458  CE1 HIS A  86      56.318  82.648 100.971  1.00  0.00           C
ATOM   1460  NE2 HIS A  86      55.808  81.748 100.102  1.00  0.00           N
ATOM   1462  CD2 HIS A  86      55.878  80.508 100.701  1.00  0.00           C
ATOM   1464  C   HIS A  86      58.128  78.408 104.422  1.00  0.00           C
ATOM   1465  O   HIS A  86      57.677  77.328 104.781  1.00  0.00           O
ATOM   1466  N   VAL A  87      58.908  79.128 105.231  1.00  0.00           N
ATOM   1468  CA  VAL A  87      59.547  78.567 106.391  1.00  0.00           C
ATOM   1470  CB  VAL A  87      61.007  78.317 106.061  1.00  0.00           C
ATOM   1472  CG1 VAL A  87      61.797  79.598 105.831  1.00  0.00           C
ATOM   1476  CG2 VAL A  87      61.648  77.457 107.141  1.00  0.00           C
ATOM   1480  C   VAL A  87      59.297  79.488 107.581  1.00  0.00           C
ATOM   1481  O   VAL A  87      59.138  80.708 107.462  1.00  0.00           O
ATOM   1482  N   ALA A  88      59.178  78.887 108.782  1.00  0.00           N
ATOM   1484  CA  ALA A  88      59.088  79.607 110.041  1.00  0.00           C
ATOM   1486  CB  ALA A  88      58.198  78.868 111.072  1.00  0.00           C
ATOM   1490  C   ALA A  88      60.447  79.898 110.631  1.00  0.00           C
ATOM   1491  O   ALA A  88      61.497  79.588 110.071  1.00  0.00           O
ATOM   1492  N   SER A  89      60.437  80.558 111.801  1.00  0.00           N
ATOM   1494  CA  SER A  89      61.638  80.808 112.561  1.00  0.00           C
ATOM   1496  CB  SER A  89      61.417  81.798 113.721  1.00  0.00           C
ATOM   1499  OG  SER A  89      62.658  82.298 114.221  1.00  0.00           O
ATOM   1501  C   SER A  89      62.198  79.518 113.111  1.00  0.00           C
ATOM   1502  O   SER A  89      61.438  78.698 113.621  1.00  0.00           O
ATOM   1503  N   ALA A  90      63.518  79.298 113.011  1.00  0.00           N
ATOM   1505  CA  ALA A  90      64.158  78.107 113.502  1.00  0.00           C
ATOM   1507  CB  ALA A  90      65.658  78.168 113.141  1.00  0.00           C
ATOM   1511  C   ALA A  90      63.997  77.857 115.001  1.00  0.00           C
ATOM   1512  O   ALA A  90      64.247  78.718 115.841  1.00  0.00           O
ATOM   1513  N   SER A  91      63.558  76.658 115.401  1.00  0.00           N
ATOM   1515  CA  SER A  91      63.638  76.198 116.781  1.00  0.00           C
ATOM   1517  CB  SER A  91      62.588  75.088 117.111  1.00  0.00           C
ATOM   1520  OG  SER A  91      61.308  75.348 116.551  1.00  0.00           O
ATOM   1522  C   SER A  91      65.047  75.658 116.951  1.00  0.00           C
ATOM   1523  O   SER A  91      65.678  75.217 115.992  1.00  0.00           O
ATOM   1524  N   THR A  92      65.668  75.677 118.151  1.00  0.00           N
ATOM   1526  CA  THR A  92      65.107  75.058 119.331  1.00  0.00           C
ATOM   1528  CB  THR A  92      65.538  73.607 119.531  1.00  0.00           C
ATOM   1530  OG1 THR A  92      66.948  73.478 119.412  1.00  0.00           O
ATOM   1532  CG2 THR A  92      64.867  72.717 118.471  1.00  0.00           C
ATOM   1536  C   THR A  92      65.507  75.778 120.572  1.00  0.00           C
ATOM   1537  O   THR A  92      66.388  76.628 120.611  1.00  0.00           O
ATOM   1538  N   ILE A  93      64.797  75.408 121.641  1.00  0.00           N
ATOM   1540  CA  ILE A  93      64.998  75.838 122.991  1.00  0.00           C
ATOM   1542  CB  ILE A  93      63.568  76.038 123.471  1.00  0.00           C
ATOM   1544  CG2 ILE A  93      62.937  77.107 122.571  1.00  0.00           C
ATOM   1548  CG1 ILE A  93      62.698  74.758 123.441  1.00  0.00           C
ATOM   1551  CD  ILE A  93      61.378  74.948 124.182  1.00  0.00           C
ATOM   1555  C   ILE A  93      65.848  74.768 123.681  1.00  0.00           C
ATOM   1556  O   ILE A  93      66.797  74.287 123.072  1.00  0.00           O
ATOM   1557  N   PRO A  94      65.577  74.258 124.871  1.00  0.00           N
ATOM   1558  CD  PRO A  94      65.187  75.108 126.002  1.00  0.00           C
ATOM   1561  CA  PRO A  94      66.208  73.018 125.341  1.00  0.00           C
ATOM   1563  CB  PRO A  94      65.757  72.967 126.801  1.00  0.00           C
ATOM   1566  CG  PRO A  94      65.808  74.427 127.191  1.00  0.00           C
ATOM   1569  C   PRO A  94      65.768  71.738 124.671  1.00  0.00           C
ATOM   1570  O   PRO A  94      65.928  70.677 125.271  1.00  0.00           O
ATOM   1571  N   ASN A  95      65.247  71.758 123.431  1.00  0.00           N
ATOM   1573  CA  ASN A  95      64.818  70.528 122.781  1.00  0.00           C
ATOM   1575  CB  ASN A  95      63.937  70.798 121.542  1.00  0.00           C
ATOM   1578  CG  ASN A  95      62.737  71.667 121.861  1.00  0.00           C
ATOM   1579  OD1 ASN A  95      62.338  71.878 123.011  1.00  0.00           O
ATOM   1580  ND2 ASN A  95      62.168  72.268 120.791  1.00  0.00           N
ATOM   1583  C   ASN A  95      65.998  69.688 122.341  1.00  0.00           C
ATOM   1584  O   ASN A  95      65.848  68.488 122.141  1.00  0.00           O
ATOM   1585  N   ARG A  96      67.208  70.308 122.231  1.00  0.00           N
ATOM   1587  CA  ARG A  96      68.527  69.698 122.111  1.00  0.00           C
ATOM   1589  CB  ARG A  96      68.598  68.188 121.682  1.00  0.00           C
ATOM   1592  CG  ARG A  96      68.077  67.898 120.251  1.00  0.00           C
ATOM   1595  CD  ARG A  96      67.547  66.478 119.962  1.00  0.00           C
ATOM   1598  NE  ARG A  96      68.717  65.588 119.681  1.00  0.00           N
ATOM   1600  CZ  ARG A  96      69.488  65.108 120.641  1.00  0.00           C
ATOM   1601  NH1 ARG A  96      69.088  65.038 121.891  1.00  0.00           N
ATOM   1604  NH2 ARG A  96      70.707  64.738 120.331  1.00  0.00           N
ATOM   1607  C   ARG A  96      69.378  70.528 121.161  1.00  0.00           C
ATOM   1608  O   ARG A  96      68.977  71.607 120.731  1.00  0.00           O
ATOM   1609  N   ASP A  97      70.558  70.018 120.791  1.00  0.00           N
ATOM   1611  CA  ASP A  97      71.477  70.548 119.801  1.00  0.00           C
ATOM   1613  CB  ASP A  97      72.808  69.717 119.811  1.00  0.00           C
ATOM   1616  CG  ASP A  97      72.658  68.217 119.621  1.00  0.00           C
ATOM   1617  OD1 ASP A  97      71.508  67.708 119.551  1.00  0.00           O
ATOM   1618  OD2 ASP A  97      73.698  67.508 119.501  1.00  0.00           O
ATOM   1619  C   ASP A  97      70.827  70.658 118.411  1.00  0.00           C
ATOM   1620  O   ASP A  97      71.147  71.537 117.611  1.00  0.00           O
ATOM   1621  N   ALA A  98      69.878  69.758 118.111  1.00  0.00           N
ATOM   1623  CA  ALA A  98      69.098  69.677 116.901  1.00  0.00           C
ATOM   1625  CB  ALA A  98      68.378  68.317 116.801  1.00  0.00           C
ATOM   1629  C   ALA A  98      68.098  70.808 116.751  1.00  0.00           C
ATOM   1630  O   ALA A  98      67.348  71.178 117.652  1.00  0.00           O
ATOM   1631  N   ARG A  99      68.058  71.387 115.551  1.00  0.00           N
ATOM   1633  CA  ARG A  99      67.198  72.488 115.191  1.00  0.00           C
ATOM   1635  CB  ARG A  99      67.948  73.478 114.272  1.00  0.00           C
ATOM   1638  CG  ARG A  99      69.128  74.188 114.931  1.00  0.00           C
ATOM   1641  CD  ARG A  99      68.768  75.417 115.771  1.00  0.00           C
ATOM   1644  NE  ARG A  99      70.058  75.898 116.371  1.00  0.00           N
ATOM   1646  CZ  ARG A  99      70.588  75.357 117.462  1.00  0.00           C
ATOM   1647  NH1 ARG A  99      69.967  74.427 118.151  1.00  0.00           N
ATOM   1650  NH2 ARG A  99      71.778  75.717 117.901  1.00  0.00           N
ATOM   1653  C   ARG A  99      66.007  71.948 114.441  1.00  0.00           C
ATOM   1654  O   ARG A  99      66.147  71.178 113.492  1.00  0.00           O
ATOM   1655  N   ASN A 100      64.797  72.378 114.831  1.00  0.00           N
ATOM   1657  CA  ASN A 100      63.577  72.058 114.132  1.00  0.00           C
ATOM   1659  CB  ASN A 100      62.457  71.658 115.131  1.00  0.00           C
ATOM   1662  CG  ASN A 100      61.067  71.728 114.501  1.00  0.00           C
ATOM   1663  OD1 ASN A 100      60.858  71.038 113.502  1.00  0.00           O
ATOM   1664  ND2 ASN A 100      60.177  72.628 114.991  1.00  0.00           N
ATOM   1667  C   ASN A 100      63.168  73.258 113.312  1.00  0.00           C
ATOM   1668  O   ASN A 100      63.067  74.368 113.821  1.00  0.00           O
ATOM   1669  N   ILE A 101      62.867  73.028 112.031  1.00  0.00           N
ATOM   1671  CA  ILE A 101      62.428  74.088 111.161  1.00  0.00           C
ATOM   1673  CB  ILE A 101      63.358  74.208 109.951  1.00  0.00           C
ATOM   1675  CG2 ILE A 101      62.908  75.428 109.141  1.00  0.00           C
ATOM   1679  CG1 ILE A 101      64.848  74.318 110.341  1.00  0.00           C
ATOM   1682  CD  ILE A 101      65.187  75.537 111.201  1.00  0.00           C
ATOM   1686  C   ILE A 101      61.007  73.808 110.691  1.00  0.00           C
ATOM   1687  O   ILE A 101      60.808  72.928 109.861  1.00  0.00           O
ATOM   1688  N   PRO A 102      59.967  74.528 111.151  1.00  0.00           N
ATOM   1689  CD  PRO A 102      59.977  75.388 112.331  1.00  0.00           C
ATOM   1692  CA  PRO A 102      58.647  74.458 110.541  1.00  0.00           C
ATOM   1694  CB  PRO A 102      57.737  75.308 111.431  1.00  0.00           C
ATOM   1697  CG  PRO A 102      58.507  75.498 112.751  1.00  0.00           C
ATOM   1700  C   PRO A 102      58.637  74.918 109.091  1.00  0.00           C
ATOM   1701  O   PRO A 102      58.898  76.088 108.821  1.00  0.00           O
ATOM   1702  N   LEU A 103      58.257  74.018 108.172  1.00  0.00           N
ATOM   1704  CA  LEU A 103      58.168  74.318 106.751  1.00  0.00           C
ATOM   1706  CB  LEU A 103      59.038  73.298 105.951  1.00  0.00           C
ATOM   1709  CG  LEU A 103      59.748  73.768 104.651  1.00  0.00           C
ATOM   1711  CD1 LEU A 103      58.838  74.178 103.492  1.00  0.00           C
ATOM   1715  CD2 LEU A 103      60.738  74.908 104.911  1.00  0.00           C
ATOM   1719  C   LEU A 103      56.687  74.258 106.391  1.00  0.00           C
ATOM   1720  O   LEU A 103      55.887  73.588 107.051  1.00  0.00           O
ATOM   1721  N   ARG A 104      56.277  74.948 105.321  1.00  0.00           N
ATOM   1723  CA  ARG A 104      54.998  74.778 104.681  1.00  0.00           C
ATOM   1725  CB  ARG A 104      53.888  75.728 105.231  1.00  0.00           C
ATOM   1728  CG  ARG A 104      54.127  77.247 105.041  1.00  0.00           C
ATOM   1731  CD  ARG A 104      54.957  77.958 106.132  1.00  0.00           C
ATOM   1734  NE  ARG A 104      54.078  78.348 107.281  1.00  0.00           N
ATOM   1736  CZ  ARG A 104      53.227  79.378 107.221  1.00  0.00           C
ATOM   1737  NH1 ARG A 104      53.227  80.298 106.282  1.00  0.00           N
ATOM   1740  NH2 ARG A 104      52.327  79.488 108.162  1.00  0.00           N
ATOM   1743  C   ARG A 104      55.208  74.968 103.181  1.00  0.00           C
ATOM   1744  O   ARG A 104      56.037  75.778 102.761  1.00  0.00           O
ATOM   1745  N   VAL A 105      54.488  74.198 102.351  1.00  0.00           N
ATOM   1747  CA  VAL A 105      54.528  74.278 100.891  1.00  0.00           C
ATOM   1749  CB  VAL A 105      54.977  73.028 100.121  1.00  0.00           C
ATOM   1751  CG1 VAL A 105      56.518  72.998 100.111  1.00  0.00           C
ATOM   1755  CG2 VAL A 105      54.257  71.787 100.681  1.00  0.00           C
ATOM   1759  C   VAL A 105      53.128  74.508 100.461  1.00  0.00           C
ATOM   1760  O   VAL A 105      52.228  74.348 101.271  1.00  0.00           O
ATOM   1761  N   ASP A 106      52.937  74.908  99.191  1.00  0.00           N
ATOM   1763  CA  ASP A 106      51.687  75.328  98.632  1.00  0.00           C
ATOM   1765  CB  ASP A 106      50.707  74.148  98.321  1.00  0.00           C
ATOM   1768  CG  ASP A 106      51.268  73.008  97.471  1.00  0.00           C
ATOM   1769  OD1 ASP A 106      52.508  72.758  97.451  1.00  0.00           O
ATOM   1770  OD2 ASP A 106      50.428  72.198  96.992  1.00  0.00           O
ATOM   1771  C   ASP A 106      51.027  76.408  99.501  1.00  0.00           C
ATOM   1772  O   ASP A 106      49.827  76.428  99.731  1.00  0.00           O
ATOM   1773  N   LEU A 107      51.808  77.398  99.971  1.00  0.00           N
ATOM   1775  CA  LEU A 107      51.308  78.508 100.801  1.00  0.00           C
ATOM   1777  CB  LEU A 107      52.487  79.368 101.321  1.00  0.00           C
ATOM   1780  CG  LEU A 107      52.098  80.578 102.201  1.00  0.00           C
ATOM   1782  CD1 LEU A 107      51.347  80.137 103.481  1.00  0.00           C
ATOM   1786  CD2 LEU A 107      53.308  81.448 102.541  1.00  0.00           C
ATOM   1790  C   LEU A 107      50.358  79.408 100.021  1.00  0.00           C
ATOM   1791  O   LEU A 107      49.598  80.208 100.541  1.00  0.00           O
ATOM   1792  N   LYS A 108      50.418  79.268  98.691  1.00  0.00           N
ATOM   1794  CA  LYS A 108      49.437  79.747  97.751  1.00  0.00           C
ATOM   1796  CB  LYS A 108      49.998  79.287  96.371  1.00  0.00           C
ATOM   1799  CG  LYS A 108      49.348  79.898  95.112  1.00  0.00           C
ATOM   1802  CD  LYS A 108      50.058  79.467  93.801  1.00  0.00           C
ATOM   1805  CE  LYS A 108      51.557  79.817  93.721  1.00  0.00           C
ATOM   1808  NZ  LYS A 108      52.168  79.318  92.471  1.00  0.00           N
ATOM   1812  C   LYS A 108      48.028  79.238  98.011  1.00  0.00           C
ATOM   1813  O   LYS A 108      47.108  80.018  98.261  1.00  0.00           O
ATOM   1814  N   GLN A 109      47.838  77.908  98.061  1.00  0.00           N
ATOM   1816  CA  GLN A 109      46.588  77.328  98.471  1.00  0.00           C
ATOM   1818  CB  GLN A 109      45.598  77.217  97.291  1.00  0.00           C
ATOM   1821  CG  GLN A 109      45.177  78.548  96.621  1.00  0.00           C
ATOM   1824  CD  GLN A 109      44.148  78.287  95.541  1.00  0.00           C
ATOM   1825  OE1 GLN A 109      43.667  77.158  95.361  1.00  0.00           O
ATOM   1826  NE2 GLN A 109      43.758  79.348  94.801  1.00  0.00           N
ATOM   1829  C   GLN A 109      46.858  75.908  98.941  1.00  0.00           C
ATOM   1830  O   GLN A 109      47.607  75.168  98.321  1.00  0.00           O
ATOM   1831  N   GLY A 110      46.188  75.438 100.012  1.00  0.00           N
ATOM   1833  CA  GLY A 110      46.268  74.027 100.371  1.00  0.00           C
ATOM   1836  C   GLY A 110      47.487  73.567 101.091  1.00  0.00           C
ATOM   1837  O   GLY A 110      47.867  72.418 100.861  1.00  0.00           O
ATOM   1838  N   ASP A 111      48.117  74.427 101.941  1.00  0.00           N
ATOM   1840  CA  ASP A 111      49.317  74.088 102.681  1.00  0.00           C
ATOM   1842  CB  ASP A 111      49.678  74.928 103.941  1.00  0.00           C
ATOM   1845  CG  ASP A 111      49.808  76.438 103.801  1.00  0.00           C
ATOM   1846  OD1 ASP A 111      48.948  77.058 103.131  1.00  0.00           O
ATOM   1847  OD2 ASP A 111      50.648  76.967 104.591  1.00  0.00           O
ATOM   1848  C   ASP A 111      49.398  72.668 103.212  1.00  0.00           C
ATOM   1849  O   ASP A 111      48.577  72.238 104.031  1.00  0.00           O
ATOM   1850  N   GLN A 112      50.507  71.988 102.861  1.00  0.00           N
ATOM   1852  CA  GLN A 112      51.018  70.878 103.632  1.00  0.00           C
ATOM   1854  CB  GLN A 112      51.617  69.778 102.721  1.00  0.00           C
ATOM   1857  CG  GLN A 112      50.598  69.217 101.711  1.00  0.00           C
ATOM   1860  CD  GLN A 112      49.358  68.668 102.401  1.00  0.00           C
ATOM   1861  OE1 GLN A 112      49.437  67.838 103.312  1.00  0.00           O
ATOM   1862  NE2 GLN A 112      48.158  69.088 101.971  1.00  0.00           N
ATOM   1865  C   GLN A 112      52.067  71.438 104.571  1.00  0.00           C
ATOM   1866  O   GLN A 112      53.007  72.118 104.161  1.00  0.00           O
ATOM   1867  N   GLY A 113      51.867  71.218 105.882  1.00  0.00           N
ATOM   1869  CA  GLY A 113      52.788  71.667 106.901  1.00  0.00           C
ATOM   1872  C   GLY A 113      53.737  70.578 107.252  1.00  0.00           C
ATOM   1873  O   GLY A 113      53.348  69.418 107.281  1.00  0.00           O
ATOM   1874  N   TRP A 114      54.957  70.997 107.631  1.00  0.00           N
ATOM   1876  CA  TRP A 114      55.978  70.158 108.231  1.00  0.00           C
ATOM   1878  CB  TRP A 114      57.238  69.898 107.392  1.00  0.00           C
ATOM   1881  CG  TRP A 114      56.977  69.098 106.171  1.00  0.00           C
ATOM   1882  CD1 TRP A 114      57.067  67.748 105.941  1.00  0.00           C
ATOM   1884  NE1 TRP A 114      56.998  67.527 104.581  1.00  0.00           N
ATOM   1886  CE2 TRP A 114      56.808  68.738 103.951  1.00  0.00           C
ATOM   1887  CD2 TRP A 114      56.748  69.728 104.941  1.00  0.00           C
ATOM   1888  CE3 TRP A 114      56.497  71.058 104.602  1.00  0.00           C
ATOM   1890  CZ3 TRP A 114      56.468  71.387 103.261  1.00  0.00           C
ATOM   1892  CZ2 TRP A 114      56.727  69.078 102.621  1.00  0.00           C
ATOM   1894  CH2 TRP A 114      56.638  70.417 102.281  1.00  0.00           C
ATOM   1896  C   TRP A 114      56.408  70.817 109.501  1.00  0.00           C
ATOM   1897  O   TRP A 114      57.547  71.238 109.671  1.00  0.00           O
ATOM   1898  N   GLN A 115      55.437  70.988 110.411  1.00  0.00           N
ATOM   1900  CA  GLN A 115      55.477  71.838 111.591  1.00  0.00           C
ATOM   1902  CB  GLN A 115      54.168  71.628 112.382  1.00  0.00           C
ATOM   1905  CG  GLN A 115      54.057  72.538 113.642  1.00  0.00           C
ATOM   1908  CD  GLN A 115      52.708  72.418 114.331  1.00  0.00           C
ATOM   1909  OE1 GLN A 115      52.527  72.618 115.531  1.00  0.00           O
ATOM   1910  NE2 GLN A 115      51.658  72.107 113.541  1.00  0.00           N
ATOM   1913  C   GLN A 115      56.627  71.638 112.561  1.00  0.00           C
ATOM   1914  O   GLN A 115      57.448  72.508 112.792  1.00  0.00           O
ATOM   1915  N   ASP A 116      56.708  70.458 113.172  1.00  0.00           N
ATOM   1917  CA  ASP A 116      57.818  70.118 114.021  1.00  0.00           C
ATOM   1919  CB  ASP A 116      57.417  70.058 115.522  1.00  0.00           C
ATOM   1922  CG  ASP A 116      58.558  69.768 116.481  1.00  0.00           C
ATOM   1923  OD1 ASP A 116      59.728  69.567 116.061  1.00  0.00           O
ATOM   1924  OD2 ASP A 116      58.288  69.668 117.711  1.00  0.00           O
ATOM   1925  C   ASP A 116      58.308  68.848 113.421  1.00  0.00           C
ATOM   1926  O   ASP A 116      58.137  67.768 113.992  1.00  0.00           O
ATOM   1927  N   GLU A 117      58.777  68.967 112.171  1.00  0.00           N
ATOM   1929  CA  GLU A 117      59.088  67.828 111.341  1.00  0.00           C
ATOM   1931  CB  GLU A 117      58.028  67.588 110.251  1.00  0.00           C
ATOM   1934  CG  GLU A 117      56.668  67.078 110.812  1.00  0.00           C
ATOM   1937  CD  GLU A 117      55.507  67.318 109.851  1.00  0.00           C
ATOM   1938  OE1 GLU A 117      55.528  66.838 108.701  1.00  0.00           O
ATOM   1939  OE2 GLU A 117      54.617  68.107 110.271  1.00  0.00           O
ATOM   1940  C   GLU A 117      60.477  67.928 110.761  1.00  0.00           C
ATOM   1941  O   GLU A 117      61.198  66.927 110.791  1.00  0.00           O
ATOM   1942  N   VAL A 118      60.957  69.088 110.251  1.00  0.00           N
ATOM   1944  CA  VAL A 118      62.287  69.118 109.641  1.00  0.00           C
ATOM   1946  CB  VAL A 118      62.477  70.268 108.661  1.00  0.00           C
ATOM   1948  CG1 VAL A 118      63.827  70.137 107.911  1.00  0.00           C
ATOM   1952  CG2 VAL A 118      61.308  70.277 107.661  1.00  0.00           C
ATOM   1956  C   VAL A 118      63.387  69.188 110.701  1.00  0.00           C
ATOM   1957  O   VAL A 118      63.698  70.248 111.231  1.00  0.00           O
ATOM   1958  N   LEU A 119      64.018  68.048 111.031  1.00  0.00           N
ATOM   1960  CA  LEU A 119      65.068  67.998 112.021  1.00  0.00           C
ATOM   1962  CB  LEU A 119      65.047  66.698 112.831  1.00  0.00           C
ATOM   1965  CG  LEU A 119      63.708  66.478 113.551  1.00  0.00           C
ATOM   1967  CD1 LEU A 119      63.748  65.188 114.371  1.00  0.00           C
ATOM   1971  CD2 LEU A 119      63.338  67.717 114.391  1.00  0.00           C
ATOM   1975  C   LEU A 119      66.427  68.107 111.402  1.00  0.00           C
ATOM   1976  O   LEU A 119      66.768  67.358 110.501  1.00  0.00           O
ATOM   1977  N   MET A 120      67.248  69.037 111.901  1.00  0.00           N
ATOM   1979  CA  MET A 120      68.638  69.107 111.542  1.00  0.00           C
ATOM   1981  CB  MET A 120      69.008  70.388 110.781  1.00  0.00           C
ATOM   1984  CG  MET A 120      68.358  70.467 109.401  1.00  0.00           C
ATOM   1987  SD  MET A 120      68.717  72.018 108.551  1.00  0.00           S
ATOM   1988  CE  MET A 120      67.038  72.357 107.991  1.00  0.00           C
ATOM   1992  C   MET A 120      69.497  69.008 112.751  1.00  0.00           C
ATOM   1993  O   MET A 120      69.297  69.698 113.751  1.00  0.00           O
ATOM   1994  N   ILE A 121      70.547  68.208 112.631  1.00  0.00           N
ATOM   1996  CA  ILE A 121      71.668  68.208 113.531  1.00  0.00           C
ATOM   1998  CB  ILE A 121      72.058  66.787 113.971  1.00  0.00           C
ATOM   2000  CG2 ILE A 121      70.788  66.088 114.551  1.00  0.00           C
ATOM   2004  CG1 ILE A 121      72.738  65.898 112.901  1.00  0.00           C
ATOM   2007  CD  ILE A 121      71.768  65.178 111.962  1.00  0.00           C
ATOM   2011  C   ILE A 121      72.778  68.948 112.821  1.00  0.00           C
ATOM   2012  O   ILE A 121      72.747  69.098 111.591  1.00  0.00           O
ATOM   2013  N   GLN A 122      73.797  69.458 113.541  1.00  0.00           N
ATOM   2015  CA  GLN A 122      74.998  69.938 112.882  1.00  0.00           C
ATOM   2017  CB  GLN A 122      75.528  71.318 113.331  1.00  0.00           C
ATOM   2020  CG  GLN A 122      76.027  71.438 114.791  1.00  0.00           C
ATOM   2023  CD  GLN A 122      77.537  71.277 114.991  1.00  0.00           C
ATOM   2024  OE1 GLN A 122      77.997  70.518 115.841  1.00  0.00           O
ATOM   2025  NE2 GLN A 122      78.338  72.048 114.211  1.00  0.00           N
ATOM   2028  C   GLN A 122      76.047  68.858 112.921  1.00  0.00           C
ATOM   2029  O   GLN A 122      76.558  68.427 113.961  1.00  0.00           O
ATOM   2030  N   GLU A 123      76.338  68.338 111.731  1.00  0.00           N
ATOM   2032  CA  GLU A 123      77.217  67.218 111.531  1.00  0.00           C
ATOM   2034  CB  GLU A 123      76.537  66.158 110.641  1.00  0.00           C
ATOM   2037  CG  GLU A 123      77.338  64.848 110.531  1.00  0.00           C
ATOM   2040  CD  GLU A 123      76.957  63.888 109.401  1.00  0.00           C
ATOM   2041  OE1 GLU A 123      75.977  64.107 108.651  1.00  0.00           O
ATOM   2042  OE2 GLU A 123      77.758  62.928 109.231  1.00  0.00           O
ATOM   2043  C   GLU A 123      78.477  67.777 110.901  1.00  0.00           C
ATOM   2044  O   GLU A 123      78.547  68.148 109.721  1.00  0.00           O
ATOM   2045  N   GLY A 124      79.547  67.878 111.711  1.00  0.00           N
ATOM   2047  CA  GLY A 124      80.768  68.558 111.321  1.00  0.00           C
ATOM   2050  C   GLY A 124      80.618  70.048 111.311  1.00  0.00           C
ATOM   2051  O   GLY A 124      80.457  70.658 112.361  1.00  0.00           O
ATOM   2052  N   GLN A 125      80.698  70.677 110.131  1.00  0.00           N
ATOM   2054  CA  GLN A 125      80.597  72.107 110.021  1.00  0.00           C
ATOM   2056  CB  GLN A 125      81.538  72.637 108.902  1.00  0.00           C
ATOM   2059  CG  GLN A 125      83.058  72.548 109.211  1.00  0.00           C
ATOM   2062  CD  GLN A 125      83.647  73.858 109.752  1.00  0.00           C
ATOM   2063  OE1 GLN A 125      84.018  74.018 110.911  1.00  0.00           O
ATOM   2064  NE2 GLN A 125      83.728  74.868 108.852  1.00  0.00           N
ATOM   2067  C   GLN A 125      79.178  72.527 109.701  1.00  0.00           C
ATOM   2068  O   GLN A 125      78.838  73.698 109.801  1.00  0.00           O
ATOM   2069  N   CYS A 126      78.288  71.598 109.281  1.00  0.00           N
ATOM   2071  CA  CYS A 126      77.168  71.938 108.421  1.00  0.00           C
ATOM   2073  CB  CYS A 126      77.348  71.368 106.981  1.00  0.00           C
ATOM   2076  SG  CYS A 126      79.047  71.568 106.371  1.00  0.00           S
ATOM   2078  C   CYS A 126      75.918  71.338 108.992  1.00  0.00           C
ATOM   2079  O   CYS A 126      75.988  70.417 109.801  1.00  0.00           O
ATOM   2080  N   TRP A 127      74.748  71.848 108.591  1.00  0.00           N
ATOM   2082  CA  TRP A 127      73.467  71.308 109.031  1.00  0.00           C
ATOM   2084  CB  TRP A 127      72.388  72.387 109.251  1.00  0.00           C
ATOM   2087  CG  TRP A 127      72.698  73.348 110.351  1.00  0.00           C
ATOM   2088  CD1 TRP A 127      73.428  74.497 110.201  1.00  0.00           C
ATOM   2090  NE1 TRP A 127      73.687  75.048 111.422  1.00  0.00           N
ATOM   2092  CE2 TRP A 127      73.077  74.318 112.392  1.00  0.00           C
ATOM   2093  CD2 TRP A 127      72.437  73.228 111.772  1.00  0.00           C
ATOM   2094  CE3 TRP A 127      71.768  72.288 112.561  1.00  0.00           C
ATOM   2096  CZ3 TRP A 127      71.768  72.457 113.941  1.00  0.00           C
ATOM   2098  CZ2 TRP A 127      73.067  74.488 113.762  1.00  0.00           C
ATOM   2100  CH2 TRP A 127      72.408  73.538 114.541  1.00  0.00           C
ATOM   2102  C   TRP A 127      72.977  70.298 108.011  1.00  0.00           C
ATOM   2103  O   TRP A 127      72.898  70.598 106.822  1.00  0.00           O
ATOM   2104  N   VAL A 128      72.677  69.098 108.492  1.00  0.00           N
ATOM   2106  CA  VAL A 128      72.198  67.978 107.711  1.00  0.00           C
ATOM   2108  CB  VAL A 128      73.117  66.758 107.761  1.00  0.00           C
ATOM   2110  CG1 VAL A 128      74.387  66.978 106.931  1.00  0.00           C
ATOM   2114  CG2 VAL A 128      73.498  66.418 109.211  1.00  0.00           C
ATOM   2118  C   VAL A 128      70.848  67.628 108.281  1.00  0.00           C
ATOM   2119  O   VAL A 128      70.668  67.658 109.501  1.00  0.00           O
ATOM   2120  N   ILE A 129      69.858  67.288 107.431  1.00  0.00           N
ATOM   2122  CA  ILE A 129      68.588  66.728 107.871  1.00  0.00           C
ATOM   2124  CB  ILE A 129      67.558  66.588 106.731  1.00  0.00           C
ATOM   2126  CG2 ILE A 129      66.138  66.288 107.271  1.00  0.00           C
ATOM   2130  CG1 ILE A 129      67.507  67.768 105.712  1.00  0.00           C
ATOM   2133  CD  ILE A 129      67.068  69.107 106.271  1.00  0.00           C
ATOM   2137  C   ILE A 129      68.818  65.378 108.601  1.00  0.00           C
ATOM   2138  O   ILE A 129      69.647  64.567 108.181  1.00  0.00           O
ATOM   2139  N   ASP A 130      68.128  65.118 109.731  1.00  0.00           N
ATOM   2141  CA  ASP A 130      68.227  63.868 110.461  1.00  0.00           C
ATOM   2143  CB  ASP A 130      68.297  64.118 111.992  1.00  0.00           C
ATOM   2146  CG  ASP A 130      68.857  62.938 112.771  1.00  0.00           C
ATOM   2147  OD1 ASP A 130      69.687  62.148 112.252  1.00  0.00           O
ATOM   2148  OD2 ASP A 130      68.598  62.898 114.001  1.00  0.00           O
ATOM   2149  C   ASP A 130      66.997  63.028 110.181  1.00  0.00           C
ATOM   2150  O   ASP A 130      67.088  61.828 110.001  1.00  0.00           O
ATOM   2151  N   ASP A 131      65.818  63.678 110.131  1.00  0.00           N
ATOM   2153  CA  ASP A 131      64.568  62.998 109.831  1.00  0.00           C
ATOM   2155  CB  ASP A 131      64.128  62.148 111.061  1.00  0.00           C
ATOM   2158  CG  ASP A 131      62.918  61.268 110.812  1.00  0.00           C
ATOM   2159  OD1 ASP A 131      62.838  60.598 109.752  1.00  0.00           O
ATOM   2160  OD2 ASP A 131      62.108  61.178 111.781  1.00  0.00           O
ATOM   2161  C   ASP A 131      63.518  64.048 109.451  1.00  0.00           C
ATOM   2162  O   ASP A 131      63.658  65.238 109.761  1.00  0.00           O
ATOM   2163  N   VAL A 132      62.428  63.598 108.801  1.00  0.00           N
ATOM   2165  CA  VAL A 132      61.207  64.378 108.611  1.00  0.00           C
ATOM   2167  CB  VAL A 132      61.027  64.888 107.181  1.00  0.00           C
ATOM   2169  CG1 VAL A 132      59.698  65.648 107.001  1.00  0.00           C
ATOM   2173  CG2 VAL A 132      62.198  65.828 106.801  1.00  0.00           C
ATOM   2177  C   VAL A 132      60.047  63.498 109.062  1.00  0.00           C
ATOM   2178  O   VAL A 132      59.977  62.348 108.642  1.00  0.00           O
ATOM   2179  N   ARG A 133      59.148  63.978 109.962  1.00  0.00           N
ATOM   2181  CA  ARG A 133      58.117  63.118 110.572  1.00  0.00           C
ATOM   2183  CB  ARG A 133      58.248  62.978 112.111  1.00  0.00           C
ATOM   2186  CG  ARG A 133      58.158  64.268 112.941  1.00  0.00           C
ATOM   2189  CD  ARG A 133      58.278  63.998 114.441  1.00  0.00           C
ATOM   2192  NE  ARG A 133      58.058  65.298 115.141  1.00  0.00           N
ATOM   2194  CZ  ARG A 133      58.038  65.478 116.451  1.00  0.00           C
ATOM   2195  NH1 ARG A 133      57.968  64.438 117.242  1.00  0.00           N
ATOM   2198  NH2 ARG A 133      58.108  66.708 116.931  1.00  0.00           N
ATOM   2201  C   ARG A 133      56.658  63.438 110.131  1.00  0.00           C
ATOM   2202  OT1 ARG A 133      56.388  63.288 108.911  1.00  0.00           O
ATOM   2203  OT2 ARG A 133      55.778  63.698 111.011  1.00  0.00           O
ATOM   2204  NH3 POPEB 134      35.498  20.078  88.541  1.00  0.00           N
ATOM   2208  C12 POPEB 134      36.248  20.928  87.551  1.00  0.00           C
ATOM   2211  C11 POPEB 134      37.768  20.798  87.731  1.00  0.00           C
ATOM   2214  P   POPEB 134      38.537  22.298  89.751  1.00  0.00           P
ATOM   2215  O13 POPEB 134      37.378  23.218  89.831  1.00  0.00           O
ATOM   2216  O14 POPEB 134      39.248  22.008  91.011  1.00  0.00           O
ATOM   2217  O11 POPEB 134      39.538  22.888  88.701  1.00  0.00           O
ATOM   2218  O12 POPEB 134      38.117  20.928  89.101  1.00  0.00           O
ATOM   2219  C1  POPEB 134      40.797  23.458  89.072  1.00  0.00           C
ATOM   2222  C2  POPEB 134      41.968  22.548  88.641  1.00  0.00           C
ATOM   2224  O21 POPEB 134      42.828  23.268  87.731  1.00  0.00           O
ATOM   2225  C21 POPEB 134      44.098  22.928  87.841  1.00  0.00           C
ATOM   2226  O22 POPEB 134      44.577  22.228  88.711  1.00  0.00           O
ATOM   2227  C22 POPEB 134      44.897  23.428  86.642  1.00  0.00           C
ATOM   2230  C3  POPEB 134      41.468  21.268  87.921  1.00  0.00           C
ATOM   2233  O31 POPEB 134      42.568  20.498  87.391  1.00  0.00           O
ATOM   2234  C31 POPEB 134      42.248  19.248  87.121  1.00  0.00           C
ATOM   2235  O32 POPEB 134      41.137  18.758  87.271  1.00  0.00           O
ATOM   2236  C32 POPEB 134      43.448  18.488  86.591  1.00  0.00           C
ATOM   2239  C23 POPEB 134      46.227  22.648  86.562  1.00  0.00           C
ATOM   2242  C24 POPEB 134      47.178  23.168  85.491  1.00  0.00           C
ATOM   2245  C25 POPEB 134      46.968  22.538  84.111  1.00  0.00           C
ATOM   2248  C26 POPEB 134      48.007  23.008  83.091  1.00  0.00           C
ATOM   2251  C27 POPEB 134      48.408  21.898  82.121  1.00  0.00           C
ATOM   2254  C28 POPEB 134      49.408  22.338  81.041  1.00  0.00           C
ATOM   2257  C29 POPEB 134      49.887  21.128  80.281  1.00  0.00           C
ATOM   2259 0C21 POPEB 134      50.008  20.998  78.951  1.00  0.00           C
ATOM   2261 1C21 POPEB 134      49.757  22.088  77.931  1.00  0.00           C
ATOM   2264 2C21 POPEB 134      48.288  22.328  77.562  1.00  0.00           C
ATOM   2267 3C21 POPEB 134      47.607  21.198  76.791  1.00  0.00           C
ATOM   2270 4C21 POPEB 134      46.237  21.658  76.261  1.00  0.00           C
ATOM   2273 5C21 POPEB 134      45.348  20.538  75.721  1.00  0.00           C
ATOM   2276 6C21 POPEB 134      45.817  20.038  74.351  1.00  0.00           C
ATOM   2279 7C21 POPEB 134      44.827  19.088  73.681  1.00  0.00           C
ATOM   2282 8C21 POPEB 134      45.268  18.598  72.301  1.00  0.00           C
ATOM   2286  C33 POPEB 134      43.018  17.178  85.901  1.00  0.00           C
ATOM   2289  C34 POPEB 134      44.168  16.568  85.091  1.00  0.00           C
ATOM   2292  C35 POPEB 134      43.867  15.138  84.641  1.00  0.00           C
ATOM   2295  C36 POPEB 134      45.068  14.518  83.911  1.00  0.00           C
ATOM   2298  C37 POPEB 134      44.887  13.018  83.632  1.00  0.00           C
ATOM   2301  C38 POPEB 134      44.567  12.698  82.171  1.00  0.00           C
ATOM   2304  C39 POPEB 134      45.797  12.818  81.251  1.00  0.00           C
ATOM   2307 0C31 POPEB 134      45.458  12.518  79.782  1.00  0.00           C
ATOM   2310 1C31 POPEB 134      46.627  12.818  78.831  1.00  0.00           C
ATOM   2313 2C31 POPEB 134      46.217  12.728  77.352  1.00  0.00           C
ATOM   2316 3C31 POPEB 134      47.268  13.298  76.391  1.00  0.00           C
ATOM   2319 4C31 POPEB 134      47.378  14.838  76.441  1.00  0.00           C
ATOM   2322 5C31 POPEB 134      48.448  15.378  75.491  1.00  0.00           C
ATOM   2325 6C31 POPEB 134      48.467  16.908  75.382  1.00  0.00           C
ATOM   2329  NH3 POPEC 135      50.198   6.018  51.261  1.00  0.00           N
ATOM   2333  C12 POPEC 135      49.197   6.898  51.961  1.00  0.00           C
ATOM   2336  C11 POPEC 135      49.008   8.258  51.271  1.00  0.00           C
ATOM   2339  P   POPEC 135      47.358  10.268  51.341  1.00  0.00           P
ATOM   2340  O13 POPEC 135      48.308  11.388  51.251  1.00  0.00           O
ATOM   2341  O14 POPEC 135      46.608   9.888  50.121  1.00  0.00           O
ATOM   2342  O11 POPEC 135      46.237  10.628  52.381  1.00  0.00           O
ATOM   2343  O12 POPEC 135      47.998   8.978  51.971  1.00  0.00           O
ATOM   2344  C1  POPEC 135      46.427  10.488  53.791  1.00  0.00           C
ATOM   2347  C2  POPEC 135      45.908  11.798  54.441  1.00  0.00           C
ATOM   2349  O21 POPEC 135      46.308  11.938  55.801  1.00  0.00           O
ATOM   2350  C21 POPEC 135      45.928  11.068  56.711  1.00  0.00           C
ATOM   2351  O22 POPEC 135      45.047  10.228  56.591  1.00  0.00           O
ATOM   2352  C22 POPEC 135      46.838  11.298  57.911  1.00  0.00           C
ATOM   2355  C3  POPEC 135      44.387  11.998  54.161  1.00  0.00           C
ATOM   2358  O31 POPEC 135      44.028  13.388  54.201  1.00  0.00           O
ATOM   2359  C31 POPEC 135      43.558  13.998  55.292  1.00  0.00           C
ATOM   2360  O32 POPEC 135      43.527  15.218  55.411  1.00  0.00           O
ATOM   2361  C32 POPEC 135      42.968  13.058  56.341  1.00  0.00           C
ATOM   2364  C23 POPEC 135      46.627  10.378  59.132  1.00  0.00           C
ATOM   2367  C24 POPEC 135      47.797  10.588  60.111  1.00  0.00           C
ATOM   2370  C25 POPEC 135      47.438  10.308  61.571  1.00  0.00           C
ATOM   2373  C26 POPEC 135      48.567  10.728  62.511  1.00  0.00           C
ATOM   2376  C27 POPEC 135      48.128  10.748  63.971  1.00  0.00           C
ATOM   2379  C28 POPEC 135      49.257  11.138  64.951  1.00  0.00           C
ATOM   2382  C29 POPEC 135      50.398  10.158  64.882  1.00  0.00           C
ATOM   2384 0C21 POPEC 135      51.687  10.418  65.151  1.00  0.00           C
ATOM   2386 1C21 POPEC 135      52.248  11.728  65.641  1.00  0.00           C
ATOM   2389 2C21 POPEC 135      51.778  12.068  67.071  1.00  0.00           C
ATOM   2392 3C21 POPEC 135      52.198  11.028  68.121  1.00  0.00           C
ATOM   2395 4C21 POPEC 135      51.237  10.998  69.322  1.00  0.00           C
ATOM   2398 5C21 POPEC 135      51.627   9.928  70.331  1.00  0.00           C
ATOM   2401 6C21 POPEC 135      50.567   9.718  71.411  1.00  0.00           C
ATOM   2404 7C21 POPEC 135      51.088   8.878  72.571  1.00  0.00           C
ATOM   2407 8C21 POPEC 135      49.987   8.558  73.581  1.00  0.00           C
ATOM   2411  C33 POPEC 135      41.898  13.718  57.251  1.00  0.00           C
ATOM   2414  C34 POPEC 135      41.417  12.738  58.331  1.00  0.00           C
ATOM   2417  C35 POPEC 135      42.368  12.738  59.531  1.00  0.00           C
ATOM   2420  C36 POPEC 135      42.467  11.378  60.221  1.00  0.00           C
ATOM   2423  C37 POPEC 135      43.478  11.428  61.381  1.00  0.00           C
ATOM   2426  C38 POPEC 135      43.588  10.098  62.121  1.00  0.00           C
ATOM   2429  C39 POPEC 135      42.457   9.878  63.141  1.00  0.00           C
ATOM   2432 0C31 POPEC 135      42.588  10.828  64.341  1.00  0.00           C
ATOM   2435 1C31 POPEC 135      41.627  10.478  65.481  1.00  0.00           C
ATOM   2438 2C31 POPEC 135      41.788  11.438  66.661  1.00  0.00           C
ATOM   2441 3C31 POPEC 135      41.027  10.988  67.911  1.00  0.00           C
ATOM   2444 4C31 POPEC 135      41.297  11.928  69.101  1.00  0.00           C
ATOM   2447 5C31 POPEC 135      40.727  11.438  70.431  1.00  0.00           C
ATOM   2450 6C31 POPEC 135      41.027  12.368  71.621  1.00  0.00           C
ATOM   2454  NH3 POPED 136      76.058 111.268  54.141  1.00  0.00           N
ATOM   2458  C12 POPED 136      75.208 112.388  53.651  1.00  0.00           C
ATOM   2461  C11 POPED 136      75.488 113.698  54.401  1.00  0.00           C
ATOM   2464  P   POPED 136      74.477 116.087  54.461  1.00  0.00           P
ATOM   2465  O13 POPED 136      75.238 116.688  53.341  1.00  0.00           O
ATOM   2466  O14 POPED 136      73.107 116.578  54.751  1.00  0.00           O
ATOM   2467  O11 POPED 136      75.367 116.117  55.751  1.00  0.00           O
ATOM   2468  O12 POPED 136      74.357 114.548  54.211  1.00  0.00           O
ATOM   2469  C1  POPED 136      75.367 117.217  56.671  1.00  0.00           C
ATOM   2472  C2  POPED 136      76.677 117.108  57.491  1.00  0.00           C
ATOM   2474  O21 POPED 136      76.757 118.038  58.581  1.00  0.00           O
ATOM   2475  C21 POPED 136      76.108 117.668  59.671  1.00  0.00           C
ATOM   2476  O22 POPED 136      75.227 116.838  59.751  1.00  0.00           O
ATOM   2477  C22 POPED 136      76.698 118.398  60.881  1.00  0.00           C
ATOM   2480  C3  POPED 136      77.918 117.288  56.581  1.00  0.00           C
ATOM   2483  O31 POPED 136      79.087 116.768  57.251  1.00  0.00           O
ATOM   2484  C31 POPED 136      79.858 117.647  57.841  1.00  0.00           C
ATOM   2485  O32 POPED 136      79.777 118.867  57.751  1.00  0.00           O
ATOM   2486  C32 POPED 136      80.818 116.868  58.741  1.00  0.00           C
ATOM   2489  C23 POPED 136      76.738 117.488  62.131  1.00  0.00           C
ATOM   2492  C24 POPED 136      77.477 118.148  63.301  1.00  0.00           C
ATOM   2495  C25 POPED 136      78.128 117.158  64.281  1.00  0.00           C
ATOM   2498  C26 POPED 136      77.327 116.898  65.572  1.00  0.00           C
ATOM   2501  C27 POPED 136      76.047 116.068  65.382  1.00  0.00           C
ATOM   2504  C28 POPED 136      75.268 115.828  66.691  1.00  0.00           C
ATOM   2507  C29 POPED 136      76.027 115.058  67.742  1.00  0.00           C
ATOM   2509 0C21 POPED 136      75.497 114.608  68.901  1.00  0.00           C
ATOM   2511 1C21 POPED 136      74.058 114.758  69.301  1.00  0.00           C
ATOM   2514 2C21 POPED 136      73.738 116.017  70.141  1.00  0.00           C
ATOM   2517 3C21 POPED 136      72.227 116.297  70.141  1.00  0.00           C
ATOM   2520 4C21 POPED 136      71.768 117.407  71.102  1.00  0.00           C
ATOM   2523 5C21 POPED 136      71.827 118.818  70.501  1.00  0.00           C
ATOM   2526 6C21 POPED 136      70.818 119.767  71.172  1.00  0.00           C
ATOM   2529 7C21 POPED 136      70.637 121.098  70.441  1.00  0.00           C
ATOM   2532 8C21 POPED 136      69.528 121.968  71.041  1.00  0.00           C
ATOM   2536  C33 POPED 136      81.678 117.708  59.701  1.00  0.00           C
ATOM   2539  C34 POPED 136      82.218 116.838  60.861  1.00  0.00           C
ATOM   2542  C35 POPED 136      81.827 117.357  62.251  1.00  0.00           C
ATOM   2545  C36 POPED 136      83.038 117.917  63.021  1.00  0.00           C
ATOM   2548  C37 POPED 136      82.647 118.428  64.401  1.00  0.00           C
ATOM   2551  C38 POPED 136      83.857 118.937  65.201  1.00  0.00           C
ATOM   2554  C39 POPED 136      83.427 119.627  66.492  1.00  0.00           C
ATOM   2557 0C31 POPED 136      84.628 120.078  67.331  1.00  0.00           C
ATOM   2560 1C31 POPED 136      84.187 120.788  68.632  1.00  0.00           C
ATOM   2563 2C31 POPED 136      85.128 120.497  69.801  1.00  0.00           C
ATOM   2566 3C31 POPED 136      84.958 119.078  70.382  1.00  0.00           C
ATOM   2569 4C31 POPED 136      86.077 118.727  71.371  1.00  0.00           C
ATOM   2572 5C31 POPED 136      85.857 117.378  72.071  1.00  0.00           C
ATOM   2575 6C31 POPED 136      86.967 117.068  73.081  1.00  0.00           C
ATOM   2579  NH3 POPEE 137      60.458  93.678  48.731  1.00  0.00           N
ATOM   2583  C12 POPEE 137      60.507  93.298  50.191  1.00  0.00           C
ATOM   2586  C11 POPEE 137      61.118  91.898  50.411  1.00  0.00           C
ATOM   2589  P   POPEE 137      61.608  90.187  52.311  1.00  0.00           P
ATOM   2590  O13 POPEE 137      61.638  89.058  51.341  1.00  0.00           O
ATOM   2591  O14 POPEE 137      62.928  90.648  52.801  1.00  0.00           O
ATOM   2592  O11 POPEE 137      60.788  89.727  53.581  1.00  0.00           O
ATOM   2593  O12 POPEE 137      60.808  91.427  51.731  1.00  0.00           O
ATOM   2594  C1  POPEE 137      60.678  90.457  54.801  1.00  0.00           C
ATOM   2597  C2  POPEE 137      61.108  89.548  55.991  1.00  0.00           C
ATOM   2599  O21 POPEE 137      60.998  90.158  57.291  1.00  0.00           O
ATOM   2600  C21 POPEE 137      59.787  90.298  57.791  1.00  0.00           C
ATOM   2601  O22 POPEE 137      58.748  90.348  57.161  1.00  0.00           O
ATOM   2602  C22 POPEE 137      59.908  90.277  59.321  1.00  0.00           C
ATOM   2605  C3  POPEE 137      62.578  89.107  55.801  1.00  0.00           C
ATOM   2608  O31 POPEE 137      63.058  88.298  56.911  1.00  0.00           O
ATOM   2609  C31 POPEE 137      64.387  88.118  56.801  1.00  0.00           C
ATOM   2610  O32 POPEE 137      65.058  88.508  55.861  1.00  0.00           O
ATOM   2611  C32 POPEE 137      64.928  87.367  58.021  1.00  0.00           C
ATOM   2614  C23 POPEE 137      58.717  90.888  60.091  1.00  0.00           C
ATOM   2617  C24 POPEE 137      57.928  89.857  60.921  1.00  0.00           C
ATOM   2620  C25 POPEE 137      56.948  90.567  61.861  1.00  0.00           C
ATOM   2623  C26 POPEE 137      55.878  89.678  62.511  1.00  0.00           C
ATOM   2626  C27 POPEE 137      56.378  88.838  63.691  1.00  0.00           C
ATOM   2629  C28 POPEE 137      55.227  88.488  64.661  1.00  0.00           C
ATOM   2632  C29 POPEE 137      55.588  87.348  65.581  1.00  0.00           C
ATOM   2634 0C21 POPEE 137      54.998  86.148  65.641  1.00  0.00           C
ATOM   2636 1C21 POPEE 137      53.818  85.667  64.821  1.00  0.00           C
ATOM   2639 2C21 POPEE 137      54.117  84.368  64.062  1.00  0.00           C
ATOM   2642 3C21 POPEE 137      55.138  84.538  62.931  1.00  0.00           C
ATOM   2645 4C21 POPEE 137      54.827  83.657  61.721  1.00  0.00           C
ATOM   2648 5C21 POPEE 137      54.717  82.158  62.011  1.00  0.00           C
ATOM   2651 6C21 POPEE 137      56.077  81.467  62.121  1.00  0.00           C
ATOM   2654 7C21 POPEE 137      55.948  79.948  62.241  1.00  0.00           C
ATOM   2657 8C21 POPEE 137      57.248  79.217  61.911  1.00  0.00           C
ATOM   2661  C33 POPEE 137      64.348  87.887  59.371  1.00  0.00           C
ATOM   2664  C34 POPEE 137      65.158  87.398  60.591  1.00  0.00           C
ATOM   2667  C35 POPEE 137      64.408  87.547  61.921  1.00  0.00           C
ATOM   2670  C36 POPEE 137      63.348  86.458  62.121  1.00  0.00           C
ATOM   2673  C37 POPEE 137      62.527  86.567  63.421  1.00  0.00           C
ATOM   2676  C38 POPEE 137      63.348  86.478  64.711  1.00  0.00           C
ATOM   2679  C39 POPEE 137      62.477  86.418  65.981  1.00  0.00           C
ATOM   2682 0C31 POPEE 137      61.487  87.588  66.102  1.00  0.00           C
ATOM   2685 1C31 POPEE 137      60.748  87.647  67.451  1.00  0.00           C
ATOM   2688 2C31 POPEE 137      59.917  88.927  67.581  1.00  0.00           C
ATOM   2691 3C31 POPEE 137      59.208  89.088  68.941  1.00  0.00           C
ATOM   2694 4C31 POPEE 137      58.088  88.078  69.181  1.00  0.00           C
ATOM   2697 5C31 POPEE 137      57.128  88.498  70.301  1.00  0.00           C
ATOM   2700 6C31 POPEE 137      55.908  87.588  70.461  1.00  0.00           C
ATOM   2704  NH3 POPEF 138      61.427  28.028  50.201  1.00  0.00           N
ATOM   2708  C12 POPEF 138      60.097  28.508  50.691  1.00  0.00           C
ATOM   2711  C11 POPEF 138      59.047  28.448  49.561  1.00  0.00           C
ATOM   2714  P   POPEF 138      57.747  26.198  49.811  1.00  0.00           P
ATOM   2715  O13 POPEF 138      56.487  26.948  49.891  1.00  0.00           O
ATOM   2716  O14 POPEF 138      57.648  24.828  49.261  1.00  0.00           O
ATOM   2717  O11 POPEF 138      58.278  26.068  51.291  1.00  0.00           O
ATOM   2718  O12 POPEF 138      58.847  27.098  49.081  1.00  0.00           O
ATOM   2719  C1  POPEF 138      57.378  25.848  52.381  1.00  0.00           C
ATOM   2722  C2  POPEF 138      57.187  27.108  53.281  1.00  0.00           C
ATOM   2724  O21 POPEF 138      57.368  26.718  54.671  1.00  0.00           O
ATOM   2725  C21 POPEF 138      58.647  26.688  55.032  1.00  0.00           C
ATOM   2726  O22 POPEF 138      59.588  26.938  54.311  1.00  0.00           O
ATOM   2727  C22 POPEF 138      58.758  26.328  56.501  1.00  0.00           C
ATOM   2730  C3  POPEF 138      55.788  27.748  53.121  1.00  0.00           C
ATOM   2733  O31 POPEF 138      55.608  28.798  54.101  1.00  0.00           O
ATOM   2734  C31 POPEF 138      56.088  29.988  53.741  1.00  0.00           C
ATOM   2735  O32 POPEF 138      56.367  30.308  52.602  1.00  0.00           O
ATOM   2736  C32 POPEF 138      56.357  30.798  55.011  1.00  0.00           C
ATOM   2739  C23 POPEF 138      59.658  27.358  57.221  1.00  0.00           C
ATOM   2742  C24 POPEF 138      59.957  26.998  58.681  1.00  0.00           C
ATOM   2745  C25 POPEF 138      60.797  25.728  58.781  1.00  0.00           C
ATOM   2748  C26 POPEF 138      61.357  25.488  60.191  1.00  0.00           C
ATOM   2751  C27 POPEF 138      60.547  24.418  60.911  1.00  0.00           C
ATOM   2754  C28 POPEF 138      61.128  24.038  62.281  1.00  0.00           C
ATOM   2757  C29 POPEF 138      60.377  22.888  62.891  1.00  0.00           C
ATOM   2759 0C21 POPEF 138      60.388  22.538  64.191  1.00  0.00           C
ATOM   2761 1C21 POPEF 138      61.178  23.228  65.271  1.00  0.00           C
ATOM   2764 2C21 POPEF 138      62.147  22.268  65.981  1.00  0.00           C
ATOM   2767 3C21 POPEF 138      62.818  22.918  67.201  1.00  0.00           C
ATOM   2770 4C21 POPEF 138      64.088  22.198  67.661  1.00  0.00           C
ATOM   2773 5C21 POPEF 138      63.838  20.778  68.191  1.00  0.00           C
ATOM   2776 6C21 POPEF 138      65.138  20.078  68.602  1.00  0.00           C
ATOM   2779 7C21 POPEF 138      64.897  18.708  69.241  1.00  0.00           C
ATOM   2782 8C21 POPEF 138      66.158  17.858  69.271  1.00  0.00           C
ATOM   2786  C33 POPEF 138      57.327  30.028  55.951  1.00  0.00           C
ATOM   2789  C34 POPEF 138      57.818  30.838  57.161  1.00  0.00           C
ATOM   2792  C35 POPEF 138      57.327  30.268  58.501  1.00  0.00           C
ATOM   2795  C36 POPEF 138      57.838  31.078  59.701  1.00  0.00           C
ATOM   2798  C37 POPEF 138      57.888  30.258  60.991  1.00  0.00           C
ATOM   2801  C38 POPEF 138      56.518  29.908  61.581  1.00  0.00           C
ATOM   2804  C39 POPEF 138      56.697  29.298  62.981  1.00  0.00           C
ATOM   2807 0C31 POPEF 138      55.437  29.318  63.851  1.00  0.00           C
ATOM   2810 1C31 POPEF 138      55.808  29.418  65.331  1.00  0.00           C
ATOM   2813 2C31 POPEF 138      54.598  29.528  66.271  1.00  0.00           C
ATOM   2816 3C31 POPEF 138      54.998  29.858  67.711  1.00  0.00           C
ATOM   2819 4C31 POPEF 138      55.377  31.338  67.911  1.00  0.00           C
ATOM   2822 5C31 POPEF 138      56.077  31.588  69.251  1.00  0.00           C
ATOM   2825 6C31 POPEF 138      56.617  33.018  69.371  1.00  0.00           C
ATOM   2829  NH3 POPEG 139     132.253  29.078  46.521  1.00  0.00           N
ATOM   2833  C12 POPEG 139     131.732  29.988  45.431  1.00  0.00           C
ATOM   2836  C11 POPEG 139     130.223  29.818  45.191  1.00  0.00           C
ATOM   2839  P   POPEG 139     129.113  29.458  47.532  1.00  0.00           P
ATOM   2840  O13 POPEG 139     128.913  28.048  47.171  1.00  0.00           O
ATOM   2841  O14 POPEG 139     130.172  29.718  48.521  1.00  0.00           O
ATOM   2842  O11 POPEG 139     127.743  30.138  47.931  1.00  0.00           O
ATOM   2843  O12 POPEG 139     129.452  30.318  46.271  1.00  0.00           O
ATOM   2844  C1  POPEG 139     126.738  29.478  48.701  1.00  0.00           C
ATOM   2847  C2  POPEG 139     126.707  30.128  50.102  1.00  0.00           C
ATOM   2849  O21 POPEG 139     125.807  29.388  50.941  1.00  0.00           O
ATOM   2850  C21 POPEG 139     125.747  29.718  52.241  1.00  0.00           C
ATOM   2851  O22 POPEG 139     124.718  29.938  52.841  1.00  0.00           O
ATOM   2852  C22 POPEG 139     127.137  29.718  52.911  1.00  0.00           C
ATOM   2855  C3  POPEG 139     126.287  31.618  50.041  1.00  0.00           C
ATOM   2858  O31 POPEG 139     126.687  32.278  51.261  1.00  0.00           O
ATOM   2859  C31 POPEG 139     126.248  33.528  51.361  1.00  0.00           C
ATOM   2860  O32 POPEG 139     125.607  34.118  50.511  1.00  0.00           O
ATOM   2861  C32 POPEG 139     126.777  34.128  52.661  1.00  0.00           C
ATOM   2864  C23 POPEG 139     127.107  28.988  54.271  1.00  0.00           C
ATOM   2867  C24 POPEG 139     128.312  29.318  55.161  1.00  0.00           C
ATOM   2870  C25 POPEG 139     128.383  30.778  55.611  1.00  0.00           C
ATOM   2873  C26 POPEG 139     129.273  30.938  56.861  1.00  0.00           C
ATOM   2876  C27 POPEG 139     129.782  32.368  57.091  1.00  0.00           C
ATOM   2879  C28 POPEG 139     128.782  33.298  57.791  1.00  0.00           C
ATOM   2882  C29 POPEG 139     129.413  34.658  57.921  1.00  0.00           C
ATOM   2884 0C21 POPEG 139     129.742  35.318  59.041  1.00  0.00           C
ATOM   2886 1C21 POPEG 139     129.482  34.908  60.471  1.00  0.00           C
ATOM   2889 2C21 POPEG 139     128.962  36.128  61.241  1.00  0.00           C
ATOM   2892 3C21 POPEG 139     128.532  35.808  62.681  1.00  0.00           C
ATOM   2895 4C21 POPEG 139     128.163  37.098  63.441  1.00  0.00           C
ATOM   2898 5C21 POPEG 139     127.402  36.848  64.751  1.00  0.00           C
ATOM   2901 6C21 POPEG 139     128.143  35.978  65.761  1.00  0.00           C
ATOM   2904 7C21 POPEG 139     127.452  35.998  67.131  1.00  0.00           C
ATOM   2907 8C21 POPEG 139     128.122  35.128  68.191  1.00  0.00           C
ATOM   2911  C33 POPEG 139     125.747  35.058  53.331  1.00  0.00           C
ATOM   2914  C34 POPEG 139     126.167  35.488  54.741  1.00  0.00           C
ATOM   2917  C35 POPEG 139     124.988  35.438  55.721  1.00  0.00           C
ATOM   2920  C36 POPEG 139     125.358  35.778  57.171  1.00  0.00           C
ATOM   2923  C37 POPEG 139     125.098  37.248  57.521  1.00  0.00           C
ATOM   2926  C38 POPEG 139     125.747  37.668  58.851  1.00  0.00           C
ATOM   2929  C39 POPEG 139     125.147  37.008  60.101  1.00  0.00           C
ATOM   2932 0C31 POPEG 139     123.738  37.528  60.441  1.00  0.00           C
ATOM   2935 1C31 POPEG 139     123.408  37.328  61.921  1.00  0.00           C
ATOM   2938 2C31 POPEG 139     122.128  38.058  62.351  1.00  0.00           C
ATOM   2941 3C31 POPEG 139     122.107  38.338  63.851  1.00  0.00           C
ATOM   2944 4C31 POPEG 139     122.117  37.088  64.731  1.00  0.00           C
ATOM   2947 5C31 POPEG 139     122.458  37.478  66.172  1.00  0.00           C
ATOM   2950 6C31 POPEG 139     122.458  36.348  67.211  1.00  0.00           C
ATOM   2954  NH3 POPEH 140      80.028   1.543  51.291  1.00  0.00           N
ATOM   2958  C12 POPEH 140      81.357   1.953  50.721  1.00  0.00           C
ATOM   2961  C11 POPEH 140      81.268   3.268  49.941  1.00  0.00           C
ATOM   2964  P   POPEH 140      81.477   5.668  51.071  1.00  0.00           P
ATOM   2965  O13 POPEH 140      80.408   6.688  51.111  1.00  0.00           O
ATOM   2966  O14 POPEH 140      82.708   5.968  50.301  1.00  0.00           O
ATOM   2967  O11 POPEH 140      81.888   5.368  52.551  1.00  0.00           O
ATOM   2968  O12 POPEH 140      80.737   4.318  50.731  1.00  0.00           O
ATOM   2969  C1  POPEH 140      81.878   6.368  53.561  1.00  0.00           C
ATOM   2972  C2  POPEH 140      81.847   5.598  54.891  1.00  0.00           C
ATOM   2974  O21 POPEH 140      81.707   6.468  56.041  1.00  0.00           O
ATOM   2975  C21 POPEH 140      82.687   7.308  56.321  1.00  0.00           C
ATOM   2976  O22 POPEH 140      83.768   7.338  55.781  1.00  0.00           O
ATOM   2977  C22 POPEH 140      82.257   8.258  57.451  1.00  0.00           C
ATOM   2980  C3  POPEH 140      83.018   4.548  54.921  1.00  0.00           C
ATOM   2983  O31 POPEH 140      83.217   3.778  56.131  1.00  0.00           O
ATOM   2984  C31 POPEH 140      82.168   3.248  56.721  1.00  0.00           C
ATOM   2985  O32 POPEH 140      80.997   3.348  56.381  1.00  0.00           O
ATOM   2986  C32 POPEH 140      82.557   2.493  57.991  1.00  0.00           C
ATOM   2989  C23 POPEH 140      82.177   7.588  58.841  1.00  0.00           C
ATOM   2992  C24 POPEH 140      81.938   8.548  60.011  1.00  0.00           C
ATOM   2995  C25 POPEH 140      81.598   7.788  61.301  1.00  0.00           C
ATOM   2998  C26 POPEH 140      81.637   8.668  62.551  1.00  0.00           C
ATOM   3001  C27 POPEH 140      81.228   7.918  63.821  1.00  0.00           C
ATOM   3004  C28 POPEH 140      81.278   8.768  65.111  1.00  0.00           C
ATOM   3007  C29 POPEH 140      82.677   9.268  65.421  1.00  0.00           C
ATOM   3009 0C21 POPEH 140      82.988  10.468  65.941  1.00  0.00           C
ATOM   3011 1C21 POPEH 140      81.987  11.518  66.382  1.00  0.00           C
ATOM   3014 2C21 POPEH 140      82.448  12.278  67.651  1.00  0.00           C
ATOM   3017 3C21 POPEH 140      81.338  13.168  68.221  1.00  0.00           C
ATOM   3020 4C21 POPEH 140      81.868  14.308  69.101  1.00  0.00           C
ATOM   3023 5C21 POPEH 140      82.478  13.858  70.441  1.00  0.00           C
ATOM   3026 6C21 POPEH 140      81.447  13.488  71.511  1.00  0.00           C
ATOM   3029 7C21 POPEH 140      82.128  12.968  72.781  1.00  0.00           C
ATOM   3032 8C21 POPEH 140      81.187  12.678  73.951  1.00  0.00           C
ATOM   3036  C33 POPEH 140      81.838   3.208  59.141  1.00  0.00           C
ATOM   3039  C34 POPEH 140      81.987   2.583  60.521  1.00  0.00           C
ATOM   3042  C35 POPEH 140      81.208   3.428  61.541  1.00  0.00           C
ATOM   3045  C36 POPEH 140      80.988   2.713  62.871  1.00  0.00           C
ATOM   3048  C37 POPEH 140      80.187   3.548  63.871  1.00  0.00           C
ATOM   3051  C38 POPEH 140      80.348   3.038  65.312  1.00  0.00           C
ATOM   3054  C39 POPEH 140      79.598   1.733  65.621  1.00  0.00           C
ATOM   3057 0C31 POPEH 140      80.068   1.093  66.931  1.00  0.00           C
ATOM   3060 1C31 POPEH 140      78.927   0.483  67.761  1.00  0.00           C
ATOM   3063 2C31 POPEH 140      78.308   1.503  68.731  1.00  0.00           C
ATOM   3066 3C31 POPEH 140      79.098   1.653  70.041  1.00  0.00           C
ATOM   3069 4C31 POPEH 140      78.687   2.893  70.831  1.00  0.00           C
ATOM   3072 5C31 POPEH 140      79.408   3.008  72.181  1.00  0.00           C
ATOM   3075 6C31 POPEH 140      79.137   4.328  72.901  1.00  0.00           C
ATOM   3079  NH3 POPEI 141      62.937  13.848  51.871  1.00  0.00           N
ATOM   3083  C12 POPEI 141      64.037  13.798  50.871  1.00  0.00           C
ATOM   3086  C11 POPEI 141      64.858  12.528  51.131  1.00  0.00           C
ATOM   3089  P   POPEI 141      67.257  13.458  50.691  1.00  0.00           P
ATOM   3090  O13 POPEI 141      68.537  12.758  50.491  1.00  0.00           O
ATOM   3091  O14 POPEI 141      67.018  14.748  50.021  1.00  0.00           O
ATOM   3092  O11 POPEI 141      67.058  13.648  52.231  1.00  0.00           O
ATOM   3093  O12 POPEI 141      66.047  12.478  50.331  1.00  0.00           O
ATOM   3094  C1  POPEI 141      66.867  14.908  52.841  1.00  0.00           C
ATOM   3097  C2  POPEI 141      66.208  14.648  54.201  1.00  0.00           C
ATOM   3099  O21 POPEI 141      66.408  15.798  55.021  1.00  0.00           O
ATOM   3100  C21 POPEI 141      65.268  16.308  55.461  1.00  0.00           C
ATOM   3101  O22 POPEI 141      64.148  15.998  55.071  1.00  0.00           O
ATOM   3102  C22 POPEI 141      65.607  17.288  56.581  1.00  0.00           C
ATOM   3105  C3  POPEI 141      66.867  13.408  54.861  1.00  0.00           C
ATOM   3108  O31 POPEI 141      66.857  13.358  56.301  1.00  0.00           O
ATOM   3109  C31 POPEI 141      65.727  13.028  56.901  1.00  0.00           C
ATOM   3110  O32 POPEI 141      64.608  13.108  56.431  1.00  0.00           O
ATOM   3111  C32 POPEI 141      66.098  12.458  58.271  1.00  0.00           C
ATOM   3114  C23 POPEI 141      64.387  17.608  57.471  1.00  0.00           C
ATOM   3117  C24 POPEI 141      63.908  16.458  58.371  1.00  0.00           C
ATOM   3120  C25 POPEI 141      64.967  15.828  59.281  1.00  0.00           C
ATOM   3123  C26 POPEI 141      64.288  14.958  60.351  1.00  0.00           C
ATOM   3126  C27 POPEI 141      65.227  14.468  61.461  1.00  0.00           C
ATOM   3129  C28 POPEI 141      64.507  13.648  62.551  1.00  0.00           C
ATOM   3132  C29 POPEI 141      63.527  14.478  63.351  1.00  0.00           C
ATOM   3134 0C21 POPEI 141      63.387  14.528  64.681  1.00  0.00           C
ATOM   3136 1C21 POPEI 141      64.168  13.728  65.691  1.00  0.00           C
ATOM   3139 2C21 POPEI 141      65.528  14.388  65.951  1.00  0.00           C
ATOM   3142 3C21 POPEI 141      66.348  13.608  66.991  1.00  0.00           C
ATOM   3145 4C21 POPEI 141      67.838  13.988  66.991  1.00  0.00           C
ATOM   3148 5C21 POPEI 141      68.088  15.418  67.461  1.00  0.00           C
ATOM   3151 6C21 POPEI 141      69.588  15.748  67.581  1.00  0.00           C
ATOM   3154 7C21 POPEI 141      69.838  17.098  68.261  1.00  0.00           C
ATOM   3157 8C21 POPEI 141      71.287  17.298  68.701  1.00  0.00           C
ATOM   3161  C33 POPEI 141      66.558  10.988  58.191  1.00  0.00           C
ATOM   3164  C34 POPEI 141      67.568  10.608  59.291  1.00  0.00           C
ATOM   3167  C35 POPEI 141      66.977  10.608  60.701  1.00  0.00           C
ATOM   3170  C36 POPEI 141      68.047  10.378  61.781  1.00  0.00           C
ATOM   3173  C37 POPEI 141      67.528  10.558  63.221  1.00  0.00           C
ATOM   3176  C38 POPEI 141      66.437   9.558  63.601  1.00  0.00           C
ATOM   3179  C39 POPEI 141      65.998   9.678  65.071  1.00  0.00           C
ATOM   3182 0C31 POPEI 141      64.808   8.768  65.391  1.00  0.00           C
ATOM   3185 1C31 POPEI 141      64.378   8.848  66.861  1.00  0.00           C
ATOM   3188 2C31 POPEI 141      63.168   7.958  67.161  1.00  0.00           C
ATOM   3191 3C31 POPEI 141      62.708   8.048  68.621  1.00  0.00           C
ATOM   3194 4C31 POPEI 141      61.557   7.068  68.921  1.00  0.00           C
ATOM   3197 5C31 POPEI 141      60.817   7.368  70.221  1.00  0.00           C
ATOM   3200 6C31 POPEI 141      59.608   6.458  70.471  1.00  0.00           C
ATOM   3204  NH3 POPEJ 142      45.678  56.927  91.642  1.00  0.00           N
ATOM   3208  C12 POPEJ 142      44.598  57.898  92.001  1.00  0.00           C
ATOM   3211  C11 POPEJ 142      45.148  59.308  92.211  1.00  0.00           C
ATOM   3214  P   POPEJ 142      43.187  61.018  91.841  1.00  0.00           P
ATOM   3215  O13 POPEJ 142      42.448  60.158  90.882  1.00  0.00           O
ATOM   3216  O14 POPEJ 142      42.448  61.958  92.711  1.00  0.00           O
ATOM   3217  O11 POPEJ 142      44.238  61.927  91.061  1.00  0.00           O
ATOM   3218  O12 POPEJ 142      44.117  60.128  92.761  1.00  0.00           O
ATOM   3219  C1  POPEJ 142      43.908  62.358  89.732  1.00  0.00           C
ATOM   3222  C2  POPEJ 142      44.928  63.398  89.171  1.00  0.00           C
ATOM   3224  O21 POPEJ 142      44.518  63.658  87.822  1.00  0.00           O
ATOM   3225  C21 POPEJ 142      45.027  64.708  87.191  1.00  0.00           C
ATOM   3226  O22 POPEJ 142      45.948  65.408  87.561  1.00  0.00           O
ATOM   3227  C22 POPEJ 142      44.227  64.948  85.911  1.00  0.00           C
ATOM   3230  C3  POPEJ 142      46.398  62.888  89.282  1.00  0.00           C
ATOM   3233  O31 POPEJ 142      47.308  63.938  89.661  1.00  0.00           O
ATOM   3234  C31 POPEJ 142      48.518  64.168  89.132  1.00  0.00           C
ATOM   3235  O32 POPEJ 142      49.418  64.718  89.742  1.00  0.00           O
ATOM   3236  C32 POPEJ 142      48.647  63.688  87.682  1.00  0.00           C
ATOM   3239  C23 POPEJ 142      45.158  65.368  84.761  1.00  0.00           C
ATOM   3242  C24 POPEJ 142      44.437  65.677  83.441  1.00  0.00           C
ATOM   3245  C25 POPEJ 142      45.328  65.328  82.242  1.00  0.00           C
ATOM   3248  C26 POPEJ 142      44.628  65.498  80.891  1.00  0.00           C
ATOM   3251  C27 POPEJ 142      45.488  64.968  79.742  1.00  0.00           C
ATOM   3254  C28 POPEJ 142      44.878  65.258  78.361  1.00  0.00           C
ATOM   3257  C29 POPEJ 142      45.778  64.818  77.242  1.00  0.00           C
ATOM   3259 0C21 POPEJ 142      45.428  64.088  76.161  1.00  0.00           C
ATOM   3261 1C21 POPEJ 142      44.038  63.598  75.852  1.00  0.00           C
ATOM   3264 2C21 POPEJ 142      43.038  64.728  75.541  1.00  0.00           C
ATOM   3267 3C21 POPEJ 142      41.617  64.228  75.261  1.00  0.00           C
ATOM   3270 4C21 POPEJ 142      40.547  65.298  75.491  1.00  0.00           C
ATOM   3273 5C21 POPEJ 142      40.668  66.528  74.581  1.00  0.00           C
ATOM   3276 6C21 POPEJ 142      39.748  67.668  75.041  1.00  0.00           C
ATOM   3279 7C21 POPEJ 142      39.717  68.858  74.071  1.00  0.00           C
ATOM   3282 8C21 POPEJ 142      38.597  69.848  74.391  1.00  0.00           C
ATOM   3286  C33 POPEJ 142      50.047  63.958  87.071  1.00  0.00           C
ATOM   3289  C34 POPEJ 142      51.058  62.857  87.411  1.00  0.00           C
ATOM   3292  C35 POPEJ 142      50.718  61.498  86.782  1.00  0.00           C
ATOM   3295  C36 POPEJ 142      51.957  60.607  86.632  1.00  0.00           C
ATOM   3298  C37 POPEJ 142      51.808  59.478  85.602  1.00  0.00           C
ATOM   3301  C38 POPEJ 142      53.088  58.638  85.522  1.00  0.00           C
ATOM   3304  C39 POPEJ 142      53.108  57.558  84.431  1.00  0.00           C
ATOM   3307 0C31 POPEJ 142      53.488  58.088  83.041  1.00  0.00           C
ATOM   3310 1C31 POPEJ 142      53.987  56.978  82.111  1.00  0.00           C
ATOM   3313 2C31 POPEJ 142      54.378  57.488  80.712  1.00  0.00           C
ATOM   3316 3C31 POPEJ 142      55.058  56.428  79.841  1.00  0.00           C
ATOM   3319 4C31 POPEJ 142      54.178  55.208  79.541  1.00  0.00           C
ATOM   3322 5C31 POPEJ 142      54.698  54.357  78.371  1.00  0.00           C
ATOM   3325 6C31 POPEJ 142      53.958  53.028  78.201  1.00  0.00           C
ATOM   3329  NH3 POPEK 143       7.828  14.828  48.871  1.00  0.00           N
ATOM   3333  C12 POPEK 143       8.378  15.578  47.691  1.00  0.00           C
ATOM   3336  C11 POPEK 143       8.418  14.718  46.422  1.00  0.00           C
ATOM   3339  P   POPEK 143       6.328  13.148  46.081  1.00  0.00           P
ATOM   3340  O13 POPEK 143       5.538  12.778  44.891  1.00  0.00           O
ATOM   3341  O14 POPEK 143       7.158  12.068  46.641  1.00  0.00           O
ATOM   3342  O11 POPEK 143       5.388  13.578  47.261  1.00  0.00           O
ATOM   3343  O12 POPEK 143       7.138  14.478  45.851  1.00  0.00           O
ATOM   3344  C1  POPEK 143       4.758  14.858  47.271  1.00  0.00           C
ATOM   3347  C2  POPEK 143       3.858  15.018  48.531  1.00  0.00           C
ATOM   3349  O21 POPEK 143       4.608  14.668  49.731  1.00  0.00           O
ATOM   3350  C21 POPEK 143       4.138  15.288  50.811  1.00  0.00           C
ATOM   3351  O22 POPEK 143       3.358  16.218  50.811  1.00  0.00           O
ATOM   3352  C22 POPEK 143       4.698  14.688  52.081  1.00  0.00           C
ATOM   3355  C3  POPEK 143       2.548  14.188  48.401  1.00  0.00           C
ATOM   3358  O31 POPEK 143       1.558  14.568  49.371  1.00  0.00           O
ATOM   3359  C31 POPEK 143       0.948  15.728  49.101  1.00  0.00           C
ATOM   3360  O32 POPEK 143       1.078  16.368  48.071  1.00  0.00           O
ATOM   3361  C32 POPEK 143       0.108  16.178  50.292  1.00  0.00           C
ATOM   3364  C23 POPEK 143       3.818  15.098  53.291  1.00  0.00           C
ATOM   3367  C24 POPEK 143       4.378  14.688  54.651  1.00  0.00           C
ATOM   3370  C25 POPEK 143       3.278  14.558  55.711  1.00  0.00           C
ATOM   3373  C26 POPEK 143       3.828  14.028  57.051  1.00  0.00           C
ATOM   3376  C27 POPEK 143       2.748  13.848  58.121  1.00  0.00           C
ATOM   3379  C28 POPEK 143       3.348  13.298  59.431  1.00  0.00           C
ATOM   3382  C29 POPEK 143       2.348  13.228  60.561  1.00  0.00           C
ATOM   3384 0C21 POPEK 143       2.358  13.978  61.681  1.00  0.00           C
ATOM   3386 1C21 POPEK 143       3.368  15.058  61.991  1.00  0.00           C
ATOM   3389 2C21 POPEK 143       2.958  15.968  63.171  1.00  0.00           C
ATOM   3392 3C21 POPEK 143       2.878  15.228  64.521  1.00  0.00           C
ATOM   3395 4C21 POPEK 143       2.658  16.168  65.712  1.00  0.00           C
ATOM   3398 5C21 POPEK 143       2.488  15.408  67.031  1.00  0.00           C
ATOM   3401 6C21 POPEK 143       2.048  16.318  68.181  1.00  0.00           C
ATOM   3404 7C21 POPEK 143       1.848  15.588  69.521  1.00  0.00           C
ATOM   3407 8C21 POPEK 143       1.108  16.448  70.551  1.00  0.00           C
ATOM   3411  C33 POPEK 143      -0.572  15.028  51.061  1.00  0.00           C
ATOM   3414  C34 POPEK 143      -1.112  15.478  52.431  1.00  0.00           C
ATOM   3417  C35 POPEK 143      -1.262  14.278  53.371  1.00  0.00           C
ATOM   3420  C36 POPEK 143      -1.627  14.658  54.811  1.00  0.00           C
ATOM   3423  C37 POPEK 143      -1.242  13.548  55.781  1.00  0.00           C
ATOM   3426  C38 POPEK 143      -1.527  13.858  57.261  1.00  0.00           C
ATOM   3429  C39 POPEK 143      -0.812  15.118  57.761  1.00  0.00           C
ATOM   3432 0C31 POPEK 143      -0.532  15.068  59.271  1.00  0.00           C
ATOM   3435 1C31 POPEK 143      -1.797  15.078  60.141  1.00  0.00           C
ATOM   3438 2C31 POPEK 143      -1.452  14.958  61.641  1.00  0.00           C
ATOM   3441 3C31 POPEK 143      -2.647  15.208  62.571  1.00  0.00           C
ATOM   3444 4C31 POPEK 143      -3.047  16.688  62.641  1.00  0.00           C
ATOM   3447 5C31 POPEK 143      -4.347  16.928  63.411  1.00  0.00           C
ATOM   3450 6C31 POPEK 143      -4.797  18.388  63.351  1.00  0.00           C
ATOM   3454  NH3 POPEL 144     122.238  52.518  44.351  1.00  0.00           N
ATOM   3458  C12 POPEL 144     121.338  51.318  44.381  1.00  0.00           C
ATOM   3461  C11 POPEL 144     122.018  50.108  43.741  1.00  0.00           C
ATOM   3464  P   POPEL 144     121.678  47.538  43.721  1.00  0.00           P
ATOM   3465  O13 POPEL 144     121.637  46.938  42.371  1.00  0.00           O
ATOM   3466  O14 POPEL 144     123.027  47.548  44.311  1.00  0.00           O
ATOM   3467  O11 POPEL 144     120.727  46.717  44.671  1.00  0.00           O
ATOM   3468  O12 POPEL 144     121.108  49.018  43.731  1.00  0.00           O
ATOM   3469  C1  POPEL 144     119.928  47.328  45.691  1.00  0.00           C
ATOM   3472  C2  POPEL 144     120.088  46.548  47.021  1.00  0.00           C
ATOM   3474  O21 POPEL 144     119.338  47.268  48.031  1.00  0.00           O
ATOM   3475  C21 POPEL 144     118.848  46.498  48.971  1.00  0.00           C
ATOM   3476  O22 POPEL 144     118.958  45.278  49.042  1.00  0.00           O
ATOM   3477  C22 POPEL 144     118.088  47.318  50.011  1.00  0.00           C
ATOM   3480  C3  POPEL 144     121.598  46.408  47.401  1.00  0.00           C
ATOM   3483  O31 POPEL 144     121.838  46.118  48.791  1.00  0.00           O
ATOM   3484  C31 POPEL 144     121.967  44.838  49.141  1.00  0.00           C
ATOM   3485  O32 POPEL 144     122.047  43.898  48.381  1.00  0.00           O
ATOM   3486  C32 POPEL 144     121.878  44.798  50.671  1.00  0.00           C
ATOM   3489  C23 POPEL 144     117.677  46.448  51.221  1.00  0.00           C
ATOM   3492  C24 POPEL 144     117.107  47.258  52.401  1.00  0.00           C
ATOM   3495  C25 POPEL 144     116.868  46.358  53.631  1.00  0.00           C
ATOM   3498  C26 POPEL 144     116.397  47.098  54.891  1.00  0.00           C
ATOM   3501  C27 POPEL 144     116.378  46.188  56.131  1.00  0.00           C
ATOM   3504  C28 POPEL 144     116.128  46.927  57.461  1.00  0.00           C
ATOM   3507  C29 POPEL 144     114.738  47.498  57.591  1.00  0.00           C
ATOM   3509 0C21 POPEL 144     114.248  48.088  58.701  1.00  0.00           C
ATOM   3511 1C21 POPEL 144     114.978  48.328  59.991  1.00  0.00           C
ATOM   3514 2C21 POPEL 144     114.557  47.328  61.081  1.00  0.00           C
ATOM   3517 3C21 POPEL 144     115.238  47.618  62.431  1.00  0.00           C
ATOM   3520 4C21 POPEL 144     115.057  46.498  63.461  1.00  0.00           C
ATOM   3523 5C21 POPEL 144     115.848  45.228  63.121  1.00  0.00           C
ATOM   3526 6C21 POPEL 144     115.717  44.148  64.201  1.00  0.00           C
ATOM   3529 7C21 POPEL 144     116.538  42.878  63.911  1.00  0.00           C
ATOM   3532 8C21 POPEL 144     116.418  41.818  65.011  1.00  0.00           C
ATOM   3536  C33 POPEL 144     122.098  43.418  51.321  1.00  0.00           C
ATOM   3539  C34 POPEL 144     121.418  43.398  52.691  1.00  0.00           C
ATOM   3542  C35 POPEL 144     121.608  42.088  53.471  1.00  0.00           C
ATOM   3545  C36 POPEL 144     122.957  42.008  54.201  1.00  0.00           C
ATOM   3548  C37 POPEL 144     123.088  40.748  55.071  1.00  0.00           C
ATOM   3551  C38 POPEL 144     124.408  40.658  55.851  1.00  0.00           C
ATOM   3554  C39 POPEL 144     125.568  40.188  54.971  1.00  0.00           C
ATOM   3557 0C31 POPEL 144     126.948  40.368  55.611  1.00  0.00           C
ATOM   3560 1C31 POPEL 144     128.073  39.858  54.691  1.00  0.00           C
ATOM   3563 2C31 POPEL 144     129.473  39.878  55.312  1.00  0.00           C
ATOM   3566 3C31 POPEL 144     129.952  41.248  55.801  1.00  0.00           C
ATOM   3569 4C31 POPEL 144     131.333  41.138  56.481  1.00  0.00           C
ATOM   3572 5C31 POPEL 144     132.482  40.958  55.491  1.00  0.00           C
ATOM   3575 6C31 POPEL 144     133.863  41.108  56.141  1.00  0.00           C
ATOM   3579  NH3 POPEM 145      46.158 106.648  46.831  1.00  0.00           N
ATOM   3583  C12 POPEM 145      45.328 105.417  46.571  1.00  0.00           C
ATOM   3586  C11 POPEM 145      44.838 104.808  47.891  1.00  0.00           C
ATOM   3589  P   POPEM 145      43.248 106.688  48.841  1.00  0.00           P
ATOM   3590  O13 POPEM 145      43.647 108.008  49.381  1.00  0.00           O
ATOM   3591  O14 POPEM 145      42.747 106.688  47.431  1.00  0.00           O
ATOM   3592  O11 POPEM 145      42.317 105.928  49.891  1.00  0.00           O
ATOM   3593  O12 POPEM 145      44.538 105.807  48.861  1.00  0.00           O
ATOM   3594  C1  POPEM 145      42.108 106.588  51.171  1.00  0.00           C
ATOM   3597  C2  POPEM 145      41.347 105.737  52.271  1.00  0.00           C
ATOM   3599  O21 POPEM 145      40.748 106.578  53.291  1.00  0.00           O
ATOM   3600  C21 POPEM 145      41.538 107.288  54.081  1.00  0.00           C
ATOM   3601  O22 POPEM 145      42.747 107.448  53.961  1.00  0.00           O
ATOM   3602  C22 POPEM 145      40.748 107.808  55.292  1.00  0.00           C
ATOM   3605  C3  POPEM 145      42.187 104.597  52.921  1.00  0.00           C
ATOM   3608  O31 POPEM 145      41.438 103.848  53.911  1.00  0.00           O
ATOM   3609  C31 POPEM 145      42.067 103.458  55.011  1.00  0.00           C
ATOM   3610  O32 POPEM 145      43.207 103.757  55.331  1.00  0.00           O
ATOM   3611  C32 POPEM 145      41.128 102.588  55.871  1.00  0.00           C
ATOM   3614  C23 POPEM 145      41.448 109.018  55.981  1.00  0.00           C
ATOM   3617  C24 POPEM 145      41.118 109.188  57.481  1.00  0.00           C
ATOM   3620  C25 POPEM 145      41.838 108.128  58.321  1.00  0.00           C
ATOM   3623  C26 POPEM 145      41.627 108.178  59.831  1.00  0.00           C
ATOM   3626  C27 POPEM 145      40.177 107.838  60.211  1.00  0.00           C
ATOM   3629  C28 POPEM 145      39.838 108.088  61.691  1.00  0.00           C
ATOM   3632  C29 POPEM 145      39.967 109.557  62.021  1.00  0.00           C
ATOM   3634 0C21 POPEM 145      39.428 110.198  63.061  1.00  0.00           C
ATOM   3636 1C21 POPEM 145      38.558 109.587  64.132  1.00  0.00           C
ATOM   3639 2C21 POPEM 145      37.348 110.488  64.471  1.00  0.00           C
ATOM   3642 3C21 POPEM 145      37.748 111.878  64.981  1.00  0.00           C
ATOM   3645 4C21 POPEM 145      36.647 112.588  65.771  1.00  0.00           C
ATOM   3648 5C21 POPEM 145      37.198 113.757  66.601  1.00  0.00           C
ATOM   3651 6C21 POPEM 145      36.797 115.168  66.121  1.00  0.00           C
ATOM   3654 7C21 POPEM 145      37.178 115.497  64.671  1.00  0.00           C
ATOM   3657 8C21 POPEM 145      36.937 116.978  64.361  1.00  0.00           C
ATOM   3661  C33 POPEM 145      41.788 101.817  57.061  1.00  0.00           C
ATOM   3664  C34 POPEM 145      41.198 102.127  58.451  1.00  0.00           C
ATOM   3667  C35 POPEM 145      41.687 101.198  59.581  1.00  0.00           C
ATOM   3670  C36 POPEM 145      43.168 101.367  59.971  1.00  0.00           C
ATOM   3673  C37 POPEM 145      43.507 100.697  61.311  1.00  0.00           C
ATOM   3676  C38 POPEM 145      44.998 100.788  61.701  1.00  0.00           C
ATOM   3679  C39 POPEM 145      45.408  99.867  62.861  1.00  0.00           C
ATOM   3682 0C31 POPEM 145      44.808 100.238  64.231  1.00  0.00           C
ATOM   3685 1C31 POPEM 145      45.237  99.258  65.341  1.00  0.00           C
ATOM   3688 2C31 POPEM 145      44.538  99.527  66.681  1.00  0.00           C
ATOM   3691 3C31 POPEM 145      44.838  98.498  67.781  1.00  0.00           C
ATOM   3694 4C31 POPEM 145      46.268  98.568  68.341  1.00  0.00           C
ATOM   3697 5C31 POPEM 145      46.427  97.757  69.631  1.00  0.00           C
ATOM   3700 6C31 POPEM 145      47.818  97.868  70.261  1.00  0.00           C
ATOM   3704  NH3 POPEN 146     114.557   8.328  86.581  1.00  0.00           N
ATOM   3708  C12 POPEN 146     115.588   7.798  87.531  1.00  0.00           C
ATOM   3711  C11 POPEN 146     116.908   7.498  86.801  1.00  0.00           C
ATOM   3714  P   POPEN 146     118.958   6.358  88.151  1.00  0.00           P
ATOM   3715  O13 POPEN 146     119.988   7.078  88.932  1.00  0.00           O
ATOM   3716  O14 POPEN 146     118.287   5.228  88.821  1.00  0.00           O
ATOM   3717  O11 POPEN 146     119.628   5.838  86.831  1.00  0.00           O
ATOM   3718  O12 POPEN 146     117.937   7.468  87.752  1.00  0.00           O
ATOM   3719  C1  POPEN 146     119.038   5.038  85.821  1.00  0.00           C
ATOM   3722  C2  POPEN 146     119.148   5.798  84.481  1.00  0.00           C
ATOM   3724  O21 POPEN 146     118.477   5.008  83.482  1.00  0.00           O
ATOM   3725  C21 POPEN 146     117.878   5.708  82.541  1.00  0.00           C
ATOM   3726  O22 POPEN 146     117.817   6.928  82.461  1.00  0.00           O
ATOM   3727  C22 POPEN 146     117.187   4.708  81.611  1.00  0.00           C
ATOM   3730  C3  POPEN 146     120.628   6.028  84.081  1.00  0.00           C
ATOM   3733  O31 POPEN 146     120.727   7.108  83.131  1.00  0.00           O
ATOM   3734  C31 POPEN 146     121.128   6.838  81.901  1.00  0.00           C
ATOM   3735  O32 POPEN 146     121.437   5.738  81.471  1.00  0.00           O
ATOM   3736  C32 POPEN 146     121.117   8.138  81.101  1.00  0.00           C
ATOM   3739  C23 POPEN 146     116.297   5.348  80.532  1.00  0.00           C
ATOM   3742  C24 POPEN 146     116.997   5.628  79.191  1.00  0.00           C
ATOM   3745  C25 POPEN 146     115.977   5.818  78.041  1.00  0.00           C
ATOM   3748  C26 POPEN 146     116.608   5.708  76.651  1.00  0.00           C
ATOM   3751  C27 POPEN 146     115.618   5.238  75.572  1.00  0.00           C
ATOM   3754  C28 POPEN 146     116.338   4.868  74.261  1.00  0.00           C
ATOM   3757  C29 POPEN 146     115.498   4.068  73.301  1.00  0.00           C
ATOM   3759 0C21 POPEN 146     115.818   3.818  72.011  1.00  0.00           C
ATOM   3761 1C21 POPEN 146     117.068   4.298  71.301  1.00  0.00           C
ATOM   3764 2C21 POPEN 146     118.018   3.158  70.871  1.00  0.00           C
ATOM   3767 3C21 POPEN 146     117.528   2.393  69.631  1.00  0.00           C
ATOM   3770 4C21 POPEN 146     118.497   1.303  69.181  1.00  0.00           C
ATOM   3773 5C21 POPEN 146     118.158   0.793  67.771  1.00  0.00           C
ATOM   3776 6C21 POPEN 146     119.038  -0.377  67.311  1.00  0.00           C
ATOM   3779 7C21 POPEN 146     118.738  -0.767  65.871  1.00  0.00           C
ATOM   3782 8C21 POPEN 146     119.397  -2.077  65.431  1.00  0.00           C
ATOM   3786  C33 POPEN 146     120.208   8.068  79.861  1.00  0.00           C
ATOM   3789  C34 POPEN 146     119.817   9.458  79.361  1.00  0.00           C
ATOM   3792  C35 POPEN 146     120.068   9.698  77.861  1.00  0.00           C
ATOM   3795  C36 POPEN 146     121.547   9.668  77.481  1.00  0.00           C
ATOM   3798  C37 POPEN 146     121.788  10.268  76.091  1.00  0.00           C
ATOM   3801  C38 POPEN 146     123.237  10.108  75.611  1.00  0.00           C
ATOM   3804  C39 POPEN 146     123.437  10.468  74.132  1.00  0.00           C
ATOM   3807 0C31 POPEN 146     122.998  11.888  73.771  1.00  0.00           C
ATOM   3810 1C31 POPEN 146     123.188  12.208  72.282  1.00  0.00           C
ATOM   3813 2C31 POPEN 146     122.518  13.538  71.911  1.00  0.00           C
ATOM   3816 3C31 POPEN 146     122.537  13.838  70.411  1.00  0.00           C
ATOM   3819 4C31 POPEN 146     123.927  14.098  69.841  1.00  0.00           C
ATOM   3822 5C31 POPEN 146     123.838  14.638  68.411  1.00  0.00           C
ATOM   3825 6C31 POPEN 146     125.197  14.998  67.841  1.00  0.00           C
ATOM   3829  NH3 POPEO 147      14.378  93.997  93.671  1.00  0.00           N
ATOM   3833  C12 POPEO 147      13.568  95.277  93.681  1.00  0.00           C
ATOM   3836  C11 POPEO 147      14.498  96.458  93.321  1.00  0.00           C
ATOM   3839  P   POPEO 147      13.338  98.488  92.021  1.00  0.00           P
ATOM   3840  O13 POPEO 147      11.967  98.067  91.632  1.00  0.00           O
ATOM   3841  O14 POPEO 147      13.618  99.938  92.071  1.00  0.00           O
ATOM   3842  O11 POPEO 147      14.268  97.948  90.861  1.00  0.00           O
ATOM   3843  O12 POPEO 147      13.818  97.708  93.301  1.00  0.00           O
ATOM   3844  C1  POPEO 147      14.028  98.568  89.581  1.00  0.00           C
ATOM   3847  C2  POPEO 147      15.178  98.188  88.641  1.00  0.00           C
ATOM   3849  O21 POPEO 147      15.008  98.818  87.351  1.00  0.00           O
ATOM   3850  C21 POPEO 147      15.237 100.128  87.271  1.00  0.00           C
ATOM   3851  O22 POPEO 147      15.438 100.877  88.212  1.00  0.00           O
ATOM   3852  C22 POPEO 147      15.348 100.488  85.791  1.00  0.00           C
ATOM   3855  C3  POPEO 147      15.208  96.628  88.531  1.00  0.00           C
ATOM   3858  O31 POPEO 147      15.098  96.168  87.171  1.00  0.00           O
ATOM   3859  C31 POPEO 147      14.107  95.348  86.861  1.00  0.00           C
ATOM   3860  O32 POPEO 147      13.278  94.878  87.631  1.00  0.00           O
ATOM   3861  C32 POPEO 147      14.168  95.068  85.361  1.00  0.00           C
ATOM   3864  C23 POPEO 147      16.557  99.758  85.152  1.00  0.00           C
ATOM   3867  C24 POPEO 147      16.428  99.538  83.641  1.00  0.00           C
ATOM   3870  C25 POPEO 147      17.608  98.727  83.091  1.00  0.00           C
ATOM   3873  C26 POPEO 147      17.418  98.268  81.642  1.00  0.00           C
ATOM   3876  C27 POPEO 147      18.668  97.537  81.111  1.00  0.00           C
ATOM   3879  C28 POPEO 147      18.358  96.658  79.882  1.00  0.00           C
ATOM   3882  C29 POPEO 147      19.607  96.078  79.261  1.00  0.00           C
ATOM   3884 0C21 POPEO 147      20.008  96.178  77.981  1.00  0.00           C
ATOM   3886 1C21 POPEO 147      19.297  96.887  76.851  1.00  0.00           C
ATOM   3889 2C21 POPEO 147      18.658  95.908  75.841  1.00  0.00           C
ATOM   3892 3C21 POPEO 147      19.678  95.128  75.001  1.00  0.00           C
ATOM   3895 4C21 POPEO 147      19.028  94.067  74.101  1.00  0.00           C
ATOM   3898 5C21 POPEO 147      20.027  93.477  73.091  1.00  0.00           C
ATOM   3901 6C21 POPEO 147      19.448  92.288  72.311  1.00  0.00           C
ATOM   3904 7C21 POPEO 147      20.288  91.908  71.091  1.00  0.00           C
ATOM   3907 8C21 POPEO 147      19.727  90.718  70.301  1.00  0.00           C
ATOM   3911  C33 POPEO 147      12.807  95.247  84.661  1.00  0.00           C
ATOM   3914  C34 POPEO 147      12.937  94.928  83.172  1.00  0.00           C
ATOM   3917  C35 POPEO 147      11.648  95.187  82.382  1.00  0.00           C
ATOM   3920  C36 POPEO 147      11.538  96.628  81.861  1.00  0.00           C
ATOM   3923  C37 POPEO 147      10.348  96.768  80.901  1.00  0.00           C
ATOM   3926  C38 POPEO 147      10.178  98.137  80.231  1.00  0.00           C
ATOM   3929  C39 POPEO 147       9.198  98.078  79.051  1.00  0.00           C
ATOM   3932 0C31 POPEO 147       9.828  97.428  77.812  1.00  0.00           C
ATOM   3935 1C31 POPEO 147       8.987  97.568  76.531  1.00  0.00           C
ATOM   3938 2C31 POPEO 147       9.478  96.667  75.382  1.00  0.00           C
ATOM   3941 3C31 POPEO 147      10.977  96.807  75.071  1.00  0.00           C
ATOM   3944 4C31 POPEO 147      11.518  95.697  74.161  1.00  0.00           C
ATOM   3947 5C31 POPEO 147      13.038  95.748  74.041  1.00  0.00           C
ATOM   3950 6C31 POPEO 147      13.658  94.498  73.421  1.00  0.00           C
ATOM   3954  NH3 POPEP 148      88.647  13.918  49.441  1.00  0.00           N
ATOM   3958  C12 POPEP 148      89.458  14.758  48.511  1.00  0.00           C
ATOM   3961  C11 POPEP 148      88.628  15.288  47.341  1.00  0.00           C
ATOM   3964  P   POPEP 148      89.687  17.648  46.851  1.00  0.00           P
ATOM   3965  O13 POPEP 148      91.147  17.908  46.871  1.00  0.00           O
ATOM   3966  O14 POPEP 148      88.848  18.438  45.941  1.00  0.00           O
ATOM   3967  O11 POPEP 148      89.178  17.858  48.321  1.00  0.00           O
ATOM   3968  O12 POPEP 148      89.438  16.118  46.521  1.00  0.00           O
ATOM   3969  C1  POPEP 148      89.388  19.118  48.981  1.00  0.00           C
ATOM   3972  C2  POPEP 148      90.538  19.028  50.021  1.00  0.00           C
ATOM   3974  O21 POPEP 148      90.168  18.208  51.131  1.00  0.00           O
ATOM   3975  C21 POPEP 148      89.378  18.688  52.061  1.00  0.00           C
ATOM   3976  O22 POPEP 148      88.778  19.748  52.031  1.00  0.00           O
ATOM   3977  C22 POPEP 148      89.428  17.748  53.261  1.00  0.00           C
ATOM   3980  C3  POPEP 148      91.147  20.408  50.431  1.00  0.00           C
ATOM   3983  O31 POPEP 148      92.068  20.328  51.551  1.00  0.00           O
ATOM   3984  C31 POPEP 148      93.227  19.728  51.291  1.00  0.00           C
ATOM   3985  O32 POPEP 148      93.637  19.468  50.172  1.00  0.00           O
ATOM   3986  C32 POPEP 148      93.958  19.348  52.581  1.00  0.00           C
ATOM   3989  C23 POPEP 148      89.268  18.538  54.581  1.00  0.00           C
ATOM   3992  C24 POPEP 148      89.637  17.698  55.801  1.00  0.00           C
ATOM   3995  C25 POPEP 148      89.578  18.478  57.121  1.00  0.00           C
ATOM   3998  C26 POPEP 148      88.158  18.948  57.461  1.00  0.00           C
ATOM   4001  C27 POPEP 148      88.038  19.438  58.911  1.00  0.00           C
ATOM   4004  C28 POPEP 148      86.577  19.468  59.411  1.00  0.00           C
ATOM   4007  C29 POPEP 148      85.768  20.618  58.871  1.00  0.00           C
ATOM   4009 0C21 POPEP 148      84.738  21.188  59.521  1.00  0.00           C
ATOM   4011 1C21 POPEP 148      84.227  20.758  60.881  1.00  0.00           C
ATOM   4014 2C21 POPEP 148      84.867  21.598  62.001  1.00  0.00           C
ATOM   4017 3C21 POPEP 148      84.477  21.148  63.411  1.00  0.00           C
ATOM   4020 4C21 POPEP 148      83.058  21.558  63.831  1.00  0.00           C
ATOM   4023 5C21 POPEP 148      82.817  21.338  65.331  1.00  0.00           C
ATOM   4026 6C21 POPEP 148      81.567  22.058  65.852  1.00  0.00           C
ATOM   4029 7C21 POPEP 148      81.368  21.858  67.352  1.00  0.00           C
ATOM   4032 8C21 POPEP 148      80.158  22.618  67.911  1.00  0.00           C
ATOM   4036  C33 POPEP 148      93.198  19.578  53.911  1.00  0.00           C
ATOM   4039  C34 POPEP 148      93.937  18.898  55.081  1.00  0.00           C
ATOM   4042  C35 POPEP 148      93.518  19.408  56.471  1.00  0.00           C
ATOM   4045  C36 POPEP 148      94.477  18.928  57.571  1.00  0.00           C
ATOM   4048  C37 POPEP 148      94.077  19.358  58.992  1.00  0.00           C
ATOM   4051  C38 POPEP 148      93.997  20.888  59.171  1.00  0.00           C
ATOM   4054  C39 POPEP 148      93.967  21.318  60.651  1.00  0.00           C
ATOM   4057 0C31 POPEP 148      92.788  20.748  61.451  1.00  0.00           C
ATOM   4060 1C31 POPEP 148      92.878  21.158  62.921  1.00  0.00           C
ATOM   4063 2C31 POPEP 148      91.687  20.688  63.761  1.00  0.00           C
ATOM   4066 3C31 POPEP 148      91.617  21.408  65.121  1.00  0.00           C
ATOM   4069 4C31 POPEP 148      92.797  21.108  66.061  1.00  0.00           C
ATOM   4072 5C31 POPEP 148      92.647  21.838  67.401  1.00  0.00           C
ATOM   4075 6C31 POPEP 148      93.708  21.508  68.441  1.00  0.00           C
ATOM   4079  NH3 POPEQ 149      48.758  17.958  95.901  1.00  0.00           N
ATOM   4083  C12 POPEQ 149      47.758  17.168  95.101  1.00  0.00           C
ATOM   4086  C11 POPEQ 149      46.588  16.798  96.021  1.00  0.00           C
ATOM   4089  P   POPEQ 149      46.237  14.238  95.691  1.00  0.00           P
ATOM   4090  O13 POPEQ 149      45.068  13.608  96.321  1.00  0.00           O
ATOM   4091  O14 POPEQ 149      47.547  14.158  96.381  1.00  0.00           O
ATOM   4092  O11 POPEQ 149      46.408  13.738  94.201  1.00  0.00           O
ATOM   4093  O12 POPEQ 149      45.838  15.738  95.441  1.00  0.00           O
ATOM   4094  C1  POPEQ 149      45.268  13.418  93.401  1.00  0.00           C
ATOM   4097  C2  POPEQ 149      45.748  13.218  91.951  1.00  0.00           C
ATOM   4099  O21 POPEQ 149      44.628  12.898  91.101  1.00  0.00           O
ATOM   4100  C21 POPEQ 149      44.798  13.308  89.841  1.00  0.00           C
ATOM   4101  O22 POPEQ 149      45.687  14.048  89.471  1.00  0.00           O
ATOM   4102  C22 POPEQ 149      43.717  12.748  88.921  1.00  0.00           C
ATOM   4105  C3  POPEQ 149      46.838  12.088  91.951  1.00  0.00           C
ATOM   4108  O31 POPEQ 149      47.108  11.528  90.672  1.00  0.00           O
ATOM   4109  C31 POPEQ 149      48.098  11.868  89.841  1.00  0.00           C
ATOM   4110  O32 POPEQ 149      48.297  11.278  88.801  1.00  0.00           O
ATOM   4111  C32 POPEQ 149      49.008  12.998  90.361  1.00  0.00           C
ATOM   4114  C23 POPEQ 149      44.308  12.318  87.551  1.00  0.00           C
ATOM   4117  C24 POPEQ 149      45.097  11.018  87.682  1.00  0.00           C
ATOM   4120  C25 POPEQ 149      45.867  10.578  86.411  1.00  0.00           C
ATOM   4123  C26 POPEQ 149      45.047   9.738  85.421  1.00  0.00           C
ATOM   4126  C27 POPEQ 149      44.698   8.348  85.971  1.00  0.00           C
ATOM   4129  C28 POPEQ 149      43.628   7.578  85.182  1.00  0.00           C
ATOM   4132  C29 POPEQ 149      44.168   6.678  84.101  1.00  0.00           C
ATOM   4134 0C21 POPEQ 149      43.818   5.398  83.902  1.00  0.00           C
ATOM   4136 1C21 POPEQ 149      42.788   4.608  84.691  1.00  0.00           C
ATOM   4139 2C21 POPEQ 149      41.328   5.128  84.632  1.00  0.00           C
ATOM   4142 3C21 POPEQ 149      40.768   5.288  83.212  1.00  0.00           C
ATOM   4145 4C21 POPEQ 149      39.378   5.938  83.172  1.00  0.00           C
ATOM   4148 5C21 POPEQ 149      38.227   4.948  83.391  1.00  0.00           C
ATOM   4151 6C21 POPEQ 149      36.858   5.638  83.382  1.00  0.00           C
ATOM   4154 7C21 POPEQ 149      35.727   4.678  83.751  1.00  0.00           C
ATOM   4157 8C21 POPEQ 149      34.348   5.328  83.821  1.00  0.00           C
ATOM   4161  C33 POPEQ 149      49.838  13.688  89.241  1.00  0.00           C
ATOM   4164  C34 POPEQ 149      49.008  14.668  88.391  1.00  0.00           C
ATOM   4167  C35 POPEQ 149      48.527  14.118  87.041  1.00  0.00           C
ATOM   4170  C36 POPEQ 149      49.647  13.908  86.011  1.00  0.00           C
ATOM   4173  C37 POPEQ 149      49.238  14.368  84.602  1.00  0.00           C
ATOM   4176  C38 POPEQ 149      50.398  14.448  83.601  1.00  0.00           C
ATOM   4179  C39 POPEQ 149      51.178  15.758  83.751  1.00  0.00           C
ATOM   4182 0C31 POPEQ 149      52.327  15.948  82.752  1.00  0.00           C
ATOM   4185 1C31 POPEQ 149      52.818  17.408  82.742  1.00  0.00           C
ATOM   4188 2C31 POPEQ 149      54.078  17.658  81.912  1.00  0.00           C
ATOM   4191 3C31 POPEQ 149      54.018  17.168  80.451  1.00  0.00           C
ATOM   4194 4C31 POPEQ 149      52.848  17.748  79.641  1.00  0.00           C
ATOM   4197 5C31 POPEQ 149      52.898  17.318  78.161  1.00  0.00           C
ATOM   4200 6C31 POPEQ 149      51.748  17.878  77.321  1.00  0.00           C
ATOM   4204  NH3 POPER 150     104.838  89.788  89.811  1.00  0.00           N
ATOM   4208  C12 POPER 150     104.757  90.837  88.741  1.00  0.00           C
ATOM   4211  C11 POPER 150     103.768  91.957  89.121  1.00  0.00           C
ATOM   4214  P   POPER 150     103.848  94.508  89.732  1.00  0.00           P
ATOM   4215  O13 POPER 150     102.647  94.548  90.611  1.00  0.00           O
ATOM   4216  O14 POPER 150     104.848  95.567  89.951  1.00  0.00           O
ATOM   4217  O11 POPER 150     103.357  94.557  88.242  1.00  0.00           O
ATOM   4218  O12 POPER 150     104.477  93.057  89.721  1.00  0.00           O
ATOM   4219  C1  POPER 150     102.697  95.658  87.641  1.00  0.00           C
ATOM   4222  C2  POPER 150     103.518  96.238  86.461  1.00  0.00           C
ATOM   4224  O21 POPER 150     102.557  96.628  85.471  1.00  0.00           O
ATOM   4225  C21 POPER 150     102.928  97.647  84.721  1.00  0.00           C
ATOM   4226  O22 POPER 150     103.927  98.318  84.882  1.00  0.00           O
ATOM   4227  C22 POPER 150     101.958  97.848  83.571  1.00  0.00           C
ATOM   4230  C3  POPER 150     104.537  95.208  85.882  1.00  0.00           C
ATOM   4233  O31 POPER 150     105.378  95.777  84.831  1.00  0.00           O
ATOM   4234  C31 POPER 150     105.428  95.117  83.681  1.00  0.00           C
ATOM   4235  O32 POPER 150     104.827  94.078  83.431  1.00  0.00           O
ATOM   4236  C32 POPER 150     106.248  95.928  82.661  1.00  0.00           C
ATOM   4239  C23 POPER 150     101.128  99.148  83.632  1.00  0.00           C
ATOM   4242  C24 POPER 150     100.828  99.678  82.221  1.00  0.00           C
ATOM   4245  C25 POPER 150     100.398  98.598  81.211  1.00  0.00           C
ATOM   4248  C26 POPER 150      99.937  99.198  79.882  1.00  0.00           C
ATOM   4251  C27 POPER 150     100.047  98.237  78.691  1.00  0.00           C
ATOM   4254  C28 POPER 150      99.578  98.878  77.371  1.00  0.00           C
ATOM   4257  C29 POPER 150     100.558  99.867  76.771  1.00  0.00           C
ATOM   4259 0C21 POPER 150     100.727 100.058  75.451  1.00  0.00           C
ATOM   4261 1C21 POPER 150      99.937  99.328  74.381  1.00  0.00           C
ATOM   4264 2C21 POPER 150     100.238  99.727  72.921  1.00  0.00           C
ATOM   4267 3C21 POPER 150     101.577  99.198  72.411  1.00  0.00           C
ATOM   4270 4C21 POPER 150     101.678  99.078  70.881  1.00  0.00           C
ATOM   4273 5C21 POPER 150     100.787  97.978  70.271  1.00  0.00           C
ATOM   4276 6C21 POPER 150     100.887  96.648  71.021  1.00  0.00           C
ATOM   4279 7C21 POPER 150     100.387  95.438  70.242  1.00  0.00           C
ATOM   4282 8C21 POPER 150     100.398  94.167  71.091  1.00  0.00           C
ATOM   4286  C33 POPER 150     107.277  95.058  81.891  1.00  0.00           C
ATOM   4289  C34 POPER 150     107.758  95.618  80.541  1.00  0.00           C
ATOM   4292  C35 POPER 150     106.698  95.828  79.431  1.00  0.00           C
ATOM   4295  C36 POPER 150     105.908  94.578  78.971  1.00  0.00           C
ATOM   4298  C37 POPER 150     104.718  94.247  79.871  1.00  0.00           C
ATOM   4301  C38 POPER 150     103.608  93.417  79.211  1.00  0.00           C
ATOM   4304  C39 POPER 150     102.437  93.318  80.201  1.00  0.00           C
ATOM   4307 0C31 POPER 150     101.307  92.367  79.811  1.00  0.00           C
ATOM   4310 1C31 POPER 150     100.348  92.167  80.992  1.00  0.00           C
ATOM   4313 2C31 POPER 150      99.308  91.068  80.761  1.00  0.00           C
ATOM   4316 3C31 POPER 150      98.427  91.318  79.521  1.00  0.00           C
ATOM   4319 4C31 POPER 150      97.458  90.158  79.281  1.00  0.00           C
ATOM   4322 5C31 POPER 150      96.538  90.438  78.091  1.00  0.00           C
ATOM   4325 6C31 POPER 150      95.568  89.298  77.812  1.00  0.00           C
ATOM   4329  NH3 POPES 151       9.708  33.538  49.291  1.00  0.00           N
ATOM   4333  C12 POPES 151       8.388  33.078  48.701  1.00  0.00           C
ATOM   4336  C11 POPES 151       8.527  31.908  47.691  1.00  0.00           C
ATOM   4339  P   POPES 151       6.878  30.128  46.601  1.00  0.00           P
ATOM   4340  O13 POPES 151       5.838  30.288  45.561  1.00  0.00           O
ATOM   4341  O14 POPES 151       8.058  29.298  46.271  1.00  0.00           O
ATOM   4342  O11 POPES 151       6.108  29.428  47.792  1.00  0.00           O
ATOM   4343  O12 POPES 151       7.227  31.538  47.221  1.00  0.00           O
ATOM   4344  C1  POPES 151       6.778  28.928  48.941  1.00  0.00           C
ATOM   4347  C2  POPES 151       6.218  29.548  50.251  1.00  0.00           C
ATOM   4349  O21 POPES 151       6.888  28.838  51.311  1.00  0.00           O
ATOM   4350  C21 POPES 151       7.277  29.568  52.321  1.00  0.00           C
ATOM   4351  O22 POPES 151       7.138  30.778  52.431  1.00  0.00           O
ATOM   4352  C22 POPES 151       7.998  28.658  53.321  1.00  0.00           C
ATOM   4355  C3  POPES 151       4.688  29.288  50.351  1.00  0.00           C
ATOM   4358  O31 POPES 151       4.018  30.058  51.371  1.00  0.00           O
ATOM   4359  C31 POPES 151       3.618  31.258  50.971  1.00  0.00           C
ATOM   4360  O32 POPES 151       3.968  31.838  49.962  1.00  0.00           O
ATOM   4361  C32 POPES 151       2.598  31.818  51.971  1.00  0.00           C
ATOM   4364  C23 POPES 151       8.798  29.448  54.381  1.00  0.00           C
ATOM   4367  C24 POPES 151       9.688  28.558  55.281  1.00  0.00           C
ATOM   4370  C25 POPES 151       8.998  28.028  56.541  1.00  0.00           C
ATOM   4373  C26 POPES 151       9.998  27.398  57.521  1.00  0.00           C
ATOM   4376  C27 POPES 151       9.378  26.948  58.861  1.00  0.00           C
ATOM   4379  C28 POPES 151      10.307  26.048  59.711  1.00  0.00           C
ATOM   4382  C29 POPES 151      11.548  26.718  60.251  1.00  0.00           C
ATOM   4384 0C21 POPES 151      11.998  26.678  61.521  1.00  0.00           C
ATOM   4386 1C21 POPES 151      11.368  25.918  62.661  1.00  0.00           C
ATOM   4389 2C21 POPES 151      10.307  26.788  63.361  1.00  0.00           C
ATOM   4392 3C21 POPES 151       9.428  25.988  64.322  1.00  0.00           C
ATOM   4395 4C21 POPES 151       8.437  26.898  65.051  1.00  0.00           C
ATOM   4398 5C21 POPES 151       7.408  26.118  65.881  1.00  0.00           C
ATOM   4401 6C21 POPES 151       6.658  27.038  66.851  1.00  0.00           C
ATOM   4404 7C21 POPES 151       5.488  26.348  67.551  1.00  0.00           C
ATOM   4407 8C21 POPES 151       4.828  27.228  68.621  1.00  0.00           C
ATOM   4411  C33 POPES 151       3.278  32.708  53.041  1.00  0.00           C
ATOM   4414  C34 POPES 151       4.248  31.948  53.951  1.00  0.00           C
ATOM   4417  C35 POPES 151       3.568  31.028  54.971  1.00  0.00           C
ATOM   4420  C36 POPES 151       4.538  30.008  55.591  1.00  0.00           C
ATOM   4423  C37 POPES 151       3.858  29.108  56.651  1.00  0.00           C
ATOM   4426  C38 POPES 151       4.858  28.288  57.481  1.00  0.00           C
ATOM   4429  C39 POPES 151       5.567  29.078  58.591  1.00  0.00           C
ATOM   4432 0C31 POPES 151       4.658  29.588  59.721  1.00  0.00           C
ATOM   4435 1C31 POPES 151       5.448  30.098  60.931  1.00  0.00           C
ATOM   4438 2C31 POPES 151       4.548  30.498  62.111  1.00  0.00           C
ATOM   4441 3C31 POPES 151       5.338  30.858  63.371  1.00  0.00           C
ATOM   4444 4C31 POPES 151       4.458  31.078  64.602  1.00  0.00           C
ATOM   4447 5C31 POPES 151       5.278  31.418  65.852  1.00  0.00           C
ATOM   4450 6C31 POPES 151       4.428  31.768  67.071  1.00  0.00           C
ATOM   4454  NH3 POPET 152       4.028  30.948  90.171  1.00  0.00           N
ATOM   4458  C12 POPET 152       4.348  32.038  91.161  1.00  0.00           C
ATOM   4461  C11 POPET 152       5.488  31.618  92.111  1.00  0.00           C
ATOM   4464  P   POPET 152       7.068  33.228  93.571  1.00  0.00           P
ATOM   4465  O13 POPET 152       6.978  34.688  93.811  1.00  0.00           O
ATOM   4466  O14 POPET 152       7.628  32.398  94.632  1.00  0.00           O
ATOM   4467  O11 POPET 152       8.058  33.058  92.341  1.00  0.00           O
ATOM   4468  O12 POPET 152       5.697  32.638  93.072  1.00  0.00           O
ATOM   4469  C1  POPET 152       7.748  33.798  91.161  1.00  0.00           C
ATOM   4472  C2  POPET 152       8.818  33.508  90.112  1.00  0.00           C
ATOM   4474  O21 POPET 152       8.428  34.228  88.932  1.00  0.00           O
ATOM   4475  C21 POPET 152       9.458  34.438  88.111  1.00  0.00           C
ATOM   4476  O22 POPET 152      10.628  34.258  88.391  1.00  0.00           O
ATOM   4477  C22 POPET 152       8.898  34.828  86.741  1.00  0.00           C
ATOM   4480  C3  POPET 152       8.948  31.968  89.872  1.00  0.00           C
ATOM   4483  O31 POPET 152       8.748  31.568  88.501  1.00  0.00           O
ATOM   4484  C31 POPET 152       7.568  31.148  88.111  1.00  0.00           C
ATOM   4485  O32 POPET 152       6.568  31.018  88.801  1.00  0.00           O
ATOM   4486  C32 POPET 152       7.647  30.898  86.591  1.00  0.00           C
ATOM   4489  C23 POPET 152       9.828  34.328  85.621  1.00  0.00           C
ATOM   4492  C24 POPET 152       9.348  34.758  84.241  1.00  0.00           C
ATOM   4495  C25 POPET 152      10.288  34.348  83.111  1.00  0.00           C
ATOM   4498  C26 POPET 152      10.158  32.878  82.691  1.00  0.00           C
ATOM   4501  C27 POPET 152      11.108  32.538  81.531  1.00  0.00           C
ATOM   4504  C28 POPET 152      10.428  31.778  80.382  1.00  0.00           C
ATOM   4507  C29 POPET 152       9.558  32.668  79.531  1.00  0.00           C
ATOM   4509 0C21 POPET 152       9.998  33.378  78.471  1.00  0.00           C
ATOM   4511 1C21 POPET 152      11.428  33.398  77.971  1.00  0.00           C
ATOM   4514 2C21 POPET 152      11.678  32.428  76.801  1.00  0.00           C
ATOM   4517 3C21 POPET 152      11.237  32.968  75.421  1.00  0.00           C
ATOM   4520 4C21 POPET 152      11.498  31.968  74.291  1.00  0.00           C
ATOM   4523 5C21 POPET 152      12.978  31.798  73.951  1.00  0.00           C
ATOM   4526 6C21 POPET 152      13.288  30.618  73.021  1.00  0.00           C
ATOM   4529 7C21 POPET 152      14.708  30.758  72.461  1.00  0.00           C
ATOM   4532 8C21 POPET 152      15.307  29.508  71.831  1.00  0.00           C
ATOM   4536  C33 POPET 152       6.398  31.368  85.821  1.00  0.00           C
ATOM   4539  C34 POPET 152       5.558  30.208  85.271  1.00  0.00           C
ATOM   4542  C35 POPET 152       6.088  29.598  83.961  1.00  0.00           C
ATOM   4545  C36 POPET 152       5.848  30.478  82.721  1.00  0.00           C
ATOM   4548  C37 POPET 152       6.268  29.778  81.432  1.00  0.00           C
ATOM   4551  C38 POPET 152       5.988  30.618  80.171  1.00  0.00           C
ATOM   4554  C39 POPET 152       6.628  30.048  78.891  1.00  0.00           C
ATOM   4557 0C31 POPET 152       6.298  28.578  78.611  1.00  0.00           C
ATOM   4560 1C31 POPET 152       6.918  28.068  77.291  1.00  0.00           C
ATOM   4563 2C31 POPET 152       6.828  26.538  77.131  1.00  0.00           C
ATOM   4566 3C31 POPET 152       5.728  26.038  76.191  1.00  0.00           C
ATOM   4569 4C31 POPET 152       5.988  26.338  74.711  1.00  0.00           C
ATOM   4572 5C31 POPET 152       5.008  25.588  73.791  1.00  0.00           C
ATOM   4575 6C31 POPET 152       5.128  26.008  72.321  1.00  0.00           C
ATOM   4579  NH3 POPEU 153      97.668  22.748  45.172  1.00  0.00           N
ATOM   4583  C12 POPEU 153      98.708  22.358  46.212  1.00  0.00           C
ATOM   4586  C11 POPEU 153      98.797  20.838  46.422  1.00  0.00           C
ATOM   4589  P   POPEU 153     100.088  19.018  47.661  1.00  0.00           P
ATOM   4590  O13 POPEU 153      98.927  18.108  47.532  1.00  0.00           O
ATOM   4591  O14 POPEU 153     101.217  18.838  46.711  1.00  0.00           O
ATOM   4592  O11 POPEU 153     100.688  18.828  49.101  1.00  0.00           O
ATOM   4593  O12 POPEU 153      99.578  20.528  47.591  1.00  0.00           O
ATOM   4594  C1  POPEU 153     100.238  19.458  50.292  1.00  0.00           C
ATOM   4597  C2  POPEU 153      99.077  18.688  51.001  1.00  0.00           C
ATOM   4599  O21 POPEU 153      99.038  18.878  52.441  1.00  0.00           O
ATOM   4600  C21 POPEU 153      99.148  20.058  53.011  1.00  0.00           C
ATOM   4601  O22 POPEU 153      99.607  21.078  52.541  1.00  0.00           O
ATOM   4602  C22 POPEU 153      98.488  19.988  54.391  1.00  0.00           C
ATOM   4605  C3  POPEU 153      99.058  17.148  50.671  1.00  0.00           C
ATOM   4608  O31 POPEU 153      98.918  16.268  51.801  1.00  0.00           O
ATOM   4609  C31 POPEU 153      97.808  16.308  52.501  1.00  0.00           C
ATOM   4610  O32 POPEU 153      96.847  17.048  52.321  1.00  0.00           O
ATOM   4611  C32 POPEU 153      97.977  15.358  53.691  1.00  0.00           C
ATOM   4614  C23 POPEU 153      99.257  20.808  55.441  1.00  0.00           C
ATOM   4617  C24 POPEU 153      98.617  20.758  56.841  1.00  0.00           C
ATOM   4620  C25 POPEU 153      98.698  19.388  57.531  1.00  0.00           C
ATOM   4623  C26 POPEU 153      98.167  19.468  58.961  1.00  0.00           C
ATOM   4626  C27 POPEU 153      98.048  18.098  59.651  1.00  0.00           C
ATOM   4629  C28 POPEU 153      97.547  18.258  61.101  1.00  0.00           C
ATOM   4632  C29 POPEU 153      97.397  16.938  61.821  1.00  0.00           C
ATOM   4634 0C21 POPEU 153      97.918  16.628  63.021  1.00  0.00           C
ATOM   4636 1C21 POPEU 153      98.757  17.548  63.861  1.00  0.00           C
ATOM   4639 2C21 POPEU 153      97.928  18.598  64.631  1.00  0.00           C
ATOM   4642 3C21 POPEU 153      97.177  18.018  65.821  1.00  0.00           C
ATOM   4645 4C21 POPEU 153      96.228  19.038  66.471  1.00  0.00           C
ATOM   4648 5C21 POPEU 153      95.717  18.578  67.851  1.00  0.00           C
ATOM   4651 6C21 POPEU 153      96.447  19.278  69.011  1.00  0.00           C
ATOM   4654 7C21 POPEU 153      95.807  18.998  70.382  1.00  0.00           C
ATOM   4657 8C21 POPEU 153      96.808  19.068  71.531  1.00  0.00           C
ATOM   4661  C33 POPEU 153      98.367  16.168  54.941  1.00  0.00           C
ATOM   4664  C34 POPEU 153      98.997  15.358  56.091  1.00  0.00           C
ATOM   4667  C35 POPEU 153      97.967  14.728  57.021  1.00  0.00           C
ATOM   4670  C36 POPEU 153      98.577  14.288  58.351  1.00  0.00           C
ATOM   4673  C37 POPEU 153      97.537  13.778  59.351  1.00  0.00           C
ATOM   4676  C38 POPEU 153      98.167  13.378  60.701  1.00  0.00           C
ATOM   4679  C39 POPEU 153      97.107  13.028  61.741  1.00  0.00           C
ATOM   4682 0C31 POPEU 153      97.697  12.728  63.131  1.00  0.00           C
ATOM   4685 1C31 POPEU 153      96.628  12.858  64.221  1.00  0.00           C
ATOM   4688 2C31 POPEU 153      97.128  12.568  65.641  1.00  0.00           C
ATOM   4691 3C31 POPEU 153      98.278  13.468  66.091  1.00  0.00           C
ATOM   4694 4C31 POPEU 153      98.398  13.528  67.621  1.00  0.00           C
ATOM   4697 5C31 POPEU 153      99.718  14.148  68.101  1.00  0.00           C
ATOM   4700 6C31 POPEU 153      99.727  14.378  69.611  1.00  0.00           C
ATOM   4704  NH3 POPEV 154      40.608  29.538  88.862  1.00  0.00           N
ATOM   4708  C12 POPEV 154      41.848  28.738  89.161  1.00  0.00           C
ATOM   4711  C11 POPEV 154      42.178  28.608  90.662  1.00  0.00           C
ATOM   4714  P   POPEV 154      43.938  26.668  90.781  1.00  0.00           P
ATOM   4715  O13 POPEV 154      43.787  26.168  92.171  1.00  0.00           O
ATOM   4716  O14 POPEV 154      43.178  26.008  89.701  1.00  0.00           O
ATOM   4717  O11 POPEV 154      45.477  26.808  90.411  1.00  0.00           O
ATOM   4718  O12 POPEV 154      43.537  28.198  90.821  1.00  0.00           O
ATOM   4719  C1  POPEV 154      45.918  26.838  89.051  1.00  0.00           C
ATOM   4722  C2  POPEV 154      45.718  28.218  88.331  1.00  0.00           C
ATOM   4724  O21 POPEV 154      45.558  28.118  86.912  1.00  0.00           O
ATOM   4725  C21 POPEV 154      46.357  27.388  86.161  1.00  0.00           C
ATOM   4726  O22 POPEV 154      47.217  26.618  86.521  1.00  0.00           O
ATOM   4727  C22 POPEV 154      45.978  27.718  84.711  1.00  0.00           C
ATOM   4730  C3  POPEV 154      46.797  29.298  88.681  1.00  0.00           C
ATOM   4733  O31 POPEV 154      46.617  30.548  87.962  1.00  0.00           O
ATOM   4734  C31 POPEV 154      47.217  30.618  86.782  1.00  0.00           C
ATOM   4735  O32 POPEV 154      47.998  29.788  86.351  1.00  0.00           O
ATOM   4736  C32 POPEV 154      46.867  31.918  86.031  1.00  0.00           C
ATOM   4739  C23 POPEV 154      46.318  26.608  83.691  1.00  0.00           C
ATOM   4742  C24 POPEV 154      45.848  26.988  82.281  1.00  0.00           C
ATOM   4745  C25 POPEV 154      46.198  25.938  81.221  1.00  0.00           C
ATOM   4748  C26 POPEV 154      45.778  26.318  79.801  1.00  0.00           C
ATOM   4751  C27 POPEV 154      46.748  25.798  78.731  1.00  0.00           C
ATOM   4754  C28 POPEV 154      46.328  26.208  77.301  1.00  0.00           C
ATOM   4757  C29 POPEV 154      47.438  26.018  76.312  1.00  0.00           C
ATOM   4759 0C21 POPEV 154      47.317  25.948  74.971  1.00  0.00           C
ATOM   4761 1C21 POPEV 154      46.048  26.058  74.171  1.00  0.00           C
ATOM   4764 2C21 POPEV 154      45.748  24.798  73.331  1.00  0.00           C
ATOM   4767 3C21 POPEV 154      46.817  24.498  72.261  1.00  0.00           C
ATOM   4770 4C21 POPEV 154      46.598  23.158  71.541  1.00  0.00           C
ATOM   4773 5C21 POPEV 154      47.908  22.398  71.271  1.00  0.00           C
ATOM   4776 6C21 POPEV 154      48.537  21.828  72.551  1.00  0.00           C
ATOM   4779 7C21 POPEV 154      49.887  21.128  72.331  1.00  0.00           C
ATOM   4782 8C21 POPEV 154      50.447  20.568  73.641  1.00  0.00           C
ATOM   4786  C33 POPEV 154      47.807  32.118  84.801  1.00  0.00           C
ATOM   4789  C34 POPEV 154      47.387  33.198  83.771  1.00  0.00           C
ATOM   4792  C35 POPEV 154      48.457  33.318  82.661  1.00  0.00           C
ATOM   4795  C36 POPEV 154      48.018  34.008  81.351  1.00  0.00           C
ATOM   4798  C37 POPEV 154      49.218  34.148  80.392  1.00  0.00           C
ATOM   4801  C38 POPEV 154      48.917  33.968  78.891  1.00  0.00           C
ATOM   4804  C39 POPEV 154      48.297  35.188  78.201  1.00  0.00           C
ATOM   4807 0C31 POPEV 154      48.148  34.998  76.681  1.00  0.00           C
ATOM   4810 1C31 POPEV 154      47.867  36.308  75.931  1.00  0.00           C
ATOM   4813 2C31 POPEV 154      47.958  36.148  74.411  1.00  0.00           C
ATOM   4816 3C31 POPEV 154      48.148  37.488  73.672  1.00  0.00           C
ATOM   4819 4C31 POPEV 154      46.957  38.458  73.761  1.00  0.00           C
ATOM   4822 5C31 POPEV 154      47.257  39.798  73.072  1.00  0.00           C
ATOM   4825 6C31 POPEV 154      46.118  40.818  73.141  1.00  0.00           C
ATOM   4829  NH3 POPEW 155      81.238  17.558  90.621  1.00  0.00           N
ATOM   4833  C12 POPEW 155      80.638  16.188  90.551  1.00  0.00           C
ATOM   4836  C11 POPEW 155      79.168  16.278  90.961  1.00  0.00           C
ATOM   4839  P   POPEW 155      78.667  13.978  92.071  1.00  0.00           P
ATOM   4840  O13 POPEW 155      79.887  13.158  91.852  1.00  0.00           O
ATOM   4841  O14 POPEW 155      78.608  14.668  93.382  1.00  0.00           O
ATOM   4842  O11 POPEW 155      77.408  13.068  91.901  1.00  0.00           O
ATOM   4843  O12 POPEW 155      78.558  15.008  90.891  1.00  0.00           O
ATOM   4844  C1  POPEW 155      77.077  12.488  90.641  1.00  0.00           C
ATOM   4847  C2  POPEW 155      75.538  12.508  90.371  1.00  0.00           C
ATOM   4849  O21 POPEW 155      75.217  12.428  88.961  1.00  0.00           O
ATOM   4850  C21 POPEW 155      75.678  13.358  88.141  1.00  0.00           C
ATOM   4851  O22 POPEW 155      76.357  14.328  88.431  1.00  0.00           O
ATOM   4852  C22 POPEW 155      75.308  13.018  86.701  1.00  0.00           C
ATOM   4855  C3  POPEW 155      74.708  13.608  91.141  1.00  0.00           C
ATOM   4858  O31 POPEW 155      74.138  14.608  90.281  1.00  0.00           O
ATOM   4859  C31 POPEW 155      74.437  15.888  90.471  1.00  0.00           C
ATOM   4860  O32 POPEW 155      75.117  16.348  91.371  1.00  0.00           O
ATOM   4861  C32 POPEW 155      73.808  16.678  89.311  1.00  0.00           C
ATOM   4864  C23 POPEW 155      74.558  14.188  86.041  1.00  0.00           C
ATOM   4867  C24 POPEW 155      73.047  14.168  86.291  1.00  0.00           C
ATOM   4870  C25 POPEW 155      72.338  15.488  85.941  1.00  0.00           C
ATOM   4873  C26 POPEW 155      72.348  15.858  84.462  1.00  0.00           C
ATOM   4876  C27 POPEW 155      71.738  17.218  84.101  1.00  0.00           C
ATOM   4879  C28 POPEW 155      71.727  17.498  82.581  1.00  0.00           C
ATOM   4882  C29 POPEW 155      73.077  17.308  81.941  1.00  0.00           C
ATOM   4884 0C21 POPEW 155      73.318  17.088  80.641  1.00  0.00           C
ATOM   4886 1C21 POPEW 155      72.287  17.088  79.531  1.00  0.00           C
ATOM   4889 2C21 POPEW 155      72.818  17.788  78.261  1.00  0.00           C
ATOM   4892 3C21 POPEW 155      71.788  17.738  77.131  1.00  0.00           C
ATOM   4895 4C21 POPEW 155      72.018  18.798  76.032  1.00  0.00           C
ATOM   4898 5C21 POPEW 155      73.358  18.698  75.281  1.00  0.00           C
ATOM   4901 6C21 POPEW 155      73.537  17.398  74.491  1.00  0.00           C
ATOM   4904 7C21 POPEW 155      74.708  17.458  73.501  1.00  0.00           C
ATOM   4907 8C21 POPEW 155      74.888  16.168  72.691  1.00  0.00           C
ATOM   4911  C33 POPEW 155      72.477  17.408  89.641  1.00  0.00           C
ATOM   4914  C34 POPEW 155      71.628  17.538  88.361  1.00  0.00           C
ATOM   4917  C35 POPEW 155      70.408  18.458  88.391  1.00  0.00           C
ATOM   4920  C36 POPEW 155      69.617  18.398  87.062  1.00  0.00           C
ATOM   4923  C37 POPEW 155      68.437  19.388  86.981  1.00  0.00           C
ATOM   4926  C38 POPEW 155      67.848  19.528  85.572  1.00  0.00           C
ATOM   4929  C39 POPEW 155      67.187  18.248  85.021  1.00  0.00           C
ATOM   4932 0C31 POPEW 155      66.558  18.478  83.622  1.00  0.00           C
ATOM   4935 1C31 POPEW 155      65.818  17.248  83.061  1.00  0.00           C
ATOM   4938 2C31 POPEW 155      64.808  17.618  81.971  1.00  0.00           C
ATOM   4941 3C31 POPEW 155      65.398  18.178  80.672  1.00  0.00           C
ATOM   4944 4C31 POPEW 155      66.128  17.108  79.831  1.00  0.00           C
ATOM   4947 5C31 POPEW 155      66.488  17.598  78.421  1.00  0.00           C
ATOM   4950 6C31 POPEW 155      67.217  16.548  77.591  1.00  0.00           C
ATOM   4954  NH3 POPEX 156      83.927 101.378  92.232  1.00  0.00           N
ATOM   4958  C12 POPEX 156      83.158 101.618  93.511  1.00  0.00           C
ATOM   4961  C11 POPEX 156      82.628 100.298  94.101  1.00  0.00           C
ATOM   4964  P   POPEX 156      80.258  99.688  93.141  1.00  0.00           P
ATOM   4965  O13 POPEX 156      79.687  99.078  94.361  1.00  0.00           O
ATOM   4966  O14 POPEX 156      79.928 101.098  92.841  1.00  0.00           O
ATOM   4967  O11 POPEX 156      79.958  98.808  91.852  1.00  0.00           O
ATOM   4968  O12 POPEX 156      81.847  99.587  93.141  1.00  0.00           O
ATOM   4969  C1  POPEX 156      80.717  98.997  90.641  1.00  0.00           C
ATOM   4972  C2  POPEX 156      79.797  99.078  89.391  1.00  0.00           C
ATOM   4974  O21 POPEX 156      80.518  99.738  88.312  1.00  0.00           O
ATOM   4975  C21 POPEX 156      81.058  98.937  87.382  1.00  0.00           C
ATOM   4976  O22 POPEX 156      81.098  97.728  87.411  1.00  0.00           O
ATOM   4977  C22 POPEX 156      81.628  99.798  86.262  1.00  0.00           C
ATOM   4980  C3  POPEX 156      78.518  99.898  89.751  1.00  0.00           C
ATOM   4983  O31 POPEX 156      78.047 100.728  88.661  1.00  0.00           O
ATOM   4984  C31 POPEX 156      76.918 100.348  88.091  1.00  0.00           C
ATOM   4985  O32 POPEX 156      76.238  99.398  88.421  1.00  0.00           O
ATOM   4986  C32 POPEX 156      76.648 101.217  86.861  1.00  0.00           C
ATOM   4989  C23 POPEX 156      81.547  99.078  84.901  1.00  0.00           C
ATOM   4992  C24 POPEX 156      81.928  99.988  83.731  1.00  0.00           C
ATOM   4995  C25 POPEX 156      81.658  99.368  82.351  1.00  0.00           C
ATOM   4998  C26 POPEX 156      82.518  98.128  82.062  1.00  0.00           C
ATOM   5001  C27 POPEX 156      82.177  97.518  80.691  1.00  0.00           C
ATOM   5004  C28 POPEX 156      83.088  96.338  80.301  1.00  0.00           C
ATOM   5007  C29 POPEX 156      84.487  96.807  79.992  1.00  0.00           C
ATOM   5009 0C21 POPEX 156      85.118  96.747  78.812  1.00  0.00           C
ATOM   5011 1C21 POPEX 156      84.557  96.157  77.541  1.00  0.00           C
ATOM   5014 2C21 POPEX 156      84.668  94.627  77.531  1.00  0.00           C
ATOM   5017 3C21 POPEX 156      83.988  93.997  76.312  1.00  0.00           C
ATOM   5020 4C21 POPEX 156      83.878  92.467  76.441  1.00  0.00           C
ATOM   5023 5C21 POPEX 156      83.167  91.777  75.261  1.00  0.00           C
ATOM   5026 6C21 POPEX 156      81.717  92.238  75.041  1.00  0.00           C
ATOM   5029 7C21 POPEX 156      81.027  91.408  73.961  1.00  0.00           C
ATOM   5032 8C21 POPEX 156      79.557  91.768  73.761  1.00  0.00           C
ATOM   5036  C33 POPEX 156      77.758 101.048  85.791  1.00  0.00           C
ATOM   5039  C34 POPEX 156      77.217 101.028  84.361  1.00  0.00           C
ATOM   5042  C35 POPEX 156      78.007 100.047  83.471  1.00  0.00           C
ATOM   5045  C36 POPEX 156      77.367  99.818  82.092  1.00  0.00           C
ATOM   5048  C37 POPEX 156      77.598 100.947  81.091  1.00  0.00           C
ATOM   5051  C38 POPEX 156      76.968 100.588  79.731  1.00  0.00           C
ATOM   5054  C39 POPEX 156      77.397 101.488  78.571  1.00  0.00           C
ATOM   5057 0C31 POPEX 156      76.808 102.898  78.641  1.00  0.00           C
ATOM   5060 1C31 POPEX 156      77.038 103.678  77.331  1.00  0.00           C
ATOM   5063 2C31 POPEX 156      76.648 105.158  77.461  1.00  0.00           C
ATOM   5066 3C31 POPEX 156      76.827 105.938  76.161  1.00  0.00           C
ATOM   5069 4C31 POPEX 156      76.568 107.438  76.361  1.00  0.00           C
ATOM   5072 5C31 POPEX 156      76.658 108.228  75.051  1.00  0.00           C
ATOM   5075 6C31 POPEX 156      76.287 109.708  75.211  1.00  0.00           C
ATOM   5079  NH3 POPEY 157     107.458   4.278  46.771  1.00  0.00           N
ATOM   5083  C12 POPEY 157     108.018   4.118  45.391  1.00  0.00           C
ATOM   5086  C11 POPEY 157     106.997   4.408  44.281  1.00  0.00           C
ATOM   5089  P   POPEY 157     107.988   6.268  42.651  1.00  0.00           P
ATOM   5090  O13 POPEY 157     109.438   6.538  42.661  1.00  0.00           O
ATOM   5091  O14 POPEY 157     107.247   6.478  41.381  1.00  0.00           O
ATOM   5092  O11 POPEY 157     107.297   7.138  43.782  1.00  0.00           O
ATOM   5093  O12 POPEY 157     107.708   4.768  43.101  1.00  0.00           O
ATOM   5094  C1  POPEY 157     107.518   8.548  43.881  1.00  0.00           C
ATOM   5097  C2  POPEY 157     107.977   8.918  45.312  1.00  0.00           C
ATOM   5099  O21 POPEY 157     108.007  10.348  45.491  1.00  0.00           O
ATOM   5100  C21 POPEY 157     109.098  11.008  45.181  1.00  0.00           C
ATOM   5101  O22 POPEY 157     109.967  10.658  44.401  1.00  0.00           O
ATOM   5102  C22 POPEY 157     109.178  12.278  46.011  1.00  0.00           C
ATOM   5105  C3  POPEY 157     109.277   8.158  45.741  1.00  0.00           C
ATOM   5108  O31 POPEY 157     109.588   8.298  47.151  1.00  0.00           O
ATOM   5109  C31 POPEY 157     108.807   7.518  47.901  1.00  0.00           C
ATOM   5110  O32 POPEY 157     107.898   6.818  47.491  1.00  0.00           O
ATOM   5111  C32 POPEY 157     109.238   7.568  49.371  1.00  0.00           C
ATOM   5114  C23 POPEY 157     110.448  12.258  46.891  1.00  0.00           C
ATOM   5117  C24 POPEY 157     110.107  12.228  48.381  1.00  0.00           C
ATOM   5120  C25 POPEY 157     109.848  13.628  48.961  1.00  0.00           C
ATOM   5123  C26 POPEY 157     109.448  13.568  50.441  1.00  0.00           C
ATOM   5126  C27 POPEY 157     109.568  14.928  51.141  1.00  0.00           C
ATOM   5129  C28 POPEY 157     108.698  15.048  52.411  1.00  0.00           C
ATOM   5132  C29 POPEY 157     109.087  14.088  53.511  1.00  0.00           C
ATOM   5134 0C21 POPEY 157     109.137  14.358  54.821  1.00  0.00           C
ATOM   5136 1C21 POPEY 157     108.757  15.638  55.511  1.00  0.00           C
ATOM   5139 2C21 POPEY 157     108.497  15.408  57.011  1.00  0.00           C
ATOM   5142 3C21 POPEY 157     108.458  16.698  57.841  1.00  0.00           C
ATOM   5145 4C21 POPEY 157     107.158  17.518  57.691  1.00  0.00           C
ATOM   5148 5C21 POPEY 157     106.047  17.088  58.661  1.00  0.00           C
ATOM   5151 6C21 POPEY 157     104.777  17.928  58.481  1.00  0.00           C
ATOM   5154 7C21 POPEY 157     103.728  17.728  59.581  1.00  0.00           C
ATOM   5157 8C21 POPEY 157     102.458  18.558  59.371  1.00  0.00           C
ATOM   5161  C33 POPEY 157     109.438   9.008  49.901  1.00  0.00           C
ATOM   5164  C34 POPEY 157     109.547   9.088  51.431  1.00  0.00           C
ATOM   5167  C35 POPEY 157     110.488   8.058  52.101  1.00  0.00           C
ATOM   5170  C36 POPEY 157     111.897   7.978  51.492  1.00  0.00           C
ATOM   5173  C37 POPEY 157     113.027   8.138  52.511  1.00  0.00           C
ATOM   5176  C38 POPEY 157     113.888   9.388  52.261  1.00  0.00           C
ATOM   5179  C39 POPEY 157     113.138  10.718  52.361  1.00  0.00           C
ATOM   5182 0C31 POPEY 157     114.087  11.908  52.491  1.00  0.00           C
ATOM   5185 1C31 POPEY 157     113.497  12.988  53.401  1.00  0.00           C
ATOM   5188 2C31 POPEY 157     114.217  14.328  53.321  1.00  0.00           C
ATOM   5191 3C31 POPEY 157     113.488  15.398  54.141  1.00  0.00           C
ATOM   5194 4C31 POPEY 157     114.038  16.808  53.901  1.00  0.00           C
ATOM   5197 5C31 POPEY 157     113.088  17.898  54.391  1.00  0.00           C
ATOM   5200 6C31 POPEY 157     113.598  19.308  54.091  1.00  0.00           C
ATOM   5204  NH3 POPEZ 158      65.388  41.188  49.771  1.00  0.00           N
ATOM   5208  C12 POPEZ 158      66.687  40.648  49.221  1.00  0.00           C
ATOM   5211  C11 POPEZ 158      66.598  40.358  47.701  1.00  0.00           C
ATOM   5214  P   POPEZ 158      64.398  39.028  47.121  1.00  0.00           P
ATOM   5215  O13 POPEZ 158      63.878  40.378  46.801  1.00  0.00           O
ATOM   5216  O14 POPEZ 158      64.227  37.928  46.161  1.00  0.00           O
ATOM   5217  O11 POPEZ 158      63.988  38.608  48.581  1.00  0.00           O
ATOM   5218  O12 POPEZ 158      65.937  39.128  47.401  1.00  0.00           O
ATOM   5219  C1  POPEZ 158      62.797  38.968  49.281  1.00  0.00           C
ATOM   5222  C2  POPEZ 158      62.848  38.428  50.741  1.00  0.00           C
ATOM   5224  O21 POPEZ 158      63.007  39.548  51.641  1.00  0.00           O
ATOM   5225  C21 POPEZ 158      62.477  39.348  52.851  1.00  0.00           C
ATOM   5226  O22 POPEZ 158      61.908  38.348  53.241  1.00  0.00           O
ATOM   5227  C22 POPEZ 158      62.747  40.568  53.731  1.00  0.00           C
ATOM   5230  C3  POPEZ 158      64.008  37.388  50.891  1.00  0.00           C
ATOM   5233  O31 POPEZ 158      64.168  36.798  52.201  1.00  0.00           O
ATOM   5234  C31 POPEZ 158      65.047  37.368  53.001  1.00  0.00           C
ATOM   5235  O32 POPEZ 158      65.637  38.428  52.792  1.00  0.00           O
ATOM   5236  C32 POPEZ 158      65.187  36.538  54.281  1.00  0.00           C
ATOM   5239  C23 POPEZ 158      62.268  40.328  55.181  1.00  0.00           C
ATOM   5242  C24 POPEZ 158      62.158  41.598  56.031  1.00  0.00           C
ATOM   5245  C25 POPEZ 158      61.768  41.288  57.481  1.00  0.00           C
ATOM   5248  C26 POPEZ 158      61.468  42.558  58.291  1.00  0.00           C
ATOM   5251  C27 POPEZ 158      60.608  42.258  59.531  1.00  0.00           C
ATOM   5254  C28 POPEZ 158      60.227  43.518  60.341  1.00  0.00           C
ATOM   5257  C29 POPEZ 158      59.068  43.238  61.271  1.00  0.00           C
ATOM   5259 0C21 POPEZ 158      59.158  42.967  62.581  1.00  0.00           C
ATOM   5261 1C21 POPEZ 158      60.428  42.848  63.381  1.00  0.00           C
ATOM   5264 2C21 POPEZ 158      60.437  41.598  64.281  1.00  0.00           C
ATOM   5267 3C21 POPEZ 158      60.477  40.268  63.521  1.00  0.00           C
ATOM   5270 4C21 POPEZ 158      61.367  39.228  64.221  1.00  0.00           C
ATOM   5273 5C21 POPEZ 158      61.237  37.828  63.621  1.00  0.00           C
ATOM   5276 6C21 POPEZ 158      62.317  36.868  64.121  1.00  0.00           C
ATOM   5279 7C21 POPEZ 158      62.248  35.478  63.481  1.00  0.00           C
ATOM   5282 8C21 POPEZ 158      63.158  34.468  64.171  1.00  0.00           C
ATOM   5286  C33 POPEZ 158      63.867  36.568  55.061  1.00  0.00           C
ATOM   5289  C34 POPEZ 158      63.748  35.628  56.261  1.00  0.00           C
ATOM   5292  C35 POPEZ 158      64.838  35.798  57.321  1.00  0.00           C
ATOM   5295  C36 POPEZ 158      64.398  35.198  58.661  1.00  0.00           C
ATOM   5298  C37 POPEZ 158      65.558  34.728  59.531  1.00  0.00           C
ATOM   5301  C38 POPEZ 158      65.077  34.118  60.861  1.00  0.00           C
ATOM   5304  C39 POPEZ 158      66.047  33.078  61.441  1.00  0.00           C
ATOM   5307 0C31 POPEZ 158      66.628  33.458  62.812  1.00  0.00           C
ATOM   5310 1C31 POPEZ 158      67.098  32.238  63.631  1.00  0.00           C
ATOM   5313 2C31 POPEZ 158      67.238  32.568  65.121  1.00  0.00           C
ATOM   5316 3C31 POPEZ 158      67.577  31.348  65.981  1.00  0.00           C
ATOM   5319 4C31 POPEZ 158      67.338  31.608  67.471  1.00  0.00           C
ATOM   5322 5C31 POPEZ 158      67.838  30.478  68.381  1.00  0.00           C
ATOM   5325 6C31 POPEZ 158      67.537  30.708  69.861  1.00  0.00           C
ATOM   5329  NH3 POPEa 159     105.088  98.158  90.281  1.00  0.00           N
ATOM   5333  C12 POPEa 159     105.258  98.727  91.671  1.00  0.00           C
ATOM   5336  C11 POPEa 159     106.477  98.148  92.411  1.00  0.00           C
ATOM   5339  P   POPEa 159     108.997  97.658  92.242  1.00  0.00           P
ATOM   5340  O13 POPEa 159     110.187  97.957  91.411  1.00  0.00           O
ATOM   5341  O14 POPEa 159     109.137  97.868  93.701  1.00  0.00           O
ATOM   5342  O11 POPEa 159     108.558  96.157  91.981  1.00  0.00           O
ATOM   5343  O12 POPEa 159     107.708  98.447  91.741  1.00  0.00           O
ATOM   5344  C1  POPEa 159     108.927  95.457  90.791  1.00  0.00           C
ATOM   5347  C2  POPEa 159     108.258  95.977  89.462  1.00  0.00           C
ATOM   5349  O21 POPEa 159     108.138  94.918  88.501  1.00  0.00           O
ATOM   5350  C21 POPEa 159     109.257  94.548  87.911  1.00  0.00           C
ATOM   5351  O22 POPEa 159     110.398  94.828  88.261  1.00  0.00           O
ATOM   5352  C22 POPEa 159     108.937  93.688  86.691  1.00  0.00           C
ATOM   5355  C3  POPEa 159     108.918  97.248  88.831  1.00  0.00           C
ATOM   5358  O31 POPEa 159     108.608  97.438  87.431  1.00  0.00           O
ATOM   5359  C31 POPEa 159     107.408  97.938  87.181  1.00  0.00           C
ATOM   5360  O32 POPEa 159     106.497  98.057  87.991  1.00  0.00           O
ATOM   5361  C32 POPEa 159     107.367  98.458  85.751  1.00  0.00           C
ATOM   5364  C23 POPEa 159     109.648  94.137  85.392  1.00  0.00           C
ATOM   5367  C24 POPEa 159     111.117  93.678  85.341  1.00  0.00           C
ATOM   5370  C25 POPEa 159     111.757  93.747  83.951  1.00  0.00           C
ATOM   5373  C26 POPEa 159     111.098  92.838  82.911  1.00  0.00           C
ATOM   5376  C27 POPEa 159     111.977  92.637  81.671  1.00  0.00           C
ATOM   5379  C28 POPEa 159     111.418  91.628  80.672  1.00  0.00           C
ATOM   5382  C29 POPEa 159     112.428  91.357  79.581  1.00  0.00           C
ATOM   5384 0C21 POPEa 159     112.277  91.588  78.261  1.00  0.00           C
ATOM   5386 1C21 POPEa 159     111.067  92.158  77.562  1.00  0.00           C
ATOM   5389 2C21 POPEa 159     110.077  91.048  77.151  1.00  0.00           C
ATOM   5392 3C21 POPEa 159     110.667  89.918  76.281  1.00  0.00           C
ATOM   5395 4C21 POPEa 159     109.668  88.768  76.111  1.00  0.00           C
ATOM   5398 5C21 POPEa 159     110.258  87.507  75.451  1.00  0.00           C
ATOM   5401 6C21 POPEa 159     109.288  86.328  75.541  1.00  0.00           C
ATOM   5404 7C21 POPEa 159     109.878  84.997  75.051  1.00  0.00           C
ATOM   5407 8C21 POPEa 159     108.918  83.818  75.242  1.00  0.00           C
ATOM   5411  C33 POPEa 159     107.628  99.988  85.751  1.00  0.00           C
ATOM   5414  C34 POPEa 159     107.797 100.588  84.352  1.00  0.00           C
ATOM   5417  C35 POPEa 159     108.107 102.087  84.431  1.00  0.00           C
ATOM   5420  C36 POPEa 159     108.637 102.677  83.111  1.00  0.00           C
ATOM   5423  C37 POPEa 159     108.947 104.167  83.281  1.00  0.00           C
ATOM   5426  C38 POPEa 159     109.917 104.727  82.232  1.00  0.00           C
ATOM   5429  C39 POPEa 159     109.357 104.767  80.812  1.00  0.00           C
ATOM   5432 0C31 POPEa 159     110.288 105.557  79.891  1.00  0.00           C
ATOM   5435 1C31 POPEa 159     109.708 105.828  78.492  1.00  0.00           C
ATOM   5438 2C31 POPEa 159     110.638 106.758  77.691  1.00  0.00           C
ATOM   5441 3C31 POPEa 159     110.057 107.238  76.351  1.00  0.00           C
ATOM   5444 4C31 POPEa 159     109.708 106.078  75.401  1.00  0.00           C
ATOM   5447 5C31 POPEa 159     109.658 106.527  73.941  1.00  0.00           C
ATOM   5450 6C31 POPEa 159     109.528 105.368  72.951  1.00  0.00           C
ATOM   5454  NH3 POPEb 160     123.897  19.208  88.781  1.00  0.00           N
ATOM   5458  C12 POPEb 160     122.417  19.078  88.611  1.00  0.00           C
ATOM   5461  C11 POPEb 160     121.997  17.608  88.741  1.00  0.00           C
ATOM   5464  P   POPEb 160     121.878  15.688  90.511  1.00  0.00           P
ATOM   5465  O13 POPEb 160     122.837  15.218  91.531  1.00  0.00           O
ATOM   5466  O14 POPEb 160     120.457  15.908  90.891  1.00  0.00           O
ATOM   5467  O11 POPEb 160     121.917  14.768  89.231  1.00  0.00           O
ATOM   5468  O12 POPEb 160     122.428  17.078  89.991  1.00  0.00           O
ATOM   5469  C1  POPEb 160     123.048  14.018  88.811  1.00  0.00           C
ATOM   5472  C2  POPEb 160     122.708  13.278  87.481  1.00  0.00           C
ATOM   5474  O21 POPEb 160     123.838  12.488  87.071  1.00  0.00           O
ATOM   5475  C21 POPEb 160     123.757  11.188  87.331  1.00  0.00           C
ATOM   5476  O22 POPEb 160     122.858  10.648  87.951  1.00  0.00           O
ATOM   5477  C22 POPEb 160     124.917  10.408  86.701  1.00  0.00           C
ATOM   5480  C3  POPEb 160     122.288  14.278  86.362  1.00  0.00           C
ATOM   5483  O31 POPEb 160     122.618  13.888  85.012  1.00  0.00           O
ATOM   5484  C31 POPEb 160     121.997  12.858  84.471  1.00  0.00           C
ATOM   5485  O32 POPEb 160     121.208  12.098  85.012  1.00  0.00           O
ATOM   5486  C32 POPEb 160     122.397  12.778  82.991  1.00  0.00           C
ATOM   5489  C23 POPEb 160     126.128  11.268  86.281  1.00  0.00           C
ATOM   5492  C24 POPEb 160     127.158  10.438  85.511  1.00  0.00           C
ATOM   5495  C25 POPEb 160     128.282  11.308  84.941  1.00  0.00           C
ATOM   5498  C26 POPEb 160     129.353  10.508  84.191  1.00  0.00           C
ATOM   5501  C27 POPEb 160     128.812   9.678  83.022  1.00  0.00           C
ATOM   5504  C28 POPEb 160     129.952   9.108  82.151  1.00  0.00           C
ATOM   5507  C29 POPEb 160     129.452   8.518  80.852  1.00  0.00           C
ATOM   5509 0C21 POPEb 160     129.683   7.278  80.392  1.00  0.00           C
ATOM   5511 1C21 POPEb 160     130.443   6.158  81.051  1.00  0.00           C
ATOM   5514 2C21 POPEb 160     131.812   5.838  80.401  1.00  0.00           C
ATOM   5517 3C21 POPEb 160     132.363   4.488  80.871  1.00  0.00           C
ATOM   5520 4C21 POPEb 160     133.682   4.028  80.242  1.00  0.00           C
ATOM   5523 5C21 POPEb 160     133.962   2.553  80.572  1.00  0.00           C
ATOM   5526 6C21 POPEb 160     135.062   1.933  79.701  1.00  0.00           C
ATOM   5529 7C21 POPEb 160     135.352   0.473  80.061  1.00  0.00           C
ATOM   5532 8C21 POPEb 160     136.462  -0.147  79.211  1.00  0.00           C
ATOM   5536  C33 POPEb 160     122.858  11.348  82.652  1.00  0.00           C
ATOM   5539  C34 POPEb 160     123.247  11.098  81.181  1.00  0.00           C
ATOM   5542  C35 POPEb 160     124.487  11.868  80.731  1.00  0.00           C
ATOM   5545  C36 POPEb 160     124.998  11.358  79.371  1.00  0.00           C
ATOM   5548  C37 POPEb 160     126.198  12.148  78.831  1.00  0.00           C
ATOM   5551  C38 POPEb 160     126.917  11.448  77.671  1.00  0.00           C
ATOM   5554  C39 POPEb 160     128.003  12.328  77.041  1.00  0.00           C
ATOM   5557 0C31 POPEb 160     127.473  13.268  75.941  1.00  0.00           C
ATOM   5560 1C31 POPEb 160     127.773  12.728  74.531  1.00  0.00           C
ATOM   5563 2C31 POPEb 160     127.227  13.628  73.411  1.00  0.00           C
ATOM   5566 3C31 POPEb 160     127.773  13.258  72.021  1.00  0.00           C
ATOM   5569 4C31 POPEb 160     127.773  11.748  71.741  1.00  0.00           C
ATOM   5572 5C31 POPEb 160     127.982  11.428  70.261  1.00  0.00           C
ATOM   5575 6C31 POPEb 160     128.073   9.928  69.961  1.00  0.00           C
ATOM   5579  NH3 POPEc 161      86.648   5.318  51.282  1.00  0.00           N
ATOM   5583  C12 POPEc 161      86.368   5.318  49.821  1.00  0.00           C
ATOM   5586  C11 POPEc 161      86.958   4.078  49.141  1.00  0.00           C
ATOM   5589  P   POPEc 161      85.107   2.303  49.531  1.00  0.00           P
ATOM   5590  O13 POPEc 161      84.417   3.067  50.591  1.00  0.00           O
ATOM   5591  O14 POPEc 161      84.378   1.373  48.661  1.00  0.00           O
ATOM   5592  O11 POPEc 161      86.238   1.482  50.271  1.00  0.00           O
ATOM   5593  O12 POPEc 161      85.908   3.308  48.591  1.00  0.00           O
ATOM   5594  C1  POPEc 161      85.887   0.313  51.031  1.00  0.00           C
ATOM   5597  C2  POPEc 161      86.357   0.493  52.501  1.00  0.00           C
ATOM   5599  O21 POPEc 161      86.278  -0.747  53.251  1.00  0.00           O
ATOM   5600  C21 POPEc 161      85.107  -0.997  53.801  1.00  0.00           C
ATOM   5601  O22 POPEc 161      84.018  -0.698  53.351  1.00  0.00           O
ATOM   5602  C22 POPEc 161      85.297  -1.668  55.151  1.00  0.00           C
ATOM   5605  C3  POPEc 161      85.658   1.713  53.181  1.00  0.00           C
ATOM   5608  O31 POPEc 161      86.047   1.862  54.571  1.00  0.00           O
ATOM   5609  C31 POPEc 161      86.378   3.118  54.911  1.00  0.00           C
ATOM   5610  O32 POPEc 161      86.458   4.057  54.141  1.00  0.00           O
ATOM   5611  C32 POPEc 161      86.418   3.248  56.431  1.00  0.00           C
ATOM   5614  C23 POPEc 161      84.098  -1.377  56.091  1.00  0.00           C
ATOM   5617  C24 POPEc 161      84.257  -2.018  57.471  1.00  0.00           C
ATOM   5620  C25 POPEc 161      85.187  -1.228  58.411  1.00  0.00           C
ATOM   5623  C26 POPEc 161      84.817  -1.457  59.891  1.00  0.00           C
ATOM   5626  C27 POPEc 161      85.838  -0.838  60.861  1.00  0.00           C
ATOM   5629  C28 POPEc 161      85.437  -0.967  62.341  1.00  0.00           C
ATOM   5632  C29 POPEc 161      84.408   0.052  62.771  1.00  0.00           C
ATOM   5634 0C21 POPEc 161      84.458   0.813  63.881  1.00  0.00           C
ATOM   5636 1C21 POPEc 161      85.527   0.792  64.941  1.00  0.00           C
ATOM   5639 2C21 POPEc 161      84.958   0.903  66.371  1.00  0.00           C
ATOM   5642 3C21 POPEc 161      84.098  -0.287  66.801  1.00  0.00           C
ATOM   5645 4C21 POPEc 161      84.028  -0.447  68.331  1.00  0.00           C
ATOM   5648 5C21 POPEc 161      83.488   0.783  69.081  1.00  0.00           C
ATOM   5651 6C21 POPEc 161      83.717   0.673  70.601  1.00  0.00           C
ATOM   5654 7C21 POPEc 161      83.547   2.002  71.341  1.00  0.00           C
ATOM   5657 8C21 POPEc 161      83.897   1.923  72.831  1.00  0.00           C
ATOM   5661  C33 POPEc 161      87.607   2.573  57.141  1.00  0.00           C
ATOM   5664  C34 POPEc 161      87.537   2.733  58.671  1.00  0.00           C
ATOM   5667  C35 POPEc 161      87.598   4.208  59.111  1.00  0.00           C
ATOM   5670  C36 POPEc 161      87.658   4.458  60.621  1.00  0.00           C
ATOM   5673  C37 POPEc 161      86.307   4.358  61.351  1.00  0.00           C
ATOM   5676  C38 POPEc 161      86.408   5.038  62.731  1.00  0.00           C
ATOM   5679  C39 POPEc 161      85.208   4.838  63.671  1.00  0.00           C
ATOM   5682 0C31 POPEc 161      85.448   5.558  65.011  1.00  0.00           C
ATOM   5685 1C31 POPEc 161      84.578   5.067  66.172  1.00  0.00           C
ATOM   5688 2C31 POPEc 161      83.107   5.498  66.091  1.00  0.00           C
ATOM   5691 3C31 POPEc 161      82.257   5.008  67.282  1.00  0.00           C
ATOM   5694 4C31 POPEc 161      82.607   5.657  68.621  1.00  0.00           C
ATOM   5697 5C31 POPEc 161      81.868   4.997  69.791  1.00  0.00           C
ATOM   5700 6C31 POPEc 161      82.277   5.537  71.161  1.00  0.00           C
ATOM   5704  NH3 POPEd 162     106.378  26.458  49.421  1.00  0.00           N
ATOM   5708  C12 POPEd 162     106.357  26.818  47.961  1.00  0.00           C
ATOM   5711  C11 POPEd 162     105.908  28.278  47.812  1.00  0.00           C
ATOM   5714  P   POPEd 162     103.678  28.298  46.521  1.00  0.00           P
ATOM   5715  O13 POPEd 162     103.268  28.568  45.141  1.00  0.00           O
ATOM   5716  O14 POPEd 162     103.418  26.948  47.061  1.00  0.00           O
ATOM   5717  O11 POPEd 162     103.147  29.378  47.541  1.00  0.00           O
ATOM   5718  O12 POPEd 162     105.258  28.488  46.562  1.00  0.00           O
ATOM   5719  C1  POPEd 162     103.328  30.788  47.391  1.00  0.00           C
ATOM   5722  C2  POPEd 162     103.018  31.558  48.712  1.00  0.00           C
ATOM   5724  O21 POPEd 162     104.268  31.898  49.361  1.00  0.00           O
ATOM   5725  C21 POPEd 162     104.467  33.178  49.621  1.00  0.00           C
ATOM   5726  O22 POPEd 162     103.738  34.098  49.311  1.00  0.00           O
ATOM   5727  C22 POPEd 162     105.698  33.328  50.521  1.00  0.00           C
ATOM   5730  C3  POPEd 162     102.107  30.738  49.681  1.00  0.00           C
ATOM   5733  O31 POPEd 162     101.617  31.518  50.811  1.00  0.00           O
ATOM   5734  C31 POPEd 162     102.148  31.228  51.991  1.00  0.00           C
ATOM   5735  O32 POPEd 162     103.027  30.418  52.211  1.00  0.00           O
ATOM   5736  C32 POPEd 162     101.558  32.148  53.081  1.00  0.00           C
ATOM   5739  C23 POPEd 162     105.297  34.088  51.801  1.00  0.00           C
ATOM   5742  C24 POPEd 162     106.327  34.048  52.941  1.00  0.00           C
ATOM   5745  C25 POPEd 162     105.768  34.778  54.161  1.00  0.00           C
ATOM   5748  C26 POPEd 162     106.488  34.458  55.481  1.00  0.00           C
ATOM   5751  C27 POPEd 162     105.747  35.108  56.661  1.00  0.00           C
ATOM   5754  C28 POPEd 162     106.217  36.548  56.971  1.00  0.00           C
ATOM   5757  C29 POPEd 162     107.428  36.558  57.871  1.00  0.00           C
ATOM   5759 0C21 POPEd 162     107.708  37.488  58.801  1.00  0.00           C
ATOM   5761 1C21 POPEd 162     106.897  38.738  59.071  1.00  0.00           C
ATOM   5764 2C21 POPEd 162     106.757  39.088  60.571  1.00  0.00           C
ATOM   5767 3C21 POPEd 162     105.948  38.078  61.391  1.00  0.00           C
ATOM   5770 4C21 POPEd 162     105.778  38.538  62.841  1.00  0.00           C
ATOM   5773 5C21 POPEd 162     105.177  37.468  63.771  1.00  0.00           C
ATOM   5776 6C21 POPEd 162     104.948  38.018  65.181  1.00  0.00           C
ATOM   5779 7C21 POPEd 162     104.528  36.958  66.201  1.00  0.00           C
ATOM   5782 8C21 POPEd 162     104.238  37.568  67.581  1.00  0.00           C
ATOM   5786  C33 POPEd 162     102.348  32.098  54.421  1.00  0.00           C
ATOM   5789  C34 POPEd 162     102.098  33.288  55.371  1.00  0.00           C
ATOM   5792  C35 POPEd 162     102.827  33.168  56.721  1.00  0.00           C
ATOM   5795  C36 POPEd 162     102.417  32.038  57.691  1.00  0.00           C
ATOM   5798  C37 POPEd 162     103.458  31.888  58.821  1.00  0.00           C
ATOM   5801  C38 POPEd 162     103.077  30.948  59.971  1.00  0.00           C
ATOM   5804  C39 POPEd 162     102.148  31.598  61.001  1.00  0.00           C
ATOM   5807 0C31 POPEd 162     101.958  30.778  62.281  1.00  0.00           C
ATOM   5810 1C31 POPEd 162     100.937  31.418  63.241  1.00  0.00           C
ATOM   5813 2C31 POPEd 162     100.698  30.608  64.531  1.00  0.00           C
ATOM   5816 3C31 POPEd 162     101.777  30.748  65.611  1.00  0.00           C
ATOM   5819 4C31 POPEd 162     101.857  32.158  66.242  1.00  0.00           C
ATOM   5822 5C31 POPEd 162     102.708  32.178  67.511  1.00  0.00           C
ATOM   5825 6C31 POPEd 162     102.817  33.568  68.161  1.00  0.00           C
ATOM   5829  NH3 POPEe 163      99.408  71.478  47.742  1.00  0.00           N
ATOM   5833  C12 POPEe 163      99.978  72.708  47.081  1.00  0.00           C
ATOM   5836  C11 POPEe 163     101.238  72.428  46.251  1.00  0.00           C
ATOM   5839  P   POPEe 163     103.097  74.287  46.161  1.00  0.00           P
ATOM   5840  O13 POPEe 163     104.128  73.618  45.341  1.00  0.00           O
ATOM   5841  O14 POPEe 163     103.077  75.758  46.051  1.00  0.00           O
ATOM   5842  O11 POPEe 163     103.188  73.858  47.691  1.00  0.00           O
ATOM   5843  O12 POPEe 163     101.698  73.668  45.721  1.00  0.00           O
ATOM   5844  C1  POPEe 163     102.957  74.898  48.651  1.00  0.00           C
ATOM   5847  C2  POPEe 163     102.428  74.328  49.981  1.00  0.00           C
ATOM   5849  O21 POPEe 163     102.218  75.308  51.021  1.00  0.00           O
ATOM   5850  C21 POPEe 163     102.257  76.618  50.901  1.00  0.00           C
ATOM   5851  O22 POPEe 163     102.658  77.288  49.962  1.00  0.00           O
ATOM   5852  C22 POPEe 163     101.577  77.208  52.161  1.00  0.00           C
ATOM   5855  C3  POPEe 163     103.208  73.107  50.551  1.00  0.00           C
ATOM   5858  O31 POPEe 163     102.498  72.527  51.681  1.00  0.00           O
ATOM   5859  C31 POPEe 163     102.887  73.018  52.861  1.00  0.00           C
ATOM   5860  O32 POPEe 163     103.708  73.908  53.021  1.00  0.00           O
ATOM   5861  C32 POPEe 163     102.148  72.328  54.011  1.00  0.00           C
ATOM   5864  C23 POPEe 163     102.297  78.378  52.901  1.00  0.00           C
ATOM   5867  C24 POPEe 163     101.757  78.478  54.341  1.00  0.00           C
ATOM   5870  C25 POPEe 163     102.338  79.598  55.211  1.00  0.00           C
ATOM   5873  C26 POPEe 163     101.818  79.518  56.661  1.00  0.00           C
ATOM   5876  C27 POPEe 163     102.288  80.668  57.561  1.00  0.00           C
ATOM   5879  C28 POPEe 163     101.827  80.518  59.031  1.00  0.00           C
ATOM   5882  C29 POPEe 163     102.488  81.568  59.901  1.00  0.00           C
ATOM   5884 0C21 POPEe 163     102.107  81.978  61.121  1.00  0.00           C
ATOM   5886 1C21 POPEe 163     100.927  81.518  61.941  1.00  0.00           C
ATOM   5889 2C21 POPEe 163     100.278  82.708  62.651  1.00  0.00           C
ATOM   5892 3C21 POPEe 163      99.227  82.308  63.701  1.00  0.00           C
ATOM   5895 4C21 POPEe 163      98.608  83.517  64.411  1.00  0.00           C
ATOM   5898 5C21 POPEe 163      97.977  83.158  65.761  1.00  0.00           C
ATOM   5901 6C21 POPEe 163      96.518  82.717  65.681  1.00  0.00           C
ATOM   5904 7C21 POPEe 163      95.927  82.457  67.071  1.00  0.00           C
ATOM   5907 8C21 POPEe 163      94.467  82.037  67.031  1.00  0.00           C
ATOM   5911  C33 POPEe 163     102.898  72.408  55.361  1.00  0.00           C
ATOM   5914  C34 POPEe 163     102.338  71.418  56.401  1.00  0.00           C
ATOM   5917  C35 POPEe 163     102.677  69.948  56.091  1.00  0.00           C
ATOM   5920  C36 POPEe 163     104.137  69.607  56.391  1.00  0.00           C
ATOM   5923  C37 POPEe 163     104.547  68.258  55.771  1.00  0.00           C
ATOM   5926  C38 POPEe 163     105.968  67.828  56.151  1.00  0.00           C
ATOM   5929  C39 POPEe 163     106.158  67.527  57.641  1.00  0.00           C
ATOM   5932 0C31 POPEe 163     107.518  66.878  57.921  1.00  0.00           C
ATOM   5935 1C31 POPEe 163     107.797  66.688  59.421  1.00  0.00           C
ATOM   5938 2C31 POPEe 163     108.477  65.338  59.711  1.00  0.00           C
ATOM   5941 3C31 POPEe 163     109.178  65.278  61.071  1.00  0.00           C
ATOM   5944 4C31 POPEe 163     108.227  65.328  62.281  1.00  0.00           C
ATOM   5947 5C31 POPEe 163     108.988  65.198  63.601  1.00  0.00           C
ATOM   5950 6C31 POPEe 163     108.088  64.968  64.821  1.00  0.00           C
ATOM   5954  NH3 POPEf 164      54.418 120.578  49.731  1.00  0.00           N
ATOM   5958  C12 POPEf 164      53.987 119.167  49.891  1.00  0.00           C
ATOM   5961  C11 POPEf 164      54.817 118.528  50.991  1.00  0.00           C
ATOM   5964  P   POPEf 164      54.457 116.017  50.331  1.00  0.00           P
ATOM   5965  O13 POPEf 164      53.148 115.357  50.292  1.00  0.00           O
ATOM   5966  O14 POPEf 164      55.068 116.458  49.062  1.00  0.00           O
ATOM   5967  O11 POPEf 164      55.507 115.187  51.171  1.00  0.00           O
ATOM   5968  O12 POPEf 164      54.278 117.258  51.282  1.00  0.00           O
ATOM   5969  C1  POPEf 164      55.148 114.107  52.021  1.00  0.00           C
ATOM   5972  C2  POPEf 164      55.237 114.457  53.541  1.00  0.00           C
ATOM   5974  O21 POPEf 164      54.948 113.377  54.441  1.00  0.00           O
ATOM   5975  C21 POPEf 164      54.338 112.298  54.001  1.00  0.00           C
ATOM   5976  O22 POPEf 164      54.707 111.548  53.111  1.00  0.00           O
ATOM   5977  C22 POPEf 164      53.007 112.167  54.741  1.00  0.00           C
ATOM   5980  C3  POPEf 164      54.297 115.648  53.951  1.00  0.00           C
ATOM   5983  O31 POPEf 164      54.297 115.908  55.382  1.00  0.00           O
ATOM   5984  C31 POPEf 164      55.177 116.817  55.781  1.00  0.00           C
ATOM   5985  O32 POPEf 164      55.897 117.488  55.071  1.00  0.00           O
ATOM   5986  C32 POPEf 164      55.148 116.957  57.301  1.00  0.00           C
ATOM   5989  C23 POPEf 164      53.148 111.987  56.271  1.00  0.00           C
ATOM   5992  C24 POPEf 164      51.887 112.528  56.961  1.00  0.00           C
ATOM   5995  C25 POPEf 164      51.468 111.868  58.281  1.00  0.00           C
ATOM   5998  C26 POPEf 164      52.448 112.027  59.441  1.00  0.00           C
ATOM   6001  C27 POPEf 164      51.748 111.758  60.781  1.00  0.00           C
ATOM   6004  C28 POPEf 164      52.677 111.747  62.001  1.00  0.00           C
ATOM   6007  C29 POPEf 164      53.308 113.088  62.251  1.00  0.00           C
ATOM   6009 0C21 POPEf 164      53.457 113.698  63.441  1.00  0.00           C
ATOM   6011 1C21 POPEf 164      53.077 113.118  64.782  1.00  0.00           C
ATOM   6014 2C21 POPEf 164      53.717 113.948  65.901  1.00  0.00           C
ATOM   6017 3C21 POPEf 164      53.397 113.438  67.321  1.00  0.00           C
ATOM   6020 4C21 POPEf 164      54.108 114.298  68.381  1.00  0.00           C
ATOM   6023 5C21 POPEf 164      53.987 113.747  69.811  1.00  0.00           C
ATOM   6026 6C21 POPEf 164      54.617 114.708  70.831  1.00  0.00           C
ATOM   6029 7C21 POPEf 164      54.577 114.177  72.271  1.00  0.00           C
ATOM   6032 8C21 POPEf 164      54.957 115.228  73.311  1.00  0.00           C
ATOM   6036  C33 POPEf 164      55.247 115.637  58.081  1.00  0.00           C
ATOM   6039  C34 POPEf 164      55.738 115.898  59.511  1.00  0.00           C
ATOM   6042  C35 POPEf 164      56.318 114.658  60.191  1.00  0.00           C
ATOM   6045  C36 POPEf 164      57.088 114.988  61.471  1.00  0.00           C
ATOM   6048  C37 POPEf 164      57.828 113.778  62.061  1.00  0.00           C
ATOM   6051  C38 POPEf 164      58.878 114.198  63.101  1.00  0.00           C
ATOM   6054  C39 POPEf 164      59.617 113.008  63.741  1.00  0.00           C
ATOM   6057 0C31 POPEf 164      58.768 112.158  64.701  1.00  0.00           C
ATOM   6060 1C31 POPEf 164      58.128 112.957  65.841  1.00  0.00           C
ATOM   6063 2C31 POPEf 164      57.537 112.068  66.951  1.00  0.00           C
ATOM   6066 3C31 POPEf 164      58.597 111.548  67.931  1.00  0.00           C
ATOM   6069 4C31 POPEf 164      58.128 110.268  68.651  1.00  0.00           C
ATOM   6072 5C31 POPEf 164      59.078 109.848  69.782  1.00  0.00           C
ATOM   6075 6C31 POPEf 164      58.628 108.568  70.491  1.00  0.00           C
ATOM   6079  NH3 POPEg 165      37.437  13.918  95.041  1.00  0.00           N
ATOM   6083  C12 POPEg 165      37.608  12.728  95.931  1.00  0.00           C
ATOM   6086  C11 POPEg 165      36.628  11.578  95.561  1.00  0.00           C
ATOM   6089  P   POPEg 165      37.718  11.238  93.191  1.00  0.00           P
ATOM   6090  O13 POPEg 165      37.918  12.618  92.671  1.00  0.00           O
ATOM   6091  O14 POPEg 165      38.828  10.648  93.961  1.00  0.00           O
ATOM   6092  O11 POPEg 165      37.278  10.268  92.011  1.00  0.00           O
ATOM   6093  O12 POPEg 165      36.477  11.308  94.161  1.00  0.00           O
ATOM   6094  C1  POPEg 165      38.238  10.078  90.971  1.00  0.00           C
ATOM   6097  C2  POPEg 165      37.977   8.758  90.182  1.00  0.00           C
ATOM   6099  O21 POPEg 165      39.078   8.498  89.282  1.00  0.00           O
ATOM   6100  C21 POPEg 165      39.288   9.338  88.291  1.00  0.00           C
ATOM   6101  O22 POPEg 165      38.608  10.318  88.022  1.00  0.00           O
ATOM   6102  C22 POPEg 165      40.518   8.878  87.501  1.00  0.00           C
ATOM   6105  C3  POPEg 165      36.577   8.708  89.492  1.00  0.00           C
ATOM   6108  O31 POPEg 165      36.498   7.578  88.591  1.00  0.00           O
ATOM   6109  C31 POPEg 165      36.538   7.718  87.261  1.00  0.00           C
ATOM   6110  O32 POPEg 165      37.067   6.918  86.511  1.00  0.00           O
ATOM   6111  C32 POPEg 165      35.768   8.948  86.772  1.00  0.00           C
ATOM   6114  C23 POPEg 165      41.077   9.968  86.562  1.00  0.00           C
ATOM   6117  C24 POPEg 165      40.258  10.158  85.281  1.00  0.00           C
ATOM   6120  C25 POPEg 165      40.827  11.288  84.412  1.00  0.00           C
ATOM   6123  C26 POPEg 165      39.928  11.698  83.242  1.00  0.00           C
ATOM   6126  C27 POPEg 165      40.388  13.008  82.581  1.00  0.00           C
ATOM   6129  C28 POPEg 165      40.498  12.948  81.051  1.00  0.00           C
ATOM   6132  C29 POPEg 165      39.168  12.728  80.371  1.00  0.00           C
ATOM   6134 0C21 POPEg 165      38.678  13.388  79.301  1.00  0.00           C
ATOM   6136 1C21 POPEg 165      39.327  14.498  78.521  1.00  0.00           C
ATOM   6139 2C21 POPEg 165      40.687  14.178  77.861  1.00  0.00           C
ATOM   6142 3C21 POPEg 165      40.698  12.988  76.901  1.00  0.00           C
ATOM   6145 4C21 POPEg 165      42.088  12.808  76.271  1.00  0.00           C
ATOM   6148 5C21 POPEg 165      42.178  11.588  75.341  1.00  0.00           C
ATOM   6151 6C21 POPEg 165      43.527  11.508  74.611  1.00  0.00           C
ATOM   6154 7C21 POPEg 165      43.608  10.308  73.661  1.00  0.00           C
ATOM   6157 8C21 POPEg 165      44.957  10.138  72.961  1.00  0.00           C
ATOM   6161  C33 POPEg 165      35.488   8.898  85.261  1.00  0.00           C
ATOM   6164  C34 POPEg 165      34.737  10.138  84.751  1.00  0.00           C
ATOM   6167  C35 POPEg 165      34.348  10.018  83.271  1.00  0.00           C
ATOM   6170  C36 POPEg 165      35.538  10.158  82.311  1.00  0.00           C
ATOM   6173  C37 POPEg 165      35.117   9.978  80.842  1.00  0.00           C
ATOM   6176  C38 POPEg 165      36.187  10.438  79.841  1.00  0.00           C
ATOM   6179  C39 POPEg 165      37.428   9.538  79.742  1.00  0.00           C
ATOM   6182 0C31 POPEg 165      37.178   8.228  78.971  1.00  0.00           C
ATOM   6185 1C31 POPEg 165      38.487   7.568  78.511  1.00  0.00           C
ATOM   6188 2C31 POPEg 165      38.268   6.268  77.731  1.00  0.00           C
ATOM   6191 3C31 POPEg 165      39.598   5.628  77.311  1.00  0.00           C
ATOM   6194 4C31 POPEg 165      39.507   4.108  77.131  1.00  0.00           C
ATOM   6197 5C31 POPEg 165      40.867   3.478  76.811  1.00  0.00           C
ATOM   6200 6C31 POPEg 165      40.978   2.013  77.261  1.00  0.00           C
ATOM   6204  NH3 POPEh 166      81.217  57.868  90.481  1.00  0.00           N
ATOM   6208  C12 POPEh 166      82.458  57.028  90.341  1.00  0.00           C
ATOM   6211  C11 POPEh 166      82.437  55.768  91.211  1.00  0.00           C
ATOM   6214  P   POPEh 166      81.178  53.498  91.441  1.00  0.00           P
ATOM   6215  O13 POPEh 166      82.528  52.958  91.632  1.00  0.00           O
ATOM   6216  O14 POPEh 166      80.308  53.478  92.641  1.00  0.00           O
ATOM   6217  O11 POPEh 166      80.467  52.717  90.261  1.00  0.00           O
ATOM   6218  O12 POPEh 166      81.268  54.998  90.931  1.00  0.00           O
ATOM   6219  C1  POPEh 166      80.398  53.138  88.891  1.00  0.00           C
ATOM   6222  C2  POPEh 166      81.248  52.278  87.892  1.00  0.00           C
ATOM   6224  O21 POPEh 166      80.398  51.638  86.901  1.00  0.00           O
ATOM   6225  C21 POPEh 166      80.488  52.058  85.662  1.00  0.00           C
ATOM   6226  O22 POPEh 166      80.898  53.138  85.261  1.00  0.00           O
ATOM   6227  C22 POPEh 166      79.988  50.968  84.721  1.00  0.00           C
ATOM   6230  C3  POPEh 166      82.057  51.138  88.581  1.00  0.00           C
ATOM   6233  O31 POPEh 166      82.738  50.348  87.581  1.00  0.00           O
ATOM   6234  C31 POPEh 166      84.067  50.248  87.671  1.00  0.00           C
ATOM   6235  O32 POPEh 166      84.738  50.838  88.501  1.00  0.00           O
ATOM   6236  C32 POPEh 166      84.598  49.338  86.551  1.00  0.00           C
ATOM   6239  C23 POPEh 166      79.867  51.488  83.271  1.00  0.00           C
ATOM   6242  C24 POPEh 166      79.788  50.338  82.271  1.00  0.00           C
ATOM   6245  C25 POPEh 166      79.668  50.798  80.821  1.00  0.00           C
ATOM   6248  C26 POPEh 166      79.768  49.578  79.901  1.00  0.00           C
ATOM   6251  C27 POPEh 166      79.568  49.848  78.401  1.00  0.00           C
ATOM   6254  C28 POPEh 166      79.617  48.508  77.661  1.00  0.00           C
ATOM   6257  C29 POPEh 166      79.658  48.568  76.161  1.00  0.00           C
ATOM   6259 0C21 POPEh 166      79.378  47.518  75.371  1.00  0.00           C
ATOM   6261 1C21 POPEh 166      78.937  46.168  75.891  1.00  0.00           C
ATOM   6264 2C21 POPEh 166      78.488  45.198  74.782  1.00  0.00           C
ATOM   6267 3C21 POPEh 166      79.648  44.627  73.941  1.00  0.00           C
ATOM   6270 4C21 POPEh 166      79.207  43.478  73.021  1.00  0.00           C
ATOM   6273 5C21 POPEh 166      78.218  43.908  71.931  1.00  0.00           C
ATOM   6276 6C21 POPEh 166      77.717  42.708  71.102  1.00  0.00           C
ATOM   6279 7C21 POPEh 166      76.668  43.118  70.062  1.00  0.00           C
ATOM   6282 8C21 POPEh 166      76.037  41.918  69.351  1.00  0.00           C
ATOM   6286  C33 POPEh 166      83.588  49.078  85.401  1.00  0.00           C
ATOM   6289  C34 POPEh 166      84.077  48.107  84.311  1.00  0.00           C
ATOM   6292  C35 POPEh 166      83.027  47.958  83.201  1.00  0.00           C
ATOM   6295  C36 POPEh 166      83.387  46.948  82.092  1.00  0.00           C
ATOM   6298  C37 POPEh 166      82.277  46.888  81.031  1.00  0.00           C
ATOM   6301  C38 POPEh 166      81.558  45.537  80.882  1.00  0.00           C
ATOM   6304  C39 POPEh 166      80.367  45.708  79.922  1.00  0.00           C
ATOM   6307 0C31 POPEh 166      79.438  44.497  79.782  1.00  0.00           C
ATOM   6310 1C31 POPEh 166      79.978  43.388  78.861  1.00  0.00           C
ATOM   6313 2C31 POPEh 166      78.838  42.648  78.151  1.00  0.00           C
ATOM   6316 3C31 POPEh 166      79.268  41.378  77.422  1.00  0.00           C
ATOM   6319 4C31 POPEh 166      78.077  40.668  76.751  1.00  0.00           C
ATOM   6322 5C31 POPEh 166      78.437  39.378  76.011  1.00  0.00           C
ATOM   6325 6C31 POPEh 166      77.277  38.378  75.961  1.00  0.00           C
ATOM   6329  NH3 POPEi 167      27.768  13.178  50.011  1.00  0.00           N
ATOM   6333  C12 POPEi 167      26.737  12.108  49.751  1.00  0.00           C
ATOM   6336  C11 POPEi 167      27.308  10.728  50.102  1.00  0.00           C
ATOM   6339  P   POPEi 167      26.137   8.568  49.261  1.00  0.00           P
ATOM   6340  O13 POPEi 167      26.038   9.158  47.901  1.00  0.00           O
ATOM   6341  O14 POPEi 167      27.278   7.688  49.571  1.00  0.00           O
ATOM   6342  O11 POPEi 167      24.817   7.868  49.741  1.00  0.00           O
ATOM   6343  O12 POPEi 167      26.237   9.788  50.261  1.00  0.00           O
ATOM   6344  C1  POPEi 167      23.668   8.638  50.081  1.00  0.00           C
ATOM   6347  C2  POPEi 167      23.547   8.888  51.601  1.00  0.00           C
ATOM   6349  O21 POPEi 167      22.697   7.898  52.211  1.00  0.00           O
ATOM   6350  C21 POPEi 167      23.298   6.968  52.921  1.00  0.00           C
ATOM   6351  O22 POPEi 167      24.488   6.708  52.901  1.00  0.00           O
ATOM   6352  C22 POPEi 167      22.237   6.338  53.871  1.00  0.00           C
ATOM   6355  C3  POPEi 167      22.918  10.278  51.891  1.00  0.00           C
ATOM   6358  O31 POPEi 167      22.518  10.338  53.281  1.00  0.00           O
ATOM   6359  C31 POPEi 167      21.217  10.418  53.501  1.00  0.00           C
ATOM   6360  O32 POPEi 167      20.358  10.728  52.701  1.00  0.00           O
ATOM   6361  C32 POPEi 167      20.957  10.048  54.962  1.00  0.00           C
ATOM   6364  C23 POPEi 167      22.708   6.148  55.341  1.00  0.00           C
ATOM   6367  C24 POPEi 167      21.547   6.168  56.371  1.00  0.00           C
ATOM   6370  C25 POPEi 167      22.018   5.778  57.791  1.00  0.00           C
ATOM   6373  C26 POPEi 167      20.938   5.778  58.891  1.00  0.00           C
ATOM   6376  C27 POPEi 167      21.498   5.378  60.281  1.00  0.00           C
ATOM   6379  C28 POPEi 167      20.428   5.088  61.351  1.00  0.00           C
ATOM   6382  C29 POPEi 167      20.998   4.918  62.751  1.00  0.00           C
ATOM   6384 0C21 POPEi 167      20.527   4.158  63.761  1.00  0.00           C
ATOM   6386 1C21 POPEi 167      19.277   3.298  63.771  1.00  0.00           C
ATOM   6389 2C21 POPEi 167      18.397   3.468  65.041  1.00  0.00           C
ATOM   6392 3C21 POPEi 167      18.977   2.833  66.321  1.00  0.00           C
ATOM   6395 4C21 POPEi 167      17.977   2.893  67.492  1.00  0.00           C
ATOM   6398 5C21 POPEi 167      18.547   2.493  68.861  1.00  0.00           C
ATOM   6401 6C21 POPEi 167      17.548   2.773  69.992  1.00  0.00           C
ATOM   6404 7C21 POPEi 167      18.158   2.713  71.401  1.00  0.00           C
ATOM   6407 8C21 POPEi 167      17.368   3.538  72.422  1.00  0.00           C
ATOM   6411  C33 POPEi 167      21.447  11.138  55.931  1.00  0.00           C
ATOM   6414  C34 POPEi 167      21.598  10.608  57.361  1.00  0.00           C
ATOM   6417  C35 POPEi 167      22.207  11.668  58.291  1.00  0.00           C
ATOM   6420  C36 POPEi 167      22.268  11.238  59.761  1.00  0.00           C
ATOM   6423  C37 POPEi 167      23.248  10.078  60.011  1.00  0.00           C
ATOM   6426  C38 POPEi 167      23.348   9.678  61.481  1.00  0.00           C
ATOM   6429  C39 POPEi 167      22.007   9.258  62.081  1.00  0.00           C
ATOM   6432 0C31 POPEi 167      22.148   8.728  63.511  1.00  0.00           C
ATOM   6435 1C31 POPEi 167      20.787   8.498  64.171  1.00  0.00           C
ATOM   6438 2C31 POPEi 167      20.928   7.998  65.611  1.00  0.00           C
ATOM   6441 3C31 POPEi 167      19.567   7.768  66.261  1.00  0.00           C
ATOM   6444 4C31 POPEi 167      19.707   7.228  67.681  1.00  0.00           C
ATOM   6447 5C31 POPEi 167      18.358   7.048  68.371  1.00  0.00           C
ATOM   6450 6C31 POPEi 167      18.528   6.328  69.701  1.00  0.00           C
ATOM   6454  NH3 POPEj 168      15.158  55.728  51.111  1.00  0.00           N
ATOM   6458  C12 POPEj 168      14.458  55.217  49.871  1.00  0.00           C
ATOM   6461  C11 POPEj 168      15.307  54.138  49.191  1.00  0.00           C
ATOM   6464  P   POPEj 168      14.718  51.748  50.141  1.00  0.00           P
ATOM   6465  O13 POPEj 168      13.698  51.838  49.071  1.00  0.00           O
ATOM   6466  O14 POPEj 168      15.578  50.537  50.131  1.00  0.00           O
ATOM   6467  O11 POPEj 168      13.987  51.808  51.562  1.00  0.00           O
ATOM   6468  O12 POPEj 168      15.608  53.068  50.091  1.00  0.00           O
ATOM   6469  C1  POPEj 168      14.548  50.938  52.561  1.00  0.00           C
ATOM   6472  C2  POPEj 168      13.838  51.138  53.922  1.00  0.00           C
ATOM   6474  O21 POPEj 168      14.278  50.178  54.901  1.00  0.00           O
ATOM   6475  C21 POPEj 168      15.448  50.438  55.431  1.00  0.00           C
ATOM   6476  O22 POPEj 168      16.277  51.228  55.021  1.00  0.00           O
ATOM   6477  C22 POPEj 168      15.558  49.658  56.751  1.00  0.00           C
ATOM   6480  C3  POPEj 168      12.288  51.018  53.801  1.00  0.00           C
ATOM   6483  O31 POPEj 168      11.648  50.677  55.061  1.00  0.00           O
ATOM   6484  C31 POPEj 168      11.868  51.558  56.031  1.00  0.00           C
ATOM   6485  O32 POPEj 168      12.297  52.688  55.891  1.00  0.00           O
ATOM   6486  C32 POPEj 168      11.687  50.928  57.401  1.00  0.00           C
ATOM   6489  C23 POPEj 168      16.897  48.938  56.931  1.00  0.00           C
ATOM   6492  C24 POPEj 168      17.138  48.578  58.411  1.00  0.00           C
ATOM   6495  C25 POPEj 168      18.338  47.638  58.581  1.00  0.00           C
ATOM   6498  C26 POPEj 168      18.737  47.458  60.041  1.00  0.00           C
ATOM   6501  C27 POPEj 168      19.928  46.498  60.221  1.00  0.00           C
ATOM   6504  C28 POPEj 168      20.088  45.998  61.671  1.00  0.00           C
ATOM   6507  C29 POPEj 168      20.238  47.127  62.651  1.00  0.00           C
ATOM   6509 0C21 POPEj 168      21.358  47.448  63.321  1.00  0.00           C
ATOM   6511 1C21 POPEj 168      22.678  46.728  63.181  1.00  0.00           C
ATOM   6514 2C21 POPEj 168      23.898  47.558  63.611  1.00  0.00           C
ATOM   6517 3C21 POPEj 168      24.188  47.528  65.121  1.00  0.00           C
ATOM   6520 4C21 POPEj 168      23.317  48.478  65.941  1.00  0.00           C
ATOM   6523 5C21 POPEj 168      23.868  48.688  67.361  1.00  0.00           C
ATOM   6526 6C21 POPEj 168      23.637  47.488  68.281  1.00  0.00           C
ATOM   6529 7C21 POPEj 168      24.307  47.698  69.641  1.00  0.00           C
ATOM   6532 8C21 POPEj 168      23.888  46.658  70.681  1.00  0.00           C
ATOM   6536  C33 POPEj 168      11.687  52.048  58.461  1.00  0.00           C
ATOM   6539  C34 POPEj 168      11.838  51.588  59.911  1.00  0.00           C
ATOM   6542  C35 POPEj 168      13.147  50.858  60.171  1.00  0.00           C
ATOM   6545  C36 POPEj 168      13.308  50.438  61.621  1.00  0.00           C
ATOM   6548  C37 POPEj 168      14.548  49.567  61.771  1.00  0.00           C
ATOM   6551  C38 POPEj 168      14.828  49.128  63.201  1.00  0.00           C
ATOM   6554  C39 POPEj 168      15.558  47.787  63.211  1.00  0.00           C
ATOM   6557 0C31 POPEj 168      16.478  47.578  64.411  1.00  0.00           C
ATOM   6560 1C31 POPEj 168      17.218  46.248  64.301  1.00  0.00           C
ATOM   6563 2C31 POPEj 168      18.297  46.058  65.382  1.00  0.00           C
ATOM   6566 3C31 POPEj 168      17.737  45.628  66.741  1.00  0.00           C
ATOM   6569 4C31 POPEj 168      17.288  44.158  66.761  1.00  0.00           C
ATOM   6572 5C31 POPEj 168      16.867  43.678  68.151  1.00  0.00           C
ATOM   6575 6C31 POPEj 168      16.717  42.158  68.241  1.00  0.00           C
ATOM   6579  NH3 POPEk 169       7.758  81.448  89.981  1.00  0.00           N
ATOM   6583  C12 POPEk 169       7.938  80.488  91.122  1.00  0.00           C
ATOM   6586  C11 POPEk 169       6.568  80.208  91.751  1.00  0.00           C
ATOM   6589  P   POPEk 169       4.688  82.037  92.081  1.00  0.00           P
ATOM   6590  O13 POPEk 169       4.628  83.298  92.861  1.00  0.00           O
ATOM   6591  O14 POPEk 169       3.638  81.008  92.281  1.00  0.00           O
ATOM   6592  O11 POPEk 169       4.928  82.298  90.532  1.00  0.00           O
ATOM   6593  O12 POPEk 169       6.078  81.378  92.391  1.00  0.00           O
ATOM   6594  C1  POPEk 169       4.158  81.548  89.571  1.00  0.00           C
ATOM   6597  C2  POPEk 169       4.177  82.217  88.172  1.00  0.00           C
ATOM   6599  O21 POPEk 169       3.448  81.418  87.221  1.00  0.00           O
ATOM   6600  C21 POPEk 169       4.068  80.448  86.581  1.00  0.00           C
ATOM   6601  O22 POPEk 169       5.098  79.878  86.912  1.00  0.00           O
ATOM   6602  C22 POPEk 169       3.228  80.108  85.351  1.00  0.00           C
ATOM   6605  C3  POPEk 169       5.608  82.578  87.682  1.00  0.00           C
ATOM   6608  O31 POPEk 169       5.598  82.898  86.271  1.00  0.00           O
ATOM   6609  C31 POPEk 169       6.788  83.298  85.842  1.00  0.00           C
ATOM   6610  O32 POPEk 169       7.808  83.347  86.511  1.00  0.00           O
ATOM   6611  C32 POPEk 169       6.698  83.678  84.371  1.00  0.00           C
ATOM   6614  C23 POPEk 169       4.018  79.458  84.182  1.00  0.00           C
ATOM   6617  C24 POPEk 169       4.748  80.458  83.271  1.00  0.00           C
ATOM   6620  C25 POPEk 169       5.398  79.798  82.031  1.00  0.00           C
ATOM   6623  C26 POPEk 169       6.578  78.868  82.341  1.00  0.00           C
ATOM   6626  C27 POPEk 169       7.388  78.448  81.091  1.00  0.00           C
ATOM   6629  C28 POPEk 169       8.058  77.078  81.262  1.00  0.00           C
ATOM   6632  C29 POPEk 169       8.987  76.698  80.131  1.00  0.00           C
ATOM   6634 0C21 POPEk 169       9.107  75.478  79.571  1.00  0.00           C
ATOM   6636 1C21 POPEk 169       8.358  74.217  79.911  1.00  0.00           C
ATOM   6639 2C21 POPEk 169       7.748  73.558  78.651  1.00  0.00           C
ATOM   6642 3C21 POPEk 169       6.518  74.298  78.111  1.00  0.00           C
ATOM   6645 4C21 POPEk 169       6.068  73.777  76.741  1.00  0.00           C
ATOM   6648 5C21 POPEk 169       6.838  74.427  75.591  1.00  0.00           C
ATOM   6651 6C21 POPEk 169       6.538  73.788  74.231  1.00  0.00           C
ATOM   6654 7C21 POPEk 169       7.158  74.578  73.072  1.00  0.00           C
ATOM   6657 8C21 POPEk 169       7.058  73.838  71.731  1.00  0.00           C
ATOM   6661  C33 POPEk 169       7.317  85.068  84.121  1.00  0.00           C
ATOM   6664  C34 POPEk 169       6.908  85.637  82.761  1.00  0.00           C
ATOM   6667  C35 POPEk 169       7.418  87.057  82.481  1.00  0.00           C
ATOM   6670  C36 POPEk 169       8.877  87.108  82.011  1.00  0.00           C
ATOM   6673  C37 POPEk 169       9.278  88.538  81.611  1.00  0.00           C
ATOM   6676  C38 POPEk 169      10.528  88.757  80.731  1.00  0.00           C
ATOM   6679  C39 POPEk 169      10.328  88.568  79.221  1.00  0.00           C
ATOM   6682 0C31 POPEk 169      10.378  87.118  78.721  1.00  0.00           C
ATOM   6685 1C31 POPEk 169      10.778  87.038  77.242  1.00  0.00           C
ATOM   6688 2C31 POPEk 169      11.138  85.618  76.781  1.00  0.00           C
ATOM   6691 3C31 POPEk 169      11.808  85.588  75.391  1.00  0.00           C
ATOM   6694 4C31 POPEk 169      10.808  85.737  74.231  1.00  0.00           C
ATOM   6697 5C31 POPEk 169      11.498  85.818  72.861  1.00  0.00           C
ATOM   6700 6C31 POPEk 169      10.508  85.837  71.701  1.00  0.00           C
ATOM   6704  NH3 POPEl 170      26.598   5.878  51.422  1.00  0.00           N
ATOM   6708  C12 POPEl 170      27.848   5.728  52.241  1.00  0.00           C
ATOM   6711  C11 POPEl 170      28.658   7.028  52.421  1.00  0.00           C
ATOM   6714  P   POPEl 170      31.207   7.628  52.391  1.00  0.00           P
ATOM   6715  O13 POPEl 170      32.097   7.008  51.391  1.00  0.00           O
ATOM   6716  O14 POPEl 170      30.708   8.978  52.031  1.00  0.00           O
ATOM   6717  O11 POPEl 170      32.007   7.688  53.761  1.00  0.00           O
ATOM   6718  O12 POPEl 170      29.998   6.668  52.751  1.00  0.00           O
ATOM   6719  C1  POPEl 170      31.398   8.418  54.831  1.00  0.00           C
ATOM   6722  C2  POPEl 170      31.957   8.018  56.241  1.00  0.00           C
ATOM   6724  O21 POPEl 170      31.008   8.308  57.281  1.00  0.00           O
ATOM   6725  C21 POPEl 170      30.328   9.448  57.271  1.00  0.00           C
ATOM   6726  O22 POPEl 170      30.578  10.448  56.621  1.00  0.00           O
ATOM   6727  C22 POPEl 170      29.078   9.268  58.141  1.00  0.00           C
ATOM   6730  C3  POPEl 170      33.378   8.578  56.541  1.00  0.00           C
ATOM   6733  O31 POPEl 170      33.707   8.608  57.941  1.00  0.00           O
ATOM   6734  C31 POPEl 170      34.158   7.498  58.511  1.00  0.00           C
ATOM   6735  O32 POPEl 170      34.378   6.438  57.961  1.00  0.00           O
ATOM   6736  C32 POPEl 170      34.448   7.818  59.991  1.00  0.00           C
ATOM   6739  C23 POPEl 170      29.328   9.398  59.661  1.00  0.00           C
ATOM   6742  C24 POPEl 170      28.598   8.288  60.441  1.00  0.00           C
ATOM   6745  C25 POPEl 170      28.988   8.158  61.921  1.00  0.00           C
ATOM   6748  C26 POPEl 170      28.628   9.368  62.781  1.00  0.00           C
ATOM   6751  C27 POPEl 170      29.067   9.128  64.241  1.00  0.00           C
ATOM   6754  C28 POPEl 170      28.728  10.298  65.191  1.00  0.00           C
ATOM   6757  C29 POPEl 170      29.277  10.038  66.571  1.00  0.00           C
ATOM   6759 0C21 POPEl 170      28.777   9.178  67.481  1.00  0.00           C
ATOM   6761 1C21 POPEl 170      27.557   8.308  67.331  1.00  0.00           C
ATOM   6764 2C21 POPEl 170      26.567   8.438  68.511  1.00  0.00           C
ATOM   6767 3C21 POPEl 170      27.088   7.888  69.852  1.00  0.00           C
ATOM   6770 4C21 POPEl 170      27.508   8.998  70.831  1.00  0.00           C
ATOM   6773 5C21 POPEl 170      27.957   8.468  72.211  1.00  0.00           C
ATOM   6776 6C21 POPEl 170      29.227   7.608  72.161  1.00  0.00           C
ATOM   6779 7C21 POPEl 170      29.878   7.448  73.551  1.00  0.00           C
ATOM   6782 8C21 POPEl 170      31.067   6.478  73.571  1.00  0.00           C
ATOM   6786  C33 POPEl 170      34.348   6.608  60.961  1.00  0.00           C
ATOM   6789  C34 POPEl 170      33.958   7.038  62.381  1.00  0.00           C
ATOM   6792  C35 POPEl 170      34.358   5.988  63.421  1.00  0.00           C
ATOM   6795  C36 POPEl 170      34.098   6.428  64.861  1.00  0.00           C
ATOM   6798  C37 POPEl 170      32.977   5.628  65.551  1.00  0.00           C
ATOM   6801  C38 POPEl 170      32.648   6.098  66.981  1.00  0.00           C
ATOM   6804  C39 POPEl 170      33.847   6.098  67.951  1.00  0.00           C
ATOM   6807 0C31 POPEl 170      34.588   7.438  68.041  1.00  0.00           C
ATOM   6810 1C31 POPEl 170      35.797   7.368  68.971  1.00  0.00           C
ATOM   6813 2C31 POPEl 170      36.688   8.628  68.941  1.00  0.00           C
ATOM   6816 3C31 POPEl 170      38.018   8.428  69.681  1.00  0.00           C
ATOM   6819 4C31 POPEl 170      37.858   8.088  71.172  1.00  0.00           C
ATOM   6822 5C31 POPEl 170      39.168   7.688  71.851  1.00  0.00           C
ATOM   6825 6C31 POPEl 170      38.968   7.038  73.212  1.00  0.00           C
ATOM   6829  NH3 POPEm 171      69.698  31.378  93.072  1.00  0.00           N
ATOM   6833  C12 POPEm 171      68.458  30.588  93.401  1.00  0.00           C
ATOM   6836  C11 POPEm 171      67.588  30.218  92.171  1.00  0.00           C
ATOM   6839  P   POPEm 171      65.467  29.288  93.471  1.00  0.00           P
ATOM   6840  O13 POPEm 171      64.687  28.048  93.611  1.00  0.00           O
ATOM   6841  O14 POPEm 171      65.878  29.938  94.742  1.00  0.00           O
ATOM   6842  O11 POPEm 171      64.547  30.318  92.721  1.00  0.00           O
ATOM   6843  O12 POPEm 171      66.687  29.138  92.471  1.00  0.00           O
ATOM   6844  C1  POPEm 171      63.988  29.918  91.461  1.00  0.00           C
ATOM   6847  C2  POPEm 171      62.768  30.818  91.161  1.00  0.00           C
ATOM   6849  O21 POPEm 171      62.408  30.838  89.771  1.00  0.00           O
ATOM   6850  C21 POPEm 171      63.278  31.288  88.881  1.00  0.00           C
ATOM   6851  O22 POPEm 171      64.398  31.708  89.091  1.00  0.00           O
ATOM   6852  C22 POPEm 171      62.628  31.158  87.491  1.00  0.00           C
ATOM   6855  C3  POPEm 171      62.937  32.248  91.751  1.00  0.00           C
ATOM   6858  O31 POPEm 171      61.788  33.068  91.471  1.00  0.00           O
ATOM   6859  C31 POPEm 171      61.918  33.958  90.501  1.00  0.00           C
ATOM   6860  O32 POPEm 171      62.928  34.188  89.861  1.00  0.00           O
ATOM   6861  C32 POPEm 171      60.598  34.698  90.371  1.00  0.00           C
ATOM   6864  C23 POPEm 171      63.608  31.028  86.291  1.00  0.00           C
ATOM   6867  C24 POPEm 171      62.918  31.438  84.971  1.00  0.00           C
ATOM   6870  C25 POPEm 171      63.717  31.118  83.691  1.00  0.00           C
ATOM   6873  C26 POPEm 171      63.238  31.968  82.501  1.00  0.00           C
ATOM   6876  C27 POPEm 171      63.507  31.388  81.101  1.00  0.00           C
ATOM   6879  C28 POPEm 171      64.998  31.318  80.712  1.00  0.00           C
ATOM   6882  C29 POPEm 171      65.177  30.848  79.291  1.00  0.00           C
ATOM   6884 0C21 POPEm 171      66.198  31.158  78.461  1.00  0.00           C
ATOM   6886 1C21 POPEm 171      67.388  32.018  78.791  1.00  0.00           C
ATOM   6889 2C21 POPEm 171      68.727  31.268  78.611  1.00  0.00           C
ATOM   6892 3C21 POPEm 171      69.917  32.088  79.132  1.00  0.00           C
ATOM   6895 4C21 POPEm 171      71.238  31.318  79.171  1.00  0.00           C
ATOM   6898 5C21 POPEm 171      71.817  30.998  77.781  1.00  0.00           C
ATOM   6901 6C21 POPEm 171      72.997  30.028  77.851  1.00  0.00           C
ATOM   6904 7C21 POPEm 171      73.617  29.758  76.481  1.00  0.00           C
ATOM   6907 8C21 POPEm 171      74.777  28.768  76.511  1.00  0.00           C
ATOM   6911  C33 POPEm 171      60.598  35.698  89.201  1.00  0.00           C
ATOM   6914  C34 POPEm 171      59.327  36.568  89.212  1.00  0.00           C
ATOM   6917  C35 POPEm 171      59.078  37.338  87.911  1.00  0.00           C
ATOM   6920  C36 POPEm 171      58.847  36.408  86.712  1.00  0.00           C
ATOM   6923  C37 POPEm 171      58.467  37.148  85.432  1.00  0.00           C
ATOM   6926  C38 POPEm 171      58.268  36.178  84.251  1.00  0.00           C
ATOM   6929  C39 POPEm 171      57.067  36.438  83.342  1.00  0.00           C
ATOM   6932 0C31 POPEm 171      55.718  36.408  84.072  1.00  0.00           C
ATOM   6935 1C31 POPEm 171      54.567  36.638  83.091  1.00  0.00           C
ATOM   6938 2C31 POPEm 171      53.248  36.608  83.841  1.00  0.00           C
ATOM   6941 3C31 POPEm 171      52.058  36.968  82.951  1.00  0.00           C
ATOM   6944 4C31 POPEm 171      50.817  37.078  83.841  1.00  0.00           C
ATOM   6947 5C31 POPEm 171      49.547  37.318  83.041  1.00  0.00           C
ATOM   6950 6C31 POPEm 171      48.297  37.258  83.921  1.00  0.00           C
ATOM   6954  NH3 POPEn 172     107.918  19.568  45.312  1.00  0.00           N
ATOM   6958  C12 POPEn 172     108.007  18.318  44.471  1.00  0.00           C
ATOM   6961  C11 POPEn 172     107.598  17.058  45.251  1.00  0.00           C
ATOM   6964  P   POPEn 172     105.717  15.228  44.831  1.00  0.00           P
ATOM   6965  O13 POPEn 172     105.208  14.898  43.481  1.00  0.00           O
ATOM   6966  O14 POPEn 172     106.687  14.298  45.441  1.00  0.00           O
ATOM   6967  O11 POPEn 172     104.497  15.448  45.841  1.00  0.00           O
ATOM   6968  O12 POPEn 172     106.287  16.708  44.811  1.00  0.00           O
ATOM   6969  C1  POPEn 172     104.817  15.828  47.191  1.00  0.00           C
ATOM   6972  C2  POPEn 172     104.557  14.678  48.201  1.00  0.00           C
ATOM   6974  O21 POPEn 172     104.268  15.228  49.481  1.00  0.00           O
ATOM   6975  C21 POPEn 172     105.227  15.648  50.261  1.00  0.00           C
ATOM   6976  O22 POPEn 172     106.408  15.778  49.971  1.00  0.00           O
ATOM   6977  C22 POPEn 172     104.658  15.848  51.671  1.00  0.00           C
ATOM   6980  C3  POPEn 172     105.638  13.548  48.241  1.00  0.00           C
ATOM   6983  O31 POPEn 172     105.518  12.808  49.481  1.00  0.00           O
ATOM   6984  C31 POPEn 172     106.088  11.628  49.571  1.00  0.00           C
ATOM   6985  O32 POPEn 172     106.577  10.978  48.671  1.00  0.00           O
ATOM   6986  C32 POPEn 172     106.117  11.228  51.051  1.00  0.00           C
ATOM   6989  C23 POPEn 172     104.797  17.308  52.181  1.00  0.00           C
ATOM   6992  C24 POPEn 172     105.057  17.418  53.691  1.00  0.00           C
ATOM   6995  C25 POPEn 172     103.927  16.848  54.561  1.00  0.00           C
ATOM   6998  C26 POPEn 172     104.277  15.538  55.281  1.00  0.00           C
ATOM   7001  C27 POPEn 172     103.128  15.058  56.181  1.00  0.00           C
ATOM   7004  C28 POPEn 172     103.468  13.728  56.891  1.00  0.00           C
ATOM   7007  C29 POPEn 172     102.268  13.228  57.671  1.00  0.00           C
ATOM   7009 0C21 POPEn 172     102.257  12.818  58.951  1.00  0.00           C
ATOM   7011 1C21 POPEn 172     103.437  12.728  59.871  1.00  0.00           C
ATOM   7014 2C21 POPEn 172     103.007  12.248  61.271  1.00  0.00           C
ATOM   7017 3C21 POPEn 172     104.207  11.998  62.201  1.00  0.00           C
ATOM   7020 4C21 POPEn 172     103.797  11.618  63.631  1.00  0.00           C
ATOM   7023 5C21 POPEn 172     103.297  12.828  64.441  1.00  0.00           C
ATOM   7026 6C21 POPEn 172     103.547  12.678  65.951  1.00  0.00           C
ATOM   7029 7C21 POPEn 172     103.398  13.988  66.731  1.00  0.00           C
ATOM   7032 8C21 POPEn 172     103.708  13.808  68.212  1.00  0.00           C
ATOM   7036  C33 POPEn 172     104.788  11.438  51.811  1.00  0.00           C
ATOM   7039  C34 POPEn 172     104.958  11.828  53.291  1.00  0.00           C
ATOM   7042  C35 POPEn 172     105.727  10.808  54.141  1.00  0.00           C
ATOM   7045  C36 POPEn 172     107.187  11.218  54.401  1.00  0.00           C
ATOM   7048  C37 POPEn 172     107.937  10.188  55.251  1.00  0.00           C
ATOM   7051  C38 POPEn 172     109.388  10.628  55.551  1.00  0.00           C
ATOM   7054  C39 POPEn 172     110.217   9.538  56.231  1.00  0.00           C
ATOM   7057 0C31 POPEn 172     111.717   9.708  56.011  1.00  0.00           C
ATOM   7060 1C31 POPEn 172     112.518  10.248  57.201  1.00  0.00           C
ATOM   7063 2C31 POPEn 172     114.018  10.328  56.851  1.00  0.00           C
ATOM   7066 3C31 POPEn 172     114.937  10.438  58.081  1.00  0.00           C
ATOM   7069 4C31 POPEn 172     115.128   9.088  58.791  1.00  0.00           C
ATOM   7072 5C31 POPEn 172     116.018   9.178  60.041  1.00  0.00           C
ATOM   7075 6C31 POPEn 172     116.418   7.808  60.601  1.00  0.00           C
ATOM   7079  NH3 POPEo 173      59.577  63.518  50.791  1.00  0.00           N
ATOM   7083  C12 POPEo 173      60.848  63.377  50.011  1.00  0.00           C
ATOM   7086  C11 POPEo 173      60.567  62.868  48.581  1.00  0.00           C
ATOM   7089  P   POPEo 173      58.397  63.628  47.281  1.00  0.00           P
ATOM   7090  O13 POPEo 173      58.448  62.848  46.031  1.00  0.00           O
ATOM   7091  O14 POPEo 173      57.617  63.008  48.371  1.00  0.00           O
ATOM   7092  O11 POPEo 173      57.867  65.118  47.091  1.00  0.00           O
ATOM   7093  O12 POPEo 173      59.838  63.858  47.861  1.00  0.00           O
ATOM   7094  C1  POPEo 173      58.178  66.088  48.111  1.00  0.00           C
ATOM   7097  C2  POPEo 173      56.908  66.568  48.901  1.00  0.00           C
ATOM   7099  O21 POPEo 173      57.228  67.497  49.941  1.00  0.00           O
ATOM   7100  C21 POPEo 173      58.067  67.158  50.891  1.00  0.00           C
ATOM   7101  O22 POPEo 173      58.567  66.058  51.061  1.00  0.00           O
ATOM   7102  C22 POPEo 173      58.367  68.388  51.741  1.00  0.00           C
ATOM   7105  C3  POPEo 173      55.998  65.438  49.461  1.00  0.00           C
ATOM   7108  O31 POPEo 173      54.808  66.008  50.041  1.00  0.00           O
ATOM   7109  C31 POPEo 173      54.728  66.048  51.371  1.00  0.00           C
ATOM   7110  O32 POPEo 173      55.428  65.418  52.151  1.00  0.00           O
ATOM   7111  C32 POPEo 173      53.637  67.048  51.731  1.00  0.00           C
ATOM   7114  C23 POPEo 173      59.878  68.698  51.831  1.00  0.00           C
ATOM   7117  C24 POPEo 173      60.247  69.287  53.201  1.00  0.00           C
ATOM   7120  C25 POPEo 173      61.137  68.357  54.031  1.00  0.00           C
ATOM   7123  C26 POPEo 173      61.137  68.738  55.521  1.00  0.00           C
ATOM   7126  C27 POPEo 173      62.238  68.008  56.301  1.00  0.00           C
ATOM   7129  C28 POPEo 173      62.238  68.317  57.812  1.00  0.00           C
ATOM   7132  C29 POPEo 173      63.358  67.578  58.501  1.00  0.00           C
ATOM   7134 0C21 POPEo 173      63.477  67.358  59.821  1.00  0.00           C
ATOM   7136 1C21 POPEo 173      62.568  67.908  60.881  1.00  0.00           C
ATOM   7139 2C21 POPEo 173      62.248  66.978  62.071  1.00  0.00           C
ATOM   7142 3C21 POPEo 173      61.497  67.758  63.161  1.00  0.00           C
ATOM   7145 4C21 POPEo 173      61.338  66.988  64.471  1.00  0.00           C
ATOM   7148 5C21 POPEo 173      60.258  67.588  65.382  1.00  0.00           C
ATOM   7151 6C21 POPEo 173      58.847  67.298  64.861  1.00  0.00           C
ATOM   7154 7C21 POPEo 173      57.737  67.568  65.881  1.00  0.00           C
ATOM   7157 8C21 POPEo 173      56.438  66.848  65.521  1.00  0.00           C
ATOM   7161  C33 POPEo 173      53.647  67.488  53.221  1.00  0.00           C
ATOM   7164  C34 POPEo 173      52.487  68.448  53.531  1.00  0.00           C
ATOM   7167  C35 POPEo 173      52.368  68.858  55.001  1.00  0.00           C
ATOM   7170  C36 POPEo 173      50.928  69.248  55.361  1.00  0.00           C
ATOM   7173  C37 POPEo 173      50.748  69.828  56.771  1.00  0.00           C
ATOM   7176  C38 POPEo 173      49.268  70.068  57.141  1.00  0.00           C
ATOM   7179  C39 POPEo 173      48.808  69.268  58.371  1.00  0.00           C
ATOM   7182 0C31 POPEo 173      49.468  69.728  59.681  1.00  0.00           C
ATOM   7185 1C31 POPEo 173      49.078  68.868  60.891  1.00  0.00           C
ATOM   7188 2C31 POPEo 173      49.748  69.318  62.191  1.00  0.00           C
ATOM   7191 3C31 POPEo 173      51.277  69.138  62.221  1.00  0.00           C
ATOM   7194 4C31 POPEo 173      51.898  69.518  63.571  1.00  0.00           C
ATOM   7197 5C31 POPEo 173      53.397  69.228  63.641  1.00  0.00           C
ATOM   7200 6C31 POPEo 173      54.038  69.578  64.981  1.00  0.00           C
ATOM   7204  NH3 POPEp 174       4.048  67.678  47.851  1.00  0.00           N
ATOM   7208  C12 POPEp 174       4.118  66.518  46.891  1.00  0.00           C
ATOM   7211  C11 POPEp 174       5.528  65.888  46.891  1.00  0.00           C
ATOM   7214  P   POPEp 174       6.218  65.568  49.371  1.00  0.00           P
ATOM   7215  O13 POPEp 174       7.468  66.318  49.161  1.00  0.00           O
ATOM   7216  O14 POPEp 174       5.028  66.298  49.881  1.00  0.00           O
ATOM   7217  O11 POPEp 174       6.498  64.287  50.261  1.00  0.00           O
ATOM   7218  O12 POPEp 174       5.808  64.978  47.971  1.00  0.00           O
ATOM   7219  C1  POPEp 174       7.848  64.018  50.691  1.00  0.00           C
ATOM   7222  C2  POPEp 174       7.898  62.728  51.551  1.00  0.00           C
ATOM   7224  O21 POPEp 174       8.608  63.028  52.781  1.00  0.00           O
ATOM   7225  C21 POPEp 174       7.988  62.578  53.881  1.00  0.00           C
ATOM   7226  O22 POPEp 174       6.928  61.978  53.891  1.00  0.00           O
ATOM   7227  C22 POPEp 174       8.758  62.958  55.161  1.00  0.00           C
ATOM   7230  C3  POPEp 174       8.547  61.528  50.811  1.00  0.00           C
ATOM   7233  O31 POPEp 174       7.928  60.287  51.201  1.00  0.00           O
ATOM   7234  C31 POPEp 174       6.928  59.858  50.431  1.00  0.00           C
ATOM   7235  O32 POPEp 174       6.668  60.268  49.311  1.00  0.00           O
ATOM   7236  C32 POPEp 174       6.088  58.828  51.181  1.00  0.00           C
ATOM   7239  C23 POPEp 174       7.798  63.088  56.371  1.00  0.00           C
ATOM   7242  C24 POPEp 174       8.488  63.228  57.731  1.00  0.00           C
ATOM   7245  C25 POPEp 174       8.358  61.968  58.621  1.00  0.00           C
ATOM   7248  C26 POPEp 174       8.638  62.238  60.101  1.00  0.00           C
ATOM   7251  C27 POPEp 174       8.518  60.978  60.981  1.00  0.00           C
ATOM   7254  C28 POPEp 174       8.628  61.288  62.481  1.00  0.00           C
ATOM   7257  C29 POPEp 174       8.597  60.028  63.311  1.00  0.00           C
ATOM   7259 0C21 POPEp 174       8.648  59.958  64.651  1.00  0.00           C
ATOM   7261 1C21 POPEp 174       8.788  61.118  65.601  1.00  0.00           C
ATOM   7264 2C21 POPEp 174       9.918  60.858  66.611  1.00  0.00           C
ATOM   7267 3C21 POPEp 174      10.057  61.968  67.671  1.00  0.00           C
ATOM   7270 4C21 POPEp 174      10.858  61.488  68.882  1.00  0.00           C
ATOM   7273 5C21 POPEp 174      10.947  62.518  70.021  1.00  0.00           C
ATOM   7276 6C21 POPEp 174      11.328  61.878  71.361  1.00  0.00           C
ATOM   7279 7C21 POPEp 174      12.768  61.328  71.411  1.00  0.00           C
ATOM   7282 8C21 POPEp 174      13.067  60.537  72.681  1.00  0.00           C
ATOM   7286  C33 POPEp 174       5.828  59.208  52.651  1.00  0.00           C
ATOM   7289  C34 POPEp 174       4.608  58.488  53.221  1.00  0.00           C
ATOM   7292  C35 POPEp 174       4.748  58.268  54.731  1.00  0.00           C
ATOM   7295  C36 POPEp 174       3.468  57.688  55.341  1.00  0.00           C
ATOM   7298  C37 POPEp 174       3.718  56.838  56.591  1.00  0.00           C
ATOM   7301  C38 POPEp 174       2.418  56.388  57.271  1.00  0.00           C
ATOM   7304  C39 POPEp 174       2.668  55.508  58.501  1.00  0.00           C
ATOM   7307 0C31 POPEp 174       1.648  55.747  59.611  1.00  0.00           C
ATOM   7310 1C31 POPEp 174       1.958  54.888  60.841  1.00  0.00           C
ATOM   7313 2C31 POPEp 174       1.108  55.238  62.061  1.00  0.00           C
ATOM   7316 3C31 POPEp 174       1.558  54.478  63.321  1.00  0.00           C
ATOM   7319 4C31 POPEp 174       2.898  54.978  63.881  1.00  0.00           C
ATOM   7322 5C31 POPEp 174       3.288  54.287  65.201  1.00  0.00           C
ATOM   7325 6C31 POPEp 174       4.538  54.858  65.861  1.00  0.00           C
ATOM   7329  NH3 POPEq 175      99.808  93.188  46.451  1.00  0.00           N
ATOM   7333  C12 POPEq 175      99.848  94.678  46.681  1.00  0.00           C
ATOM   7336  C11 POPEq 175      98.468  95.228  47.091  1.00  0.00           C
ATOM   7339  P   POPEq 175      97.408  97.518  46.352  1.00  0.00           P
ATOM   7340  O13 POPEq 175      97.998  97.868  45.041  1.00  0.00           O
ATOM   7341  O14 POPEq 175      96.117  96.788  46.381  1.00  0.00           O
ATOM   7342  O11 POPEq 175      97.288  98.787  47.261  1.00  0.00           O
ATOM   7343  O12 POPEq 175      98.507  96.658  47.121  1.00  0.00           O
ATOM   7344  C1  POPEq 175      97.808  98.808  48.581  1.00  0.00           C
ATOM   7347  C2  POPEq 175      97.437 100.158  49.191  1.00  0.00           C
ATOM   7349  O21 POPEq 175      98.287 100.378  50.312  1.00  0.00           O
ATOM   7350  C21 POPEq 175      98.208 101.588  50.831  1.00  0.00           C
ATOM   7351  O22 POPEq 175      97.607 102.537  50.351  1.00  0.00           O
ATOM   7352  C22 POPEq 175      98.967 101.558  52.161  1.00  0.00           C
ATOM   7355  C3  POPEq 175      95.918 100.208  49.551  1.00  0.00           C
ATOM   7358  O31 POPEq 175      95.618  99.428  50.731  1.00  0.00           O
ATOM   7359  C31 POPEq 175      95.068 100.088  51.751  1.00  0.00           C
ATOM   7360  O32 POPEq 175      94.928 101.297  51.821  1.00  0.00           O
ATOM   7361  C32 POPEq 175      94.568  99.067  52.771  1.00  0.00           C
ATOM   7364  C23 POPEq 175      98.398 102.558  53.181  1.00  0.00           C
ATOM   7367  C24 POPEq 175      98.827 102.227  54.611  1.00  0.00           C
ATOM   7370  C25 POPEq 175      98.348 103.307  55.581  1.00  0.00           C
ATOM   7373  C26 POPEq 175      98.818 103.078  57.031  1.00  0.00           C
ATOM   7376  C27 POPEq 175     100.247 103.587  57.281  1.00  0.00           C
ATOM   7379  C28 POPEq 175     100.857 103.078  58.611  1.00  0.00           C
ATOM   7382  C29 POPEq 175     100.118 103.578  59.831  1.00  0.00           C
ATOM   7384 0C21 POPEq 175     100.638 104.177  60.911  1.00  0.00           C
ATOM   7386 1C21 POPEq 175     102.098 104.447  61.201  1.00  0.00           C
ATOM   7389 2C21 POPEq 175     102.478 104.148  62.661  1.00  0.00           C
ATOM   7392 3C21 POPEq 175     102.448 102.658  63.011  1.00  0.00           C
ATOM   7395 4C21 POPEq 175     102.397 102.367  64.521  1.00  0.00           C
ATOM   7398 5C21 POPEq 175     103.717 102.617  65.261  1.00  0.00           C
ATOM   7401 6C21 POPEq 175     103.628 102.197  66.731  1.00  0.00           C
ATOM   7404 7C21 POPEq 175     103.967 103.318  67.721  1.00  0.00           C
ATOM   7407 8C21 POPEq 175     103.787 102.898  69.181  1.00  0.00           C
ATOM   7411  C33 POPEq 175      94.098  99.708  54.091  1.00  0.00           C
ATOM   7414  C34 POPEq 175      95.238 100.268  54.941  1.00  0.00           C
ATOM   7417  C35 POPEq 175      94.747 100.758  56.311  1.00  0.00           C
ATOM   7420  C36 POPEq 175      94.467  99.618  57.301  1.00  0.00           C
ATOM   7423  C37 POPEq 175      93.818 100.117  58.601  1.00  0.00           C
ATOM   7426  C38 POPEq 175      93.687  99.018  59.671  1.00  0.00           C
ATOM   7429  C39 POPEq 175      92.858  99.468  60.871  1.00  0.00           C
ATOM   7432 0C31 POPEq 175      92.778  98.428  62.001  1.00  0.00           C
ATOM   7435 1C31 POPEq 175      91.818  98.848  63.131  1.00  0.00           C
ATOM   7438 2C31 POPEq 175      90.527  98.018  63.191  1.00  0.00           C
ATOM   7441 3C31 POPEq 175      90.698  96.648  63.871  1.00  0.00           C
ATOM   7444 4C31 POPEq 175      90.638  96.728  65.401  1.00  0.00           C
ATOM   7447 5C31 POPEq 175      90.768  95.348  66.051  1.00  0.00           C
ATOM   7450 6C31 POPEq 175      90.727  95.378  67.581  1.00  0.00           C
ATOM   7454  NH3 POPEr 176      24.928  77.688  50.102  1.00  0.00           N
ATOM   7458  C12 POPEr 176      26.187  77.457  49.311  1.00  0.00           C
ATOM   7461  C11 POPEr 176      26.528  75.967  49.071  1.00  0.00           C
ATOM   7464  P   POPEr 176      28.558  74.478  49.791  1.00  0.00           P
ATOM   7465  O13 POPEr 176      30.038  74.648  49.941  1.00  0.00           O
ATOM   7466  O14 POPEr 176      28.047  73.268  49.091  1.00  0.00           O
ATOM   7467  O11 POPEr 176      27.868  74.578  51.171  1.00  0.00           O
ATOM   7468  O12 POPEr 176      27.957  75.768  49.111  1.00  0.00           O
ATOM   7469  C1  POPEr 176      28.398  74.008  52.351  1.00  0.00           C
ATOM   7472  C2  POPEr 176      28.418  75.088  53.461  1.00  0.00           C
ATOM   7474  O21 POPEr 176      29.338  74.717  54.511  1.00  0.00           O
ATOM   7475  C21 POPEr 176      29.018  73.607  55.151  1.00  0.00           C
ATOM   7476  O22 POPEr 176      28.068  72.888  54.951  1.00  0.00           O
ATOM   7477  C22 POPEr 176      30.057  73.368  56.231  1.00  0.00           C
ATOM   7480  C3  POPEr 176      26.967  75.428  53.961  1.00  0.00           C
ATOM   7483  O31 POPEr 176      26.918  75.838  55.351  1.00  0.00           O
ATOM   7484  C31 POPEr 176      27.508  76.967  55.681  1.00  0.00           C
ATOM   7485  O32 POPEr 176      27.928  77.828  54.931  1.00  0.00           O
ATOM   7486  C32 POPEr 176      27.578  76.967  57.211  1.00  0.00           C
ATOM   7489  C23 POPEr 176      29.668  72.158  57.091  1.00  0.00           C
ATOM   7492  C24 POPEr 176      30.227  72.247  58.511  1.00  0.00           C
ATOM   7495  C25 POPEr 176      29.578  73.357  59.341  1.00  0.00           C
ATOM   7498  C26 POPEr 176      29.758  73.088  60.831  1.00  0.00           C
ATOM   7501  C27 POPEr 176      28.877  73.967  61.721  1.00  0.00           C
ATOM   7504  C28 POPEr 176      28.807  73.438  63.161  1.00  0.00           C
ATOM   7507  C29 POPEr 176      30.048  73.728  63.961  1.00  0.00           C
ATOM   7509 0C21 POPEr 176      30.208  73.458  65.261  1.00  0.00           C
ATOM   7511 1C21 POPEr 176      29.178  72.777  66.132  1.00  0.00           C
ATOM   7514 2C21 POPEr 176      29.707  71.438  66.661  1.00  0.00           C
ATOM   7517 3C21 POPEr 176      28.598  70.628  67.341  1.00  0.00           C
ATOM   7520 4C21 POPEr 176      29.128  69.318  67.921  1.00  0.00           C
ATOM   7523 5C21 POPEr 176      28.008  68.388  68.421  1.00  0.00           C
ATOM   7526 6C21 POPEr 176      28.588  67.268  69.301  1.00  0.00           C
ATOM   7529 7C21 POPEr 176      27.538  66.268  69.801  1.00  0.00           C
ATOM   7532 8C21 POPEr 176      28.147  65.078  70.551  1.00  0.00           C
ATOM   7536  C33 POPEr 176      28.468  78.107  57.742  1.00  0.00           C
ATOM   7539  C34 POPEr 176      28.838  77.928  59.221  1.00  0.00           C
ATOM   7542  C35 POPEr 176      27.648  78.098  60.161  1.00  0.00           C
ATOM   7545  C36 POPEr 176      28.018  77.848  61.632  1.00  0.00           C
ATOM   7548  C37 POPEr 176      26.797  77.748  62.551  1.00  0.00           C
ATOM   7551  C38 POPEr 176      27.128  77.018  63.861  1.00  0.00           C
ATOM   7554  C39 POPEr 176      26.008  77.138  64.911  1.00  0.00           C
ATOM   7557 0C31 POPEr 176      25.938  78.538  65.531  1.00  0.00           C
ATOM   7560 1C31 POPEr 176      24.978  78.618  66.721  1.00  0.00           C
ATOM   7563 2C31 POPEr 176      25.308  79.778  67.661  1.00  0.00           C
ATOM   7566 3C31 POPEr 176      24.507  79.717  68.971  1.00  0.00           C
ATOM   7569 4C31 POPEr 176      24.908  80.808  69.971  1.00  0.00           C
ATOM   7572 5C31 POPEr 176      24.147  80.747  71.301  1.00  0.00           C
ATOM   7575 6C31 POPEr 176      24.488  81.898  72.251  1.00  0.00           C
ATOM   7579  NH3 POPEs 177       3.268  93.118  89.331  1.00  0.00           N
ATOM   7583  C12 POPEs 177       4.468  93.937  89.721  1.00  0.00           C
ATOM   7586  C11 POPEs 177       5.588  93.088  90.351  1.00  0.00           C
ATOM   7589  P   POPEs 177       5.708  90.667  89.341  1.00  0.00           P
ATOM   7590  O13 POPEs 177       6.788  89.767  88.881  1.00  0.00           O
ATOM   7591  O14 POPEs 177       5.028  90.357  90.602  1.00  0.00           O
ATOM   7592  O11 POPEs 177       4.638  90.858  88.172  1.00  0.00           O
ATOM   7593  O12 POPEs 177       6.198  92.178  89.412  1.00  0.00           O
ATOM   7594  C1  POPEs 177       4.078  89.658  87.601  1.00  0.00           C
ATOM   7597  C2  POPEs 177       3.688  89.857  86.101  1.00  0.00           C
ATOM   7599  O21 POPEs 177       2.918  88.717  85.672  1.00  0.00           O
ATOM   7600  C21 POPEs 177       3.508  87.568  85.471  1.00  0.00           C
ATOM   7601  O22 POPEs 177       4.708  87.328  85.491  1.00  0.00           O
ATOM   7602  C22 POPEs 177       2.428  86.497  85.292  1.00  0.00           C
ATOM   7605  C3  POPEs 177       4.908  90.187  85.171  1.00  0.00           C
ATOM   7608  O31 POPEs 177       4.838  89.587  83.851  1.00  0.00           O
ATOM   7609  C31 POPEs 177       4.168  90.208  82.901  1.00  0.00           C
ATOM   7610  O32 POPEs 177       3.538  91.247  83.032  1.00  0.00           O
ATOM   7611  C32 POPEs 177       4.348  89.438  81.581  1.00  0.00           C
ATOM   7614  C23 POPEs 177       2.878  85.408  84.301  1.00  0.00           C
ATOM   7617  C24 POPEs 177       2.958  85.958  82.871  1.00  0.00           C
ATOM   7620  C25 POPEs 177       3.388  84.918  81.831  1.00  0.00           C
ATOM   7623  C26 POPEs 177       2.288  83.948  81.441  1.00  0.00           C
ATOM   7626  C27 POPEs 177       2.708  83.108  80.231  1.00  0.00           C
ATOM   7629  C28 POPEs 177       1.578  82.198  79.742  1.00  0.00           C
ATOM   7632  C29 POPEs 177       1.928  81.537  78.431  1.00  0.00           C
ATOM   7634 0C21 POPEs 177       1.058  81.168  77.481  1.00  0.00           C
ATOM   7636 1C21 POPEs 177      -0.442  81.328  77.531  1.00  0.00           C
ATOM   7639 2C21 POPEs 177      -1.042  81.918  76.242  1.00  0.00           C
ATOM   7642 3C21 POPEs 177      -0.842  80.988  75.041  1.00  0.00           C
ATOM   7645 4C21 POPEs 177      -1.607  81.378  73.771  1.00  0.00           C
ATOM   7648 5C21 POPEs 177      -1.382  80.318  72.681  1.00  0.00           C
ATOM   7651 6C21 POPEs 177      -2.157  80.578  71.391  1.00  0.00           C
ATOM   7654 7C21 POPEs 177      -2.007  79.418  70.401  1.00  0.00           C
ATOM   7657 8C21 POPEs 177      -2.777  79.628  69.091  1.00  0.00           C
ATOM   7661  C33 POPEs 177       4.138  90.268  80.292  1.00  0.00           C
ATOM   7664  C34 POPEs 177       4.128  89.398  79.041  1.00  0.00           C
ATOM   7667  C35 POPEs 177       4.048  90.217  77.742  1.00  0.00           C
ATOM   7670  C36 POPEs 177       4.158  89.298  76.521  1.00  0.00           C
ATOM   7673  C37 POPEs 177       3.888  89.948  75.161  1.00  0.00           C
ATOM   7676  C38 POPEs 177       3.468  88.857  74.161  1.00  0.00           C
ATOM   7679  C39 POPEs 177       3.408  89.247  72.681  1.00  0.00           C
ATOM   7682 0C31 POPEs 177       2.938  88.027  71.861  1.00  0.00           C
ATOM   7685 1C31 POPEs 177       2.898  88.258  70.351  1.00  0.00           C
ATOM   7688 2C31 POPEs 177       2.838  86.938  69.561  1.00  0.00           C
ATOM   7691 3C31 POPEs 177       2.818  87.158  68.041  1.00  0.00           C
ATOM   7694 4C31 POPEs 177       2.888  85.847  67.242  1.00  0.00           C
ATOM   7697 5C31 POPEs 177       2.778  86.078  65.731  1.00  0.00           C
ATOM   7700 6C31 POPEs 177       2.808  84.788  64.911  1.00  0.00           C
ATOM   7704  NH3 POPEt 178      15.358  84.748  50.541  1.00  0.00           N
ATOM   7708  C12 POPEt 178      16.588  85.378  49.941  1.00  0.00           C
ATOM   7711  C11 POPEt 178      17.627  84.317  49.541  1.00  0.00           C
ATOM   7714  P   POPEt 178      17.658  82.198  51.081  1.00  0.00           P
ATOM   7715  O13 POPEt 178      16.198  82.128  50.871  1.00  0.00           O
ATOM   7716  O14 POPEt 178      18.477  81.107  50.511  1.00  0.00           O
ATOM   7717  O11 POPEt 178      17.928  82.168  52.631  1.00  0.00           O
ATOM   7718  O12 POPEt 178      18.158  83.628  50.681  1.00  0.00           O
ATOM   7719  C1  POPEt 178      16.918  82.078  53.641  1.00  0.00           C
ATOM   7722  C2  POPEt 178      16.867  83.347  54.551  1.00  0.00           C
ATOM   7724  O21 POPEt 178      15.547  83.538  55.102  1.00  0.00           O
ATOM   7725  C21 POPEt 178      15.118  82.628  55.991  1.00  0.00           C
ATOM   7726  O22 POPEt 178      15.738  81.658  56.371  1.00  0.00           O
ATOM   7727  C22 POPEt 178      13.718  82.997  56.521  1.00  0.00           C
ATOM   7730  C3  POPEt 178      17.317  84.627  53.751  1.00  0.00           C
ATOM   7733  O31 POPEt 178      17.398  85.868  54.521  1.00  0.00           O
ATOM   7734  C31 POPEt 178      16.938  86.957  53.881  1.00  0.00           C
ATOM   7735  O32 POPEt 178      16.348  86.928  52.821  1.00  0.00           O
ATOM   7736  C32 POPEt 178      17.128  88.248  54.721  1.00  0.00           C
ATOM   7739  C23 POPEt 178      13.658  83.158  58.071  1.00  0.00           C
ATOM   7742  C24 POPEt 178      13.008  84.478  58.541  1.00  0.00           C
ATOM   7745  C25 POPEt 178      12.438  84.387  59.971  1.00  0.00           C
ATOM   7748  C26 POPEt 178      11.758  85.648  60.531  1.00  0.00           C
ATOM   7751  C27 POPEt 178      11.038  85.348  61.861  1.00  0.00           C
ATOM   7754  C28 POPEt 178      10.348  86.548  62.531  1.00  0.00           C
ATOM   7757  C29 POPEt 178      11.338  87.378  63.321  1.00  0.00           C
ATOM   7759 0C21 POPEt 178      11.438  87.467  64.661  1.00  0.00           C
ATOM   7761 1C21 POPEt 178      10.518  86.838  65.681  1.00  0.00           C
ATOM   7764 2C21 POPEt 178      10.357  87.708  66.951  1.00  0.00           C
ATOM   7767 3C21 POPEt 178      11.588  87.647  67.871  1.00  0.00           C
ATOM   7770 4C21 POPEt 178      11.557  88.698  68.992  1.00  0.00           C
ATOM   7773 5C21 POPEt 178      12.758  88.607  69.951  1.00  0.00           C
ATOM   7776 6C21 POPEt 178      14.107  88.838  69.261  1.00  0.00           C
ATOM   7779 7C21 POPEt 178      15.298  88.668  70.211  1.00  0.00           C
ATOM   7782 8C21 POPEt 178      16.647  88.678  69.501  1.00  0.00           C
ATOM   7786  C33 POPEt 178      17.377  88.137  56.251  1.00  0.00           C
ATOM   7789  C34 POPEt 178      18.847  88.027  56.661  1.00  0.00           C
ATOM   7792  C35 POPEt 178      19.058  88.218  58.181  1.00  0.00           C
ATOM   7795  C36 POPEt 178      18.188  87.308  59.051  1.00  0.00           C
ATOM   7798  C37 POPEt 178      18.378  87.497  60.571  1.00  0.00           C
ATOM   7801  C38 POPEt 178      17.307  86.788  61.411  1.00  0.00           C
ATOM   7804  C39 POPEt 178      15.998  87.568  61.681  1.00  0.00           C
ATOM   7807 0C31 POPEt 178      16.127  88.678  62.731  1.00  0.00           C
ATOM   7810 1C31 POPEt 178      14.777  89.037  63.371  1.00  0.00           C
ATOM   7813 2C31 POPEt 178      14.878  89.977  64.591  1.00  0.00           C
ATOM   7816 3C31 POPEt 178      15.027  91.458  64.221  1.00  0.00           C
ATOM   7819 4C31 POPEt 178      15.168  92.357  65.461  1.00  0.00           C
ATOM   7822 5C31 POPEt 178      15.647  93.778  65.121  1.00  0.00           C
ATOM   7825 6C31 POPEt 178      14.668  94.587  64.261  1.00  0.00           C
ATOM   7829  NH3 POPEu 179      98.237  33.118  47.291  1.00  0.00           N
ATOM   7833  C12 POPEu 179      99.327  33.898  46.611  1.00  0.00           C
ATOM   7836  C11 POPEu 179      99.067  34.008  45.111  1.00  0.00           C
ATOM   7839  P   POPEu 179      98.158  36.448  44.761  1.00  0.00           P
ATOM   7840  O13 POPEu 179      97.928  37.118  43.461  1.00  0.00           O
ATOM   7841  O14 POPEu 179      97.008  35.848  45.461  1.00  0.00           O
ATOM   7842  O11 POPEu 179      98.827  37.458  45.781  1.00  0.00           O
ATOM   7843  O12 POPEu 179      99.277  35.338  44.611  1.00  0.00           O
ATOM   7844  C1  POPEu 179      98.018  38.418  46.461  1.00  0.00           C
ATOM   7847  C2  POPEu 179      97.537  37.848  47.821  1.00  0.00           C
ATOM   7849  O21 POPEu 179      96.617  38.748  48.441  1.00  0.00           O
ATOM   7850  C21 POPEu 179      97.088  39.868  48.941  1.00  0.00           C
ATOM   7851  O22 POPEu 179      98.227  40.278  48.922  1.00  0.00           O
ATOM   7852  C22 POPEu 179      95.918  40.608  49.581  1.00  0.00           C
ATOM   7855  C3  POPEu 179      98.728  37.438  48.731  1.00  0.00           C
ATOM   7858  O31 POPEu 179      98.348  37.078  50.091  1.00  0.00           O
ATOM   7859  C31 POPEu 179      98.088  35.778  50.251  1.00  0.00           C
ATOM   7860  O32 POPEu 179      97.957  34.968  49.341  1.00  0.00           O
ATOM   7861  C32 POPEu 179      98.258  35.418  51.731  1.00  0.00           C
ATOM   7864  C23 POPEu 179      96.338  41.258  50.911  1.00  0.00           C
ATOM   7867  C24 POPEu 179      95.177  42.078  51.501  1.00  0.00           C
ATOM   7870  C25 POPEu 179      94.897  41.758  52.971  1.00  0.00           C
ATOM   7873  C26 POPEu 179      96.058  41.998  53.961  1.00  0.00           C
ATOM   7876  C27 POPEu 179      95.498  41.858  55.391  1.00  0.00           C
ATOM   7879  C28 POPEu 179      96.528  41.898  56.531  1.00  0.00           C
ATOM   7882  C29 POPEu 179      95.768  41.717  57.831  1.00  0.00           C
ATOM   7884 0C21 POPEu 179      96.228  41.828  59.091  1.00  0.00           C
ATOM   7886 1C21 POPEu 179      97.638  42.108  59.531  1.00  0.00           C
ATOM   7889 2C21 POPEu 179      98.138  41.108  60.591  1.00  0.00           C
ATOM   7892 3C21 POPEu 179      97.428  41.198  61.961  1.00  0.00           C
ATOM   7895 4C21 POPEu 179      97.918  40.118  62.941  1.00  0.00           C
ATOM   7898 5C21 POPEu 179      96.878  39.018  63.241  1.00  0.00           C
ATOM   7901 6C21 POPEu 179      96.228  39.168  64.621  1.00  0.00           C
ATOM   7904 7C21 POPEu 179      95.297  37.998  64.971  1.00  0.00           C
ATOM   7907 8C21 POPEu 179      94.827  38.008  66.431  1.00  0.00           C
ATOM   7911  C33 POPEu 179      97.028  35.578  52.672  1.00  0.00           C
ATOM   7914  C34 POPEu 179      97.297  34.768  53.951  1.00  0.00           C
ATOM   7917  C35 POPEu 179      96.248  34.868  55.061  1.00  0.00           C
ATOM   7920  C36 POPEu 179      96.658  34.068  56.301  1.00  0.00           C
ATOM   7923  C37 POPEu 179      95.968  34.478  57.621  1.00  0.00           C
ATOM   7926  C38 POPEu 179      96.477  35.828  58.141  1.00  0.00           C
ATOM   7929  C39 POPEu 179      95.918  36.258  59.511  1.00  0.00           C
ATOM   7932 0C31 POPEu 179      96.748  35.788  60.711  1.00  0.00           C
ATOM   7935 1C31 POPEu 179      96.088  34.668  61.521  1.00  0.00           C
ATOM   7938 2C31 POPEu 179      96.928  34.298  62.742  1.00  0.00           C
ATOM   7941 3C31 POPEu 179      96.228  33.298  63.661  1.00  0.00           C
ATOM   7944 4C31 POPEu 179      97.117  32.888  64.831  1.00  0.00           C
ATOM   7947 5C31 POPEu 179      96.338  32.298  66.001  1.00  0.00           C
ATOM   7950 6C31 POPEu 179      97.257  32.018  67.181  1.00  0.00           C
ATOM   7954  NH3 POPEv 180      84.047  51.038  92.541  1.00  0.00           N
ATOM   7958  C12 POPEv 180      83.367  49.758  92.151  1.00  0.00           C
ATOM   7961  C11 POPEv 180      81.857  49.718  92.471  1.00  0.00           C
ATOM   7964  P   POPEv 180      79.768  48.218  92.051  1.00  0.00           P
ATOM   7965  O13 POPEv 180      79.467  47.478  93.312  1.00  0.00           O
ATOM   7966  O14 POPEv 180      78.977  49.438  91.822  1.00  0.00           O
ATOM   7967  O11 POPEv 180      79.417  47.188  90.882  1.00  0.00           O
ATOM   7968  O12 POPEv 180      81.318  48.508  91.962  1.00  0.00           O
ATOM   7969  C1  POPEv 180      79.687  47.478  89.501  1.00  0.00           C
ATOM   7972  C2  POPEv 180      78.428  48.018  88.731  1.00  0.00           C
ATOM   7974  O21 POPEv 180      77.988  47.168  87.661  1.00  0.00           O
ATOM   7975  C21 POPEv 180      78.818  46.878  86.661  1.00  0.00           C
ATOM   7976  O22 POPEv 180      79.998  47.158  86.591  1.00  0.00           O
ATOM   7977  C22 POPEv 180      78.028  46.138  85.561  1.00  0.00           C
ATOM   7980  C3  POPEv 180      78.588  49.508  88.281  1.00  0.00           C
ATOM   7983  O31 POPEv 180      77.318  50.217  88.261  1.00  0.00           O
ATOM   7984  C31 POPEv 180      76.658  50.208  87.111  1.00  0.00           C
ATOM   7985  O32 POPEv 180      76.997  49.618  86.101  1.00  0.00           O
ATOM   7986  C32 POPEv 180      75.437  51.138  87.221  1.00  0.00           C
ATOM   7989  C23 POPEv 180      78.658  46.258  84.142  1.00  0.00           C
ATOM   7992  C24 POPEv 180      77.607  46.528  83.051  1.00  0.00           C
ATOM   7995  C25 POPEv 180      76.698  45.328  82.731  1.00  0.00           C
ATOM   7998  C26 POPEv 180      75.678  45.618  81.621  1.00  0.00           C
ATOM   8001  C27 POPEv 180      74.357  46.238  82.132  1.00  0.00           C
ATOM   8004  C28 POPEv 180      73.387  46.598  80.982  1.00  0.00           C
ATOM   8007  C29 POPEv 180      71.968  46.138  81.181  1.00  0.00           C
ATOM   8009 0C21 POPEv 180      70.878  46.607  80.541  1.00  0.00           C
ATOM   8011 1C21 POPEv 180      70.867  47.678  79.481  1.00  0.00           C
ATOM   8014 2C21 POPEv 180      70.297  47.248  78.101  1.00  0.00           C
ATOM   8017 3C21 POPEv 180      71.077  46.118  77.422  1.00  0.00           C
ATOM   8020 4C21 POPEv 180      70.477  44.718  77.661  1.00  0.00           C
ATOM   8023 5C21 POPEv 180      69.227  44.427  76.822  1.00  0.00           C
ATOM   8026 6C21 POPEv 180      69.577  43.918  75.421  1.00  0.00           C
ATOM   8029 7C21 POPEv 180      68.348  43.528  74.611  1.00  0.00           C
ATOM   8032 8C21 POPEv 180      68.678  43.018  73.201  1.00  0.00           C
ATOM   8036  C33 POPEv 180      75.637  52.488  86.481  1.00  0.00           C
ATOM   8039  C34 POPEv 180      75.058  52.508  85.051  1.00  0.00           C
ATOM   8042  C35 POPEv 180      75.598  51.428  84.101  1.00  0.00           C
ATOM   8045  C36 POPEv 180      75.068  51.578  82.671  1.00  0.00           C
ATOM   8048  C37 POPEv 180      75.547  50.467  81.731  1.00  0.00           C
ATOM   8051  C38 POPEv 180      74.808  50.508  80.392  1.00  0.00           C
ATOM   8054  C39 POPEv 180      75.418  49.598  79.322  1.00  0.00           C
ATOM   8057 0C31 POPEv 180      74.518  49.497  78.081  1.00  0.00           C
ATOM   8060 1C31 POPEv 180      75.147  48.768  76.891  1.00  0.00           C
ATOM   8063 2C31 POPEv 180      74.198  48.718  75.691  1.00  0.00           C
ATOM   8066 3C31 POPEv 180      74.797  48.037  74.451  1.00  0.00           C
ATOM   8069 4C31 POPEv 180      76.077  48.718  73.951  1.00  0.00           C
ATOM   8072 5C31 POPEv 180      76.537  48.188  72.591  1.00  0.00           C
ATOM   8075 6C31 POPEv 180      77.738  48.938  72.021  1.00  0.00           C
ATOM   8079  NH3 POPEw 181     103.547 131.813  90.182  1.00  0.00           N
ATOM   8083  C12 POPEw 181     104.648 130.818  90.371  1.00  0.00           C
ATOM   8086  C11 POPEw 181     104.827 130.618  91.881  1.00  0.00           C
ATOM   8089  P   POPEw 181     105.937 128.307  92.191  1.00  0.00           P
ATOM   8090  O13 POPEw 181     107.297 127.757  92.331  1.00  0.00           O
ATOM   8091  O14 POPEw 181     104.867 127.848  93.102  1.00  0.00           O
ATOM   8092  O11 POPEw 181     105.448 127.968  90.721  1.00  0.00           O
ATOM   8093  O12 POPEw 181     106.027 129.888  92.111  1.00  0.00           O
ATOM   8094  C1  POPEw 181     105.678 126.628  90.261  1.00  0.00           C
ATOM   8097  C2  POPEw 181     106.857 126.578  89.261  1.00  0.00           C
ATOM   8099  O21 POPEw 181     106.287 126.707  87.962  1.00  0.00           O
ATOM   8100  C21 POPEw 181     107.068 127.008  86.941  1.00  0.00           C
ATOM   8101  O22 POPEw 181     108.227 127.367  86.992  1.00  0.00           O
ATOM   8102  C22 POPEw 181     106.248 126.718  85.691  1.00  0.00           C
ATOM   8105  C3  POPEw 181     107.647 125.238  89.431  1.00  0.00           C
ATOM   8108  O31 POPEw 181     108.897 125.217  88.711  1.00  0.00           O
ATOM   8109  C31 POPEw 181     108.937 124.508  87.591  1.00  0.00           C
ATOM   8110  O32 POPEw 181     107.988 123.918  87.092  1.00  0.00           O
ATOM   8111  C32 POPEw 181     110.348 124.538  87.011  1.00  0.00           C
ATOM   8114  C23 POPEw 181     106.977 127.108  84.391  1.00  0.00           C
ATOM   8117  C24 POPEw 181     106.357 126.418  83.181  1.00  0.00           C
ATOM   8120  C25 POPEw 181     107.098 126.758  81.891  1.00  0.00           C
ATOM   8123  C26 POPEw 181     107.158 125.578  80.921  1.00  0.00           C
ATOM   8126  C27 POPEw 181     107.998 125.908  79.681  1.00  0.00           C
ATOM   8129  C28 POPEw 181     107.918 124.767  78.661  1.00  0.00           C
ATOM   8132  C29 POPEw 181     108.888 124.928  77.521  1.00  0.00           C
ATOM   8134 0C21 POPEw 181     108.868 124.177  76.411  1.00  0.00           C
ATOM   8136 1C21 POPEw 181     107.837 123.108  76.141  1.00  0.00           C
ATOM   8139 2C21 POPEw 181     107.738 122.728  74.651  1.00  0.00           C
ATOM   8142 3C21 POPEw 181     108.918 121.868  74.181  1.00  0.00           C
ATOM   8145 4C21 POPEw 181     108.647 121.247  72.812  1.00  0.00           C
ATOM   8148 5C21 POPEw 181     109.568 120.058  72.511  1.00  0.00           C
ATOM   8151 6C21 POPEw 181     108.918 119.107  71.492  1.00  0.00           C
ATOM   8154 7C21 POPEw 181     109.718 117.828  71.291  1.00  0.00           C
ATOM   8157 8C21 POPEw 181     108.918 116.738  70.572  1.00  0.00           C
ATOM   8161  C33 POPEw 181     110.288 124.818  85.501  1.00  0.00           C
ATOM   8164  C34 POPEw 181     111.648 124.608  84.831  1.00  0.00           C
ATOM   8167  C35 POPEw 181     111.558 124.548  83.301  1.00  0.00           C
ATOM   8170  C36 POPEw 181     110.727 123.377  82.771  1.00  0.00           C
ATOM   8173  C37 POPEw 181     110.867 123.228  81.262  1.00  0.00           C
ATOM   8176  C38 POPEw 181     110.107 122.018  80.691  1.00  0.00           C
ATOM   8179  C39 POPEw 181     110.297 121.908  79.181  1.00  0.00           C
ATOM   8182 0C31 POPEw 181     110.908 120.588  78.711  1.00  0.00           C
ATOM   8185 1C31 POPEw 181     111.437 120.688  77.282  1.00  0.00           C
ATOM   8188 2C31 POPEw 181     111.658 119.307  76.641  1.00  0.00           C
ATOM   8191 3C31 POPEw 181     112.417 119.387  75.301  1.00  0.00           C
ATOM   8194 4C31 POPEw 181     113.927 119.568  75.481  1.00  0.00           C
ATOM   8197 5C31 POPEw 181     114.637 119.627  74.121  1.00  0.00           C
ATOM   8200 6C31 POPEw 181     116.167 119.648  74.191  1.00  0.00           C
ATOM   8204  NH3 POPEx 182     116.368  48.118  89.051  1.00  0.00           N
ATOM   8208  C12 POPEx 182     117.037  48.908  90.141  1.00  0.00           C
ATOM   8211  C11 POPEx 182     118.048  48.138  91.011  1.00  0.00           C
ATOM   8214  P   POPEx 182     119.848  49.998  91.632  1.00  0.00           P
ATOM   8215  O13 POPEx 182     121.158  49.497  92.111  1.00  0.00           O
ATOM   8216  O14 POPEx 182     119.448  51.378  92.001  1.00  0.00           O
ATOM   8217  O11 POPEx 182     119.848  50.008  90.051  1.00  0.00           O
ATOM   8218  O12 POPEx 182     118.658  49.008  91.981  1.00  0.00           O
ATOM   8219  C1  POPEx 182     120.538  51.038  89.331  1.00  0.00           C
ATOM   8222  C2  POPEx 182     121.857  50.478  88.771  1.00  0.00           C
ATOM   8224  O21 POPEx 182     122.498  51.388  87.851  1.00  0.00           O
ATOM   8225  C21 POPEx 182     122.037  51.498  86.621  1.00  0.00           C
ATOM   8226  O22 POPEx 182     120.968  51.108  86.201  1.00  0.00           O
ATOM   8227  C22 POPEx 182     123.138  52.148  85.771  1.00  0.00           C
ATOM   8230  C3  POPEx 182     121.628  49.037  88.221  1.00  0.00           C
ATOM   8233  O31 POPEx 182     122.717  48.628  87.361  1.00  0.00           O
ATOM   8234  C31 POPEx 182     122.537  47.378  86.931  1.00  0.00           C
ATOM   8235  O32 POPEx 182     121.678  46.618  87.321  1.00  0.00           O
ATOM   8236  C32 POPEx 182     123.427  47.158  85.721  1.00  0.00           C
ATOM   8239  C23 POPEx 182     123.678  51.198  84.681  1.00  0.00           C
ATOM   8242  C24 POPEx 182     125.057  51.618  84.132  1.00  0.00           C
ATOM   8245  C25 POPEx 182     125.158  53.028  83.531  1.00  0.00           C
ATOM   8248  C26 POPEx 182     124.357  53.247  82.242  1.00  0.00           C
ATOM   8251  C27 POPEx 182     122.928  53.758  82.491  1.00  0.00           C
ATOM   8254  C28 POPEx 182     122.268  54.318  81.221  1.00  0.00           C
ATOM   8257  C29 POPEx 182     121.077  55.188  81.551  1.00  0.00           C
ATOM   8259 0C21 POPEx 182     121.128  56.488  81.901  1.00  0.00           C
ATOM   8261 1C21 POPEx 182     122.358  57.348  82.031  1.00  0.00           C
ATOM   8264 2C21 POPEx 182     122.448  58.358  80.871  1.00  0.00           C
ATOM   8267 3C21 POPEx 182     122.647  57.658  79.521  1.00  0.00           C
ATOM   8270 4C21 POPEx 182     122.598  58.598  78.311  1.00  0.00           C
ATOM   8273 5C21 POPEx 182     122.647  57.828  76.991  1.00  0.00           C
ATOM   8276 6C21 POPEx 182     121.598  56.698  76.891  1.00  0.00           C
ATOM   8279 7C21 POPEx 182     121.388  56.238  75.461  1.00  0.00           C
ATOM   8282 8C21 POPEx 182     120.358  55.128  75.242  1.00  0.00           C
ATOM   8286  C33 POPEx 182     122.598  47.438  84.462  1.00  0.00           C
ATOM   8289  C34 POPEx 182     123.297  47.088  83.141  1.00  0.00           C
ATOM   8292  C35 POPEx 182     122.518  47.738  81.992  1.00  0.00           C
ATOM   8295  C36 POPEx 182     123.068  47.428  80.602  1.00  0.00           C
ATOM   8298  C37 POPEx 182     122.177  48.078  79.541  1.00  0.00           C
ATOM   8301  C38 POPEx 182     122.918  48.408  78.241  1.00  0.00           C
ATOM   8304  C39 POPEx 182     121.997  49.037  77.201  1.00  0.00           C
ATOM   8307 0C31 POPEx 182     121.547  48.008  76.161  1.00  0.00           C
ATOM   8310 1C31 POPEx 182     120.548  48.578  75.161  1.00  0.00           C
ATOM   8313 2C31 POPEx 182     120.548  47.768  73.851  1.00  0.00           C
ATOM   8316 3C31 POPEx 182     121.668  48.218  72.891  1.00  0.00           C
ATOM   8319 4C31 POPEx 182     121.268  49.458  72.081  1.00  0.00           C
ATOM   8322 5C31 POPEx 182     122.137  49.638  70.841  1.00  0.00           C
ATOM   8325 6C31 POPEx 182     121.617  50.768  69.951  1.00  0.00           C
ATOM   8329  NH3 POPEy 183     109.058  24.698  88.242  1.00  0.00           N
ATOM   8333  C12 POPEy 183     108.328  24.398  89.531  1.00  0.00           C
ATOM   8336  C11 POPEy 183     107.998  25.708  90.271  1.00  0.00           C
ATOM   8339  P   POPEy 183     107.878  28.078  89.111  1.00  0.00           P
ATOM   8340  O13 POPEy 183     106.808  29.058  88.862  1.00  0.00           O
ATOM   8341  O14 POPEy 183     108.888  28.448  90.131  1.00  0.00           O
ATOM   8342  O11 POPEy 183     108.617  27.738  87.742  1.00  0.00           O
ATOM   8343  O12 POPEy 183     107.338  26.638  89.412  1.00  0.00           O
ATOM   8344  C1  POPEy 183     107.808  27.428  86.591  1.00  0.00           C
ATOM   8347  C2  POPEy 183     108.427  27.998  85.271  1.00  0.00           C
ATOM   8349  O21 POPEy 183     109.698  27.428  84.921  1.00  0.00           O
ATOM   8350  C21 POPEy 183     109.817  26.128  84.671  1.00  0.00           C
ATOM   8351  O22 POPEy 183     108.937  25.298  84.781  1.00  0.00           O
ATOM   8352  C22 POPEy 183     111.198  25.878  84.042  1.00  0.00           C
ATOM   8355  C3  POPEy 183     108.598  29.538  85.371  1.00  0.00           C
ATOM   8358  O31 POPEy 183     108.897  30.148  84.101  1.00  0.00           O
ATOM   8359  C31 POPEy 183     110.168  30.388  83.811  1.00  0.00           C
ATOM   8360  O32 POPEy 183     111.137  29.948  84.401  1.00  0.00           O
ATOM   8361  C32 POPEy 183     110.238  31.448  82.691  1.00  0.00           C
ATOM   8364  C23 POPEy 183     111.128  25.628  82.512  1.00  0.00           C
ATOM   8367  C24 POPEy 183     111.158  24.138  82.171  1.00  0.00           C
ATOM   8370  C25 POPEy 183     110.457  23.778  80.852  1.00  0.00           C
ATOM   8373  C26 POPEy 183     111.217  24.088  79.551  1.00  0.00           C
ATOM   8376  C27 POPEy 183     110.647  23.218  78.421  1.00  0.00           C
ATOM   8379  C28 POPEy 183     111.238  23.428  77.011  1.00  0.00           C
ATOM   8382  C29 POPEy 183     110.968  22.198  76.191  1.00  0.00           C
ATOM   8384 0C21 POPEy 183     109.978  21.968  75.301  1.00  0.00           C
ATOM   8386 1C21 POPEy 183     108.888  22.898  74.852  1.00  0.00           C
ATOM   8389 2C21 POPEy 183     108.908  23.098  73.321  1.00  0.00           C
ATOM   8392 3C21 POPEy 183     108.527  21.828  72.521  1.00  0.00           C
ATOM   8395 4C21 POPEy 183     108.748  21.978  71.011  1.00  0.00           C
ATOM   8398 5C21 POPEy 183     108.227  20.758  70.211  1.00  0.00           C
ATOM   8401 6C21 POPEy 183     106.808  20.968  69.681  1.00  0.00           C
ATOM   8404 7C21 POPEy 183     106.178  19.698  69.081  1.00  0.00           C
ATOM   8407 8C21 POPEy 183     104.908  19.978  68.281  1.00  0.00           C
ATOM   8411  C33 POPEy 183     111.128  31.098  81.461  1.00  0.00           C
ATOM   8414  C34 POPEy 183     111.388  32.378  80.631  1.00  0.00           C
ATOM   8417  C35 POPEy 183     112.297  32.228  79.401  1.00  0.00           C
ATOM   8420  C36 POPEy 183     111.608  31.638  78.171  1.00  0.00           C
ATOM   8423  C37 POPEy 183     112.358  31.958  76.871  1.00  0.00           C
ATOM   8426  C38 POPEy 183     111.617  31.468  75.621  1.00  0.00           C
ATOM   8429  C39 POPEy 183     112.128  32.118  74.331  1.00  0.00           C
ATOM   8432 0C31 POPEy 183     111.297  31.728  73.111  1.00  0.00           C
ATOM   8435 1C31 POPEy 183     111.788  32.378  71.811  1.00  0.00           C
ATOM   8438 2C31 POPEy 183     110.848  32.118  70.631  1.00  0.00           C
ATOM   8441 3C31 POPEy 183     111.238  32.818  69.322  1.00  0.00           C
ATOM   8444 4C31 POPEy 183     112.697  32.608  68.882  1.00  0.00           C
ATOM   8447 5C31 POPEy 183     112.957  33.148  67.471  1.00  0.00           C
ATOM   8450 6C31 POPEy 183     114.408  32.968  66.991  1.00  0.00           C
ATOM   8454  NH3 POPEz 184      70.998 102.188  91.251  1.00  0.00           N
ATOM   8458  C12 POPEz 184      70.357 102.687  92.521  1.00  0.00           C
ATOM   8461  C11 POPEz 184      70.867 104.067  92.991  1.00  0.00           C
ATOM   8464  P   POPEz 184      68.698 104.658  94.381  1.00  0.00           P
ATOM   8465  O13 POPEz 184      68.178 103.298  94.671  1.00  0.00           O
ATOM   8466  O14 POPEz 184      68.387 105.737  95.341  1.00  0.00           O
ATOM   8467  O11 POPEz 184      68.227 104.997  92.932  1.00  0.00           O
ATOM   8468  O12 POPEz 184      70.268 104.498  94.221  1.00  0.00           O
ATOM   8469  C1  POPEz 184      68.358 106.238  92.242  1.00  0.00           C
ATOM   8472  C2  POPEz 184      68.268 105.958  90.721  1.00  0.00           C
ATOM   8474  O21 POPEz 184      68.638 107.148  89.981  1.00  0.00           O
ATOM   8475  C21 POPEz 184      69.448 106.938  88.951  1.00  0.00           C
ATOM   8476  O22 POPEz 184      69.888 105.868  88.591  1.00  0.00           O
ATOM   8477  C22 POPEz 184      69.748 108.288  88.281  1.00  0.00           C
ATOM   8480  C3  POPEz 184      66.848 105.468  90.312  1.00  0.00           C
ATOM   8483  O31 POPEz 184      66.887 104.608  89.161  1.00  0.00           O
ATOM   8484  C31 POPEz 184      67.287 103.368  89.422  1.00  0.00           C
ATOM   8485  O32 POPEz 184      67.507 102.917  90.532  1.00  0.00           O
ATOM   8486  C32 POPEz 184      67.417 102.588  88.111  1.00  0.00           C
ATOM   8489  C23 POPEz 184      71.027 108.277  87.401  1.00  0.00           C
ATOM   8492  C24 POPEz 184      71.588 109.678  87.092  1.00  0.00           C
ATOM   8495  C25 POPEz 184      71.037 110.317  85.812  1.00  0.00           C
ATOM   8498  C26 POPEz 184      71.797 109.948  84.531  1.00  0.00           C
ATOM   8501  C27 POPEz 184      71.257 110.707  83.312  1.00  0.00           C
ATOM   8504  C28 POPEz 184      71.778 110.198  81.941  1.00  0.00           C
ATOM   8507  C29 POPEz 184      70.908 109.078  81.421  1.00  0.00           C
ATOM   8509 0C21 POPEz 184      71.257 107.988  80.721  1.00  0.00           C
ATOM   8511 1C21 POPEz 184      72.628 107.588  80.221  1.00  0.00           C
ATOM   8514 2C21 POPEz 184      72.588 107.057  78.771  1.00  0.00           C
ATOM   8517 3C21 POPEz 184      72.308 108.128  77.711  1.00  0.00           C
ATOM   8520 4C21 POPEz 184      72.458 107.588  76.281  1.00  0.00           C
ATOM   8523 5C21 POPEz 184      72.277 108.668  75.211  1.00  0.00           C
ATOM   8526 6C21 POPEz 184      72.698 108.197  73.812  1.00  0.00           C
ATOM   8529 7C21 POPEz 184      72.257 109.158  72.691  1.00  0.00           C
ATOM   8532 8C21 POPEz 184      72.588 108.668  71.281  1.00  0.00           C
ATOM   8536  C33 POPEz 184      68.128 103.368  86.981  1.00  0.00           C
ATOM   8539  C34 POPEz 184      67.878 102.717  85.611  1.00  0.00           C
ATOM   8542  C35 POPEz 184      68.588 101.378  85.382  1.00  0.00           C
ATOM   8545  C36 POPEz 184      67.958 100.618  84.212  1.00  0.00           C
ATOM   8548  C37 POPEz 184      68.628  99.268  83.941  1.00  0.00           C
ATOM   8551  C38 POPEz 184      67.668  98.268  83.281  1.00  0.00           C
ATOM   8554  C39 POPEz 184      67.178  98.688  81.891  1.00  0.00           C
ATOM   8557 0C31 POPEz 184      66.238  97.637  81.281  1.00  0.00           C
ATOM   8560 1C31 POPEz 184      66.047  97.838  79.771  1.00  0.00           C
ATOM   8563 2C31 POPEz 184      65.098  96.828  79.111  1.00  0.00           C
ATOM   8566 3C31 POPEz 184      63.768  96.718  79.861  1.00  0.00           C
ATOM   8569 4C31 POPEz 184      62.558  96.357  78.992  1.00  0.00           C
ATOM   8572 5C31 POPEz 184      61.318  96.148  79.871  1.00  0.00           C
ATOM   8575 6C31 POPEz 184      59.987  96.128  79.111  1.00  0.00           C
ATOM   8579  NH3 POPE0 185      72.038  47.857  48.391  1.00  0.00           N
ATOM   8583  C12 POPE0 185      70.637  48.148  47.891  1.00  0.00           C
ATOM   8586  C11 POPE0 185      69.528  47.748  48.881  1.00  0.00           C
ATOM   8589  P   POPE0 185      67.338  48.938  48.011  1.00  0.00           P
ATOM   8590  O13 POPE0 185      68.107  50.108  47.602  1.00  0.00           O
ATOM   8591  O14 POPE0 185      66.147  48.558  47.201  1.00  0.00           O
ATOM   8592  O11 POPE0 185      66.778  49.168  49.471  1.00  0.00           O
ATOM   8593  O12 POPE0 185      68.278  47.678  48.201  1.00  0.00           O
ATOM   8594  C1  POPE0 185      66.198  48.037  50.141  1.00  0.00           C
ATOM   8597  C2  POPE0 185      66.598  48.068  51.632  1.00  0.00           C
ATOM   8599  O21 POPE0 185      65.698  47.168  52.311  1.00  0.00           O
ATOM   8600  C21 POPE0 185      66.227  46.558  53.361  1.00  0.00           C
ATOM   8601  O22 POPE0 185      67.367  46.678  53.761  1.00  0.00           O
ATOM   8602  C22 POPE0 185      65.198  45.588  53.971  1.00  0.00           C
ATOM   8605  C3  POPE0 185      66.467  49.538  52.141  1.00  0.00           C
ATOM   8608  O31 POPE0 185      66.747  49.668  53.541  1.00  0.00           O
ATOM   8609  C31 POPE0 185      65.937  50.458  54.241  1.00  0.00           C
ATOM   8610  O32 POPE0 185      64.967  51.068  53.801  1.00  0.00           O
ATOM   8611  C32 POPE0 185      66.437  50.438  55.691  1.00  0.00           C
ATOM   8614  C23 POPE0 185      65.658  44.938  55.301  1.00  0.00           C
ATOM   8617  C24 POPE0 185      65.918  45.908  56.471  1.00  0.00           C
ATOM   8620  C25 POPE0 185      64.727  46.078  57.431  1.00  0.00           C
ATOM   8623  C26 POPE0 185      64.668  44.948  58.461  1.00  0.00           C
ATOM   8626  C27 POPE0 185      63.797  45.258  59.691  1.00  0.00           C
ATOM   8629  C28 POPE0 185      63.897  44.188  60.801  1.00  0.00           C
ATOM   8632  C29 POPE0 185      65.318  43.958  61.241  1.00  0.00           C
ATOM   8634 0C21 POPE0 185      65.827  44.158  62.471  1.00  0.00           C
ATOM   8636 1C21 POPE0 185      65.058  44.598  63.681  1.00  0.00           C
ATOM   8639 2C21 POPE0 185      64.198  43.458  64.251  1.00  0.00           C
ATOM   8642 3C21 POPE0 185      64.937  42.108  64.351  1.00  0.00           C
ATOM   8645 4C21 POPE0 185      64.457  41.228  65.511  1.00  0.00           C
ATOM   8648 5C21 POPE0 185      64.937  41.768  66.861  1.00  0.00           C
ATOM   8651 6C21 POPE0 185      64.348  41.008  68.051  1.00  0.00           C
ATOM   8654 7C21 POPE0 185      64.787  41.638  69.371  1.00  0.00           C
ATOM   8657 8C21 POPE0 185      64.077  41.038  70.581  1.00  0.00           C
ATOM   8661  C33 POPE0 185      65.518  51.148  56.711  1.00  0.00           C
ATOM   8664  C34 POPE0 185      65.488  50.398  58.051  1.00  0.00           C
ATOM   8667  C35 POPE0 185      66.878  50.198  58.691  1.00  0.00           C
ATOM   8670  C36 POPE0 185      67.448  51.498  59.271  1.00  0.00           C
ATOM   8673  C37 POPE0 185      68.918  51.398  59.681  1.00  0.00           C
ATOM   8676  C38 POPE0 185      69.398  52.648  60.431  1.00  0.00           C
ATOM   8679  C39 POPE0 185      68.997  52.648  61.911  1.00  0.00           C
ATOM   8682 0C31 POPE0 185      69.387  53.958  62.601  1.00  0.00           C
ATOM   8685 1C31 POPE0 185      69.187  53.898  64.121  1.00  0.00           C
ATOM   8688 2C31 POPE0 185      69.507  55.238  64.811  1.00  0.00           C
ATOM   8691 3C31 POPE0 185      69.387  55.198  66.341  1.00  0.00           C
ATOM   8694 4C31 POPE0 185      67.937  55.318  66.831  1.00  0.00           C
ATOM   8697 5C31 POPE0 185      67.797  55.478  68.352  1.00  0.00           C
ATOM   8700 6C31 POPE0 185      68.348  54.308  69.171  1.00  0.00           C
ATOM   8704  NH3 POPE1 186      29.018 102.197  51.511  1.00  0.00           N
ATOM   8708  C12 POPE1 186      28.217 101.908  50.281  1.00  0.00           C
ATOM   8711  C11 POPE1 186      27.648 103.207  49.681  1.00  0.00           C
ATOM   8714  P   POPE1 186      28.538 105.518  50.541  1.00  0.00           P
ATOM   8715  O13 POPE1 186      29.567 106.497  50.121  1.00  0.00           O
ATOM   8716  O14 POPE1 186      27.128 105.947  50.581  1.00  0.00           O
ATOM   8717  O11 POPE1 186      28.977 104.888  51.931  1.00  0.00           O
ATOM   8718  O12 POPE1 186      28.637 104.238  49.631  1.00  0.00           O
ATOM   8719  C1  POPE1 186      30.027 105.508  52.691  1.00  0.00           C
ATOM   8722  C2  POPE1 186      29.928 105.177  54.211  1.00  0.00           C
ATOM   8724  O21 POPE1 186      29.637 103.768  54.401  1.00  0.00           O
ATOM   8725  C21 POPE1 186      30.418 103.167  55.292  1.00  0.00           C
ATOM   8726  O22 POPE1 186      31.338 103.678  55.901  1.00  0.00           O
ATOM   8727  C22 POPE1 186      30.027 101.707  55.421  1.00  0.00           C
ATOM   8730  C3  POPE1 186      28.817 106.038  54.871  1.00  0.00           C
ATOM   8733  O31 POPE1 186      28.487 105.618  56.211  1.00  0.00           O
ATOM   8734  C31 POPE1 186      29.358 105.988  57.141  1.00  0.00           C
ATOM   8735  O32 POPE1 186      30.448 106.497  56.941  1.00  0.00           O
ATOM   8736  C32 POPE1 186      28.758 105.608  58.501  1.00  0.00           C
ATOM   8739  C23 POPE1 186      30.808 101.048  56.562  1.00  0.00           C
ATOM   8742  C24 POPE1 186      30.278 101.448  57.951  1.00  0.00           C
ATOM   8745  C25 POPE1 186      31.367 101.338  59.021  1.00  0.00           C
ATOM   8748  C26 POPE1 186      30.808 101.308  60.441  1.00  0.00           C
ATOM   8751  C27 POPE1 186      31.878 100.967  61.481  1.00  0.00           C
ATOM   8754  C28 POPE1 186      31.308 100.427  62.812  1.00  0.00           C
ATOM   8757  C29 POPE1 186      30.698 101.497  63.671  1.00  0.00           C
ATOM   8759 0C21 POPE1 186      30.127 101.268  64.871  1.00  0.00           C
ATOM   8761 1C21 POPE1 186      29.978  99.918  65.521  1.00  0.00           C
ATOM   8764 2C21 POPE1 186      31.187  99.518  66.391  1.00  0.00           C
ATOM   8767 3C21 POPE1 186      31.468 100.488  67.551  1.00  0.00           C
ATOM   8770 4C21 POPE1 186      32.588  99.997  68.481  1.00  0.00           C
ATOM   8773 5C21 POPE1 186      32.817 100.898  69.701  1.00  0.00           C
ATOM   8776 6C21 POPE1 186      31.668 100.917  70.721  1.00  0.00           C
ATOM   8779 7C21 POPE1 186      31.538  99.618  71.531  1.00  0.00           C
ATOM   8782 8C21 POPE1 186      30.197  99.498  72.251  1.00  0.00           C
ATOM   8786  C33 POPE1 186      29.788 105.518  59.651  1.00  0.00           C
ATOM   8789  C34 POPE1 186      29.137 105.658  61.031  1.00  0.00           C
ATOM   8792  C35 POPE1 186      30.127 105.818  62.181  1.00  0.00           C
ATOM   8795  C36 POPE1 186      29.397 105.917  63.531  1.00  0.00           C
ATOM   8798  C37 POPE1 186      30.317 106.217  64.721  1.00  0.00           C
ATOM   8801  C38 POPE1 186      29.588 106.208  66.081  1.00  0.00           C
ATOM   8804  C39 POPE1 186      29.108 104.808  66.492  1.00  0.00           C
ATOM   8807 0C31 POPE1 186      28.317 104.798  67.801  1.00  0.00           C
ATOM   8810 1C31 POPE1 186      27.758 103.408  68.121  1.00  0.00           C
ATOM   8813 2C31 POPE1 186      27.088 103.307  69.501  1.00  0.00           C
ATOM   8816 3C31 POPE1 186      28.098 103.408  70.651  1.00  0.00           C
ATOM   8819 4C31 POPE1 186      27.467 103.237  72.031  1.00  0.00           C
ATOM   8822 5C31 POPE1 186      28.487 103.458  73.151  1.00  0.00           C
ATOM   8825 6C31 POPE1 186      27.948 103.167  74.551  1.00  0.00           C
ATOM   8829  NH3 POPE2 187      51.827  45.128  89.931  1.00  0.00           N
ATOM   8833  C12 POPE2 187      50.348  45.028  89.711  1.00  0.00           C
ATOM   8836  C11 POPE2 187      49.728  44.018  90.691  1.00  0.00           C
ATOM   8839  P   POPE2 187      47.527  43.568  89.422  1.00  0.00           P
ATOM   8840  O13 POPE2 187      47.737  44.567  88.371  1.00  0.00           O
ATOM   8841  O14 POPE2 187      48.018  42.198  89.182  1.00  0.00           O
ATOM   8842  O11 POPE2 187      46.007  43.408  89.851  1.00  0.00           O
ATOM   8843  O12 POPE2 187      48.288  44.068  90.721  1.00  0.00           O
ATOM   8844  C1  POPE2 187      45.188  42.418  89.182  1.00  0.00           C
ATOM   8847  C2  POPE2 187      44.288  42.998  88.032  1.00  0.00           C
ATOM   8849  O21 POPE2 187      44.488  42.298  86.782  1.00  0.00           O
ATOM   8850  C21 POPE2 187      43.838  41.148  86.671  1.00  0.00           C
ATOM   8851  O22 POPE2 187      43.198  40.628  87.571  1.00  0.00           O
ATOM   8852  C22 POPE2 187      43.927  40.558  85.271  1.00  0.00           C
ATOM   8855  C3  POPE2 187      44.498  44.528  87.822  1.00  0.00           C
ATOM   8858  O31 POPE2 187      43.488  45.118  86.981  1.00  0.00           O
ATOM   8859  C31 POPE2 187      43.847  45.308  85.712  1.00  0.00           C
ATOM   8860  O32 POPE2 187      44.908  44.968  85.221  1.00  0.00           O
ATOM   8861  C32 POPE2 187      42.708  46.008  84.971  1.00  0.00           C
ATOM   8864  C23 POPE2 187      42.877  41.158  84.291  1.00  0.00           C
ATOM   8867  C24 POPE2 187      42.977  40.528  82.882  1.00  0.00           C
ATOM   8870  C25 POPE2 187      41.948  41.108  81.881  1.00  0.00           C
ATOM   8873  C26 POPE2 187      42.588  41.478  80.541  1.00  0.00           C
ATOM   8876  C27 POPE2 187      41.617  42.188  79.591  1.00  0.00           C
ATOM   8879  C28 POPE2 187      42.298  42.938  78.431  1.00  0.00           C
ATOM   8882  C29 POPE2 187      43.088  42.008  77.551  1.00  0.00           C
ATOM   8884 0C21 POPE2 187      42.667  41.518  76.361  1.00  0.00           C
ATOM   8886 1C21 POPE2 187      41.347  41.848  75.721  1.00  0.00           C
ATOM   8889 2C21 POPE2 187      41.188  41.258  74.301  1.00  0.00           C
ATOM   8892 3C21 POPE2 187      40.918  39.748  74.291  1.00  0.00           C
ATOM   8895 4C21 POPE2 187      40.698  39.228  72.861  1.00  0.00           C
ATOM   8898 5C21 POPE2 187      40.358  37.738  72.791  1.00  0.00           C
ATOM   8901 6C21 POPE2 187      38.878  37.398  73.091  1.00  0.00           C
ATOM   8904 7C21 POPE2 187      37.908  37.868  72.001  1.00  0.00           C
ATOM   8907 8C21 POPE2 187      36.488  37.348  72.201  1.00  0.00           C
ATOM   8911  C33 POPE2 187      42.867  45.958  83.431  1.00  0.00           C
ATOM   8914  C34 POPE2 187      41.648  46.438  82.631  1.00  0.00           C
ATOM   8917  C35 POPE2 187      40.538  45.378  82.571  1.00  0.00           C
ATOM   8920  C36 POPE2 187      39.437  45.607  81.531  1.00  0.00           C
ATOM   8923  C37 POPE2 187      38.367  44.508  81.642  1.00  0.00           C
ATOM   8926  C38 POPE2 187      37.128  44.708  80.742  1.00  0.00           C
ATOM   8929  C39 POPE2 187      37.268  44.228  79.281  1.00  0.00           C
ATOM   8932 0C31 POPE2 187      36.887  42.748  79.041  1.00  0.00           C
ATOM   8935 1C31 POPE2 187      37.938  41.758  79.541  1.00  0.00           C
ATOM   8938 2C31 POPE2 187      37.698  40.278  79.191  1.00  0.00           C
ATOM   8941 3C31 POPE2 187      38.847  39.398  79.701  1.00  0.00           C
ATOM   8944 4C31 POPE2 187      38.667  37.898  79.431  1.00  0.00           C
ATOM   8947 5C31 POPE2 187      39.817  37.078  80.031  1.00  0.00           C
ATOM   8950 6C31 POPE2 187      39.668  35.568  79.861  1.00  0.00           C
ATOM   8954  NH3 POPE3 188      88.387  24.378  91.611  1.00  0.00           N
ATOM   8958  C12 POPE3 188      89.128  23.118  92.031  1.00  0.00           C
ATOM   8961  C11 POPE3 188      88.757  21.858  91.211  1.00  0.00           C
ATOM   8964  P   POPE3 188      90.658  19.958  91.171  1.00  0.00           P
ATOM   8965  O13 POPE3 188      91.768  20.928  90.901  1.00  0.00           O
ATOM   8966  O14 POPE3 188      90.958  18.818  92.062  1.00  0.00           O
ATOM   8967  O11 POPE3 188      90.168  19.388  89.791  1.00  0.00           O
ATOM   8968  O12 POPE3 188      89.397  20.708  91.761  1.00  0.00           O
ATOM   8969  C1  POPE3 188      91.158  19.078  88.791  1.00  0.00           C
ATOM   8972  C2  POPE3 188      90.607  19.178  87.351  1.00  0.00           C
ATOM   8974  O21 POPE3 188      91.698  19.628  86.531  1.00  0.00           O
ATOM   8975  C21 POPE3 188      91.798  19.068  85.331  1.00  0.00           C
ATOM   8976  O22 POPE3 188      91.167  18.108  84.941  1.00  0.00           O
ATOM   8977  C22 POPE3 188      92.797  19.888  84.501  1.00  0.00           C
ATOM   8980  C3  POPE3 188      89.378  20.108  87.171  1.00  0.00           C
ATOM   8983  O31 POPE3 188      88.708  19.768  85.931  1.00  0.00           O
ATOM   8984  C31 POPE3 188      87.658  20.518  85.621  1.00  0.00           C
ATOM   8985  O32 POPE3 188      87.257  21.478  86.251  1.00  0.00           O
ATOM   8986  C32 POPE3 188      87.018  19.978  84.352  1.00  0.00           C
ATOM   8989  C23 POPE3 188      92.208  20.538  83.231  1.00  0.00           C
ATOM   8992  C24 POPE3 188      92.327  19.648  81.992  1.00  0.00           C
ATOM   8995  C25 POPE3 188      92.148  20.398  80.672  1.00  0.00           C
ATOM   8998  C26 POPE3 188      92.837  19.698  79.491  1.00  0.00           C
ATOM   9001  C27 POPE3 188      92.677  20.428  78.151  1.00  0.00           C
ATOM   9004  C28 POPE3 188      93.468  19.738  77.031  1.00  0.00           C
ATOM   9007  C29 POPE3 188      93.068  20.158  75.641  1.00  0.00           C
ATOM   9009 0C21 POPE3 188      93.278  19.438  74.521  1.00  0.00           C
ATOM   9011 1C21 POPE3 188      93.997  18.108  74.491  1.00  0.00           C
ATOM   9014 2C21 POPE3 188      93.787  17.228  73.241  1.00  0.00           C
ATOM   9017 3C21 POPE3 188      94.917  16.188  73.141  1.00  0.00           C
ATOM   9020 4C21 POPE3 188      94.518  14.808  72.601  1.00  0.00           C
ATOM   9023 5C21 POPE3 188      94.607  14.628  71.081  1.00  0.00           C
ATOM   9026 6C21 POPE3 188      94.687  13.128  70.721  1.00  0.00           C
ATOM   9029 7C21 POPE3 188      94.658  12.828  69.221  1.00  0.00           C
ATOM   9032 8C21 POPE3 188      94.867  11.348  68.901  1.00  0.00           C
ATOM   9036  C33 POPE3 188      86.458  21.118  83.461  1.00  0.00           C
ATOM   9039  C34 POPE3 188      85.477  20.598  82.421  1.00  0.00           C
ATOM   9042  C35 POPE3 188      85.138  21.618  81.311  1.00  0.00           C
ATOM   9045  C36 POPE3 188      86.198  21.658  80.191  1.00  0.00           C
ATOM   9048  C37 POPE3 188      85.737  22.338  78.901  1.00  0.00           C
ATOM   9051  C38 POPE3 188      86.318  21.638  77.651  1.00  0.00           C
ATOM   9054  C39 POPE3 188      85.937  22.328  76.331  1.00  0.00           C
ATOM   9057 0C31 POPE3 188      86.047  21.378  75.121  1.00  0.00           C
ATOM   9060 1C31 POPE3 188      85.667  22.068  73.801  1.00  0.00           C
ATOM   9063 2C31 POPE3 188      84.998  21.138  72.781  1.00  0.00           C
ATOM   9066 3C31 POPE3 188      83.527  20.828  73.131  1.00  0.00           C
ATOM   9069 4C31 POPE3 188      82.677  20.438  71.911  1.00  0.00           C
ATOM   9072 5C31 POPE3 188      81.198  20.238  72.261  1.00  0.00           C
ATOM   9075 6C31 POPE3 188      80.317  19.938  71.051  1.00  0.00           C
ATOM   9079  NH3 POPE4 189      11.487  68.247  92.011  1.00  0.00           N
ATOM   9083  C12 POPE4 189      12.408  67.067  92.171  1.00  0.00           C
ATOM   9086  C11 POPE4 189      11.607  65.758  92.401  1.00  0.00           C
ATOM   9089  P   POPE4 189       9.317  65.488  91.151  1.00  0.00           P
ATOM   9090  O13 POPE4 189       8.638  64.348  91.841  1.00  0.00           O
ATOM   9091  O14 POPE4 189       9.048  66.878  91.591  1.00  0.00           O
ATOM   9092  O11 POPE4 189       9.067  65.388  89.602  1.00  0.00           O
ATOM   9093  O12 POPE4 189      10.888  65.308  91.251  1.00  0.00           O
ATOM   9094  C1  POPE4 189      10.127  65.408  88.622  1.00  0.00           C
ATOM   9097  C2  POPE4 189       9.838  64.468  87.431  1.00  0.00           C
ATOM   9099  O21 POPE4 189      10.728  64.828  86.351  1.00  0.00           O
ATOM   9100  C21 POPE4 189      11.138  63.818  85.581  1.00  0.00           C
ATOM   9101  O22 POPE4 189      10.658  62.698  85.572  1.00  0.00           O
ATOM   9102  C22 POPE4 189      12.368  64.228  84.742  1.00  0.00           C
ATOM   9105  C3  POPE4 189       8.338  64.608  87.051  1.00  0.00           C
ATOM   9108  O31 POPE4 189       7.948  63.678  86.031  1.00  0.00           O
ATOM   9109  C31 POPE4 189       7.538  64.018  84.801  1.00  0.00           C
ATOM   9110  O32 POPE4 189       7.158  63.208  83.981  1.00  0.00           O
ATOM   9111  C32 POPE4 189       7.548  65.528  84.541  1.00  0.00           C
ATOM   9114  C23 POPE4 189      12.347  63.768  83.261  1.00  0.00           C
ATOM   9117  C24 POPE4 189      13.698  63.208  82.771  1.00  0.00           C
ATOM   9120  C25 POPE4 189      13.628  62.668  81.331  1.00  0.00           C
ATOM   9123  C26 POPE4 189      14.738  61.668  80.961  1.00  0.00           C
ATOM   9126  C27 POPE4 189      14.538  61.088  79.541  1.00  0.00           C
ATOM   9129  C28 POPE4 189      15.558  59.988  79.181  1.00  0.00           C
ATOM   9132  C29 POPE4 189      15.307  59.418  77.812  1.00  0.00           C
ATOM   9134 0C21 POPE4 189      15.638  58.188  77.382  1.00  0.00           C
ATOM   9136 1C21 POPE4 189      16.358  57.118  78.171  1.00  0.00           C
ATOM   9139 2C21 POPE4 189      15.498  55.868  78.441  1.00  0.00           C
ATOM   9142 3C21 POPE4 189      15.168  55.048  77.181  1.00  0.00           C
ATOM   9145 4C21 POPE4 189      14.358  53.768  77.461  1.00  0.00           C
ATOM   9148 5C21 POPE4 189      15.168  52.698  78.191  1.00  0.00           C
ATOM   9151 6C21 POPE4 189      14.378  51.398  78.431  1.00  0.00           C
ATOM   9154 7C21 POPE4 189      15.188  50.368  79.221  1.00  0.00           C
ATOM   9157 8C21 POPE4 189      14.528  48.988  79.281  1.00  0.00           C
ATOM   9161  C33 POPE4 189       7.078  65.908  83.121  1.00  0.00           C
ATOM   9164  C34 POPE4 189       8.188  65.898  82.062  1.00  0.00           C
ATOM   9167  C35 POPE4 189       8.737  64.497  81.772  1.00  0.00           C
ATOM   9170  C36 POPE4 189       9.528  64.427  80.471  1.00  0.00           C
ATOM   9173  C37 POPE4 189       9.797  62.988  80.031  1.00  0.00           C
ATOM   9176  C38 POPE4 189      10.098  62.888  78.532  1.00  0.00           C
ATOM   9179  C39 POPE4 189      11.458  63.488  78.131  1.00  0.00           C
ATOM   9182 0C31 POPE4 189      11.658  63.498  76.611  1.00  0.00           C
ATOM   9185 1C31 POPE4 189      13.098  63.828  76.211  1.00  0.00           C
ATOM   9188 2C31 POPE4 189      13.298  63.908  74.691  1.00  0.00           C
ATOM   9191 3C31 POPE4 189      13.078  65.318  74.151  1.00  0.00           C
ATOM   9194 4C31 POPE4 189      13.078  65.378  72.621  1.00  0.00           C
ATOM   9197 5C31 POPE4 189      12.138  66.467  72.091  1.00  0.00           C
ATOM   9200 6C31 POPE4 189      12.108  66.537  70.561  1.00  0.00           C
ATOM   9204  NH3 POPE5 190      29.937  78.098  91.581  1.00  0.00           N
ATOM   9208  C12 POPE5 190      30.668  78.958  90.581  1.00  0.00           C
ATOM   9211  C11 POPE5 190      32.148  78.558  90.392  1.00  0.00           C
ATOM   9214  P   POPE5 190      33.448  76.258  90.221  1.00  0.00           P
ATOM   9215  O13 POPE5 190      33.328  76.028  91.682  1.00  0.00           O
ATOM   9216  O14 POPE5 190      33.338  75.128  89.272  1.00  0.00           O
ATOM   9217  O11 POPE5 190      34.788  77.048  89.951  1.00  0.00           O
ATOM   9218  O12 POPE5 190      32.288  77.258  89.831  1.00  0.00           O
ATOM   9219  C1  POPE5 190      34.928  77.958  88.871  1.00  0.00           C
ATOM   9222  C2  POPE5 190      36.108  77.588  87.941  1.00  0.00           C
ATOM   9224  O21 POPE5 190      36.067  78.628  86.962  1.00  0.00           O
ATOM   9225  C21 POPE5 190      37.207  79.078  86.502  1.00  0.00           C
ATOM   9226  O22 POPE5 190      38.317  78.628  86.741  1.00  0.00           O
ATOM   9227  C22 POPE5 190      36.887  80.228  85.561  1.00  0.00           C
ATOM   9230  C3  POPE5 190      35.917  76.158  87.331  1.00  0.00           C
ATOM   9233  O31 POPE5 190      36.458  76.018  86.001  1.00  0.00           O
ATOM   9234  C31 POPE5 190      37.498  75.217  85.812  1.00  0.00           C
ATOM   9235  O32 POPE5 190      38.168  74.698  86.691  1.00  0.00           O
ATOM   9236  C32 POPE5 190      37.608  75.018  84.291  1.00  0.00           C
ATOM   9239  C23 POPE5 190      37.108  79.808  84.101  1.00  0.00           C
ATOM   9242  C24 POPE5 190      36.007  80.368  83.212  1.00  0.00           C
ATOM   9245  C25 POPE5 190      36.338  80.338  81.721  1.00  0.00           C
ATOM   9248  C26 POPE5 190      37.327  81.448  81.341  1.00  0.00           C
ATOM   9251  C27 POPE5 190      37.558  81.537  79.831  1.00  0.00           C
ATOM   9254  C28 POPE5 190      38.218  82.857  79.391  1.00  0.00           C
ATOM   9257  C29 POPE5 190      37.268  84.027  79.511  1.00  0.00           C
ATOM   9259 0C21 POPE5 190      36.898  84.878  78.532  1.00  0.00           C
ATOM   9261 1C21 POPE5 190      37.387  84.888  77.102  1.00  0.00           C
ATOM   9264 2C21 POPE5 190      36.268  84.557  76.102  1.00  0.00           C
ATOM   9267 3C21 POPE5 190      35.148  85.618  76.051  1.00  0.00           C
ATOM   9270 4C21 POPE5 190      34.137  85.328  74.941  1.00  0.00           C
ATOM   9273 5C21 POPE5 190      33.158  86.478  74.681  1.00  0.00           C
ATOM   9276 6C21 POPE5 190      32.218  86.798  75.852  1.00  0.00           C
ATOM   9279 7C21 POPE5 190      31.047  87.687  75.401  1.00  0.00           C
ATOM   9282 8C21 POPE5 190      30.227  88.288  76.531  1.00  0.00           C
ATOM   9286  C33 POPE5 190      38.908  74.348  83.741  1.00  0.00           C
ATOM   9289  C34 POPE5 190      38.927  72.818  83.821  1.00  0.00           C
ATOM   9292  C35 POPE5 190      37.908  72.078  82.921  1.00  0.00           C
ATOM   9295  C36 POPE5 190      38.408  71.607  81.531  1.00  0.00           C
ATOM   9298  C37 POPE5 190      37.327  70.758  80.831  1.00  0.00           C
ATOM   9301  C38 POPE5 190      37.757  69.978  79.571  1.00  0.00           C
ATOM   9304  C39 POPE5 190      36.727  68.878  79.261  1.00  0.00           C
ATOM   9307 0C31 POPE5 190      37.038  67.967  78.061  1.00  0.00           C
ATOM   9310 1C31 POPE5 190      36.288  66.628  78.201  1.00  0.00           C
ATOM   9313 2C31 POPE5 190      36.297  65.738  76.951  1.00  0.00           C
ATOM   9316 3C31 POPE5 190      35.757  64.308  77.211  1.00  0.00           C
ATOM   9319 4C31 POPE5 190      34.457  64.248  78.021  1.00  0.00           C
ATOM   9322 5C31 POPE5 190      33.888  62.828  78.161  1.00  0.00           C
ATOM   9325 6C31 POPE5 190      32.678  62.758  79.101  1.00  0.00           C
ATOM   9329  NH3 POPE6 191      60.628  21.378  50.511  1.00  0.00           N
ATOM   9333  C12 POPE6 191      60.897  19.908  50.312  1.00  0.00           C
ATOM   9336  C11 POPE6 191      59.707  19.058  50.771  1.00  0.00           C
ATOM   9339  P   POPE6 191      60.008  16.498  51.461  1.00  0.00           P
ATOM   9340  O13 POPE6 191      58.797  15.678  51.251  1.00  0.00           O
ATOM   9341  O14 POPE6 191      61.338  15.828  51.451  1.00  0.00           O
ATOM   9342  O11 POPE6 191      59.787  17.218  52.861  1.00  0.00           O
ATOM   9343  O12 POPE6 191      59.987  17.708  50.471  1.00  0.00           O
ATOM   9344  C1  POPE6 191      60.117  16.608  54.111  1.00  0.00           C
ATOM   9347  C2  POPE6 191      60.328  17.668  55.251  1.00  0.00           C
ATOM   9349  O21 POPE6 191      59.538  17.418  56.431  1.00  0.00           O
ATOM   9350  C21 POPE6 191      58.257  17.698  56.361  1.00  0.00           C
ATOM   9351  O22 POPE6 191      57.547  17.598  55.371  1.00  0.00           O
ATOM   9352  C22 POPE6 191      57.788  18.218  57.721  1.00  0.00           C
ATOM   9355  C3  POPE6 191      60.167  19.158  54.781  1.00  0.00           C
ATOM   9358  O31 POPE6 191      60.078  20.078  55.901  1.00  0.00           O
ATOM   9359  C31 POPE6 191      61.227  20.298  56.531  1.00  0.00           C
ATOM   9360  O32 POPE6 191      62.298  19.808  56.221  1.00  0.00           O
ATOM   9361  C32 POPE6 191      60.967  21.168  57.761  1.00  0.00           C
ATOM   9364  C23 POPE6 191      56.248  18.408  57.841  1.00  0.00           C
ATOM   9367  C24 POPE6 191      55.808  19.348  58.971  1.00  0.00           C
ATOM   9370  C25 POPE6 191      56.398  19.018  60.351  1.00  0.00           C
ATOM   9373  C26 POPE6 191      55.848  19.928  61.451  1.00  0.00           C
ATOM   9376  C27 POPE6 191      56.928  20.408  62.441  1.00  0.00           C
ATOM   9379  C28 POPE6 191      56.417  20.508  63.891  1.00  0.00           C
ATOM   9382  C29 POPE6 191      56.308  19.128  64.481  1.00  0.00           C
ATOM   9384 0C21 POPE6 191      56.528  18.788  65.761  1.00  0.00           C
ATOM   9386 1C21 POPE6 191      56.778  19.728  66.911  1.00  0.00           C
ATOM   9389 2C21 POPE6 191      56.268  19.138  68.241  1.00  0.00           C
ATOM   9392 3C21 POPE6 191      54.777  18.738  68.181  1.00  0.00           C
ATOM   9395 4C21 POPE6 191      54.208  18.188  69.491  1.00  0.00           C
ATOM   9398 5C21 POPE6 191      52.848  17.528  69.211  1.00  0.00           C
ATOM   9401 6C21 POPE6 191      51.957  17.398  70.441  1.00  0.00           C
ATOM   9404 7C21 POPE6 191      50.518  16.988  70.091  1.00  0.00           C
ATOM   9407 8C21 POPE6 191      49.577  16.968  71.301  1.00  0.00           C
ATOM   9411  C33 POPE6 191      62.137  21.168  58.771  1.00  0.00           C
ATOM   9414  C34 POPE6 191      61.678  20.888  60.211  1.00  0.00           C
ATOM   9417  C35 POPE6 191      61.308  19.428  60.501  1.00  0.00           C
ATOM   9420  C36 POPE6 191      60.867  19.228  61.961  1.00  0.00           C
ATOM   9423  C37 POPE6 191      60.398  17.788  62.211  1.00  0.00           C
ATOM   9426  C38 POPE6 191      59.808  17.528  63.601  1.00  0.00           C
ATOM   9429  C39 POPE6 191      60.797  17.728  64.751  1.00  0.00           C
ATOM   9432 0C31 POPE6 191      60.218  17.198  66.071  1.00  0.00           C
ATOM   9435 1C31 POPE6 191      61.227  17.208  67.231  1.00  0.00           C
ATOM   9438 2C31 POPE6 191      60.628  16.568  68.492  1.00  0.00           C
ATOM   9441 3C31 POPE6 191      61.588  16.568  69.691  1.00  0.00           C
ATOM   9444 4C31 POPE6 191      60.948  15.918  70.921  1.00  0.00           C
ATOM   9447 5C31 POPE6 191      61.727  16.188  72.211  1.00  0.00           C
ATOM   9450 6C31 POPE6 191      61.007  15.658  73.461  1.00  0.00           C
ATOM   9454  NH3 POPE7 192      65.878  89.247  91.201  1.00  0.00           N
ATOM   9458  C12 POPE7 192      65.727  87.868  90.602  1.00  0.00           C
ATOM   9461  C11 POPE7 192      66.817  86.908  91.071  1.00  0.00           C
ATOM   9464  P   POPE7 192      68.768  85.427  90.301  1.00  0.00           P
ATOM   9465  O13 POPE7 192      69.928  85.648  89.412  1.00  0.00           O
ATOM   9466  O14 POPE7 192      69.028  85.398  91.751  1.00  0.00           O
ATOM   9467  O11 POPE7 192      67.958  84.158  89.831  1.00  0.00           O
ATOM   9468  O12 POPE7 192      67.708  86.578  90.001  1.00  0.00           O
ATOM   9469  C1  POPE7 192      68.498  83.087  89.051  1.00  0.00           C
ATOM   9472  C2  POPE7 192      67.408  82.608  88.072  1.00  0.00           C
ATOM   9474  O21 POPE7 192      67.958  81.558  87.242  1.00  0.00           O
ATOM   9475  C21 POPE7 192      67.028  80.787  86.691  1.00  0.00           C
ATOM   9476  O22 POPE7 192      65.838  80.817  86.971  1.00  0.00           O
ATOM   9477  C22 POPE7 192      67.607  79.928  85.572  1.00  0.00           C
ATOM   9480  C3  POPE7 192      66.908  83.818  87.221  1.00  0.00           C
ATOM   9483  O31 POPE7 192      66.198  83.417  86.021  1.00  0.00           O
ATOM   9484  C31 POPE7 192      66.408  84.167  84.961  1.00  0.00           C
ATOM   9485  O32 POPE7 192      67.018  85.228  84.931  1.00  0.00           O
ATOM   9486  C32 POPE7 192      65.778  83.477  83.751  1.00  0.00           C
ATOM   9489  C23 POPE7 192      66.477  79.478  84.611  1.00  0.00           C
ATOM   9492  C24 POPE7 192      66.898  78.558  83.451  1.00  0.00           C
ATOM   9495  C25 POPE7 192      68.117  79.027  82.641  1.00  0.00           C
ATOM   9498  C26 POPE7 192      68.198  78.328  81.281  1.00  0.00           C
ATOM   9501  C27 POPE7 192      69.617  78.357  80.672  1.00  0.00           C
ATOM   9504  C28 POPE7 192      69.708  77.798  79.241  1.00  0.00           C
ATOM   9507  C29 POPE7 192      69.327  78.818  78.191  1.00  0.00           C
ATOM   9509 0C21 POPE7 192      69.888  78.958  76.971  1.00  0.00           C
ATOM   9511 1C21 POPE7 192      71.007  78.138  76.391  1.00  0.00           C
ATOM   9514 2C21 POPE7 192      72.068  78.978  75.651  1.00  0.00           C
ATOM   9517 3C21 POPE7 192      72.878  79.918  76.562  1.00  0.00           C
ATOM   9520 4C21 POPE7 192      74.028  80.628  75.831  1.00  0.00           C
ATOM   9523 5C21 POPE7 192      75.138  79.708  75.291  1.00  0.00           C
ATOM   9526 6C21 POPE7 192      75.858  78.887  76.382  1.00  0.00           C
ATOM   9529 7C21 POPE7 192      76.968  77.998  75.811  1.00  0.00           C
ATOM   9532 8C21 POPE7 192      77.658  77.118  76.851  1.00  0.00           C
ATOM   9536  C33 POPE7 192      66.138  84.218  82.451  1.00  0.00           C
ATOM   9539  C34 POPE7 192      65.567  83.517  81.221  1.00  0.00           C
ATOM   9542  C35 POPE7 192      66.588  83.388  80.091  1.00  0.00           C
ATOM   9545  C36 POPE7 192      65.977  82.818  78.801  1.00  0.00           C
ATOM   9548  C37 POPE7 192      67.047  82.278  77.841  1.00  0.00           C
ATOM   9551  C38 POPE7 192      66.467  81.667  76.551  1.00  0.00           C
ATOM   9554  C39 POPE7 192      65.808  82.717  75.651  1.00  0.00           C
ATOM   9557 0C31 POPE7 192      65.138  82.138  74.401  1.00  0.00           C
ATOM   9560 1C31 POPE7 192      64.588  83.277  73.532  1.00  0.00           C
ATOM   9563 2C31 POPE7 192      63.658  82.857  72.391  1.00  0.00           C
ATOM   9566 3C31 POPE7 192      63.117  84.067  71.611  1.00  0.00           C
ATOM   9569 4C31 POPE7 192      64.148  84.638  70.621  1.00  0.00           C
ATOM   9572 5C31 POPE7 192      63.778  86.028  70.081  1.00  0.00           C
ATOM   9575 6C31 POPE7 192      64.818  86.578  69.111  1.00  0.00           C
ATOM   9579  NH3 POPE8 193     111.208  80.638  51.061  1.00  0.00           N
ATOM   9583  C12 POPE8 193     110.348  80.128  49.931  1.00  0.00           C
ATOM   9586  C11 POPE8 193     109.978  78.648  50.061  1.00  0.00           C
ATOM   9589  P   POPE8 193     107.797  78.217  48.611  1.00  0.00           P
ATOM   9590  O13 POPE8 193     107.348  79.598  48.271  1.00  0.00           O
ATOM   9591  O14 POPE8 193     107.417  77.138  47.672  1.00  0.00           O
ATOM   9592  O11 POPE8 193     107.227  77.868  50.041  1.00  0.00           O
ATOM   9593  O12 POPE8 193     109.357  78.208  48.861  1.00  0.00           O
ATOM   9594  C1  POPE8 193     106.117  76.988  50.251  1.00  0.00           C
ATOM   9597  C2  POPE8 193     106.467  75.668  51.031  1.00  0.00           C
ATOM   9599  O21 POPE8 193     106.158  75.798  52.431  1.00  0.00           O
ATOM   9600  C21 POPE8 193     106.788  76.728  53.111  1.00  0.00           C
ATOM   9601  O22 POPE8 193     107.797  77.338  52.761  1.00  0.00           O
ATOM   9602  C22 POPE8 193     105.948  77.058  54.361  1.00  0.00           C
ATOM   9605  C3  POPE8 193     107.867  75.027  50.741  1.00  0.00           C
ATOM   9608  O31 POPE8 193     107.928  73.668  51.241  1.00  0.00           O
ATOM   9609  C31 POPE8 193     109.087  73.058  51.061  1.00  0.00           C
ATOM   9610  O32 POPE8 193     110.068  73.567  50.531  1.00  0.00           O
ATOM   9611  C32 POPE8 193     109.038  71.628  51.571  1.00  0.00           C
ATOM   9614  C23 POPE8 193     106.208  76.158  55.601  1.00  0.00           C
ATOM   9617  C24 POPE8 193     104.967  75.598  56.301  1.00  0.00           C
ATOM   9620  C25 POPE8 193     105.398  74.808  57.541  1.00  0.00           C
ATOM   9623  C26 POPE8 193     104.277  74.388  58.501  1.00  0.00           C
ATOM   9626  C27 POPE8 193     104.858  73.678  59.731  1.00  0.00           C
ATOM   9629  C28 POPE8 193     103.807  73.028  60.661  1.00  0.00           C
ATOM   9632  C29 POPE8 193     102.957  74.048  61.381  1.00  0.00           C
ATOM   9634 0C21 POPE8 193     102.908  74.308  62.701  1.00  0.00           C
ATOM   9636 1C21 POPE8 193     103.687  73.607  63.801  1.00  0.00           C
ATOM   9639 2C21 POPE8 193     104.808  74.488  64.391  1.00  0.00           C
ATOM   9642 3C21 POPE8 193     104.327  75.728  65.171  1.00  0.00           C
ATOM   9645 4C21 POPE8 193     103.387  75.398  66.341  1.00  0.00           C
ATOM   9648 5C21 POPE8 193     103.058  76.598  67.242  1.00  0.00           C
ATOM   9651 6C21 POPE8 193     104.238  77.138  68.061  1.00  0.00           C
ATOM   9654 7C21 POPE8 193     103.778  78.118  69.151  1.00  0.00           C
ATOM   9657 8C21 POPE8 193     104.937  78.798  69.891  1.00  0.00           C
ATOM   9661  C33 POPE8 193     110.367  71.128  52.201  1.00  0.00           C
ATOM   9664  C34 POPE8 193     110.448  71.268  53.731  1.00  0.00           C
ATOM   9667  C35 POPE8 193     110.887  69.948  54.391  1.00  0.00           C
ATOM   9670  C36 POPE8 193     110.867  69.968  55.931  1.00  0.00           C
ATOM   9673  C37 POPE8 193     111.357  68.628  56.501  1.00  0.00           C
ATOM   9676  C38 POPE8 193     111.637  68.598  58.001  1.00  0.00           C
ATOM   9679  C39 POPE8 193     112.417  67.328  58.381  1.00  0.00           C
ATOM   9682 0C31 POPE8 193     112.547  67.138  59.891  1.00  0.00           C
ATOM   9685 1C31 POPE8 193     113.088  65.768  60.301  1.00  0.00           C
ATOM   9688 2C31 POPE8 193     113.058  65.607  61.821  1.00  0.00           C
ATOM   9691 3C31 POPE8 193     113.617  64.287  62.361  1.00  0.00           C
ATOM   9694 4C31 POPE8 193     113.488  64.248  63.881  1.00  0.00           C
ATOM   9697 5C31 POPE8 193     114.117  63.008  64.541  1.00  0.00           C
ATOM   9700 6C31 POPE8 193     113.977  63.037  66.061  1.00  0.00           C
ATOM   9704  NH3 POPE9 194      12.708  56.537  90.201  1.00  0.00           N
ATOM   9708  C12 POPE9 194      13.018  55.698  91.411  1.00  0.00           C
ATOM   9711  C11 POPE9 194      12.338  54.318  91.362  1.00  0.00           C
ATOM   9714  P   POPE9 194       9.977  53.348  90.911  1.00  0.00           P
ATOM   9715  O13 POPE9 194      10.728  52.098  90.662  1.00  0.00           O
ATOM   9716  O14 POPE9 194       8.638  53.268  91.542  1.00  0.00           O
ATOM   9717  O11 POPE9 194       9.828  54.138  89.562  1.00  0.00           O
ATOM   9718  O12 POPE9 194      10.918  54.398  91.642  1.00  0.00           O
ATOM   9719  C1  POPE9 194       9.288  55.467  89.541  1.00  0.00           C
ATOM   9722  C2  POPE9 194       9.298  56.068  88.111  1.00  0.00           C
ATOM   9724  O21 POPE9 194      10.588  55.838  87.491  1.00  0.00           O
ATOM   9725  C21 POPE9 194      10.638  54.718  86.751  1.00  0.00           C
ATOM   9726  O22 POPE9 194       9.738  53.918  86.621  1.00  0.00           O
ATOM   9727  C22 POPE9 194      11.938  54.668  85.961  1.00  0.00           C
ATOM   9730  C3  POPE9 194       8.958  57.588  88.141  1.00  0.00           C
ATOM   9733  O31 POPE9 194       8.658  58.098  86.831  1.00  0.00           O
ATOM   9734  C31 POPE9 194       9.697  58.568  86.141  1.00  0.00           C
ATOM   9735  O32 POPE9 194      10.817  58.748  86.591  1.00  0.00           O
ATOM   9736  C32 POPE9 194       9.338  58.788  84.681  1.00  0.00           C
ATOM   9739  C23 POPE9 194      11.947  55.788  84.901  1.00  0.00           C
ATOM   9742  C24 POPE9 194      12.958  55.537  83.781  1.00  0.00           C
ATOM   9745  C25 POPE9 194      13.078  56.728  82.822  1.00  0.00           C
ATOM   9748  C26 POPE9 194      11.998  56.748  81.741  1.00  0.00           C
ATOM   9751  C27 POPE9 194      12.038  58.018  80.891  1.00  0.00           C
ATOM   9754  C28 POPE9 194      11.168  57.857  79.631  1.00  0.00           C
ATOM   9757  C29 POPE9 194      11.097  59.138  78.831  1.00  0.00           C
ATOM   9759 0C21 POPE9 194      11.027  59.228  77.492  1.00  0.00           C
ATOM   9761 1C21 POPE9 194      10.947  58.088  76.511  1.00  0.00           C
ATOM   9764 2C21 POPE9 194      12.218  57.958  75.651  1.00  0.00           C
ATOM   9767 3C21 POPE9 194      12.008  57.018  74.462  1.00  0.00           C
ATOM   9770 4C21 POPE9 194      13.288  56.668  73.711  1.00  0.00           C
ATOM   9773 5C21 POPE9 194      13.048  55.728  72.511  1.00  0.00           C
ATOM   9776 6C21 POPE9 194      12.688  54.287  72.911  1.00  0.00           C
ATOM   9779 7C21 POPE9 194      12.197  53.447  71.731  1.00  0.00           C
ATOM   9782 8C21 POPE9 194      12.048  51.958  72.061  1.00  0.00           C
ATOM   9786  C33 POPE9 194       8.067  59.648  84.481  1.00  0.00           C
ATOM   9789  C34 POPE9 194       7.548  59.567  83.041  1.00  0.00           C
ATOM   9792  C35 POPE9 194       6.808  58.258  82.711  1.00  0.00           C
ATOM   9795  C36 POPE9 194       7.458  57.408  81.621  1.00  0.00           C
ATOM   9798  C37 POPE9 194       6.568  56.218  81.231  1.00  0.00           C
ATOM   9801  C38 POPE9 194       7.088  55.398  80.051  1.00  0.00           C
ATOM   9804  C39 POPE9 194       6.048  54.368  79.581  1.00  0.00           C
ATOM   9807 0C31 POPE9 194       6.408  53.648  78.281  1.00  0.00           C
ATOM   9810 1C31 POPE9 194       5.237  52.787  77.801  1.00  0.00           C
ATOM   9813 2C31 POPE9 194       5.308  52.348  76.341  1.00  0.00           C
ATOM   9816 3C31 POPE9 194       6.238  51.148  76.081  1.00  0.00           C
ATOM   9819 4C31 POPE9 194       6.208  50.738  74.602  1.00  0.00           C
ATOM   9822 5C31 POPE9 194       7.138  49.578  74.261  1.00  0.00           C
ATOM   9825 6C31 POPE9 194       7.058  49.138  72.791  1.00  0.00           C
ATOM   9829  NH3 POPE  195      60.138  24.988  93.221  1.00  0.00           N
ATOM   9833  C12 POPE  195      59.348  25.848  94.182  1.00  0.00           C
ATOM   9836  C11 POPE  195      57.877  25.388  94.341  1.00  0.00           C
ATOM   9839  P   POPE  195      57.718  22.758  94.462  1.00  0.00           P
ATOM   9840  O13 POPE  195      58.968  22.658  93.701  1.00  0.00           O
ATOM   9841  O14 POPE  195      57.467  21.678  95.432  1.00  0.00           O
ATOM   9842  O11 POPE  195      56.528  22.868  93.411  1.00  0.00           O
ATOM   9843  O12 POPE  195      57.727  24.198  95.121  1.00  0.00           O
ATOM   9844  C1  POPE  195      56.427  21.878  92.372  1.00  0.00           C
ATOM   9847  C2  POPE  195      56.718  22.528  91.001  1.00  0.00           C
ATOM   9849  O21 POPE  195      56.007  21.818  89.961  1.00  0.00           O
ATOM   9850  C21 POPE  195      54.868  22.348  89.562  1.00  0.00           C
ATOM   9851  O22 POPE  195      54.387  23.388  89.981  1.00  0.00           O
ATOM   9852  C22 POPE  195      54.227  21.498  88.482  1.00  0.00           C
ATOM   9855  C3  POPE  195      58.227  22.578  90.631  1.00  0.00           C
ATOM   9858  O31 POPE  195      58.647  23.918  90.301  1.00  0.00           O
ATOM   9859  C31 POPE  195      58.028  24.548  89.282  1.00  0.00           C
ATOM   9860  O32 POPE  195      57.737  25.728  89.341  1.00  0.00           O
ATOM   9861  C32 POPE  195      57.797  23.678  88.051  1.00  0.00           C
ATOM   9864  C23 POPE  195      54.068  22.208  87.111  1.00  0.00           C
ATOM   9867  C24 POPE  195      53.007  21.528  86.231  1.00  0.00           C
ATOM   9870  C25 POPE  195      52.737  22.238  84.891  1.00  0.00           C
ATOM   9873  C26 POPE  195      53.608  21.768  83.711  1.00  0.00           C
ATOM   9876  C27 POPE  195      53.077  22.318  82.372  1.00  0.00           C
ATOM   9879  C28 POPE  195      53.917  21.968  81.122  1.00  0.00           C
ATOM   9882  C29 POPE  195      55.208  22.758  81.051  1.00  0.00           C
ATOM   9884 0C21 POPE  195      55.718  23.418  80.001  1.00  0.00           C
ATOM   9886 1C21 POPE  195      55.117  23.548  78.621  1.00  0.00           C
ATOM   9889 2C21 POPE  195      55.158  24.998  78.081  1.00  0.00           C
ATOM   9892 3C21 POPE  195      56.477  25.388  77.391  1.00  0.00           C
ATOM   9895 4C21 POPE  195      56.388  26.788  76.751  1.00  0.00           C
ATOM   9898 5C21 POPE  195      57.408  27.068  75.641  1.00  0.00           C
ATOM   9901 6C21 POPE  195      57.207  26.208  74.391  1.00  0.00           C
ATOM   9904 7C21 POPE  195      57.818  26.848  73.131  1.00  0.00           C
ATOM   9907 8C21 POPE  195      57.518  26.078  71.851  1.00  0.00           C
ATOM   9911  C33 POPE  195      59.057  23.538  87.181  1.00  0.00           C
ATOM   9914  C34 POPE  195      58.808  22.798  85.861  1.00  0.00           C
ATOM   9917  C35 POPE  195      57.597  23.278  85.031  1.00  0.00           C
ATOM   9920  C36 POPE  195      57.408  24.798  84.861  1.00  0.00           C
ATOM   9923  C37 POPE  195      56.328  25.108  83.811  1.00  0.00           C
ATOM   9926  C38 POPE  195      56.147  26.608  83.571  1.00  0.00           C
ATOM   9929  C39 POPE  195      55.388  26.878  82.261  1.00  0.00           C
ATOM   9932 0C31 POPE  195      55.328  28.368  81.891  1.00  0.00           C
ATOM   9935 1C31 POPE  195      55.297  28.578  80.371  1.00  0.00           C
ATOM   9938 2C31 POPE  195      55.348  30.058  79.941  1.00  0.00           C
ATOM   9941 3C31 POPE  195      54.057  30.838  80.231  1.00  0.00           C
ATOM   9944 4C31 POPE  195      54.158  32.298  79.791  1.00  0.00           C
ATOM   9947 5C31 POPE  195      52.858  33.078  80.001  1.00  0.00           C
ATOM   9950 6C31 POPE  195      52.958  34.558  79.621  1.00  0.00           C
ATOM   9954  NH3 POPE  196      98.608  44.938  44.531  1.00  0.00           N
ATOM   9958  C12 POPE  196     100.047  44.518  44.401  1.00  0.00           C
ATOM   9961  C11 POPE  196     100.378  43.188  45.102  1.00  0.00           C
ATOM   9964  P   POPE  196     102.988  43.328  44.881  1.00  0.00           P
ATOM   9965  O13 POPE  196     103.667  43.668  43.621  1.00  0.00           O
ATOM   9966  O14 POPE  196     102.837  44.408  45.891  1.00  0.00           O
ATOM   9967  O11 POPE  196     103.787  42.138  45.541  1.00  0.00           O
ATOM   9968  O12 POPE  196     101.587  42.638  44.591  1.00  0.00           O
ATOM   9969  C1  POPE  196     103.167  41.338  46.551  1.00  0.00           C
ATOM   9972  C2  POPE  196     104.158  41.088  47.691  1.00  0.00           C
ATOM   9974  O21 POPE  196     103.437  40.338  48.691  1.00  0.00           O
ATOM   9975  C21 POPE  196     104.178  39.558  49.421  1.00  0.00           C
ATOM   9976  O22 POPE  196     105.387  39.388  49.331  1.00  0.00           O
ATOM   9977  C22 POPE  196     103.307  38.778  50.401  1.00  0.00           C
ATOM   9980  C3  POPE  196     104.708  42.438  48.261  1.00  0.00           C
ATOM   9983  O31 POPE  196     105.588  42.248  49.401  1.00  0.00           O
ATOM   9984  C31 POPE  196     105.018  42.438  50.571  1.00  0.00           C
ATOM   9985  O32 POPE  196     103.848  42.748  50.761  1.00  0.00           O
ATOM   9986  C32 POPE  196     106.027  42.298  51.701  1.00  0.00           C
ATOM   9989  C23 POPE  196     103.297  39.418  51.801  1.00  0.00           C
ATOM   9992  C24 POPE  196     102.908  38.368  52.841  1.00  0.00           C
ATOM   9995  C25 POPE  196     102.918  38.868  54.281  1.00  0.00           C
ATOM   9998  C26 POPE  196     102.817  37.678  55.251  1.00  0.00           C
ATOM  10001  C27 POPE  196     102.837  38.068  56.731  1.00  0.00           C
ATOM  10004  C28 POPE  196     101.508  38.668  57.221  1.00  0.00           C
ATOM  10007  C29 POPE  196     101.617  39.108  58.661  1.00  0.00           C
ATOM  10009 0C21 POPE  196     101.178  38.448  59.741  1.00  0.00           C
ATOM  10011 1C21 POPE  196     100.518  37.088  59.771  1.00  0.00           C
ATOM  10014 2C21 POPE  196     100.878  36.288  61.041  1.00  0.00           C
ATOM  10017 3C21 POPE  196     100.208  36.838  62.311  1.00  0.00           C
ATOM  10020 4C21 POPE  196     100.898  36.408  63.621  1.00  0.00           C
ATOM  10023 5C21 POPE  196     100.047  36.768  64.852  1.00  0.00           C
ATOM  10026 6C21 POPE  196     100.867  36.878  66.141  1.00  0.00           C
ATOM  10029 7C21 POPE  196     100.007  36.988  67.401  1.00  0.00           C
ATOM  10032 8C21 POPE  196     100.787  37.298  68.681  1.00  0.00           C
ATOM  10036  C33 POPE  196     105.358  42.638  53.051  1.00  0.00           C
ATOM  10039  C34 POPE  196     106.318  42.598  54.241  1.00  0.00           C
ATOM  10042  C35 POPE  196     105.588  42.958  55.541  1.00  0.00           C
ATOM  10045  C36 POPE  196     106.477  42.928  56.781  1.00  0.00           C
ATOM  10048  C37 POPE  196     105.647  43.078  58.071  1.00  0.00           C
ATOM  10051  C38 POPE  196     106.447  43.558  59.291  1.00  0.00           C
ATOM  10054  C39 POPE  196     107.568  42.598  59.721  1.00  0.00           C
ATOM  10057 0C31 POPE  196     108.947  43.247  59.631  1.00  0.00           C
ATOM  10060 1C31 POPE  196     110.077  42.378  60.201  1.00  0.00           C
ATOM  10063 2C31 POPE  196     111.447  43.078  60.051  1.00  0.00           C
ATOM  10066 3C31 POPE  196     112.577  42.108  59.711  1.00  0.00           C
ATOM  10069 4C31 POPE  196     113.778  42.818  59.071  1.00  0.00           C
ATOM  10072 5C31 POPE  196     114.878  41.848  58.611  1.00  0.00           C
ATOM  10075 6C31 POPE  196     115.638  42.348  57.381  1.00  0.00           C
ATOM  10079  NH3 POPE  197     127.413 103.747  43.471  1.00  0.00           N
ATOM  10083  C12 POPE  197     126.467 104.867  43.782  1.00  0.00           C
ATOM  10086  C11 POPE  197     125.597 104.597  45.021  1.00  0.00           C
ATOM  10089  P   POPE  197     124.098 106.738  44.931  1.00  0.00           P
ATOM  10090  O13 POPE  197     125.418 107.388  44.851  1.00  0.00           O
ATOM  10091  O14 POPE  197     123.077 107.227  43.971  1.00  0.00           O
ATOM  10092  O11 POPE  197     123.558 106.878  46.401  1.00  0.00           O
ATOM  10093  O12 POPE  197     124.318 105.168  44.821  1.00  0.00           O
ATOM  10094  C1  POPE  197     124.467 107.248  47.441  1.00  0.00           C
ATOM  10097  C2  POPE  197     123.818 107.057  48.821  1.00  0.00           C
ATOM  10099  O21 POPE  197     123.518 105.658  48.992  1.00  0.00           O
ATOM  10100  C21 POPE  197     123.598 105.068  50.181  1.00  0.00           C
ATOM  10101  O22 POPE  197     122.898 104.107  50.501  1.00  0.00           O
ATOM  10102  C22 POPE  197     124.727 105.618  51.051  1.00  0.00           C
ATOM  10105  C3  POPE  197     122.528 107.898  48.951  1.00  0.00           C
ATOM  10108  O31 POPE  197     121.857 107.598  50.191  1.00  0.00           O
ATOM  10109  C31 POPE  197     120.708 108.237  50.341  1.00  0.00           C
ATOM  10110  O32 POPE  197     120.337 109.188  49.651  1.00  0.00           O
ATOM  10111  C32 POPE  197     119.917 107.578  51.451  1.00  0.00           C
ATOM  10114  C23 POPE  197     125.147 104.548  52.071  1.00  0.00           C
ATOM  10117  C24 POPE  197     126.198 105.047  53.071  1.00  0.00           C
ATOM  10120  C25 POPE  197     126.437 103.967  54.132  1.00  0.00           C
ATOM  10123  C26 POPE  197     125.308 103.818  55.161  1.00  0.00           C
ATOM  10126  C27 POPE  197     125.107 102.388  55.671  1.00  0.00           C
ATOM  10129  C28 POPE  197     123.838 102.238  56.541  1.00  0.00           C
ATOM  10132  C29 POPE  197     123.888 103.118  57.771  1.00  0.00           C
ATOM  10134 0C21 POPE  197     123.598 102.757  59.031  1.00  0.00           C
ATOM  10136 1C21 POPE  197     123.158 101.387  59.491  1.00  0.00           C
ATOM  10139 2C21 POPE  197     123.208 101.328  61.031  1.00  0.00           C
ATOM  10142 3C21 POPE  197     122.848  99.948  61.581  1.00  0.00           C
ATOM  10145 4C21 POPE  197     122.998  99.857  63.111  1.00  0.00           C
ATOM  10148 5C21 POPE  197     124.467  99.898  63.571  1.00  0.00           C
ATOM  10151 6C21 POPE  197     124.598  99.717  65.081  1.00  0.00           C
ATOM  10154 7C21 POPE  197     126.058  99.557  65.541  1.00  0.00           C
ATOM  10157 8C21 POPE  197     126.187  99.317  67.041  1.00  0.00           C
ATOM  10161  C33 POPE  197     120.618 107.617  52.821  1.00  0.00           C
ATOM  10164  C34 POPE  197     121.508 106.408  53.121  1.00  0.00           C
ATOM  10167  C35 POPE  197     121.518 106.038  54.611  1.00  0.00           C
ATOM  10170  C36 POPE  197     120.358 105.117  54.971  1.00  0.00           C
ATOM  10173  C37 POPE  197     120.278 104.727  56.461  1.00  0.00           C
ATOM  10176  C38 POPE  197     119.137 103.727  56.721  1.00  0.00           C
ATOM  10179  C39 POPE  197     119.087 103.148  58.141  1.00  0.00           C
ATOM  10182 0C31 POPE  197     118.647 104.137  59.221  1.00  0.00           C
ATOM  10185 1C31 POPE  197     118.247 103.458  60.551  1.00  0.00           C
ATOM  10188 2C31 POPE  197     117.607 104.417  61.571  1.00  0.00           C
ATOM  10191 3C31 POPE  197     118.608 105.298  62.331  1.00  0.00           C
ATOM  10194 4C31 POPE  197     117.937 106.107  63.451  1.00  0.00           C
ATOM  10197 5C31 POPE  197     118.927 106.917  64.301  1.00  0.00           C
ATOM  10200 6C31 POPE  197     118.258 107.637  65.481  1.00  0.00           C
ATOM  10204  NH3 POPE  198      96.248   3.608  90.091  1.00  0.00           N
ATOM  10208  C12 POPE  198      95.688   2.683  91.132  1.00  0.00           C
ATOM  10211  C11 POPE  198      94.438   1.963  90.641  1.00  0.00           C
ATOM  10214  P   POPE  198      92.588   0.353  91.492  1.00  0.00           P
ATOM  10215  O13 POPE  198      92.668  -0.977  92.121  1.00  0.00           O
ATOM  10216  O14 POPE  198      91.598   1.283  92.062  1.00  0.00           O
ATOM  10217  O11 POPE  198      92.327   0.213  89.931  1.00  0.00           O
ATOM  10218  O12 POPE  198      93.997   1.063  91.642  1.00  0.00           O
ATOM  10219  C1  POPE  198      91.497   1.173  89.251  1.00  0.00           C
ATOM  10222  C2  POPE  198      91.338   0.803  87.742  1.00  0.00           C
ATOM  10224  O21 POPE  198      91.857   1.733  86.772  1.00  0.00           O
ATOM  10225  C21 POPE  198      92.967   2.393  86.912  1.00  0.00           C
ATOM  10226  O22 POPE  198      93.658   2.563  87.892  1.00  0.00           O
ATOM  10227  C22 POPE  198      93.408   2.873  85.522  1.00  0.00           C
ATOM  10230  C3  POPE  198      89.848   0.523  87.382  1.00  0.00           C
ATOM  10233  O31 POPE  198      89.658   0.293  85.971  1.00  0.00           O
ATOM  10234  C31 POPE  198      89.808  -0.947  85.532  1.00  0.00           C
ATOM  10235  O32 POPE  198      89.878  -1.947  86.221  1.00  0.00           O
ATOM  10236  C32 POPE  198      89.958  -0.937  84.011  1.00  0.00           C
ATOM  10239  C23 POPE  198      94.817   2.333  85.171  1.00  0.00           C
ATOM  10242  C24 POPE  198      95.448   2.978  83.921  1.00  0.00           C
ATOM  10245  C25 POPE  198      95.558   4.508  84.031  1.00  0.00           C
ATOM  10248  C26 POPE  198      94.537   5.238  83.151  1.00  0.00           C
ATOM  10251  C27 POPE  198      94.327   6.698  83.571  1.00  0.00           C
ATOM  10254  C28 POPE  198      93.398   7.448  82.612  1.00  0.00           C
ATOM  10257  C29 POPE  198      93.227   8.898  82.971  1.00  0.00           C
ATOM  10259 0C21 POPE  198      93.477   9.978  82.221  1.00  0.00           C
ATOM  10261 1C21 POPE  198      93.967  10.048  80.801  1.00  0.00           C
ATOM  10264 2C21 POPE  198      92.817   9.978  79.782  1.00  0.00           C
ATOM  10267 3C21 POPE  198      91.687  10.998  79.992  1.00  0.00           C
ATOM  10270 4C21 POPE  198      90.698  10.978  78.812  1.00  0.00           C
ATOM  10273 5C21 POPE  198      89.397  11.748  79.071  1.00  0.00           C
ATOM  10276 6C21 POPE  198      88.547  11.828  77.791  1.00  0.00           C
ATOM  10279 7C21 POPE  198      87.168  12.458  78.011  1.00  0.00           C
ATOM  10282 8C21 POPE  198      86.447  12.778  76.691  1.00  0.00           C
ATOM  10286  C33 POPE  198      91.137  -0.037  83.591  1.00  0.00           C
ATOM  10289  C34 POPE  198      91.257   0.093  82.071  1.00  0.00           C
ATOM  10292  C35 POPE  198      91.997   1.373  81.651  1.00  0.00           C
ATOM  10295  C36 POPE  198      91.768   1.733  80.182  1.00  0.00           C
ATOM  10298  C37 POPE  198      92.367   3.098  79.811  1.00  0.00           C
ATOM  10301  C38 POPE  198      91.738   3.688  78.532  1.00  0.00           C
ATOM  10304  C39 POPE  198      92.747   4.378  77.591  1.00  0.00           C
ATOM  10307 0C31 POPE  198      93.448   5.618  78.171  1.00  0.00           C
ATOM  10310 1C31 POPE  198      94.718   5.998  77.401  1.00  0.00           C
ATOM  10313 2C31 POPE  198      95.408   7.228  78.011  1.00  0.00           C
ATOM  10316 3C31 POPE  198      96.908   7.308  77.661  1.00  0.00           C
ATOM  10319 4C31 POPE  198      97.198   7.548  76.172  1.00  0.00           C
ATOM  10322 5C31 POPE  198      98.708   7.468  75.881  1.00  0.00           C
ATOM  10325 6C31 POPE  198      99.077   7.748  74.421  1.00  0.00           C
ATOM  10329  NH3 POPE  199      88.857  71.938  91.632  1.00  0.00           N
ATOM  10333  C12 POPE  199      89.077  70.618  92.301  1.00  0.00           C
ATOM  10336  C11 POPE  199      87.898  69.648  92.181  1.00  0.00           C
ATOM  10339  P   POPE  199      87.808  67.058  92.742  1.00  0.00           P
ATOM  10340  O13 POPE  199      87.547  66.358  94.011  1.00  0.00           O
ATOM  10341  O14 POPE  199      86.788  66.908  91.691  1.00  0.00           O
ATOM  10342  O11 POPE  199      89.128  66.488  92.081  1.00  0.00           O
ATOM  10343  O12 POPE  199      88.158  68.558  93.061  1.00  0.00           O
ATOM  10344  C1  POPE  199      89.827  67.288  91.122  1.00  0.00           C
ATOM  10347  C2  POPE  199      90.737  66.448  90.191  1.00  0.00           C
ATOM  10349  O21 POPE  199      89.917  65.747  89.221  1.00  0.00           O
ATOM  10350  C21 POPE  199      89.988  66.218  87.991  1.00  0.00           C
ATOM  10351  O22 POPE  199      90.647  67.158  87.621  1.00  0.00           O
ATOM  10352  C22 POPE  199      89.207  65.298  87.051  1.00  0.00           C
ATOM  10355  C3  POPE  199      91.628  65.448  90.992  1.00  0.00           C
ATOM  10358  O31 POPE  199      90.857  64.378  91.581  1.00  0.00           O
ATOM  10359  C31 POPE  199      90.527  63.338  90.831  1.00  0.00           C
ATOM  10360  O32 POPE  199      89.378  62.978  90.631  1.00  0.00           O
ATOM  10361  C32 POPE  199      91.757  62.568  90.361  1.00  0.00           C
ATOM  10364  C23 POPE  199      89.598  65.588  85.581  1.00  0.00           C
ATOM  10367  C24 POPE  199      89.008  64.618  84.562  1.00  0.00           C
ATOM  10370  C25 POPE  199      89.648  64.878  83.191  1.00  0.00           C
ATOM  10373  C26 POPE  199      89.187  63.998  82.031  1.00  0.00           C
ATOM  10376  C27 POPE  199      89.988  64.268  80.742  1.00  0.00           C
ATOM  10379  C28 POPE  199      89.207  64.988  79.621  1.00  0.00           C
ATOM  10382  C29 POPE  199      88.958  66.448  79.891  1.00  0.00           C
ATOM  10384 0C21 POPE  199      88.787  67.398  78.961  1.00  0.00           C
ATOM  10386 1C21 POPE  199      88.797  67.197  77.471  1.00  0.00           C
ATOM  10389 2C21 POPE  199      87.448  66.688  76.911  1.00  0.00           C
ATOM  10392 3C21 POPE  199      87.498  66.537  75.382  1.00  0.00           C
ATOM  10395 4C21 POPE  199      86.198  66.018  74.751  1.00  0.00           C
ATOM  10398 5C21 POPE  199      86.357  65.848  73.241  1.00  0.00           C
ATOM  10401 6C21 POPE  199      85.088  65.418  72.492  1.00  0.00           C
ATOM  10404 7C21 POPE  199      85.327  65.338  70.981  1.00  0.00           C
ATOM  10407 8C21 POPE  199      84.087  64.978  70.171  1.00  0.00           C
ATOM  10411  C33 POPE  199      91.827  62.368  88.831  1.00  0.00           C
ATOM  10414  C34 POPE  199      92.658  63.428  88.102  1.00  0.00           C
ATOM  10417  C35 POPE  199      92.668  63.218  86.581  1.00  0.00           C
ATOM  10420  C36 POPE  199      93.558  64.228  85.852  1.00  0.00           C
ATOM  10423  C37 POPE  199      93.687  63.878  84.361  1.00  0.00           C
ATOM  10426  C38 POPE  199      94.518  64.878  83.561  1.00  0.00           C
ATOM  10429  C39 POPE  199      96.018  64.908  83.902  1.00  0.00           C
ATOM  10432 0C31 POPE  199      96.777  65.798  82.901  1.00  0.00           C
ATOM  10435 1C31 POPE  199      98.297  65.817  83.121  1.00  0.00           C
ATOM  10438 2C31 POPE  199      99.038  66.478  81.951  1.00  0.00           C
ATOM  10441 3C31 POPE  199     100.527  66.098  81.891  1.00  0.00           C
ATOM  10444 4C31 POPE  199     101.368  66.717  83.022  1.00  0.00           C
ATOM  10447 5C31 POPE  199     102.858  66.378  82.892  1.00  0.00           C
ATOM  10450 6C31 POPE  199     103.787  67.258  83.721  1.00  0.00           C
ATOM  10454  NH3 POPE  200      93.778  57.048  48.461  1.00  0.00           N
ATOM  10458  C12 POPE  200      94.018  56.528  47.081  1.00  0.00           C
ATOM  10461  C11 POPE  200      95.247  55.618  47.061  1.00  0.00           C
ATOM  10464  P   POPE  200      96.217  53.428  47.941  1.00  0.00           P
ATOM  10465  O13 POPE  200      95.898  52.067  48.411  1.00  0.00           O
ATOM  10466  O14 POPE  200      97.078  53.447  46.741  1.00  0.00           O
ATOM  10467  O11 POPE  200      97.008  54.168  49.101  1.00  0.00           O
ATOM  10468  O12 POPE  200      94.958  54.338  47.661  1.00  0.00           O
ATOM  10469  C1  POPE  200      96.307  54.898  50.102  1.00  0.00           C
ATOM  10472  C2  POPE  200      96.717  54.448  51.511  1.00  0.00           C
ATOM  10474  O21 POPE  200      95.688  54.918  52.401  1.00  0.00           O
ATOM  10475  C21 POPE  200      95.197  53.998  53.221  1.00  0.00           C
ATOM  10476  O22 POPE  200      95.488  52.808  53.221  1.00  0.00           O
ATOM  10477  C22 POPE  200      94.227  54.678  54.181  1.00  0.00           C
ATOM  10480  C3  POPE  200      98.088  55.028  51.921  1.00  0.00           C
ATOM  10483  O31 POPE  200      98.497  54.638  53.241  1.00  0.00           O
ATOM  10484  C31 POPE  200      99.207  53.528  53.321  1.00  0.00           C
ATOM  10485  O32 POPE  200      99.458  52.768  52.401  1.00  0.00           O
ATOM  10486  C32 POPE  200      99.708  53.348  54.761  1.00  0.00           C
ATOM  10489  C23 POPE  200      93.398  53.658  54.971  1.00  0.00           C
ATOM  10492  C24 POPE  200      92.788  54.248  56.241  1.00  0.00           C
ATOM  10495  C25 POPE  200      93.717  54.118  57.461  1.00  0.00           C
ATOM  10498  C26 POPE  200      93.878  52.658  57.941  1.00  0.00           C
ATOM  10501  C27 POPE  200      93.698  52.448  59.441  1.00  0.00           C
ATOM  10504  C28 POPE  200      93.937  50.978  59.871  1.00  0.00           C
ATOM  10507  C29 POPE  200      95.387  50.588  59.791  1.00  0.00           C
ATOM  10509 0C21 POPE  200      96.167  50.217  60.821  1.00  0.00           C
ATOM  10511 1C21 POPE  200      95.708  50.118  62.251  1.00  0.00           C
ATOM  10514 2C21 POPE  200      96.738  49.478  63.211  1.00  0.00           C
ATOM  10517 3C21 POPE  200      97.837  50.438  63.721  1.00  0.00           C
ATOM  10520 4C21 POPE  200      99.008  50.668  62.742  1.00  0.00           C
ATOM  10523 5C21 POPE  200     100.007  51.728  63.231  1.00  0.00           C
ATOM  10526 6C21 POPE  200     100.937  51.258  64.361  1.00  0.00           C
ATOM  10529 7C21 POPE  200     101.788  52.418  64.901  1.00  0.00           C
ATOM  10532 8C21 POPE  200     102.887  51.978  65.861  1.00  0.00           C
ATOM  10536  C33 POPE  200      98.617  52.878  55.761  1.00  0.00           C
ATOM  10539  C34 POPE  200      97.808  53.998  56.441  1.00  0.00           C
ATOM  10542  C35 POPE  200      98.678  54.998  57.221  1.00  0.00           C
ATOM  10545  C36 POPE  200      97.977  55.638  58.431  1.00  0.00           C
ATOM  10548  C37 POPE  200      97.977  54.758  59.691  1.00  0.00           C
ATOM  10551  C38 POPE  200      97.148  55.378  60.821  1.00  0.00           C
ATOM  10554  C39 POPE  200      97.008  54.478  62.061  1.00  0.00           C
ATOM  10557 0C31 POPE  200      96.228  55.198  63.171  1.00  0.00           C
ATOM  10560 1C31 POPE  200      95.988  54.348  64.431  1.00  0.00           C
ATOM  10563 2C31 POPE  200      94.677  53.548  64.371  1.00  0.00           C
ATOM  10566 3C31 POPE  200      94.508  52.528  65.501  1.00  0.00           C
ATOM  10569 4C31 POPE  200      94.438  53.148  66.901  1.00  0.00           C
ATOM  10572 5C31 POPE  200      94.268  52.078  67.991  1.00  0.00           C
ATOM  10575 6C31 POPE  200      94.378  52.608  69.411  1.00  0.00           C
ATOM  10579  NH3 POPE  201      60.117  56.968  92.711  1.00  0.00           N
ATOM  10583  C12 POPE  201      60.027  56.678  94.182  1.00  0.00           C
ATOM  10586  C11 POPE  201      60.908  55.458  94.481  1.00  0.00           C
ATOM  10589  P   POPE  201      63.387  56.368  93.951  1.00  0.00           P
ATOM  10590  O13 POPE  201      63.757  57.717  94.422  1.00  0.00           O
ATOM  10591  O14 POPE  201      64.437  55.338  93.891  1.00  0.00           O
ATOM  10592  O11 POPE  201      62.758  56.488  92.481  1.00  0.00           O
ATOM  10593  O12 POPE  201      62.207  55.868  94.861  1.00  0.00           O
ATOM  10594  C1  POPE  201      63.638  56.938  91.411  1.00  0.00           C
ATOM  10597  C2  POPE  201      63.488  56.068  90.121  1.00  0.00           C
ATOM  10599  O21 POPE  201      64.457  56.338  89.081  1.00  0.00           O
ATOM  10600  C21 POPE  201      64.608  57.548  88.581  1.00  0.00           C
ATOM  10601  O22 POPE  201      64.037  58.558  88.951  1.00  0.00           O
ATOM  10602  C22 POPE  201      65.577  57.458  87.382  1.00  0.00           C
ATOM  10605  C3  POPE  201      62.018  56.078  89.602  1.00  0.00           C
ATOM  10608  O31 POPE  201      61.928  56.378  88.191  1.00  0.00           O
ATOM  10609  C31 POPE  201      61.988  55.328  87.391  1.00  0.00           C
ATOM  10610  O32 POPE  201      62.137  54.168  87.721  1.00  0.00           O
ATOM  10611  C32 POPE  201      61.838  55.828  85.951  1.00  0.00           C
ATOM  10614  C23 POPE  201      65.878  58.778  86.632  1.00  0.00           C
ATOM  10617  C24 POPE  201      66.918  58.578  85.501  1.00  0.00           C
ATOM  10620  C25 POPE  201      67.227  59.838  84.681  1.00  0.00           C
ATOM  10623  C26 POPE  201      68.318  59.658  83.591  1.00  0.00           C
ATOM  10626  C27 POPE  201      67.778  59.438  82.161  1.00  0.00           C
ATOM  10629  C28 POPE  201      68.867  59.178  81.101  1.00  0.00           C
ATOM  10632  C29 POPE  201      69.848  60.318  80.961  1.00  0.00           C
ATOM  10634 0C21 POPE  201      69.838  61.308  80.051  1.00  0.00           C
ATOM  10636 1C21 POPE  201      68.838  61.537  78.941  1.00  0.00           C
ATOM  10639 2C21 POPE  201      69.497  61.628  77.562  1.00  0.00           C
ATOM  10642 3C21 POPE  201      68.568  62.278  76.521  1.00  0.00           C
ATOM  10645 4C21 POPE  201      69.138  62.228  75.101  1.00  0.00           C
ATOM  10648 5C21 POPE  201      68.327  63.048  74.091  1.00  0.00           C
ATOM  10651 6C21 POPE  201      66.887  62.548  73.861  1.00  0.00           C
ATOM  10654 7C21 POPE  201      66.108  63.428  72.871  1.00  0.00           C
ATOM  10657 8C21 POPE  201      64.647  62.998  72.742  1.00  0.00           C
ATOM  10661  C33 POPE  201      62.457  54.858  84.931  1.00  0.00           C
ATOM  10664  C34 POPE  201      61.477  53.788  84.422  1.00  0.00           C
ATOM  10667  C35 POPE  201      61.638  53.478  82.921  1.00  0.00           C
ATOM  10670  C36 POPE  201      61.118  54.608  82.011  1.00  0.00           C
ATOM  10673  C37 POPE  201      61.617  54.488  80.561  1.00  0.00           C
ATOM  10676  C38 POPE  201      61.118  55.648  79.691  1.00  0.00           C
ATOM  10679  C39 POPE  201      62.047  55.988  78.521  1.00  0.00           C
ATOM  10682 0C31 POPE  201      61.518  55.558  77.141  1.00  0.00           C
ATOM  10685 1C31 POPE  201      62.347  56.178  76.011  1.00  0.00           C
ATOM  10688 2C31 POPE  201      61.998  55.648  74.611  1.00  0.00           C
ATOM  10691 3C31 POPE  201      62.898  56.268  73.541  1.00  0.00           C
ATOM  10694 4C31 POPE  201      62.797  55.578  72.181  1.00  0.00           C
ATOM  10697 5C31 POPE  201      63.738  56.218  71.151  1.00  0.00           C
ATOM  10700 6C31 POPE  201      63.857  55.438  69.841  1.00  0.00           C
ATOM  10704  NH3 POPE  202      82.937  75.927  92.081  1.00  0.00           N
ATOM  10708  C12 POPE  202      81.928  74.817  92.151  1.00  0.00           C
ATOM  10711  C11 POPE  202      80.647  75.277  92.871  1.00  0.00           C
ATOM  10714  P   POPE  202      79.988  77.798  92.652  1.00  0.00           P
ATOM  10715  O13 POPE  202      78.958  77.988  93.681  1.00  0.00           O
ATOM  10716  O14 POPE  202      81.408  78.098  92.951  1.00  0.00           O
ATOM  10717  O11 POPE  202      79.547  78.607  91.371  1.00  0.00           O
ATOM  10718  O12 POPE  202      79.967  76.308  92.121  1.00  0.00           O
ATOM  10719  C1  POPE  202      80.457  78.788  90.281  1.00  0.00           C
ATOM  10722  C2  POPE  202      79.747  78.578  88.921  1.00  0.00           C
ATOM  10724  O21 POPE  202      79.397  79.828  88.321  1.00  0.00           O
ATOM  10725  C21 POPE  202      78.158  80.188  88.131  1.00  0.00           C
ATOM  10726  O22 POPE  202      77.178  79.857  88.771  1.00  0.00           O
ATOM  10727  C22 POPE  202      78.168  81.018  86.852  1.00  0.00           C
ATOM  10730  C3  POPE  202      78.647  77.497  88.992  1.00  0.00           C
ATOM  10733  O31 POPE  202      78.098  77.148  87.691  1.00  0.00           O
ATOM  10734  C31 POPE  202      78.807  76.228  87.062  1.00  0.00           C
ATOM  10735  O32 POPE  202      79.937  75.868  87.372  1.00  0.00           O
ATOM  10736  C32 POPE  202      78.028  75.628  85.911  1.00  0.00           C
ATOM  10739  C23 POPE  202      76.788  81.398  86.271  1.00  0.00           C
ATOM  10742  C24 POPE  202      77.018  81.848  84.821  1.00  0.00           C
ATOM  10745  C25 POPE  202      75.778  82.238  84.021  1.00  0.00           C
ATOM  10748  C26 POPE  202      76.187  82.368  82.551  1.00  0.00           C
ATOM  10751  C27 POPE  202      75.047  82.708  81.591  1.00  0.00           C
ATOM  10754  C28 POPE  202      75.427  82.387  80.141  1.00  0.00           C
ATOM  10757  C29 POPE  202      74.468  83.008  79.151  1.00  0.00           C
ATOM  10759 0C21 POPE  202      74.708  84.058  78.352  1.00  0.00           C
ATOM  10761 1C21 POPE  202      75.998  84.857  78.261  1.00  0.00           C
ATOM  10764 2C21 POPE  202      76.878  84.428  77.081  1.00  0.00           C
ATOM  10767 3C21 POPE  202      76.248  84.667  75.691  1.00  0.00           C
ATOM  10770 4C21 POPE  202      76.558  86.058  75.101  1.00  0.00           C
ATOM  10773 5C21 POPE  202      77.617  86.008  73.981  1.00  0.00           C
ATOM  10776 6C21 POPE  202      79.067  85.888  74.471  1.00  0.00           C
ATOM  10779 7C21 POPE  202      80.037  85.637  73.311  1.00  0.00           C
ATOM  10782 8C21 POPE  202      81.508  85.688  73.731  1.00  0.00           C
ATOM  10786  C33 POPE  202      78.408  74.148  85.742  1.00  0.00           C
ATOM  10789  C34 POPE  202      77.458  73.398  84.801  1.00  0.00           C
ATOM  10792  C35 POPE  202      77.378  73.978  83.382  1.00  0.00           C
ATOM  10795  C36 POPE  202      78.698  73.878  82.612  1.00  0.00           C
ATOM  10798  C37 POPE  202      78.588  74.378  81.161  1.00  0.00           C
ATOM  10801  C38 POPE  202      79.848  74.078  80.341  1.00  0.00           C
ATOM  10804  C39 POPE  202      79.557  73.868  78.851  1.00  0.00           C
ATOM  10807 0C31 POPE  202      78.977  72.478  78.561  1.00  0.00           C
ATOM  10810 1C31 POPE  202      78.577  72.278  77.102  1.00  0.00           C
ATOM  10813 2C31 POPE  202      77.988  70.878  76.841  1.00  0.00           C
ATOM  10816 3C31 POPE  202      77.647  70.618  75.361  1.00  0.00           C
ATOM  10819 4C31 POPE  202      76.558  71.548  74.821  1.00  0.00           C
ATOM  10822 5C31 POPE  202      76.297  71.348  73.321  1.00  0.00           C
ATOM  10825 6C31 POPE  202      75.287  72.348  72.771  1.00  0.00           C
ATOM  10829  NH3 POPE  203      66.388 113.088  51.352  1.00  0.00           N
ATOM  10833  C12 POPE  203      65.238 113.818  52.011  1.00  0.00           C
ATOM  10836  C11 POPE  203      65.388 115.368  52.011  1.00  0.00           C
ATOM  10839  P   POPE  203      67.818 116.048  52.761  1.00  0.00           P
ATOM  10840  O13 POPE  203      68.148 115.348  51.492  1.00  0.00           O
ATOM  10841  O14 POPE  203      68.257 117.448  52.941  1.00  0.00           O
ATOM  10842  O11 POPE  203      68.498 115.208  53.911  1.00  0.00           O
ATOM  10843  O12 POPE  203      66.268 115.858  53.041  1.00  0.00           O
ATOM  10844  C1  POPE  203      67.838 114.638  55.051  1.00  0.00           C
ATOM  10847  C2  POPE  203      68.617 114.898  56.371  1.00  0.00           C
ATOM  10849  O21 POPE  203      67.727 114.837  57.501  1.00  0.00           O
ATOM  10850  C21 POPE  203      67.238 113.668  57.861  1.00  0.00           C
ATOM  10851  O22 POPE  203      67.268 112.647  57.201  1.00  0.00           O
ATOM  10852  C22 POPE  203      66.617 113.797  59.261  1.00  0.00           C
ATOM  10855  C3  POPE  203      69.348 116.278  56.381  1.00  0.00           C
ATOM  10858  O31 POPE  203      69.187 116.938  57.661  1.00  0.00           O
ATOM  10859  C31 POPE  203      68.418 118.018  57.611  1.00  0.00           C
ATOM  10860  O32 POPE  203      68.518 118.897  56.771  1.00  0.00           O
ATOM  10861  C32 POPE  203      67.268 117.898  58.601  1.00  0.00           C
ATOM  10864  C23 POPE  203      67.018 112.628  60.181  1.00  0.00           C
ATOM  10867  C24 POPE  203      66.577 112.828  61.641  1.00  0.00           C
ATOM  10870  C25 POPE  203      67.128 111.707  62.541  1.00  0.00           C
ATOM  10873  C26 POPE  203      66.537 111.707  63.951  1.00  0.00           C
ATOM  10876  C27 POPE  203      67.028 110.508  64.791  1.00  0.00           C
ATOM  10879  C28 POPE  203      66.178 110.217  66.032  1.00  0.00           C
ATOM  10882  C29 POPE  203      66.208 111.318  67.061  1.00  0.00           C
ATOM  10884 0C21 POPE  203      66.138 111.168  68.401  1.00  0.00           C
ATOM  10886 1C21 POPE  203      65.988 109.867  69.161  1.00  0.00           C
ATOM  10889 2C21 POPE  203      67.098 109.648  70.191  1.00  0.00           C
ATOM  10892 3C21 POPE  203      67.068 110.667  71.341  1.00  0.00           C
ATOM  10895 4C21 POPE  203      68.088 110.357  72.441  1.00  0.00           C
ATOM  10898 5C21 POPE  203      67.948 111.257  73.672  1.00  0.00           C
ATOM  10901 6C21 POPE  203      69.047 110.967  74.701  1.00  0.00           C
ATOM  10904 7C21 POPE  203      68.827 111.667  76.051  1.00  0.00           C
ATOM  10907 8C21 POPE  203      69.848 111.208  77.091  1.00  0.00           C
ATOM  10911  C33 POPE  203      67.727 117.808  60.071  1.00  0.00           C
ATOM  10914  C34 POPE  203      66.537 117.647  61.031  1.00  0.00           C
ATOM  10917  C35 POPE  203      66.668 118.568  62.251  1.00  0.00           C
ATOM  10920  C36 POPE  203      65.547 118.438  63.291  1.00  0.00           C
ATOM  10923  C37 POPE  203      65.427 119.658  64.201  1.00  0.00           C
ATOM  10926  C38 POPE  203      64.398 119.417  65.312  1.00  0.00           C
ATOM  10929  C39 POPE  203      64.177 120.618  66.231  1.00  0.00           C
ATOM  10932 0C31 POPE  203      63.257 120.217  67.391  1.00  0.00           C
ATOM  10935 1C31 POPE  203      62.788 121.378  68.271  1.00  0.00           C
ATOM  10938 2C31 POPE  203      61.988 120.858  69.471  1.00  0.00           C
ATOM  10941 3C31 POPE  203      61.338 121.957  70.321  1.00  0.00           C
ATOM  10944 4C31 POPE  203      60.738 121.367  71.601  1.00  0.00           C
ATOM  10947 5C31 POPE  203      59.917 122.378  72.401  1.00  0.00           C
ATOM  10950 6C31 POPE  203      59.437 121.828  73.751  1.00  0.00           C
ATOM  10954  NH3 POPE  204      82.537  36.368  46.212  1.00  0.00           N
ATOM  10958  C12 POPE  204      82.537  35.298  47.271  1.00  0.00           C
ATOM  10961  C11 POPE  204      81.888  34.008  46.721  1.00  0.00           C
ATOM  10964  P   POPE  204      82.898  31.938  47.971  1.00  0.00           P
ATOM  10965  O13 POPE  204      83.188  31.238  46.711  1.00  0.00           O
ATOM  10966  O14 POPE  204      84.058  32.618  48.581  1.00  0.00           O
ATOM  10967  O11 POPE  204      82.297  30.938  49.031  1.00  0.00           O
ATOM  10968  O12 POPE  204      81.757  32.998  47.731  1.00  0.00           O
ATOM  10969  C1  POPE  204      81.088  31.138  49.761  1.00  0.00           C
ATOM  10972  C2  POPE  204      81.307  31.888  51.111  1.00  0.00           C
ATOM  10974  O21 POPE  204      80.667  31.198  52.211  1.00  0.00           O
ATOM  10975  C21 POPE  204      81.248  30.078  52.672  1.00  0.00           C
ATOM  10976  O22 POPE  204      80.768  28.968  52.602  1.00  0.00           O
ATOM  10977  C22 POPE  204      82.488  30.428  53.501  1.00  0.00           C
ATOM  10980  C3  POPE  204      80.787  33.358  51.011  1.00  0.00           C
ATOM  10983  O31 POPE  204      80.747  34.078  52.271  1.00  0.00           O
ATOM  10984  C31 POPE  204      81.908  34.608  52.591  1.00  0.00           C
ATOM  10985  O32 POPE  204      82.937  34.538  51.931  1.00  0.00           O
ATOM  10986  C32 POPE  204      81.838  35.218  53.992  1.00  0.00           C
ATOM  10989  C23 POPE  204      82.308  30.058  54.991  1.00  0.00           C
ATOM  10992  C24 POPE  204      83.547  30.418  55.801  1.00  0.00           C
ATOM  10995  C25 POPE  204      83.658  29.668  57.141  1.00  0.00           C
ATOM  10998  C26 POPE  204      82.937  30.338  58.321  1.00  0.00           C
ATOM  11001  C27 POPE  204      83.518  29.848  59.661  1.00  0.00           C
ATOM  11004  C28 POPE  204      82.948  30.568  60.891  1.00  0.00           C
ATOM  11007  C29 POPE  204      81.768  29.848  61.511  1.00  0.00           C
ATOM  11009 0C21 POPE  204      81.727  29.278  62.742  1.00  0.00           C
ATOM  11011 1C21 POPE  204      82.848  29.218  63.761  1.00  0.00           C
ATOM  11014 2C21 POPE  204      82.507  30.048  65.011  1.00  0.00           C
ATOM  11017 3C21 POPE  204      83.637  30.018  66.051  1.00  0.00           C
ATOM  11020 4C21 POPE  204      83.367  30.958  67.231  1.00  0.00           C
ATOM  11023 5C21 POPE  204      84.598  31.158  68.121  1.00  0.00           C
ATOM  11026 6C21 POPE  204      84.477  32.398  69.021  1.00  0.00           C
ATOM  11029 7C21 POPE  204      85.737  32.658  69.841  1.00  0.00           C
ATOM  11032 8C21 POPE  204      85.658  33.908  70.721  1.00  0.00           C
ATOM  11036  C33 POPE  204      81.818  34.148  55.111  1.00  0.00           C
ATOM  11039  C34 POPE  204      80.398  33.778  55.571  1.00  0.00           C
ATOM  11042  C35 POPE  204      80.268  33.618  57.091  1.00  0.00           C
ATOM  11045  C36 POPE  204      80.477  34.948  57.841  1.00  0.00           C
ATOM  11048  C37 POPE  204      79.848  34.968  59.241  1.00  0.00           C
ATOM  11051  C38 POPE  204      79.827  36.368  59.891  1.00  0.00           C
ATOM  11054  C39 POPE  204      79.077  37.418  59.062  1.00  0.00           C
ATOM  11057 0C31 POPE  204      78.888  38.758  59.771  1.00  0.00           C
ATOM  11060 1C31 POPE  204      78.238  39.808  58.861  1.00  0.00           C
ATOM  11063 2C31 POPE  204      78.198  41.208  59.511  1.00  0.00           C
ATOM  11066 3C31 POPE  204      77.558  42.268  58.601  1.00  0.00           C
ATOM  11069 4C31 POPE  204      78.397  42.598  57.361  1.00  0.00           C
ATOM  11072 5C31 POPE  204      77.778  43.728  56.541  1.00  0.00           C
ATOM  11075 6C31 POPE  204      78.708  44.268  55.441  1.00  0.00           C
ATOM  11079  NH3 POPE  205      70.897  56.528  46.601  1.00  0.00           N
ATOM  11083  C12 POPE  205      72.227  56.008  46.111  1.00  0.00           C
ATOM  11086  C11 POPE  205      72.708  54.748  46.881  1.00  0.00           C
ATOM  11089  P   POPE  205      71.778  54.248  49.281  1.00  0.00           P
ATOM  11090  O13 POPE  205      73.178  54.078  49.731  1.00  0.00           O
ATOM  11091  O14 POPE  205      71.098  55.508  49.651  1.00  0.00           O
ATOM  11092  O11 POPE  205      70.928  52.998  49.731  1.00  0.00           O
ATOM  11093  O12 POPE  205      71.708  54.128  47.711  1.00  0.00           O
ATOM  11094  C1  POPE  205      69.568  53.078  50.172  1.00  0.00           C
ATOM  11097  C2  POPE  205      69.387  52.338  51.531  1.00  0.00           C
ATOM  11099  O21 POPE  205      68.948  53.208  52.602  1.00  0.00           O
ATOM  11100  C21 POPE  205      69.827  54.028  53.131  1.00  0.00           C
ATOM  11101  O22 POPE  205      70.848  54.468  52.621  1.00  0.00           O
ATOM  11102  C22 POPE  205      69.457  54.298  54.581  1.00  0.00           C
ATOM  11105  C3  POPE  205      70.628  51.488  51.951  1.00  0.00           C
ATOM  11108  O31 POPE  205      70.448  50.877  53.251  1.00  0.00           O
ATOM  11109  C31 POPE  205      70.138  49.578  53.251  1.00  0.00           C
ATOM  11110  O32 POPE  205      70.037  48.888  52.261  1.00  0.00           O
ATOM  11111  C32 POPE  205      69.958  49.088  54.691  1.00  0.00           C
ATOM  11114  C23 POPE  205      70.467  53.588  55.521  1.00  0.00           C
ATOM  11117  C24 POPE  205      70.357  54.018  56.981  1.00  0.00           C
ATOM  11120  C25 POPE  205      70.887  55.428  57.251  1.00  0.00           C
ATOM  11123  C26 POPE  205      70.687  55.877  58.711  1.00  0.00           C
ATOM  11126  C27 POPE  205      71.227  57.288  58.961  1.00  0.00           C
ATOM  11129  C28 POPE  205      70.538  58.008  60.141  1.00  0.00           C
ATOM  11132  C29 POPE  205      70.848  57.428  61.492  1.00  0.00           C
ATOM  11134 0C21 POPE  205      70.718  58.088  62.661  1.00  0.00           C
ATOM  11136 1C21 POPE  205      70.177  59.488  62.841  1.00  0.00           C
ATOM  11139 2C21 POPE  205      68.977  59.548  63.811  1.00  0.00           C
ATOM  11142 3C21 POPE  205      69.348  59.328  65.281  1.00  0.00           C
ATOM  11145 4C21 POPE  205      68.098  59.287  66.181  1.00  0.00           C
ATOM  11148 5C21 POPE  205      68.408  59.018  67.661  1.00  0.00           C
ATOM  11151 6C21 POPE  205      68.897  60.258  68.421  1.00  0.00           C
ATOM  11154 7C21 POPE  205      68.977  60.018  69.931  1.00  0.00           C
ATOM  11157 8C21 POPE  205      69.387  61.268  70.712  1.00  0.00           C
ATOM  11161  C33 POPE  205      70.458  47.628  54.891  1.00  0.00           C
ATOM  11164  C34 POPE  205      69.878  46.958  56.141  1.00  0.00           C
ATOM  11167  C35 POPE  205      70.588  47.338  57.441  1.00  0.00           C
ATOM  11170  C36 POPE  205      69.958  46.688  58.671  1.00  0.00           C
ATOM  11173  C37 POPE  205      70.818  46.818  59.941  1.00  0.00           C
ATOM  11176  C38 POPE  205      70.028  46.698  61.241  1.00  0.00           C
ATOM  11179  C39 POPE  205      69.227  47.978  61.531  1.00  0.00           C
ATOM  11182 0C31 POPE  205      68.227  47.857  62.691  1.00  0.00           C
ATOM  11185 1C31 POPE  205      67.217  49.018  62.671  1.00  0.00           C
ATOM  11188 2C31 POPE  205      65.867  48.678  63.311  1.00  0.00           C
ATOM  11191 3C31 POPE  205      65.818  48.848  64.831  1.00  0.00           C
ATOM  11194 4C31 POPE  205      65.827  50.328  65.251  1.00  0.00           C
ATOM  11197 5C31 POPE  205      65.567  50.498  66.751  1.00  0.00           C
ATOM  11200 6C31 POPE  205      65.628  51.958  67.191  1.00  0.00           C
ATOM  11204  NH3 POPE  206       0.158  77.058  48.071  1.00  0.00           N
ATOM  11208  C12 POPE  206       1.238  77.738  48.831  1.00  0.00           C
ATOM  11211  C11 POPE  206       2.548  77.618  48.051  1.00  0.00           C
ATOM  11214  P   POPE  206       3.418  80.088  47.981  1.00  0.00           P
ATOM  11215  O13 POPE  206       4.718  80.378  47.351  1.00  0.00           O
ATOM  11216  O14 POPE  206       2.198  80.287  47.171  1.00  0.00           O
ATOM  11217  O11 POPE  206       3.368  80.948  49.291  1.00  0.00           O
ATOM  11218  O12 POPE  206       3.488  78.588  48.501  1.00  0.00           O
ATOM  11219  C1  POPE  206       2.528  80.558  50.382  1.00  0.00           C
ATOM  11222  C2  POPE  206       2.888  81.318  51.691  1.00  0.00           C
ATOM  11224  O21 POPE  206       2.948  80.328  52.731  1.00  0.00           O
ATOM  11225  C21 POPE  206       3.738  80.528  53.761  1.00  0.00           C
ATOM  11226  O22 POPE  206       4.388  81.537  53.992  1.00  0.00           O
ATOM  11227  C22 POPE  206       3.738  79.248  54.611  1.00  0.00           C
ATOM  11230  C3  POPE  206       1.828  82.418  51.971  1.00  0.00           C
ATOM  11233  O31 POPE  206       2.128  83.188  53.161  1.00  0.00           O
ATOM  11234  C31 POPE  206       3.038  84.148  52.981  1.00  0.00           C
ATOM  11235  O32 POPE  206       3.358  84.618  51.901  1.00  0.00           O
ATOM  11236  C32 POPE  206       3.548  84.608  54.331  1.00  0.00           C
ATOM  11239  C23 POPE  206       3.638  79.478  56.141  1.00  0.00           C
ATOM  11242  C24 POPE  206       4.098  78.228  56.921  1.00  0.00           C
ATOM  11245  C25 POPE  206       3.818  78.298  58.441  1.00  0.00           C
ATOM  11248  C26 POPE  206       4.478  79.488  59.151  1.00  0.00           C
ATOM  11251  C27 POPE  206       4.048  79.618  60.621  1.00  0.00           C
ATOM  11254  C28 POPE  206       4.368  81.008  61.191  1.00  0.00           C
ATOM  11257  C29 POPE  206       3.968  81.198  62.631  1.00  0.00           C
ATOM  11259 0C21 POPE  206       2.778  81.628  63.071  1.00  0.00           C
ATOM  11261 1C21 POPE  206       1.558  81.948  62.231  1.00  0.00           C
ATOM  11264 2C21 POPE  206       0.268  81.927  63.091  1.00  0.00           C
ATOM  11267 3C21 POPE  206      -0.992  82.308  62.291  1.00  0.00           C
ATOM  11270 4C21 POPE  206      -2.117  82.857  63.191  1.00  0.00           C
ATOM  11273 5C21 POPE  206      -2.657  81.857  64.221  1.00  0.00           C
ATOM  11276 6C21 POPE  206      -4.117  81.467  63.971  1.00  0.00           C
ATOM  11279 7C21 POPE  206      -4.677  80.568  65.081  1.00  0.00           C
ATOM  11282 8C21 POPE  206      -6.197  80.388  65.001  1.00  0.00           C
ATOM  11286  C33 POPE  206       4.978  85.208  54.261  1.00  0.00           C
ATOM  11289  C34 POPE  206       5.888  84.697  55.382  1.00  0.00           C
ATOM  11292  C35 POPE  206       5.398  85.037  56.801  1.00  0.00           C
ATOM  11295  C36 POPE  206       6.288  84.338  57.841  1.00  0.00           C
ATOM  11298  C37 POPE  206       5.838  84.557  59.281  1.00  0.00           C
ATOM  11301  C38 POPE  206       6.788  83.918  60.301  1.00  0.00           C
ATOM  11304  C39 POPE  206       6.318  84.148  61.751  1.00  0.00           C
ATOM  11307 0C31 POPE  206       7.317  83.668  62.801  1.00  0.00           C
ATOM  11310 1C31 POPE  206       6.817  83.937  64.231  1.00  0.00           C
ATOM  11313 2C31 POPE  206       7.858  83.607  65.301  1.00  0.00           C
ATOM  11316 3C31 POPE  206       7.388  83.948  66.721  1.00  0.00           C
ATOM  11319 4C31 POPE  206       6.218  83.067  67.211  1.00  0.00           C
ATOM  11322 5C31 POPE  206       5.888  83.287  68.691  1.00  0.00           C
ATOM  11325 6C31 POPE  206       4.658  82.508  69.161  1.00  0.00           C
ATOM  11329  NH3 POPE  207      86.007  31.878  46.851  1.00  0.00           N
ATOM  11333  C12 POPE  207      86.987  30.868  46.341  1.00  0.00           C
ATOM  11336  C11 POPE  207      87.988  31.518  45.371  1.00  0.00           C
ATOM  11339  P   POPE  207      88.328  34.118  45.641  1.00  0.00           P
ATOM  11340  O13 POPE  207      89.087  34.458  44.421  1.00  0.00           O
ATOM  11341  O14 POPE  207      86.847  34.208  45.621  1.00  0.00           O
ATOM  11342  O11 POPE  207      88.897  34.898  46.891  1.00  0.00           O
ATOM  11343  O12 POPE  207      88.687  32.608  45.991  1.00  0.00           O
ATOM  11344  C1  POPE  207      89.288  34.288  48.121  1.00  0.00           C
ATOM  11347  C2  POPE  207      90.818  34.388  48.291  1.00  0.00           C
ATOM  11349  O21 POPE  207      91.278  33.278  49.091  1.00  0.00           O
ATOM  11350  C21 POPE  207      92.577  33.188  49.261  1.00  0.00           C
ATOM  11351  O22 POPE  207      93.448  33.678  48.551  1.00  0.00           O
ATOM  11352  C22 POPE  207      92.848  32.268  50.461  1.00  0.00           C
ATOM  11355  C3  POPE  207      91.217  35.758  48.881  1.00  0.00           C
ATOM  11358  O31 POPE  207      91.007  35.728  50.312  1.00  0.00           O
ATOM  11359  C31 POPE  207      91.178  36.888  50.921  1.00  0.00           C
ATOM  11360  O32 POPE  207      91.538  37.918  50.401  1.00  0.00           O
ATOM  11361  C32 POPE  207      90.927  36.658  52.421  1.00  0.00           C
ATOM  11364  C23 POPE  207      92.518  32.918  51.831  1.00  0.00           C
ATOM  11367  C24 POPE  207      93.418  32.398  52.961  1.00  0.00           C
ATOM  11370  C25 POPE  207      92.658  31.878  54.201  1.00  0.00           C
ATOM  11373  C26 POPE  207      92.187  32.988  55.161  1.00  0.00           C
ATOM  11376  C27 POPE  207      91.617  32.428  56.481  1.00  0.00           C
ATOM  11379  C28 POPE  207      92.607  32.388  57.671  1.00  0.00           C
ATOM  11382  C29 POPE  207      93.797  31.488  57.451  1.00  0.00           C
ATOM  11384 0C21 POPE  207      94.158  30.418  58.181  1.00  0.00           C
ATOM  11386 1C21 POPE  207      93.468  29.848  59.391  1.00  0.00           C
ATOM  11389 2C21 POPE  207      92.668  28.578  59.041  1.00  0.00           C
ATOM  11392 3C21 POPE  207      93.518  27.368  58.611  1.00  0.00           C
ATOM  11395 4C21 POPE  207      92.697  26.308  57.871  1.00  0.00           C
ATOM  11398 5C21 POPE  207      91.497  25.768  58.671  1.00  0.00           C
ATOM  11401 6C21 POPE  207      90.647  24.808  57.841  1.00  0.00           C
ATOM  11404 7C21 POPE  207      89.368  24.328  58.531  1.00  0.00           C
ATOM  11407 8C21 POPE  207      88.458  23.518  57.611  1.00  0.00           C
ATOM  11411  C33 POPE  207      91.827  37.538  53.311  1.00  0.00           C
ATOM  11414  C34 POPE  207      92.618  36.698  54.321  1.00  0.00           C
ATOM  11417  C35 POPE  207      93.468  37.548  55.261  1.00  0.00           C
ATOM  11420  C36 POPE  207      92.647  38.128  56.411  1.00  0.00           C
ATOM  11423  C37 POPE  207      93.538  38.838  57.431  1.00  0.00           C
ATOM  11426  C38 POPE  207      92.738  39.568  58.511  1.00  0.00           C
ATOM  11429  C39 POPE  207      92.957  38.998  59.921  1.00  0.00           C
ATOM  11432 0C31 POPE  207      92.177  39.798  60.971  1.00  0.00           C
ATOM  11435 1C31 POPE  207      92.308  39.188  62.371  1.00  0.00           C
ATOM  11438 2C31 POPE  207      91.617  40.058  63.431  1.00  0.00           C
ATOM  11441 3C31 POPE  207      91.518  39.358  64.791  1.00  0.00           C
ATOM  11444 4C31 POPE  207      91.027  40.318  65.881  1.00  0.00           C
ATOM  11447 5C31 POPE  207      90.408  39.598  67.081  1.00  0.00           C
ATOM  11450 6C31 POPE  207      89.777  40.568  68.081  1.00  0.00           C
ATOM  11454  NH3 POPE  208     117.408 117.497  90.572  1.00  0.00           N
ATOM  11458  C12 POPE  208     118.838 117.378  91.061  1.00  0.00           C
ATOM  11461  C11 POPE  208     119.368 118.668  91.721  1.00  0.00           C
ATOM  11464  P   POPE  208     121.987 118.218  91.651  1.00  0.00           P
ATOM  11465  O13 POPE  208     123.118 118.738  92.451  1.00  0.00           O
ATOM  11466  O14 POPE  208     122.107 116.798  91.241  1.00  0.00           O
ATOM  11467  O11 POPE  208     121.838 119.098  90.371  1.00  0.00           O
ATOM  11468  O12 POPE  208     120.607 118.447  92.401  1.00  0.00           O
ATOM  11469  C1  POPE  208     121.698 118.548  89.072  1.00  0.00           C
ATOM  11472  C2  POPE  208     122.408 119.457  88.041  1.00  0.00           C
ATOM  11474  O21 POPE  208     121.687 119.408  86.791  1.00  0.00           O
ATOM  11475  C21 POPE  208     121.727 118.258  86.161  1.00  0.00           C
ATOM  11476  O22 POPE  208     122.288 117.248  86.531  1.00  0.00           O
ATOM  11477  C22 POPE  208     120.867 118.368  84.901  1.00  0.00           C
ATOM  11480  C3  POPE  208     123.947 119.218  87.921  1.00  0.00           C
ATOM  11483  O31 POPE  208     124.508 120.247  87.111  1.00  0.00           O
ATOM  11484  C31 POPE  208     125.787 120.168  86.811  1.00  0.00           C
ATOM  11485  O32 POPE  208     126.567 119.298  87.191  1.00  0.00           O
ATOM  11486  C32 POPE  208     126.098 121.308  85.831  1.00  0.00           C
ATOM  11489  C23 POPE  208     120.747 117.108  84.042  1.00  0.00           C
ATOM  11492  C24 POPE  208     121.748 117.188  82.882  1.00  0.00           C
ATOM  11495  C25 POPE  208     121.357 118.167  81.761  1.00  0.00           C
ATOM  11498  C26 POPE  208     120.488 117.507  80.681  1.00  0.00           C
ATOM  11501  C27 POPE  208     120.398 118.318  79.381  1.00  0.00           C
ATOM  11504  C28 POPE  208     119.768 117.507  78.221  1.00  0.00           C
ATOM  11507  C29 POPE  208     118.297 117.717  78.021  1.00  0.00           C
ATOM  11509 0C21 POPE  208     117.588 117.238  76.981  1.00  0.00           C
ATOM  11511 1C21 POPE  208     118.158 116.367  75.881  1.00  0.00           C
ATOM  11514 2C21 POPE  208     117.068 115.847  74.931  1.00  0.00           C
ATOM  11517 3C21 POPE  208     117.588 114.798  73.921  1.00  0.00           C
ATOM  11520 4C21 POPE  208     116.477 114.417  72.931  1.00  0.00           C
ATOM  11523 5C21 POPE  208     116.818 113.237  72.001  1.00  0.00           C
ATOM  11526 6C21 POPE  208     117.908 113.528  70.961  1.00  0.00           C
ATOM  11529 7C21 POPE  208     117.937 112.458  69.871  1.00  0.00           C
ATOM  11532 8C21 POPE  208     119.018 112.687  68.812  1.00  0.00           C
ATOM  11536  C33 POPE  208     126.268 120.828  84.371  1.00  0.00           C
ATOM  11539  C34 POPE  208     125.958 121.928  83.352  1.00  0.00           C
ATOM  11542  C35 POPE  208     126.238 121.527  81.891  1.00  0.00           C
ATOM  11545  C36 POPE  208     127.723 121.427  81.531  1.00  0.00           C
ATOM  11548  C37 POPE  208     127.963 121.287  80.021  1.00  0.00           C
ATOM  11551  C38 POPE  208     129.452 121.128  79.701  1.00  0.00           C
ATOM  11554  C39 POPE  208     129.753 120.888  78.221  1.00  0.00           C
ATOM  11557 0C31 POPE  208     131.253 120.707  77.961  1.00  0.00           C
ATOM  11560 1C31 POPE  208     131.602 120.488  76.471  1.00  0.00           C
ATOM  11563 2C31 POPE  208     133.083 120.147  76.281  1.00  0.00           C
ATOM  11566 3C31 POPE  208     133.553 120.078  74.821  1.00  0.00           C
ATOM  11569 4C31 POPE  208     132.842 118.997  73.981  1.00  0.00           C
ATOM  11572 5C31 POPE  208     133.293 119.018  72.521  1.00  0.00           C
ATOM  11575 6C31 POPE  208     132.402 118.167  71.611  1.00  0.00           C
ATOM  11579  NH3 POPE  209      74.568  22.638  88.961  1.00  0.00           N
ATOM  11583  C12 POPE  209      75.497  23.628  89.621  1.00  0.00           C
ATOM  11586  C11 POPE  209      76.887  23.028  89.841  1.00  0.00           C
ATOM  11589  P   POPE  209      77.827  20.688  90.602  1.00  0.00           P
ATOM  11590  O13 POPE  209      79.178  21.218  90.861  1.00  0.00           O
ATOM  11591  O14 POPE  209      77.327  19.558  91.411  1.00  0.00           O
ATOM  11592  O11 POPE  209      77.758  20.298  89.101  1.00  0.00           O
ATOM  11593  O12 POPE  209      76.768  21.838  90.631  1.00  0.00           O
ATOM  11594  C1  POPE  209      76.638  19.538  88.651  1.00  0.00           C
ATOM  11597  C2  POPE  209      76.778  19.398  87.141  1.00  0.00           C
ATOM  11599  O21 POPE  209      77.547  18.218  86.881  1.00  0.00           O
ATOM  11600  C21 POPE  209      76.918  17.268  86.221  1.00  0.00           C
ATOM  11601  O22 POPE  209      75.738  17.308  85.891  1.00  0.00           O
ATOM  11602  C22 POPE  209      77.908  16.178  85.852  1.00  0.00           C
ATOM  11605  C3  POPE  209      77.528  20.618  86.542  1.00  0.00           C
ATOM  11608  O31 POPE  209      77.628  20.518  85.121  1.00  0.00           O
ATOM  11609  C31 POPE  209      76.508  20.828  84.481  1.00  0.00           C
ATOM  11610  O32 POPE  209      75.518  21.308  85.001  1.00  0.00           O
ATOM  11611  C32 POPE  209      76.698  20.518  83.001  1.00  0.00           C
ATOM  11614  C23 POPE  209      77.848  15.888  84.341  1.00  0.00           C
ATOM  11617  C24 POPE  209      78.598  14.608  83.971  1.00  0.00           C
ATOM  11620  C25 POPE  209      78.198  14.038  82.601  1.00  0.00           C
ATOM  11623  C26 POPE  209      76.747  13.518  82.571  1.00  0.00           C
ATOM  11626  C27 POPE  209      76.497  12.528  81.421  1.00  0.00           C
ATOM  11629  C28 POPE  209      75.098  11.868  81.321  1.00  0.00           C
ATOM  11632  C29 POPE  209      74.598  11.258  82.612  1.00  0.00           C
ATOM  11634 0C21 POPE  209      73.318  10.978  82.951  1.00  0.00           C
ATOM  11636 1C21 POPE  209      72.088  11.098  82.081  1.00  0.00           C
ATOM  11639 2C21 POPE  209      71.027  12.178  82.421  1.00  0.00           C
ATOM  11642 3C21 POPE  209      70.448  12.108  83.841  1.00  0.00           C
ATOM  11645 4C21 POPE  209      69.387  13.188  84.142  1.00  0.00           C
ATOM  11648 5C21 POPE  209      68.958  13.138  85.611  1.00  0.00           C
ATOM  11651 6C21 POPE  209      67.758  14.018  85.982  1.00  0.00           C
ATOM  11654 7C21 POPE  209      67.187  13.608  87.351  1.00  0.00           C
ATOM  11657 8C21 POPE  209      66.117  14.558  87.901  1.00  0.00           C
ATOM  11661  C33 POPE  209      76.388  19.048  82.652  1.00  0.00           C
ATOM  11664  C34 POPE  209      77.137  18.578  81.391  1.00  0.00           C
ATOM  11667  C35 POPE  209      76.738  19.378  80.141  1.00  0.00           C
ATOM  11670  C36 POPE  209      77.598  19.058  78.911  1.00  0.00           C
ATOM  11673  C37 POPE  209      77.108  19.868  77.701  1.00  0.00           C
ATOM  11676  C38 POPE  209      77.888  19.608  76.401  1.00  0.00           C
ATOM  11679  C39 POPE  209      77.227  20.248  75.171  1.00  0.00           C
ATOM  11682 0C31 POPE  209      77.187  21.788  75.201  1.00  0.00           C
ATOM  11685 1C31 POPE  209      76.278  22.358  74.101  1.00  0.00           C
ATOM  11688 2C31 POPE  209      76.068  23.878  74.211  1.00  0.00           C
ATOM  11691 3C31 POPE  209      77.248  24.708  73.661  1.00  0.00           C
ATOM  11694 4C31 POPE  209      77.038  26.208  73.871  1.00  0.00           C
ATOM  11697 5C31 POPE  209      78.007  27.098  73.091  1.00  0.00           C
ATOM  11700 6C31 POPE  209      77.888  28.568  73.471  1.00  0.00           C
ATOM  11704  NH3 POPE  210     112.478  96.607  91.091  1.00  0.00           N
ATOM  11708  C12 POPE  210     112.898  96.348  92.512  1.00  0.00           C
ATOM  11711  C11 POPE  210     113.868  97.467  92.921  1.00  0.00           C
ATOM  11714  P   POPE  210     116.088  98.538  92.092  1.00  0.00           P
ATOM  11715  O13 POPE  210     115.457  99.758  92.591  1.00  0.00           O
ATOM  11716  O14 POPE  210     117.378  98.167  92.711  1.00  0.00           O
ATOM  11717  O11 POPE  210     116.327  98.657  90.532  1.00  0.00           O
ATOM  11718  O12 POPE  210     115.077  97.328  92.171  1.00  0.00           O
ATOM  11719  C1  POPE  210     116.687  97.467  89.811  1.00  0.00           C
ATOM  11722  C2  POPE  210     116.318  97.578  88.312  1.00  0.00           C
ATOM  11724  O21 POPE  210     114.878  97.747  88.201  1.00  0.00           O
ATOM  11725  C21 POPE  210     114.508  98.488  87.151  1.00  0.00           C
ATOM  11726  O22 POPE  210     115.268  99.018  86.351  1.00  0.00           O
ATOM  11727  C22 POPE  210     112.998  98.528  87.001  1.00  0.00           C
ATOM  11730  C3  POPE  210     116.768  96.318  87.521  1.00  0.00           C
ATOM  11733  O31 POPE  210     116.077  96.227  86.262  1.00  0.00           O
ATOM  11734  C31 POPE  210     116.777  96.378  85.161  1.00  0.00           C
ATOM  11735  O32 POPE  210     117.988  96.247  85.031  1.00  0.00           O
ATOM  11736  C32 POPE  210     115.828  96.828  84.051  1.00  0.00           C
ATOM  11739  C23 POPE  210     112.607  98.158  85.551  1.00  0.00           C
ATOM  11742  C24 POPE  210     111.158  98.477  85.201  1.00  0.00           C
ATOM  11745  C25 POPE  210     110.758  97.917  83.821  1.00  0.00           C
ATOM  11748  C26 POPE  210     111.348  98.657  82.612  1.00  0.00           C
ATOM  11751  C27 POPE  210     111.027  97.927  81.301  1.00  0.00           C
ATOM  11754  C28 POPE  210     111.678  98.558  80.051  1.00  0.00           C
ATOM  11757  C29 POPE  210     111.698  97.578  78.901  1.00  0.00           C
ATOM  11759 0C21 POPE  210     110.927  97.568  77.791  1.00  0.00           C
ATOM  11761 1C21 POPE  210     109.848  98.548  77.401  1.00  0.00           C
ATOM  11764 2C21 POPE  210     109.878  98.918  75.901  1.00  0.00           C
ATOM  11767 3C21 POPE  210     109.537  97.747  74.961  1.00  0.00           C
ATOM  11770 4C21 POPE  210     109.568  98.118  73.471  1.00  0.00           C
ATOM  11773 5C21 POPE  210     108.247  98.688  72.941  1.00  0.00           C
ATOM  11776 6C21 POPE  210     108.328  99.037  71.441  1.00  0.00           C
ATOM  11779 7C21 POPE  210     107.018  99.618  70.891  1.00  0.00           C
ATOM  11782 8C21 POPE  210     107.068  99.888  69.381  1.00  0.00           C
ATOM  11786  C33 POPE  210     115.807  95.888  82.841  1.00  0.00           C
ATOM  11789  C34 POPE  210     114.528  96.128  82.021  1.00  0.00           C
ATOM  11792  C35 POPE  210     114.458  95.287  80.751  1.00  0.00           C
ATOM  11795  C36 POPE  210     115.158  95.947  79.561  1.00  0.00           C
ATOM  11798  C37 POPE  210     114.937  95.168  78.251  1.00  0.00           C
ATOM  11801  C38 POPE  210     115.317  96.008  77.031  1.00  0.00           C
ATOM  11804  C39 POPE  210     115.088  95.287  75.701  1.00  0.00           C
ATOM  11807 0C31 POPE  210     113.768  95.667  75.001  1.00  0.00           C
ATOM  11810 1C31 POPE  210     113.637  94.977  73.641  1.00  0.00           C
ATOM  11813 2C31 POPE  210     112.988  95.837  72.551  1.00  0.00           C
ATOM  11816 3C31 POPE  210     113.138  95.198  71.172  1.00  0.00           C
ATOM  11819 4C31 POPE  210     112.937  96.168  70.001  1.00  0.00           C
ATOM  11822 5C31 POPE  210     113.328  95.548  68.651  1.00  0.00           C
ATOM  11825 6C31 POPE  210     113.318  96.558  67.492  1.00  0.00           C
ATOM  11829  NH3 POPE  211      31.768 107.938  50.411  1.00  0.00           N
ATOM  11833  C12 POPE  211      31.428 109.317  49.931  1.00  0.00           C
ATOM  11836  C11 POPE  211      30.008 109.688  50.411  1.00  0.00           C
ATOM  11839  P   POPE  211      28.538 109.898  52.532  1.00  0.00           P
ATOM  11840  O13 POPE  211      28.728 111.357  52.631  1.00  0.00           O
ATOM  11841  O14 POPE  211      27.297 109.408  51.871  1.00  0.00           O
ATOM  11842  O11 POPE  211      28.668 109.277  53.971  1.00  0.00           O
ATOM  11843  O12 POPE  211      29.817 109.317  51.791  1.00  0.00           O
ATOM  11844  C1  POPE  211      28.608 110.068  55.172  1.00  0.00           C
ATOM  11847  C2  POPE  211      27.437 109.667  56.151  1.00  0.00           C
ATOM  11849  O21 POPE  211      27.928 108.997  57.341  1.00  0.00           O
ATOM  11850  C21 POPE  211      28.468 109.848  58.191  1.00  0.00           C
ATOM  11851  O22 POPE  211      28.737 111.017  57.971  1.00  0.00           O
ATOM  11852  C22 POPE  211      28.588 109.188  59.561  1.00  0.00           C
ATOM  11855  C3  POPE  211      26.328 108.808  55.491  1.00  0.00           C
ATOM  11858  O31 POPE  211      25.717 107.917  56.431  1.00  0.00           O
ATOM  11859  C31 POPE  211      24.858 108.428  57.281  1.00  0.00           C
ATOM  11860  O32 POPE  211      24.307 109.518  57.191  1.00  0.00           O
ATOM  11861  C32 POPE  211      24.618 107.398  58.401  1.00  0.00           C
ATOM  11864  C23 POPE  211      29.137 110.198  60.581  1.00  0.00           C
ATOM  11867  C24 POPE  211      29.188 109.667  62.011  1.00  0.00           C
ATOM  11870  C25 POPE  211      29.858 110.678  62.941  1.00  0.00           C
ATOM  11873  C26 POPE  211      29.567 110.417  64.411  1.00  0.00           C
ATOM  11876  C27 POPE  211      30.268 111.427  65.331  1.00  0.00           C
ATOM  11879  C28 POPE  211      29.637 111.548  66.731  1.00  0.00           C
ATOM  11882  C29 POPE  211      29.418 110.198  67.382  1.00  0.00           C
ATOM  11884 0C21 POPE  211      28.348 109.867  68.121  1.00  0.00           C
ATOM  11886 1C21 POPE  211      27.258 110.828  68.521  1.00  0.00           C
ATOM  11889 2C21 POPE  211      26.347 110.277  69.651  1.00  0.00           C
ATOM  11892 3C21 POPE  211      25.127 109.527  69.111  1.00  0.00           C
ATOM  11895 4C21 POPE  211      24.338 108.757  70.191  1.00  0.00           C
ATOM  11898 5C21 POPE  211      24.078 109.538  71.492  1.00  0.00           C
ATOM  11901 6C21 POPE  211      23.248 108.717  72.501  1.00  0.00           C
ATOM  11904 7C21 POPE  211      23.147 109.358  73.891  1.00  0.00           C
ATOM  11907 8C21 POPE  211      24.448 109.307  74.711  1.00  0.00           C
ATOM  11911  C33 POPE  211      24.448 107.948  59.841  1.00  0.00           C
ATOM  11914  C34 POPE  211      25.067 106.978  60.861  1.00  0.00           C
ATOM  11917  C35 POPE  211      25.227 107.528  62.291  1.00  0.00           C
ATOM  11920  C36 POPE  211      24.128 107.108  63.281  1.00  0.00           C
ATOM  11923  C37 POPE  211      24.678 106.408  64.541  1.00  0.00           C
ATOM  11926  C38 POPE  211      23.647 106.318  65.681  1.00  0.00           C
ATOM  11929  C39 POPE  211      24.128 105.578  66.941  1.00  0.00           C
ATOM  11932 0C31 POPE  211      22.987 105.468  67.971  1.00  0.00           C
ATOM  11935 1C31 POPE  211      23.448 105.078  69.381  1.00  0.00           C
ATOM  11938 2C31 POPE  211      22.508 105.597  70.481  1.00  0.00           C
ATOM  11941 3C31 POPE  211      21.258 104.738  70.721  1.00  0.00           C
ATOM  11944 4C31 POPE  211      20.218 105.468  71.591  1.00  0.00           C
ATOM  11947 5C31 POPE  211      18.988 104.608  71.891  1.00  0.00           C
ATOM  11950 6C31 POPE  211      17.887 105.338  72.671  1.00  0.00           C
ATOM  11954  NH3 POPE  212     100.577  93.097  91.551  1.00  0.00           N
ATOM  11958  C12 POPE  212     101.287  92.097  92.431  1.00  0.00           C
ATOM  11961  C11 POPE  212     100.457  90.847  92.812  1.00  0.00           C
ATOM  11964  P   POPE  212     101.088  88.277  93.271  1.00  0.00           P
ATOM  11965  O13 POPE  212     102.358  87.537  93.191  1.00  0.00           O
ATOM  11966  O14 POPE  212     100.197  87.887  94.391  1.00  0.00           O
ATOM  11967  O11 POPE  212     100.297  87.978  91.941  1.00  0.00           O
ATOM  11968  O12 POPE  212     101.368  89.837  93.242  1.00  0.00           O
ATOM  11969  C1  POPE  212     100.818  88.307  90.662  1.00  0.00           C
ATOM  11972  C2  POPE  212     100.758  87.068  89.721  1.00  0.00           C
ATOM  11974  O21 POPE  212     100.597  87.448  88.352  1.00  0.00           O
ATOM  11975  C21 POPE  212     101.467  88.307  87.851  1.00  0.00           C
ATOM  11976  O22 POPE  212     102.437  88.778  88.411  1.00  0.00           O
ATOM  11977  C22 POPE  212     101.038  88.607  86.421  1.00  0.00           C
ATOM  11980  C3  POPE  212      99.547  86.168  90.051  1.00  0.00           C
ATOM  11983  O31 POPE  212      99.487  84.997  89.191  1.00  0.00           O
ATOM  11984  C31 POPE  212      98.577  85.037  88.221  1.00  0.00           C
ATOM  11985  O32 POPE  212      97.797  85.958  88.022  1.00  0.00           O
ATOM  11986  C32 POPE  212      98.608  83.717  87.431  1.00  0.00           C
ATOM  11989  C23 POPE  212     102.218  88.408  85.432  1.00  0.00           C
ATOM  11992  C24 POPE  212     101.808  88.628  83.971  1.00  0.00           C
ATOM  11995  C25 POPE  212     102.837  88.158  82.941  1.00  0.00           C
ATOM  11998  C26 POPE  212     102.277  88.248  81.511  1.00  0.00           C
ATOM  12001  C27 POPE  212     103.158  87.568  80.462  1.00  0.00           C
ATOM  12004  C28 POPE  212     102.498  87.477  79.071  1.00  0.00           C
ATOM  12007  C29 POPE  212     102.218  88.838  78.492  1.00  0.00           C
ATOM  12009 0C21 POPE  212     101.217  89.118  77.632  1.00  0.00           C
ATOM  12011 1C21 POPE  212     100.247  88.118  77.061  1.00  0.00           C
ATOM  12014 2C21 POPE  212      99.487  88.668  75.852  1.00  0.00           C
ATOM  12017 3C21 POPE  212     100.378  88.958  74.631  1.00  0.00           C
ATOM  12020 4C21 POPE  212      99.617  89.548  73.431  1.00  0.00           C
ATOM  12023 5C21 POPE  212      98.838  90.837  73.731  1.00  0.00           C
ATOM  12026 6C21 POPE  212      99.708  91.978  74.291  1.00  0.00           C
ATOM  12029 7C21 POPE  212      98.897  93.258  74.551  1.00  0.00           C
ATOM  12032 8C21 POPE  212      99.757  94.428  75.041  1.00  0.00           C
ATOM  12036  C33 POPE  212      97.238  83.428  86.761  1.00  0.00           C
ATOM  12039  C34 POPE  212      97.268  82.357  85.651  1.00  0.00           C
ATOM  12042  C35 POPE  212      97.738  82.857  84.282  1.00  0.00           C
ATOM  12045  C36 POPE  212      97.008  82.217  83.081  1.00  0.00           C
ATOM  12048  C37 POPE  212      97.887  82.217  81.822  1.00  0.00           C
ATOM  12051  C38 POPE  212      97.148  82.028  80.481  1.00  0.00           C
ATOM  12054  C39 POPE  212      96.628  80.618  80.211  1.00  0.00           C
ATOM  12057 0C31 POPE  212      96.228  80.408  78.742  1.00  0.00           C
ATOM  12060 1C31 POPE  212      95.607  79.027  78.492  1.00  0.00           C
ATOM  12063 2C31 POPE  212      95.348  78.678  77.011  1.00  0.00           C
ATOM  12066 3C31 POPE  212      94.288  79.558  76.331  1.00  0.00           C
ATOM  12069 4C31 POPE  212      93.728  78.898  75.062  1.00  0.00           C
ATOM  12072 5C31 POPE  212      92.618  79.708  74.391  1.00  0.00           C
ATOM  12075 6C31 POPE  212      91.997  78.998  73.191  1.00  0.00           C
ATOM  12079  NH3 POPE  213     116.757  66.238  48.801  1.00  0.00           N
ATOM  12083  C12 POPE  213     115.488  67.048  48.922  1.00  0.00           C
ATOM  12086  C11 POPE  213     114.277  66.168  49.251  1.00  0.00           C
ATOM  12089  P   POPE  213     113.458  64.688  47.241  1.00  0.00           P
ATOM  12090  O13 POPE  213     113.237  65.958  46.531  1.00  0.00           O
ATOM  12091  O14 POPE  213     114.158  63.598  46.542  1.00  0.00           O
ATOM  12092  O11 POPE  213     112.117  64.068  47.821  1.00  0.00           O
ATOM  12093  O12 POPE  213     114.318  64.948  48.511  1.00  0.00           O
ATOM  12094  C1  POPE  213     111.067  64.858  48.401  1.00  0.00           C
ATOM  12097  C2  POPE  213     111.128  64.838  49.951  1.00  0.00           C
ATOM  12099  O21 POPE  213     110.177  63.878  50.461  1.00  0.00           O
ATOM  12100  C21 POPE  213     110.477  63.298  51.621  1.00  0.00           C
ATOM  12101  O22 POPE  213     111.587  63.298  52.131  1.00  0.00           O
ATOM  12102  C22 POPE  213     109.257  62.528  52.111  1.00  0.00           C
ATOM  12105  C3  POPE  213     110.828  66.228  50.561  1.00  0.00           C
ATOM  12108  O31 POPE  213     111.047  66.168  51.991  1.00  0.00           O
ATOM  12109  C31 POPE  213     112.018  66.898  52.491  1.00  0.00           C
ATOM  12110  O32 POPE  213     112.568  67.838  51.941  1.00  0.00           O
ATOM  12111  C32 POPE  213     112.367  66.308  53.861  1.00  0.00           C
ATOM  12114  C23 POPE  213     109.568  61.408  53.131  1.00  0.00           C
ATOM  12117  C24 POPE  213     109.108  61.758  54.551  1.00  0.00           C
ATOM  12120  C25 POPE  213     109.318  60.598  55.531  1.00  0.00           C
ATOM  12123  C26 POPE  213     108.757  60.877  56.931  1.00  0.00           C
ATOM  12126  C27 POPE  213     108.848  59.638  57.831  1.00  0.00           C
ATOM  12129  C28 POPE  213     108.167  59.808  59.201  1.00  0.00           C
ATOM  12132  C29 POPE  213     109.008  60.488  60.251  1.00  0.00           C
ATOM  12134 0C21 POPE  213     108.768  60.398  61.571  1.00  0.00           C
ATOM  12136 1C21 POPE  213     107.598  59.658  62.161  1.00  0.00           C
ATOM  12139 2C21 POPE  213     107.227  60.068  63.601  1.00  0.00           C
ATOM  12142 3C21 POPE  213     108.237  59.608  64.661  1.00  0.00           C
ATOM  12145 4C21 POPE  213     107.668  59.608  66.091  1.00  0.00           C
ATOM  12148 5C21 POPE  213     107.158  60.978  66.551  1.00  0.00           C
ATOM  12151 6C21 POPE  213     106.558  60.958  67.961  1.00  0.00           C
ATOM  12154 7C21 POPE  213     105.828  62.268  68.291  1.00  0.00           C
ATOM  12157 8C21 POPE  213     105.187  62.308  69.681  1.00  0.00           C
ATOM  12161  C33 POPE  213     113.778  66.698  54.341  1.00  0.00           C
ATOM  12164  C34 POPE  213     114.908  66.108  53.491  1.00  0.00           C
ATOM  12167  C35 POPE  213     115.028  64.567  53.511  1.00  0.00           C
ATOM  12170  C36 POPE  213     115.288  63.998  54.911  1.00  0.00           C
ATOM  12173  C37 POPE  213     115.898  62.598  54.901  1.00  0.00           C
ATOM  12176  C38 POPE  213     115.898  61.948  56.291  1.00  0.00           C
ATOM  12179  C39 POPE  213     116.888  60.778  56.431  1.00  0.00           C
ATOM  12182 0C31 POPE  213     118.128  61.158  57.251  1.00  0.00           C
ATOM  12185 1C31 POPE  213     119.217  60.078  57.211  1.00  0.00           C
ATOM  12188 2C31 POPE  213     120.247  60.217  58.341  1.00  0.00           C
ATOM  12191 3C31 POPE  213     119.967  59.287  59.531  1.00  0.00           C
ATOM  12194 4C31 POPE  213     121.117  59.228  60.541  1.00  0.00           C
ATOM  12197 5C31 POPE  213     120.857  58.218  61.671  1.00  0.00           C
ATOM  12200 6C31 POPE  213     122.078  57.948  62.551  1.00  0.00           C
ATOM  12204  NH3 POPE  214     100.077  72.268  90.331  1.00  0.00           N
ATOM  12208  C12 POPE  214     101.427  71.658  90.051  1.00  0.00           C
ATOM  12211  C11 POPE  214     102.528  72.717  89.851  1.00  0.00           C
ATOM  12214  P   POPE  214     103.577  74.078  91.841  1.00  0.00           P
ATOM  12215  O13 POPE  214     102.948  74.668  93.041  1.00  0.00           O
ATOM  12216  O14 POPE  214     104.428  72.888  92.031  1.00  0.00           O
ATOM  12217  O11 POPE  214     104.357  75.168  91.001  1.00  0.00           O
ATOM  12218  O12 POPE  214     102.417  73.758  90.831  1.00  0.00           O
ATOM  12219  C1  POPE  214     105.367  74.717  90.071  1.00  0.00           C
ATOM  12222  C2  POPE  214     105.327  75.537  88.762  1.00  0.00           C
ATOM  12224  O21 POPE  214     106.318  75.008  87.841  1.00  0.00           O
ATOM  12225  C21 POPE  214     105.857  74.308  86.822  1.00  0.00           C
ATOM  12226  O22 POPE  214     104.718  73.928  86.671  1.00  0.00           O
ATOM  12227  C22 POPE  214     107.018  73.988  85.861  1.00  0.00           C
ATOM  12230  C3  POPE  214     105.647  77.028  89.042  1.00  0.00           C
ATOM  12233  O31 POPE  214     106.077  77.748  87.861  1.00  0.00           O
ATOM  12234  C31 POPE  214     105.128  77.938  86.962  1.00  0.00           C
ATOM  12235  O32 POPE  214     103.937  77.738  87.132  1.00  0.00           O
ATOM  12236  C32 POPE  214     105.758  78.478  85.691  1.00  0.00           C
ATOM  12239  C23 POPE  214     106.628  74.008  84.371  1.00  0.00           C
ATOM  12242  C24 POPE  214     107.808  73.738  83.421  1.00  0.00           C
ATOM  12245  C25 POPE  214     107.408  74.027  81.971  1.00  0.00           C
ATOM  12248  C26 POPE  214     108.538  74.027  80.941  1.00  0.00           C
ATOM  12251  C27 POPE  214     108.128  74.758  79.651  1.00  0.00           C
ATOM  12254  C28 POPE  214     109.108  74.567  78.481  1.00  0.00           C
ATOM  12257  C29 POPE  214     108.558  75.188  77.221  1.00  0.00           C
ATOM  12259 0C21 POPE  214     109.248  75.768  76.221  1.00  0.00           C
ATOM  12261 1C21 POPE  214     110.747  75.898  76.111  1.00  0.00           C
ATOM  12264 2C21 POPE  214     111.238  77.357  76.211  1.00  0.00           C
ATOM  12267 3C21 POPE  214     110.797  78.278  75.051  1.00  0.00           C
ATOM  12270 4C21 POPE  214     111.327  79.698  75.251  1.00  0.00           C
ATOM  12273 5C21 POPE  214     111.217  80.658  74.051  1.00  0.00           C
ATOM  12276 6C21 POPE  214     111.958  80.188  72.791  1.00  0.00           C
ATOM  12279 7C21 POPE  214     112.227  81.308  71.781  1.00  0.00           C
ATOM  12282 8C21 POPE  214     112.837  80.817  70.461  1.00  0.00           C
ATOM  12286  C33 POPE  214     105.268  77.758  84.412  1.00  0.00           C
ATOM  12289  C34 POPE  214     104.808  78.747  83.331  1.00  0.00           C
ATOM  12292  C35 POPE  214     105.037  78.228  81.912  1.00  0.00           C
[truncated: 1,713,285 more chars]
