# Supplementary material for: Characterizing Membrane Association and Periplasmic Transfer of Bacterial Lipoproteins through Molecular Dynamics Simulations
Source: Structure. 2020 Apr 7;28(4):475–487.e3. doi: 10.1016/j.str.2020.01.012 (PMC7139219; doi:10.1016/j.str.2020.01.012)
Supplement: Data S1. Final Coordinates from Simulations (Y–Z), Related to Figure 3 [file mmc3.zip › Y-Z/YBJP-4-atomistic.pdb]

TITLE     Protein
REMARK    THIS IS A SIMULATION BOX
CRYST1  128.922  128.922  168.020  90.00  90.00  90.00 P 1           1
MODEL        1
ATOM      1  N   CYSTA   1      60.751  72.736  87.685  1.00  0.00           N
ATOM      3  CA  CYSTA   1      60.081  73.686  88.565  1.00  0.00           C
ATOM      5  C   CYSTA   1      58.561  73.786  88.525  1.00  0.00           C
ATOM      6  O   CYSTA   1      58.011  74.626  87.815  1.00  0.00           O
ATOM      7  CB  CYSTA   1      60.641  75.126  88.385  1.00  0.00           C
ATOM     10  SG  CYSTA   1      62.431  75.306  88.695  1.00  0.00           S
ATOM     11  C1  CYSTA   1      62.171  77.026  89.235  1.00  0.00           C
ATOM     14  CA1 CYSTA   1      60.521  72.296  86.435  1.00  0.00           C
ATOM     15  OA1 CYSTA   1      61.361  71.596  85.905  1.00  0.00           O
ATOM     16  CA2 CYSTA   1      59.291  72.566  85.635  1.00  0.00           C
ATOM     19  C11 CYSTA   1      63.411  77.916  89.525  1.00  0.00           C
ATOM     21  O11 CYSTA   1      63.551  79.016  88.625  1.00  0.00           O
ATOM     22  CX1 CYSTA   1      63.581  78.856  87.315  1.00  0.00           C
ATOM     23  OX1 CYSTA   1      63.311  77.856  86.675  1.00  0.00           O
ATOM     24  CX2 CYSTA   1      64.031  80.186  86.715  1.00  0.00           C
ATOM     27  C12 CYSTA   1      64.771  77.216  89.835  1.00  0.00           C
ATOM     30  O12 CYSTA   1      65.601  77.156  88.655  1.00  0.00           O
ATOM     31  CD1 CYSTA   1      66.131  75.986  88.355  1.00  0.00           C
ATOM     32  OD1 CYSTA   1      66.041  74.966  89.005  1.00  0.00           O
ATOM     33  CD2 CYSTA   1      66.811  76.126  87.005  1.00  0.00           C
ATOM     36  CA3 CYSTA   1      59.441  73.906  84.895  1.00  0.00           C
ATOM     39  CA4 CYSTA   1      58.331  74.106  83.875  1.00  0.00           C
ATOM     42  CA5 CYSTA   1      58.291  75.536  83.355  1.00  0.00           C
ATOM     45  CA6 CYSTA   1      57.111  75.716  82.415  1.00  0.00           C
ATOM     48  CA7 CYSTA   1      57.421  75.396  80.945  1.00  0.00           C
ATOM     51  CA8 CYSTA   1      57.121  76.586  80.025  1.00  0.00           C
ATOM     54  CA9 CYSTA   1      57.311  76.246  78.545  1.00  0.00           C
ATOM     57 0CA1 CYSTA   1      56.151  75.406  77.965  1.00  0.00           C
ATOM     60 1CA1 CYSTA   1      55.441  76.136  76.825  1.00  0.00           C
ATOM     63 2CA1 CYSTA   1      54.271  75.346  76.235  1.00  0.00           C
ATOM     66 3CA1 CYSTA   1      53.671  76.046  75.005  1.00  0.00           C
ATOM     69 4CA1 CYSTA   1      52.421  75.336  74.495  1.00  0.00           C
ATOM     72 5CA1 CYSTA   1      51.861  75.916  73.195  1.00  0.00           C
ATOM     75 6CA1 CYSTA   1      50.641  75.136  72.705  1.00  0.00           C
ATOM     79  CD3 CYSTA   1      65.871  75.646  85.875  1.00  0.00           C
ATOM     82  CD4 CYSTA   1      66.071  74.176  85.525  1.00  0.00           C
ATOM     85  CD5 CYSTA   1      64.841  73.556  84.865  1.00  0.00           C
ATOM     88  CD6 CYSTA   1      64.401  74.246  83.575  1.00  0.00           C
ATOM     91  CD7 CYSTA   1      63.151  73.576  82.985  1.00  0.00           C
ATOM     94  CD8 CYSTA   1      62.581  74.306  81.765  1.00  0.00           C
ATOM     97  CD9 CYSTA   1      61.211  73.776  81.315  1.00  0.00           C
ATOM    100 0CD1 CYSTA   1      61.121  72.246  81.345  1.00  0.00           C
ATOM    103 1CD1 CYSTA   1      59.871  71.686  80.655  1.00  0.00           C
ATOM    106 2CD1 CYSTA   1      59.861  70.156  80.745  1.00  0.00           C
ATOM    109 3CD1 CYSTA   1      58.731  69.466  79.975  1.00  0.00           C
ATOM    112 4CD1 CYSTA   1      58.981  69.416  78.465  1.00  0.00           C
ATOM    115 5CD1 CYSTA   1      57.851  68.706  77.725  1.00  0.00           C
ATOM    118 6CD1 CYSTA   1      57.991  68.706  76.205  1.00  0.00           C
ATOM    122  CX3 CYSTA   1      64.411  80.126  85.215  1.00  0.00           C
ATOM    125  CX4 CYSTA   1      65.161  81.406  84.815  1.00  0.00           C
ATOM    128  CX5 CYSTA   1      64.921  81.846  83.365  1.00  0.00           C
ATOM    131  CX6 CYSTA   1      65.661  81.006  82.305  1.00  0.00           C
ATOM    134  CX7 CYSTA   1      65.351  81.536  80.895  1.00  0.00           C
ATOM    137  CX8 CYSTA   1      66.041  80.756  79.755  1.00  0.00           C
ATOM    140  CX9 CYSTA   1      67.521  81.026  79.665  1.00  0.00           C
ATOM    142 0CX1 CYSTA   1      68.131  81.786  78.735  1.00  0.00           C
ATOM    144 1CX1 CYSTA   1      67.421  82.536  77.635  1.00  0.00           C
ATOM    147 2CX1 CYSTA   1      68.351  83.236  76.615  1.00  0.00           C
ATOM    150 3CX1 CYSTA   1      68.981  82.306  75.565  1.00  0.00           C
ATOM    153 4CX1 CYSTA   1      70.411  81.856  75.895  1.00  0.00           C
ATOM    156 5CX1 CYSTA   1      71.031  81.046  74.745  1.00  0.00           C
ATOM    159 6CX1 CYSTA   1      72.521  80.716  74.955  1.00  0.00           C
ATOM    162 7CX1 CYSTA   1      73.071  79.776  73.875  1.00  0.00           C
ATOM    165 8CX1 CYSTA   1      74.581  79.526  73.985  1.00  0.00           C
ATOM    169  N   THR A   2      57.761  72.926  89.215  1.00  0.00           N
ATOM    171  CA  THR A   2      57.441  72.916  90.665  1.00  0.00           C
ATOM    173  CB  THR A   2      58.411  72.136  91.565  1.00  0.00           C
ATOM    175  OG1 THR A   2      57.721  71.416  92.585  1.00  0.00           O
ATOM    177  CG2 THR A   2      59.471  73.016  92.265  1.00  0.00           C
ATOM    181  C   THR A   2      56.931  74.246  91.235  1.00  0.00           C
ATOM    182  O   THR A   2      56.761  74.456  92.425  1.00  0.00           O
ATOM    183  N   THR A   3      56.581  75.156  90.315  1.00  0.00           N
ATOM    185  CA  THR A   3      56.021  76.486  90.565  1.00  0.00           C
ATOM    187  CB  THR A   3      54.721  76.576  91.385  1.00  0.00           C
ATOM    189  OG1 THR A   3      53.601  76.646  90.525  1.00  0.00           O
ATOM    191  CG2 THR A   3      54.621  77.846  92.265  1.00  0.00           C
ATOM    195  C   THR A   3      57.031  77.596  90.795  1.00  0.00           C
ATOM    196  O   THR A   3      57.651  77.756  91.835  1.00  0.00           O
ATOM    197  N   VAL A   4      57.141  78.476  89.765  1.00  0.00           N
ATOM    199  CA  VAL A   4      57.761  79.776  89.925  1.00  0.00           C
ATOM    201  CB  VAL A   4      58.391  80.336  88.655  1.00  0.00           C
ATOM    203  CG1 VAL A   4      59.201  81.606  88.995  1.00  0.00           C
ATOM    207  CG2 VAL A   4      59.331  79.276  88.055  1.00  0.00           C
ATOM    211  C   VAL A   4      56.691  80.736  90.395  1.00  0.00           C
ATOM    212  O   VAL A   4      55.781  81.106  89.655  1.00  0.00           O
ATOM    213  N   THR A   5      56.791  81.206  91.645  1.00  0.00           N
ATOM    215  CA  THR A   5      56.111  82.416  92.085  1.00  0.00           C
ATOM    217  CB  THR A   5      55.961  82.496  93.595  1.00  0.00           C
ATOM    219  OG1 THR A   5      54.911  81.626  93.995  1.00  0.00           O
ATOM    221  CG2 THR A   5      55.581  83.886  94.125  1.00  0.00           C
ATOM    225  C   THR A   5      56.871  83.636  91.585  1.00  0.00           C
ATOM    226  O   THR A   5      58.031  83.746  91.995  1.00  0.00           O
ATOM    227  N   PRO A   6      56.371  84.566  90.755  1.00  0.00           N
ATOM    228  CD  PRO A   6      55.111  84.366  90.015  1.00  0.00           C
ATOM    231  CA  PRO A   6      57.231  85.506  90.025  1.00  0.00           C
ATOM    233  CB  PRO A   6      56.281  86.146  89.005  1.00  0.00           C
ATOM    236  CG  PRO A   6      55.341  84.996  88.645  1.00  0.00           C
ATOM    239  C   PRO A   6      57.891  86.596  90.845  1.00  0.00           C
ATOM    240  O   PRO A   6      58.621  87.396  90.275  1.00  0.00           O
ATOM    241  N   ALA A   7      57.691  86.646  92.175  1.00  0.00           N
ATOM    243  CA  ALA A   7      58.381  87.576  93.045  1.00  0.00           C
ATOM    245  CB  ALA A   7      57.401  88.066  94.125  1.00  0.00           C
ATOM    249  C   ALA A   7      59.571  86.926  93.745  1.00  0.00           C
ATOM    250  O   ALA A   7      60.331  87.576  94.455  1.00  0.00           O
ATOM    251  N   TYR A   8      59.761  85.596  93.565  1.00  0.00           N
ATOM    253  CA  TYR A   8      60.571  84.776  94.465  1.00  0.00           C
ATOM    255  CB  TYR A   8      62.041  84.826  93.985  1.00  0.00           C
ATOM    258  CG  TYR A   8      62.281  83.926  92.795  1.00  0.00           C
ATOM    259  CD1 TYR A   8      62.161  84.406  91.485  1.00  0.00           C
ATOM    261  CE1 TYR A   8      62.631  83.646  90.395  1.00  0.00           C
ATOM    263  CZ  TYR A   8      63.251  82.406  90.625  1.00  0.00           C
ATOM    264  OH  TYR A   8      63.871  81.736  89.555  1.00  0.00           O
ATOM    266  CD2 TYR A   8      62.811  82.626  92.995  1.00  0.00           C
ATOM    268  CE2 TYR A   8      63.311  81.886  91.915  1.00  0.00           C
ATOM    270  C   TYR A   8      60.181  84.986  95.965  1.00  0.00           C
ATOM    271  O   TYR A   8      58.991  85.156  96.225  1.00  0.00           O
ATOM    272  N   LYS A   9      60.991  84.996  97.035  1.00  0.00           N
ATOM    274  CA  LYS A   9      62.341  84.566  97.265  1.00  0.00           C
ATOM    276  CB  LYS A   9      62.751  84.796  98.745  1.00  0.00           C
ATOM    279  CG  LYS A   9      62.431  86.176  99.365  1.00  0.00           C
ATOM    282  CD  LYS A   9      63.421  86.496 100.515  1.00  0.00           C
ATOM    285  CE  LYS A   9      62.841  86.476 101.945  1.00  0.00           C
ATOM    288  NZ  LYS A   9      63.901  86.116 102.915  1.00  0.00           N
ATOM    292  C   LYS A   9      62.601  83.106  96.955  1.00  0.00           C
ATOM    293  O   LYS A   9      61.821  82.216  97.285  1.00  0.00           O
ATOM    294  N   ASP A  10      63.771  82.846  96.385  1.00  0.00           N
ATOM    296  CA  ASP A  10      64.561  81.676  96.645  1.00  0.00           C
ATOM    298  CB  ASP A  10      65.811  81.616  95.705  1.00  0.00           C
ATOM    301  CG  ASP A  10      66.631  82.906  95.575  1.00  0.00           C
ATOM    302  OD1 ASP A  10      67.721  82.896  94.955  1.00  0.00           O
ATOM    303  OD2 ASP A  10      66.141  83.986  96.025  1.00  0.00           O
ATOM    304  C   ASP A  10      64.891  81.646  98.145  1.00  0.00           C
ATOM    305  O   ASP A  10      65.171  82.656  98.795  1.00  0.00           O
ATOM    306  N   ASN A  11      64.761  80.506  98.815  1.00  0.00           N
ATOM    308  CA  ASN A  11      64.801  79.156  98.295  1.00  0.00           C
ATOM    310  CB  ASN A  11      66.171  78.556  98.725  1.00  0.00           C
ATOM    313  CG  ASN A  11      66.581  78.586 100.215  1.00  0.00           C
ATOM    314  OD1 ASN A  11      67.751  78.306 100.515  1.00  0.00           O
ATOM    315  ND2 ASN A  11      65.711  78.976 101.165  1.00  0.00           N
ATOM    318  C   ASN A  11      63.611  78.386  98.845  1.00  0.00           C
ATOM    319  O   ASN A  11      63.061  78.736  99.875  1.00  0.00           O
ATOM    320  N   GLY A  12      63.121  77.316  98.225  1.00  0.00           N
ATOM    322  CA  GLY A  12      63.361  76.846  96.875  1.00  0.00           C
ATOM    325  C   GLY A  12      62.161  76.016  96.475  1.00  0.00           C
ATOM    326  O   GLY A  12      61.921  74.986  97.085  1.00  0.00           O
ATOM    327  N   THR A  13      61.341  76.396  95.465  1.00  0.00           N
ATOM    329  CA  THR A  13      61.191  77.716  94.825  1.00  0.00           C
ATOM    331  CB  THR A  13      60.441  77.656  93.485  1.00  0.00           C
ATOM    333  OG1 THR A  13      60.881  76.546  92.715  1.00  0.00           O
ATOM    335  CG2 THR A  13      60.741  78.886  92.595  1.00  0.00           C
ATOM    339  C   THR A  13      60.531  78.686  95.815  1.00  0.00           C
ATOM    340  O   THR A  13      60.871  78.696  96.995  1.00  0.00           O
ATOM    341  N   ARG A  14      59.561  79.536  95.435  1.00  0.00           N
ATOM    343  CA  ARG A  14      58.631  80.036  96.435  1.00  0.00           C
ATOM    345  CB  ARG A  14      58.531  81.566  96.675  1.00  0.00           C
ATOM    348  CG  ARG A  14      57.781  81.816  98.005  1.00  0.00           C
ATOM    351  CD  ARG A  14      57.751  83.256  98.525  1.00  0.00           C
ATOM    354  NE  ARG A  14      56.611  83.946  97.855  1.00  0.00           N
ATOM    356  CZ  ARG A  14      56.371  85.246  98.005  1.00  0.00           C
ATOM    357  NH1 ARG A  14      55.221  85.726  97.595  1.00  0.00           N
ATOM    360  NH2 ARG A  14      57.221  86.096  98.535  1.00  0.00           N
ATOM    363  C   ARG A  14      57.281  79.466  96.165  1.00  0.00           C
ATOM    364  O   ARG A  14      56.341  80.136  95.725  1.00  0.00           O
ATOM    365  N   SER A  15      57.151  78.186  96.505  1.00  0.00           N
ATOM    367  CA  SER A  15      55.891  77.586  96.835  1.00  0.00           C
ATOM    369  CB  SER A  15      55.881  76.096  96.455  1.00  0.00           C
ATOM    372  OG  SER A  15      56.261  75.956  95.085  1.00  0.00           O
ATOM    374  C   SER A  15      55.621  77.836  98.315  1.00  0.00           C
ATOM    375  O   SER A  15      56.371  78.546  98.985  1.00  0.00           O
ATOM    376  N   GLY A  16      54.471  77.376  98.845  1.00  0.00           N
ATOM    378  CA  GLY A  16      54.001  77.736 100.185  1.00  0.00           C
ATOM    381  C   GLY A  16      54.951  77.456 101.355  1.00  0.00           C
ATOM    382  O   GLY A  16      55.451  76.336 101.395  1.00  0.00           O
ATOM    383  N   PRO A  17      55.231  78.296 102.375  1.00  0.00           N
ATOM    384  CD  PRO A  17      54.941  79.736 102.315  1.00  0.00           C
ATOM    387  CA  PRO A  17      56.531  78.136 103.005  1.00  0.00           C
ATOM    389  CB  PRO A  17      57.321  79.276 102.345  1.00  0.00           C
ATOM    392  CG  PRO A  17      56.311  80.416 102.165  1.00  0.00           C
ATOM    395  C   PRO A  17      56.501  78.296 104.515  1.00  0.00           C
ATOM    396  O   PRO A  17      56.491  79.406 105.045  1.00  0.00           O
ATOM    397  N   CYS A  18      56.551  77.226 105.315  1.00  0.00           N
ATOM    399  CA  CYS A  18      55.981  75.916 105.055  1.00  0.00           C
ATOM    401  CB  CYS A  18      56.701  74.816 105.865  1.00  0.00           C
ATOM    404  SG  CYS A  18      56.871  75.156 107.665  1.00  0.00           S
ATOM    406  C   CYS A  18      54.551  75.926 105.505  1.00  0.00           C
ATOM    407  O   CYS A  18      54.161  76.816 106.265  1.00  0.00           O
ATOM    408  N   VAL A  19      53.781  74.876 105.145  1.00  0.00           N
ATOM    410  CA  VAL A  19      52.641  74.436 105.945  1.00  0.00           C
ATOM    412  CB  VAL A  19      53.171  73.736 107.215  1.00  0.00           C
ATOM    414  CG1 VAL A  19      52.111  73.376 108.275  1.00  0.00           C
ATOM    418  CG2 VAL A  19      53.851  72.426 106.775  1.00  0.00           C
ATOM    422  C   VAL A  19      51.621  75.566 106.105  1.00  0.00           C
ATOM    423  O   VAL A  19      51.211  75.986 107.185  1.00  0.00           O
ATOM    424  N   GLU A  20      51.231  76.156 104.955  1.00  0.00           N
ATOM    426  CA  GLU A  20      50.491  75.456 103.925  1.00  0.00           C
ATOM    428  CB  GLU A  20      49.091  76.106 103.895  1.00  0.00           C
ATOM    431  CG  GLU A  20      48.991  77.566 103.365  1.00  0.00           C
ATOM    434  CD  GLU A  20      49.891  78.656 103.965  1.00  0.00           C
ATOM    435  OE1 GLU A  20      50.491  79.406 103.155  1.00  0.00           O
ATOM    436  OE2 GLU A  20      49.951  78.796 105.215  1.00  0.00           O
ATOM    437  C   GLU A  20      51.131  75.426 102.535  1.00  0.00           C
ATOM    438  O   GLU A  20      51.901  76.296 102.135  1.00  0.00           O
ATOM    439  N   GLY A  21      50.831  74.366 101.755  1.00  0.00           N
ATOM    441  CA  GLY A  21      51.051  74.296 100.305  1.00  0.00           C
ATOM    444  C   GLY A  21      52.451  74.316  99.685  1.00  0.00           C
ATOM    445  O   GLY A  21      52.611  74.866  98.605  1.00  0.00           O
ATOM    446  N   GLY A  22      53.491  73.726 100.305  1.00  0.00           N
ATOM    448  CA  GLY A  22      54.831  73.726  99.705  1.00  0.00           C
ATOM    451  C   GLY A  22      55.321  72.336  99.355  1.00  0.00           C
ATOM    452  O   GLY A  22      55.491  71.546 100.275  1.00  0.00           O
ATOM    453  N   PRO A  23      55.651  71.956  98.135  1.00  0.00           N
ATOM    454  CD  PRO A  23      55.151  72.616  96.935  1.00  0.00           C
ATOM    457  CA  PRO A  23      56.091  70.586  97.845  1.00  0.00           C
ATOM    459  CB  PRO A  23      55.921  70.496  96.315  1.00  0.00           C
ATOM    462  CG  PRO A  23      55.881  71.936  95.805  1.00  0.00           C
ATOM    465  C   PRO A  23      57.511  70.226  98.265  1.00  0.00           C
ATOM    466  O   PRO A  23      57.701  69.516  99.255  1.00  0.00           O
ATOM    467  N   ASP A  24      58.531  70.706  97.545  1.00  0.00           N
ATOM    469  CA  ASP A  24      59.941  70.576  97.865  1.00  0.00           C
ATOM    471  CB  ASP A  24      60.771  70.636  96.555  1.00  0.00           C
ATOM    474  CG  ASP A  24      60.621  71.936  95.775  1.00  0.00           C
ATOM    475  OD1 ASP A  24      59.541  72.576  95.895  1.00  0.00           O
ATOM    476  OD2 ASP A  24      61.571  72.276  95.025  1.00  0.00           O
ATOM    477  C   ASP A  24      60.341  71.686  98.835  1.00  0.00           C
ATOM    478  O   ASP A  24      61.241  71.536  99.655  1.00  0.00           O
ATOM    479  N   ASN A  25      59.561  72.786  98.815  1.00  0.00           N
ATOM    481  CA  ASN A  25      59.591  73.906  99.735  1.00  0.00           C
ATOM    483  CB  ASN A  25      58.431  74.876  99.345  1.00  0.00           C
ATOM    486  CG  ASN A  25      58.981  76.116  98.665  1.00  0.00           C
ATOM    487  OD1 ASN A  25      58.901  76.296  97.455  1.00  0.00           O
ATOM    488  ND2 ASN A  25      59.501  77.056  99.485  1.00  0.00           N
ATOM    491  C   ASN A  25      59.411  73.526 101.205  1.00  0.00           C
ATOM    492  O   ASN A  25      60.151  73.966 102.075  1.00  0.00           O
ATOM    493  N   VAL A  26      58.451  72.626 101.515  1.00  0.00           N
ATOM    495  CA  VAL A  26      58.291  72.106 102.855  1.00  0.00           C
ATOM    497  CB  VAL A  26      56.911  71.476 103.045  1.00  0.00           C
ATOM    499  CG1 VAL A  26      56.781  70.736 104.375  1.00  0.00           C
ATOM    503  CG2 VAL A  26      55.841  72.576 103.015  1.00  0.00           C
ATOM    507  C   VAL A  26      59.411  71.156 103.225  1.00  0.00           C
ATOM    508  O   VAL A  26      59.831  71.096 104.375  1.00  0.00           O
ATOM    509  N   ALA A  27      60.001  70.416 102.255  1.00  0.00           N
ATOM    511  CA  ALA A  27      61.201  69.666 102.565  1.00  0.00           C
ATOM    513  CB  ALA A  27      61.671  68.806 101.375  1.00  0.00           C
ATOM    517  C   ALA A  27      62.351  70.576 102.965  1.00  0.00           C
ATOM    518  O   ALA A  27      62.931  70.436 104.035  1.00  0.00           O
ATOM    519  N   GLN A  28      62.651  71.596 102.135  1.00  0.00           N
ATOM    521  CA  GLN A  28      63.751  72.496 102.385  1.00  0.00           C
ATOM    523  CB  GLN A  28      63.941  73.426 101.185  1.00  0.00           C
ATOM    526  CG  GLN A  28      65.331  74.086 101.245  1.00  0.00           C
ATOM    529  CD  GLN A  28      65.611  74.816  99.955  1.00  0.00           C
ATOM    530  OE1 GLN A  28      65.121  75.926  99.755  1.00  0.00           O
ATOM    531  NE2 GLN A  28      66.331  74.166  99.025  1.00  0.00           N
ATOM    534  C   GLN A  28      63.611  73.336 103.655  1.00  0.00           C
ATOM    535  O   GLN A  28      64.501  73.406 104.495  1.00  0.00           O
ATOM    536  N   GLN A  29      62.411  73.896 103.865  1.00  0.00           N
ATOM    538  CA  GLN A  29      62.051  74.606 105.075  1.00  0.00           C
ATOM    540  CB  GLN A  29      60.621  75.196 104.935  1.00  0.00           C
ATOM    543  CG  GLN A  29      60.091  76.046 106.125  1.00  0.00           C
ATOM    546  CD  GLN A  29      60.261  77.546 105.905  1.00  0.00           C
ATOM    547  OE1 GLN A  29      60.001  78.056 104.805  1.00  0.00           O
ATOM    548  NE2 GLN A  29      60.591  78.296 106.975  1.00  0.00           N
ATOM    551  C   GLN A  29      62.121  73.716 106.305  1.00  0.00           C
ATOM    552  O   GLN A  29      62.431  74.156 107.405  1.00  0.00           O
ATOM    553  N   PHE A  30      61.781  72.406 106.155  1.00  0.00           N
ATOM    555  CA  PHE A  30      61.991  71.436 107.205  1.00  0.00           C
ATOM    557  CB  PHE A  30      61.311  70.066 106.885  1.00  0.00           C
ATOM    560  CG  PHE A  30      61.651  68.966 107.865  1.00  0.00           C
ATOM    561  CD1 PHE A  30      61.191  69.026 109.185  1.00  0.00           C
ATOM    563  CE1 PHE A  30      61.461  67.996 110.095  1.00  0.00           C
ATOM    565  CZ  PHE A  30      62.221  66.896 109.685  1.00  0.00           C
ATOM    567  CD2 PHE A  30      62.441  67.876 107.475  1.00  0.00           C
ATOM    569  CE2 PHE A  30      62.731  66.856 108.375  1.00  0.00           C
ATOM    571  C   PHE A  30      63.461  71.276 107.505  1.00  0.00           C
ATOM    572  O   PHE A  30      63.881  71.486 108.635  1.00  0.00           O
ATOM    573  N   TYR A  31      64.281  70.986 106.475  1.00  0.00           N
ATOM    575  CA  TYR A  31      65.711  70.756 106.615  1.00  0.00           C
ATOM    577  CB  TYR A  31      66.361  70.216 105.305  1.00  0.00           C
ATOM    580  CG  TYR A  31      66.051  68.736 105.175  1.00  0.00           C
ATOM    581  CD1 TYR A  31      66.771  67.796 105.935  1.00  0.00           C
ATOM    583  CE1 TYR A  31      66.381  66.446 105.955  1.00  0.00           C
ATOM    585  CZ  TYR A  31      65.291  66.026 105.185  1.00  0.00           C
ATOM    586  OH  TYR A  31      64.871  64.686 105.245  1.00  0.00           O
ATOM    588  CD2 TYR A  31      65.041  68.266 104.315  1.00  0.00           C
ATOM    590  CE2 TYR A  31      64.631  66.926 104.355  1.00  0.00           C
ATOM    592  C   TYR A  31      66.481  71.916 107.215  1.00  0.00           C
ATOM    593  O   TYR A  31      67.271  71.716 108.135  1.00  0.00           O
ATOM    594  N   ASP A  32      66.171  73.156 106.785  1.00  0.00           N
ATOM    596  CA  ASP A  32      66.661  74.376 107.415  1.00  0.00           C
ATOM    598  CB  ASP A  32      66.211  75.626 106.605  1.00  0.00           C
ATOM    601  CG  ASP A  32      67.021  75.756 105.325  1.00  0.00           C
ATOM    602  OD1 ASP A  32      68.011  74.986 105.175  1.00  0.00           O
ATOM    603  OD2 ASP A  32      66.741  76.706 104.565  1.00  0.00           O
ATOM    604  C   ASP A  32      66.291  74.556 108.875  1.00  0.00           C
ATOM    605  O   ASP A  32      67.101  74.986 109.685  1.00  0.00           O
ATOM    606  N   TYR A  33      65.041  74.226 109.275  1.00  0.00           N
ATOM    608  CA  TYR A  33      64.641  74.356 110.665  1.00  0.00           C
ATOM    610  CB  TYR A  33      63.081  74.556 110.765  1.00  0.00           C
ATOM    613  CG  TYR A  33      62.581  74.816 112.175  1.00  0.00           C
ATOM    614  CD1 TYR A  33      63.011  75.946 112.895  1.00  0.00           C
ATOM    616  CE1 TYR A  33      62.611  76.146 114.225  1.00  0.00           C
ATOM    618  CZ  TYR A  33      61.741  75.236 114.845  1.00  0.00           C
ATOM    619  OH  TYR A  33      61.491  75.376 116.225  1.00  0.00           O
ATOM    621  CD2 TYR A  33      61.651  73.956 112.785  1.00  0.00           C
ATOM    623  CE2 TYR A  33      61.221  74.176 114.105  1.00  0.00           C
ATOM    625  C   TYR A  33      65.151  73.176 111.505  1.00  0.00           C
ATOM    626  O   TYR A  33      65.321  73.266 112.715  1.00  0.00           O
ATOM    627  N   ARG A  34      65.441  72.016 110.885  1.00  0.00           N
ATOM    629  CA  ARG A  34      65.441  70.726 111.555  1.00  0.00           C
ATOM    631  CB  ARG A  34      65.311  69.616 110.465  1.00  0.00           C
ATOM    634  CG  ARG A  34      65.491  68.136 110.885  1.00  0.00           C
ATOM    637  CD  ARG A  34      65.851  67.196 109.745  1.00  0.00           C
ATOM    640  NE  ARG A  34      67.141  67.656 109.145  1.00  0.00           N
ATOM    642  CZ  ARG A  34      68.351  67.466 109.645  1.00  0.00           C
ATOM    643  NH1 ARG A  34      68.581  67.006 110.855  1.00  0.00           N
ATOM    646  NH2 ARG A  34      69.371  67.746 108.855  1.00  0.00           N
ATOM    649  C   ARG A  34      66.591  70.416 112.515  1.00  0.00           C
ATOM    650  O   ARG A  34      66.501  69.506 113.335  1.00  0.00           O
ATOM    651  N   ILE A  35      67.741  71.106 112.485  1.00  0.00           N
ATOM    653  CA  ILE A  35      68.831  70.696 113.365  1.00  0.00           C
ATOM    655  CB  ILE A  35      70.161  71.356 113.025  1.00  0.00           C
ATOM    657  CG2 ILE A  35      71.301  70.716 113.845  1.00  0.00           C
ATOM    661  CG1 ILE A  35      70.481  71.336 111.515  1.00  0.00           C
ATOM    664  CD  ILE A  35      70.821  69.956 110.945  1.00  0.00           C
ATOM    668  C   ILE A  35      68.511  70.826 114.865  1.00  0.00           C
ATOM    669  O   ILE A  35      68.251  71.916 115.385  1.00  0.00           O
ATOM    670  N   LEU A  36      68.441  69.686 115.595  1.00  0.00           N
ATOM    672  CA  LEU A  36      67.871  69.636 116.935  1.00  0.00           C
ATOM    674  CB  LEU A  36      68.561  70.496 118.045  1.00  0.00           C
ATOM    677  CG  LEU A  36      69.961  70.056 118.525  1.00  0.00           C
ATOM    679  CD1 LEU A  36      69.941  68.606 119.035  1.00  0.00           C
ATOM    683  CD2 LEU A  36      71.051  70.306 117.475  1.00  0.00           C
ATOM    687  C   LEU A  36      66.381  69.926 116.935  1.00  0.00           C
ATOM    688  O   LEU A  36      65.921  71.006 117.295  1.00  0.00           O
ATOM    689  N   HIS A  37      65.571  68.946 116.505  1.00  0.00           N
ATOM    691  CA  HIS A  37      64.151  69.126 116.295  1.00  0.00           C
ATOM    693  CB  HIS A  37      63.771  68.876 114.815  1.00  0.00           C
ATOM    696  ND1 HIS A  37      65.421  67.176 113.905  1.00  0.00           N
ATOM    698  CG  HIS A  37      64.161  67.496 114.355  1.00  0.00           C
ATOM    699  CE1 HIS A  37      65.421  65.886 113.535  1.00  0.00           C
ATOM    701  NE2 HIS A  37      64.241  65.346 113.725  1.00  0.00           N
ATOM    702  CD2 HIS A  37      63.441  66.356 114.225  1.00  0.00           C
ATOM    704  C   HIS A  37      63.321  68.136 117.085  1.00  0.00           C
ATOM    705  O   HIS A  37      62.111  68.306 117.205  1.00  0.00           O
ATOM    706  N   ARG A  38      63.911  67.076 117.645  1.00  0.00           N
ATOM    708  CA  ARG A  38      63.161  66.016 118.305  1.00  0.00           C
ATOM    710  CB  ARG A  38      63.921  64.676 118.245  1.00  0.00           C
ATOM    713  CG  ARG A  38      64.411  64.236 116.865  1.00  0.00           C
ATOM    716  CD  ARG A  38      65.751  63.506 116.925  1.00  0.00           C
ATOM    719  NE  ARG A  38      65.471  62.096 117.305  1.00  0.00           N
ATOM    721  CZ  ARG A  38      66.331  61.106 117.085  1.00  0.00           C
ATOM    722  NH1 ARG A  38      67.621  61.336 116.965  1.00  0.00           N
ATOM    725  NH2 ARG A  38      65.901  59.866 117.065  1.00  0.00           N
ATOM    728  C   ARG A  38      63.061  66.316 119.785  1.00  0.00           C
ATOM    729  O   ARG A  38      62.231  65.796 120.515  1.00  0.00           O
ATOM    730  N   SER A  39      63.991  67.146 120.275  1.00  0.00           N
ATOM    732  CA  SER A  39      64.051  67.626 121.645  1.00  0.00           C
ATOM    734  CB  SER A  39      65.511  67.846 122.095  1.00  0.00           C
ATOM    737  OG  SER A  39      66.221  66.616 122.125  1.00  0.00           O
ATOM    739  C   SER A  39      63.401  68.986 121.685  1.00  0.00           C
ATOM    740  O   SER A  39      63.261  69.606 122.735  1.00  0.00           O
ATOM    741  N   ASN A  40      62.941  69.456 120.515  1.00  0.00           N
ATOM    743  CA  ASN A  40      61.951  70.506 120.445  1.00  0.00           C
ATOM    745  CB  ASN A  40      61.871  71.206 119.065  1.00  0.00           C
ATOM    748  CG  ASN A  40      63.111  72.026 118.805  1.00  0.00           C
ATOM    749  OD1 ASN A  40      63.961  72.266 119.675  1.00  0.00           O
ATOM    750  ND2 ASN A  40      63.231  72.516 117.555  1.00  0.00           N
ATOM    753  C   ASN A  40      60.601  69.896 120.715  1.00  0.00           C
ATOM    754  O   ASN A  40      60.161  68.986 120.005  1.00  0.00           O
ATOM    755  N   ASP A  41      59.911  70.406 121.745  1.00  0.00           N
ATOM    757  CA  ASP A  41      58.531  70.156 122.045  1.00  0.00           C
ATOM    759  CB  ASP A  41      58.011  71.156 123.125  1.00  0.00           C
ATOM    762  CG  ASP A  41      58.821  71.116 124.425  1.00  0.00           C
ATOM    763  OD1 ASP A  41      59.701  70.236 124.615  1.00  0.00           O
ATOM    764  OD2 ASP A  41      58.541  71.996 125.275  1.00  0.00           O
ATOM    765  C   ASP A  41      57.611  70.116 120.825  1.00  0.00           C
ATOM    766  O   ASP A  41      57.871  70.736 119.785  1.00  0.00           O
ATOM    767  N   ILE A  42      56.491  69.386 120.945  1.00  0.00           N
ATOM    769  CA  ILE A  42      55.521  69.096 119.895  1.00  0.00           C
ATOM    771  CB  ILE A  42      54.361  68.296 120.465  1.00  0.00           C
ATOM    773  CG2 ILE A  42      53.601  69.126 121.525  1.00  0.00           C
ATOM    777  CG1 ILE A  42      53.401  67.736 119.385  1.00  0.00           C
ATOM    780  CD  ILE A  42      52.331  66.806 119.965  1.00  0.00           C
ATOM    784  C   ILE A  42      55.031  70.336 119.125  1.00  0.00           C
ATOM    785  O   ILE A  42      54.701  70.276 117.945  1.00  0.00           O
ATOM    786  N   THR A  43      55.061  71.516 119.795  1.00  0.00           N
ATOM    788  CA  THR A  43      54.631  72.826 119.315  1.00  0.00           C
ATOM    790  CB  THR A  43      54.921  73.936 120.345  1.00  0.00           C
ATOM    792  OG1 THR A  43      56.311  74.186 120.575  1.00  0.00           O
ATOM    794  CG2 THR A  43      54.341  73.496 121.695  1.00  0.00           C
ATOM    798  C   THR A  43      55.281  73.256 118.015  1.00  0.00           C
ATOM    799  O   THR A  43      54.641  73.826 117.125  1.00  0.00           O
ATOM    800  N   ALA A  44      56.591  72.996 117.915  1.00  0.00           N
ATOM    802  CA  ALA A  44      57.421  73.396 116.825  1.00  0.00           C
ATOM    804  CB  ALA A  44      58.801  73.746 117.395  1.00  0.00           C
ATOM    808  C   ALA A  44      57.611  72.266 115.835  1.00  0.00           C
ATOM    809  O   ALA A  44      57.641  72.496 114.625  1.00  0.00           O
ATOM    810  N   LEU A  45      57.761  71.016 116.345  1.00  0.00           N
ATOM    812  CA  LEU A  45      57.981  69.826 115.555  1.00  0.00           C
ATOM    814  CB  LEU A  45      58.551  68.716 116.475  1.00  0.00           C
ATOM    817  CG  LEU A  45      59.171  67.476 115.785  1.00  0.00           C
ATOM    819  CD1 LEU A  45      58.151  66.376 115.505  1.00  0.00           C
ATOM    823  CD2 LEU A  45      59.941  67.806 114.505  1.00  0.00           C
ATOM    827  C   LEU A  45      56.751  69.366 114.755  1.00  0.00           C
ATOM    828  O   LEU A  45      56.831  69.106 113.555  1.00  0.00           O
ATOM    829  N   ARG A  46      55.551  69.336 115.395  1.00  0.00           N
ATOM    831  CA  ARG A  46      54.281  68.906 114.805  1.00  0.00           C
ATOM    833  CB  ARG A  46      53.111  68.866 115.825  1.00  0.00           C
ATOM    836  CG  ARG A  46      51.711  68.476 115.285  1.00  0.00           C
ATOM    839  CD  ARG A  46      50.861  69.536 114.545  1.00  0.00           C
ATOM    842  NE  ARG A  46      50.271  70.526 115.505  1.00  0.00           N
ATOM    844  CZ  ARG A  46      49.101  70.346 116.105  1.00  0.00           C
ATOM    845  NH1 ARG A  46      48.381  69.286 115.855  1.00  0.00           N
ATOM    848  NH2 ARG A  46      48.671  71.286 116.925  1.00  0.00           N
ATOM    851  C   ARG A  46      53.871  69.666 113.575  1.00  0.00           C
ATOM    852  O   ARG A  46      53.361  69.026 112.655  1.00  0.00           O
ATOM    853  N   PRO A  47      54.021  70.976 113.425  1.00  0.00           N
ATOM    854  CD  PRO A  47      54.051  71.926 114.535  1.00  0.00           C
ATOM    857  CA  PRO A  47      53.881  71.646 112.145  1.00  0.00           C
ATOM    859  CB  PRO A  47      54.391  73.056 112.445  1.00  0.00           C
ATOM    862  CG  PRO A  47      53.871  73.296 113.865  1.00  0.00           C
ATOM    865  C   PRO A  47      54.561  70.996 110.965  1.00  0.00           C
ATOM    866  O   PRO A  47      54.061  71.146 109.855  1.00  0.00           O
ATOM    867  N   TYR A  48      55.701  70.286 111.145  1.00  0.00           N
ATOM    869  CA  TYR A  48      56.401  69.656 110.055  1.00  0.00           C
ATOM    871  CB  TYR A  48      57.921  69.786 110.295  1.00  0.00           C
ATOM    874  CG  TYR A  48      58.341  71.226 110.265  1.00  0.00           C
ATOM    875  CD1 TYR A  48      58.301  72.046 111.415  1.00  0.00           C
ATOM    877  CE1 TYR A  48      58.701  73.396 111.335  1.00  0.00           C
ATOM    879  CZ  TYR A  48      59.211  73.896 110.135  1.00  0.00           C
ATOM    880  OH  TYR A  48      59.601  75.226 109.985  1.00  0.00           O
ATOM    882  CD2 TYR A  48      58.861  71.756 109.085  1.00  0.00           C
ATOM    884  CE2 TYR A  48      59.351  73.066 109.045  1.00  0.00           C
ATOM    886  C   TYR A  48      56.071  68.166 109.945  1.00  0.00           C
ATOM    887  O   TYR A  48      56.171  67.556 108.885  1.00  0.00           O
ATOM    888  N   LEU A  49      55.681  67.516 111.045  1.00  0.00           N
ATOM    890  CA  LEU A  49      55.641  66.076 111.115  1.00  0.00           C
ATOM    892  CB  LEU A  49      56.691  65.576 112.145  1.00  0.00           C
ATOM    895  CG  LEU A  49      56.941  64.066 112.155  1.00  0.00           C
ATOM    897  CD1 LEU A  49      57.441  63.586 110.795  1.00  0.00           C
ATOM    901  CD2 LEU A  49      57.941  63.676 113.255  1.00  0.00           C
ATOM    905  C   LEU A  49      54.261  65.576 111.505  1.00  0.00           C
ATOM    906  O   LEU A  49      53.571  66.176 112.325  1.00  0.00           O
ATOM    907  N   SER A  50      53.821  64.436 110.935  1.00  0.00           N
ATOM    909  CA  SER A  50      52.671  63.666 111.385  1.00  0.00           C
ATOM    911  CB  SER A  50      52.471  62.386 110.505  1.00  0.00           C
ATOM    914  OG  SER A  50      51.501  61.446 111.005  1.00  0.00           O
ATOM    916  C   SER A  50      52.771  63.276 112.855  1.00  0.00           C
ATOM    917  O   SER A  50      53.811  62.846 113.345  1.00  0.00           O
ATOM    918  N   ASP A  51      51.661  63.396 113.615  1.00  0.00           N
ATOM    920  CA  ASP A  51      51.631  63.176 115.065  1.00  0.00           C
ATOM    922  CB  ASP A  51      50.171  63.336 115.635  1.00  0.00           C
ATOM    925  CG  ASP A  51      49.811  64.776 115.965  1.00  0.00           C
ATOM    926  OD1 ASP A  51      50.741  65.566 116.255  1.00  0.00           O
ATOM    927  OD2 ASP A  51      48.581  65.066 116.105  1.00  0.00           O
ATOM    928  C   ASP A  51      52.111  61.776 115.445  1.00  0.00           C
ATOM    929  O   ASP A  51      52.821  61.566 116.415  1.00  0.00           O
ATOM    930  N   LYS A  52      51.701  60.786 114.645  1.00  0.00           N
ATOM    932  CA  LYS A  52      52.101  59.406 114.765  1.00  0.00           C
ATOM    934  CB  LYS A  52      51.211  58.536 113.865  1.00  0.00           C
ATOM    937  CG  LYS A  52      49.701  58.606 114.185  1.00  0.00           C
ATOM    940  CD  LYS A  52      49.411  58.296 115.655  1.00  0.00           C
ATOM    943  CE  LYS A  52      47.961  58.516 116.085  1.00  0.00           C
ATOM    946  NZ  LYS A  52      47.831  58.296 117.545  1.00  0.00           N
ATOM    950  C   LYS A  52      53.561  59.086 114.495  1.00  0.00           C
ATOM    951  O   LYS A  52      54.161  58.256 115.175  1.00  0.00           O
ATOM    952  N   LEU A  53      54.201  59.726 113.495  1.00  0.00           N
ATOM    954  CA  LEU A  53      55.641  59.646 113.335  1.00  0.00           C
ATOM    956  CB  LEU A  53      56.071  60.236 111.955  1.00  0.00           C
ATOM    959  CG  LEU A  53      57.411  59.726 111.365  1.00  0.00           C
ATOM    961  CD1 LEU A  53      58.691  60.296 111.995  1.00  0.00           C
ATOM    965  CD2 LEU A  53      57.511  58.196 111.335  1.00  0.00           C
ATOM    969  C   LEU A  53      56.341  60.336 114.505  1.00  0.00           C
ATOM    970  O   LEU A  53      57.291  59.806 115.085  1.00  0.00           O
ATOM    971  N   ALA A  54      55.841  61.516 114.935  1.00  0.00           N
ATOM    973  CA  ALA A  54      56.391  62.256 116.055  1.00  0.00           C
ATOM    975  CB  ALA A  54      55.641  63.596 116.225  1.00  0.00           C
ATOM    979  C   ALA A  54      56.401  61.536 117.385  1.00  0.00           C
ATOM    980  O   ALA A  54      57.411  61.516 118.085  1.00  0.00           O
ATOM    981  N   THR A  55      55.281  60.876 117.765  1.00  0.00           N
ATOM    983  CA  THR A  55      55.241  60.016 118.945  1.00  0.00           C
ATOM    985  CB  THR A  55      53.851  59.486 119.295  1.00  0.00           C
ATOM    987  OG1 THR A  55      53.221  58.856 118.175  1.00  0.00           O
ATOM    989  CG2 THR A  55      52.971  60.666 119.695  1.00  0.00           C
ATOM    993  C   THR A  55      56.191  58.836 118.865  1.00  0.00           C
ATOM    994  O   THR A  55      56.951  58.586 119.785  1.00  0.00           O
ATOM    995  N   LEU A  56      56.171  58.116 117.725  1.00  0.00           N
ATOM    997  CA  LEU A  56      57.001  56.926 117.535  1.00  0.00           C
ATOM    999  CB  LEU A  56      56.671  56.276 116.165  1.00  0.00           C
ATOM   1002  CG  LEU A  56      57.451  54.986 115.825  1.00  0.00           C
ATOM   1004  CD1 LEU A  56      57.071  53.836 116.765  1.00  0.00           C
ATOM   1008  CD2 LEU A  56      57.271  54.606 114.355  1.00  0.00           C
ATOM   1012  C   LEU A  56      58.491  57.206 117.605  1.00  0.00           C
ATOM   1013  O   LEU A  56      59.241  56.516 118.305  1.00  0.00           O
ATOM   1014  N   LEU A  57      58.931  58.266 116.915  1.00  0.00           N
ATOM   1016  CA  LEU A  57      60.301  58.726 116.935  1.00  0.00           C
ATOM   1018  CB  LEU A  57      60.541  59.766 115.825  1.00  0.00           C
ATOM   1021  CG  LEU A  57      60.921  59.116 114.475  1.00  0.00           C
ATOM   1023  CD1 LEU A  57      62.391  58.686 114.505  1.00  0.00           C
ATOM   1027  CD2 LEU A  57      60.051  57.916 114.055  1.00  0.00           C
ATOM   1031  C   LEU A  57      60.741  59.246 118.285  1.00  0.00           C
ATOM   1032  O   LEU A  57      61.871  58.976 118.715  1.00  0.00           O
ATOM   1033  N   SER A  58      59.871  59.996 118.985  1.00  0.00           N
ATOM   1035  CA  SER A  58      60.101  60.386 120.375  1.00  0.00           C
ATOM   1037  CB  SER A  58      59.091  61.426 120.915  1.00  0.00           C
ATOM   1040  OG  SER A  58      59.371  62.686 120.315  1.00  0.00           O
ATOM   1042  C   SER A  58      60.191  59.266 121.375  1.00  0.00           C
ATOM   1043  O   SER A  58      61.081  59.296 122.215  1.00  0.00           O
ATOM   1044  N   ASP A  59      59.331  58.236 121.315  1.00  0.00           N
ATOM   1046  CA  ASP A  59      59.481  57.036 122.135  1.00  0.00           C
ATOM   1048  CB  ASP A  59      58.281  56.086 121.825  1.00  0.00           C
ATOM   1051  CG  ASP A  59      56.991  56.356 122.595  1.00  0.00           C
ATOM   1052  OD1 ASP A  59      56.991  57.036 123.655  1.00  0.00           O
ATOM   1053  OD2 ASP A  59      55.971  55.726 122.195  1.00  0.00           O
ATOM   1054  C   ASP A  59      60.821  56.316 121.855  1.00  0.00           C
ATOM   1055  O   ASP A  59      61.601  55.996 122.765  1.00  0.00           O
ATOM   1056  N   ALA A  60      61.151  56.106 120.565  1.00  0.00           N
ATOM   1058  CA  ALA A  60      62.311  55.356 120.135  1.00  0.00           C
ATOM   1060  CB  ALA A  60      62.391  55.396 118.595  1.00  0.00           C
ATOM   1064  C   ALA A  60      63.641  55.856 120.675  1.00  0.00           C
ATOM   1065  O   ALA A  60      64.421  55.086 121.235  1.00  0.00           O
ATOM   1066  N   SER A  61      63.861  57.176 120.595  1.00  0.00           N
ATOM   1068  CA  SER A  61      65.041  57.866 121.095  1.00  0.00           C
ATOM   1070  CB  SER A  61      64.901  59.406 120.915  1.00  0.00           C
ATOM   1073  OG  SER A  61      64.551  59.736 119.565  1.00  0.00           O
ATOM   1075  C   SER A  61      65.281  57.626 122.575  1.00  0.00           C
ATOM   1076  O   SER A  61      66.411  57.526 123.045  1.00  0.00           O
ATOM   1077  N   ARG A  62      64.211  57.576 123.365  1.00  0.00           N
ATOM   1079  CA  ARG A  62      64.201  58.066 124.735  1.00  0.00           C
ATOM   1081  CB  ARG A  62      62.851  58.796 124.825  1.00  0.00           C
ATOM   1084  CG  ARG A  62      62.751  59.976 125.795  1.00  0.00           C
ATOM   1087  CD  ARG A  62      61.271  60.346 125.935  1.00  0.00           C
ATOM   1090  NE  ARG A  62      61.111  61.836 125.985  1.00  0.00           N
ATOM   1092  CZ  ARG A  62      60.041  62.416 126.505  1.00  0.00           C
ATOM   1093  NH1 ARG A  62      59.051  61.706 126.995  1.00  0.00           N
ATOM   1096  NH2 ARG A  62      59.991  63.726 126.585  1.00  0.00           N
ATOM   1099  C   ARG A  62      64.231  56.946 125.775  1.00  0.00           C
ATOM   1100  O   ARG A  62      64.261  57.216 126.975  1.00  0.00           O
ATOM   1101  N   ASP A  63      64.261  55.686 125.275  1.00  0.00           N
ATOM   1103  CA  ASP A  63      64.451  54.396 125.955  1.00  0.00           C
ATOM   1105  CB  ASP A  63      65.081  54.516 127.385  1.00  0.00           C
ATOM   1108  CG  ASP A  63      65.851  53.306 127.885  1.00  0.00           C
ATOM   1109  OD1 ASP A  63      66.291  52.466 127.065  1.00  0.00           O
ATOM   1110  OD2 ASP A  63      66.191  53.306 129.095  1.00  0.00           O
ATOM   1111  C   ASP A  63      63.161  53.556 125.895  1.00  0.00           C
ATOM   1112  O   ASP A  63      63.001  52.546 126.575  1.00  0.00           O
ATOM   1113  N   ASN A  64      62.181  53.916 125.005  1.00  0.00           N
ATOM   1115  CA  ASN A  64      61.081  53.026 124.665  1.00  0.00           C
ATOM   1117  CB  ASN A  64      59.831  53.796 124.195  1.00  0.00           C
ATOM   1120  CG  ASN A  64      59.391  54.816 125.225  1.00  0.00           C
ATOM   1121  OD1 ASN A  64      59.931  55.926 125.325  1.00  0.00           O
ATOM   1122  ND2 ASN A  64      58.351  54.466 126.025  1.00  0.00           N
ATOM   1125  C   ASN A  64      61.501  52.016 123.605  1.00  0.00           C
ATOM   1126  O   ASN A  64      61.151  50.836 123.675  1.00  0.00           O
ATOM   1127  N   ASN A  65      62.381  52.426 122.675  1.00  0.00           N
ATOM   1129  CA  ASN A  65      63.141  51.486 121.875  1.00  0.00           C
ATOM   1131  CB  ASN A  65      63.021  51.676 120.335  1.00  0.00           C
ATOM   1134  CG  ASN A  65      61.571  51.586 119.905  1.00  0.00           C
ATOM   1135  OD1 ASN A  65      61.061  52.436 119.165  1.00  0.00           O
ATOM   1136  ND2 ASN A  65      60.851  50.536 120.375  1.00  0.00           N
ATOM   1139  C   ASN A  65      64.571  51.666 122.285  1.00  0.00           C
ATOM   1140  O   ASN A  65      64.911  52.506 123.115  1.00  0.00           O
ATOM   1141  N   HIS A  66      65.461  50.876 121.695  1.00  0.00           N
ATOM   1143  CA  HIS A  66      66.861  51.146 121.815  1.00  0.00           C
ATOM   1145  CB  HIS A  66      67.641  49.826 121.965  1.00  0.00           C
ATOM   1148  ND1 HIS A  66      67.371  47.446 121.375  1.00  0.00           N
ATOM   1149  CG  HIS A  66      67.261  48.766 120.985  1.00  0.00           C
ATOM   1150  CE1 HIS A  66      66.771  46.746 120.445  1.00  0.00           C
ATOM   1152  NE2 HIS A  66      66.261  47.546 119.485  1.00  0.00           N
ATOM   1154  CD2 HIS A  66      66.571  48.846 119.815  1.00  0.00           C
ATOM   1156  C   HIS A  66      67.351  52.056 120.695  1.00  0.00           C
ATOM   1157  O   HIS A  66      67.781  51.626 119.635  1.00  0.00           O
ATOM   1158  N   ARG A  67      67.341  53.376 121.005  1.00  0.00           N
ATOM   1160  CA  ARG A  67      67.931  54.486 120.285  1.00  0.00           C
ATOM   1162  CB  ARG A  67      69.411  54.256 119.815  1.00  0.00           C
ATOM   1165  CG  ARG A  67      70.411  53.596 120.755  1.00  0.00           C
ATOM   1168  CD  ARG A  67      71.791  53.346 120.125  1.00  0.00           C
ATOM   1171  NE  ARG A  67      72.391  54.696 119.935  1.00  0.00           N
ATOM   1173  CZ  ARG A  67      73.621  55.006 119.595  1.00  0.00           C
ATOM   1174  NH1 ARG A  67      74.561  54.116 119.385  1.00  0.00           N
ATOM   1177  NH2 ARG A  67      73.861  56.296 119.555  1.00  0.00           N
ATOM   1180  C   ARG A  67      67.141  54.926 119.055  1.00  0.00           C
ATOM   1181  O   ARG A  67      66.001  54.566 118.785  1.00  0.00           O
ATOM   1182  N   GLU A  68      67.811  55.746 118.235  1.00  0.00           N
ATOM   1184  CA  GLU A  68      67.281  56.536 117.145  1.00  0.00           C
ATOM   1186  CB  GLU A  68      68.271  57.716 116.925  1.00  0.00           C
ATOM   1189  CG  GLU A  68      69.791  57.336 116.875  1.00  0.00           C
ATOM   1192  CD  GLU A  68      70.571  57.826 118.075  1.00  0.00           C
ATOM   1193  OE1 GLU A  68      70.431  59.036 118.395  1.00  0.00           O
ATOM   1194  OE2 GLU A  68      71.301  57.046 118.725  1.00  0.00           O
ATOM   1195  C   GLU A  68      67.091  55.786 115.845  1.00  0.00           C
ATOM   1196  O   GLU A  68      66.781  56.386 114.825  1.00  0.00           O
ATOM   1197  N   LEU A  69      67.211  54.446 115.885  1.00  0.00           N
ATOM   1199  CA  LEU A  69      67.131  53.556 114.745  1.00  0.00           C
ATOM   1201  CB  LEU A  69      65.801  53.716 113.985  1.00  0.00           C
ATOM   1204  CG  LEU A  69      65.441  52.546 113.065  1.00  0.00           C
ATOM   1206  CD1 LEU A  69      63.931  52.476 112.905  1.00  0.00           C
ATOM   1210  CD2 LEU A  69      66.041  52.716 111.675  1.00  0.00           C
ATOM   1214  C   LEU A  69      68.371  53.576 113.855  1.00  0.00           C
ATOM   1215  O   LEU A  69      68.661  54.536 113.155  1.00  0.00           O
ATOM   1216  N   LEU A  70      69.171  52.486 113.895  1.00  0.00           N
ATOM   1218  CA  LEU A  70      70.371  52.366 113.055  1.00  0.00           C
ATOM   1220  CB  LEU A  70      70.051  52.376 111.525  1.00  0.00           C
ATOM   1223  CG  LEU A  70      69.871  50.986 110.855  1.00  0.00           C
ATOM   1225  CD1 LEU A  70      68.761  50.136 111.505  1.00  0.00           C
ATOM   1229  CD2 LEU A  70      69.601  51.116 109.355  1.00  0.00           C
ATOM   1233  C   LEU A  70      71.491  53.346 113.455  1.00  0.00           C
ATOM   1234  O   LEU A  70      72.351  53.676 112.635  1.00  0.00           O
ATOM   1235  N   THR A  71      71.521  53.816 114.715  1.00  0.00           N
ATOM   1237  CA  THR A  71      72.531  54.676 115.355  1.00  0.00           C
ATOM   1239  CB  THR A  71      73.761  53.946 115.865  1.00  0.00           C
ATOM   1241  OG1 THR A  71      74.611  53.516 114.815  1.00  0.00           O
ATOM   1243  CG2 THR A  71      73.311  52.666 116.575  1.00  0.00           C
ATOM   1247  C   THR A  71      72.931  55.946 114.605  1.00  0.00           C
ATOM   1248  O   THR A  71      74.021  56.496 114.765  1.00  0.00           O
ATOM   1249  N   ASN A  72      71.991  56.446 113.785  1.00  0.00           N
ATOM   1251  CA  ASN A  72      72.141  57.586 112.925  1.00  0.00           C
ATOM   1253  CB  ASN A  72      72.411  57.116 111.455  1.00  0.00           C
ATOM   1256  CG  ASN A  72      71.261  56.386 110.735  1.00  0.00           C
ATOM   1257  OD1 ASN A  72      70.081  56.686 110.865  1.00  0.00           O
ATOM   1258  ND2 ASN A  72      71.621  55.376 109.915  1.00  0.00           N
ATOM   1261  C   ASN A  72      70.881  58.396 113.165  1.00  0.00           C
ATOM   1262  O   ASN A  72      69.921  57.896 113.735  1.00  0.00           O
ATOM   1263  N   ASP A  73      70.861  59.696 112.805  1.00  0.00           N
ATOM   1265  CA  ASP A  73      69.661  60.476 112.955  1.00  0.00           C
ATOM   1267  CB  ASP A  73      70.021  61.986 112.905  1.00  0.00           C
ATOM   1270  CG  ASP A  73      68.851  62.936 113.135  1.00  0.00           C
ATOM   1271  OD1 ASP A  73      67.771  62.746 112.525  1.00  0.00           O
ATOM   1272  OD2 ASP A  73      69.071  63.936 113.865  1.00  0.00           O
ATOM   1273  C   ASP A  73      68.671  60.066 111.865  1.00  0.00           C
ATOM   1274  O   ASP A  73      69.091  60.106 110.715  1.00  0.00           O
ATOM   1275  N   PRO A  74      67.421  59.686 112.115  1.00  0.00           N
ATOM   1276  CD  PRO A  74      67.021  59.216 113.425  1.00  0.00           C
ATOM   1279  CA  PRO A  74      66.601  59.036 111.095  1.00  0.00           C
ATOM   1281  CB  PRO A  74      65.361  58.526 111.865  1.00  0.00           C
ATOM   1284  CG  PRO A  74      65.531  58.966 113.315  1.00  0.00           C
ATOM   1287  C   PRO A  74      66.251  59.996 109.975  1.00  0.00           C
ATOM   1288  O   PRO A  74      66.281  59.636 108.805  1.00  0.00           O
ATOM   1289  N   PHE A  75      65.981  61.266 110.325  1.00  0.00           N
ATOM   1291  CA  PHE A  75      65.681  62.286 109.355  1.00  0.00           C
ATOM   1293  CB  PHE A  75      64.981  63.516 109.975  1.00  0.00           C
ATOM   1296  CG  PHE A  75      63.751  63.086 110.715  1.00  0.00           C
ATOM   1297  CD1 PHE A  75      62.511  62.936 110.095  1.00  0.00           C
ATOM   1299  CE1 PHE A  75      61.361  62.656 110.845  1.00  0.00           C
ATOM   1301  CZ  PHE A  75      61.461  62.486 112.235  1.00  0.00           C
ATOM   1303  CD2 PHE A  75      63.831  62.886 112.095  1.00  0.00           C
ATOM   1305  CE2 PHE A  75      62.711  62.576 112.865  1.00  0.00           C
ATOM   1307  C   PHE A  75      66.931  62.806 108.695  1.00  0.00           C
ATOM   1308  O   PHE A  75      66.861  63.436 107.655  1.00  0.00           O
ATOM   1309  N   SER A  76      68.121  62.576 109.285  1.00  0.00           N
ATOM   1311  CA  SER A  76      69.331  62.946 108.575  1.00  0.00           C
ATOM   1313  CB  SER A  76      70.481  63.556 109.405  1.00  0.00           C
ATOM   1316  OG  SER A  76      70.061  64.646 110.215  1.00  0.00           O
ATOM   1318  C   SER A  76      70.001  61.786 107.845  1.00  0.00           C
ATOM   1319  O   SER A  76      70.971  62.016 107.125  1.00  0.00           O
ATOM   1320  N   SER A  77      69.531  60.546 108.075  1.00  0.00           N
ATOM   1322  CA  SER A  77      70.191  59.256 107.835  1.00  0.00           C
ATOM   1324  CB  SER A  77      69.801  58.606 106.465  1.00  0.00           C
ATOM   1327  OG  SER A  77      70.041  59.466 105.355  1.00  0.00           O
ATOM   1329  C   SER A  77      71.691  59.166 108.125  1.00  0.00           C
ATOM   1330  O   SER A  77      72.441  58.436 107.475  1.00  0.00           O
ATOM   1331  N   ARG A  78      72.201  59.896 109.155  1.00  0.00           N
ATOM   1333  CA  ARG A  78      73.641  60.006 109.355  1.00  0.00           C
ATOM   1335  CB  ARG A  78      74.311  60.936 108.305  1.00  0.00           C
ATOM   1338  CG  ARG A  78      73.861  62.396 108.425  1.00  0.00           C
ATOM   1341  CD  ARG A  78      74.131  63.226 107.165  1.00  0.00           C
ATOM   1344  NE  ARG A  78      75.601  63.456 107.215  1.00  0.00           N
ATOM   1346  CZ  ARG A  78      76.301  64.136 106.325  1.00  0.00           C
ATOM   1347  NH1 ARG A  78      75.781  64.646 105.245  1.00  0.00           N
ATOM   1350  NH2 ARG A  78      77.571  64.396 106.515  1.00  0.00           N
ATOM   1353  C   ARG A  78      73.991  60.526 110.745  1.00  0.00           C
ATOM   1354  O   ARG A  78      73.141  61.066 111.465  1.00  0.00           O
ATOM   1355  N   THR A  79      75.251  60.356 111.195  1.00  0.00           N
ATOM   1357  CA  THR A  79      75.701  60.706 112.545  1.00  0.00           C
ATOM   1359  CB  THR A  79      76.961  59.936 112.905  1.00  0.00           C
ATOM   1361  OG1 THR A  79      77.981  60.096 111.925  1.00  0.00           O
ATOM   1363  CG2 THR A  79      76.621  58.436 112.955  1.00  0.00           C
ATOM   1367  C   THR A  79      75.981  62.176 112.835  1.00  0.00           C
ATOM   1368  O   THR A  79      75.881  62.626 113.975  1.00  0.00           O
ATOM   1369  N   THR A  80      76.381  63.006 111.855  1.00  0.00           N
ATOM   1371  CA  THR A  80      76.811  64.376 112.165  1.00  0.00           C
ATOM   1373  CB  THR A  80      78.231  64.406 112.755  1.00  0.00           C
ATOM   1375  OG1 THR A  80      78.561  65.666 113.325  1.00  0.00           O
ATOM   1377  CG2 THR A  80      79.311  64.036 111.715  1.00  0.00           C
ATOM   1381  C   THR A  80      76.711  65.246 110.925  1.00  0.00           C
ATOM   1382  O   THR A  80      76.841  64.726 109.825  1.00  0.00           O
ATOM   1383  N   LEU A  81      76.471  66.566 111.105  1.00  0.00           N
ATOM   1385  CA  LEU A  81      76.391  67.646 110.105  1.00  0.00           C
ATOM   1387  CB  LEU A  81      75.791  67.326 108.705  1.00  0.00           C
ATOM   1390  CG  LEU A  81      74.251  67.216 108.565  1.00  0.00           C
ATOM   1392  CD1 LEU A  81      73.891  67.196 107.075  1.00  0.00           C
ATOM   1396  CD2 LEU A  81      73.701  65.996 109.315  1.00  0.00           C
ATOM   1400  C   LEU A  81      75.561  68.756 110.725  1.00  0.00           C
ATOM   1401  O   LEU A  81      74.611  68.466 111.465  1.00  0.00           O
ATOM   1402  N   PRO A  82      75.891  70.026 110.535  1.00  0.00           N
ATOM   1403  CD  PRO A  82      75.851  70.856 111.745  1.00  0.00           C
ATOM   1406  CA  PRO A  82      75.281  70.776 109.415  1.00  0.00           C
ATOM   1408  CB  PRO A  82      75.071  72.196 109.975  1.00  0.00           C
ATOM   1411  CG  PRO A  82      74.851  71.966 111.465  1.00  0.00           C
ATOM   1414  C   PRO A  82      76.121  70.886 108.155  1.00  0.00           C
ATOM   1415  O   PRO A  82      77.341  70.746 108.245  1.00  0.00           O
ATOM   1416  N   ASP A  83      75.451  71.146 106.995  1.00  0.00           N
ATOM   1418  CA  ASP A  83      75.961  71.776 105.795  1.00  0.00           C
ATOM   1420  CB  ASP A  83      77.261  71.186 105.145  1.00  0.00           C
ATOM   1423  CG  ASP A  83      78.071  72.226 104.375  1.00  0.00           C
ATOM   1424  OD1 ASP A  83      77.761  73.436 104.475  1.00  0.00           O
ATOM   1425  OD2 ASP A  83      79.081  71.886 103.705  1.00  0.00           O
ATOM   1426  C   ASP A  83      74.791  71.846 104.805  1.00  0.00           C
ATOM   1427  O   ASP A  83      73.651  71.536 105.145  1.00  0.00           O
ATOM   1428  N   SER A  84      75.091  72.346 103.585  1.00  0.00           N
ATOM   1430  CA  SER A  84      74.261  72.476 102.385  1.00  0.00           C
ATOM   1432  CB  SER A  84      75.221  72.436 101.155  1.00  0.00           C
ATOM   1435  OG  SER A  84      74.641  72.996  99.975  1.00  0.00           O
ATOM   1437  C   SER A  84      73.161  71.456 102.155  1.00  0.00           C
ATOM   1438  O   SER A  84      73.431  70.256 102.095  1.00  0.00           O
ATOM   1439  N   ALA A  85      71.911  71.906 101.925  1.00  0.00           N
ATOM   1441  CA  ALA A  85      70.811  71.066 101.485  1.00  0.00           C
ATOM   1443  CB  ALA A  85      69.661  71.076 102.505  1.00  0.00           C
ATOM   1447  C   ALA A  85      70.281  71.456 100.115  1.00  0.00           C
ATOM   1448  O   ALA A  85      70.021  72.606  99.785  1.00  0.00           O
ATOM   1449  N   HIS A  86      70.131  70.436  99.255  1.00  0.00           N
ATOM   1451  CA  HIS A  86      69.701  70.626  97.885  1.00  0.00           C
ATOM   1453  CB  HIS A  86      70.881  70.516  96.905  1.00  0.00           C
ATOM   1456  ND1 HIS A  86      71.401  72.696  95.865  1.00  0.00           N
ATOM   1457  CG  HIS A  86      71.651  71.786  96.875  1.00  0.00           C
ATOM   1458  CE1 HIS A  86      72.281  73.656  96.045  1.00  0.00           C
ATOM   1460  NE2 HIS A  86      73.091  73.396  97.095  1.00  0.00           N
ATOM   1462  CD2 HIS A  86      72.691  72.196  97.635  1.00  0.00           C
ATOM   1464  C   HIS A  86      68.661  69.606  97.505  1.00  0.00           C
ATOM   1465  O   HIS A  86      68.731  68.446  97.905  1.00  0.00           O
ATOM   1466  N   VAL A  87      67.621  70.026  96.765  1.00  0.00           N
ATOM   1468  CA  VAL A  87      66.391  69.276  96.665  1.00  0.00           C
ATOM   1470  CB  VAL A  87      65.321  69.946  97.515  1.00  0.00           C
ATOM   1472  CG1 VAL A  87      64.881  71.286  96.945  1.00  0.00           C
ATOM   1476  CG2 VAL A  87      64.131  69.006  97.685  1.00  0.00           C
ATOM   1480  C   VAL A  87      66.021  69.156  95.205  1.00  0.00           C
ATOM   1481  O   VAL A  87      66.281  70.056  94.395  1.00  0.00           O
ATOM   1482  N   ALA A  88      65.481  67.996  94.795  1.00  0.00           N
ATOM   1484  CA  ALA A  88      65.121  67.736  93.415  1.00  0.00           C
ATOM   1486  CB  ALA A  88      65.371  66.276  93.025  1.00  0.00           C
ATOM   1490  C   ALA A  88      63.661  68.066  93.185  1.00  0.00           C
ATOM   1491  O   ALA A  88      62.961  68.526  94.095  1.00  0.00           O
ATOM   1492  N   SER A  89      63.171  67.796  91.955  1.00  0.00           N
ATOM   1494  CA  SER A  89      61.761  67.836  91.645  1.00  0.00           C
ATOM   1496  CB  SER A  89      61.421  67.316  90.215  1.00  0.00           C
ATOM   1499  OG  SER A  89      60.101  67.726  89.825  1.00  0.00           O
ATOM   1501  C   SER A  89      60.941  66.966  92.565  1.00  0.00           C
ATOM   1502  O   SER A  89      61.251  65.806  92.825  1.00  0.00           O
ATOM   1503  N   ALA A  90      59.831  67.506  93.055  1.00  0.00           N
ATOM   1505  CA  ALA A  90      58.851  66.746  93.755  1.00  0.00           C
ATOM   1507  CB  ALA A  90      57.781  67.716  94.255  1.00  0.00           C
ATOM   1511  C   ALA A  90      58.231  65.616  92.915  1.00  0.00           C
ATOM   1512  O   ALA A  90      57.771  65.816  91.805  1.00  0.00           O
ATOM   1513  N   SER A  91      58.211  64.386  93.455  1.00  0.00           N
ATOM   1515  CA  SER A  91      57.361  63.326  92.955  1.00  0.00           C
ATOM   1517  CB  SER A  91      57.981  61.926  93.255  1.00  0.00           C
ATOM   1520  OG  SER A  91      59.271  61.786  92.665  1.00  0.00           O
ATOM   1522  C   SER A  91      56.001  63.486  93.625  1.00  0.00           C
ATOM   1523  O   SER A  91      55.921  63.966  94.755  1.00  0.00           O
ATOM   1524  N   THR A  92      54.871  63.156  92.975  1.00  0.00           N
ATOM   1526  CA  THR A  92      54.591  61.796  92.535  1.00  0.00           C
ATOM   1528  CB  THR A  92      53.921  60.906  93.595  1.00  0.00           C
ATOM   1530  OG1 THR A  92      52.851  61.576  94.235  1.00  0.00           O
ATOM   1532  CG2 THR A  92      54.951  60.556  94.675  1.00  0.00           C
ATOM   1536  C   THR A  92      53.731  61.716  91.295  1.00  0.00           C
ATOM   1537  O   THR A  92      53.001  62.626  90.905  1.00  0.00           O
ATOM   1538  N   ILE A  93      53.861  60.556  90.635  1.00  0.00           N
ATOM   1540  CA  ILE A  93      53.011  60.046  89.585  1.00  0.00           C
ATOM   1542  CB  ILE A  93      53.941  59.236  88.665  1.00  0.00           C
ATOM   1544  CG2 ILE A  93      55.051  60.186  88.165  1.00  0.00           C
ATOM   1548  CG1 ILE A  93      54.571  58.006  89.365  1.00  0.00           C
ATOM   1551  CD  ILE A  93      55.291  57.046  88.415  1.00  0.00           C
ATOM   1555  C   ILE A  93      51.841  59.266  90.255  1.00  0.00           C
ATOM   1556  O   ILE A  93      51.411  59.706  91.325  1.00  0.00           O
ATOM   1557  N   PRO A  94      51.281  58.146  89.795  1.00  0.00           N
ATOM   1558  CD  PRO A  94      51.161  57.826  88.375  1.00  0.00           C
ATOM   1561  CA  PRO A  94      50.321  57.366  90.585  1.00  0.00           C
ATOM   1563  CB  PRO A  94      49.751  56.356  89.575  1.00  0.00           C
ATOM   1566  CG  PRO A  94      49.831  57.096  88.245  1.00  0.00           C
ATOM   1569  C   PRO A  94      50.911  56.606  91.775  1.00  0.00           C
ATOM   1570  O   PRO A  94      50.311  55.646  92.225  1.00  0.00           O
ATOM   1571  N   ASN A  95      52.031  57.056  92.365  1.00  0.00           N
ATOM   1573  CA  ASN A  95      52.601  56.426  93.545  1.00  0.00           C
ATOM   1575  CB  ASN A  95      54.011  56.966  93.895  1.00  0.00           C
ATOM   1578  CG  ASN A  95      55.011  56.866  92.745  1.00  0.00           C
ATOM   1579  OD1 ASN A  95      54.991  56.026  91.845  1.00  0.00           O
ATOM   1580  ND2 ASN A  95      55.971  57.816  92.755  1.00  0.00           N
ATOM   1583  C   ASN A  95      51.721  56.666  94.765  1.00  0.00           C
ATOM   1584  O   ASN A  95      51.821  55.926  95.735  1.00  0.00           O
ATOM   1585  N   ARG A  96      50.861  57.716  94.715  1.00  0.00           N
ATOM   1587  CA  ARG A  96      49.721  57.996  95.575  1.00  0.00           C
ATOM   1589  CB  ARG A  96      49.671  57.266  96.945  1.00  0.00           C
ATOM   1592  CG  ARG A  96      50.841  57.626  97.885  1.00  0.00           C
ATOM   1595  CD  ARG A  96      51.221  56.526  98.885  1.00  0.00           C
ATOM   1598  NE  ARG A  96      50.151  56.506  99.935  1.00  0.00           N
ATOM   1600  CZ  ARG A  96      48.991  55.876  99.815  1.00  0.00           C
ATOM   1601  NH1 ARG A  96      48.831  54.886  98.985  1.00  0.00           N
ATOM   1604  NH2 ARG A  96      48.001  56.256 100.595  1.00  0.00           N
ATOM   1607  C   ARG A  96      49.541  59.486  95.795  1.00  0.00           C
ATOM   1608  O   ARG A  96      50.151  60.326  95.125  1.00  0.00           O
ATOM   1609  N   ASP A  97      48.651  59.866  96.735  1.00  0.00           N
ATOM   1611  CA  ASP A  97      48.471  61.186  97.275  1.00  0.00           C
ATOM   1613  CB  ASP A  97      47.361  61.116  98.375  1.00  0.00           C
ATOM   1616  CG  ASP A  97      47.611  60.186  99.555  1.00  0.00           C
ATOM   1617  OD1 ASP A  97      48.461  59.256  99.475  1.00  0.00           O
ATOM   1618  OD2 ASP A  97      46.911  60.366 100.585  1.00  0.00           O
ATOM   1619  C   ASP A  97      49.751  61.796  97.845  1.00  0.00           C
ATOM   1620  O   ASP A  97      50.101  62.946  97.575  1.00  0.00           O
ATOM   1621  N   ALA A  98      50.511  60.986  98.615  1.00  0.00           N
ATOM   1623  CA  ALA A  98      51.811  61.296  99.125  1.00  0.00           C
ATOM   1625  CB  ALA A  98      52.391  60.126  99.945  1.00  0.00           C
ATOM   1629  C   ALA A  98      52.821  61.676  98.065  1.00  0.00           C
ATOM   1630  O   ALA A  98      52.901  61.126  96.975  1.00  0.00           O
ATOM   1631  N   ARG A  99      53.631  62.686  98.415  1.00  0.00           N
ATOM   1633  CA  ARG A  99      54.671  63.246  97.605  1.00  0.00           C
ATOM   1635  CB  ARG A  99      54.591  64.776  97.665  1.00  0.00           C
ATOM   1638  CG  ARG A  99      53.321  65.356  97.015  1.00  0.00           C
ATOM   1641  CD  ARG A  99      53.321  65.296  95.485  1.00  0.00           C
ATOM   1644  NE  ARG A  99      52.051  65.936  95.015  1.00  0.00           N
ATOM   1646  CZ  ARG A  99      50.891  65.316  94.855  1.00  0.00           C
ATOM   1647  NH1 ARG A  99      50.791  64.006  94.955  1.00  0.00           N
ATOM   1650  NH2 ARG A  99      49.791  65.996  94.595  1.00  0.00           N
ATOM   1653  C   ARG A  99      56.011  62.786  98.105  1.00  0.00           C
ATOM   1654  O   ARG A  99      56.241  62.686  99.305  1.00  0.00           O
ATOM   1655  N   ASN A 100      56.941  62.486  97.185  1.00  0.00           N
ATOM   1657  CA  ASN A 100      58.271  62.026  97.535  1.00  0.00           C
ATOM   1659  CB  ASN A 100      58.621  60.596  97.005  1.00  0.00           C
ATOM   1662  CG  ASN A 100      60.131  60.366  97.105  1.00  0.00           C
ATOM   1663  OD1 ASN A 100      60.701  60.526  98.185  1.00  0.00           O
ATOM   1664  ND2 ASN A 100      60.801  60.186  95.935  1.00  0.00           N
ATOM   1667  C   ASN A 100      59.231  63.076  97.035  1.00  0.00           C
ATOM   1668  O   ASN A 100      59.281  63.376  95.845  1.00  0.00           O
ATOM   1669  N   ILE A 101      60.031  63.636  97.955  1.00  0.00           N
ATOM   1671  CA  ILE A 101      60.961  64.696  97.625  1.00  0.00           C
ATOM   1673  CB  ILE A 101      60.791  65.896  98.545  1.00  0.00           C
ATOM   1675  CG2 ILE A 101      61.721  67.016  98.065  1.00  0.00           C
ATOM   1679  CG1 ILE A 101      59.341  66.396  98.605  1.00  0.00           C
ATOM   1682  CD  ILE A 101      58.791  66.816  97.255  1.00  0.00           C
ATOM   1686  C   ILE A 101      62.381  64.186  97.755  1.00  0.00           C
ATOM   1687  O   ILE A 101      62.871  64.056  98.885  1.00  0.00           O
ATOM   1688  N   PRO A 102      63.121  63.926  96.685  1.00  0.00           N
ATOM   1689  CD  PRO A 102      62.621  63.876  95.305  1.00  0.00           C
ATOM   1692  CA  PRO A 102      64.541  63.636  96.755  1.00  0.00           C
ATOM   1694  CB  PRO A 102      64.951  63.306  95.315  1.00  0.00           C
ATOM   1697  CG  PRO A 102      63.641  63.006  94.585  1.00  0.00           C
ATOM   1700  C   PRO A 102      65.371  64.766  97.345  1.00  0.00           C
ATOM   1701  O   PRO A 102      65.351  65.876  96.815  1.00  0.00           O
ATOM   1702  N   LEU A 103      66.131  64.496  98.425  1.00  0.00           N
ATOM   1704  CA  LEU A 103      66.991  65.476  99.065  1.00  0.00           C
ATOM   1706  CB  LEU A 103      66.571  65.666 100.565  1.00  0.00           C
ATOM   1709  CG  LEU A 103      66.641  67.066 101.245  1.00  0.00           C
ATOM   1711  CD1 LEU A 103      68.051  67.596 101.525  1.00  0.00           C
ATOM   1715  CD2 LEU A 103      65.871  68.176 100.545  1.00  0.00           C
ATOM   1719  C   LEU A 103      68.411  64.956  98.905  1.00  0.00           C
ATOM   1720  O   LEU A 103      68.641  63.766  98.675  1.00  0.00           O
ATOM   1721  N   ARG A 104      69.421  65.836  99.035  1.00  0.00           N
ATOM   1723  CA  ARG A 104      70.801  65.476  99.275  1.00  0.00           C
ATOM   1725  CB  ARG A 104      71.681  65.316  97.995  1.00  0.00           C
ATOM   1728  CG  ARG A 104      71.941  66.576  97.135  1.00  0.00           C
ATOM   1731  CD  ARG A 104      70.821  66.916  96.155  1.00  0.00           C
ATOM   1734  NE  ARG A 104      70.951  66.056  94.935  1.00  0.00           N
ATOM   1736  CZ  ARG A 104      71.721  66.346  93.895  1.00  0.00           C
ATOM   1737  NH1 ARG A 104      72.581  67.326  93.935  1.00  0.00           N
ATOM   1740  NH2 ARG A 104      71.651  65.646  92.785  1.00  0.00           N
ATOM   1743  C   ARG A 104      71.381  66.576 100.135  1.00  0.00           C
ATOM   1744  O   ARG A 104      71.051  67.746  99.955  1.00  0.00           O
ATOM   1745  N   VAL A 105      72.261  66.226 101.095  1.00  0.00           N
ATOM   1747  CA  VAL A 105      72.991  67.176 101.925  1.00  0.00           C
ATOM   1749  CB  VAL A 105      72.791  67.096 103.445  1.00  0.00           C
ATOM   1751  CG1 VAL A 105      71.471  67.806 103.825  1.00  0.00           C
ATOM   1755  CG2 VAL A 105      72.951  65.626 103.895  1.00  0.00           C
ATOM   1759  C   VAL A 105      74.451  66.976 101.685  1.00  0.00           C
ATOM   1760  O   VAL A 105      74.861  65.866 101.355  1.00  0.00           O
ATOM   1761  N   ASP A 106      75.261  68.036 101.815  1.00  0.00           N
ATOM   1763  CA  ASP A 106      76.701  68.006 101.655  1.00  0.00           C
ATOM   1765  CB  ASP A 106      77.521  66.926 102.445  1.00  0.00           C
ATOM   1768  CG  ASP A 106      77.311  66.906 103.935  1.00  0.00           C
ATOM   1769  OD1 ASP A 106      76.241  67.296 104.445  1.00  0.00           O
ATOM   1770  OD2 ASP A 106      78.151  66.256 104.625  1.00  0.00           O
ATOM   1771  C   ASP A 106      77.051  67.946 100.175  1.00  0.00           C
ATOM   1772  O   ASP A 106      78.051  67.366  99.785  1.00  0.00           O
ATOM   1773  N   LEU A 107      76.241  68.626  99.325  1.00  0.00           N
ATOM   1775  CA  LEU A 107      76.431  68.716  97.875  1.00  0.00           C
ATOM   1777  CB  LEU A 107      75.301  69.586  97.255  1.00  0.00           C
ATOM   1780  CG  LEU A 107      75.381  69.736  95.715  1.00  0.00           C
ATOM   1782  CD1 LEU A 107      75.381  68.366  95.045  1.00  0.00           C
ATOM   1786  CD2 LEU A 107      74.281  70.626  95.145  1.00  0.00           C
ATOM   1790  C   LEU A 107      77.771  69.366  97.505  1.00  0.00           C
ATOM   1791  O   LEU A 107      78.341  69.236  96.425  1.00  0.00           O
ATOM   1792  N   LYS A 108      78.301  70.096  98.475  1.00  0.00           N
ATOM   1794  CA  LYS A 108      79.631  70.626  98.495  1.00  0.00           C
ATOM   1796  CB  LYS A 108      79.681  71.466  99.785  1.00  0.00           C
ATOM   1799  CG  LYS A 108      80.951  72.286 100.015  1.00  0.00           C
ATOM   1802  CD  LYS A 108      80.891  73.076 101.335  1.00  0.00           C
ATOM   1805  CE  LYS A 108      79.691  74.036 101.445  1.00  0.00           C
ATOM   1808  NZ  LYS A 108      79.631  74.676 102.765  1.00  0.00           N
ATOM   1812  C   LYS A 108      80.731  69.556  98.425  1.00  0.00           C
ATOM   1813  O   LYS A 108      81.701  69.796  97.705  1.00  0.00           O
ATOM   1814  N   GLN A 109      80.591  68.406  99.145  1.00  0.00           N
ATOM   1816  CA  GLN A 109      81.491  67.256  99.135  1.00  0.00           C
ATOM   1818  CB  GLN A 109      82.881  67.436  99.835  1.00  0.00           C
ATOM   1821  CG  GLN A 109      83.781  68.506  99.195  1.00  0.00           C
ATOM   1824  CD  GLN A 109      85.191  68.536  99.765  1.00  0.00           C
ATOM   1825  OE1 GLN A 109      85.531  67.896 100.775  1.00  0.00           O
ATOM   1826  NE2 GLN A 109      86.061  69.336  99.105  1.00  0.00           N
ATOM   1829  C   GLN A 109      80.921  66.036  99.865  1.00  0.00           C
ATOM   1830  O   GLN A 109      80.831  65.996 101.095  1.00  0.00           O
ATOM   1831  N   GLY A 110      80.621  64.976  99.085  1.00  0.00           N
ATOM   1833  CA  GLY A 110      80.331  63.666  99.645  1.00  0.00           C
ATOM   1836  C   GLY A 110      78.951  63.476 100.185  1.00  0.00           C
ATOM   1837  O   GLY A 110      78.791  63.016 101.325  1.00  0.00           O
ATOM   1838  N   ASP A 111      77.921  63.816  99.385  1.00  0.00           N
ATOM   1840  CA  ASP A 111      76.511  63.656  99.675  1.00  0.00           C
ATOM   1842  CB  ASP A 111      75.601  63.716  98.415  1.00  0.00           C
ATOM   1845  CG  ASP A 111      75.921  64.816  97.435  1.00  0.00           C
ATOM   1846  OD1 ASP A 111      77.121  65.066  97.135  1.00  0.00           O
ATOM   1847  OD2 ASP A 111      74.951  65.236  96.765  1.00  0.00           O
ATOM   1848  C   ASP A 111      76.031  62.446 100.465  1.00  0.00           C
ATOM   1849  O   ASP A 111      76.461  61.306 100.275  1.00  0.00           O
ATOM   1850  N   GLN A 112      74.991  62.676 101.275  1.00  0.00           N
ATOM   1852  CA  GLN A 112      74.121  61.616 101.735  1.00  0.00           C
ATOM   1854  CB  GLN A 112      73.981  61.636 103.275  1.00  0.00           C
ATOM   1857  CG  GLN A 112      75.331  61.556 104.025  1.00  0.00           C
ATOM   1860  CD  GLN A 112      76.241  60.386 103.635  1.00  0.00           C
ATOM   1861  OE1 GLN A 112      75.891  59.196 103.715  1.00  0.00           O
ATOM   1862  NE2 GLN A 112      77.511  60.696 103.305  1.00  0.00           N
ATOM   1865  C   GLN A 112      72.811  61.906 101.045  1.00  0.00           C
ATOM   1866  O   GLN A 112      72.351  63.056 101.025  1.00  0.00           O
ATOM   1867  N   GLY A 113      72.221  60.906 100.375  1.00  0.00           N
ATOM   1869  CA  GLY A 113      71.011  61.056  99.605  1.00  0.00           C
ATOM   1872  C   GLY A 113      69.811  60.606 100.365  1.00  0.00           C
ATOM   1873  O   GLY A 113      69.881  59.676 101.165  1.00  0.00           O
ATOM   1874  N   TRP A 114      68.651  61.206 100.055  1.00  0.00           N
ATOM   1876  CA  TRP A 114      67.351  60.776 100.505  1.00  0.00           C
ATOM   1878  CB  TRP A 114      66.731  61.706 101.585  1.00  0.00           C
ATOM   1881  CG  TRP A 114      67.471  61.776 102.875  1.00  0.00           C
ATOM   1882  CD1 TRP A 114      67.241  61.136 104.075  1.00  0.00           C
ATOM   1884  NE1 TRP A 114      67.921  61.776 105.085  1.00  0.00           N
ATOM   1886  CE2 TRP A 114      68.611  62.826 104.545  1.00  0.00           C
ATOM   1887  CD2 TRP A 114      68.391  62.816 103.155  1.00  0.00           C
ATOM   1888  CE3 TRP A 114      69.021  63.756 102.345  1.00  0.00           C
ATOM   1890  CZ3 TRP A 114      69.731  64.776 102.955  1.00  0.00           C
ATOM   1892  CZ2 TRP A 114      69.361  63.826 105.125  1.00  0.00           C
ATOM   1894  CH2 TRP A 114      69.861  64.836 104.325  1.00  0.00           C
ATOM   1896  C   TRP A 114      66.461  60.746  99.275  1.00  0.00           C
ATOM   1897  O   TRP A 114      65.441  61.426  99.205  1.00  0.00           O
ATOM   1898  N   GLN A 115      66.911  59.966  98.275  1.00  0.00           N
ATOM   1900  CA  GLN A 115      66.381  59.756  96.935  1.00  0.00           C
ATOM   1902  CB  GLN A 115      67.191  58.616  96.255  1.00  0.00           C
ATOM   1905  CG  GLN A 115      66.921  58.406  94.745  1.00  0.00           C
ATOM   1908  CD  GLN A 115      67.791  57.356  94.045  1.00  0.00           C
ATOM   1909  OE1 GLN A 115      67.591  57.116  92.845  1.00  0.00           O
ATOM   1910  NE2 GLN A 115      68.781  56.766  94.745  1.00  0.00           N
ATOM   1913  C   GLN A 115      64.871  59.526  96.865  1.00  0.00           C
ATOM   1914  O   GLN A 115      64.131  60.396  96.435  1.00  0.00           O
ATOM   1915  N   ASP A 116      64.341  58.376  97.345  1.00  0.00           N
ATOM   1917  CA  ASP A 116      62.911  58.226  97.505  1.00  0.00           C
ATOM   1919  CB  ASP A 116      62.351  57.196  96.475  1.00  0.00           C
ATOM   1922  CG  ASP A 116      60.861  56.886  96.445  1.00  0.00           C
ATOM   1923  OD1 ASP A 116      60.111  57.196  97.395  1.00  0.00           O
ATOM   1924  OD2 ASP A 116      60.441  56.186  95.485  1.00  0.00           O
ATOM   1925  C   ASP A 116      62.671  57.966  98.975  1.00  0.00           C
ATOM   1926  O   ASP A 116      62.311  56.876  99.415  1.00  0.00           O
ATOM   1927  N   GLU A 117      62.961  58.996  99.785  1.00  0.00           N
ATOM   1929  CA  GLU A 117      62.911  58.836 101.215  1.00  0.00           C
ATOM   1931  CB  GLU A 117      64.321  58.826 101.835  1.00  0.00           C
ATOM   1934  CG  GLU A 117      65.121  57.546 101.495  1.00  0.00           C
ATOM   1937  CD  GLU A 117      66.561  57.586 102.015  1.00  0.00           C
ATOM   1938  OE1 GLU A 117      66.821  58.206 103.065  1.00  0.00           O
ATOM   1939  OE2 GLU A 117      67.441  57.016 101.325  1.00  0.00           O
ATOM   1940  C   GLU A 117      62.031  59.856 101.885  1.00  0.00           C
ATOM   1941  O   GLU A 117      61.241  59.486 102.735  1.00  0.00           O
ATOM   1942  N   VAL A 118      62.071  61.156 101.515  1.00  0.00           N
ATOM   1944  CA  VAL A 118      61.251  62.126 102.225  1.00  0.00           C
ATOM   1946  CB  VAL A 118      61.821  63.536 102.165  1.00  0.00           C
ATOM   1948  CG1 VAL A 118      61.011  64.496 103.055  1.00  0.00           C
ATOM   1952  CG2 VAL A 118      63.291  63.486 102.635  1.00  0.00           C
ATOM   1956  C   VAL A 118      59.811  62.126 101.705  1.00  0.00           C
ATOM   1957  O   VAL A 118      59.481  62.766 100.705  1.00  0.00           O
ATOM   1958  N   LEU A 119      58.911  61.426 102.415  1.00  0.00           N
ATOM   1960  CA  LEU A 119      57.521  61.306 102.065  1.00  0.00           C
ATOM   1962  CB  LEU A 119      56.971  59.926 102.485  1.00  0.00           C
ATOM   1965  CG  LEU A 119      57.791  58.706 102.005  1.00  0.00           C
ATOM   1967  CD1 LEU A 119      57.161  57.386 102.485  1.00  0.00           C
ATOM   1971  CD2 LEU A 119      57.981  58.686 100.485  1.00  0.00           C
ATOM   1975  C   LEU A 119      56.741  62.416 102.745  1.00  0.00           C
ATOM   1976  O   LEU A 119      56.861  62.626 103.955  1.00  0.00           O
ATOM   1977  N   MET A 120      55.881  63.146 101.995  1.00  0.00           N
ATOM   1979  CA  MET A 120      54.871  64.006 102.585  1.00  0.00           C
ATOM   1981  CB  MET A 120      55.121  65.496 102.305  1.00  0.00           C
ATOM   1984  CG  MET A 120      56.351  66.016 103.045  1.00  0.00           C
ATOM   1987  SD  MET A 120      56.721  67.736 102.665  1.00  0.00           S
ATOM   1988  CE  MET A 120      58.441  67.446 102.175  1.00  0.00           C
ATOM   1992  C   MET A 120      53.451  63.696 102.145  1.00  0.00           C
ATOM   1993  O   MET A 120      53.171  63.576 100.945  1.00  0.00           O
ATOM   1994  N   ILE A 121      52.511  63.636 103.105  1.00  0.00           N
ATOM   1996  CA  ILE A 121      51.091  63.636 102.825  1.00  0.00           C
ATOM   1998  CB  ILE A 121      50.221  62.646 103.625  1.00  0.00           C
ATOM   2000  CG2 ILE A 121      50.601  61.206 103.245  1.00  0.00           C
ATOM   2004  CG1 ILE A 121      50.171  62.866 105.165  1.00  0.00           C
ATOM   2007  CD  ILE A 121      51.341  62.296 105.975  1.00  0.00           C
ATOM   2011  C   ILE A 121      50.621  65.046 103.065  1.00  0.00           C
ATOM   2012  O   ILE A 121      51.251  65.806 103.795  1.00  0.00           O
ATOM   2013  N   GLN A 122      49.501  65.466 102.435  1.00  0.00           N
ATOM   2015  CA  GLN A 122      48.891  66.716 102.815  1.00  0.00           C
ATOM   2017  CB  GLN A 122      48.341  67.546 101.625  1.00  0.00           C
ATOM   2020  CG  GLN A 122      47.171  66.956 100.785  1.00  0.00           C
ATOM   2023  CD  GLN A 122      45.781  67.406 101.235  1.00  0.00           C
ATOM   2024  OE1 GLN A 122      44.851  66.616 101.475  1.00  0.00           O
ATOM   2025  NE2 GLN A 122      45.581  68.736 101.325  1.00  0.00           N
ATOM   2028  C   GLN A 122      47.881  66.386 103.895  1.00  0.00           C
ATOM   2029  O   GLN A 122      46.801  65.876 103.625  1.00  0.00           O
ATOM   2030  N   GLU A 123      48.221  66.636 105.165  1.00  0.00           N
ATOM   2032  CA  GLU A 123      47.331  66.416 106.285  1.00  0.00           C
ATOM   2034  CB  GLU A 123      48.121  65.926 107.535  1.00  0.00           C
ATOM   2037  CG  GLU A 123      47.261  65.696 108.795  1.00  0.00           C
ATOM   2040  CD  GLU A 123      47.981  65.606 110.145  1.00  0.00           C
ATOM   2041  OE1 GLU A 123      49.221  65.486 110.255  1.00  0.00           O
ATOM   2042  OE2 GLU A 123      47.251  65.676 111.165  1.00  0.00           O
ATOM   2043  C   GLU A 123      46.631  67.746 106.545  1.00  0.00           C
ATOM   2044  O   GLU A 123      47.221  68.676 107.095  1.00  0.00           O
ATOM   2045  N   GLY A 124      45.361  67.906 106.145  1.00  0.00           N
ATOM   2047  CA  GLY A 124      44.671  69.196 106.235  1.00  0.00           C
ATOM   2050  C   GLY A 124      45.071  70.166 105.155  1.00  0.00           C
ATOM   2051  O   GLY A 124      45.021  69.876 103.965  1.00  0.00           O
ATOM   2052  N   GLN A 125      45.531  71.386 105.505  1.00  0.00           N
ATOM   2054  CA  GLN A 125      45.881  72.386 104.495  1.00  0.00           C
ATOM   2056  CB  GLN A 125      45.721  73.836 105.045  1.00  0.00           C
ATOM   2059  CG  GLN A 125      44.321  74.196 105.585  1.00  0.00           C
ATOM   2062  CD  GLN A 125      43.431  74.896 104.555  1.00  0.00           C
ATOM   2063  OE1 GLN A 125      42.571  74.276 103.935  1.00  0.00           O
ATOM   2064  NE2 GLN A 125      43.591  76.226 104.375  1.00  0.00           N
ATOM   2067  C   GLN A 125      47.331  72.226 104.055  1.00  0.00           C
ATOM   2068  O   GLN A 125      47.901  73.026 103.325  1.00  0.00           O
ATOM   2069  N   CYS A 126      48.021  71.166 104.525  1.00  0.00           N
ATOM   2071  CA  CYS A 126      49.361  71.316 105.025  1.00  0.00           C
ATOM   2073  CB  CYS A 126      49.291  71.646 106.535  1.00  0.00           C
ATOM   2076  SG  CYS A 126      49.031  73.436 106.735  1.00  0.00           S
ATOM   2078  C   CYS A 126      50.201  70.076 104.825  1.00  0.00           C
ATOM   2079  O   CYS A 126      49.721  68.966 104.975  1.00  0.00           O
ATOM   2080  N   TRP A 127      51.481  70.236 104.495  1.00  0.00           N
ATOM   2082  CA  TRP A 127      52.291  69.086 104.155  1.00  0.00           C
ATOM   2084  CB  TRP A 127      53.101  69.346 102.875  1.00  0.00           C
ATOM   2087  CG  TRP A 127      52.231  69.536 101.665  1.00  0.00           C
ATOM   2088  CD1 TRP A 127      51.851  70.726 101.095  1.00  0.00           C
ATOM   2090  NE1 TRP A 127      51.211  70.506  99.905  1.00  0.00           N
ATOM   2092  CE2 TRP A 127      51.171  69.156  99.665  1.00  0.00           C
ATOM   2093  CD2 TRP A 127      51.781  68.506 100.765  1.00  0.00           C
ATOM   2094  CE3 TRP A 127      51.921  67.116 100.745  1.00  0.00           C
ATOM   2096  CZ3 TRP A 127      51.431  66.406  99.645  1.00  0.00           C
ATOM   2098  CZ2 TRP A 127      50.691  68.446  98.575  1.00  0.00           C
ATOM   2100  CH2 TRP A 127      50.831  67.056  98.575  1.00  0.00           C
ATOM   2102  C   TRP A 127      53.131  68.666 105.335  1.00  0.00           C
ATOM   2103  O   TRP A 127      53.971  69.406 105.855  1.00  0.00           O
ATOM   2104  N   VAL A 128      52.871  67.436 105.805  1.00  0.00           N
ATOM   2106  CA  VAL A 128      53.511  66.856 106.965  1.00  0.00           C
ATOM   2108  CB  VAL A 128      52.571  66.456 108.095  1.00  0.00           C
ATOM   2110  CG1 VAL A 128      52.021  67.716 108.785  1.00  0.00           C
ATOM   2114  CG2 VAL A 128      51.441  65.566 107.565  1.00  0.00           C
ATOM   2118  C   VAL A 128      54.251  65.626 106.505  1.00  0.00           C
ATOM   2119  O   VAL A 128      53.781  64.896 105.625  1.00  0.00           O
ATOM   2120  N   ILE A 129      55.441  65.386 107.055  1.00  0.00           N
ATOM   2122  CA  ILE A 129      56.231  64.206 106.765  1.00  0.00           C
ATOM   2124  CB  ILE A 129      57.701  64.346 107.195  1.00  0.00           C
ATOM   2126  CG2 ILE A 129      58.531  63.216 106.535  1.00  0.00           C
ATOM   2130  CG1 ILE A 129      58.321  65.776 107.035  1.00  0.00           C
ATOM   2133  CD  ILE A 129      58.921  66.136 105.675  1.00  0.00           C
ATOM   2137  C   ILE A 129      55.561  62.966 107.395  1.00  0.00           C
ATOM   2138  O   ILE A 129      55.021  63.046 108.505  1.00  0.00           O
ATOM   2139  N   ASP A 130      55.541  61.806 106.695  1.00  0.00           N
ATOM   2141  CA  ASP A 130      55.071  60.556 107.265  1.00  0.00           C
ATOM   2143  CB  ASP A 130      54.141  59.866 106.235  1.00  0.00           C
ATOM   2146  CG  ASP A 130      53.231  58.776 106.765  1.00  0.00           C
ATOM   2147  OD1 ASP A 130      52.681  58.896 107.885  1.00  0.00           O
ATOM   2148  OD2 ASP A 130      52.991  57.806 105.995  1.00  0.00           O
ATOM   2149  C   ASP A 130      56.221  59.616 107.605  1.00  0.00           C
ATOM   2150  O   ASP A 130      56.111  58.816 108.535  1.00  0.00           O
ATOM   2151  N   ASP A 131      57.371  59.676 106.885  1.00  0.00           N
ATOM   2153  CA  ASP A 131      58.531  58.846 107.175  1.00  0.00           C
ATOM   2155  CB  ASP A 131      58.261  57.356 106.795  1.00  0.00           C
ATOM   2158  CG  ASP A 131      59.131  56.316 107.485  1.00  0.00           C
ATOM   2159  OD1 ASP A 131      59.881  56.636 108.435  1.00  0.00           O
ATOM   2160  OD2 ASP A 131      58.931  55.116 107.125  1.00  0.00           O
ATOM   2161  C   ASP A 131      59.731  59.426 106.425  1.00  0.00           C
ATOM   2162  O   ASP A 131      59.601  60.276 105.545  1.00  0.00           O
ATOM   2163  N   VAL A 132      60.951  58.976 106.785  1.00  0.00           N
ATOM   2165  CA  VAL A 132      62.151  59.106 105.985  1.00  0.00           C
ATOM   2167  CB  VAL A 132      63.111  60.176 106.515  1.00  0.00           C
ATOM   2169  CG1 VAL A 132      64.411  60.196 105.695  1.00  0.00           C
ATOM   2173  CG2 VAL A 132      62.451  61.566 106.435  1.00  0.00           C
ATOM   2177  C   VAL A 132      62.771  57.716 106.055  1.00  0.00           C
ATOM   2178  O   VAL A 132      62.791  57.136 107.135  1.00  0.00           O
ATOM   2179  N   ARG A 133      63.201  57.086 104.935  1.00  0.00           N
ATOM   2181  CA  ARG A 133      63.531  55.656 104.945  1.00  0.00           C
ATOM   2183  CB  ARG A 133      62.561  54.816 104.075  1.00  0.00           C
ATOM   2186  CG  ARG A 133      62.531  55.076 102.555  1.00  0.00           C
ATOM   2189  CD  ARG A 133      61.691  54.046 101.805  1.00  0.00           C
ATOM   2192  NE  ARG A 133      61.691  54.496 100.385  1.00  0.00           N
ATOM   2194  CZ  ARG A 133      61.411  53.786  99.315  1.00  0.00           C
ATOM   2195  NH1 ARG A 133      61.081  52.526  99.395  1.00  0.00           N
ATOM   2198  NH2 ARG A 133      61.311  54.396  98.155  1.00  0.00           N
ATOM   2201  C   ARG A 133      65.031  55.296 104.675  1.00  0.00           C
ATOM   2202  OT1 ARG A 133      65.901  55.806 105.435  1.00  0.00           O
ATOM   2203  OT2 ARG A 133      65.321  54.406 103.835  1.00  0.00           O
ATOM   2204  NH3 POPEB 134      98.521   5.736  88.065  1.00  0.00           N
ATOM   2208  C12 POPEB 134      98.101   5.196  89.395  1.00  0.00           C
ATOM   2211  C11 POPEB 134      97.841   3.666  89.315  1.00  0.00           C
ATOM   2214  P   POPEB 134      99.721   2.526  87.855  1.00  0.00           P
ATOM   2215  O13 POPEB 134     100.201   3.786  87.255  1.00  0.00           O
ATOM   2216  O14 POPEB 134     100.671   1.414  88.055  1.00  0.00           O
ATOM   2217  O11 POPEB 134      98.451   2.044  87.075  1.00  0.00           O
ATOM   2218  O12 POPEB 134      99.061   2.916  89.225  1.00  0.00           O
ATOM   2219  C1  POPEB 134      98.531   1.504  85.755  1.00  0.00           C
ATOM   2222  C2  POPEB 134      97.791   2.406  84.745  1.00  0.00           C
ATOM   2224  O21 POPEB 134      97.901   1.894  83.405  1.00  0.00           O
ATOM   2225  C21 POPEB 134      97.161   0.824  83.115  1.00  0.00           C
ATOM   2226  O22 POPEB 134      96.581   0.114  83.905  1.00  0.00           O
ATOM   2227  C22 POPEB 134      97.151   0.754  81.575  1.00  0.00           C
ATOM   2230  C3  POPEB 134      98.351   3.866  84.795  1.00  0.00           C
ATOM   2233  O31 POPEB 134      98.171   4.626  83.595  1.00  0.00           O
ATOM   2234  C31 POPEB 134      96.931   4.996  83.335  1.00  0.00           C
ATOM   2235  O32 POPEB 134      95.981   4.916  84.105  1.00  0.00           O
ATOM   2236  C32 POPEB 134      96.881   5.486  81.885  1.00  0.00           C
ATOM   2239  C23 POPEB 134      95.971   0.014  80.895  1.00  0.00           C
ATOM   2242  C24 POPEB 134      96.141   0.074  79.365  1.00  0.00           C
ATOM   2245  C25 POPEB 134      95.111  -0.736  78.565  1.00  0.00           C
ATOM   2248  C26 POPEB 134      95.421  -0.756  77.055  1.00  0.00           C
ATOM   2251  C27 POPEB 134      94.681  -1.876  76.305  1.00  0.00           C
ATOM   2254  C28 POPEB 134      95.161  -2.076  74.855  1.00  0.00           C
ATOM   2257  C29 POPEB 134      94.531  -1.136  73.865  1.00  0.00           C
ATOM   2259 0C21 POPEB 134      95.091  -0.656  72.735  1.00  0.00           C
ATOM   2261 1C21 POPEB 134      96.491  -0.926  72.245  1.00  0.00           C
ATOM   2264 2C21 POPEB 134      97.031   0.264  71.435  1.00  0.00           C
ATOM   2267 3C21 POPEB 134      98.491   0.084  71.015  1.00  0.00           C
ATOM   2270 4C21 POPEB 134      98.981   1.214  70.105  1.00  0.00           C
ATOM   2273 5C21 POPEB 134     100.351   0.894  69.505  1.00  0.00           C
ATOM   2276 6C21 POPEB 134     100.801   1.904  68.455  1.00  0.00           C
ATOM   2279 7C21 POPEB 134     102.031   1.404  67.685  1.00  0.00           C
ATOM   2282 8C21 POPEB 134     102.331   2.266  66.475  1.00  0.00           C
ATOM   2286  C33 POPEB 134      95.631   6.336  81.565  1.00  0.00           C
ATOM   2289  C34 POPEB 134      94.421   5.486  81.195  1.00  0.00           C
ATOM   2292  C35 POPEB 134      94.491   4.926  79.765  1.00  0.00           C
ATOM   2295  C36 POPEB 134      93.251   4.116  79.405  1.00  0.00           C
ATOM   2298  C37 POPEB 134      93.221   3.556  77.985  1.00  0.00           C
ATOM   2301  C38 POPEB 134      91.911   2.806  77.725  1.00  0.00           C
ATOM   2304  C39 POPEB 134      92.031   1.754  76.615  1.00  0.00           C
ATOM   2307 0C31 POPEB 134      90.671   1.144  76.265  1.00  0.00           C
ATOM   2310 1C31 POPEB 134      90.751   0.134  75.115  1.00  0.00           C
ATOM   2313 2C31 POPEB 134      89.371  -0.176  74.505  1.00  0.00           C
ATOM   2316 3C31 POPEB 134      88.461  -1.006  75.415  1.00  0.00           C
ATOM   2319 4C31 POPEB 134      87.041  -1.146  74.865  1.00  0.00           C
ATOM   2322 5C31 POPEB 134      86.181  -2.086  75.725  1.00  0.00           C
ATOM   2325 6C31 POPEB 134      84.691  -2.076  75.365  1.00  0.00           C
ATOM   2329  NH3 POPEC 135      37.271 117.696  51.225  1.00  0.00           N
ATOM   2333  C12 POPEC 135      36.921 118.676  50.145  1.00  0.00           C
ATOM   2336  C11 POPEC 135      38.041 118.856  49.095  1.00  0.00           C
ATOM   2339  P   POPEC 135      40.061 117.116  48.865  1.00  0.00           P
ATOM   2340  O13 POPEC 135      40.201 115.696  48.465  1.00  0.00           O
ATOM   2341  O14 POPEC 135      41.071 118.096  48.405  1.00  0.00           O
ATOM   2342  O11 POPEC 135      39.941 117.186  50.445  1.00  0.00           O
ATOM   2343  O12 POPEC 135      38.581 117.626  48.585  1.00  0.00           O
ATOM   2344  C1  POPEC 135      40.851 116.556  51.335  1.00  0.00           C
ATOM   2347  C2  POPEC 135      40.721 117.156  52.775  1.00  0.00           C
ATOM   2349  O21 POPEC 135      39.461 116.896  53.445  1.00  0.00           O
ATOM   2350  C21 POPEC 135      39.041 115.626  53.465  1.00  0.00           C
ATOM   2351  O22 POPEC 135      38.551 115.066  52.495  1.00  0.00           O
ATOM   2352  C22 POPEC 135      39.431 114.916  54.775  1.00  0.00           C
ATOM   2355  C3  POPEC 135      41.001 118.696  52.695  1.00  0.00           C
ATOM   2358  O31 POPEC 135      40.661 119.416  53.895  1.00  0.00           O
ATOM   2359  C31 POPEC 135      41.511 119.706  54.885  1.00  0.00           C
ATOM   2360  O32 POPEC 135      41.221 120.396  55.845  1.00  0.00           O
ATOM   2361  C32 POPEC 135      42.911 119.086  54.705  1.00  0.00           C
ATOM   2364  C23 POPEC 135      38.401 114.946  55.945  1.00  0.00           C
ATOM   2367  C24 POPEC 135      39.031 114.436  57.275  1.00  0.00           C
ATOM   2370  C25 POPEC 135      38.821 115.296  58.545  1.00  0.00           C
ATOM   2373  C26 POPEC 135      37.381 115.596  58.975  1.00  0.00           C
ATOM   2376  C27 POPEC 135      37.311 116.696  60.045  1.00  0.00           C
ATOM   2379  C28 POPEC 135      35.861 117.086  60.385  1.00  0.00           C
ATOM   2382  C29 POPEC 135      35.841 118.166  61.445  1.00  0.00           C
ATOM   2384 0C21 POPEC 135      34.911 118.326  62.405  1.00  0.00           C
ATOM   2386 1C21 POPEC 135      33.661 117.506  62.605  1.00  0.00           C
ATOM   2389 2C21 POPEC 135      33.761 116.606  63.845  1.00  0.00           C
ATOM   2392 3C21 POPEC 135      33.811 117.376  65.175  1.00  0.00           C
ATOM   2395 4C21 POPEC 135      34.031 116.416  66.355  1.00  0.00           C
ATOM   2398 5C21 POPEC 135      33.871 117.076  67.725  1.00  0.00           C
ATOM   2401 6C21 POPEC 135      34.711 118.346  67.935  1.00  0.00           C
ATOM   2404 7C21 POPEC 135      34.721 118.806  69.395  1.00  0.00           C
ATOM   2407 8C21 POPEC 135      35.271 120.216  69.555  1.00  0.00           C
ATOM   2411  C33 POPEC 135      43.811 119.066  55.985  1.00  0.00           C
ATOM   2414  C34 POPEC 135      43.691 117.786  56.835  1.00  0.00           C
ATOM   2417  C35 POPEC 135      42.491 117.796  57.785  1.00  0.00           C
ATOM   2420  C36 POPEC 135      42.791 118.126  59.245  1.00  0.00           C
ATOM   2423  C37 POPEC 135      41.511 118.096  60.095  1.00  0.00           C
ATOM   2426  C38 POPEC 135      41.821 118.236  61.585  1.00  0.00           C
ATOM   2429  C39 POPEC 135      40.661 117.856  62.525  1.00  0.00           C
ATOM   2432 0C31 POPEC 135      41.141 117.056  63.745  1.00  0.00           C
ATOM   2435 1C31 POPEC 135      39.981 116.396  64.505  1.00  0.00           C
ATOM   2438 2C31 POPEC 135      40.451 115.246  65.415  1.00  0.00           C
ATOM   2441 3C31 POPEC 135      39.291 114.466  66.045  1.00  0.00           C
ATOM   2444 4C31 POPEC 135      38.541 115.276  67.105  1.00  0.00           C
ATOM   2447 5C31 POPEC 135      37.421 114.466  67.785  1.00  0.00           C
ATOM   2450 6C31 POPEC 135      36.801 115.226  68.955  1.00  0.00           C
ATOM   2454  NH3 POPED 136      91.871  65.056  47.905  1.00  0.00           N
ATOM   2458  C12 POPED 136      91.921  66.456  47.365  1.00  0.00           C
ATOM   2461  C11 POPED 136      93.241  67.166  47.665  1.00  0.00           C
ATOM   2464  P   POPED 136      93.461  69.486  46.405  1.00  0.00           P
ATOM   2465  O13 POPED 136      92.831  69.026  45.155  1.00  0.00           O
ATOM   2466  O14 POPED 136      93.261  70.906  46.805  1.00  0.00           O
ATOM   2467  O11 POPED 136      95.021  69.256  46.345  1.00  0.00           O
ATOM   2468  O12 POPED 136      93.041  68.566  47.605  1.00  0.00           O
ATOM   2469  C1  POPED 136      95.761  69.256  47.565  1.00  0.00           C
ATOM   2472  C2  POPED 136      97.131  69.906  47.335  1.00  0.00           C
ATOM   2474  O21 POPED 136      98.181  69.096  47.865  1.00  0.00           O
ATOM   2475  C21 POPED 136      98.621  69.206  49.125  1.00  0.00           C
ATOM   2476  O22 POPED 136      99.801  69.356  49.385  1.00  0.00           O
ATOM   2477  C22 POPED 136      97.541  68.926  50.175  1.00  0.00           C
ATOM   2480  C3  POPED 136      97.181  71.436  47.675  1.00  0.00           C
ATOM   2483  O31 POPED 136      97.331  71.706  49.075  1.00  0.00           O
ATOM   2484  C31 POPED 136      97.811  72.916  49.335  1.00  0.00           C
ATOM   2485  O32 POPED 136      97.861  73.836  48.545  1.00  0.00           O
ATOM   2486  C32 POPED 136      98.301  72.956  50.775  1.00  0.00           C
ATOM   2489  C23 POPED 136      98.061  68.076  51.355  1.00  0.00           C
ATOM   2492  C24 POPED 136      96.941  67.606  52.285  1.00  0.00           C
ATOM   2495  C25 POPED 136      96.191  68.756  52.965  1.00  0.00           C
ATOM   2498  C26 POPED 136      95.821  68.436  54.415  1.00  0.00           C
ATOM   2501  C27 POPED 136      95.301  69.656  55.165  1.00  0.00           C
ATOM   2504  C28 POPED 136      95.461  69.486  56.685  1.00  0.00           C
ATOM   2507  C29 POPED 136      95.051  70.736  57.425  1.00  0.00           C
ATOM   2509 0C21 POPED 136      94.451  70.786  58.625  1.00  0.00           C
ATOM   2511 1C21 POPED 136      94.151  69.626  59.535  1.00  0.00           C
ATOM   2514 2C21 POPED 136      94.991  69.766  60.825  1.00  0.00           C
ATOM   2517 3C21 POPED 136      94.691  71.056  61.605  1.00  0.00           C
ATOM   2520 4C21 POPED 136      95.591  71.216  62.825  1.00  0.00           C
ATOM   2523 5C21 POPED 136      95.271  72.486  63.615  1.00  0.00           C
ATOM   2526 6C21 POPED 136      96.001  72.536  64.965  1.00  0.00           C
ATOM   2529 7C21 POPED 136      95.791  73.866  65.675  1.00  0.00           C
ATOM   2532 8C21 POPED 136      96.311  73.866  67.115  1.00  0.00           C
ATOM   2536  C33 POPED 136      99.761  72.466  50.875  1.00  0.00           C
ATOM   2539  C34 POPED 136     100.291  72.396  52.305  1.00  0.00           C
ATOM   2542  C35 POPED 136      99.781  71.176  53.075  1.00  0.00           C
ATOM   2545  C36 POPED 136      99.951  71.336  54.595  1.00  0.00           C
ATOM   2548  C37 POPED 136      99.211  70.256  55.395  1.00  0.00           C
ATOM   2551  C38 POPED 136      99.251  70.496  56.905  1.00  0.00           C
ATOM   2554  C39 POPED 136      98.721  71.886  57.305  1.00  0.00           C
ATOM   2557 0C31 POPED 136      98.521  72.056  58.825  1.00  0.00           C
ATOM   2560 1C31 POPED 136      98.551  73.536  59.225  1.00  0.00           C
ATOM   2563 2C31 POPED 136      98.351  73.756  60.725  1.00  0.00           C
ATOM   2566 3C31 POPED 136      98.971  75.086  61.195  1.00  0.00           C
ATOM   2569 4C31 POPED 136      98.701  75.376  62.665  1.00  0.00           C
ATOM   2572 5C31 POPED 136      99.461  76.616  63.155  1.00  0.00           C
ATOM   2575 6C31 POPED 136      99.201  76.916  64.635  1.00  0.00           C
ATOM   2579  NH3 POPEE 137      52.071 119.836  49.325  1.00  0.00           N
ATOM   2583  C12 POPEE 137      51.961 118.376  48.995  1.00  0.00           C
ATOM   2586  C11 POPEE 137      51.291 117.576  50.125  1.00  0.00           C
ATOM   2589  P   POPEE 137      49.841 115.416  50.235  1.00  0.00           P
ATOM   2590  O13 POPEE 137      48.611 116.256  50.225  1.00  0.00           O
ATOM   2591  O14 POPEE 137      49.781 114.076  49.615  1.00  0.00           O
ATOM   2592  O11 POPEE 137      50.361 115.266  51.705  1.00  0.00           O
ATOM   2593  O12 POPEE 137      51.021 116.256  49.625  1.00  0.00           O
ATOM   2594  C1  POPEE 137      49.381 115.036  52.725  1.00  0.00           C
ATOM   2597  C2  POPEE 137      50.111 114.556  53.995  1.00  0.00           C
ATOM   2599  O21 POPEE 137      49.211 114.356  55.115  1.00  0.00           O
ATOM   2600  C21 POPEE 137      48.711 115.436  55.685  1.00  0.00           C
ATOM   2601  O22 POPEE 137      48.761 116.576  55.255  1.00  0.00           O
ATOM   2602  C22 POPEE 137      48.121 115.116  57.055  1.00  0.00           C
ATOM   2605  C3  POPEE 137      51.331 115.476  54.335  1.00  0.00           C
ATOM   2608  O31 POPEE 137      51.771 115.286  55.705  1.00  0.00           O
ATOM   2609  C31 POPEE 137      52.211 116.376  56.305  1.00  0.00           C
ATOM   2610  O32 POPEE 137      52.461 117.436  55.745  1.00  0.00           O
ATOM   2611  C32 POPEE 137      52.341 116.186  57.805  1.00  0.00           C
ATOM   2614  C23 POPEE 137      47.571 116.406  57.685  1.00  0.00           C
ATOM   2617  C24 POPEE 137      46.971 116.256  59.085  1.00  0.00           C
ATOM   2620  C25 POPEE 137      46.781 117.646  59.735  1.00  0.00           C
ATOM   2623  C26 POPEE 137      46.101 117.666  61.105  1.00  0.00           C
ATOM   2626  C27 POPEE 137      45.771 119.116  61.505  1.00  0.00           C
ATOM   2629  C28 POPEE 137      44.861 119.256  62.745  1.00  0.00           C
ATOM   2632  C29 POPEE 137      45.531 119.826  63.975  1.00  0.00           C
ATOM   2634 0C21 POPEE 137      45.191 120.966  64.615  1.00  0.00           C
ATOM   2636 1C21 POPEE 137      44.091 121.936  64.255  1.00  0.00           C
ATOM   2639 2C21 POPEE 137      42.991 122.066  65.325  1.00  0.00           C
ATOM   2642 3C21 POPEE 137      43.461 122.776  66.615  1.00  0.00           C
ATOM   2645 4C21 POPEE 137      42.301 123.076  67.575  1.00  0.00           C
ATOM   2648 5C21 POPEE 137      42.731 123.776  68.875  1.00  0.00           C
ATOM   2651 6C21 POPEE 137      43.491 125.096  68.635  1.00  0.00           C
ATOM   2654 7C21 POPEE 137      43.691 125.906  69.925  1.00  0.00           C
ATOM   2657 8C21 POPEE 137      44.551 127.166  69.725  1.00  0.00           C
ATOM   2661  C33 POPEE 137      51.531 117.266  58.565  1.00  0.00           C
ATOM   2664  C34 POPEE 137      51.361 116.926  60.055  1.00  0.00           C
ATOM   2667  C35 POPEE 137      52.571 117.276  60.925  1.00  0.00           C
ATOM   2670  C36 POPEE 137      52.591 118.746  61.345  1.00  0.00           C
ATOM   2673  C37 POPEE 137      53.561 119.026  62.505  1.00  0.00           C
ATOM   2676  C38 POPEE 137      53.611 120.516  62.875  1.00  0.00           C
ATOM   2679  C39 POPEE 137      54.041 120.776  64.325  1.00  0.00           C
ATOM   2682 0C31 POPEE 137      52.921 120.476  65.335  1.00  0.00           C
ATOM   2685 1C31 POPEE 137      53.231 120.966  66.755  1.00  0.00           C
ATOM   2688 2C31 POPEE 137      52.131 120.586  67.755  1.00  0.00           C
ATOM   2691 3C31 POPEE 137      52.461 121.006  69.195  1.00  0.00           C
ATOM   2694 4C31 POPEE 137      51.431 120.506  70.215  1.00  0.00           C
ATOM   2697 5C31 POPEE 137      51.921 120.616  71.665  1.00  0.00           C
ATOM   2700 6C31 POPEE 137      50.991 119.936  72.665  1.00  0.00           C
ATOM   2704  NH3 POPEF 138      50.041  72.836  48.675  1.00  0.00           N
ATOM   2708  C12 POPEF 138      48.951  73.776  49.065  1.00  0.00           C
ATOM   2711  C11 POPEF 138      48.031  73.926  47.855  1.00  0.00           C
ATOM   2714  P   POPEF 138      46.021  75.176  46.915  1.00  0.00           P
ATOM   2715  O13 POPEF 138      46.241  74.176  45.835  1.00  0.00           O
ATOM   2716  O14 POPEF 138      46.271  76.586  46.545  1.00  0.00           O
ATOM   2717  O11 POPEF 138      44.561  75.056  47.495  1.00  0.00           O
ATOM   2718  O12 POPEF 138      46.941  74.796  48.145  1.00  0.00           O
ATOM   2719  C1  POPEF 138      43.961  76.106  48.275  1.00  0.00           C
ATOM   2722  C2  POPEF 138      44.591  76.236  49.695  1.00  0.00           C
ATOM   2724  O21 POPEF 138      43.561  76.406  50.695  1.00  0.00           O
ATOM   2725  C21 POPEF 138      43.561  75.786  51.885  1.00  0.00           C
ATOM   2726  O22 POPEF 138      42.651  75.886  52.695  1.00  0.00           O
ATOM   2727  C22 POPEF 138      44.801  74.926  52.185  1.00  0.00           C
ATOM   2730  C3  POPEF 138      45.711  77.346  49.765  1.00  0.00           C
ATOM   2733  O31 POPEF 138      45.291  78.656  50.205  1.00  0.00           O
ATOM   2734  C31 POPEF 138      45.341  78.786  51.525  1.00  0.00           C
ATOM   2735  O32 POPEF 138      45.601  77.886  52.305  1.00  0.00           O
ATOM   2736  C32 POPEF 138      45.051  80.226  51.955  1.00  0.00           C
ATOM   2739  C23 POPEF 138      45.091  74.786  53.695  1.00  0.00           C
ATOM   2742  C24 POPEF 138      46.561  74.396  53.925  1.00  0.00           C
ATOM   2745  C25 POPEF 138      47.171  75.036  55.175  1.00  0.00           C
ATOM   2748  C26 POPEF 138      46.531  74.536  56.465  1.00  0.00           C
ATOM   2751  C27 POPEF 138      47.261  75.056  57.715  1.00  0.00           C
ATOM   2754  C28 POPEF 138      46.611  74.506  58.995  1.00  0.00           C
ATOM   2757  C29 POPEF 138      47.391  74.886  60.225  1.00  0.00           C
ATOM   2759 0C21 POPEF 138      47.661  74.076  61.265  1.00  0.00           C
ATOM   2761 1C21 POPEF 138      47.191  72.656  61.435  1.00  0.00           C
ATOM   2764 2C21 POPEF 138      46.561  72.376  62.805  1.00  0.00           C
ATOM   2767 3C21 POPEF 138      47.571  72.426  63.965  1.00  0.00           C
ATOM   2770 4C21 POPEF 138      47.021  71.816  65.255  1.00  0.00           C
ATOM   2773 5C21 POPEF 138      47.141  72.736  66.485  1.00  0.00           C
ATOM   2776 6C21 POPEF 138      46.311  74.026  66.385  1.00  0.00           C
ATOM   2779 7C21 POPEF 138      46.381  74.856  67.665  1.00  0.00           C
ATOM   2782 8C21 POPEF 138      45.581  76.166  67.625  1.00  0.00           C
ATOM   2786  C33 POPEF 138      44.471  80.216  53.385  1.00  0.00           C
ATOM   2789  C34 POPEF 138      43.091  79.546  53.405  1.00  0.00           C
ATOM   2792  C35 POPEF 138      42.501  79.426  54.815  1.00  0.00           C
ATOM   2795  C36 POPEF 138      42.611  78.036  55.435  1.00  0.00           C
ATOM   2798  C37 POPEF 138      42.001  78.066  56.835  1.00  0.00           C
ATOM   2801  C38 POPEF 138      42.321  76.796  57.625  1.00  0.00           C
ATOM   2804  C39 POPEF 138      42.041  76.986  59.115  1.00  0.00           C
ATOM   2807 0C31 POPEF 138      42.791  75.976  59.975  1.00  0.00           C
ATOM   2810 1C31 POPEF 138      42.551  76.236  61.465  1.00  0.00           C
ATOM   2813 2C31 POPEF 138      43.281  75.246  62.375  1.00  0.00           C
ATOM   2816 3C31 POPEF 138      43.061  75.576  63.855  1.00  0.00           C
ATOM   2819 4C31 POPEF 138      41.611  75.326  64.295  1.00  0.00           C
ATOM   2822 5C31 POPEF 138      41.291  75.976  65.635  1.00  0.00           C
ATOM   2825 6C31 POPEF 138      39.941  75.506  66.185  1.00  0.00           C
ATOM   2829  NH3 POPEG 139      39.301  46.316  47.875  1.00  0.00           N
ATOM   2833  C12 POPEG 139      38.941  44.856  47.925  1.00  0.00           C
ATOM   2836  C11 POPEG 139      39.011  44.216  46.535  1.00  0.00           C
ATOM   2839  P   POPEG 139      40.921  42.906  45.275  1.00  0.00           P
ATOM   2840  O13 POPEG 139      39.761  42.026  45.075  1.00  0.00           O
ATOM   2841  O14 POPEG 139      41.491  43.566  44.075  1.00  0.00           O
ATOM   2842  O11 POPEG 139      42.011  42.196  46.195  1.00  0.00           O
ATOM   2843  O12 POPEG 139      40.381  44.066  46.185  1.00  0.00           O
ATOM   2844  C1  POPEG 139      42.941  42.956  46.975  1.00  0.00           C
ATOM   2847  C2  POPEG 139      42.551  43.066  48.475  1.00  0.00           C
ATOM   2849  O21 POPEG 139      43.751  42.876  49.275  1.00  0.00           O
ATOM   2850  C21 POPEG 139      43.711  43.576  50.405  1.00  0.00           C
ATOM   2851  O22 POPEG 139      42.871  44.406  50.685  1.00  0.00           O
ATOM   2852  C22 POPEG 139      44.811  43.166  51.355  1.00  0.00           C
ATOM   2855  C3  POPEG 139      41.461  42.036  48.915  1.00  0.00           C
ATOM   2858  O31 POPEG 139      41.261  42.016  50.345  1.00  0.00           O
ATOM   2859  C31 POPEG 139      40.041  42.236  50.825  1.00  0.00           C
ATOM   2860  O32 POPEG 139      39.051  42.456  50.145  1.00  0.00           O
ATOM   2861  C32 POPEG 139      40.111  42.306  52.355  1.00  0.00           C
ATOM   2864  C23 POPEG 139      45.061  44.266  52.415  1.00  0.00           C
ATOM   2867  C24 POPEG 139      45.981  43.796  53.545  1.00  0.00           C
ATOM   2870  C25 POPEG 139      45.251  43.076  54.685  1.00  0.00           C
ATOM   2873  C26 POPEG 139      46.171  42.836  55.875  1.00  0.00           C
ATOM   2876  C27 POPEG 139      45.451  42.196  57.065  1.00  0.00           C
ATOM   2879  C28 POPEG 139      46.361  42.146  58.315  1.00  0.00           C
ATOM   2882  C29 POPEG 139      45.721  41.436  59.475  1.00  0.00           C
ATOM   2884 0C21 POPEG 139      45.161  42.036  60.535  1.00  0.00           C
ATOM   2886 1C21 POPEG 139      45.041  43.526  60.745  1.00  0.00           C
ATOM   2889 2C21 POPEG 139      46.191  44.096  61.585  1.00  0.00           C
ATOM   2892 3C21 POPEG 139      46.171  43.696  63.075  1.00  0.00           C
ATOM   2895 4C21 POPEG 139      44.891  44.096  63.835  1.00  0.00           C
ATOM   2898 5C21 POPEG 139      44.561  45.586  63.735  1.00  0.00           C
ATOM   2901 6C21 POPEG 139      43.311  46.016  64.515  1.00  0.00           C
ATOM   2904 7C21 POPEG 139      43.051  47.516  64.395  1.00  0.00           C
ATOM   2907 8C21 POPEG 139      41.771  47.976  65.095  1.00  0.00           C
ATOM   2911  C33 POPEG 139      38.881  41.706  53.085  1.00  0.00           C
ATOM   2914  C34 POPEG 139      39.081  40.236  53.505  1.00  0.00           C
ATOM   2917  C35 POPEG 139      38.051  39.776  54.545  1.00  0.00           C
ATOM   2920  C36 POPEG 139      38.291  38.336  55.015  1.00  0.00           C
ATOM   2923  C37 POPEG 139      37.451  37.936  56.245  1.00  0.00           C
ATOM   2926  C38 POPEG 139      37.781  36.506  56.705  1.00  0.00           C
ATOM   2929  C39 POPEG 139      36.781  35.886  57.685  1.00  0.00           C
ATOM   2932 0C31 POPEG 139      36.831  36.466  59.115  1.00  0.00           C
ATOM   2935 1C31 POPEG 139      36.251  35.476  60.145  1.00  0.00           C
ATOM   2938 2C31 POPEG 139      36.241  36.026  61.585  1.00  0.00           C
ATOM   2941 3C31 POPEG 139      35.721  35.026  62.635  1.00  0.00           C
ATOM   2944 4C31 POPEG 139      36.611  33.786  62.815  1.00  0.00           C
ATOM   2947 5C31 POPEG 139      36.141  32.876  63.965  1.00  0.00           C
ATOM   2950 6C31 POPEG 139      36.501  31.406  63.765  1.00  0.00           C
ATOM   2954  NH3 POPEH 140      18.601   1.894  49.355  1.00  0.00           N
ATOM   2958  C12 POPEH 140      19.861   1.204  48.925  1.00  0.00           C
ATOM   2961  C11 POPEH 140      19.741  -0.336  49.125  1.00  0.00           C
ATOM   2964  P   POPEH 140      18.501  -0.696  46.855  1.00  0.00           P
ATOM   2965  O13 POPEH 140      17.651  -1.716  46.215  1.00  0.00           O
ATOM   2966  O14 POPEH 140      19.841  -0.436  46.275  1.00  0.00           O
ATOM   2967  O11 POPEH 140      17.661   0.644  47.015  1.00  0.00           O
ATOM   2968  O12 POPEH 140      18.671  -0.966  48.405  1.00  0.00           O
ATOM   2969  C1  POPEH 140      16.231   0.614  46.835  1.00  0.00           C
ATOM   2972  C2  POPEH 140      15.381   0.124  48.065  1.00  0.00           C
ATOM   2974  O21 POPEH 140      15.901   0.574  49.325  1.00  0.00           O
ATOM   2975  C21 POPEH 140      15.291   1.624  49.865  1.00  0.00           C
ATOM   2976  O22 POPEH 140      14.631   2.436  49.245  1.00  0.00           O
ATOM   2977  C22 POPEH 140      15.671   1.664  51.355  1.00  0.00           C
ATOM   2980  C3  POPEH 140      15.251  -1.426  48.125  1.00  0.00           C
ATOM   2983  O31 POPEH 140      14.411  -1.846  49.215  1.00  0.00           O
ATOM   2984  C31 POPEH 140      14.871  -2.006  50.465  1.00  0.00           C
ATOM   2985  O32 POPEH 140      14.171  -1.836  51.445  1.00  0.00           O
ATOM   2986  C32 POPEH 140      16.341  -2.426  50.575  1.00  0.00           C
ATOM   2989  C23 POPEH 140      15.981   3.066  51.925  1.00  0.00           C
ATOM   2992  C24 POPEH 140      16.501   2.996  53.375  1.00  0.00           C
ATOM   2995  C25 POPEH 140      15.471   2.526  54.405  1.00  0.00           C
ATOM   2998  C26 POPEH 140      16.061   2.516  55.835  1.00  0.00           C
ATOM   3001  C27 POPEH 140      15.011   2.506  56.955  1.00  0.00           C
ATOM   3004  C28 POPEH 140      15.681   2.456  58.345  1.00  0.00           C
ATOM   3007  C29 POPEH 140      14.741   2.696  59.505  1.00  0.00           C
ATOM   3009 0C21 POPEH 140      14.921   3.566  60.525  1.00  0.00           C
ATOM   3011 1C21 POPEH 140      16.071   4.516  60.725  1.00  0.00           C
ATOM   3014 2C21 POPEH 140      17.231   4.006  61.595  1.00  0.00           C
ATOM   3017 3C21 POPEH 140      16.871   3.866  63.075  1.00  0.00           C
ATOM   3020 4C21 POPEH 140      18.041   4.246  63.985  1.00  0.00           C
ATOM   3023 5C21 POPEH 140      17.771   4.056  65.475  1.00  0.00           C
ATOM   3026 6C21 POPEH 140      17.921   2.596  65.925  1.00  0.00           C
ATOM   3029 7C21 POPEH 140      17.991   2.466  67.455  1.00  0.00           C
ATOM   3032 8C21 POPEH 140      18.691   1.184  67.915  1.00  0.00           C
ATOM   3036  C33 POPEH 140      16.751  -2.736  52.045  1.00  0.00           C
ATOM   3039  C34 POPEH 140      17.121  -1.486  52.855  1.00  0.00           C
ATOM   3042  C35 POPEH 140      17.011  -1.666  54.375  1.00  0.00           C
ATOM   3045  C36 POPEH 140      18.271  -2.066  55.145  1.00  0.00           C
ATOM   3048  C37 POPEH 140      17.951  -2.046  56.655  1.00  0.00           C
ATOM   3051  C38 POPEH 140      19.151  -2.196  57.605  1.00  0.00           C
ATOM   3054  C39 POPEH 140      19.351  -3.616  58.175  1.00  0.00           C
ATOM   3057 0C31 POPEH 140      19.921  -3.596  59.605  1.00  0.00           C
ATOM   3060 1C31 POPEH 140      19.841  -4.956  60.325  1.00  0.00           C
ATOM   3063 2C31 POPEH 140      19.661  -4.826  61.845  1.00  0.00           C
ATOM   3066 3C31 POPEH 140      20.771  -4.026  62.535  1.00  0.00           C
ATOM   3069 4C31 POPEH 140      20.631  -4.016  64.075  1.00  0.00           C
ATOM   3072 5C31 POPEH 140      21.831  -3.356  64.765  1.00  0.00           C
ATOM   3075 6C31 POPEH 140      21.681  -3.246  66.285  1.00  0.00           C
ATOM   3079  NH3 POPEI 141     100.741  85.926  45.085  1.00  0.00           N
ATOM   3083  C12 POPEI 141     101.171  84.586  44.525  1.00  0.00           C
ATOM   3086  C11 POPEI 141     102.331  83.946  45.325  1.00  0.00           C
ATOM   3089  P   POPEI 141     101.911  81.346  44.935  1.00  0.00           P
ATOM   3090  O13 POPEI 141     100.951  81.276  43.805  1.00  0.00           O
ATOM   3091  O14 POPEI 141     102.791  80.176  45.145  1.00  0.00           O
ATOM   3092  O11 POPEI 141     101.061  81.606  46.245  1.00  0.00           O
ATOM   3093  O12 POPEI 141     102.761  82.686  44.795  1.00  0.00           O
ATOM   3094  C1  POPEI 141     101.721  81.576  47.515  1.00  0.00           C
ATOM   3097  C2  POPEI 141     100.981  80.666  48.505  1.00  0.00           C
ATOM   3099  O21 POPEI 141     101.731  80.716  49.715  1.00  0.00           O
ATOM   3100  C21 POPEI 141     101.091  80.886  50.855  1.00  0.00           C
ATOM   3101  O22 POPEI 141      99.901  81.156  50.985  1.00  0.00           O
ATOM   3102  C22 POPEI 141     102.111  80.546  51.945  1.00  0.00           C
ATOM   3105  C3  POPEI 141     100.951  79.206  47.965  1.00  0.00           C
ATOM   3108  O31 POPEI 141     100.241  78.336  48.865  1.00  0.00           O
ATOM   3109  C31 POPEI 141     100.981  77.766  49.815  1.00  0.00           C
ATOM   3110  O32 POPEI 141     102.191  77.796  49.895  1.00  0.00           O
ATOM   3111  C32 POPEI 141     100.051  77.146  50.855  1.00  0.00           C
ATOM   3114  C23 POPEI 141     101.501  80.196  53.315  1.00  0.00           C
ATOM   3117  C24 POPEI 141     102.531  79.526  54.245  1.00  0.00           C
ATOM   3120  C25 POPEI 141     103.571  80.476  54.845  1.00  0.00           C
ATOM   3123  C26 POPEI 141     102.991  81.376  55.935  1.00  0.00           C
ATOM   3126  C27 POPEI 141     104.061  82.176  56.695  1.00  0.00           C
ATOM   3129  C28 POPEI 141     103.911  82.066  58.215  1.00  0.00           C
ATOM   3132  C29 POPEI 141     104.971  82.856  58.935  1.00  0.00           C
ATOM   3134 0C21 POPEI 141     105.781  82.436  59.925  1.00  0.00           C
ATOM   3136 1C21 POPEI 141     105.821  81.066  60.555  1.00  0.00           C
ATOM   3139 2C21 POPEI 141     104.971  80.946  61.825  1.00  0.00           C
ATOM   3142 3C21 POPEI 141     105.351  81.896  62.975  1.00  0.00           C
ATOM   3145 4C21 POPEI 141     104.481  81.676  64.215  1.00  0.00           C
ATOM   3148 5C21 POPEI 141     104.711  82.696  65.335  1.00  0.00           C
ATOM   3151 6C21 POPEI 141     105.851  82.326  66.295  1.00  0.00           C
ATOM   3154 7C21 POPEI 141     106.011  83.316  67.455  1.00  0.00           C
ATOM   3157 8C21 POPEI 141     107.131  82.956  68.445  1.00  0.00           C
ATOM   3161  C33 POPEI 141     100.541  75.766  51.315  1.00  0.00           C
ATOM   3164  C34 POPEI 141     101.761  75.756  52.245  1.00  0.00           C
ATOM   3167  C35 POPEI 141     101.441  76.126  53.695  1.00  0.00           C
ATOM   3170  C36 POPEI 141     102.681  75.936  54.585  1.00  0.00           C
ATOM   3173  C37 POPEI 141     102.391  76.066  56.085  1.00  0.00           C
ATOM   3176  C38 POPEI 141     103.301  75.116  56.875  1.00  0.00           C
ATOM   3179  C39 POPEI 141     103.091  75.146  58.385  1.00  0.00           C
ATOM   3182 0C31 POPEI 141     103.801  76.306  59.085  1.00  0.00           C
ATOM   3185 1C31 POPEI 141     103.911  76.046  60.585  1.00  0.00           C
ATOM   3188 2C31 POPEI 141     104.651  77.136  61.365  1.00  0.00           C
ATOM   3191 3C31 POPEI 141     105.151  76.646  62.735  1.00  0.00           C
ATOM   3194 4C31 POPEI 141     104.061  75.986  63.595  1.00  0.00           C
ATOM   3197 5C31 POPEI 141     104.581  75.476  64.945  1.00  0.00           C
ATOM   3200 6C31 POPEI 141     103.581  74.566  65.655  1.00  0.00           C
ATOM   3204  NH3 POPEJ 142      78.171  96.106  93.405  1.00  0.00           N
ATOM   3208  C12 POPEJ 142      79.091  94.926  93.285  1.00  0.00           C
ATOM   3211  C11 POPEJ 142      79.881  94.686  94.575  1.00  0.00           C
ATOM   3214  P   POPEJ 142      81.011  92.296  94.375  1.00  0.00           P
ATOM   3215  O13 POPEJ 142      81.551  91.846  95.675  1.00  0.00           O
ATOM   3216  O14 POPEJ 142      79.691  91.736  93.955  1.00  0.00           O
ATOM   3217  O11 POPEJ 142      82.021  91.946  93.225  1.00  0.00           O
ATOM   3218  O12 POPEJ 142      80.991  93.856  94.295  1.00  0.00           O
ATOM   3219  C1  POPEJ 142      82.121  92.796  92.065  1.00  0.00           C
ATOM   3222  C2  POPEJ 142      82.601  91.966  90.835  1.00  0.00           C
ATOM   3224  O21 POPEJ 142      82.941  92.676  89.625  1.00  0.00           O
ATOM   3225  C21 POPEJ 142      82.771  93.956  89.405  1.00  0.00           C
ATOM   3226  O22 POPEJ 142      82.191  94.776  90.095  1.00  0.00           O
ATOM   3227  C22 POPEJ 142      83.461  94.336  88.105  1.00  0.00           C
ATOM   3230  C3  POPEJ 142      81.611  90.836  90.475  1.00  0.00           C
ATOM   3233  O31 POPEJ 142      82.211  89.926  89.525  1.00  0.00           O
ATOM   3234  C31 POPEJ 142      81.951  90.156  88.255  1.00  0.00           C
ATOM   3235  O32 POPEJ 142      81.051  90.866  87.805  1.00  0.00           O
ATOM   3236  C32 POPEJ 142      82.961  89.396  87.405  1.00  0.00           C
ATOM   3239  C23 POPEJ 142      82.481  94.306  86.925  1.00  0.00           C
ATOM   3242  C24 POPEJ 142      83.081  95.006  85.705  1.00  0.00           C
ATOM   3245  C25 POPEJ 142      82.201  94.906  84.465  1.00  0.00           C
ATOM   3248  C26 POPEJ 142      82.801  95.666  83.275  1.00  0.00           C
ATOM   3251  C27 POPEJ 142      81.941  95.506  82.015  1.00  0.00           C
ATOM   3254  C28 POPEJ 142      82.481  96.306  80.805  1.00  0.00           C
ATOM   3257  C29 POPEJ 142      83.771  95.736  80.265  1.00  0.00           C
ATOM   3259 0C21 POPEJ 142      85.001  96.266  80.435  1.00  0.00           C
ATOM   3261 1C21 POPEJ 142      85.321  97.526  81.195  1.00  0.00           C
ATOM   3264 2C21 POPEJ 142      86.751  98.046  80.955  1.00  0.00           C
ATOM   3267 3C21 POPEJ 142      87.831  97.076  81.445  1.00  0.00           C
ATOM   3270 4C21 POPEJ 142      89.261  97.626  81.335  1.00  0.00           C
ATOM   3273 5C21 POPEJ 142      90.301  96.636  81.875  1.00  0.00           C
ATOM   3276 6C21 POPEJ 142      90.471  95.366  81.025  1.00  0.00           C
ATOM   3279 7C21 POPEJ 142      91.311  94.306  81.735  1.00  0.00           C
ATOM   3282 8C21 POPEJ 142      91.411  92.976  80.985  1.00  0.00           C
ATOM   3286  C33 POPEJ 142      82.631  89.446  85.905  1.00  0.00           C
ATOM   3289  C34 POPEJ 142      83.731  88.806  85.055  1.00  0.00           C
ATOM   3292  C35 POPEJ 142      83.351  88.806  83.575  1.00  0.00           C
ATOM   3295  C36 POPEJ 142      84.391  88.136  82.665  1.00  0.00           C
ATOM   3298  C37 POPEJ 142      83.901  88.126  81.215  1.00  0.00           C
ATOM   3301  C38 POPEJ 142      84.821  87.386  80.235  1.00  0.00           C
ATOM   3304  C39 POPEJ 142      84.731  85.856  80.335  1.00  0.00           C
ATOM   3307 0C31 POPEJ 142      85.281  85.166  79.085  1.00  0.00           C
ATOM   3310 1C31 POPEJ 142      85.191  83.646  79.145  1.00  0.00           C
ATOM   3313 2C31 POPEJ 142      85.591  82.966  77.825  1.00  0.00           C
ATOM   3316 3C31 POPEJ 142      85.361  81.456  77.865  1.00  0.00           C
ATOM   3319 4C31 POPEJ 142      85.881  80.746  76.605  1.00  0.00           C
ATOM   3322 5C31 POPEJ 142      85.401  79.296  76.525  1.00  0.00           C
ATOM   3325 6C31 POPEJ 142      86.001  78.506  75.365  1.00  0.00           C
ATOM   3329  NH3 POPEK 143      44.131  26.096  47.615  1.00  0.00           N
ATOM   3333  C12 POPEK 143      42.781  25.706  48.165  1.00  0.00           C
ATOM   3336  C11 POPEK 143      41.681  26.116  47.175  1.00  0.00           C
ATOM   3339  P   POPEK 143      39.141  26.556  47.495  1.00  0.00           P
ATOM   3340  O13 POPEK 143      38.241  27.476  48.215  1.00  0.00           O
ATOM   3341  O14 POPEK 143      38.951  26.596  46.025  1.00  0.00           O
ATOM   3342  O11 POPEK 143      38.911  25.086  48.055  1.00  0.00           O
ATOM   3343  O12 POPEK 143      40.651  26.826  47.875  1.00  0.00           O
ATOM   3344  C1  POPEK 143      39.321  24.786  49.395  1.00  0.00           C
ATOM   3347  C2  POPEK 143      38.641  23.486  49.935  1.00  0.00           C
ATOM   3349  O21 POPEK 143      38.951  23.326  51.335  1.00  0.00           O
ATOM   3350  C21 POPEK 143      40.211  23.156  51.655  1.00  0.00           C
ATOM   3351  O22 POPEK 143      41.131  22.886  50.905  1.00  0.00           O
ATOM   3352  C22 POPEK 143      40.361  23.576  53.125  1.00  0.00           C
ATOM   3355  C3  POPEK 143      38.911  22.206  49.075  1.00  0.00           C
ATOM   3358  O31 POPEK 143      38.421  20.946  49.635  1.00  0.00           O
ATOM   3359  C31 POPEK 143      37.071  20.906  49.675  1.00  0.00           C
ATOM   3360  O32 POPEK 143      36.361  21.776  49.215  1.00  0.00           O
ATOM   3361  C32 POPEK 143      36.561  19.686  50.425  1.00  0.00           C
ATOM   3364  C23 POPEK 143      41.451  22.776  53.865  1.00  0.00           C
ATOM   3367  C24 POPEK 143      41.481  23.036  55.375  1.00  0.00           C
ATOM   3370  C25 POPEK 143      42.501  22.126  56.075  1.00  0.00           C
ATOM   3373  C26 POPEK 143      42.261  22.006  57.575  1.00  0.00           C
ATOM   3376  C27 POPEK 143      43.191  20.966  58.225  1.00  0.00           C
ATOM   3379  C28 POPEK 143      42.701  20.486  59.605  1.00  0.00           C
ATOM   3382  C29 POPEK 143      42.651  21.586  60.635  1.00  0.00           C
ATOM   3384 0C21 POPEK 143      42.731  21.436  61.965  1.00  0.00           C
ATOM   3386 1C21 POPEK 143      42.871  20.146  62.725  1.00  0.00           C
ATOM   3389 2C21 POPEK 143      41.561  19.686  63.385  1.00  0.00           C
ATOM   3392 3C21 POPEK 143      41.041  20.676  64.445  1.00  0.00           C
ATOM   3395 4C21 POPEK 143      39.891  20.146  65.325  1.00  0.00           C
ATOM   3398 5C21 POPEK 143      38.751  19.506  64.525  1.00  0.00           C
ATOM   3401 6C21 POPEK 143      37.491  19.296  65.375  1.00  0.00           C
ATOM   3404 7C21 POPEK 143      36.351  18.626  64.595  1.00  0.00           C
ATOM   3407 8C21 POPEK 143      35.041  18.526  65.395  1.00  0.00           C
ATOM   3411  C33 POPEK 143      35.081  19.896  50.825  1.00  0.00           C
ATOM   3414  C34 POPEK 143      34.401  18.696  51.505  1.00  0.00           C
ATOM   3417  C35 POPEK 143      34.801  18.486  52.975  1.00  0.00           C
ATOM   3420  C36 POPEK 143      33.961  17.386  53.655  1.00  0.00           C
ATOM   3423  C37 POPEK 143      34.131  17.326  55.185  1.00  0.00           C
ATOM   3426  C38 POPEK 143      35.461  16.686  55.645  1.00  0.00           C
ATOM   3429  C39 POPEK 143      35.391  15.166  55.795  1.00  0.00           C
ATOM   3432 0C31 POPEK 143      36.781  14.546  56.085  1.00  0.00           C
ATOM   3435 1C31 POPEK 143      36.741  13.006  56.095  1.00  0.00           C
ATOM   3438 2C31 POPEK 143      37.961  12.336  56.745  1.00  0.00           C
ATOM   3441 3C31 POPEK 143      39.261  12.356  55.925  1.00  0.00           C
ATOM   3444 4C31 POPEK 143      40.331  11.416  56.525  1.00  0.00           C
ATOM   3447 5C31 POPEK 143      41.301  12.126  57.485  1.00  0.00           C
ATOM   3450 6C31 POPEK 143      42.481  11.256  57.935  1.00  0.00           C
ATOM   3454  NH3 POPEL 144     120.801 115.596  43.845  1.00  0.00           N
ATOM   3458  C12 POPEL 144     119.691 115.726  42.815  1.00  0.00           C
ATOM   3461  C11 POPEL 144     118.611 114.636  43.025  1.00  0.00           C
ATOM   3464  P   POPEL 144     116.441 115.646  41.665  1.00  0.00           P
ATOM   3465  O13 POPEL 144     117.121 115.336  40.375  1.00  0.00           O
ATOM   3466  O14 POPEL 144     115.041 115.176  41.805  1.00  0.00           O
ATOM   3467  O11 POPEL 144     116.511 117.186  42.065  1.00  0.00           O
ATOM   3468  O12 POPEL 144     117.271 115.036  42.835  1.00  0.00           O
ATOM   3469  C1  POPEL 144     115.581 117.646  43.085  1.00  0.00           C
ATOM   3472  C2  POPEL 144     115.781 116.996  44.505  1.00  0.00           C
ATOM   3474  O21 POPEL 144     114.651 117.206  45.395  1.00  0.00           O
ATOM   3475  C21 POPEL 144     114.451 118.446  45.815  1.00  0.00           C
ATOM   3476  O22 POPEL 144     115.121 119.416  45.515  1.00  0.00           O
ATOM   3477  C22 POPEL 144     113.251 118.536  46.775  1.00  0.00           C
ATOM   3480  C3  POPEL 144     117.191 117.356  45.095  1.00  0.00           C
ATOM   3483  O31 POPEL 144     117.831 116.286  45.855  1.00  0.00           O
ATOM   3484  C31 POPEL 144     117.251 116.076  47.035  1.00  0.00           C
ATOM   3485  O32 POPEL 144     116.321 116.716  47.485  1.00  0.00           O
ATOM   3486  C32 POPEL 144     118.041 115.016  47.805  1.00  0.00           C
ATOM   3489  C23 POPEL 144     113.571 118.286  48.275  1.00  0.00           C
ATOM   3492  C24 POPEL 144     112.541 118.946  49.225  1.00  0.00           C
ATOM   3495  C25 POPEL 144     112.581 118.406  50.665  1.00  0.00           C
ATOM   3498  C26 POPEL 144     111.671 119.166  51.645  1.00  0.00           C
ATOM   3501  C27 POPEL 144     111.591 118.476  53.015  1.00  0.00           C
ATOM   3504  C28 POPEL 144     110.601 119.106  54.025  1.00  0.00           C
ATOM   3507  C29 POPEL 144     110.981 120.446  54.595  1.00  0.00           C
ATOM   3509 0C21 POPEL 144     110.871 120.866  55.885  1.00  0.00           C
ATOM   3511 1C21 POPEL 144     110.311 120.116  57.075  1.00  0.00           C
ATOM   3514 2C21 POPEL 144     111.221 120.136  58.325  1.00  0.00           C
ATOM   3517 3C21 POPEL 144     111.231 121.476  59.075  1.00  0.00           C
ATOM   3520 4C21 POPEL 144     112.401 121.626  60.065  1.00  0.00           C
ATOM   3523 5C21 POPEL 144     112.431 120.576  61.185  1.00  0.00           C
ATOM   3526 6C21 POPEL 144     113.601 120.826  62.155  1.00  0.00           C
ATOM   3529 7C21 POPEL 144     113.771 119.736  63.225  1.00  0.00           C
ATOM   3532 8C21 POPEL 144     115.001 119.946  64.115  1.00  0.00           C
ATOM   3536  C33 POPEL 144     117.621 114.996  49.295  1.00  0.00           C
ATOM   3539  C34 POPEL 144     117.971 116.296  50.025  1.00  0.00           C
ATOM   3542  C35 POPEL 144     117.601 116.316  51.525  1.00  0.00           C
ATOM   3545  C36 POPEL 144     118.781 116.136  52.485  1.00  0.00           C
ATOM   3548  C37 POPEL 144     118.801 117.166  53.635  1.00  0.00           C
ATOM   3551  C38 POPEL 144     120.171 117.216  54.315  1.00  0.00           C
ATOM   3554  C39 POPEL 144     120.461 118.526  55.045  1.00  0.00           C
ATOM   3557 0C31 POPEL 144     119.761 118.656  56.405  1.00  0.00           C
ATOM   3560 1C31 POPEL 144     120.321 117.696  57.465  1.00  0.00           C
ATOM   3563 2C31 POPEL 144     119.901 118.136  58.875  1.00  0.00           C
ATOM   3566 3C31 POPEL 144     120.521 117.316  60.005  1.00  0.00           C
ATOM   3569 4C31 POPEL 144     120.031 117.816  61.375  1.00  0.00           C
ATOM   3572 5C31 POPEL 144     120.621 117.046  62.555  1.00  0.00           C
ATOM   3575 6C31 POPEL 144     120.021 117.466  63.895  1.00  0.00           C
ATOM   3579  NH3 POPEM 145      29.221  36.086  49.645  1.00  0.00           N
ATOM   3583  C12 POPEM 145      27.891  35.396  49.485  1.00  0.00           C
ATOM   3586  C11 POPEM 145      27.921  34.006  48.815  1.00  0.00           C
ATOM   3589  P   POPEM 145      26.071  32.206  48.085  1.00  0.00           P
ATOM   3590  O13 POPEM 145      24.701  32.366  47.535  1.00  0.00           O
ATOM   3591  O14 POPEM 145      27.071  31.516  47.245  1.00  0.00           O
ATOM   3592  O11 POPEM 145      25.871  31.476  49.515  1.00  0.00           O
ATOM   3593  O12 POPEM 145      26.581  33.656  48.455  1.00  0.00           O
ATOM   3594  C1  POPEM 145      27.001  30.766  50.075  1.00  0.00           C
ATOM   3597  C2  POPEM 145      26.721  29.716  51.225  1.00  0.00           C
ATOM   3599  O21 POPEM 145      26.091  30.256  52.405  1.00  0.00           O
ATOM   3600  C21 POPEM 145      26.821  31.096  53.125  1.00  0.00           C
ATOM   3601  O22 POPEM 145      27.871  31.616  52.805  1.00  0.00           O
ATOM   3602  C22 POPEM 145      26.171  31.356  54.475  1.00  0.00           C
ATOM   3605  C3  POPEM 145      28.001  28.876  51.585  1.00  0.00           C
ATOM   3608  O31 POPEM 145      27.701  27.506  51.945  1.00  0.00           O
ATOM   3609  C31 POPEM 145      27.851  27.166  53.235  1.00  0.00           C
ATOM   3610  O32 POPEM 145      28.091  27.946  54.135  1.00  0.00           O
ATOM   3611  C32 POPEM 145      27.661  25.656  53.415  1.00  0.00           C
ATOM   3614  C23 POPEM 145      26.931  30.636  55.615  1.00  0.00           C
ATOM   3617  C24 POPEM 145      26.841  31.396  56.945  1.00  0.00           C
ATOM   3620  C25 POPEM 145      27.531  30.666  58.105  1.00  0.00           C
ATOM   3623  C26 POPEM 145      27.251  31.326  59.455  1.00  0.00           C
ATOM   3626  C27 POPEM 145      27.901  32.706  59.625  1.00  0.00           C
ATOM   3629  C28 POPEM 145      27.461  33.436  60.915  1.00  0.00           C
ATOM   3632  C29 POPEM 145      27.881  32.726  62.175  1.00  0.00           C
ATOM   3634 0C21 POPEM 145      27.111  31.916  62.935  1.00  0.00           C
ATOM   3636 1C21 POPEM 145      25.681  31.516  62.655  1.00  0.00           C
ATOM   3639 2C21 POPEM 145      24.681  32.026  63.705  1.00  0.00           C
ATOM   3642 3C21 POPEM 145      24.321  33.516  63.565  1.00  0.00           C
ATOM   3645 4C21 POPEM 145      23.151  33.946  64.465  1.00  0.00           C
ATOM   3648 5C21 POPEM 145      23.441  33.716  65.965  1.00  0.00           C
ATOM   3651 6C21 POPEM 145      22.381  34.346  66.865  1.00  0.00           C
ATOM   3654 7C21 POPEM 145      22.751  34.236  68.345  1.00  0.00           C
ATOM   3657 8C21 POPEM 145      21.771  34.986  69.245  1.00  0.00           C
ATOM   3661  C33 POPEM 145      28.581  24.976  54.455  1.00  0.00           C
ATOM   3664  C34 POPEM 145      28.001  24.936  55.875  1.00  0.00           C
ATOM   3667  C35 POPEM 145      28.591  23.796  56.735  1.00  0.00           C
ATOM   3670  C36 POPEM 145      27.881  23.636  58.085  1.00  0.00           C
ATOM   3673  C37 POPEM 145      27.891  22.186  58.615  1.00  0.00           C
ATOM   3676  C38 POPEM 145      26.951  21.946  59.815  1.00  0.00           C
ATOM   3679  C39 POPEM 145      27.431  22.566  61.135  1.00  0.00           C
ATOM   3682 0C31 POPEM 145      28.321  21.616  61.955  1.00  0.00           C
ATOM   3685 1C31 POPEM 145      29.041  22.336  63.105  1.00  0.00           C
ATOM   3688 2C31 POPEM 145      30.021  21.416  63.865  1.00  0.00           C
ATOM   3691 3C31 POPEM 145      29.341  20.536  64.915  1.00  0.00           C
ATOM   3694 4C31 POPEM 145      30.281  19.456  65.475  1.00  0.00           C
ATOM   3697 5C31 POPEM 145      29.551  18.426  66.355  1.00  0.00           C
ATOM   3700 6C31 POPEM 145      30.481  17.376  66.945  1.00  0.00           C
ATOM   3704  NH3 POPEN 146     125.411  83.836  89.865  1.00  0.00           N
ATOM   3708  C12 POPEN 146     126.551  83.906  90.825  1.00  0.00           C
ATOM   3711  C11 POPEN 146     126.873  82.526  91.375  1.00  0.00           C
ATOM   3714  P   POPEN 146     126.973  80.136  90.325  1.00  0.00           P
ATOM   3715  O13 POPEN 146     127.963  79.576  91.275  1.00  0.00           O
ATOM   3716  O14 POPEN 146     125.551  79.856  90.585  1.00  0.00           O
ATOM   3717  O11 POPEN 146     127.323  79.776  88.815  1.00  0.00           O
ATOM   3718  O12 POPEN 146     127.163  81.686  90.265  1.00  0.00           O
ATOM   3719  C1  POPEN 146     126.903  80.696  87.785  1.00  0.00           C
ATOM   3722  C2  POPEN 146     126.421  79.936  86.525  1.00  0.00           C
ATOM   3724  O21 POPEN 146     126.521  80.766  85.345  1.00  0.00           O
ATOM   3725  C21 POPEN 146     125.631  81.736  85.175  1.00  0.00           C
ATOM   3726  O22 POPEN 146     124.941  82.256  86.035  1.00  0.00           O
ATOM   3727  C22 POPEN 146     125.631  82.076  83.685  1.00  0.00           C
ATOM   3730  C3  POPEN 146     125.021  79.286  86.715  1.00  0.00           C
ATOM   3733  O31 POPEN 146     124.361  78.956  85.475  1.00  0.00           O
ATOM   3734  C31 POPEN 146     124.921  78.056  84.675  1.00  0.00           C
ATOM   3735  O32 POPEN 146     125.941  77.426  84.895  1.00  0.00           O
ATOM   3736  C32 POPEN 146     124.031  77.926  83.415  1.00  0.00           C
ATOM   3739  C23 POPEN 146     124.911  83.376  83.275  1.00  0.00           C
ATOM   3742  C24 POPEN 146     125.161  83.716  81.785  1.00  0.00           C
ATOM   3745  C25 POPEN 146     124.821  82.576  80.815  1.00  0.00           C
ATOM   3748  C26 POPEN 146     125.371  82.746  79.405  1.00  0.00           C
ATOM   3751  C27 POPEN 146     125.421  81.406  78.655  1.00  0.00           C
ATOM   3754  C28 POPEN 146     126.211  81.476  77.335  1.00  0.00           C
ATOM   3757  C29 POPEN 146     126.321  80.116  76.695  1.00  0.00           C
ATOM   3759 0C21 POPEN 146     125.621  79.666  75.645  1.00  0.00           C
ATOM   3761 1C21 POPEN 146     124.541  80.426  74.905  1.00  0.00           C
ATOM   3764 2C21 POPEN 146     125.071  81.196  73.685  1.00  0.00           C
ATOM   3767 3C21 POPEN 146     123.991  81.486  72.625  1.00  0.00           C
ATOM   3770 4C21 POPEN 146     123.551  80.196  71.905  1.00  0.00           C
ATOM   3773 5C21 POPEN 146     122.651  80.436  70.675  1.00  0.00           C
ATOM   3776 6C21 POPEN 146     122.311  79.096  70.005  1.00  0.00           C
ATOM   3779 7C21 POPEN 146     121.211  79.206  68.945  1.00  0.00           C
ATOM   3782 8C21 POPEN 146     120.901  77.866  68.255  1.00  0.00           C
ATOM   3786  C33 POPEN 146     124.811  78.026  82.075  1.00  0.00           C
ATOM   3789  C34 POPEN 146     123.961  77.716  80.825  1.00  0.00           C
ATOM   3792  C35 POPEN 146     124.731  77.636  79.485  1.00  0.00           C
ATOM   3795  C36 POPEN 146     125.551  76.356  79.265  1.00  0.00           C
ATOM   3798  C37 POPEN 146     125.931  76.086  77.795  1.00  0.00           C
ATOM   3801  C38 POPEN 146     126.561  74.696  77.575  1.00  0.00           C
ATOM   3804  C39 POPEN 146     126.913  74.376  76.115  1.00  0.00           C
ATOM   3807 0C31 POPEN 146     127.613  73.016  75.945  1.00  0.00           C
ATOM   3810 1C31 POPEN 146     128.153  72.776  74.525  1.00  0.00           C
ATOM   3813 2C31 POPEN 146     128.553  71.306  74.295  1.00  0.00           C
ATOM   3816 3C31 POPEN 146     129.323  71.036  72.995  1.00  0.00           C
ATOM   3819 4C31 POPEN 146     128.643  71.556  71.715  1.00  0.00           C
ATOM   3822 5C31 POPEN 146     129.133  70.826  70.455  1.00  0.00           C
ATOM   3825 6C31 POPEN 146     128.653  71.456  69.145  1.00  0.00           C
ATOM   3829  NH3 POPEO 147      -3.911  98.976  86.815  1.00  0.00           N
ATOM   3833  C12 POPEO 147      -4.271 100.256  86.105  1.00  0.00           C
ATOM   3836  C11 POPEO 147      -3.011 101.076  85.775  1.00  0.00           C
ATOM   3839  P   POPEO 147      -0.809  99.756  85.185  1.00  0.00           P
ATOM   3840  O13 POPEO 147       0.281 100.666  84.765  1.00  0.00           O
ATOM   3841  O14 POPEO 147      -0.849  99.326  86.595  1.00  0.00           O
ATOM   3842  O11 POPEO 147      -0.789  98.466  84.285  1.00  0.00           O
ATOM   3843  O12 POPEO 147      -2.211 100.396  84.815  1.00  0.00           O
ATOM   3844  C1  POPEO 147      -1.429  98.486  83.015  1.00  0.00           C
ATOM   3847  C2  POPEO 147      -1.159  97.166  82.295  1.00  0.00           C
ATOM   3849  O21 POPEO 147      -1.929  97.166  81.085  1.00  0.00           O
ATOM   3850  C21 POPEO 147      -1.359  96.636  80.015  1.00  0.00           C
ATOM   3851  O22 POPEO 147      -1.819  95.706  79.375  1.00  0.00           O
ATOM   3852  C22 POPEO 147      -0.129  97.456  79.565  1.00  0.00           C
ATOM   3855  C3  POPEO 147      -1.589  95.946  83.145  1.00  0.00           C
ATOM   3858  O31 POPEO 147      -1.149  94.736  82.505  1.00  0.00           O
ATOM   3859  C31 POPEO 147      -1.969  93.706  82.565  1.00  0.00           C
ATOM   3860  O32 POPEO 147      -3.021  93.666  83.175  1.00  0.00           O
ATOM   3861  C32 POPEO 147      -1.369  92.516  81.815  1.00  0.00           C
ATOM   3864  C23 POPEO 147      -0.099  97.616  78.025  1.00  0.00           C
ATOM   3867  C24 POPEO 147       0.811  98.746  77.525  1.00  0.00           C
ATOM   3870  C25 POPEO 147       0.521  99.086  76.055  1.00  0.00           C
ATOM   3873  C26 POPEO 147       1.041 100.456  75.555  1.00  0.00           C
ATOM   3876  C27 POPEO 147       2.541 100.476  75.195  1.00  0.00           C
ATOM   3879  C28 POPEO 147       2.871 101.156  73.855  1.00  0.00           C
ATOM   3882  C29 POPEO 147       2.511 102.626  73.815  1.00  0.00           C
ATOM   3884 0C21 POPEO 147       3.361 103.666  73.815  1.00  0.00           C
ATOM   3886 1C21 POPEO 147       4.871 103.636  73.915  1.00  0.00           C
ATOM   3889 2C21 POPEO 147       5.601 104.096  72.635  1.00  0.00           C
ATOM   3892 3C21 POPEO 147       5.711 103.006  71.555  1.00  0.00           C
ATOM   3895 4C21 POPEO 147       6.211 103.506  70.185  1.00  0.00           C
ATOM   3898 5C21 POPEO 147       7.501 104.346  70.215  1.00  0.00           C
ATOM   3901 6C21 POPEO 147       8.121 104.506  68.815  1.00  0.00           C
ATOM   3904 7C21 POPEO 147       9.191 105.596  68.715  1.00  0.00           C
ATOM   3907 8C21 POPEO 147      10.111 105.436  67.505  1.00  0.00           C
ATOM   3911  C33 POPEO 147      -0.219  92.926  80.865  1.00  0.00           C
ATOM   3914  C34 POPEO 147       0.281  91.776  80.005  1.00  0.00           C
ATOM   3917  C35 POPEO 147       1.561  92.136  79.225  1.00  0.00           C
ATOM   3920  C36 POPEO 147       1.401  93.336  78.275  1.00  0.00           C
ATOM   3923  C37 POPEO 147       2.721  93.696  77.575  1.00  0.00           C
ATOM   3926  C38 POPEO 147       2.541  94.706  76.445  1.00  0.00           C
ATOM   3929  C39 POPEO 147       3.861  95.066  75.745  1.00  0.00           C
ATOM   3932 0C31 POPEO 147       3.661  95.926  74.495  1.00  0.00           C
ATOM   3935 1C31 POPEO 147       4.851  95.846  73.525  1.00  0.00           C
ATOM   3938 2C31 POPEO 147       4.671  96.736  72.285  1.00  0.00           C
ATOM   3941 3C31 POPEO 147       5.541  96.306  71.095  1.00  0.00           C
ATOM   3944 4C31 POPEO 147       5.011  95.046  70.375  1.00  0.00           C
ATOM   3947 5C31 POPEO 147       5.861  94.666  69.165  1.00  0.00           C
ATOM   3950 6C31 POPEO 147       5.351  93.456  68.385  1.00  0.00           C
ATOM   3954  NH3 POPEP 148      14.391  89.456  46.045  1.00  0.00           N
ATOM   3958  C12 POPEP 148      15.141  90.496  46.825  1.00  0.00           C
ATOM   3961  C11 POPEP 148      16.641  90.496  46.495  1.00  0.00           C
ATOM   3964  P   POPEP 148      18.181  92.506  45.845  1.00  0.00           P
ATOM   3965  O13 POPEP 148      17.421  93.146  44.755  1.00  0.00           O
ATOM   3966  O14 POPEP 148      19.191  91.466  45.475  1.00  0.00           O
ATOM   3967  O11 POPEP 148      18.901  93.566  46.805  1.00  0.00           O
ATOM   3968  O12 POPEP 148      17.181  91.766  46.835  1.00  0.00           O
ATOM   3969  C1  POPEP 148      18.431  93.766  48.145  1.00  0.00           C
ATOM   3972  C2  POPEP 148      19.061  92.756  49.155  1.00  0.00           C
ATOM   3974  O21 POPEP 148      18.021  92.236  50.025  1.00  0.00           O
ATOM   3975  C21 POPEP 148      17.951  92.446  51.335  1.00  0.00           C
ATOM   3976  O22 POPEP 148      18.591  93.286  51.955  1.00  0.00           O
ATOM   3977  C22 POPEP 148      16.951  91.436  51.925  1.00  0.00           C
ATOM   3980  C3  POPEP 148      20.381  93.296  49.795  1.00  0.00           C
ATOM   3983  O31 POPEP 148      20.961  92.316  50.685  1.00  0.00           O
ATOM   3984  C31 POPEP 148      22.211  92.606  51.095  1.00  0.00           C
ATOM   3985  O32 POPEP 148      22.811  93.616  50.805  1.00  0.00           O
ATOM   3986  C32 POPEP 148      22.711  91.456  51.995  1.00  0.00           C
ATOM   3989  C23 POPEP 148      17.001  91.296  53.475  1.00  0.00           C
ATOM   3992  C24 POPEP 148      16.051  90.216  54.015  1.00  0.00           C
ATOM   3995  C25 POPEP 148      15.951  90.196  55.545  1.00  0.00           C
ATOM   3998  C26 POPEP 148      17.271  89.926  56.275  1.00  0.00           C
ATOM   4001  C27 POPEP 148      17.081  89.836  57.805  1.00  0.00           C
ATOM   4004  C28 POPEP 148      18.401  89.696  58.585  1.00  0.00           C
ATOM   4007  C29 POPEP 148      19.061  88.346  58.415  1.00  0.00           C
ATOM   4009 0C21 POPEP 148      19.391  87.486  59.405  1.00  0.00           C
ATOM   4011 1C21 POPEP 148      19.221  87.746  60.875  1.00  0.00           C
ATOM   4014 2C21 POPEP 148      20.231  86.996  61.765  1.00  0.00           C
ATOM   4017 3C21 POPEP 148      20.191  87.506  63.215  1.00  0.00           C
ATOM   4020 4C21 POPEP 148      21.121  86.726  64.155  1.00  0.00           C
ATOM   4023 5C21 POPEP 148      21.281  87.376  65.545  1.00  0.00           C
ATOM   4026 6C21 POPEP 148      19.951  87.686  66.255  1.00  0.00           C
ATOM   4029 7C21 POPEP 148      20.151  88.326  67.635  1.00  0.00           C
ATOM   4032 8C21 POPEP 148      18.841  88.706  68.325  1.00  0.00           C
ATOM   4036  C33 POPEP 148      24.201  91.056  51.875  1.00  0.00           C
ATOM   4039  C34 POPEP 148      25.131  91.816  52.825  1.00  0.00           C
ATOM   4042  C35 POPEP 148      24.891  91.536  54.305  1.00  0.00           C
ATOM   4045  C36 POPEP 148      26.081  92.046  55.125  1.00  0.00           C
ATOM   4048  C37 POPEP 148      25.811  92.036  56.625  1.00  0.00           C
ATOM   4051  C38 POPEP 148      27.091  92.336  57.395  1.00  0.00           C
ATOM   4054  C39 POPEP 148      26.901  92.246  58.915  1.00  0.00           C
ATOM   4057 0C31 POPEP 148      25.861  93.236  59.455  1.00  0.00           C
ATOM   4060 1C31 POPEP 148      26.021  93.396  60.965  1.00  0.00           C
ATOM   4063 2C31 POPEP 148      25.121  94.486  61.545  1.00  0.00           C
ATOM   4066 3C31 POPEP 148      25.901  95.376  62.525  1.00  0.00           C
ATOM   4069 4C31 POPEP 148      25.021  96.456  63.145  1.00  0.00           C
ATOM   4072 5C31 POPEP 148      25.771  97.286  64.195  1.00  0.00           C
ATOM   4075 6C31 POPEP 148      24.891  98.386  64.795  1.00  0.00           C
ATOM   4079  NH3 POPEQ 149      42.951  10.016  92.575  1.00  0.00           N
ATOM   4083  C12 POPEQ 149      43.251  11.166  91.655  1.00  0.00           C
ATOM   4086  C11 POPEQ 149      42.911  12.506  92.325  1.00  0.00           C
ATOM   4089  P   POPEQ 149      40.351  12.126  92.965  1.00  0.00           P
ATOM   4090  O13 POPEQ 149      39.471  13.266  93.265  1.00  0.00           O
ATOM   4091  O14 POPEQ 149      40.031  10.856  93.655  1.00  0.00           O
ATOM   4092  O11 POPEQ 149      40.391  11.866  91.405  1.00  0.00           O
ATOM   4093  O12 POPEQ 149      41.871  12.436  93.305  1.00  0.00           O
ATOM   4094  C1  POPEQ 149      39.911  10.676  90.755  1.00  0.00           C
ATOM   4097  C2  POPEQ 149      38.721  10.956  89.785  1.00  0.00           C
ATOM   4099  O21 POPEQ 149      39.101  11.846  88.715  1.00  0.00           O
ATOM   4100  C21 POPEQ 149      39.791  11.316  87.725  1.00  0.00           C
ATOM   4101  O22 POPEQ 149      40.161  10.146  87.675  1.00  0.00           O
ATOM   4102  C22 POPEQ 149      39.931  12.346  86.605  1.00  0.00           C
ATOM   4105  C3  POPEQ 149      37.471  11.516  90.535  1.00  0.00           C
ATOM   4108  O31 POPEQ 149      36.821  12.616  89.865  1.00  0.00           O
ATOM   4109  C31 POPEQ 149      36.321  12.326  88.675  1.00  0.00           C
ATOM   4110  O32 POPEQ 149      36.111  11.216  88.215  1.00  0.00           O
ATOM   4111  C32 POPEQ 149      36.251  13.646  87.895  1.00  0.00           C
ATOM   4114  C23 POPEQ 149      41.321  12.346  85.925  1.00  0.00           C
ATOM   4117  C24 POPEQ 149      41.421  13.366  84.775  1.00  0.00           C
ATOM   4120  C25 POPEQ 149      41.041  12.816  83.405  1.00  0.00           C
ATOM   4123  C26 POPEQ 149      40.891  13.946  82.375  1.00  0.00           C
ATOM   4126  C27 POPEQ 149      40.511  13.446  80.975  1.00  0.00           C
ATOM   4129  C28 POPEQ 149      40.001  14.596  80.085  1.00  0.00           C
ATOM   4132  C29 POPEQ 149      39.581  14.126  78.725  1.00  0.00           C
ATOM   4134 0C21 POPEQ 149      39.691  14.806  77.565  1.00  0.00           C
ATOM   4136 1C21 POPEQ 149      40.231  16.206  77.365  1.00  0.00           C
ATOM   4139 2C21 POPEQ 149      41.481  16.186  76.455  1.00  0.00           C
ATOM   4142 3C21 POPEQ 149      41.181  15.826  74.995  1.00  0.00           C
ATOM   4145 4C21 POPEQ 149      42.461  15.526  74.215  1.00  0.00           C
ATOM   4148 5C21 POPEQ 149      42.231  15.236  72.725  1.00  0.00           C
ATOM   4151 6C21 POPEQ 149      43.541  15.366  71.935  1.00  0.00           C
ATOM   4154 7C21 POPEQ 149      43.361  15.246  70.415  1.00  0.00           C
ATOM   4157 8C21 POPEQ 149      44.511  15.896  69.645  1.00  0.00           C
ATOM   4161  C33 POPEQ 149      35.481  13.576  86.565  1.00  0.00           C
ATOM   4164  C34 POPEQ 149      35.911  14.736  85.655  1.00  0.00           C
ATOM   4167  C35 POPEQ 149      34.901  15.086  84.565  1.00  0.00           C
ATOM   4170  C36 POPEQ 149      35.301  16.356  83.795  1.00  0.00           C
ATOM   4173  C37 POPEQ 149      34.201  16.886  82.865  1.00  0.00           C
ATOM   4176  C38 POPEQ 149      34.641  18.156  82.125  1.00  0.00           C
ATOM   4179  C39 POPEQ 149      35.661  17.916  80.995  1.00  0.00           C
ATOM   4182 0C31 POPEQ 149      35.091  17.126  79.815  1.00  0.00           C
ATOM   4185 1C31 POPEQ 149      36.061  17.066  78.625  1.00  0.00           C
ATOM   4188 2C31 POPEQ 149      35.421  16.436  77.375  1.00  0.00           C
ATOM   4191 3C31 POPEQ 149      36.421  16.326  76.215  1.00  0.00           C
ATOM   4194 4C31 POPEQ 149      35.741  16.286  74.845  1.00  0.00           C
ATOM   4197 5C31 POPEQ 149      36.741  16.296  73.685  1.00  0.00           C
ATOM   4200 6C31 POPEQ 149      36.091  16.606  72.335  1.00  0.00           C
ATOM   4204  NH3 POPER 150     124.681  22.566  89.965  1.00  0.00           N
ATOM   4208  C12 POPER 150     124.761  21.056  89.975  1.00  0.00           C
ATOM   4211  C11 POPER 150     124.221  20.446  91.295  1.00  0.00           C
ATOM   4214  P   POPER 150     124.181  17.876  90.555  1.00  0.00           P
ATOM   4215  O13 POPER 150     124.091  16.616  91.295  1.00  0.00           O
ATOM   4216  O14 POPER 150     123.021  18.266  89.695  1.00  0.00           O
ATOM   4217  O11 POPER 150     125.461  17.836  89.655  1.00  0.00           O
ATOM   4218  O12 POPER 150     124.611  19.086  91.475  1.00  0.00           O
ATOM   4219  C1  POPER 150     125.781  16.796  88.745  1.00  0.00           C
ATOM   4222  C2  POPER 150     126.091  17.396  87.355  1.00  0.00           C
ATOM   4224  O21 POPER 150     127.133  18.386  87.495  1.00  0.00           O
ATOM   4225  C21 POPER 150     127.653  18.706  86.315  1.00  0.00           C
ATOM   4226  O22 POPER 150     127.533  18.066  85.295  1.00  0.00           O
ATOM   4227  C22 POPER 150     128.313  20.076  86.365  1.00  0.00           C
ATOM   4230  C3  POPER 150     124.791  18.056  86.785  1.00  0.00           C
ATOM   4233  O31 POPER 150     124.971  18.976  85.685  1.00  0.00           O
ATOM   4234  C31 POPER 150     124.671  18.516  84.475  1.00  0.00           C
ATOM   4235  O32 POPER 150     124.201  17.416  84.235  1.00  0.00           O
ATOM   4236  C32 POPER 150     124.971  19.616  83.445  1.00  0.00           C
ATOM   4239  C23 POPER 150     129.513  20.096  85.405  1.00  0.00           C
ATOM   4242  C24 POPER 150     130.083  21.496  85.165  1.00  0.00           C
ATOM   4245  C25 POPER 150     131.153  21.496  84.055  1.00  0.00           C
ATOM   4248  C26 POPER 150     131.603  22.916  83.715  1.00  0.00           C
ATOM   4251  C27 POPER 150     132.783  22.966  82.725  1.00  0.00           C
ATOM   4254  C28 POPER 150     132.553  23.926  81.535  1.00  0.00           C
ATOM   4257  C29 POPER 150     131.813  23.266  80.405  1.00  0.00           C
ATOM   4259 0C21 POPER 150     132.363  22.796  79.275  1.00  0.00           C
ATOM   4261 1C21 POPER 150     133.823  22.836  78.875  1.00  0.00           C
ATOM   4264 2C21 POPER 150     134.073  23.846  77.745  1.00  0.00           C
ATOM   4267 3C21 POPER 150     133.483  23.426  76.395  1.00  0.00           C
ATOM   4270 4C21 POPER 150     133.543  24.526  75.325  1.00  0.00           C
ATOM   4273 5C21 POPER 150     132.943  25.846  75.835  1.00  0.00           C
ATOM   4276 6C21 POPER 150     132.773  26.926  74.765  1.00  0.00           C
ATOM   4279 7C21 POPER 150     132.233  28.216  75.375  1.00  0.00           C
ATOM   4282 8C21 POPER 150     132.183  29.376  74.385  1.00  0.00           C
ATOM   4286  C33 POPER 150     125.371  19.096  82.035  1.00  0.00           C
ATOM   4289  C34 POPER 150     125.611  20.256  81.055  1.00  0.00           C
ATOM   4292  C35 POPER 150     126.361  19.866  79.765  1.00  0.00           C
ATOM   4295  C36 POPER 150     125.481  19.216  78.685  1.00  0.00           C
ATOM   4298  C37 POPER 150     126.271  18.876  77.415  1.00  0.00           C
ATOM   4301  C38 POPER 150     125.411  18.586  76.175  1.00  0.00           C
ATOM   4304  C39 POPER 150     124.721  19.846  75.645  1.00  0.00           C
ATOM   4307 0C31 POPER 150     124.221  19.736  74.195  1.00  0.00           C
ATOM   4310 1C31 POPER 150     123.661  21.086  73.715  1.00  0.00           C
ATOM   4313 2C31 POPER 150     123.431  21.196  72.195  1.00  0.00           C
ATOM   4316 3C31 POPER 150     122.221  20.406  71.675  1.00  0.00           C
ATOM   4319 4C31 POPER 150     121.871  20.816  70.235  1.00  0.00           C
ATOM   4322 5C31 POPER 150     120.641  20.096  69.675  1.00  0.00           C
ATOM   4325 6C31 POPER 150     120.281  20.566  68.265  1.00  0.00           C
ATOM   4329  NH3 POPES 151      65.771 112.586  53.035  1.00  0.00           N
ATOM   4333  C12 POPES 151      66.491 113.326  51.955  1.00  0.00           C
ATOM   4336  C11 POPES 151      67.781 113.936  52.505  1.00  0.00           C
ATOM   4339  P   POPES 151      70.041 113.226  53.535  1.00  0.00           P
ATOM   4340  O13 POPES 151      70.601 111.936  53.985  1.00  0.00           O
ATOM   4341  O14 POPES 151      70.601 113.866  52.335  1.00  0.00           O
ATOM   4342  O11 POPES 151      70.001 114.236  54.755  1.00  0.00           O
ATOM   4343  O12 POPES 151      68.491 112.966  53.295  1.00  0.00           O
ATOM   4344  C1  POPES 151      70.261 113.776  56.085  1.00  0.00           C
ATOM   4347  C2  POPES 151      70.161 114.926  57.125  1.00  0.00           C
ATOM   4349  O21 POPES 151      70.441 114.346  58.415  1.00  0.00           O
ATOM   4350  C21 POPES 151      70.731 115.176  59.405  1.00  0.00           C
ATOM   4351  O22 POPES 151      70.971 116.366  59.315  1.00  0.00           O
ATOM   4352  C22 POPES 151      70.811 114.376  60.705  1.00  0.00           C
ATOM   4355  C3  POPES 151      68.761 115.586  57.105  1.00  0.00           C
ATOM   4358  O31 POPES 151      68.671 116.746  57.965  1.00  0.00           O
ATOM   4359  C31 POPES 151      68.571 117.916  57.375  1.00  0.00           C
ATOM   4360  O32 POPES 151      68.401 118.106  56.175  1.00  0.00           O
ATOM   4361  C32 POPES 151      68.691 118.996  58.445  1.00  0.00           C
ATOM   4364  C23 POPES 151      69.651 114.656  61.695  1.00  0.00           C
ATOM   4367  C24 POPES 151      69.821 113.836  62.985  1.00  0.00           C
ATOM   4370  C25 POPES 151      68.751 114.096  64.055  1.00  0.00           C
ATOM   4373  C26 POPES 151      68.891 115.456  64.755  1.00  0.00           C
ATOM   4376  C27 POPES 151      68.041 115.526  66.035  1.00  0.00           C
ATOM   4379  C28 POPES 151      68.161 116.856  66.825  1.00  0.00           C
ATOM   4382  C29 POPES 151      67.401 117.966  66.155  1.00  0.00           C
ATOM   4384 0C21 POPES 151      67.651 119.286  66.185  1.00  0.00           C
ATOM   4386 1C21 POPES 151      68.761 120.006  66.905  1.00  0.00           C
ATOM   4389 2C21 POPES 151      68.421 120.416  68.345  1.00  0.00           C
ATOM   4392 3C21 POPES 151      68.811 119.366  69.395  1.00  0.00           C
ATOM   4395 4C21 POPES 151      68.841 119.976  70.795  1.00  0.00           C
ATOM   4398 5C21 POPES 151      69.281 119.006  71.895  1.00  0.00           C
ATOM   4401 6C21 POPES 151      68.201 117.986  72.285  1.00  0.00           C
ATOM   4404 7C21 POPES 151      68.581 117.186  73.535  1.00  0.00           C
ATOM   4407 8C21 POPES 151      67.551 116.116  73.915  1.00  0.00           C
ATOM   4411  C33 POPES 151      68.401 120.406  57.915  1.00  0.00           C
ATOM   4414  C34 POPES 151      66.911 120.656  57.615  1.00  0.00           C
ATOM   4417  C35 POPES 151      66.281 121.706  58.535  1.00  0.00           C
ATOM   4420  C36 POPES 151      65.611 121.056  59.735  1.00  0.00           C
ATOM   4423  C37 POPES 151      65.161 122.036  60.825  1.00  0.00           C
ATOM   4426  C38 POPES 151      64.721 121.266  62.075  1.00  0.00           C
ATOM   4429  C39 POPES 151      64.041 122.116  63.155  1.00  0.00           C
ATOM   4432 0C31 POPES 151      63.491 121.256  64.305  1.00  0.00           C
ATOM   4435 1C31 POPES 151      62.661 122.066  65.315  1.00  0.00           C
ATOM   4438 2C31 POPES 151      63.441 123.216  65.975  1.00  0.00           C
ATOM   4441 3C31 POPES 151      62.581 123.996  66.975  1.00  0.00           C
ATOM   4444 4C31 POPES 151      63.291 125.256  67.495  1.00  0.00           C
ATOM   4447 5C31 POPES 151      62.431 126.056  68.475  1.00  0.00           C
ATOM   4450 6C31 POPES 151      63.151 127.316  68.985  1.00  0.00           C
ATOM   4454  NH3 POPET 152      82.911 116.096  91.475  1.00  0.00           N
ATOM   4458  C12 POPET 152      83.481 114.726  91.765  1.00  0.00           C
ATOM   4461  C11 POPET 152      83.731 113.976  90.445  1.00  0.00           C
ATOM   4464  P   POPET 152      83.521 111.366  90.855  1.00  0.00           P
ATOM   4465  O13 POPET 152      84.141 110.376  89.955  1.00  0.00           O
ATOM   4466  O14 POPET 152      83.631 111.076  92.295  1.00  0.00           O
ATOM   4467  O11 POPET 152      82.061 111.686  90.395  1.00  0.00           O
ATOM   4468  O12 POPET 152      84.311 112.696  90.635  1.00  0.00           O
ATOM   4469  C1  POPET 152      81.751 111.806  88.995  1.00  0.00           C
ATOM   4472  C2  POPET 152      80.751 110.726  88.525  1.00  0.00           C
ATOM   4474  O21 POPET 152      79.511 111.336  88.155  1.00  0.00           O
ATOM   4475  C21 POPET 152      79.311 111.876  86.935  1.00  0.00           C
ATOM   4476  O22 POPET 152      78.301 112.496  86.645  1.00  0.00           O
ATOM   4477  C22 POPET 152      80.431 111.616  85.915  1.00  0.00           C
ATOM   4480  C3  POPET 152      80.501 109.636  89.595  1.00  0.00           C
ATOM   4483  O31 POPET 152      79.381 108.816  89.245  1.00  0.00           O
ATOM   4484  C31 POPET 152      79.521 107.586  88.735  1.00  0.00           C
ATOM   4485  O32 POPET 152      78.761 106.676  89.035  1.00  0.00           O
ATOM   4486  C32 POPET 152      80.621 107.396  87.685  1.00  0.00           C
ATOM   4489  C23 POPET 152      80.301 112.446  84.615  1.00  0.00           C
ATOM   4492  C24 POPET 152      81.401 112.076  83.605  1.00  0.00           C
ATOM   4495  C25 POPET 152      81.241 112.696  82.205  1.00  0.00           C
ATOM   4498  C26 POPET 152      80.011 112.156  81.455  1.00  0.00           C
ATOM   4501  C27 POPET 152      80.301 111.186  80.305  1.00  0.00           C
ATOM   4504  C28 POPET 152      79.051 110.456  79.785  1.00  0.00           C
ATOM   4507  C29 POPET 152      78.021 111.356  79.135  1.00  0.00           C
ATOM   4509 0C21 POPET 152      77.841 111.516  77.815  1.00  0.00           C
ATOM   4511 1C21 POPET 152      78.631 110.826  76.725  1.00  0.00           C
ATOM   4514 2C21 POPET 152      77.931 110.916  75.365  1.00  0.00           C
ATOM   4517 3C21 POPET 152      76.651 110.066  75.255  1.00  0.00           C
ATOM   4520 4C21 POPET 152      75.861 110.326  73.965  1.00  0.00           C
ATOM   4523 5C21 POPET 152      76.661 110.046  72.685  1.00  0.00           C
ATOM   4526 6C21 POPET 152      75.801 110.136  71.415  1.00  0.00           C
ATOM   4529 7C21 POPET 152      76.591 109.796  70.145  1.00  0.00           C
ATOM   4532 8C21 POPET 152      75.721 109.716  68.885  1.00  0.00           C
ATOM   4536  C33 POPET 152      79.971 107.136  86.305  1.00  0.00           C
ATOM   4539  C34 POPET 152      80.991 107.016  85.165  1.00  0.00           C
ATOM   4542  C35 POPET 152      80.371 106.596  83.825  1.00  0.00           C
ATOM   4545  C36 POPET 152      81.441 106.386  82.745  1.00  0.00           C
ATOM   4548  C37 POPET 152      80.871 105.966  81.385  1.00  0.00           C
ATOM   4551  C38 POPET 152      81.991 105.626  80.385  1.00  0.00           C
ATOM   4554  C39 POPET 152      81.511 105.426  78.945  1.00  0.00           C
ATOM   4557 0C31 POPET 152      80.721 104.126  78.715  1.00  0.00           C
ATOM   4560 1C31 POPET 152      80.131 104.116  77.305  1.00  0.00           C
ATOM   4563 2C31 POPET 152      79.431 102.816  76.885  1.00  0.00           C
ATOM   4566 3C31 POPET 152      78.241 102.436  77.765  1.00  0.00           C
ATOM   4569 4C31 POPET 152      77.111 101.796  76.945  1.00  0.00           C
ATOM   4572 5C31 POPET 152      76.001 101.176  77.795  1.00  0.00           C
ATOM   4575 6C31 POPET 152      74.901 100.566  76.925  1.00  0.00           C
ATOM   4579  NH3 POPEU 153      85.001  48.236  46.625  1.00  0.00           N
ATOM   4583  C12 POPEU 153      85.161  48.106  45.135  1.00  0.00           C
ATOM   4586  C11 POPEU 153      86.111  49.146  44.485  1.00  0.00           C
ATOM   4589  P   POPEU 153      86.831  51.146  46.045  1.00  0.00           P
ATOM   4590  O13 POPEU 153      88.011  50.296  46.185  1.00  0.00           O
ATOM   4591  O14 POPEU 153      86.961  52.616  45.865  1.00  0.00           O
ATOM   4592  O11 POPEU 153      85.871  50.796  47.255  1.00  0.00           O
ATOM   4593  O12 POPEU 153      85.911  50.516  44.905  1.00  0.00           O
ATOM   4594  C1  POPEU 153      85.471  51.816  48.185  1.00  0.00           C
ATOM   4597  C2  POPEU 153      85.781  51.366  49.635  1.00  0.00           C
ATOM   4599  O21 POPEU 153      85.111  52.146  50.635  1.00  0.00           O
ATOM   4600  C21 POPEU 153      85.181  53.456  50.585  1.00  0.00           C
ATOM   4601  O22 POPEU 153      85.801  54.146  49.795  1.00  0.00           O
ATOM   4602  C22 POPEU 153      84.211  54.026  51.635  1.00  0.00           C
ATOM   4605  C3  POPEU 153      87.301  51.296  49.885  1.00  0.00           C
ATOM   4608  O31 POPEU 153      87.631  50.656  51.135  1.00  0.00           O
ATOM   4609  C31 POPEU 153      87.811  51.486  52.165  1.00  0.00           C
ATOM   4610  O32 POPEU 153      87.591  52.686  52.165  1.00  0.00           O
ATOM   4611  C32 POPEU 153      88.451  50.656  53.275  1.00  0.00           C
ATOM   4614  C23 POPEU 153      84.151  53.276  52.995  1.00  0.00           C
ATOM   4617  C24 POPEU 153      83.001  53.806  53.875  1.00  0.00           C
ATOM   4620  C25 POPEU 153      82.891  53.156  55.265  1.00  0.00           C
ATOM   4623  C26 POPEU 153      84.071  53.476  56.195  1.00  0.00           C
ATOM   4626  C27 POPEU 153      83.831  53.046  57.655  1.00  0.00           C
ATOM   4629  C28 POPEU 153      84.551  53.936  58.695  1.00  0.00           C
ATOM   4632  C29 POPEU 153      86.051  53.736  58.755  1.00  0.00           C
ATOM   4634 0C21 POPEU 153      86.771  53.386  59.835  1.00  0.00           C
ATOM   4636 1C21 POPEU 153      86.231  53.106  61.215  1.00  0.00           C
ATOM   4639 2C21 POPEU 153      87.241  53.346  62.355  1.00  0.00           C
ATOM   4642 3C21 POPEU 153      87.541  54.826  62.655  1.00  0.00           C
ATOM   4645 4C21 POPEU 153      87.821  55.086  64.145  1.00  0.00           C
ATOM   4648 5C21 POPEU 153      89.051  54.366  64.705  1.00  0.00           C
ATOM   4651 6C21 POPEU 153      89.121  54.436  66.235  1.00  0.00           C
ATOM   4654 7C21 POPEU 153      90.441  53.906  66.785  1.00  0.00           C
ATOM   4657 8C21 POPEU 153      90.481  53.836  68.315  1.00  0.00           C
ATOM   4661  C33 POPEU 153      88.071  51.096  54.695  1.00  0.00           C
ATOM   4664  C34 POPEU 153      86.661  50.696  55.145  1.00  0.00           C
ATOM   4667  C35 POPEU 153      86.541  49.226  55.565  1.00  0.00           C
ATOM   4670  C36 POPEU 153      85.161  48.926  56.175  1.00  0.00           C
ATOM   4673  C37 POPEU 153      84.951  47.456  56.555  1.00  0.00           C
ATOM   4676  C38 POPEU 153      85.631  47.036  57.865  1.00  0.00           C
ATOM   4679  C39 POPEU 153      85.241  45.596  58.255  1.00  0.00           C
ATOM   4682 0C31 POPEU 153      85.631  45.216  59.685  1.00  0.00           C
ATOM   4685 1C31 POPEU 153      85.151  43.806  60.055  1.00  0.00           C
ATOM   4688 2C31 POPEU 153      85.331  43.456  61.545  1.00  0.00           C
ATOM   4691 3C31 POPEU 153      86.801  43.436  62.005  1.00  0.00           C
ATOM   4694 4C31 POPEU 153      86.951  43.126  63.495  1.00  0.00           C
ATOM   4697 5C31 POPEU 153      88.391  43.286  64.005  1.00  0.00           C
ATOM   4700 6C31 POPEU 153      88.521  43.066  65.515  1.00  0.00           C
ATOM   4704  NH3 POPEV 154      77.391  91.016  92.505  1.00  0.00           N
ATOM   4708  C12 POPEV 154      76.731  89.696  92.735  1.00  0.00           C
ATOM   4711  C11 POPEV 154      77.811  88.606  92.885  1.00  0.00           C
ATOM   4714  P   POPEV 154      77.311  86.206  91.975  1.00  0.00           P
ATOM   4715  O13 POPEV 154      78.741  85.856  91.835  1.00  0.00           O
ATOM   4716  O14 POPEV 154      76.391  85.126  92.375  1.00  0.00           O
ATOM   4717  O11 POPEV 154      76.771  86.976  90.705  1.00  0.00           O
ATOM   4718  O12 POPEV 154      77.201  87.336  93.085  1.00  0.00           O
ATOM   4719  C1  POPEV 154      76.181  86.356  89.545  1.00  0.00           C
ATOM   4722  C2  POPEV 154      74.641  86.616  89.365  1.00  0.00           C
ATOM   4724  O21 POPEV 154      74.211  85.946  88.165  1.00  0.00           O
ATOM   4725  C21 POPEV 154      72.891  85.926  87.935  1.00  0.00           C
ATOM   4726  O22 POPEV 154      72.031  86.206  88.755  1.00  0.00           O
ATOM   4727  C22 POPEV 154      72.621  85.376  86.525  1.00  0.00           C
ATOM   4730  C3  POPEV 154      74.271  88.126  89.345  1.00  0.00           C
ATOM   4733  O31 POPEV 154      74.371  88.696  88.015  1.00  0.00           O
ATOM   4734  C31 POPEV 154      75.221  89.676  87.815  1.00  0.00           C
ATOM   4735  O32 POPEV 154      75.991  90.156  88.635  1.00  0.00           O
ATOM   4736  C32 POPEV 154      75.141  90.096  86.355  1.00  0.00           C
ATOM   4739  C23 POPEV 154      71.391  86.006  85.795  1.00  0.00           C
ATOM   4742  C24 POPEV 154      71.731  86.626  84.425  1.00  0.00           C
ATOM   4745  C25 POPEV 154      72.371  88.026  84.525  1.00  0.00           C
ATOM   4748  C26 POPEV 154      72.691  88.666  83.165  1.00  0.00           C
ATOM   4751  C27 POPEV 154      72.921  90.176  83.265  1.00  0.00           C
ATOM   4754  C28 POPEV 154      73.441  90.866  81.975  1.00  0.00           C
ATOM   4757  C29 POPEV 154      72.681  90.536  80.725  1.00  0.00           C
ATOM   4759 0C21 POPEV 154      71.681  91.246  80.165  1.00  0.00           C
ATOM   4761 1C21 POPEV 154      71.071  92.526  80.705  1.00  0.00           C
ATOM   4764 2C21 POPEV 154      69.981  92.256  81.765  1.00  0.00           C
ATOM   4767 3C21 POPEV 154      68.801  91.406  81.275  1.00  0.00           C
ATOM   4770 4C21 POPEV 154      67.831  91.046  82.395  1.00  0.00           C
ATOM   4773 5C21 POPEV 154      66.641  90.216  81.895  1.00  0.00           C
ATOM   4776 6C21 POPEV 154      65.601  89.936  82.985  1.00  0.00           C
ATOM   4779 7C21 POPEV 154      64.351  89.246  82.425  1.00  0.00           C
ATOM   4782 8C21 POPEV 154      63.251  89.046  83.465  1.00  0.00           C
ATOM   4786  C33 POPEV 154      76.421  90.816  85.895  1.00  0.00           C
ATOM   4789  C34 POPEV 154      76.341  91.286  84.435  1.00  0.00           C
ATOM   4792  C35 POPEV 154      77.641  91.946  83.995  1.00  0.00           C
ATOM   4795  C36 POPEV 154      77.631  92.506  82.575  1.00  0.00           C
ATOM   4798  C37 POPEV 154      78.941  93.226  82.235  1.00  0.00           C
ATOM   4801  C38 POPEV 154      79.021  93.696  80.775  1.00  0.00           C
ATOM   4804  C39 POPEV 154      79.481  92.596  79.815  1.00  0.00           C
ATOM   4807 0C31 POPEV 154      79.771  93.136  78.405  1.00  0.00           C
ATOM   4810 1C31 POPEV 154      80.251  92.056  77.425  1.00  0.00           C
ATOM   4813 2C31 POPEV 154      79.141  91.066  77.035  1.00  0.00           C
ATOM   4816 3C31 POPEV 154      79.591  89.936  76.095  1.00  0.00           C
ATOM   4819 4C31 POPEV 154      80.701  89.066  76.695  1.00  0.00           C
ATOM   4822 5C31 POPEV 154      80.721  87.646  76.115  1.00  0.00           C
ATOM   4825 6C31 POPEV 154      81.841  86.776  76.675  1.00  0.00           C
ATOM   4829  NH3 POPEW 155      76.241  78.156  92.165  1.00  0.00           N
ATOM   4833  C12 POPEW 155      76.441  79.416  92.955  1.00  0.00           C
ATOM   4836  C11 POPEW 155      76.981  80.526  92.035  1.00  0.00           C
ATOM   4839  P   POPEW 155      79.421  81.036  92.895  1.00  0.00           P
ATOM   4840  O13 POPEW 155      80.131  82.316  93.115  1.00  0.00           O
ATOM   4841  O14 POPEW 155      79.551  80.006  93.945  1.00  0.00           O
ATOM   4842  O11 POPEW 155      79.821  80.456  91.475  1.00  0.00           O
ATOM   4843  O12 POPEW 155      77.891  81.376  92.725  1.00  0.00           O
ATOM   4844  C1  POPEW 155      80.791  81.096  90.635  1.00  0.00           C
ATOM   4847  C2  POPEW 155      80.161  81.666  89.335  1.00  0.00           C
ATOM   4849  O21 POPEW 155      81.181  82.406  88.615  1.00  0.00           O
ATOM   4850  C21 POPEW 155      81.101  82.236  87.295  1.00  0.00           C
ATOM   4851  O22 POPEW 155      80.291  81.536  86.725  1.00  0.00           O
ATOM   4852  C22 POPEW 155      82.101  83.156  86.585  1.00  0.00           C
ATOM   4855  C3  POPEW 155      78.931  82.586  89.645  1.00  0.00           C
ATOM   4858  O31 POPEW 155      78.291  83.096  88.465  1.00  0.00           O
ATOM   4859  C31 POPEW 155      78.701  84.296  88.045  1.00  0.00           C
ATOM   4860  O32 POPEW 155      79.601  84.936  88.545  1.00  0.00           O
ATOM   4861  C32 POPEW 155      77.861  84.656  86.815  1.00  0.00           C
ATOM   4864  C23 POPEW 155      81.831  83.226  85.065  1.00  0.00           C
ATOM   4867  C24 POPEW 155      82.331  84.526  84.385  1.00  0.00           C
ATOM   4870  C25 POPEW 155      82.221  84.506  82.845  1.00  0.00           C
ATOM   4873  C26 POPEW 155      80.911  83.896  82.305  1.00  0.00           C
ATOM   4876  C27 POPEW 155      80.911  83.716  80.775  1.00  0.00           C
ATOM   4879  C28 POPEW 155      80.181  82.436  80.305  1.00  0.00           C
ATOM   4882  C29 POPEW 155      78.761  82.316  80.795  1.00  0.00           C
ATOM   4884 0C21 POPEW 155      77.651  82.326  80.025  1.00  0.00           C
ATOM   4886 1C21 POPEW 155      77.601  82.496  78.535  1.00  0.00           C
ATOM   4889 2C21 POPEW 155      77.861  83.956  78.075  1.00  0.00           C
ATOM   4892 3C21 POPEW 155      76.831  84.966  78.595  1.00  0.00           C
ATOM   4895 4C21 POPEW 155      77.341  86.416  78.685  1.00  0.00           C
ATOM   4898 5C21 POPEW 155      78.491  86.556  79.695  1.00  0.00           C
ATOM   4901 6C21 POPEW 155      78.561  87.916  80.385  1.00  0.00           C
ATOM   4904 7C21 POPEW 155      79.671  87.946  81.445  1.00  0.00           C
ATOM   4907 8C21 POPEW 155      79.721  89.256  82.235  1.00  0.00           C
ATOM   4911  C33 POPEW 155      78.161  86.036  86.165  1.00  0.00           C
ATOM   4914  C34 POPEW 155      77.041  86.466  85.185  1.00  0.00           C
ATOM   4917  C35 POPEW 155      76.651  85.356  84.195  1.00  0.00           C
ATOM   4920  C36 POPEW 155      75.651  85.806  83.115  1.00  0.00           C
ATOM   4923  C37 POPEW 155      75.131  84.606  82.305  1.00  0.00           C
ATOM   4926  C38 POPEW 155      74.161  84.986  81.185  1.00  0.00           C
ATOM   4929  C39 POPEW 155      73.821  83.806  80.255  1.00  0.00           C
ATOM   4932 0C31 POPEW 155      73.151  82.626  80.975  1.00  0.00           C
ATOM   4935 1C31 POPEW 155      72.521  81.626  80.005  1.00  0.00           C
ATOM   4938 2C31 POPEW 155      72.181  80.316  80.725  1.00  0.00           C
ATOM   4941 3C31 POPEW 155      71.161  79.426  79.995  1.00  0.00           C
ATOM   4944 4C31 POPEW 155      71.591  78.936  78.605  1.00  0.00           C
ATOM   4947 5C31 POPEW 155      70.451  78.146  77.925  1.00  0.00           C
ATOM   4950 6C31 POPEW 155      70.841  77.556  76.575  1.00  0.00           C
ATOM   4954  NH3 POPEX 156       2.861  -3.736  89.805  1.00  0.00           N
ATOM   4958  C12 POPEX 156       4.191  -4.266  89.265  1.00  0.00           C
ATOM   4961  C11 POPEX 156       5.421  -4.006  90.175  1.00  0.00           C
ATOM   4964  P   POPEX 156       8.001  -4.336  90.265  1.00  0.00           P
ATOM   4965  O13 POPEX 156       7.801  -3.866  91.655  1.00  0.00           O
ATOM   4966  O14 POPEX 156       9.021  -5.396  90.045  1.00  0.00           O
ATOM   4967  O11 POPEX 156       8.401  -3.116  89.355  1.00  0.00           O
ATOM   4968  O12 POPEX 156       6.561  -4.746  89.705  1.00  0.00           O
ATOM   4969  C1  POPEX 156       8.361  -1.766  89.795  1.00  0.00           C
ATOM   4972  C2  POPEX 156       8.081  -0.846  88.585  1.00  0.00           C
ATOM   4974  O21 POPEX 156       9.161  -0.976  87.635  1.00  0.00           O
ATOM   4975  C21 POPEX 156       8.731  -1.256  86.415  1.00  0.00           C
ATOM   4976  O22 POPEX 156       7.621  -1.656  86.105  1.00  0.00           O
ATOM   4977  C22 POPEX 156       9.761  -0.786  85.385  1.00  0.00           C
ATOM   4980  C3  POPEX 156       7.971   0.654  88.945  1.00  0.00           C
ATOM   4983  O31 POPEX 156       7.281   1.334  87.885  1.00  0.00           O
ATOM   4984  C31 POPEX 156       6.911   2.576  88.135  1.00  0.00           C
ATOM   4985  O32 POPEX 156       7.191   3.236  89.125  1.00  0.00           O
ATOM   4986  C32 POPEX 156       6.051   3.076  86.965  1.00  0.00           C
ATOM   4989  C23 POPEX 156       9.131  -0.756  83.975  1.00  0.00           C
ATOM   4992  C24 POPEX 156      10.011  -0.036  82.945  1.00  0.00           C
ATOM   4995  C25 POPEX 156       9.261   0.354  81.665  1.00  0.00           C
ATOM   4998  C26 POPEX 156       8.821  -0.826  80.785  1.00  0.00           C
ATOM   5001  C27 POPEX 156       7.591  -0.466  79.945  1.00  0.00           C
ATOM   5004  C28 POPEX 156       7.101  -1.646  79.085  1.00  0.00           C
ATOM   5007  C29 POPEX 156       5.641  -1.496  78.735  1.00  0.00           C
ATOM   5009 0C21 POPEX 156       4.991  -2.156  77.765  1.00  0.00           C
ATOM   5011 1C21 POPEX 156       5.551  -3.176  76.805  1.00  0.00           C
ATOM   5014 2C21 POPEX 156       5.691  -2.616  75.375  1.00  0.00           C
ATOM   5017 3C21 POPEX 156       4.421  -1.896  74.885  1.00  0.00           C
ATOM   5020 4C21 POPEX 156       4.451  -1.516  73.405  1.00  0.00           C
ATOM   5023 5C21 POPEX 156       3.401  -0.436  73.045  1.00  0.00           C
ATOM   5026 6C21 POPEX 156       1.981  -0.766  73.555  1.00  0.00           C
ATOM   5029 7C21 POPEX 156       0.971   0.354  73.285  1.00  0.00           C
ATOM   5032 8C21 POPEX 156       0.471   0.414  71.845  1.00  0.00           C
ATOM   5036  C33 POPEX 156       6.781   3.096  85.605  1.00  0.00           C
ATOM   5039  C34 POPEX 156       5.811   3.306  84.435  1.00  0.00           C
ATOM   5042  C35 POPEX 156       6.471   3.316  83.045  1.00  0.00           C
ATOM   5045  C36 POPEX 156       7.291   4.576  82.755  1.00  0.00           C
ATOM   5048  C37 POPEX 156       7.981   4.516  81.385  1.00  0.00           C
ATOM   5051  C38 POPEX 156       8.861   5.746  81.085  1.00  0.00           C
ATOM   5054  C39 POPEX 156       9.471   5.746  79.675  1.00  0.00           C
ATOM   5057 0C31 POPEX 156       8.441   6.126  78.605  1.00  0.00           C
ATOM   5060 1C31 POPEX 156       9.041   6.166  77.195  1.00  0.00           C
ATOM   5063 2C31 POPEX 156       7.951   6.486  76.155  1.00  0.00           C
ATOM   5066 3C31 POPEX 156       8.451   6.586  74.705  1.00  0.00           C
ATOM   5069 4C31 POPEX 156       9.441   7.746  74.485  1.00  0.00           C
ATOM   5072 5C31 POPEX 156       9.621   8.096  73.005  1.00  0.00           C
ATOM   5075 6C31 POPEX 156      10.761   9.086  72.765  1.00  0.00           C
ATOM   5079  NH3 POPEY 157       5.411  43.286  46.455  1.00  0.00           N
ATOM   5083  C12 POPEY 157       5.591  44.766  46.195  1.00  0.00           C
ATOM   5086  C11 POPEY 157       4.231  45.476  46.035  1.00  0.00           C
ATOM   5089  P   POPEY 157       2.051  44.796  44.685  1.00  0.00           P
ATOM   5090  O13 POPEY 157       1.391  46.076  44.405  1.00  0.00           O
ATOM   5091  O14 POPEY 157       1.861  43.716  43.695  1.00  0.00           O
ATOM   5092  O11 POPEY 157       1.601  44.296  46.135  1.00  0.00           O
ATOM   5093  O12 POPEY 157       3.591  45.056  44.835  1.00  0.00           O
ATOM   5094  C1  POPEY 157       0.501  44.906  46.815  1.00  0.00           C
ATOM   5097  C2  POPEY 157      -0.179  43.986  47.885  1.00  0.00           C
ATOM   5099  O21 POPEY 157      -0.229  44.586  49.195  1.00  0.00           O
ATOM   5100  C21 POPEY 157       0.901  44.756  49.875  1.00  0.00           C
ATOM   5101  O22 POPEY 157       2.001  44.346  49.555  1.00  0.00           O
ATOM   5102  C22 POPEY 157       0.631  45.636  51.115  1.00  0.00           C
ATOM   5105  C3  POPEY 157       0.291  42.496  47.905  1.00  0.00           C
ATOM   5108  O31 POPEY 157      -0.439  41.796  48.945  1.00  0.00           O
ATOM   5109  C31 POPEY 157      -1.579  41.246  48.565  1.00  0.00           C
ATOM   5110  O32 POPEY 157      -1.769  40.586  47.565  1.00  0.00           O
ATOM   5111  C32 POPEY 157      -2.671  41.706  49.545  1.00  0.00           C
ATOM   5114  C23 POPEY 157       0.411  44.926  52.475  1.00  0.00           C
ATOM   5117  C24 POPEY 157       0.371  45.916  53.655  1.00  0.00           C
ATOM   5120  C25 POPEY 157       0.001  45.306  55.015  1.00  0.00           C
ATOM   5123  C26 POPEY 157       0.441  46.186  56.205  1.00  0.00           C
ATOM   5126  C27 POPEY 157      -0.089  45.716  57.575  1.00  0.00           C
ATOM   5129  C28 POPEY 157       0.741  46.266  58.745  1.00  0.00           C
ATOM   5132  C29 POPEY 157       0.151  45.886  60.085  1.00  0.00           C
ATOM   5134 0C21 POPEY 157       0.721  45.096  61.015  1.00  0.00           C
ATOM   5136 1C21 POPEY 157       2.071  44.446  60.945  1.00  0.00           C
ATOM   5139 2C21 POPEY 157       2.481  43.786  62.275  1.00  0.00           C
ATOM   5142 3C21 POPEY 157       2.761  44.806  63.395  1.00  0.00           C
ATOM   5145 4C21 POPEY 157       2.771  44.166  64.795  1.00  0.00           C
ATOM   5148 5C21 POPEY 157       2.991  45.206  65.895  1.00  0.00           C
ATOM   5151 6C21 POPEY 157       2.141  44.936  67.145  1.00  0.00           C
ATOM   5154 7C21 POPEY 157       2.211  46.066  68.165  1.00  0.00           C
ATOM   5157 8C21 POPEY 157       1.261  45.826  69.335  1.00  0.00           C
ATOM   5161  C33 POPEY 157      -3.181  40.606  50.495  1.00  0.00           C
ATOM   5164  C34 POPEY 157      -2.221  40.326  51.665  1.00  0.00           C
ATOM   5167  C35 POPEY 157      -2.731  39.206  52.575  1.00  0.00           C
ATOM   5170  C36 POPEY 157      -1.909  39.056  53.865  1.00  0.00           C
ATOM   5173  C37 POPEY 157      -2.191  37.716  54.575  1.00  0.00           C
ATOM   5176  C38 POPEY 157      -1.419  37.556  55.885  1.00  0.00           C
ATOM   5179  C39 POPEY 157      -1.759  36.246  56.615  1.00  0.00           C
ATOM   5182 0C31 POPEY 157      -0.759  35.916  57.735  1.00  0.00           C
ATOM   5185 1C31 POPEY 157      -1.239  34.796  58.665  1.00  0.00           C
ATOM   5188 2C31 POPEY 157      -2.221  35.276  59.745  1.00  0.00           C
ATOM   5191 3C31 POPEY 157      -1.589  35.436  61.145  1.00  0.00           C
ATOM   5194 4C31 POPEY 157      -0.439  36.436  61.195  1.00  0.00           C
ATOM   5197 5C31 POPEY 157      -0.009  36.756  62.635  1.00  0.00           C
ATOM   5200 6C31 POPEY 157       1.181  37.706  62.725  1.00  0.00           C
ATOM   5204  NH3 POPEZ 158      88.781  96.706  48.015  1.00  0.00           N
ATOM   5208  C12 POPEZ 158      89.591  97.176  49.195  1.00  0.00           C
ATOM   5211  C11 POPEZ 158      91.081  96.876  49.015  1.00  0.00           C
ATOM   5214  P   POPEZ 158      92.651  94.786  48.715  1.00  0.00           P
ATOM   5215  O13 POPEZ 158      92.931  94.216  47.365  1.00  0.00           O
ATOM   5216  O14 POPEZ 158      93.691  95.696  49.265  1.00  0.00           O
ATOM   5217  O11 POPEZ 158      92.451  93.586  49.715  1.00  0.00           O
ATOM   5218  O12 POPEZ 158      91.241  95.486  48.715  1.00  0.00           O
ATOM   5219  C1  POPEZ 158      91.511  93.646  50.795  1.00  0.00           C
ATOM   5222  C2  POPEZ 158      91.621  92.346  51.645  1.00  0.00           C
ATOM   5224  O21 POPEZ 158      90.601  92.386  52.665  1.00  0.00           O
ATOM   5225  C21 POPEZ 158      90.071  91.196  52.965  1.00  0.00           C
ATOM   5226  O22 POPEZ 158      90.341  90.146  52.405  1.00  0.00           O
ATOM   5227  C22 POPEZ 158      89.121  91.326  54.145  1.00  0.00           C
ATOM   5230  C3  POPEZ 158      93.041  92.236  52.275  1.00  0.00           C
ATOM   5233  O31 POPEZ 158      93.371  90.896  52.675  1.00  0.00           O
ATOM   5234  C31 POPEZ 158      93.091  90.556  53.915  1.00  0.00           C
ATOM   5235  O32 POPEZ 158      92.631  91.296  54.775  1.00  0.00           O
ATOM   5236  C32 POPEZ 158      93.361  89.056  54.085  1.00  0.00           C
ATOM   5239  C23 POPEZ 158      88.041  90.216  54.165  1.00  0.00           C
ATOM   5242  C24 POPEZ 158      87.271  90.126  55.495  1.00  0.00           C
ATOM   5245  C25 POPEZ 158      88.091  89.506  56.635  1.00  0.00           C
ATOM   5248  C26 POPEZ 158      87.281  89.236  57.905  1.00  0.00           C
ATOM   5251  C27 POPEZ 158      88.111  88.466  58.945  1.00  0.00           C
ATOM   5254  C28 POPEZ 158      87.311  88.056  60.195  1.00  0.00           C
ATOM   5257  C29 POPEZ 158      88.181  87.276  61.145  1.00  0.00           C
ATOM   5259 0C21 POPEZ 158      88.121  87.306  62.495  1.00  0.00           C
ATOM   5261 1C21 POPEZ 158      87.111  88.076  63.305  1.00  0.00           C
ATOM   5264 2C21 POPEZ 158      87.531  89.506  63.665  1.00  0.00           C
ATOM   5267 3C21 POPEZ 158      86.451  90.236  64.475  1.00  0.00           C
ATOM   5270 4C21 POPEZ 158      86.811  91.686  64.805  1.00  0.00           C
ATOM   5273 5C21 POPEZ 158      85.831  92.376  65.765  1.00  0.00           C
ATOM   5276 6C21 POPEZ 158      85.891  91.826  67.195  1.00  0.00           C
ATOM   5279 7C21 POPEZ 158      85.001  92.616  68.175  1.00  0.00           C
ATOM   5282 8C21 POPEZ 158      85.111  92.126  69.625  1.00  0.00           C
ATOM   5286  C33 POPEZ 158      93.251  88.536  55.535  1.00  0.00           C
ATOM   5289  C34 POPEZ 158      94.371  87.546  55.915  1.00  0.00           C
ATOM   5292  C35 POPEZ 158      94.461  87.316  57.435  1.00  0.00           C
ATOM   5295  C36 POPEZ 158      93.361  86.416  58.015  1.00  0.00           C
ATOM   5298  C37 POPEZ 158      93.181  86.636  59.535  1.00  0.00           C
ATOM   5301  C38 POPEZ 158      92.041  85.806  60.125  1.00  0.00           C
ATOM   5304  C39 POPEZ 158      91.591  86.236  61.535  1.00  0.00           C
ATOM   5307 0C31 POPEZ 158      92.631  86.026  62.645  1.00  0.00           C
ATOM   5310 1C31 POPEZ 158      92.001  86.186  64.045  1.00  0.00           C
ATOM   5313 2C31 POPEZ 158      92.981  85.916  65.195  1.00  0.00           C
ATOM   5316 3C31 POPEZ 158      93.531  87.186  65.855  1.00  0.00           C
ATOM   5319 4C31 POPEZ 158      94.491  86.866  67.015  1.00  0.00           C
ATOM   5322 5C31 POPEZ 158      95.051  88.136  67.685  1.00  0.00           C
ATOM   5325 6C31 POPEZ 158      95.961  87.876  68.885  1.00  0.00           C
ATOM   5329  NH3 POPEa 159      28.621 105.856  88.275  1.00  0.00           N
ATOM   5333  C12 POPEa 159      29.731 104.846  88.545  1.00  0.00           C
ATOM   5336  C11 POPEa 159      30.201 104.786  90.005  1.00  0.00           C
ATOM   5339  P   POPEa 159      32.681 103.936  90.445  1.00  0.00           P
ATOM   5340  O13 POPEa 159      32.861 104.626  91.735  1.00  0.00           O
ATOM   5341  O14 POPEa 159      33.431 102.656  90.285  1.00  0.00           O
ATOM   5342  O11 POPEa 159      33.091 104.936  89.295  1.00  0.00           O
ATOM   5343  O12 POPEa 159      31.141 103.716  90.185  1.00  0.00           O
ATOM   5344  C1  POPEa 159      33.851 104.466  88.185  1.00  0.00           C
ATOM   5347  C2  POPEa 159      33.731 105.486  87.035  1.00  0.00           C
ATOM   5349  O21 POPEa 159      34.751 105.176  86.085  1.00  0.00           O
ATOM   5350  C21 POPEa 159      34.571 104.926  84.785  1.00  0.00           C
ATOM   5351  O22 POPEa 159      35.421 104.396  84.095  1.00  0.00           O
ATOM   5352  C22 POPEa 159      33.211 105.376  84.215  1.00  0.00           C
ATOM   5355  C3  POPEa 159      33.951 106.926  87.595  1.00  0.00           C
ATOM   5358  O31 POPEa 159      33.711 107.906  86.595  1.00  0.00           O
ATOM   5359  C31 POPEa 159      34.661 108.496  85.845  1.00  0.00           C
ATOM   5360  O32 POPEa 159      34.391 109.346  85.005  1.00  0.00           O
ATOM   5361  C32 POPEa 159      36.101 108.126  86.185  1.00  0.00           C
ATOM   5364  C23 POPEa 159      33.261 105.646  82.685  1.00  0.00           C
ATOM   5367  C24 POPEa 159      32.031 105.146  81.915  1.00  0.00           C
ATOM   5370  C25 POPEa 159      30.841 106.116  81.845  1.00  0.00           C
ATOM   5373  C26 POPEa 159      29.761 105.576  80.885  1.00  0.00           C
ATOM   5376  C27 POPEa 159      28.551 106.506  80.725  1.00  0.00           C
ATOM   5379  C28 POPEa 159      27.431 105.916  79.845  1.00  0.00           C
ATOM   5382  C29 POPEa 159      27.791 105.816  78.375  1.00  0.00           C
ATOM   5384 0C21 POPEa 159      27.431 104.856  77.495  1.00  0.00           C
ATOM   5386 1C21 POPEa 159      26.601 103.626  77.765  1.00  0.00           C
ATOM   5389 2C21 POPEa 159      27.241 102.346  77.195  1.00  0.00           C
ATOM   5392 3C21 POPEa 159      27.001 102.106  75.695  1.00  0.00           C
ATOM   5395 4C21 POPEa 159      27.781 100.876  75.185  1.00  0.00           C
ATOM   5398 5C21 POPEa 159      27.451 100.466  73.745  1.00  0.00           C
ATOM   5401 6C21 POPEa 159      28.301  99.276  73.275  1.00  0.00           C
ATOM   5404 7C21 POPEa 159      27.851  98.696  71.925  1.00  0.00           C
ATOM   5407 8C21 POPEa 159      28.751  97.556  71.435  1.00  0.00           C
ATOM   5411  C33 POPEa 159      37.051 108.366  84.985  1.00  0.00           C
ATOM   5414  C34 POPEa 159      36.991 107.186  84.005  1.00  0.00           C
ATOM   5417  C35 POPEa 159      38.051 107.286  82.895  1.00  0.00           C
ATOM   5420  C36 POPEa 159      37.631 108.176  81.725  1.00  0.00           C
ATOM   5423  C37 POPEa 159      38.821 108.486  80.815  1.00  0.00           C
ATOM   5426  C38 POPEa 159      38.481 109.506  79.715  1.00  0.00           C
ATOM   5429  C39 POPEa 159      39.731 109.916  78.935  1.00  0.00           C
ATOM   5432 0C31 POPEa 159      39.411 110.916  77.825  1.00  0.00           C
ATOM   5435 1C31 POPEa 159      40.671 111.406  77.105  1.00  0.00           C
ATOM   5438 2C31 POPEa 159      40.391 112.456  76.015  1.00  0.00           C
ATOM   5441 3C31 POPEa 159      39.411 111.946  74.955  1.00  0.00           C
ATOM   5444 4C31 POPEa 159      39.211 112.936  73.805  1.00  0.00           C
ATOM   5447 5C31 POPEa 159      38.261 112.376  72.745  1.00  0.00           C
ATOM   5450 6C31 POPEa 159      37.991 113.356  71.605  1.00  0.00           C
ATOM   5454  NH3 POPEb 160      35.451  36.796  90.285  1.00  0.00           N
ATOM   5458  C12 POPEb 160      36.791  37.196  90.885  1.00  0.00           C
ATOM   5461  C11 POPEb 160      37.661  35.956  91.195  1.00  0.00           C
ATOM   5464  P   POPEb 160      40.191  35.716  90.545  1.00  0.00           P
ATOM   5465  O13 POPEb 160      41.491  35.736  91.235  1.00  0.00           O
ATOM   5466  O14 POPEb 160      39.771  34.366  90.125  1.00  0.00           O
ATOM   5467  O11 POPEb 160      40.221  36.656  89.255  1.00  0.00           O
ATOM   5468  O12 POPEb 160      39.021  36.326  91.425  1.00  0.00           O
ATOM   5469  C1  POPEb 160      41.471  36.846  88.585  1.00  0.00           C
ATOM   5472  C2  POPEb 160      41.901  35.556  87.845  1.00  0.00           C
ATOM   5474  O21 POPEb 160      43.151  35.706  87.175  1.00  0.00           O
ATOM   5475  C21 POPEb 160      43.221  36.226  85.985  1.00  0.00           C
ATOM   5476  O22 POPEb 160      42.471  37.046  85.475  1.00  0.00           O
ATOM   5477  C22 POPEb 160      44.371  35.576  85.245  1.00  0.00           C
ATOM   5480  C3  POPEb 160      40.771  34.976  86.935  1.00  0.00           C
ATOM   5483  O31 POPEb 160      41.201  33.846  86.155  1.00  0.00           O
ATOM   5484  C31 POPEb 160      41.411  32.716  86.805  1.00  0.00           C
ATOM   5485  O32 POPEb 160      41.381  32.556  88.015  1.00  0.00           O
ATOM   5486  C32 POPEb 160      41.711  31.586  85.825  1.00  0.00           C
ATOM   5489  C23 POPEb 160      43.861  34.996  83.915  1.00  0.00           C
ATOM   5492  C24 POPEb 160      44.851  34.016  83.305  1.00  0.00           C
ATOM   5495  C25 POPEb 160      44.361  33.426  81.985  1.00  0.00           C
ATOM   5498  C26 POPEb 160      45.201  32.226  81.575  1.00  0.00           C
ATOM   5501  C27 POPEb 160      44.761  31.636  80.235  1.00  0.00           C
ATOM   5504  C28 POPEb 160      45.731  30.596  79.655  1.00  0.00           C
ATOM   5507  C29 POPEb 160      45.921  29.416  80.575  1.00  0.00           C
ATOM   5509 0C21 POPEb 160      45.511  28.146  80.385  1.00  0.00           C
ATOM   5511 1C21 POPEb 160      44.751  27.586  79.215  1.00  0.00           C
ATOM   5514 2C21 POPEb 160      45.641  26.676  78.345  1.00  0.00           C
ATOM   5517 3C21 POPEb 160      44.861  26.026  77.195  1.00  0.00           C
ATOM   5520 4C21 POPEb 160      45.771  25.526  76.065  1.00  0.00           C
ATOM   5523 5C21 POPEb 160      46.611  24.296  76.435  1.00  0.00           C
ATOM   5526 6C21 POPEb 160      47.591  23.916  75.315  1.00  0.00           C
ATOM   5529 7C21 POPEb 160      48.391  22.656  75.645  1.00  0.00           C
ATOM   5532 8C21 POPEb 160      49.351  22.226  74.525  1.00  0.00           C
ATOM   5536  C33 POPEb 160      40.691  31.486  84.675  1.00  0.00           C
ATOM   5539  C34 POPEb 160      40.871  30.176  83.905  1.00  0.00           C
ATOM   5542  C35 POPEb 160      40.221  30.186  82.515  1.00  0.00           C
ATOM   5545  C36 POPEb 160      40.991  31.076  81.535  1.00  0.00           C
ATOM   5548  C37 POPEb 160      40.501  30.976  80.085  1.00  0.00           C
ATOM   5551  C38 POPEb 160      41.161  32.036  79.185  1.00  0.00           C
ATOM   5554  C39 POPEb 160      40.621  32.086  77.745  1.00  0.00           C
ATOM   5557 0C31 POPEb 160      40.941  30.826  76.925  1.00  0.00           C
ATOM   5560 1C31 POPEb 160      41.051  31.126  75.425  1.00  0.00           C
ATOM   5563 2C31 POPEb 160      41.181  29.886  74.535  1.00  0.00           C
ATOM   5566 3C31 POPEb 160      42.391  28.976  74.845  1.00  0.00           C
ATOM   5569 4C31 POPEb 160      43.731  29.546  74.375  1.00  0.00           C
ATOM   5572 5C31 POPEb 160      44.911  28.646  74.765  1.00  0.00           C
ATOM   5575 6C31 POPEb 160      46.191  28.936  73.985  1.00  0.00           C
ATOM   5579  NH3 POPEc 161      47.631  47.556  45.335  1.00  0.00           N
ATOM   5583  C12 POPEc 161      46.271  46.906  45.475  1.00  0.00           C
ATOM   5586  C11 POPEc 161      45.201  47.846  46.075  1.00  0.00           C
ATOM   5589  P   POPEc 161      42.801  47.666  47.165  1.00  0.00           P
ATOM   5590  O13 POPEc 161      42.121  48.686  46.325  1.00  0.00           O
ATOM   5591  O14 POPEc 161      41.931  46.566  47.595  1.00  0.00           O
ATOM   5592  O11 POPEc 161      43.361  48.396  48.445  1.00  0.00           O
ATOM   5593  O12 POPEc 161      44.061  47.066  46.445  1.00  0.00           O
ATOM   5594  C1  POPEc 161      44.191  47.746  49.405  1.00  0.00           C
ATOM   5597  C2  POPEc 161      44.151  48.496  50.785  1.00  0.00           C
ATOM   5599  O21 POPEc 161      43.501  47.756  51.825  1.00  0.00           O
ATOM   5600  C21 POPEc 161      42.231  47.506  51.655  1.00  0.00           C
ATOM   5601  O22 POPEc 161      41.551  47.796  50.685  1.00  0.00           O
ATOM   5602  C22 POPEc 161      41.701  46.646  52.805  1.00  0.00           C
ATOM   5605  C3  POPEc 161      43.621  49.966  50.675  1.00  0.00           C
ATOM   5608  O31 POPEc 161      43.491  50.616  51.955  1.00  0.00           O
ATOM   5609  C31 POPEc 161      44.641  50.956  52.525  1.00  0.00           C
ATOM   5610  O32 POPEc 161      45.751  50.736  52.075  1.00  0.00           O
ATOM   5611  C32 POPEc 161      44.361  51.806  53.755  1.00  0.00           C
ATOM   5614  C23 POPEc 161      42.121  47.106  54.215  1.00  0.00           C
ATOM   5617  C24 POPEc 161      41.331  46.326  55.275  1.00  0.00           C
ATOM   5620  C25 POPEc 161      41.721  44.846  55.395  1.00  0.00           C
ATOM   5623  C26 POPEc 161      40.791  44.066  56.345  1.00  0.00           C
ATOM   5626  C27 POPEc 161      41.011  42.556  56.295  1.00  0.00           C
ATOM   5629  C28 POPEc 161      39.971  41.766  57.105  1.00  0.00           C
ATOM   5632  C29 POPEc 161      40.191  41.886  58.595  1.00  0.00           C
ATOM   5634 0C21 POPEc 161      40.321  40.896  59.495  1.00  0.00           C
ATOM   5636 1C21 POPEc 161      40.271  39.406  59.245  1.00  0.00           C
ATOM   5639 2C21 POPEc 161      41.491  38.646  59.805  1.00  0.00           C
ATOM   5642 3C21 POPEc 161      41.561  38.666  61.345  1.00  0.00           C
ATOM   5645 4C21 POPEc 161      42.621  37.726  61.935  1.00  0.00           C
ATOM   5648 5C21 POPEc 161      43.821  38.446  62.555  1.00  0.00           C
ATOM   5651 6C21 POPEc 161      43.481  39.216  63.835  1.00  0.00           C
ATOM   5654 7C21 POPEc 161      44.681  39.966  64.435  1.00  0.00           C
ATOM   5657 8C21 POPEc 161      44.321  40.746  65.705  1.00  0.00           C
ATOM   5661  C33 POPEc 161      44.101  50.996  55.045  1.00  0.00           C
ATOM   5664  C34 POPEc 161      44.011  51.946  56.255  1.00  0.00           C
ATOM   5667  C35 POPEc 161      43.641  51.266  57.575  1.00  0.00           C
ATOM   5670  C36 POPEc 161      43.681  52.276  58.735  1.00  0.00           C
ATOM   5673  C37 POPEc 161      43.081  51.766  60.045  1.00  0.00           C
ATOM   5676  C38 POPEc 161      43.051  52.876  61.115  1.00  0.00           C
ATOM   5679  C39 POPEc 161      42.411  52.466  62.445  1.00  0.00           C
ATOM   5682 0C31 POPEc 161      40.891  52.216  62.355  1.00  0.00           C
ATOM   5685 1C31 POPEc 161      40.231  51.946  63.715  1.00  0.00           C
ATOM   5688 2C31 POPEc 161      40.001  53.226  64.545  1.00  0.00           C
ATOM   5691 3C31 POPEc 161      39.511  52.966  65.975  1.00  0.00           C
ATOM   5694 4C31 POPEc 161      38.061  52.446  66.045  1.00  0.00           C
ATOM   5697 5C31 POPEc 161      37.571  52.286  67.495  1.00  0.00           C
ATOM   5700 6C31 POPEc 161      36.081  51.986  67.615  1.00  0.00           C
ATOM   5704  NH3 POPEd 162      30.381  14.786  47.895  1.00  0.00           N
ATOM   5708  C12 POPEd 162      29.281  14.096  48.655  1.00  0.00           C
ATOM   5711  C11 POPEd 162      28.031  13.956  47.775  1.00  0.00           C
ATOM   5714  P   POPEd 162      26.731  12.046  48.925  1.00  0.00           P
ATOM   5715  O13 POPEd 162      27.771  11.216  48.305  1.00  0.00           O
ATOM   5716  O14 POPEd 162      25.321  11.636  48.795  1.00  0.00           O
ATOM   5717  O11 POPEd 162      26.991  12.166  50.475  1.00  0.00           O
ATOM   5718  O12 POPEd 162      26.881  13.546  48.505  1.00  0.00           O
ATOM   5719  C1  POPEd 162      27.121  10.966  51.245  1.00  0.00           C
ATOM   5722  C2  POPEd 162      26.001  10.876  52.305  1.00  0.00           C
ATOM   5724  O21 POPEd 162      26.531  11.066  53.625  1.00  0.00           O
ATOM   5725  C21 POPEd 162      27.241  10.066  54.135  1.00  0.00           C
ATOM   5726  O22 POPEd 162      27.661   9.096  53.545  1.00  0.00           O
ATOM   5727  C22 POPEd 162      27.311  10.316  55.635  1.00  0.00           C
ATOM   5730  C3  POPEd 162      25.081   9.626  52.225  1.00  0.00           C
ATOM   5733  O31 POPEd 162      24.221   9.676  53.375  1.00  0.00           O
ATOM   5734  C31 POPEd 162      23.001   9.186  53.275  1.00  0.00           C
ATOM   5735  O32 POPEd 162      22.551   8.586  52.325  1.00  0.00           O
ATOM   5736  C32 POPEd 162      22.211   9.616  54.525  1.00  0.00           C
ATOM   5739  C23 POPEd 162      28.161   9.286  56.415  1.00  0.00           C
ATOM   5742  C24 POPEd 162      28.141   9.586  57.915  1.00  0.00           C
ATOM   5745  C25 POPEd 162      29.251   8.886  58.705  1.00  0.00           C
ATOM   5748  C26 POPEd 162      29.181   9.176  60.215  1.00  0.00           C
ATOM   5751  C27 POPEd 162      30.311   8.496  60.985  1.00  0.00           C
ATOM   5754  C28 POPEd 162      30.291   8.786  62.495  1.00  0.00           C
ATOM   5757  C29 POPEd 162      31.411   8.046  63.185  1.00  0.00           C
ATOM   5759 0C21 POPEd 162      32.411   8.586  63.905  1.00  0.00           C
ATOM   5761 1C21 POPEd 162      32.601  10.056  64.195  1.00  0.00           C
ATOM   5764 2C21 POPEd 162      33.641  10.296  65.305  1.00  0.00           C
ATOM   5767 3C21 POPEd 162      33.201   9.806  66.695  1.00  0.00           C
ATOM   5770 4C21 POPEd 162      34.131  10.296  67.805  1.00  0.00           C
ATOM   5773 5C21 POPEd 162      34.071   9.396  69.045  1.00  0.00           C
ATOM   5776 6C21 POPEd 162      34.991   9.866  70.185  1.00  0.00           C
ATOM   5779 7C21 POPEd 162      35.031   8.866  71.345  1.00  0.00           C
ATOM   5782 8C21 POPEd 162      36.021   9.236  72.445  1.00  0.00           C
ATOM   5786  C33 POPEd 162      23.101  10.206  55.655  1.00  0.00           C
ATOM   5789  C34 POPEd 162      22.381  10.366  57.005  1.00  0.00           C
ATOM   5792  C35 POPEd 162      21.461  11.586  57.085  1.00  0.00           C
ATOM   5795  C36 POPEd 162      20.941  11.816  58.515  1.00  0.00           C
ATOM   5798  C37 POPEd 162      20.201  13.146  58.665  1.00  0.00           C
ATOM   5801  C38 POPEd 162      19.691  13.396  60.095  1.00  0.00           C
ATOM   5804  C39 POPEd 162      20.801  13.866  61.045  1.00  0.00           C
ATOM   5807 0C31 POPEd 162      20.241  14.356  62.385  1.00  0.00           C
ATOM   5810 1C31 POPEd 162      21.321  14.966  63.305  1.00  0.00           C
ATOM   5813 2C31 POPEd 162      20.761  15.486  64.635  1.00  0.00           C
ATOM   5816 3C31 POPEd 162      19.671  16.556  64.445  1.00  0.00           C
ATOM   5819 4C31 POPEd 162      19.531  17.516  65.635  1.00  0.00           C
ATOM   5822 5C31 POPEd 162      18.551  18.636  65.305  1.00  0.00           C
ATOM   5825 6C31 POPEd 162      18.471  19.726  66.385  1.00  0.00           C
ATOM   5829  NH3 POPEe 163      40.521  32.206  47.195  1.00  0.00           N
ATOM   5833  C12 POPEe 163      41.251  31.536  46.075  1.00  0.00           C
ATOM   5836  C11 POPEe 163      41.741  30.176  46.605  1.00  0.00           C
ATOM   5839  P   POPEe 163      44.211  29.816  47.475  1.00  0.00           P
ATOM   5840  O13 POPEe 163      44.161  28.596  46.645  1.00  0.00           O
ATOM   5841  O14 POPEe 163      45.181  30.836  47.085  1.00  0.00           O
ATOM   5842  O11 POPEe 163      44.531  29.336  48.955  1.00  0.00           O
ATOM   5843  O12 POPEe 163      42.731  30.396  47.605  1.00  0.00           O
ATOM   5844  C1  POPEe 163      43.511  28.766  49.765  1.00  0.00           C
ATOM   5847  C2  POPEe 163      43.271  29.596  51.045  1.00  0.00           C
ATOM   5849  O21 POPEe 163      41.911  29.486  51.505  1.00  0.00           O
ATOM   5850  C21 POPEe 163      41.361  28.296  51.615  1.00  0.00           C
ATOM   5851  O22 POPEe 163      41.871  27.216  51.355  1.00  0.00           O
ATOM   5852  C22 POPEe 163      40.001  28.446  52.255  1.00  0.00           C
ATOM   5855  C3  POPEe 163      43.621  31.106  50.835  1.00  0.00           C
ATOM   5858  O31 POPEe 163      43.341  31.846  52.045  1.00  0.00           O
ATOM   5859  C31 POPEe 163      42.221  32.556  52.035  1.00  0.00           C
ATOM   5860  O32 POPEe 163      41.471  32.736  51.085  1.00  0.00           O
ATOM   5861  C32 POPEe 163      41.971  33.076  53.445  1.00  0.00           C
ATOM   5864  C23 POPEe 163      40.071  27.946  53.715  1.00  0.00           C
ATOM   5867  C24 POPEe 163      38.741  28.106  54.445  1.00  0.00           C
ATOM   5870  C25 POPEe 163      38.671  27.296  55.735  1.00  0.00           C
ATOM   5873  C26 POPEe 163      37.431  27.676  56.535  1.00  0.00           C
ATOM   5876  C27 POPEe 163      37.011  26.636  57.575  1.00  0.00           C
ATOM   5879  C28 POPEe 163      35.571  26.886  58.055  1.00  0.00           C
ATOM   5882  C29 POPEe 163      34.981  25.666  58.685  1.00  0.00           C
ATOM   5884 0C21 POPEe 163      34.881  25.406  59.995  1.00  0.00           C
ATOM   5886 1C21 POPEe 163      35.371  26.266  61.135  1.00  0.00           C
ATOM   5889 2C21 POPEe 163      34.211  26.976  61.855  1.00  0.00           C
ATOM   5892 3C21 POPEe 163      34.571  27.516  63.255  1.00  0.00           C
ATOM   5895 4C21 POPEe 163      34.941  26.416  64.265  1.00  0.00           C
ATOM   5898 5C21 POPEe 163      35.011  26.946  65.705  1.00  0.00           C
ATOM   5901 6C21 POPEe 163      35.321  25.836  66.725  1.00  0.00           C
ATOM   5904 7C21 POPEe 163      35.021  26.266  68.175  1.00  0.00           C
ATOM   5907 8C21 POPEe 163      35.651  25.346  69.225  1.00  0.00           C
ATOM   5911  C33 POPEe 163      42.111  34.616  53.525  1.00  0.00           C
ATOM   5914  C34 POPEe 163      41.621  35.176  54.865  1.00  0.00           C
ATOM   5917  C35 POPEe 163      42.461  34.736  56.065  1.00  0.00           C
ATOM   5920  C36 POPEe 163      41.741  35.016  57.395  1.00  0.00           C
ATOM   5923  C37 POPEe 163      42.471  34.496  58.645  1.00  0.00           C
ATOM   5926  C38 POPEe 163      41.481  34.266  59.785  1.00  0.00           C
ATOM   5929  C39 POPEe 163      42.111  33.836  61.115  1.00  0.00           C
ATOM   5932 0C31 POPEe 163      41.001  33.556  62.145  1.00  0.00           C
ATOM   5935 1C31 POPEe 163      41.491  33.166  63.545  1.00  0.00           C
ATOM   5938 2C31 POPEe 163      40.291  32.816  64.445  1.00  0.00           C
ATOM   5941 3C31 POPEe 163      40.651  32.286  65.835  1.00  0.00           C
ATOM   5944 4C31 POPEe 163      41.201  33.346  66.795  1.00  0.00           C
ATOM   5947 5C31 POPEe 163      41.351  32.786  68.215  1.00  0.00           C
ATOM   5950 6C31 POPEe 163      42.081  33.686  69.205  1.00  0.00           C
ATOM   5954  NH3 POPEf 164      24.741 121.836  51.145  1.00  0.00           N
ATOM   5958  C12 POPEf 164      25.471 120.996  50.135  1.00  0.00           C
ATOM   5961  C11 POPEf 164      24.781 119.626  49.985  1.00  0.00           C
ATOM   5964  P   POPEf 164      24.771 117.466  48.585  1.00  0.00           P
ATOM   5965  O13 POPEf 164      23.301 117.576  48.435  1.00  0.00           O
ATOM   5966  O14 POPEf 164      25.521 116.806  47.505  1.00  0.00           O
ATOM   5967  O11 POPEf 164      25.091 116.696  49.935  1.00  0.00           O
ATOM   5968  O12 POPEf 164      25.381 118.906  48.905  1.00  0.00           O
ATOM   5969  C1  POPEf 164      26.431 116.616  50.435  1.00  0.00           C
ATOM   5972  C2  POPEf 164      26.461 116.266  51.955  1.00  0.00           C
ATOM   5974  O21 POPEf 164      27.791 115.846  52.285  1.00  0.00           O
ATOM   5975  C21 POPEf 164      28.391 116.106  53.455  1.00  0.00           C
ATOM   5976  O22 POPEf 164      29.481 115.666  53.765  1.00  0.00           O
ATOM   5977  C22 POPEf 164      27.641 117.106  54.335  1.00  0.00           C
ATOM   5980  C3  POPEf 164      25.481 115.106  52.285  1.00  0.00           C
ATOM   5983  O31 POPEf 164      25.111 114.996  53.675  1.00  0.00           O
ATOM   5984  C31 POPEf 164      24.131 115.826  54.015  1.00  0.00           C
ATOM   5985  O32 POPEf 164      23.751 116.776  53.345  1.00  0.00           O
ATOM   5986  C32 POPEf 164      23.541 115.436  55.365  1.00  0.00           C
ATOM   5989  C23 POPEf 164      28.421 117.436  55.625  1.00  0.00           C
ATOM   5992  C24 POPEf 164      27.611 118.346  56.555  1.00  0.00           C
ATOM   5995  C25 POPEf 164      27.881 118.086  58.045  1.00  0.00           C
ATOM   5998  C26 POPEf 164      27.351 116.706  58.445  1.00  0.00           C
ATOM   6001  C27 POPEf 164      27.131 116.506  59.945  1.00  0.00           C
ATOM   6004  C28 POPEf 164      26.501 115.126  60.205  1.00  0.00           C
ATOM   6007  C29 POPEf 164      25.711 115.086  61.485  1.00  0.00           C
ATOM   6009 0C21 POPEf 164      26.021 114.416  62.605  1.00  0.00           C
ATOM   6011 1C21 POPEf 164      27.251 113.576  62.855  1.00  0.00           C
ATOM   6014 2C21 POPEf 164      27.781 113.736  64.295  1.00  0.00           C
ATOM   6017 3C21 POPEf 164      26.741 113.416  65.385  1.00  0.00           C
ATOM   6020 4C21 POPEf 164      27.311 113.406  66.795  1.00  0.00           C
ATOM   6023 5C21 POPEf 164      26.191 113.316  67.845  1.00  0.00           C
ATOM   6026 6C21 POPEf 164      26.701 113.516  69.275  1.00  0.00           C
ATOM   6029 7C21 POPEf 164      25.561 113.476  70.295  1.00  0.00           C
ATOM   6032 8C21 POPEf 164      26.041 113.686  71.735  1.00  0.00           C
ATOM   6036  C33 POPEf 164      22.141 116.066  55.605  1.00  0.00           C
ATOM   6039  C34 POPEf 164      21.891 116.416  57.075  1.00  0.00           C
ATOM   6042  C35 POPEf 164      20.501 117.016  57.335  1.00  0.00           C
ATOM   6045  C36 POPEf 164      20.551 118.456  57.865  1.00  0.00           C
ATOM   6048  C37 POPEf 164      19.191 118.976  58.355  1.00  0.00           C
ATOM   6051  C38 POPEf 164      19.191 120.476  58.705  1.00  0.00           C
ATOM   6054  C39 POPEf 164      19.171 121.426  57.495  1.00  0.00           C
ATOM   6057 0C31 POPEf 164      17.981 121.166  56.575  1.00  0.00           C
ATOM   6060 1C31 POPEf 164      17.751 122.226  55.505  1.00  0.00           C
ATOM   6063 2C31 POPEf 164      16.701 121.706  54.505  1.00  0.00           C
ATOM   6066 3C31 POPEf 164      16.221 122.706  53.455  1.00  0.00           C
ATOM   6069 4C31 POPEf 164      15.281 122.016  52.455  1.00  0.00           C
ATOM   6072 5C31 POPEf 164      14.521 122.986  51.565  1.00  0.00           C
ATOM   6075 6C31 POPEf 164      13.541 122.296  50.615  1.00  0.00           C
ATOM   6079  NH3 POPEg 165      -2.791  45.896  90.745  1.00  0.00           N
ATOM   6083  C12 POPEg 165      -2.961  45.996  92.245  1.00  0.00           C
ATOM   6086  C11 POPEg 165      -1.639  46.316  92.985  1.00  0.00           C
ATOM   6089  P   POPEg 165      -0.229  48.526  93.355  1.00  0.00           P
ATOM   6090  O13 POPEg 165      -0.459  49.986  93.335  1.00  0.00           O
ATOM   6091  O14 POPEg 165       0.701  47.976  94.365  1.00  0.00           O
ATOM   6092  O11 POPEg 165       0.371  48.146  91.955  1.00  0.00           O
ATOM   6093  O12 POPEg 165      -1.599  47.706  93.345  1.00  0.00           O
ATOM   6094  C1  POPEg 165      -0.389  48.176  90.755  1.00  0.00           C
ATOM   6097  C2  POPEg 165      -0.019  49.366  89.855  1.00  0.00           C
ATOM   6099  O21 POPEg 165      -0.599  49.346  88.535  1.00  0.00           O
ATOM   6100  C21 POPEg 165      -1.469  48.456  88.125  1.00  0.00           C
ATOM   6101  O22 POPEg 165      -2.241  47.796  88.805  1.00  0.00           O
ATOM   6102  C22 POPEg 165      -1.249  48.236  86.635  1.00  0.00           C
ATOM   6105  C3  POPEg 165       1.511  49.466  89.645  1.00  0.00           C
ATOM   6108  O31 POPEg 165       1.941  48.346  88.845  1.00  0.00           O
ATOM   6109  C31 POPEg 165       3.211  48.406  88.475  1.00  0.00           C
ATOM   6110  O32 POPEg 165       4.031  49.226  88.885  1.00  0.00           O
ATOM   6111  C32 POPEg 165       3.451  47.306  87.435  1.00  0.00           C
ATOM   6114  C23 POPEg 165      -2.311  48.896  85.735  1.00  0.00           C
ATOM   6117  C24 POPEg 165      -1.809  49.056  84.295  1.00  0.00           C
ATOM   6120  C25 POPEg 165      -1.329  47.756  83.635  1.00  0.00           C
ATOM   6123  C26 POPEg 165      -0.719  47.986  82.245  1.00  0.00           C
ATOM   6126  C27 POPEg 165      -0.309  46.686  81.555  1.00  0.00           C
ATOM   6129  C28 POPEg 165       0.401  46.906  80.205  1.00  0.00           C
ATOM   6132  C29 POPEg 165       0.821  45.586  79.625  1.00  0.00           C
ATOM   6134 0C21 POPEg 165       0.441  45.056  78.455  1.00  0.00           C
ATOM   6136 1C21 POPEg 165      -0.449  45.686  77.405  1.00  0.00           C
ATOM   6139 2C21 POPEg 165      -0.099  45.176  75.995  1.00  0.00           C
ATOM   6142 3C21 POPEg 165       1.281  45.626  75.495  1.00  0.00           C
ATOM   6145 4C21 POPEg 165       1.701  44.916  74.195  1.00  0.00           C
ATOM   6148 5C21 POPEg 165       3.101  45.336  73.725  1.00  0.00           C
ATOM   6151 6C21 POPEg 165       3.501  44.696  72.395  1.00  0.00           C
ATOM   6154 7C21 POPEg 165       4.921  45.056  71.955  1.00  0.00           C
ATOM   6157 8C21 POPEg 165       5.341  44.406  70.635  1.00  0.00           C
ATOM   6161  C33 POPEg 165       3.231  47.796  85.985  1.00  0.00           C
ATOM   6164  C34 POPEg 165       3.451  46.696  84.945  1.00  0.00           C
ATOM   6167  C35 POPEg 165       3.371  47.156  83.475  1.00  0.00           C
ATOM   6170  C36 POPEg 165       3.741  46.026  82.495  1.00  0.00           C
ATOM   6173  C37 POPEg 165       4.361  46.546  81.185  1.00  0.00           C
ATOM   6176  C38 POPEg 165       4.631  45.426  80.165  1.00  0.00           C
ATOM   6179  C39 POPEg 165       5.361  45.896  78.895  1.00  0.00           C
ATOM   6182 0C31 POPEg 165       4.591  46.946  78.075  1.00  0.00           C
ATOM   6185 1C31 POPEg 165       5.401  47.496  76.895  1.00  0.00           C
ATOM   6188 2C31 POPEg 165       4.831  48.806  76.345  1.00  0.00           C
ATOM   6191 3C31 POPEg 165       3.861  48.706  75.175  1.00  0.00           C
ATOM   6194 4C31 POPEg 165       3.431  50.106  74.705  1.00  0.00           C
ATOM   6197 5C31 POPEg 165       2.401  50.086  73.565  1.00  0.00           C
ATOM   6200 6C31 POPEg 165       2.081  51.496  73.055  1.00  0.00           C
ATOM   6204  NH3 POPEh 166      60.491  94.586  92.885  1.00  0.00           N
ATOM   6208  C12 POPEh 166      61.261  95.586  93.695  1.00  0.00           C
ATOM   6211  C11 POPEh 166      60.621  96.966  93.655  1.00  0.00           C
ATOM   6214  P   POPEh 166      62.771  98.226  94.445  1.00  0.00           P
ATOM   6215  O13 POPEh 166      62.931  99.636  94.885  1.00  0.00           O
ATOM   6216  O14 POPEh 166      63.631  97.186  95.045  1.00  0.00           O
ATOM   6217  O11 POPEh 166      63.001  98.176  92.855  1.00  0.00           O
ATOM   6218  O12 POPEh 166      61.251  97.796  94.615  1.00  0.00           O
ATOM   6219  C1  POPEh 166      63.541  99.376  92.265  1.00  0.00           C
ATOM   6222  C2  POPEh 166      63.821  99.226  90.745  1.00  0.00           C
ATOM   6224  O21 POPEh 166      63.881 100.536  90.165  1.00  0.00           O
ATOM   6225  C21 POPEh 166      64.811 100.706  89.245  1.00  0.00           C
ATOM   6226  O22 POPEh 166      65.711  99.936  88.985  1.00  0.00           O
ATOM   6227  C22 POPEh 166      64.551 101.996  88.475  1.00  0.00           C
ATOM   6230  C3  POPEh 166      62.671  98.456  90.055  1.00  0.00           C
ATOM   6233  O31 POPEh 166      62.801  98.476  88.605  1.00  0.00           O
ATOM   6234  C31 POPEh 166      62.631  97.286  88.045  1.00  0.00           C
ATOM   6235  O32 POPEh 166      62.481  96.246  88.655  1.00  0.00           O
ATOM   6236  C32 POPEh 166      62.711  97.306  86.515  1.00  0.00           C
ATOM   6239  C23 POPEh 166      63.951 101.676  87.095  1.00  0.00           C
ATOM   6242  C24 POPEh 166      63.451 102.916  86.345  1.00  0.00           C
ATOM   6245  C25 POPEh 166      63.071 102.596  84.885  1.00  0.00           C
ATOM   6248  C26 POPEh 166      64.271 102.686  83.925  1.00  0.00           C
ATOM   6251  C27 POPEh 166      63.981 102.106  82.545  1.00  0.00           C
ATOM   6254  C28 POPEh 166      65.091 102.376  81.515  1.00  0.00           C
ATOM   6257  C29 POPEh 166      64.791 101.636  80.235  1.00  0.00           C
ATOM   6259 0C21 POPEh 166      64.371 102.156  79.075  1.00  0.00           C
ATOM   6261 1C21 POPEh 166      64.101 103.606  78.765  1.00  0.00           C
ATOM   6264 2C21 POPEh 166      62.831 103.776  77.905  1.00  0.00           C
ATOM   6267 3C21 POPEh 166      62.721 105.176  77.295  1.00  0.00           C
ATOM   6270 4C21 POPEh 166      62.141 105.176  75.875  1.00  0.00           C
ATOM   6273 5C21 POPEh 166      63.191 105.056  74.755  1.00  0.00           C
ATOM   6276 6C21 POPEh 166      64.111 103.836  74.875  1.00  0.00           C
ATOM   6279 7C21 POPEh 166      65.151 103.756  73.755  1.00  0.00           C
ATOM   6282 8C21 POPEh 166      66.161 102.626  73.985  1.00  0.00           C
ATOM   6286  C33 POPEh 166      62.031  98.466  85.745  1.00  0.00           C
ATOM   6289  C34 POPEh 166      61.881  98.036  84.285  1.00  0.00           C
ATOM   6292  C35 POPEh 166      61.411  99.136  83.325  1.00  0.00           C
ATOM   6295  C36 POPEh 166      61.191  98.596  81.905  1.00  0.00           C
ATOM   6298  C37 POPEh 166      61.611  99.566  80.795  1.00  0.00           C
ATOM   6301  C38 POPEh 166      60.961 100.956  80.875  1.00  0.00           C
ATOM   6304  C39 POPEh 166      59.481 100.986  80.475  1.00  0.00           C
ATOM   6307 0C31 POPEh 166      59.261 100.986  78.955  1.00  0.00           C
ATOM   6310 1C31 POPEh 166      57.801 101.236  78.575  1.00  0.00           C
ATOM   6313 2C31 POPEh 166      57.641 101.546  77.075  1.00  0.00           C
ATOM   6316 3C31 POPEh 166      56.211 101.926  76.655  1.00  0.00           C
ATOM   6319 4C31 POPEh 166      55.651 103.136  77.415  1.00  0.00           C
ATOM   6322 5C31 POPEh 166      54.431 103.766  76.725  1.00  0.00           C
ATOM   6325 6C31 POPEh 166      53.801 104.906  77.525  1.00  0.00           C
ATOM   6329  NH3 POPEi 167       7.941  53.356  44.585  1.00  0.00           N
ATOM   6333  C12 POPEi 167       6.961  52.636  45.475  1.00  0.00           C
ATOM   6336  C11 POPEi 167       7.241  51.126  45.465  1.00  0.00           C
ATOM   6339  P   POPEi 167       8.641  49.466  44.045  1.00  0.00           P
ATOM   6340  O13 POPEi 167       8.371  48.696  42.815  1.00  0.00           O
ATOM   6341  O14 POPEi 167      10.001  50.006  44.305  1.00  0.00           O
ATOM   6342  O11 POPEi 167       8.181  48.626  45.275  1.00  0.00           O
ATOM   6343  O12 POPEi 167       7.611  50.666  44.155  1.00  0.00           O
ATOM   6344  C1  POPEi 167       9.081  47.996  46.165  1.00  0.00           C
ATOM   6347  C2  POPEi 167       8.231  47.486  47.335  1.00  0.00           C
ATOM   6349  O21 POPEi 167       7.961  48.576  48.235  1.00  0.00           O
ATOM   6350  C21 POPEi 167       6.711  48.996  48.285  1.00  0.00           C
ATOM   6351  O22 POPEi 167       5.761  48.526  47.675  1.00  0.00           O
ATOM   6352  C22 POPEi 167       6.601  50.086  49.335  1.00  0.00           C
ATOM   6355  C3  POPEi 167       8.921  46.356  48.115  1.00  0.00           C
ATOM   6358  O31 POPEi 167       7.941  45.516  48.765  1.00  0.00           O
ATOM   6359  C31 POPEi 167       7.711  45.766  50.035  1.00  0.00           C
ATOM   6360  O32 POPEi 167       8.371  46.496  50.765  1.00  0.00           O
ATOM   6361  C32 POPEi 167       6.471  44.996  50.455  1.00  0.00           C
ATOM   6364  C23 POPEi 167       6.651  49.486  50.765  1.00  0.00           C
ATOM   6367  C24 POPEi 167       6.471  50.546  51.855  1.00  0.00           C
ATOM   6370  C25 POPEi 167       5.021  51.016  52.015  1.00  0.00           C
ATOM   6373  C26 POPEi 167       4.881  52.146  53.045  1.00  0.00           C
ATOM   6376  C27 POPEi 167       5.381  53.486  52.515  1.00  0.00           C
ATOM   6379  C28 POPEi 167       5.451  54.586  53.595  1.00  0.00           C
ATOM   6382  C29 POPEi 167       6.261  55.726  53.055  1.00  0.00           C
ATOM   6384 0C21 POPEi 167       6.061  57.046  53.225  1.00  0.00           C
ATOM   6386 1C21 POPEi 167       5.001  57.736  54.045  1.00  0.00           C
ATOM   6389 2C21 POPEi 167       5.641  58.876  54.865  1.00  0.00           C
ATOM   6392 3C21 POPEi 167       6.301  58.396  56.165  1.00  0.00           C
ATOM   6395 4C21 POPEi 167       5.291  58.296  57.315  1.00  0.00           C
ATOM   6398 5C21 POPEi 167       4.991  59.666  57.955  1.00  0.00           C
ATOM   6401 6C21 POPEi 167       3.741  59.636  58.835  1.00  0.00           C
ATOM   6404 7C21 POPEi 167       3.551  60.956  59.595  1.00  0.00           C
ATOM   6407 8C21 POPEi 167       2.281  60.986  60.445  1.00  0.00           C
ATOM   6411  C33 POPEi 167       5.851  45.496  51.775  1.00  0.00           C
ATOM   6414  C34 POPEi 167       4.651  44.616  52.145  1.00  0.00           C
ATOM   6417  C35 POPEi 167       4.291  44.646  53.635  1.00  0.00           C
ATOM   6420  C36 POPEi 167       3.811  43.256  54.085  1.00  0.00           C
ATOM   6423  C37 POPEi 167       3.641  43.076  55.595  1.00  0.00           C
ATOM   6426  C38 POPEi 167       3.361  41.616  55.945  1.00  0.00           C
ATOM   6429  C39 POPEi 167       1.891  41.236  55.735  1.00  0.00           C
ATOM   6432 0C31 POPEi 167       1.041  41.586  56.955  1.00  0.00           C
ATOM   6435 1C31 POPEi 167      -0.439  41.246  56.775  1.00  0.00           C
ATOM   6438 2C31 POPEi 167      -1.309  41.686  57.965  1.00  0.00           C
ATOM   6441 3C31 POPEi 167      -0.949  41.026  59.305  1.00  0.00           C
ATOM   6444 4C31 POPEi 167      -1.579  41.756  60.495  1.00  0.00           C
ATOM   6447 5C31 POPEi 167      -1.109  41.216  61.845  1.00  0.00           C
ATOM   6450 6C31 POPEi 167      -1.639  42.036  63.025  1.00  0.00           C
ATOM   6454  NH3 POPEj 168      22.301 105.766  49.255  1.00  0.00           N
ATOM   6458  C12 POPEj 168      23.401 104.716  49.175  1.00  0.00           C
ATOM   6461  C11 POPEj 168      23.121 103.456  50.025  1.00  0.00           C
ATOM   6464  P   POPEj 168      24.151 101.066  50.365  1.00  0.00           P
ATOM   6465  O13 POPEj 168      22.881 100.786  51.075  1.00  0.00           O
ATOM   6466  O14 POPEj 168      24.291 100.276  49.145  1.00  0.00           O
ATOM   6467  O11 POPEj 168      25.331 100.746  51.375  1.00  0.00           O
ATOM   6468  O12 POPEj 168      24.291 102.626  50.075  1.00  0.00           O
ATOM   6469  C1  POPEj 168      25.891  99.426  51.525  1.00  0.00           C
ATOM   6472  C2  POPEj 168      25.861  98.926  53.005  1.00  0.00           C
ATOM   6474  O21 POPEj 168      25.981  97.486  53.005  1.00  0.00           O
ATOM   6475  C21 POPEj 168      26.381  96.776  54.085  1.00  0.00           C
ATOM   6476  O22 POPEj 168      26.291  95.556  54.135  1.00  0.00           O
ATOM   6477  C22 POPEj 168      26.911  97.576  55.285  1.00  0.00           C
ATOM   6480  C3  POPEj 168      24.531  99.376  53.705  1.00  0.00           C
ATOM   6483  O31 POPEj 168      23.971  98.406  54.605  1.00  0.00           O
ATOM   6484  C31 POPEj 168      23.111  97.556  54.035  1.00  0.00           C
ATOM   6485  O32 POPEj 168      22.731  97.556  52.875  1.00  0.00           O
ATOM   6486  C32 POPEj 168      22.601  96.636  55.125  1.00  0.00           C
ATOM   6489  C23 POPEj 168      26.961  96.686  56.555  1.00  0.00           C
ATOM   6492  C24 POPEj 168      27.681  97.326  57.755  1.00  0.00           C
ATOM   6495  C25 POPEj 168      27.751  96.376  58.965  1.00  0.00           C
ATOM   6498  C26 POPEj 168      28.871  96.676  59.965  1.00  0.00           C
ATOM   6501  C27 POPEj 168      28.761  98.016  60.705  1.00  0.00           C
ATOM   6504  C28 POPEj 168      30.061  98.346  61.465  1.00  0.00           C
ATOM   6507  C29 POPEj 168      30.051  99.726  62.065  1.00  0.00           C
ATOM   6509 0C21 POPEj 168      30.581 100.086  63.255  1.00  0.00           C
ATOM   6511 1C21 POPEj 168      31.321  99.176  64.195  1.00  0.00           C
ATOM   6514 2C21 POPEj 168      30.451  98.716  65.385  1.00  0.00           C
ATOM   6517 3C21 POPEj 168      30.991  97.426  66.005  1.00  0.00           C
ATOM   6520 4C21 POPEj 168      30.081  96.856  67.105  1.00  0.00           C
ATOM   6523 5C21 POPEj 168      30.571  95.496  67.625  1.00  0.00           C
ATOM   6526 6C21 POPEj 168      30.301  94.336  66.655  1.00  0.00           C
ATOM   6529 7C21 POPEj 168      31.081  93.066  67.025  1.00  0.00           C
ATOM   6532 8C21 POPEj 168      30.711  91.856  66.175  1.00  0.00           C
ATOM   6536  C33 POPEj 168      22.401  95.176  54.665  1.00  0.00           C
ATOM   6539  C34 POPEj 168      21.201  94.576  55.375  1.00  0.00           C
ATOM   6542  C35 POPEj 168      21.431  94.316  56.875  1.00  0.00           C
ATOM   6545  C36 POPEj 168      20.121  94.056  57.625  1.00  0.00           C
ATOM   6548  C37 POPEj 168      20.321  93.586  59.075  1.00  0.00           C
ATOM   6551  C38 POPEj 168      19.011  93.576  59.875  1.00  0.00           C
ATOM   6554  C39 POPEj 168      19.071  92.656  61.105  1.00  0.00           C
ATOM   6557 0C31 POPEj 168      17.761  92.646  61.905  1.00  0.00           C
ATOM   6560 1C31 POPEj 168      17.621  93.856  62.845  1.00  0.00           C
ATOM   6563 2C31 POPEj 168      16.261  93.886  63.565  1.00  0.00           C
ATOM   6566 3C31 POPEj 168      16.141  94.916  64.695  1.00  0.00           C
ATOM   6569 4C31 POPEj 168      16.571  94.406  66.085  1.00  0.00           C
ATOM   6572 5C31 POPEj 168      18.091  94.336  66.305  1.00  0.00           C
ATOM   6575 6C31 POPEj 168      18.661  92.926  66.405  1.00  0.00           C
ATOM   6579  NH3 POPEk 169     113.071 112.596  89.605  1.00  0.00           N
ATOM   6583  C12 POPEk 169     113.231 113.556  90.745  1.00  0.00           C
ATOM   6586  C11 POPEk 169     112.501 114.856  90.425  1.00  0.00           C
ATOM   6589  P   POPEk 169     110.151 115.796  89.985  1.00  0.00           P
ATOM   6590  O13 POPEk 169     108.761 115.326  90.135  1.00  0.00           O
ATOM   6591  O14 POPEk 169     110.581 116.896  90.865  1.00  0.00           O
ATOM   6592  O11 POPEk 169     110.411 116.236  88.485  1.00  0.00           O
ATOM   6593  O12 POPEk 169     111.131 114.556  90.145  1.00  0.00           O
ATOM   6594  C1  POPEk 169     110.411 115.246  87.445  1.00  0.00           C
ATOM   6597  C2  POPEk 169     110.571 115.896  86.045  1.00  0.00           C
ATOM   6599  O21 POPEk 169     111.961 116.036  85.715  1.00  0.00           O
ATOM   6600  C21 POPEk 169     112.581 117.176  85.925  1.00  0.00           C
ATOM   6601  O22 POPEk 169     112.271 118.076  86.685  1.00  0.00           O
ATOM   6602  C22 POPEk 169     113.761 117.216  84.945  1.00  0.00           C
ATOM   6605  C3  POPEk 169     109.691 117.186  85.815  1.00  0.00           C
ATOM   6608  O31 POPEk 169     110.101 117.946  84.655  1.00  0.00           O
ATOM   6609  C31 POPEk 169     110.041 117.336  83.485  1.00  0.00           C
ATOM   6610  O32 POPEk 169     109.501 116.256  83.285  1.00  0.00           O
ATOM   6611  C32 POPEk 169     110.741 118.196  82.435  1.00  0.00           C
ATOM   6614  C23 POPEk 169     114.251 118.626  84.575  1.00  0.00           C
ATOM   6617  C24 POPEk 169     115.361 118.546  83.515  1.00  0.00           C
ATOM   6620  C25 POPEk 169     116.221 119.816  83.455  1.00  0.00           C
ATOM   6623  C26 POPEk 169     117.421 119.666  82.505  1.00  0.00           C
ATOM   6626  C27 POPEk 169     117.291 120.516  81.235  1.00  0.00           C
ATOM   6629  C28 POPEk 169     118.421 120.276  80.215  1.00  0.00           C
ATOM   6632  C29 POPEk 169     119.781 120.556  80.795  1.00  0.00           C
ATOM   6634 0C21 POPEk 169     120.641 121.526  80.455  1.00  0.00           C
ATOM   6636 1C21 POPEk 169     120.401 122.596  79.435  1.00  0.00           C
ATOM   6639 2C21 POPEk 169     120.851 123.986  79.915  1.00  0.00           C
ATOM   6642 3C21 POPEk 169     120.481 125.036  78.865  1.00  0.00           C
ATOM   6645 4C21 POPEk 169     121.081 126.426  79.055  1.00  0.00           C
ATOM   6648 5C21 POPEk 169     120.941 127.206  77.745  1.00  0.00           C
ATOM   6651 6C21 POPEk 169     121.411 128.666  77.775  1.00  0.00           C
ATOM   6654 7C21 POPEk 169     121.171 129.326  76.415  1.00  0.00           C
ATOM   6657 8C21 POPEk 169     121.561 130.786  76.365  1.00  0.00           C
ATOM   6661  C33 POPEk 169     110.751 117.626  80.995  1.00  0.00           C
ATOM   6664  C34 POPEk 169     111.621 118.506  80.085  1.00  0.00           C
ATOM   6667  C35 POPEk 169     111.811 118.006  78.635  1.00  0.00           C
ATOM   6670  C36 POPEk 169     112.821 116.856  78.475  1.00  0.00           C
ATOM   6673  C37 POPEk 169     113.241 116.656  77.005  1.00  0.00           C
ATOM   6676  C38 POPEk 169     114.271 115.526  76.815  1.00  0.00           C
ATOM   6679  C39 POPEk 169     114.691 115.326  75.355  1.00  0.00           C
ATOM   6682 0C31 POPEk 169     115.641 116.426  74.855  1.00  0.00           C
ATOM   6685 1C31 POPEk 169     115.881 116.406  73.335  1.00  0.00           C
ATOM   6688 2C31 POPEk 169     116.711 117.626  72.915  1.00  0.00           C
ATOM   6691 3C31 POPEk 169     116.771 117.916  71.405  1.00  0.00           C
ATOM   6694 4C31 POPEk 169     117.181 119.386  71.155  1.00  0.00           C
ATOM   6697 5C31 POPEk 169     117.361 119.746  69.675  1.00  0.00           C
ATOM   6700 6C31 POPEk 169     117.511 121.256  69.455  1.00  0.00           C
ATOM   6704  NH3 POPEl 170      84.861  28.526  49.625  1.00  0.00           N
ATOM   6708  C12 POPEl 170      83.781  27.746  48.925  1.00  0.00           C
ATOM   6711  C11 POPEl 170      83.741  26.306  49.455  1.00  0.00           C
ATOM   6714  P   POPEl 170      81.321  25.226  49.395  1.00  0.00           P
ATOM   6715  O13 POPEl 170      80.351  25.166  48.295  1.00  0.00           O
ATOM   6716  O14 POPEl 170      81.301  24.046  50.285  1.00  0.00           O
ATOM   6717  O11 POPEl 170      81.091  26.526  50.315  1.00  0.00           O
ATOM   6718  O12 POPEl 170      82.761  25.516  48.785  1.00  0.00           O
ATOM   6719  C1  POPEl 170      79.821  27.186  50.395  1.00  0.00           C
ATOM   6722  C2  POPEl 170      79.121  27.096  51.785  1.00  0.00           C
ATOM   6724  O21 POPEl 170      79.881  27.746  52.825  1.00  0.00           O
ATOM   6725  C21 POPEl 170      79.321  28.826  53.375  1.00  0.00           C
ATOM   6726  O22 POPEl 170      78.301  29.376  52.975  1.00  0.00           O
ATOM   6727  C22 POPEl 170      80.081  29.196  54.655  1.00  0.00           C
ATOM   6730  C3  POPEl 170      78.881  25.616  52.175  1.00  0.00           C
ATOM   6733  O31 POPEl 170      77.841  25.516  53.175  1.00  0.00           O
ATOM   6734  C31 POPEl 170      78.221  25.256  54.415  1.00  0.00           C
ATOM   6735  O32 POPEl 170      79.341  24.926  54.765  1.00  0.00           O
ATOM   6736  C32 POPEl 170      77.041  25.476  55.345  1.00  0.00           C
ATOM   6739  C23 POPEl 170      80.201  30.736  54.855  1.00  0.00           C
ATOM   6742  C24 POPEl 170      79.961  31.206  56.295  1.00  0.00           C
ATOM   6745  C25 POPEl 170      78.521  30.986  56.785  1.00  0.00           C
ATOM   6748  C26 POPEl 170      78.261  31.716  58.115  1.00  0.00           C
ATOM   6751  C27 POPEl 170      76.911  31.356  58.755  1.00  0.00           C
ATOM   6754  C28 POPEl 170      76.611  32.146  60.045  1.00  0.00           C
ATOM   6757  C29 POPEl 170      77.581  31.826  61.155  1.00  0.00           C
ATOM   6759 0C21 POPEl 170      77.301  31.626  62.455  1.00  0.00           C
ATOM   6761 1C21 POPEl 170      75.961  31.746  63.115  1.00  0.00           C
ATOM   6764 2C21 POPEl 170      75.051  30.516  62.935  1.00  0.00           C
ATOM   6767 3C21 POPEl 170      73.911  30.486  63.965  1.00  0.00           C
ATOM   6770 4C21 POPEl 170      73.011  29.256  63.825  1.00  0.00           C
ATOM   6773 5C21 POPEl 170      71.811  29.256  64.795  1.00  0.00           C
ATOM   6776 6C21 POPEl 170      72.231  29.176  66.275  1.00  0.00           C
ATOM   6779 7C21 POPEl 170      71.021  29.076  67.215  1.00  0.00           C
ATOM   6782 8C21 POPEl 170      71.421  29.026  68.695  1.00  0.00           C
ATOM   6786  C33 POPEl 170      76.901  24.356  56.395  1.00  0.00           C
ATOM   6789  C34 POPEl 170      75.781  24.636  57.395  1.00  0.00           C
ATOM   6792  C35 POPEl 170      75.961  25.936  58.195  1.00  0.00           C
ATOM   6795  C36 POPEl 170      77.331  26.016  58.865  1.00  0.00           C
ATOM   6798  C37 POPEl 170      77.481  27.186  59.835  1.00  0.00           C
ATOM   6801  C38 POPEl 170      78.731  27.006  60.705  1.00  0.00           C
ATOM   6804  C39 POPEl 170      78.931  28.166  61.675  1.00  0.00           C
ATOM   6807 0C31 POPEl 170      80.121  27.926  62.615  1.00  0.00           C
ATOM   6810 1C31 POPEl 170      80.471  29.196  63.385  1.00  0.00           C
ATOM   6813 2C31 POPEl 170      81.551  28.976  64.455  1.00  0.00           C
ATOM   6816 3C31 POPEl 170      81.751  30.226  65.335  1.00  0.00           C
ATOM   6819 4C31 POPEl 170      82.121  31.486  64.545  1.00  0.00           C
ATOM   6822 5C31 POPEl 170      82.251  32.726  65.445  1.00  0.00           C
ATOM   6825 6C31 POPEl 170      82.241  34.036  64.645  1.00  0.00           C
ATOM   6829  NH3 POPEm 171     101.561  50.756  89.185  1.00  0.00           N
ATOM   6833  C12 POPEm 171     100.231  51.036  89.825  1.00  0.00           C
ATOM   6836  C11 POPEm 171      99.121  51.346  88.805  1.00  0.00           C
ATOM   6839  P   POPEm 171      96.851  52.736  88.885  1.00  0.00           P
ATOM   6840  O13 POPEm 171      95.991  53.176  90.015  1.00  0.00           O
ATOM   6841  O14 POPEm 171      97.391  53.856  88.075  1.00  0.00           O
ATOM   6842  O11 POPEm 171      96.191  51.646  87.935  1.00  0.00           O
ATOM   6843  O12 POPEm 171      98.061  51.966  89.525  1.00  0.00           O
ATOM   6844  C1  POPEm 171      96.241  51.886  86.515  1.00  0.00           C
ATOM   6847  C2  POPEm 171      96.151  50.596  85.675  1.00  0.00           C
ATOM   6849  O21 POPEm 171      96.111  51.006  84.295  1.00  0.00           O
ATOM   6850  C21 POPEm 171      97.191  50.736  83.565  1.00  0.00           C
ATOM   6851  O22 POPEm 171      98.181  50.146  83.935  1.00  0.00           O
ATOM   6852  C22 POPEm 171      96.941  51.266  82.145  1.00  0.00           C
ATOM   6855  C3  POPEm 171      94.881  49.766  85.985  1.00  0.00           C
ATOM   6858  O31 POPEm 171      94.651  48.806  84.925  1.00  0.00           O
ATOM   6859  C31 POPEm 171      93.511  48.966  84.245  1.00  0.00           C
ATOM   6860  O32 POPEm 171      92.561  49.646  84.595  1.00  0.00           O
ATOM   6861  C32 POPEm 171      93.621  48.216  82.915  1.00  0.00           C
ATOM   6864  C23 POPEm 171      98.191  51.896  81.485  1.00  0.00           C
ATOM   6867  C24 POPEm 171      97.851  52.706  80.215  1.00  0.00           C
ATOM   6870  C25 POPEm 171      97.231  51.886  79.065  1.00  0.00           C
ATOM   6873  C26 POPEm 171      98.151  50.776  78.535  1.00  0.00           C
ATOM   6876  C27 POPEm 171      98.061  50.596  77.015  1.00  0.00           C
ATOM   6879  C28 POPEm 171      98.981  49.476  76.505  1.00  0.00           C
ATOM   6882  C29 POPEm 171      99.241  49.526  75.025  1.00  0.00           C
ATOM   6884 0C21 POPEm 171      99.341  48.476  74.175  1.00  0.00           C
ATOM   6886 1C21 POPEm 171      99.261  47.006  74.505  1.00  0.00           C
ATOM   6889 2C21 POPEm 171     100.521  46.266  74.015  1.00  0.00           C
ATOM   6892 3C21 POPEm 171     100.401  44.726  74.015  1.00  0.00           C
ATOM   6895 4C21 POPEm 171     101.431  44.096  73.065  1.00  0.00           C
ATOM   6898 5C21 POPEm 171     101.261  42.586  72.885  1.00  0.00           C
ATOM   6901 6C21 POPEm 171     102.141  42.036  71.755  1.00  0.00           C
ATOM   6904 7C21 POPEm 171     101.931  40.546  71.485  1.00  0.00           C
ATOM   6907 8C21 POPEm 171     102.941  39.946  70.505  1.00  0.00           C
ATOM   6911  C33 POPEm 171      92.361  48.426  82.025  1.00  0.00           C
ATOM   6914  C34 POPEm 171      92.281  49.826  81.395  1.00  0.00           C
ATOM   6917  C35 POPEm 171      92.741  49.856  79.935  1.00  0.00           C
ATOM   6920  C36 POPEm 171      92.421  51.196  79.255  1.00  0.00           C
ATOM   6923  C37 POPEm 171      92.701  51.166  77.755  1.00  0.00           C
ATOM   6926  C38 POPEm 171      92.231  52.436  77.035  1.00  0.00           C
ATOM   6929  C39 POPEm 171      92.651  52.456  75.565  1.00  0.00           C
ATOM   6932 0C31 POPEm 171      92.151  53.676  74.785  1.00  0.00           C
ATOM   6935 1C31 POPEm 171      92.661  53.656  73.335  1.00  0.00           C
ATOM   6938 2C31 POPEm 171      92.411  54.956  72.565  1.00  0.00           C
ATOM   6941 3C31 POPEm 171      90.961  55.156  72.105  1.00  0.00           C
ATOM   6944 4C31 POPEm 171      90.841  56.336  71.125  1.00  0.00           C
ATOM   6947 5C31 POPEm 171      89.401  56.666  70.735  1.00  0.00           C
ATOM   6950 6C31 POPEm 171      89.321  57.676  69.585  1.00  0.00           C
ATOM   6954  NH3 POPEn 172     107.521  98.956  49.985  1.00  0.00           N
ATOM   6958  C12 POPEn 172     108.371 100.046  49.405  1.00  0.00           C
ATOM   6961  C11 POPEn 172     107.581 101.096  48.605  1.00  0.00           C
ATOM   6964  P   POPEn 172     107.911 103.546  47.775  1.00  0.00           P
ATOM   6965  O13 POPEn 172     109.051 104.336  47.255  1.00  0.00           O
ATOM   6966  O14 POPEn 172     106.771 103.316  46.875  1.00  0.00           O
ATOM   6967  O11 POPEn 172     107.401 104.306  49.055  1.00  0.00           O
ATOM   6968  O12 POPEn 172     108.471 102.176  48.325  1.00  0.00           O
ATOM   6969  C1  POPEn 172     107.921 104.046  50.355  1.00  0.00           C
ATOM   6972  C2  POPEn 172     109.391 104.536  50.495  1.00  0.00           C
ATOM   6974  O21 POPEn 172     109.931 104.416  51.815  1.00  0.00           O
ATOM   6975  C21 POPEn 172     109.961 103.256  52.415  1.00  0.00           C
ATOM   6976  O22 POPEn 172     109.391 102.226  52.095  1.00  0.00           O
ATOM   6977  C22 POPEn 172     110.811 103.436  53.675  1.00  0.00           C
ATOM   6980  C3  POPEn 172     109.501 106.026  50.105  1.00  0.00           C
ATOM   6983  O31 POPEn 172     110.881 106.416  49.955  1.00  0.00           O
ATOM   6984  C31 POPEn 172     111.551 107.176  50.845  1.00  0.00           C
ATOM   6985  O32 POPEn 172     112.761 107.346  50.795  1.00  0.00           O
ATOM   6986  C32 POPEn 172     110.701 107.966  51.865  1.00  0.00           C
ATOM   6989  C23 POPEn 172     111.371 102.106  54.225  1.00  0.00           C
ATOM   6992  C24 POPEn 172     112.451 102.316  55.295  1.00  0.00           C
ATOM   6995  C25 POPEn 172     112.001 103.236  56.445  1.00  0.00           C
ATOM   6998  C26 POPEn 172     113.001 103.356  57.605  1.00  0.00           C
ATOM   7001  C27 POPEn 172     113.301 102.016  58.305  1.00  0.00           C
ATOM   7004  C28 POPEn 172     114.101 102.216  59.605  1.00  0.00           C
ATOM   7007  C29 POPEn 172     114.551 100.896  60.185  1.00  0.00           C
ATOM   7009 0C21 POPEn 172     114.231 100.396  61.395  1.00  0.00           C
ATOM   7011 1C21 POPEn 172     113.311 101.036  62.405  1.00  0.00           C
ATOM   7014 2C21 POPEn 172     113.111 100.116  63.625  1.00  0.00           C
ATOM   7017 3C21 POPEn 172     112.061 100.626  64.625  1.00  0.00           C
ATOM   7020 4C21 POPEn 172     111.371  99.496  65.395  1.00  0.00           C
ATOM   7023 5C21 POPEn 172     110.521 100.016  66.565  1.00  0.00           C
ATOM   7026 6C21 POPEn 172     109.541  98.966  67.115  1.00  0.00           C
ATOM   7029 7C21 POPEn 172     109.111  99.276  68.555  1.00  0.00           C
ATOM   7032 8C21 POPEn 172     107.841  98.546  68.995  1.00  0.00           C
ATOM   7036  C33 POPEn 172     110.261 107.266  53.185  1.00  0.00           C
ATOM   7039  C34 POPEn 172     109.421 108.226  54.055  1.00  0.00           C
ATOM   7042  C35 POPEn 172     110.161 108.686  55.305  1.00  0.00           C
ATOM   7045  C36 POPEn 172     109.841 107.836  56.545  1.00  0.00           C
ATOM   7048  C37 POPEn 172     110.961 107.866  57.595  1.00  0.00           C
ATOM   7051  C38 POPEn 172     110.611 107.036  58.825  1.00  0.00           C
ATOM   7054  C39 POPEn 172     111.731 107.036  59.875  1.00  0.00           C
ATOM   7057 0C31 POPEn 172     111.401 106.176  61.105  1.00  0.00           C
ATOM   7060 1C31 POPEn 172     112.501 106.266  62.165  1.00  0.00           C
ATOM   7063 2C31 POPEn 172     112.151 105.496  63.445  1.00  0.00           C
ATOM   7066 3C31 POPEn 172     113.201 105.676  64.555  1.00  0.00           C
ATOM   7069 4C31 POPEn 172     113.301 107.116  65.075  1.00  0.00           C
ATOM   7072 5C31 POPEn 172     114.201 107.216  66.315  1.00  0.00           C
ATOM   7075 6C31 POPEn 172     114.301 108.636  66.885  1.00  0.00           C
ATOM   7079  NH3 POPEo 173     106.831  33.646  48.275  1.00  0.00           N
ATOM   7083  C12 POPEo 173     106.241  34.346  49.455  1.00  0.00           C
ATOM   7086  C11 POPEo 173     105.011  35.136  48.995  1.00  0.00           C
ATOM   7089  P   POPEo 173     104.281  36.576  51.015  1.00  0.00           P
ATOM   7090  O13 POPEo 173     104.181  37.786  50.165  1.00  0.00           O
ATOM   7091  O14 POPEo 173     103.431  36.426  52.205  1.00  0.00           O
ATOM   7092  O11 POPEo 173     105.791  36.436  51.465  1.00  0.00           O
ATOM   7093  O12 POPEo 173     104.121  35.296  50.095  1.00  0.00           O
ATOM   7094  C1  POPEo 173     106.261  37.456  52.355  1.00  0.00           C
ATOM   7097  C2  POPEo 173     107.711  37.146  52.785  1.00  0.00           C
ATOM   7099  O21 POPEo 173     107.741  37.076  54.225  1.00  0.00           O
ATOM   7100  C21 POPEo 173     108.871  36.606  54.725  1.00  0.00           C
ATOM   7101  O22 POPEo 173     109.841  36.236  54.075  1.00  0.00           O
ATOM   7102  C22 POPEo 173     108.791  36.576  56.245  1.00  0.00           C
ATOM   7105  C3  POPEo 173     108.681  38.206  52.175  1.00  0.00           C
ATOM   7108  O31 POPEo 173     108.321  39.546  52.575  1.00  0.00           O
ATOM   7109  C31 POPEo 173     108.901  39.956  53.705  1.00  0.00           C
ATOM   7110  O32 POPEo 173     109.731  39.326  54.335  1.00  0.00           O
ATOM   7111  C32 POPEo 173     108.361  41.306  54.135  1.00  0.00           C
ATOM   7114  C23 POPEo 173     108.391  37.916  56.885  1.00  0.00           C
ATOM   7117  C24 POPEo 173     108.321  37.776  58.405  1.00  0.00           C
ATOM   7120  C25 POPEo 173     107.981  39.086  59.125  1.00  0.00           C
ATOM   7123  C26 POPEo 173     107.981  38.876  60.645  1.00  0.00           C
ATOM   7126  C27 POPEo 173     107.981  40.186  61.435  1.00  0.00           C
ATOM   7129  C28 POPEo 173     108.051  40.006  62.965  1.00  0.00           C
ATOM   7132  C29 POPEo 173     109.211  39.136  63.365  1.00  0.00           C
ATOM   7134 0C21 POPEo 173     110.481  39.536  63.555  1.00  0.00           C
ATOM   7136 1C21 POPEo 173     111.011  40.936  63.425  1.00  0.00           C
ATOM   7139 2C21 POPEo 173     111.331  41.516  64.815  1.00  0.00           C
ATOM   7142 3C21 POPEo 173     112.031  42.886  64.745  1.00  0.00           C
ATOM   7145 4C21 POPEo 173     112.451  43.416  66.125  1.00  0.00           C
ATOM   7148 5C21 POPEo 173     113.571  42.606  66.805  1.00  0.00           C
ATOM   7151 6C21 POPEo 173     114.941  42.746  66.115  1.00  0.00           C
ATOM   7154 7C21 POPEo 173     116.031  41.906  66.805  1.00  0.00           C
ATOM   7157 8C21 POPEo 173     117.431  42.106  66.215  1.00  0.00           C
ATOM   7161  C33 POPEo 173     109.391  42.056  54.995  1.00  0.00           C
ATOM   7164  C34 POPEo 173     108.981  43.506  55.265  1.00  0.00           C
ATOM   7167  C35 POPEo 173     107.781  43.626  56.195  1.00  0.00           C
ATOM   7170  C36 POPEo 173     108.121  43.426  57.665  1.00  0.00           C
ATOM   7173  C37 POPEo 173     106.871  43.476  58.535  1.00  0.00           C
ATOM   7176  C38 POPEo 173     107.241  43.586  60.015  1.00  0.00           C
ATOM   7179  C39 POPEo 173     106.021  43.616  60.925  1.00  0.00           C
ATOM   7182 0C31 POPEo 173     106.451  43.676  62.395  1.00  0.00           C
ATOM   7185 1C31 POPEo 173     105.291  43.816  63.385  1.00  0.00           C
ATOM   7188 2C31 POPEo 173     105.821  43.766  64.825  1.00  0.00           C
ATOM   7191 3C31 POPEo 173     104.801  44.186  65.885  1.00  0.00           C
ATOM   7194 4C31 POPEo 173     103.611  43.236  65.995  1.00  0.00           C
ATOM   7197 5C31 POPEo 173     102.891  43.356  67.345  1.00  0.00           C
ATOM   7200 6C31 POPEo 173     101.651  42.466  67.415  1.00  0.00           C
ATOM   7204  NH3 POPEp 174      83.781 127.716  47.555  1.00  0.00           N
ATOM   7208  C12 POPEp 174      83.401 126.276  47.745  1.00  0.00           C
ATOM   7211  C11 POPEp 174      82.191 126.286  48.675  1.00  0.00           C
ATOM   7214  P   POPEp 174      83.051 126.336  51.115  1.00  0.00           P
ATOM   7215  O13 POPEp 174      82.041 125.356  51.545  1.00  0.00           O
ATOM   7216  O14 POPEp 174      84.391 125.806  50.765  1.00  0.00           O
ATOM   7217  O11 POPEp 174      83.191 127.466  52.195  1.00  0.00           O
ATOM   7218  O12 POPEp 174      82.481 127.076  49.845  1.00  0.00           O
ATOM   7219  C1  POPEp 174      84.001 128.616  51.975  1.00  0.00           C
ATOM   7222  C2  POPEp 174      84.541 129.156  53.335  1.00  0.00           C
ATOM   7224  O21 POPEp 174      83.411 129.406  54.185  1.00  0.00           O
ATOM   7225  C21 POPEp 174      83.651 129.426  55.465  1.00  0.00           C
ATOM   7226  O22 POPEp 174      84.751 129.486  55.995  1.00  0.00           O
ATOM   7227  C22 POPEp 174      82.351 129.456  56.255  1.00  0.00           C
ATOM   7230  C3  POPEp 174      85.461 130.406  53.145  1.00  0.00           C
ATOM   7233  O31 POPEp 174      86.461 130.586  54.185  1.00  0.00           O
ATOM   7234  C31 POPEp 174      87.711 130.816  53.765  1.00  0.00           C
ATOM   7235  O32 POPEp 174      88.041 130.906  52.595  1.00  0.00           O
ATOM   7236  C32 POPEp 174      88.681 131.018  54.945  1.00  0.00           C
ATOM   7239  C23 POPEp 174      82.471 128.546  57.495  1.00  0.00           C
ATOM   7242  C24 POPEp 174      81.261 128.706  58.425  1.00  0.00           C
ATOM   7245  C25 POPEp 174      81.351 127.916  59.735  1.00  0.00           C
ATOM   7248  C26 POPEp 174      82.701 128.086  60.445  1.00  0.00           C
ATOM   7251  C27 POPEp 174      82.591 127.996  61.965  1.00  0.00           C
ATOM   7254  C28 POPEp 174      83.961 127.836  62.655  1.00  0.00           C
ATOM   7257  C29 POPEp 174      84.371 126.386  62.605  1.00  0.00           C
ATOM   7259 0C21 POPEp 174      84.431 125.526  63.635  1.00  0.00           C
ATOM   7261 1C21 POPEp 174      84.181 125.846  65.085  1.00  0.00           C
ATOM   7264 2C21 POPEp 174      85.381 125.436  65.955  1.00  0.00           C
ATOM   7267 3C21 POPEp 174      86.691 126.116  65.515  1.00  0.00           C
ATOM   7270 4C21 POPEp 174      87.831 125.906  66.515  1.00  0.00           C
ATOM   7273 5C21 POPEp 174      89.081 126.726  66.175  1.00  0.00           C
ATOM   7276 6C21 POPEp 174      90.121 126.646  67.295  1.00  0.00           C
ATOM   7279 7C21 POPEp 174      91.291 127.606  67.105  1.00  0.00           C
ATOM   7282 8C21 POPEp 174      92.241 127.616  68.305  1.00  0.00           C
ATOM   7286  C33 POPEp 174      89.421 129.726  55.365  1.00  0.00           C
ATOM   7289  C34 POPEp 174      90.771 129.926  56.055  1.00  0.00           C
ATOM   7292  C35 POPEp 174      90.671 130.326  57.535  1.00  0.00           C
ATOM   7295  C36 POPEp 174      91.811 129.666  58.325  1.00  0.00           C
ATOM   7298  C37 POPEp 174      91.641 129.816  59.835  1.00  0.00           C
ATOM   7301  C38 POPEp 174      92.721 129.046  60.605  1.00  0.00           C
ATOM   7304  C39 POPEp 174      92.401 129.046  62.105  1.00  0.00           C
ATOM   7307 0C31 POPEp 174      93.641 129.306  62.965  1.00  0.00           C
ATOM   7310 1C31 POPEp 174      93.241 129.716  64.385  1.00  0.00           C
ATOM   7313 2C31 POPEp 174      94.381 130.396  65.125  1.00  0.00           C
ATOM   7316 3C31 POPEp 174      93.941 130.978  66.475  1.00  0.00           C
ATOM   7319 4C31 POPEp 174      95.061 131.788  67.105  1.00  0.00           C
ATOM   7322 5C31 POPEp 174      94.911 132.008  68.605  1.00  0.00           C
ATOM   7325 6C31 POPEp 174      96.131 132.718  69.185  1.00  0.00           C
ATOM   7329  NH3 POPEq 175      74.681  59.136  48.765  1.00  0.00           N
ATOM   7333  C12 POPEq 175      75.811  58.346  48.155  1.00  0.00           C
ATOM   7336  C11 POPEq 175      75.331  57.606  46.905  1.00  0.00           C
ATOM   7339  P   POPEq 175      76.491  55.246  46.965  1.00  0.00           P
ATOM   7340  O13 POPEq 175      77.571  55.236  47.975  1.00  0.00           O
ATOM   7341  O14 POPEq 175      76.621  54.326  45.825  1.00  0.00           O
ATOM   7342  O11 POPEq 175      75.101  55.006  47.675  1.00  0.00           O
ATOM   7343  O12 POPEq 175      76.341  56.726  46.405  1.00  0.00           O
ATOM   7344  C1  POPEq 175      74.911  53.976  48.625  1.00  0.00           C
ATOM   7347  C2  POPEq 175      75.131  54.516  50.055  1.00  0.00           C
ATOM   7349  O21 POPEq 175      75.351  53.376  50.905  1.00  0.00           O
ATOM   7350  C21 POPEq 175      76.421  53.426  51.665  1.00  0.00           C
ATOM   7351  O22 POPEq 175      77.341  54.216  51.585  1.00  0.00           O
ATOM   7352  C22 POPEq 175      76.331  52.316  52.725  1.00  0.00           C
ATOM   7355  C3  POPEq 175      73.891  55.296  50.575  1.00  0.00           C
ATOM   7358  O31 POPEq 175      73.971  55.386  52.015  1.00  0.00           O
ATOM   7359  C31 POPEq 175      72.841  55.206  52.675  1.00  0.00           C
ATOM   7360  O32 POPEq 175      71.711  55.336  52.245  1.00  0.00           O
ATOM   7361  C32 POPEq 175      73.221  54.726  54.075  1.00  0.00           C
ATOM   7364  C23 POPEq 175      77.251  52.606  53.935  1.00  0.00           C
ATOM   7367  C24 POPEq 175      77.321  51.476  54.975  1.00  0.00           C
ATOM   7370  C25 POPEq 175      76.061  51.236  55.815  1.00  0.00           C
ATOM   7373  C26 POPEq 175      76.421  50.516  57.135  1.00  0.00           C
ATOM   7376  C27 POPEq 175      75.231  49.856  57.845  1.00  0.00           C
ATOM   7379  C28 POPEq 175      75.461  49.556  59.345  1.00  0.00           C
ATOM   7382  C29 POPEq 175      76.611  48.616  59.635  1.00  0.00           C
ATOM   7384 0C21 POPEq 175      77.191  48.456  60.845  1.00  0.00           C
ATOM   7386 1C21 POPEq 175      76.791  49.126  62.135  1.00  0.00           C
ATOM   7389 2C21 POPEq 175      76.621  48.126  63.305  1.00  0.00           C
ATOM   7392 3C21 POPEq 175      77.941  47.656  63.925  1.00  0.00           C
ATOM   7395 4C21 POPEq 175      77.781  46.406  64.815  1.00  0.00           C
ATOM   7398 5C21 POPEq 175      78.011  46.656  66.315  1.00  0.00           C
ATOM   7401 6C21 POPEq 175      77.951  45.356  67.125  1.00  0.00           C
ATOM   7404 7C21 POPEq 175      77.581  45.596  68.605  1.00  0.00           C
ATOM   7407 8C21 POPEq 175      77.571  44.316  69.445  1.00  0.00           C
ATOM   7411  C33 POPEq 175      72.071  54.576  55.085  1.00  0.00           C
ATOM   7414  C34 POPEq 175      72.611  53.766  56.265  1.00  0.00           C
ATOM   7417  C35 POPEq 175      71.821  53.826  57.575  1.00  0.00           C
ATOM   7420  C36 POPEq 175      72.711  53.236  58.685  1.00  0.00           C
ATOM   7423  C37 POPEq 175      72.041  53.086  60.055  1.00  0.00           C
ATOM   7426  C38 POPEq 175      73.091  52.786  61.135  1.00  0.00           C
ATOM   7429  C39 POPEq 175      72.541  52.056  62.365  1.00  0.00           C
ATOM   7432 0C31 POPEq 175      72.551  50.526  62.195  1.00  0.00           C
ATOM   7435 1C31 POPEq 175      71.991  49.796  63.415  1.00  0.00           C
ATOM   7438 2C31 POPEq 175      72.141  48.266  63.315  1.00  0.00           C
ATOM   7441 3C31 POPEq 175      71.401  47.516  64.445  1.00  0.00           C
ATOM   7444 4C31 POPEq 175      71.851  47.916  65.855  1.00  0.00           C
ATOM   7447 5C31 POPEq 175      71.191  47.066  66.945  1.00  0.00           C
ATOM   7450 6C31 POPEq 175      71.771  47.296  68.345  1.00  0.00           C
ATOM   7454  NH3 POPEr 176     105.771 110.416  48.135  1.00  0.00           N
ATOM   7458  C12 POPEr 176     106.331 109.546  47.045  1.00  0.00           C
ATOM   7461  C11 POPEr 176     105.571 109.726  45.715  1.00  0.00           C
ATOM   7464  P   POPEr 176     104.881 112.236  45.165  1.00  0.00           P
ATOM   7465  O13 POPEr 176     105.701 113.466  45.195  1.00  0.00           O
ATOM   7466  O14 POPEr 176     103.831 112.126  44.145  1.00  0.00           O
ATOM   7467  O11 POPEr 176     104.201 112.056  46.575  1.00  0.00           O
ATOM   7468  O12 POPEr 176     105.861 110.996  45.125  1.00  0.00           O
ATOM   7469  C1  POPEr 176     103.321 113.096  47.015  1.00  0.00           C
ATOM   7472  C2  POPEr 176     102.451 112.516  48.145  1.00  0.00           C
ATOM   7474  O21 POPEr 176     103.331 112.226  49.255  1.00  0.00           O
ATOM   7475  C21 POPEr 176     103.041 112.796  50.395  1.00  0.00           C
ATOM   7476  O22 POPEr 176     102.151 113.596  50.605  1.00  0.00           O
ATOM   7477  C22 POPEr 176     104.031 112.306  51.455  1.00  0.00           C
ATOM   7480  C3  POPEr 176     101.811 111.196  47.615  1.00  0.00           C
ATOM   7483  O31 POPEr 176     100.551 110.876  48.245  1.00  0.00           O
ATOM   7484  C31 POPEr 176     100.641 110.296  49.435  1.00  0.00           C
ATOM   7485  O32 POPEr 176     101.671 110.076  50.045  1.00  0.00           O
ATOM   7486  C32 POPEr 176      99.231 109.976  49.915  1.00  0.00           C
ATOM   7489  C23 POPEr 176     103.331 112.056  52.815  1.00  0.00           C
ATOM   7492  C24 POPEr 176     103.491 113.196  53.825  1.00  0.00           C
ATOM   7495  C25 POPEr 176     102.441 113.076  54.935  1.00  0.00           C
ATOM   7498  C26 POPEr 176     102.791 113.836  56.215  1.00  0.00           C
ATOM   7501  C27 POPEr 176     101.721 113.636  57.295  1.00  0.00           C
ATOM   7504  C28 POPEr 176     102.001 114.376  58.605  1.00  0.00           C
ATOM   7507  C29 POPEr 176     101.931 115.876  58.435  1.00  0.00           C
ATOM   7509 0C21 POPEr 176     102.021 116.776  59.425  1.00  0.00           C
ATOM   7511 1C21 POPEr 176     102.241 116.466  60.885  1.00  0.00           C
ATOM   7514 2C21 POPEr 176     100.991 116.756  61.735  1.00  0.00           C
ATOM   7517 3C21 POPEr 176     100.491 118.206  61.655  1.00  0.00           C
ATOM   7520 4C21 POPEr 176      99.511 118.596  62.765  1.00  0.00           C
ATOM   7523 5C21 POPEr 176      98.211 117.786  62.815  1.00  0.00           C
ATOM   7526 6C21 POPEr 176      97.281 118.286  63.935  1.00  0.00           C
ATOM   7529 7C21 POPEr 176      96.051 117.396  64.175  1.00  0.00           C
ATOM   7532 8C21 POPEr 176      95.201 117.856  65.355  1.00  0.00           C
ATOM   7536  C33 POPEr 176      99.071 109.876  51.455  1.00  0.00           C
ATOM   7539  C34 POPEr 176      99.181 111.216  52.215  1.00  0.00           C
ATOM   7542  C35 POPEr 176      98.391 111.196  53.525  1.00  0.00           C
ATOM   7545  C36 POPEr 176      98.581 112.466  54.385  1.00  0.00           C
ATOM   7548  C37 POPEr 176      97.601 112.546  55.565  1.00  0.00           C
ATOM   7551  C38 POPEr 176      97.651 113.866  56.345  1.00  0.00           C
ATOM   7554  C39 POPEr 176      96.531 113.996  57.395  1.00  0.00           C
ATOM   7557 0C31 POPEr 176      96.751 113.156  58.665  1.00  0.00           C
ATOM   7560 1C31 POPEr 176      97.791 113.766  59.625  1.00  0.00           C
ATOM   7563 2C31 POPEr 176      98.071 112.866  60.835  1.00  0.00           C
ATOM   7566 3C31 POPEr 176      99.151 113.436  61.765  1.00  0.00           C
ATOM   7569 4C31 POPEr 176      99.581 112.446  62.865  1.00  0.00           C
ATOM   7572 5C31 POPEr 176     100.881 112.876  63.575  1.00  0.00           C
ATOM   7575 6C31 POPEr 176     101.251 111.996  64.765  1.00  0.00           C
ATOM   7579  NH3 POPEs 177      92.521  76.786  89.375  1.00  0.00           N
ATOM   7583  C12 POPEs 177      91.881  75.476  89.025  1.00  0.00           C
ATOM   7586  C11 POPEs 177      91.011  74.986  90.185  1.00  0.00           C
ATOM   7589  P   POPEs 177      89.181  76.676  91.075  1.00  0.00           P
ATOM   7590  O13 POPEs 177      88.561  75.996  92.235  1.00  0.00           O
ATOM   7591  O14 POPEs 177      90.201  77.716  91.355  1.00  0.00           O
ATOM   7592  O11 POPEs 177      88.071  77.346  90.155  1.00  0.00           O
ATOM   7593  O12 POPEs 177      89.731  75.586  90.105  1.00  0.00           O
ATOM   7594  C1  POPEs 177      86.761  76.786  90.005  1.00  0.00           C
ATOM   7597  C2  POPEs 177      86.461  76.296  88.555  1.00  0.00           C
ATOM   7599  O21 POPEs 177      85.051  76.006  88.525  1.00  0.00           O
ATOM   7600  C21 POPEs 177      84.571  75.176  87.595  1.00  0.00           C
ATOM   7601  O22 POPEs 177      84.001  74.136  87.845  1.00  0.00           O
ATOM   7602  C22 POPEs 177      84.601  75.836  86.195  1.00  0.00           C
ATOM   7605  C3  POPEs 177      87.411  75.136  88.115  1.00  0.00           C
ATOM   7608  O31 POPEs 177      87.211  74.736  86.745  1.00  0.00           O
ATOM   7609  C31 POPEs 177      88.221  74.036  86.235  1.00  0.00           C
ATOM   7610  O32 POPEs 177      89.231  73.706  86.835  1.00  0.00           O
ATOM   7611  C32 POPEs 177      87.931  73.756  84.765  1.00  0.00           C
ATOM   7614  C23 POPEs 177      84.251  74.796  85.105  1.00  0.00           C
ATOM   7617  C24 POPEs 177      84.431  75.306  83.665  1.00  0.00           C
ATOM   7620  C25 POPEs 177      83.411  76.386  83.295  1.00  0.00           C
ATOM   7623  C26 POPEs 177      83.251  76.616  81.785  1.00  0.00           C
ATOM   7626  C27 POPEs 177      82.131  77.616  81.465  1.00  0.00           C
ATOM   7629  C28 POPEs 177      81.671  77.556  79.995  1.00  0.00           C
ATOM   7632  C29 POPEs 177      80.401  78.346  79.815  1.00  0.00           C
ATOM   7634 0C21 POPEs 177      79.941  78.856  78.665  1.00  0.00           C
ATOM   7636 1C21 POPEs 177      80.571  78.736  77.305  1.00  0.00           C
ATOM   7639 2C21 POPEs 177      81.141  80.096  76.885  1.00  0.00           C
ATOM   7642 3C21 POPEs 177      81.551  80.126  75.405  1.00  0.00           C
ATOM   7645 4C21 POPEs 177      82.301  81.406  75.015  1.00  0.00           C
ATOM   7648 5C21 POPEs 177      81.611  82.736  75.365  1.00  0.00           C
ATOM   7651 6C21 POPEs 177      80.301  82.896  74.585  1.00  0.00           C
ATOM   7654 7C21 POPEs 177      79.671  84.276  74.725  1.00  0.00           C
ATOM   7657 8C21 POPEs 177      78.301  84.356  74.035  1.00  0.00           C
ATOM   7661  C33 POPEs 177      88.951  74.436  83.825  1.00  0.00           C
ATOM   7664  C34 POPEs 177      88.841  75.966  83.865  1.00  0.00           C
ATOM   7667  C35 POPEs 177      89.281  76.636  82.565  1.00  0.00           C
ATOM   7670  C36 POPEs 177      90.781  76.556  82.275  1.00  0.00           C
ATOM   7673  C37 POPEs 177      91.111  77.046  80.855  1.00  0.00           C
ATOM   7676  C38 POPEs 177      92.581  76.836  80.515  1.00  0.00           C
ATOM   7679  C39 POPEs 177      92.881  76.896  79.015  1.00  0.00           C
ATOM   7682 0C31 POPEs 177      92.551  78.196  78.295  1.00  0.00           C
ATOM   7685 1C31 POPEs 177      93.241  78.246  76.915  1.00  0.00           C
ATOM   7688 2C31 POPEs 177      92.461  79.076  75.895  1.00  0.00           C
ATOM   7691 3C31 POPEs 177      93.131  79.146  74.525  1.00  0.00           C
ATOM   7694 4C31 POPEs 177      92.271  79.936  73.525  1.00  0.00           C
ATOM   7697 5C31 POPEs 177      92.721  79.836  72.065  1.00  0.00           C
ATOM   7700 6C31 POPEs 177      91.761  80.586  71.135  1.00  0.00           C
ATOM   7704  NH3 POPEt 178      34.231  -4.166  47.865  1.00  0.00           N
ATOM   7708  C12 POPEt 178      33.941  -4.756  46.515  1.00  0.00           C
ATOM   7711  C11 POPEt 178      32.841  -3.916  45.855  1.00  0.00           C
ATOM   7714  P   POPEt 178      32.271  -1.356  46.175  1.00  0.00           P
ATOM   7715  O13 POPEt 178      30.921  -1.676  45.665  1.00  0.00           O
ATOM   7716  O14 POPEt 178      32.891  -0.106  45.695  1.00  0.00           O
ATOM   7717  O11 POPEt 178      32.261  -1.396  47.765  1.00  0.00           O
ATOM   7718  O12 POPEt 178      33.251  -2.546  45.795  1.00  0.00           O
ATOM   7719  C1  POPEt 178      33.011  -0.436  48.515  1.00  0.00           C
ATOM   7722  C2  POPEt 178      32.381  -0.156  49.905  1.00  0.00           C
ATOM   7724  O21 POPEt 178      33.351   0.614  50.635  1.00  0.00           O
ATOM   7725  C21 POPEt 178      32.941   1.614  51.385  1.00  0.00           C
ATOM   7726  O22 POPEt 178      31.781   1.914  51.615  1.00  0.00           O
ATOM   7727  C22 POPEt 178      34.171   2.346  51.905  1.00  0.00           C
ATOM   7730  C3  POPEt 178      32.051  -1.466  50.675  1.00  0.00           C
ATOM   7733  O31 POPEt 178      31.541  -1.186  51.995  1.00  0.00           O
ATOM   7734  C31 POPEt 178      31.841  -2.076  52.925  1.00  0.00           C
ATOM   7735  O32 POPEt 178      32.501  -3.096  52.765  1.00  0.00           O
ATOM   7736  C32 POPEt 178      31.251  -1.616  54.265  1.00  0.00           C
ATOM   7739  C23 POPEt 178      33.891   3.816  52.295  1.00  0.00           C
ATOM   7742  C24 POPEt 178      35.151   4.476  52.875  1.00  0.00           C
ATOM   7745  C25 POPEt 178      35.061   4.676  54.385  1.00  0.00           C
ATOM   7748  C26 POPEt 178      36.341   5.256  55.005  1.00  0.00           C
ATOM   7751  C27 POPEt 178      36.081   5.856  56.395  1.00  0.00           C
ATOM   7754  C28 POPEt 178      37.321   6.466  57.045  1.00  0.00           C
ATOM   7757  C29 POPEt 178      38.191   5.416  57.685  1.00  0.00           C
ATOM   7759 0C21 POPEt 178      39.491   5.556  57.985  1.00  0.00           C
ATOM   7761 1C21 POPEt 178      40.321   6.796  57.745  1.00  0.00           C
ATOM   7764 2C21 POPEt 178      40.951   7.356  59.035  1.00  0.00           C
ATOM   7767 3C21 POPEt 178      39.891   7.896  60.015  1.00  0.00           C
ATOM   7770 4C21 POPEt 178      40.471   8.746  61.145  1.00  0.00           C
ATOM   7773 5C21 POPEt 178      41.641   8.086  61.885  1.00  0.00           C
ATOM   7776 6C21 POPEt 178      41.881   8.696  63.275  1.00  0.00           C
ATOM   7779 7C21 POPEt 178      43.221   8.286  63.875  1.00  0.00           C
ATOM   7782 8C21 POPEt 178      43.301   8.516  65.385  1.00  0.00           C
ATOM   7786  C33 POPEt 178      31.711  -2.496  55.445  1.00  0.00           C
ATOM   7789  C34 POPEt 178      31.021  -2.156  56.785  1.00  0.00           C
ATOM   7792  C35 POPEt 178      31.371  -3.146  57.915  1.00  0.00           C
ATOM   7795  C36 POPEt 178      30.421  -3.066  59.115  1.00  0.00           C
ATOM   7798  C37 POPEt 178      30.771  -4.056  60.235  1.00  0.00           C
ATOM   7801  C38 POPEt 178      29.731  -4.146  61.375  1.00  0.00           C
ATOM   7804  C39 POPEt 178      29.691  -2.926  62.305  1.00  0.00           C
ATOM   7807 0C31 POPEt 178      29.101  -3.276  63.685  1.00  0.00           C
ATOM   7810 1C31 POPEt 178      29.111  -2.086  64.665  1.00  0.00           C
ATOM   7813 2C31 POPEt 178      29.341  -2.486  66.135  1.00  0.00           C
ATOM   7816 3C31 POPEt 178      30.781  -2.956  66.405  1.00  0.00           C
ATOM   7819 4C31 POPEt 178      31.141  -3.096  67.895  1.00  0.00           C
ATOM   7822 5C31 POPEt 178      32.661  -3.206  68.105  1.00  0.00           C
ATOM   7825 6C31 POPEt 178      33.091  -3.236  69.575  1.00  0.00           C
ATOM   7829  NH3 POPEu 179      22.261  98.096  50.295  1.00  0.00           N
ATOM   7833  C12 POPEu 179      20.891  97.726  49.815  1.00  0.00           C
ATOM   7836  C11 POPEu 179      19.801  98.366  50.695  1.00  0.00           C
ATOM   7839  P   POPEu 179      18.271  99.596  48.995  1.00  0.00           P
ATOM   7840  O13 POPEu 179      17.441  99.186  47.855  1.00  0.00           O
ATOM   7841  O14 POPEu 179      19.561 100.216  48.645  1.00  0.00           O
ATOM   7842  O11 POPEu 179      17.521 100.676  49.865  1.00  0.00           O
ATOM   7843  O12 POPEu 179      18.541  98.406  50.005  1.00  0.00           O
ATOM   7844  C1  POPEu 179      16.351 100.416  50.625  1.00  0.00           C
ATOM   7847  C2  POPEu 179      16.601 100.836  52.105  1.00  0.00           C
ATOM   7849  O21 POPEu 179      17.381  99.876  52.845  1.00  0.00           O
ATOM   7850  C21 POPEu 179      16.771  98.736  53.105  1.00  0.00           C
ATOM   7851  O22 POPEu 179      15.691  98.376  52.685  1.00  0.00           O
ATOM   7852  C22 POPEu 179      17.631  97.906  54.055  1.00  0.00           C
ATOM   7855  C3  POPEu 179      15.311 101.266  52.865  1.00  0.00           C
ATOM   7858  O31 POPEu 179      15.661 101.856  54.135  1.00  0.00           O
ATOM   7859  C31 POPEu 179      15.411 101.136  55.235  1.00  0.00           C
ATOM   7860  O32 POPEu 179      14.841 100.076  55.275  1.00  0.00           O
ATOM   7861  C32 POPEu 179      16.011 101.876  56.435  1.00  0.00           C
ATOM   7864  C23 POPEu 179      17.431  96.396  53.835  1.00  0.00           C
ATOM   7867  C24 POPEu 179      17.661  95.536  55.085  1.00  0.00           C
ATOM   7870  C25 POPEu 179      16.361  95.306  55.855  1.00  0.00           C
ATOM   7873  C26 POPEu 179      16.531  94.486  57.135  1.00  0.00           C
ATOM   7876  C27 POPEu 179      15.161  94.206  57.765  1.00  0.00           C
ATOM   7879  C28 POPEu 179      15.221  93.766  59.245  1.00  0.00           C
ATOM   7882  C29 POPEu 179      13.831  93.796  59.825  1.00  0.00           C
ATOM   7884 0C21 POPEu 179      13.151  92.796  60.425  1.00  0.00           C
ATOM   7886 1C21 POPEu 179      13.631  91.386  60.705  1.00  0.00           C
ATOM   7889 2C21 POPEu 179      13.731  91.126  62.225  1.00  0.00           C
ATOM   7892 3C21 POPEu 179      12.381  91.126  62.965  1.00  0.00           C
ATOM   7895 4C21 POPEu 179      12.531  91.066  64.485  1.00  0.00           C
ATOM   7898 5C21 POPEu 179      11.171  91.076  65.215  1.00  0.00           C
ATOM   7901 6C21 POPEu 179      11.311  91.166  66.735  1.00  0.00           C
ATOM   7904 7C21 POPEu 179       9.971  91.056  67.475  1.00  0.00           C
ATOM   7907 8C21 POPEu 179      10.121  91.116  68.995  1.00  0.00           C
ATOM   7911  C33 POPEu 179      15.251 101.616  57.755  1.00  0.00           C
ATOM   7914  C34 POPEu 179      15.581 102.656  58.825  1.00  0.00           C
ATOM   7917  C35 POPEu 179      17.051 102.656  59.285  1.00  0.00           C
ATOM   7920  C36 POPEu 179      17.411 101.466  60.185  1.00  0.00           C
ATOM   7923  C37 POPEu 179      18.821 101.606  60.775  1.00  0.00           C
ATOM   7926  C38 POPEu 179      19.051 100.796  62.065  1.00  0.00           C
ATOM   7929  C39 POPEu 179      18.791 101.596  63.355  1.00  0.00           C
ATOM   7932 0C31 POPEu 179      17.331 102.036  63.515  1.00  0.00           C
ATOM   7935 1C31 POPEu 179      17.001 102.626  64.895  1.00  0.00           C
ATOM   7938 2C31 POPEu 179      16.471 101.606  65.915  1.00  0.00           C
ATOM   7941 3C31 POPEu 179      17.471 100.486  66.235  1.00  0.00           C
ATOM   7944 4C31 POPEu 179      17.121  99.666  67.485  1.00  0.00           C
ATOM   7947 5C31 POPEu 179      18.291  98.796  67.945  1.00  0.00           C
ATOM   7950 6C31 POPEu 179      18.031  98.086  69.275  1.00  0.00           C
ATOM   7954  NH3 POPEv 180      25.441  85.486  88.655  1.00  0.00           N
ATOM   7958  C12 POPEv 180      24.571  86.716  88.505  1.00  0.00           C
ATOM   7961  C11 POPEv 180      23.251  86.616  89.305  1.00  0.00           C
ATOM   7964  P   POPEv 180      22.331  89.066  89.695  1.00  0.00           P
ATOM   7965  O13 POPEv 180      21.111  89.836  89.335  1.00  0.00           O
ATOM   7966  O14 POPEv 180      22.631  88.886  91.135  1.00  0.00           O
ATOM   7967  O11 POPEv 180      23.591  89.786  89.055  1.00  0.00           O
ATOM   7968  O12 POPEv 180      22.351  87.666  88.945  1.00  0.00           O
ATOM   7969  C1  POPEv 180      23.821  89.846  87.645  1.00  0.00           C
ATOM   7972  C2  POPEv 180      23.241  91.136  87.015  1.00  0.00           C
ATOM   7974  O21 POPEv 180      23.221  90.916  85.605  1.00  0.00           O
ATOM   7975  C21 POPEv 180      22.571  91.806  84.885  1.00  0.00           C
ATOM   7976  O22 POPEv 180      21.881  92.726  85.305  1.00  0.00           O
ATOM   7977  C22 POPEv 180      22.871  91.476  83.425  1.00  0.00           C
ATOM   7980  C3  POPEv 180      24.011  92.436  87.395  1.00  0.00           C
ATOM   7983  O31 POPEv 180      25.151  92.716  86.535  1.00  0.00           O
ATOM   7984  C31 POPEv 180      26.341  92.466  87.025  1.00  0.00           C
ATOM   7985  O32 POPEv 180      26.581  91.896  88.085  1.00  0.00           O
ATOM   7986  C32 POPEv 180      27.401  92.966  86.035  1.00  0.00           C
ATOM   7989  C23 POPEv 180      22.101  92.376  82.435  1.00  0.00           C
ATOM   7992  C24 POPEv 180      22.121  91.826  81.005  1.00  0.00           C
ATOM   7995  C25 POPEv 180      23.541  91.586  80.465  1.00  0.00           C
ATOM   7998  C26 POPEv 180      23.551  91.156  78.995  1.00  0.00           C
ATOM   8001  C27 POPEv 180      24.901  90.536  78.575  1.00  0.00           C
ATOM   8004  C28 POPEv 180      24.881  90.026  77.125  1.00  0.00           C
ATOM   8007  C29 POPEv 180      25.021  91.116  76.085  1.00  0.00           C
ATOM   8009 0C21 POPEv 180      25.921  91.146  75.085  1.00  0.00           C
ATOM   8011 1C21 POPEv 180      26.991  90.106  74.825  1.00  0.00           C
ATOM   8014 2C21 POPEv 180      26.491  88.956  73.925  1.00  0.00           C
ATOM   8017 3C21 POPEv 180      26.291  89.376  72.455  1.00  0.00           C
ATOM   8020 4C21 POPEv 180      25.781  88.206  71.595  1.00  0.00           C
ATOM   8023 5C21 POPEv 180      25.731  88.526  70.095  1.00  0.00           C
ATOM   8026 6C21 POPEv 180      25.191  87.346  69.285  1.00  0.00           C
ATOM   8029 7C21 POPEv 180      25.111  87.626  67.775  1.00  0.00           C
ATOM   8032 8C21 POPEv 180      24.701  86.386  66.975  1.00  0.00           C
ATOM   8036  C33 POPEv 180      28.111  91.866  85.205  1.00  0.00           C
ATOM   8039  C34 POPEv 180      27.201  91.076  84.265  1.00  0.00           C
ATOM   8042  C35 POPEv 180      26.811  89.706  84.835  1.00  0.00           C
ATOM   8045  C36 POPEv 180      26.051  88.816  83.845  1.00  0.00           C
ATOM   8048  C37 POPEv 180      25.791  87.406  84.385  1.00  0.00           C
ATOM   8051  C38 POPEv 180      25.771  86.336  83.285  1.00  0.00           C
ATOM   8054  C39 POPEv 180      24.731  86.546  82.185  1.00  0.00           C
ATOM   8057 0C31 POPEv 180      23.301  86.186  82.615  1.00  0.00           C
ATOM   8060 1C31 POPEv 180      22.331  86.186  81.425  1.00  0.00           C
ATOM   8063 2C31 POPEv 180      20.991  85.546  81.765  1.00  0.00           C
ATOM   8066 3C31 POPEv 180      20.021  85.436  80.575  1.00  0.00           C
ATOM   8069 4C31 POPEv 180      20.491  84.456  79.485  1.00  0.00           C
ATOM   8072 5C31 POPEv 180      19.391  84.166  78.455  1.00  0.00           C
ATOM   8075 6C31 POPEv 180      19.721  82.976  77.555  1.00  0.00           C
ATOM   8079  NH3 POPEw 181      89.351  33.826  89.455  1.00  0.00           N
ATOM   8083  C12 POPEw 181      90.591  34.496  88.915  1.00  0.00           C
ATOM   8086  C11 POPEw 181      91.611  34.806  90.025  1.00  0.00           C
ATOM   8089  P   POPEw 181      92.511  37.226  90.015  1.00  0.00           P
ATOM   8090  O13 POPEw 181      92.231  38.526  90.665  1.00  0.00           O
ATOM   8091  O14 POPEw 181      93.891  36.716  90.155  1.00  0.00           O
ATOM   8092  O11 POPEw 181      92.091  37.316  88.495  1.00  0.00           O
ATOM   8093  O12 POPEw 181      91.481  36.146  90.515  1.00  0.00           O
ATOM   8094  C1  POPEw 181      93.001  37.256  87.395  1.00  0.00           C
ATOM   8097  C2  POPEw 181      92.831  38.536  86.555  1.00  0.00           C
ATOM   8099  O21 POPEw 181      93.441  38.346  85.255  1.00  0.00           O
ATOM   8100  C21 POPEw 181      92.721  38.846  84.245  1.00  0.00           C
ATOM   8101  O22 POPEw 181      91.631  39.396  84.365  1.00  0.00           O
ATOM   8102  C22 POPEw 181      93.421  38.646  82.915  1.00  0.00           C
ATOM   8105  C3  POPEw 181      93.471  39.766  87.245  1.00  0.00           C
ATOM   8108  O31 POPEw 181      93.271  40.936  86.425  1.00  0.00           O
ATOM   8109  C31 POPEw 181      94.361  41.666  86.205  1.00  0.00           C
ATOM   8110  O32 POPEw 181      95.371  41.626  86.895  1.00  0.00           O
ATOM   8111  C32 POPEw 181      94.231  42.396  84.875  1.00  0.00           C
ATOM   8114  C23 POPEw 181      93.881  39.996  82.345  1.00  0.00           C
ATOM   8117  C24 POPEw 181      94.181  39.996  80.845  1.00  0.00           C
ATOM   8120  C25 POPEw 181      95.421  39.196  80.445  1.00  0.00           C
ATOM   8123  C26 POPEw 181      95.781  39.516  78.995  1.00  0.00           C
ATOM   8126  C27 POPEw 181      96.911  38.656  78.415  1.00  0.00           C
ATOM   8129  C28 POPEw 181      97.241  39.126  76.985  1.00  0.00           C
ATOM   8132  C29 POPEw 181      98.291  38.286  76.315  1.00  0.00           C
ATOM   8134 0C21 POPEw 181      98.511  38.256  74.995  1.00  0.00           C
ATOM   8136 1C21 POPEw 181      97.791  39.116  73.985  1.00  0.00           C
ATOM   8139 2C21 POPEw 181      98.541  39.156  72.635  1.00  0.00           C
ATOM   8142 3C21 POPEw 181      98.511  37.816  71.895  1.00  0.00           C
ATOM   8145 4C21 POPEw 181      99.191  37.876  70.515  1.00  0.00           C
ATOM   8148 5C21 POPEw 181      99.121  36.536  69.775  1.00  0.00           C
ATOM   8151 6C21 POPEw 181      99.541  36.666  68.305  1.00  0.00           C
ATOM   8154 7C21 POPEw 181      99.431  35.376  67.485  1.00  0.00           C
ATOM   8157 8C21 POPEw 181      99.671  35.626  65.995  1.00  0.00           C
ATOM   8161  C33 POPEw 181      94.711  43.856  84.875  1.00  0.00           C
ATOM   8164  C34 POPEw 181      95.061  44.346  83.455  1.00  0.00           C
ATOM   8167  C35 POPEw 181      93.981  44.086  82.405  1.00  0.00           C
ATOM   8170  C36 POPEw 181      94.461  44.436  80.995  1.00  0.00           C
ATOM   8173  C37 POPEw 181      93.451  44.026  79.905  1.00  0.00           C
ATOM   8176  C38 POPEw 181      94.021  44.156  78.485  1.00  0.00           C
ATOM   8179  C39 POPEw 181      94.641  45.546  78.235  1.00  0.00           C
ATOM   8182 0C31 POPEw 181      94.991  45.806  76.765  1.00  0.00           C
ATOM   8185 1C31 POPEw 181      95.711  47.146  76.595  1.00  0.00           C
ATOM   8188 2C31 POPEw 181      95.781  47.626  75.135  1.00  0.00           C
ATOM   8191 3C31 POPEw 181      94.421  48.066  74.585  1.00  0.00           C
ATOM   8194 4C31 POPEw 181      94.541  48.806  73.255  1.00  0.00           C
ATOM   8197 5C31 POPEw 181      93.161  49.156  72.665  1.00  0.00           C
ATOM   8200 6C31 POPEw 181      93.221  49.976  71.375  1.00  0.00           C
ATOM   8204  NH3 POPEx 182      92.371 112.356  87.205  1.00  0.00           N
ATOM   8208  C12 POPEx 182      92.591 112.496  88.675  1.00  0.00           C
ATOM   8211  C11 POPEx 182      91.391 113.166  89.385  1.00  0.00           C
ATOM   8214  P   POPEx 182      88.991 112.546  90.365  1.00  0.00           P
ATOM   8215  O13 POPEx 182      88.611 111.536  91.375  1.00  0.00           O
ATOM   8216  O14 POPEx 182      88.911 113.976  90.765  1.00  0.00           O
ATOM   8217  O11 POPEx 182      88.051 112.356  89.115  1.00  0.00           O
ATOM   8218  O12 POPEx 182      90.421 112.206  89.795  1.00  0.00           O
ATOM   8219  C1  POPEx 182      88.371 112.586  87.745  1.00  0.00           C
ATOM   8222  C2  POPEx 182      87.781 111.406  86.925  1.00  0.00           C
ATOM   8224  O21 POPEx 182      88.161 111.236  85.535  1.00  0.00           O
ATOM   8225  C21 POPEx 182      89.071 111.906  84.885  1.00  0.00           C
ATOM   8226  O22 POPEx 182      89.631 112.946  85.225  1.00  0.00           O
ATOM   8227  C22 POPEx 182      89.371 111.196  83.565  1.00  0.00           C
ATOM   8230  C3  POPEx 182      86.251 111.316  87.085  1.00  0.00           C
ATOM   8233  O31 POPEx 182      85.831 109.976  86.745  1.00  0.00           O
ATOM   8234  C31 POPEx 182      84.851 109.906  85.865  1.00  0.00           C
ATOM   8235  O32 POPEx 182      84.261 110.846  85.375  1.00  0.00           O
ATOM   8236  C32 POPEx 182      84.561 108.436  85.575  1.00  0.00           C
ATOM   8239  C23 POPEx 182      88.941 112.016  82.335  1.00  0.00           C
ATOM   8242  C24 POPEx 182      89.261 111.306  81.025  1.00  0.00           C
ATOM   8245  C25 POPEx 182      89.051 112.196  79.795  1.00  0.00           C
ATOM   8248  C26 POPEx 182      89.181 111.396  78.495  1.00  0.00           C
ATOM   8251  C27 POPEx 182      89.151 112.286  77.255  1.00  0.00           C
ATOM   8254  C28 POPEx 182      88.721 111.536  75.985  1.00  0.00           C
ATOM   8257  C29 POPEx 182      87.251 111.206  76.015  1.00  0.00           C
ATOM   8259 0C21 POPEx 182      86.301 111.736  75.225  1.00  0.00           C
ATOM   8261 1C21 POPEx 182      86.501 112.776  74.155  1.00  0.00           C
ATOM   8264 2C21 POPEx 182      86.631 112.166  72.745  1.00  0.00           C
ATOM   8267 3C21 POPEx 182      87.861 111.276  72.535  1.00  0.00           C
ATOM   8270 4C21 POPEx 182      88.051 110.916  71.055  1.00  0.00           C
ATOM   8273 5C21 POPEx 182      89.241 109.976  70.785  1.00  0.00           C
ATOM   8276 6C21 POPEx 182      90.611 110.546  71.145  1.00  0.00           C
ATOM   8279 7C21 POPEx 182      91.731 109.516  70.895  1.00  0.00           C
ATOM   8282 8C21 POPEx 182      93.091 109.956  71.425  1.00  0.00           C
ATOM   8286  C33 POPEx 182      84.231 108.216  84.085  1.00  0.00           C
ATOM   8289  C34 POPEx 182      85.431 108.496  83.175  1.00  0.00           C
ATOM   8292  C35 POPEx 182      85.091 108.526  81.675  1.00  0.00           C
ATOM   8295  C36 POPEx 182      84.241 109.736  81.255  1.00  0.00           C
ATOM   8298  C37 POPEx 182      84.271 110.046  79.755  1.00  0.00           C
ATOM   8301  C38 POPEx 182      83.661 108.966  78.865  1.00  0.00           C
ATOM   8304  C39 POPEx 182      83.831 109.306  77.375  1.00  0.00           C
ATOM   8307 0C31 POPEx 182      83.221 108.256  76.435  1.00  0.00           C
ATOM   8310 1C31 POPEx 182      81.721 108.446  76.185  1.00  0.00           C
ATOM   8313 2C31 POPEx 182      81.151 107.266  75.385  1.00  0.00           C
ATOM   8316 3C31 POPEx 182      79.661 107.376  75.065  1.00  0.00           C
ATOM   8319 4C31 POPEx 182      79.191 106.116  74.325  1.00  0.00           C
ATOM   8322 5C31 POPEx 182      77.731 106.156  73.845  1.00  0.00           C
ATOM   8325 6C31 POPEx 182      77.311 104.856  73.155  1.00  0.00           C
ATOM   8329  NH3 POPEy 183      11.991  72.096  86.665  1.00  0.00           N
ATOM   8333  C12 POPEy 183      12.411  70.646  86.765  1.00  0.00           C
ATOM   8336  C11 POPEy 183      13.681  70.436  85.895  1.00  0.00           C
ATOM   8339  P   POPEy 183      15.161  68.516  86.885  1.00  0.00           P
ATOM   8340  O13 POPEy 183      15.381  69.516  87.955  1.00  0.00           O
ATOM   8341  O14 POPEy 183      14.761  67.136  87.245  1.00  0.00           O
ATOM   8342  O11 POPEy 183      16.501  68.486  86.065  1.00  0.00           O
ATOM   8343  O12 POPEy 183      14.121  69.086  85.825  1.00  0.00           O
ATOM   8344  C1  POPEy 183      16.611  68.136  84.685  1.00  0.00           C
ATOM   8347  C2  POPEy 183      17.301  69.276  83.885  1.00  0.00           C
ATOM   8349  O21 POPEy 183      17.241  68.956  82.485  1.00  0.00           O
ATOM   8350  C21 POPEy 183      16.661  69.866  81.705  1.00  0.00           C
ATOM   8351  O22 POPEy 183      15.971  70.796  82.085  1.00  0.00           O
ATOM   8352  C22 POPEy 183      17.051  69.546  80.265  1.00  0.00           C
ATOM   8355  C3  POPEy 183      18.791  69.406  84.335  1.00  0.00           C
ATOM   8358  O31 POPEy 183      19.721  69.586  83.245  1.00  0.00           O
ATOM   8359  C31 POPEy 183      19.871  70.836  82.845  1.00  0.00           C
ATOM   8360  O32 POPEy 183      19.421  71.816  83.415  1.00  0.00           O
ATOM   8361  C32 POPEy 183      20.681  70.856  81.535  1.00  0.00           C
ATOM   8364  C23 POPEy 183      16.371  70.426  79.205  1.00  0.00           C
ATOM   8367  C24 POPEy 183      17.211  71.626  78.745  1.00  0.00           C
ATOM   8370  C25 POPEy 183      16.451  72.406  77.665  1.00  0.00           C
ATOM   8373  C26 POPEy 183      17.221  73.546  77.005  1.00  0.00           C
ATOM   8376  C27 POPEy 183      16.351  74.286  75.985  1.00  0.00           C
ATOM   8379  C28 POPEy 183      17.111  75.376  75.215  1.00  0.00           C
ATOM   8382  C29 POPEy 183      16.161  76.156  74.325  1.00  0.00           C
ATOM   8384 0C21 POPEy 183      16.301  76.426  73.015  1.00  0.00           C
ATOM   8386 1C21 POPEy 183      17.421  76.016  72.095  1.00  0.00           C
ATOM   8389 2C21 POPEy 183      16.871  75.566  70.735  1.00  0.00           C
ATOM   8392 3C21 POPEy 183      17.961  75.246  69.695  1.00  0.00           C
ATOM   8395 4C21 POPEy 183      18.511  76.496  68.985  1.00  0.00           C
ATOM   8398 5C21 POPEy 183      19.181  76.166  67.645  1.00  0.00           C
ATOM   8401 6C21 POPEy 183      19.401  77.386  66.755  1.00  0.00           C
ATOM   8404 7C21 POPEy 183      19.831  77.006  65.335  1.00  0.00           C
ATOM   8407 8C21 POPEy 183      19.981  78.206  64.395  1.00  0.00           C
ATOM   8411  C33 POPEy 183      21.951  69.966  81.595  1.00  0.00           C
ATOM   8414  C34 POPEy 183      22.871  70.066  80.375  1.00  0.00           C
ATOM   8417  C35 POPEy 183      22.281  69.576  79.045  1.00  0.00           C
ATOM   8420  C36 POPEy 183      23.331  69.636  77.925  1.00  0.00           C
ATOM   8423  C37 POPEy 183      22.791  69.236  76.535  1.00  0.00           C
ATOM   8426  C38 POPEy 183      23.831  69.516  75.445  1.00  0.00           C
ATOM   8429  C39 POPEy 183      23.321  69.246  74.025  1.00  0.00           C
ATOM   8432 0C31 POPEy 183      24.191  69.896  72.935  1.00  0.00           C
ATOM   8435 1C31 POPEy 183      25.551  69.196  72.755  1.00  0.00           C
ATOM   8438 2C31 POPEy 183      26.551  70.046  71.945  1.00  0.00           C
ATOM   8441 3C31 POPEy 183      26.171  70.246  70.475  1.00  0.00           C
ATOM   8444 4C31 POPEy 183      26.501  71.666  69.985  1.00  0.00           C
ATOM   8447 5C31 POPEy 183      26.371  71.826  68.465  1.00  0.00           C
ATOM   8450 6C31 POPEy 183      26.801  73.216  67.985  1.00  0.00           C
ATOM   8454  NH3 POPEz 184      83.861  35.846  88.135  1.00  0.00           N
ATOM   8458  C12 POPEz 184      83.891  35.336  89.535  1.00  0.00           C
ATOM   8461  C11 POPEz 184      84.421  33.886  89.585  1.00  0.00           C
ATOM   8464  P   POPEz 184      86.131  33.166  87.695  1.00  0.00           P
ATOM   8465  O13 POPEz 184      87.531  33.576  87.435  1.00  0.00           O
ATOM   8466  O14 POPEz 184      85.771  31.736  87.675  1.00  0.00           O
ATOM   8467  O11 POPEz 184      85.161  34.016  86.775  1.00  0.00           O
ATOM   8468  O12 POPEz 184      85.751  33.766  89.095  1.00  0.00           O
ATOM   8469  C1  POPEz 184      85.271  34.086  85.345  1.00  0.00           C
ATOM   8472  C2  POPEz 184      85.721  35.496  84.825  1.00  0.00           C
ATOM   8474  O21 POPEz 184      85.161  35.826  83.535  1.00  0.00           O
ATOM   8475  C21 POPEz 184      85.721  35.216  82.505  1.00  0.00           C
ATOM   8476  O22 POPEz 184      86.211  34.106  82.505  1.00  0.00           O
ATOM   8477  C22 POPEz 184      85.781  36.166  81.305  1.00  0.00           C
ATOM   8480  C3  POPEz 184      87.271  35.686  84.835  1.00  0.00           C
ATOM   8483  O31 POPEz 184      87.681  36.766  83.965  1.00  0.00           O
ATOM   8484  C31 POPEz 184      88.951  36.676  83.565  1.00  0.00           C
ATOM   8485  O32 POPEz 184      89.761  35.896  84.035  1.00  0.00           O
ATOM   8486  C32 POPEz 184      89.211  37.626  82.405  1.00  0.00           C
ATOM   8489  C23 POPEz 184      86.691  35.656  80.155  1.00  0.00           C
ATOM   8492  C24 POPEz 184      87.071  36.726  79.125  1.00  0.00           C
ATOM   8495  C25 POPEz 184      85.971  37.076  78.105  1.00  0.00           C
ATOM   8498  C26 POPEz 184      85.791  36.026  76.995  1.00  0.00           C
ATOM   8501  C27 POPEz 184      85.341  36.626  75.645  1.00  0.00           C
ATOM   8504  C28 POPEz 184      86.461  37.416  74.935  1.00  0.00           C
ATOM   8507  C29 POPEz 184      86.021  38.746  74.375  1.00  0.00           C
ATOM   8509 0C21 POPEz 184      85.871  39.086  73.085  1.00  0.00           C
ATOM   8511 1C21 POPEz 184      86.091  38.216  71.875  1.00  0.00           C
ATOM   8514 2C21 POPEz 184      84.771  37.876  71.135  1.00  0.00           C
ATOM   8517 3C21 POPEz 184      83.751  37.136  72.015  1.00  0.00           C
ATOM   8520 4C21 POPEz 184      82.511  36.676  71.245  1.00  0.00           C
ATOM   8523 5C21 POPEz 184      81.651  35.696  72.065  1.00  0.00           C
ATOM   8526 6C21 POPEz 184      80.271  35.426  71.435  1.00  0.00           C
ATOM   8529 7C21 POPEz 184      79.421  34.486  72.295  1.00  0.00           C
ATOM   8532 8C21 POPEz 184      78.021  34.226  71.735  1.00  0.00           C
ATOM   8536  C33 POPEz 184      90.211  37.036  81.365  1.00  0.00           C
ATOM   8539  C34 POPEz 184      90.471  37.926  80.145  1.00  0.00           C
ATOM   8542  C35 POPEz 184      90.421  39.436  80.435  1.00  0.00           C
ATOM   8545  C36 POPEz 184      90.581  40.306  79.175  1.00  0.00           C
ATOM   8548  C37 POPEz 184      89.411  41.286  78.985  1.00  0.00           C
ATOM   8551  C38 POPEz 184      88.761  41.216  77.605  1.00  0.00           C
ATOM   8554  C39 POPEz 184      89.661  41.826  76.535  1.00  0.00           C
ATOM   8557 0C31 POPEz 184      88.991  41.816  75.155  1.00  0.00           C
ATOM   8560 1C31 POPEz 184      89.791  42.646  74.155  1.00  0.00           C
ATOM   8563 2C31 POPEz 184      89.181  42.606  72.755  1.00  0.00           C
ATOM   8566 3C31 POPEz 184      89.901  43.546  71.775  1.00  0.00           C
ATOM   8569 4C31 POPEz 184      89.621  45.026  72.075  1.00  0.00           C
ATOM   8572 5C31 POPEz 184      90.351  45.976  71.125  1.00  0.00           C
ATOM   8575 6C31 POPEz 184      90.051  47.446  71.445  1.00  0.00           C
ATOM   8579  NH3 POPE0 185       2.901  35.246  47.745  1.00  0.00           N
ATOM   8583  C12 POPE0 185       2.991  35.546  46.275  1.00  0.00           C
ATOM   8586  C11 POPE0 185       3.641  36.906  45.995  1.00  0.00           C
ATOM   8589  P   POPE0 185       2.931  39.426  46.215  1.00  0.00           P
ATOM   8590  O13 POPE0 185       1.521  39.806  46.425  1.00  0.00           O
ATOM   8591  O14 POPE0 185       3.441  39.476  44.825  1.00  0.00           O
ATOM   8592  O11 POPE0 185       3.861  40.246  47.205  1.00  0.00           O
ATOM   8593  O12 POPE0 185       3.041  37.946  46.765  1.00  0.00           O
ATOM   8594  C1  POPE0 185       3.481  40.416  48.575  1.00  0.00           C
ATOM   8597  C2  POPE0 185       3.991  39.256  49.455  1.00  0.00           C
ATOM   8599  O21 POPE0 185       4.191  39.736  50.785  1.00  0.00           O
ATOM   8600  C21 POPE0 185       3.231  39.826  51.715  1.00  0.00           C
ATOM   8601  O22 POPE0 185       3.411  40.366  52.795  1.00  0.00           O
ATOM   8602  C22 POPE0 185       1.881  39.166  51.385  1.00  0.00           C
ATOM   8605  C3  POPE0 185       5.351  38.716  48.915  1.00  0.00           C
ATOM   8608  O31 POPE0 185       6.081  37.926  49.865  1.00  0.00           O
ATOM   8609  C31 POPE0 185       5.671  36.696  50.095  1.00  0.00           C
ATOM   8610  O32 POPE0 185       4.651  36.176  49.645  1.00  0.00           O
ATOM   8611  C32 POPE0 185       6.691  36.006  51.025  1.00  0.00           C
ATOM   8614  C23 POPE0 185       1.741  37.686  51.835  1.00  0.00           C
ATOM   8617  C24 POPE0 185       1.641  37.506  53.365  1.00  0.00           C
ATOM   8620  C25 POPE0 185       2.981  37.126  53.995  1.00  0.00           C
ATOM   8623  C26 POPE0 185       2.901  36.536  55.415  1.00  0.00           C
ATOM   8626  C27 POPE0 185       2.761  37.586  56.525  1.00  0.00           C
ATOM   8629  C28 POPE0 185       2.891  36.986  57.935  1.00  0.00           C
ATOM   8632  C29 POPE0 185       2.471  37.976  58.995  1.00  0.00           C
ATOM   8634 0C21 POPE0 185       3.261  38.616  59.885  1.00  0.00           C
ATOM   8636 1C21 POPE0 185       4.751  38.496  60.055  1.00  0.00           C
ATOM   8639 2C21 POPE0 185       5.161  38.246  61.515  1.00  0.00           C
ATOM   8642 3C21 POPE0 185       4.811  39.376  62.485  1.00  0.00           C
ATOM   8645 4C21 POPE0 185       5.461  39.176  63.865  1.00  0.00           C
ATOM   8648 5C21 POPE0 185       5.141  40.306  64.865  1.00  0.00           C
ATOM   8651 6C21 POPE0 185       5.701  39.986  66.255  1.00  0.00           C
ATOM   8654 7C21 POPE0 185       5.301  41.026  67.315  1.00  0.00           C
ATOM   8657 8C21 POPE0 185       5.771  40.636  68.725  1.00  0.00           C
ATOM   8661  C33 POPE0 185       6.231  35.896  52.495  1.00  0.00           C
ATOM   8664  C34 POPE0 185       6.321  37.206  53.305  1.00  0.00           C
ATOM   8667  C35 POPE0 185       7.691  37.476  53.935  1.00  0.00           C
ATOM   8670  C36 POPE0 185       7.941  36.626  55.185  1.00  0.00           C
ATOM   8673  C37 POPE0 185       9.331  36.856  55.775  1.00  0.00           C
ATOM   8676  C38 POPE0 185       9.581  36.016  57.035  1.00  0.00           C
ATOM   8679  C39 POPE0 185       8.921  36.586  58.295  1.00  0.00           C
ATOM   8682 0C31 POPE0 185       9.111  35.666  59.515  1.00  0.00           C
ATOM   8685 1C31 POPE0 185       8.721  36.336  60.835  1.00  0.00           C
ATOM   8688 2C31 POPE0 185       9.021  35.446  62.045  1.00  0.00           C
ATOM   8691 3C31 POPE0 185       8.311  35.876  63.335  1.00  0.00           C
ATOM   8694 4C31 POPE0 185       9.021  36.986  64.125  1.00  0.00           C
ATOM   8697 5C31 POPE0 185       8.461  37.096  65.545  1.00  0.00           C
ATOM   8700 6C31 POPE0 185       9.321  37.906  66.515  1.00  0.00           C
ATOM   8704  NH3 POPE1 186      83.891  18.446  48.525  1.00  0.00           N
ATOM   8708  C12 POPE1 186      85.101  19.256  48.905  1.00  0.00           C
ATOM   8711  C11 POPE1 186      85.831  18.666  50.115  1.00  0.00           C
ATOM   8714  P   POPE1 186      88.181  19.766  49.835  1.00  0.00           P
ATOM   8715  O13 POPE1 186      88.901  18.476  49.825  1.00  0.00           O
ATOM   8716  O14 POPE1 186      87.941  20.356  48.485  1.00  0.00           O
ATOM   8717  O11 POPE1 186      88.931  20.806  50.745  1.00  0.00           O
ATOM   8718  O12 POPE1 186      86.811  19.576  50.585  1.00  0.00           O
ATOM   8719  C1  POPE1 186      89.671  20.416  51.915  1.00  0.00           C
ATOM   8722  C2  POPE1 186      91.141  20.936  51.885  1.00  0.00           C
ATOM   8724  O21 POPE1 186      91.631  21.016  53.245  1.00  0.00           O
ATOM   8725  C21 POPE1 186      92.861  20.546  53.445  1.00  0.00           C
ATOM   8726  O22 POPE1 186      93.561  19.996  52.615  1.00  0.00           O
ATOM   8727  C22 POPE1 186      93.311  20.876  54.885  1.00  0.00           C
ATOM   8730  C3  POPE1 186      91.221  22.336  51.225  1.00  0.00           C
ATOM   8733  O31 POPE1 186      92.551  22.716  50.855  1.00  0.00           O
ATOM   8734  C31 POPE1 186      93.301  23.636  51.485  1.00  0.00           C
ATOM   8735  O32 POPE1 186      94.411  23.946  51.075  1.00  0.00           O
ATOM   8736  C32 POPE1 186      92.661  24.326  52.685  1.00  0.00           C
ATOM   8739  C23 POPE1 186      94.261  19.856  55.595  1.00  0.00           C
ATOM   8742  C24 POPE1 186      94.891  20.436  56.875  1.00  0.00           C
ATOM   8745  C25 POPE1 186      95.231  19.436  58.015  1.00  0.00           C
ATOM   8748  C26 POPE1 186      94.171  19.426  59.145  1.00  0.00           C
ATOM   8751  C27 POPE1 186      94.611  18.816  60.485  1.00  0.00           C
ATOM   8754  C28 POPE1 186      93.491  18.846  61.555  1.00  0.00           C
ATOM   8757  C29 POPE1 186      93.221  20.236  62.095  1.00  0.00           C
ATOM   8759 0C21 POPE1 186      93.571  20.676  63.305  1.00  0.00           C
ATOM   8761 1C21 POPE1 186      94.321  19.886  64.345  1.00  0.00           C
ATOM   8764 2C21 POPE1 186      94.501  20.636  65.675  1.00  0.00           C
ATOM   8767 3C21 POPE1 186      93.191  20.886  66.425  1.00  0.00           C
ATOM   8770 4C21 POPE1 186      93.381  21.546  67.795  1.00  0.00           C
ATOM   8773 5C21 POPE1 186      94.201  22.846  67.745  1.00  0.00           C
ATOM   8776 6C21 POPE1 186      94.191  23.606  69.075  1.00  0.00           C
ATOM   8779 7C21 POPE1 186      95.141  24.816  69.055  1.00  0.00           C
ATOM   8782 8C21 POPE1 186      95.121  25.626  70.345  1.00  0.00           C
ATOM   8786  C33 POPE1 186      93.581  25.446  53.215  1.00  0.00           C
ATOM   8789  C34 POPE1 186      93.101  26.126  54.495  1.00  0.00           C
ATOM   8792  C35 POPE1 186      93.271  25.266  55.755  1.00  0.00           C
ATOM   8795  C36 POPE1 186      93.171  26.076  57.055  1.00  0.00           C
ATOM   8798  C37 POPE1 186      93.741  25.336  58.275  1.00  0.00           C
ATOM   8801  C38 POPE1 186      93.971  26.246  59.495  1.00  0.00           C
ATOM   8804  C39 POPE1 186      92.781  26.316  60.455  1.00  0.00           C
ATOM   8807 0C31 POPE1 186      92.641  25.066  61.335  1.00  0.00           C
ATOM   8810 1C31 POPE1 186      91.621  25.236  62.465  1.00  0.00           C
ATOM   8813 2C31 POPE1 186      91.561  24.006  63.385  1.00  0.00           C
ATOM   8816 3C31 POPE1 186      90.571  24.146  64.555  1.00  0.00           C
ATOM   8819 4C31 POPE1 186      90.991  25.186  65.595  1.00  0.00           C
ATOM   8822 5C31 POPE1 186      90.081  25.166  66.825  1.00  0.00           C
ATOM   8825 6C31 POPE1 186      90.541  26.096  67.945  1.00  0.00           C
ATOM   8829  NH3 POPE2 187      98.121 101.576  87.765  1.00  0.00           N
ATOM   8833  C12 POPE2 187      98.331 100.106  87.545  1.00  0.00           C
ATOM   8836  C11 POPE2 187      98.311  99.306  88.865  1.00  0.00           C
ATOM   8839  P   POPE2 187      99.841  97.386  87.995  1.00  0.00           P
ATOM   8840  O13 POPE2 187     100.971  98.266  88.345  1.00  0.00           O
ATOM   8841  O14 POPE2 187      99.991  95.936  88.225  1.00  0.00           O
ATOM   8842  O11 POPE2 187      99.411  97.676  86.515  1.00  0.00           O
ATOM   8843  O12 POPE2 187      98.541  97.906  88.705  1.00  0.00           O
ATOM   8844  C1  POPE2 187     100.171  97.406  85.355  1.00  0.00           C
ATOM   8847  C2  POPE2 187      99.481  98.086  84.145  1.00  0.00           C
ATOM   8849  O21 POPE2 187      99.611  97.286  82.955  1.00  0.00           O
ATOM   8850  C21 POPE2 187     100.561  97.566  82.085  1.00  0.00           C
ATOM   8851  O22 POPE2 187     101.641  98.066  82.335  1.00  0.00           O
ATOM   8852  C22 POPE2 187     100.091  97.096  80.705  1.00  0.00           C
ATOM   8855  C3  POPE2 187      99.771  99.606  83.975  1.00  0.00           C
ATOM   8858  O31 POPE2 187      99.001 100.126  82.875  1.00  0.00           O
ATOM   8859  C31 POPE2 187      99.391 101.316  82.405  1.00  0.00           C
ATOM   8860  O32 POPE2 187     100.251 102.016  82.885  1.00  0.00           O
ATOM   8861  C32 POPE2 187      98.561 101.646  81.175  1.00  0.00           C
ATOM   8864  C23 POPE2 187     101.161  96.266  79.945  1.00  0.00           C
ATOM   8867  C24 POPE2 187     100.601  95.566  78.695  1.00  0.00           C
ATOM   8870  C25 POPE2 187     100.461  96.436  77.435  1.00  0.00           C
ATOM   8873  C26 POPE2 187      99.321  97.476  77.495  1.00  0.00           C
ATOM   8876  C27 POPE2 187      98.831  97.866  76.085  1.00  0.00           C
ATOM   8879  C28 POPE2 187      97.731  98.946  76.105  1.00  0.00           C
ATOM   8882  C29 POPE2 187      97.261  99.536  74.785  1.00  0.00           C
ATOM   8884 0C21 POPE2 187      97.131  98.966  73.575  1.00  0.00           C
ATOM   8886 1C21 POPE2 187      97.371  97.526  73.175  1.00  0.00           C
ATOM   8889 2C21 POPE2 187      98.781  97.306  72.595  1.00  0.00           C
ATOM   8892 3C21 POPE2 187      99.101  95.816  72.365  1.00  0.00           C
ATOM   8895 4C21 POPE2 187     100.481  95.556  71.745  1.00  0.00           C
ATOM   8898 5C21 POPE2 187     100.691  96.146  70.345  1.00  0.00           C
ATOM   8901 6C21 POPE2 187      99.791  95.526  69.255  1.00  0.00           C
ATOM   8904 7C21 POPE2 187      99.951  96.226  67.895  1.00  0.00           C
ATOM   8907 8C21 POPE2 187      99.111  95.586  66.785  1.00  0.00           C
ATOM   8911  C33 POPE2 187      99.121 102.856  80.405  1.00  0.00           C
ATOM   8914  C34 POPE2 187      98.041 103.466  79.515  1.00  0.00           C
ATOM   8917  C35 POPE2 187      98.581 103.976  78.175  1.00  0.00           C
ATOM   8920  C36 POPE2 187      97.461 104.496  77.255  1.00  0.00           C
ATOM   8923  C37 POPE2 187      96.561 103.356  76.735  1.00  0.00           C
ATOM   8926  C38 POPE2 187      95.361 103.856  75.915  1.00  0.00           C
ATOM   8929  C39 POPE2 187      95.731 104.496  74.575  1.00  0.00           C
ATOM   8932 0C31 POPE2 187      96.211 103.476  73.545  1.00  0.00           C
ATOM   8935 1C31 POPE2 187      96.361 104.116  72.165  1.00  0.00           C
ATOM   8938 2C31 POPE2 187      96.801 103.116  71.085  1.00  0.00           C
ATOM   8941 3C31 POPE2 187      96.211 103.436  69.705  1.00  0.00           C
ATOM   8944 4C31 POPE2 187      96.531 104.856  69.205  1.00  0.00           C
ATOM   8947 5C31 POPE2 187      95.771 105.196  67.915  1.00  0.00           C
ATOM   8950 6C31 POPE2 187      95.981 106.636  67.445  1.00  0.00           C
ATOM   8954  NH3 POPE3 188      44.121 114.816  94.055  1.00  0.00           N
ATOM   8958  C12 POPE3 188      43.841 113.386  93.715  1.00  0.00           C
ATOM   8961  C11 POPE3 188      43.031 112.776  94.865  1.00  0.00           C
ATOM   8964  P   POPE3 188      42.561 110.236  94.405  1.00  0.00           P
ATOM   8965  O13 POPE3 188      44.011 110.106  94.125  1.00  0.00           O
ATOM   8966  O14 POPE3 188      42.101 109.656  95.675  1.00  0.00           O
ATOM   8967  O11 POPE3 188      41.721 109.726  93.155  1.00  0.00           O
ATOM   8968  O12 POPE3 188      42.161 111.776  94.375  1.00  0.00           O
ATOM   8969  C1  POPE3 188      42.261 110.106  91.865  1.00  0.00           C
ATOM   8972  C2  POPE3 188      41.381 109.626  90.675  1.00  0.00           C
ATOM   8974  O21 POPE3 188      42.061 109.976  89.455  1.00  0.00           O
ATOM   8975  C21 POPE3 188      42.981 109.136  89.015  1.00  0.00           C
ATOM   8976  O22 POPE3 188      43.311 108.086  89.545  1.00  0.00           O
ATOM   8977  C22 POPE3 188      43.551 109.746  87.745  1.00  0.00           C
ATOM   8980  C3  POPE3 188      39.971 110.306  90.675  1.00  0.00           C
ATOM   8983  O31 POPE3 188      39.861 111.376  89.685  1.00  0.00           O
ATOM   8984  C31 POPE3 188      39.601 110.926  88.455  1.00  0.00           C
ATOM   8985  O32 POPE3 188      39.111 109.836  88.195  1.00  0.00           O
ATOM   8986  C32 POPE3 188      40.121 111.916  87.415  1.00  0.00           C
ATOM   8989  C23 POPE3 188      44.681 108.936  87.075  1.00  0.00           C
ATOM   8992  C24 POPE3 188      45.271 109.786  85.945  1.00  0.00           C
ATOM   8995  C25 POPE3 188      46.351 109.106  85.085  1.00  0.00           C
ATOM   8998  C26 POPE3 188      46.771 110.076  83.975  1.00  0.00           C
ATOM   9001  C27 POPE3 188      47.561 109.426  82.835  1.00  0.00           C
ATOM   9004  C28 POPE3 188      47.741 110.386  81.655  1.00  0.00           C
ATOM   9007  C29 POPE3 188      48.181 109.666  80.405  1.00  0.00           C
ATOM   9009 0C21 POPE3 188      48.681 110.266  79.315  1.00  0.00           C
ATOM   9011 1C21 POPE3 188      48.901 111.756  79.145  1.00  0.00           C
ATOM   9014 2C21 POPE3 188      48.311 112.276  77.815  1.00  0.00           C
ATOM   9017 3C21 POPE3 188      48.671 113.736  77.535  1.00  0.00           C
ATOM   9020 4C21 POPE3 188      50.171 113.976  77.275  1.00  0.00           C
ATOM   9023 5C21 POPE3 188      50.421 115.366  76.695  1.00  0.00           C
ATOM   9026 6C21 POPE3 188      51.871 115.616  76.245  1.00  0.00           C
ATOM   9029 7C21 POPE3 188      51.961 116.806  75.285  1.00  0.00           C
ATOM   9032 8C21 POPE3 188      53.391 117.146  74.835  1.00  0.00           C
ATOM   9036  C33 POPE3 188      40.141 111.296  86.005  1.00  0.00           C
ATOM   9039  C34 POPE3 188      40.701 112.256  84.935  1.00  0.00           C
ATOM   9042  C35 POPE3 188      42.141 111.976  84.495  1.00  0.00           C
ATOM   9045  C36 POPE3 188      42.621 112.996  83.445  1.00  0.00           C
ATOM   9048  C37 POPE3 188      44.071 112.806  82.985  1.00  0.00           C
ATOM   9051  C38 POPE3 188      44.771 114.116  82.605  1.00  0.00           C
ATOM   9054  C39 POPE3 188      44.541 114.596  81.165  1.00  0.00           C
ATOM   9057 0C31 POPE3 188      45.481 115.776  80.835  1.00  0.00           C
ATOM   9060 1C31 POPE3 188      45.431 116.286  79.385  1.00  0.00           C
ATOM   9063 2C31 POPE3 188      46.491 117.366  79.155  1.00  0.00           C
ATOM   9066 3C31 POPE3 188      46.511 117.986  77.745  1.00  0.00           C
ATOM   9069 4C31 POPE3 188      46.991 117.046  76.635  1.00  0.00           C
ATOM   9072 5C31 POPE3 188      47.211 117.796  75.315  1.00  0.00           C
ATOM   9075 6C31 POPE3 188      47.621 116.916  74.125  1.00  0.00           C
ATOM   9079  NH3 POPE4 189      60.091  17.336  91.335  1.00  0.00           N
ATOM   9083  C12 POPE4 189      59.771  17.026  92.775  1.00  0.00           C
ATOM   9086  C11 POPE4 189      59.001  15.706  92.935  1.00  0.00           C
ATOM   9089  P   POPE4 189      57.261  15.686  91.015  1.00  0.00           P
ATOM   9090  O13 POPE4 189      55.911  15.136  90.805  1.00  0.00           O
ATOM   9091  O14 POPE4 189      57.581  16.976  90.365  1.00  0.00           O
ATOM   9092  O11 POPE4 189      58.321  14.626  90.545  1.00  0.00           O
ATOM   9093  O12 POPE4 189      57.631  15.826  92.545  1.00  0.00           O
ATOM   9094  C1  POPE4 189      58.911  14.596  89.255  1.00  0.00           C
ATOM   9097  C2  POPE4 189      58.101  13.696  88.285  1.00  0.00           C
ATOM   9099  O21 POPE4 189      59.011  12.736  87.705  1.00  0.00           O
ATOM   9100  C21 POPE4 189      59.191  12.556  86.405  1.00  0.00           C
ATOM   9101  O22 POPE4 189      58.681  13.186  85.505  1.00  0.00           O
ATOM   9102  C22 POPE4 189      60.241  11.456  86.165  1.00  0.00           C
ATOM   9105  C3  POPE4 189      57.201  14.586  87.365  1.00  0.00           C
ATOM   9108  O31 POPE4 189      56.311  13.776  86.575  1.00  0.00           O
ATOM   9109  C31 POPE4 189      55.181  14.316  86.215  1.00  0.00           C
ATOM   9110  O32 POPE4 189      54.631  15.286  86.725  1.00  0.00           O
ATOM   9111  C32 POPE4 189      54.641  13.586  84.995  1.00  0.00           C
ATOM   9114  C23 POPE4 189      59.681  10.146  85.545  1.00  0.00           C
ATOM   9117  C24 POPE4 189      60.281   9.766  84.175  1.00  0.00           C
ATOM   9120  C25 POPE4 189      59.651  10.496  82.975  1.00  0.00           C
ATOM   9123  C26 POPE4 189      60.041   9.886  81.615  1.00  0.00           C
ATOM   9126  C27 POPE4 189      60.071  10.916  80.475  1.00  0.00           C
ATOM   9129  C28 POPE4 189      60.541  10.376  79.095  1.00  0.00           C
ATOM   9132  C29 POPE4 189      61.911   9.726  79.075  1.00  0.00           C
ATOM   9134 0C21 POPE4 189      63.081  10.276  78.705  1.00  0.00           C
ATOM   9136 1C21 POPE4 189      63.271  11.696  78.225  1.00  0.00           C
ATOM   9139 2C21 POPE4 189      64.621  11.966  77.525  1.00  0.00           C
ATOM   9142 3C21 POPE4 189      64.851  11.136  76.235  1.00  0.00           C
ATOM   9145 4C21 POPE4 189      65.941  11.746  75.345  1.00  0.00           C
ATOM   9148 5C21 POPE4 189      66.571  10.766  74.345  1.00  0.00           C
ATOM   9151 6C21 POPE4 189      65.571  10.066  73.415  1.00  0.00           C
ATOM   9154 7C21 POPE4 189      66.271   9.186  72.365  1.00  0.00           C
ATOM   9157 8C21 POPE4 189      65.311   8.456  71.435  1.00  0.00           C
ATOM   9161  C33 POPE4 189      55.691  13.446  83.885  1.00  0.00           C
ATOM   9164  C34 POPE4 189      55.051  13.056  82.555  1.00  0.00           C
ATOM   9167  C35 POPE4 189      56.071  13.166  81.425  1.00  0.00           C
ATOM   9170  C36 POPE4 189      55.511  12.696  80.075  1.00  0.00           C
ATOM   9173  C37 POPE4 189      56.471  13.086  78.955  1.00  0.00           C
ATOM   9176  C38 POPE4 189      56.141  12.486  77.585  1.00  0.00           C
ATOM   9179  C39 POPE4 189      54.671  12.656  77.175  1.00  0.00           C
ATOM   9182 0C31 POPE4 189      54.471  12.336  75.685  1.00  0.00           C
ATOM   9185 1C31 POPE4 189      53.001  12.156  75.315  1.00  0.00           C
ATOM   9188 2C31 POPE4 189      52.811  11.966  73.805  1.00  0.00           C
ATOM   9191 3C31 POPE4 189      51.371  11.576  73.435  1.00  0.00           C
ATOM   9194 4C31 POPE4 189      50.931  12.176  72.095  1.00  0.00           C
ATOM   9197 5C31 POPE4 189      49.631  11.526  71.585  1.00  0.00           C
ATOM   9200 6C31 POPE4 189      49.061  12.196  70.345  1.00  0.00           C
ATOM   9204  NH3 POPE5 190      81.471 104.036  91.495  1.00  0.00           N
ATOM   9208  C12 POPE5 190      82.131 102.956  92.315  1.00  0.00           C
ATOM   9211  C11 POPE5 190      81.271 102.556  93.525  1.00  0.00           C
ATOM   9214  P   POPE5 190      80.601 100.416  94.865  1.00  0.00           P
ATOM   9215  O13 POPE5 190      81.321  99.256  95.395  1.00  0.00           O
ATOM   9216  O14 POPE5 190      80.101 101.426  95.835  1.00  0.00           O
ATOM   9217  O11 POPE5 190      79.331  99.906  94.035  1.00  0.00           O
ATOM   9218  O12 POPE5 190      81.471 101.176  93.785  1.00  0.00           O
ATOM   9219  C1  POPE5 190      79.381  99.636  92.625  1.00  0.00           C
ATOM   9222  C2  POPE5 190      78.071 100.146  91.945  1.00  0.00           C
ATOM   9224  O21 POPE5 190      78.081  99.956  90.525  1.00  0.00           O
ATOM   9225  C21 POPE5 190      78.141  98.706  90.095  1.00  0.00           C
ATOM   9226  O22 POPE5 190      77.951  97.706  90.765  1.00  0.00           O
ATOM   9227  C22 POPE5 190      78.551  98.786  88.615  1.00  0.00           C
ATOM   9230  C3  POPE5 190      77.901 101.656  92.255  1.00  0.00           C
ATOM   9233  O31 POPE5 190      76.601 102.166  91.935  1.00  0.00           O
ATOM   9234  C31 POPE5 190      76.461 102.756  90.755  1.00  0.00           C
ATOM   9235  O32 POPE5 190      77.331 102.886  89.915  1.00  0.00           O
ATOM   9236  C32 POPE5 190      75.021 103.276  90.725  1.00  0.00           C
ATOM   9239  C23 POPE5 190      78.691  97.426  87.895  1.00  0.00           C
ATOM   9242  C24 POPE5 190      77.331  96.746  87.685  1.00  0.00           C
ATOM   9245  C25 POPE5 190      77.441  95.446  86.875  1.00  0.00           C
ATOM   9248  C26 POPE5 190      77.431  95.706  85.365  1.00  0.00           C
ATOM   9251  C27 POPE5 190      76.011  95.926  84.825  1.00  0.00           C
ATOM   9254  C28 POPE5 190      75.931  97.036  83.765  1.00  0.00           C
ATOM   9257  C29 POPE5 190      76.731  96.676  82.535  1.00  0.00           C
ATOM   9259 0C21 POPE5 190      76.241  96.296  81.345  1.00  0.00           C
ATOM   9261 1C21 POPE5 190      74.791  96.156  80.985  1.00  0.00           C
ATOM   9264 2C21 POPE5 190      74.471  96.716  79.585  1.00  0.00           C
ATOM   9267 3C21 POPE5 190      72.991  96.506  79.275  1.00  0.00           C
ATOM   9270 4C21 POPE5 190      72.471  97.276  78.065  1.00  0.00           C
ATOM   9273 5C21 POPE5 190      70.941  97.216  77.965  1.00  0.00           C
ATOM   9276 6C21 POPE5 190      70.401  95.836  77.585  1.00  0.00           C
ATOM   9279 7C21 POPE5 190      68.931  95.676  77.995  1.00  0.00           C
ATOM   9282 8C21 POPE5 190      68.351  94.316  77.605  1.00  0.00           C
ATOM   9286  C33 POPE5 190      74.491 103.676  89.335  1.00  0.00           C
ATOM   9289  C34 POPE5 190      73.291 104.636  89.475  1.00  0.00           C
ATOM   9292  C35 POPE5 190      72.471 104.806  88.195  1.00  0.00           C
ATOM   9295  C36 POPE5 190      73.301 105.186  86.965  1.00  0.00           C
ATOM   9298  C37 POPE5 190      72.461 105.186  85.685  1.00  0.00           C
ATOM   9301  C38 POPE5 190      73.341 105.166  84.425  1.00  0.00           C
ATOM   9304  C39 POPE5 190      72.601 104.626  83.195  1.00  0.00           C
ATOM   9307 0C31 POPE5 190      71.711 105.666  82.495  1.00  0.00           C
ATOM   9310 1C31 POPE5 190      70.941 105.026  81.335  1.00  0.00           C
ATOM   9313 2C31 POPE5 190      70.121 106.026  80.515  1.00  0.00           C
ATOM   9316 3C31 POPE5 190      69.331 105.336  79.395  1.00  0.00           C
ATOM   9319 4C31 POPE5 190      68.431 106.316  78.625  1.00  0.00           C
ATOM   9322 5C31 POPE5 190      67.551 105.606  77.585  1.00  0.00           C
ATOM   9325 6C31 POPE5 190      66.601 106.556  76.845  1.00  0.00           C
ATOM   9329  NH3 POPE6 191      98.041  -0.646  45.465  1.00  0.00           N
ATOM   9333  C12 POPE6 191      99.351  -1.376  45.605  1.00  0.00           C
ATOM   9336  C11 POPE6 191     100.381  -0.936  44.555  1.00  0.00           C
ATOM   9339  P   POPE6 191     101.931   1.074  43.985  1.00  0.00           P
ATOM   9340  O13 POPE6 191     102.451   0.164  42.945  1.00  0.00           O
ATOM   9341  O14 POPE6 191     101.581   2.466  43.605  1.00  0.00           O
ATOM   9342  O11 POPE6 191     103.071   1.144  45.095  1.00  0.00           O
ATOM   9343  O12 POPE6 191     100.771   0.404  44.825  1.00  0.00           O
ATOM   9344  C1  POPE6 191     102.731   1.494  46.445  1.00  0.00           C
ATOM   9347  C2  POPE6 191     104.001   1.474  47.345  1.00  0.00           C
ATOM   9349  O21 POPE6 191     103.711   0.924  48.655  1.00  0.00           O
ATOM   9350  C21 POPE6 191     102.991   1.674  49.455  1.00  0.00           C
ATOM   9351  O22 POPE6 191     102.291   2.626  49.165  1.00  0.00           O
ATOM   9352  C22 POPE6 191     103.211   1.194  50.895  1.00  0.00           C
ATOM   9355  C3  POPE6 191     104.731   2.856  47.375  1.00  0.00           C
ATOM   9358  O31 POPE6 191     105.341   3.156  48.645  1.00  0.00           O
ATOM   9359  C31 POPE6 191     106.411   2.426  48.955  1.00  0.00           C
ATOM   9360  O32 POPE6 191     106.921   1.574  48.255  1.00  0.00           O
ATOM   9361  C32 POPE6 191     106.821   2.746  50.405  1.00  0.00           C
ATOM   9364  C23 POPE6 191     102.371   1.974  51.925  1.00  0.00           C
ATOM   9367  C24 POPE6 191     102.171   1.204  53.235  1.00  0.00           C
ATOM   9370  C25 POPE6 191     103.431   1.124  54.115  1.00  0.00           C
ATOM   9373  C26 POPE6 191     103.741   2.426  54.865  1.00  0.00           C
ATOM   9376  C27 POPE6 191     104.531   2.186  56.165  1.00  0.00           C
ATOM   9379  C28 POPE6 191     103.771   2.606  57.445  1.00  0.00           C
ATOM   9382  C29 POPE6 191     102.461   1.874  57.635  1.00  0.00           C
ATOM   9384 0C21 POPE6 191     102.081   1.134  58.695  1.00  0.00           C
ATOM   9386 1C21 POPE6 191     102.871   0.924  59.965  1.00  0.00           C
ATOM   9389 2C21 POPE6 191     102.001   1.064  61.225  1.00  0.00           C
ATOM   9392 3C21 POPE6 191     101.331  -0.256  61.645  1.00  0.00           C
ATOM   9395 4C21 POPE6 191     100.511  -0.086  62.935  1.00  0.00           C
ATOM   9398 5C21 POPE6 191     100.291  -1.396  63.715  1.00  0.00           C
ATOM   9401 6C21 POPE6 191     101.601  -2.016  64.215  1.00  0.00           C
ATOM   9404 7C21 POPE6 191     101.411  -3.056  65.325  1.00  0.00           C
ATOM   9407 8C21 POPE6 191     102.491  -2.956  66.395  1.00  0.00           C
ATOM   9411  C33 POPE6 191     106.071   3.946  51.035  1.00  0.00           C
ATOM   9414  C34 POPE6 191     106.461   4.236  52.485  1.00  0.00           C
ATOM   9417  C35 POPE6 191     105.691   5.406  53.115  1.00  0.00           C
ATOM   9420  C36 POPE6 191     105.961   6.786  52.475  1.00  0.00           C
ATOM   9423  C37 POPE6 191     107.451   7.136  52.385  1.00  0.00           C
ATOM   9426  C38 POPE6 191     107.741   8.646  52.245  1.00  0.00           C
ATOM   9429  C39 POPE6 191     107.561   9.426  53.555  1.00  0.00           C
ATOM   9432 0C31 POPE6 191     106.301  10.306  53.585  1.00  0.00           C
ATOM   9435 1C31 POPE6 191     106.241  11.186  54.845  1.00  0.00           C
ATOM   9438 2C31 POPE6 191     104.981  12.056  54.975  1.00  0.00           C
ATOM   9441 3C31 POPE6 191     104.861  13.096  53.855  1.00  0.00           C
ATOM   9444 4C31 POPE6 191     103.781  14.166  54.065  1.00  0.00           C
ATOM   9447 5C31 POPE6 191     102.391  13.596  54.335  1.00  0.00           C
ATOM   9450 6C31 POPE6 191     101.291  14.656  54.255  1.00  0.00           C
ATOM   9454  NH3 POPE7 192      50.291   8.826  93.245  1.00  0.00           N
ATOM   9458  C12 POPE7 192      50.871  10.206  93.475  1.00  0.00           C
ATOM   9461  C11 POPE7 192      49.881  11.386  93.255  1.00  0.00           C
ATOM   9464  P   POPE7 192      47.481  10.576  94.085  1.00  0.00           P
ATOM   9465  O13 POPE7 192      47.671   9.396  94.945  1.00  0.00           O
ATOM   9466  O14 POPE7 192      46.271  11.426  94.275  1.00  0.00           O
ATOM   9467  O11 POPE7 192      47.631  10.136  92.575  1.00  0.00           O
ATOM   9468  O12 POPE7 192      48.811  11.406  94.215  1.00  0.00           O
ATOM   9469  C1  POPE7 192      46.891   9.096  91.955  1.00  0.00           C
ATOM   9472  C2  POPE7 192      46.911   9.286  90.405  1.00  0.00           C
ATOM   9474  O21 POPE7 192      46.311   8.136  89.795  1.00  0.00           O
ATOM   9475  C21 POPE7 192      45.661   8.396  88.675  1.00  0.00           C
ATOM   9476  O22 POPE7 192      45.231   9.476  88.325  1.00  0.00           O
ATOM   9477  C22 POPE7 192      45.701   7.166  87.785  1.00  0.00           C
ATOM   9480  C3  POPE7 192      48.371   9.456  89.865  1.00  0.00           C
ATOM   9483  O31 POPE7 192      48.441   9.516  88.415  1.00  0.00           O
ATOM   9484  C31 POPE7 192      48.901   8.416  87.805  1.00  0.00           C
ATOM   9485  O32 POPE7 192      49.081   7.336  88.335  1.00  0.00           O
ATOM   9486  C32 POPE7 192      49.101   8.716  86.315  1.00  0.00           C
ATOM   9489  C23 POPE7 192      44.291   6.616  87.555  1.00  0.00           C
ATOM   9492  C24 POPE7 192      44.261   5.516  86.505  1.00  0.00           C
ATOM   9495  C25 POPE7 192      44.501   6.026  85.085  1.00  0.00           C
ATOM   9498  C26 POPE7 192      43.391   5.596  84.105  1.00  0.00           C
ATOM   9501  C27 POPE7 192      43.501   6.336  82.765  1.00  0.00           C
ATOM   9504  C28 POPE7 192      42.311   6.036  81.835  1.00  0.00           C
ATOM   9507  C29 POPE7 192      42.431   6.796  80.535  1.00  0.00           C
ATOM   9509 0C21 POPE7 192      41.691   7.856  80.165  1.00  0.00           C
ATOM   9511 1C21 POPE7 192      40.611   8.526  80.985  1.00  0.00           C
ATOM   9514 2C21 POPE7 192      39.211   7.956  80.705  1.00  0.00           C
ATOM   9517 3C21 POPE7 192      38.711   8.206  79.275  1.00  0.00           C
ATOM   9520 4C21 POPE7 192      37.261   7.736  79.075  1.00  0.00           C
ATOM   9523 5C21 POPE7 192      36.781   7.876  77.625  1.00  0.00           C
ATOM   9526 6C21 POPE7 192      35.281   7.596  77.475  1.00  0.00           C
ATOM   9529 7C21 POPE7 192      34.781   7.796  76.035  1.00  0.00           C
ATOM   9532 8C21 POPE7 192      33.261   7.816  75.915  1.00  0.00           C
ATOM   9536  C33 POPE7 192      49.481   7.476  85.455  1.00  0.00           C
ATOM   9539  C34 POPE7 192      49.751   7.876  83.995  1.00  0.00           C
ATOM   9542  C35 POPE7 192      50.271   6.766  83.075  1.00  0.00           C
ATOM   9545  C36 POPE7 192      49.211   5.706  82.715  1.00  0.00           C
ATOM   9548  C37 POPE7 192      49.621   4.836  81.515  1.00  0.00           C
ATOM   9551  C38 POPE7 192      48.601   3.746  81.135  1.00  0.00           C
ATOM   9554  C39 POPE7 192      48.411   2.636  82.185  1.00  0.00           C
ATOM   9557 0C31 POPE7 192      49.641   1.734  82.385  1.00  0.00           C
ATOM   9560 1C31 POPE7 192      49.831   0.694  81.255  1.00  0.00           C
ATOM   9563 2C31 POPE7 192      51.001  -0.246  81.565  1.00  0.00           C
ATOM   9566 3C31 POPE7 192      51.051  -1.506  80.685  1.00  0.00           C
ATOM   9569 4C31 POPE7 192      51.341  -1.256  79.205  1.00  0.00           C
ATOM   9572 5C31 POPE7 192      51.811  -2.556  78.525  1.00  0.00           C
ATOM   9575 6C31 POPE7 192      52.111  -2.396  77.035  1.00  0.00           C
ATOM   9579  NH3 POPE8 193      51.341  38.156  45.555  1.00  0.00           N
ATOM   9583  C12 POPE8 193      52.351  37.816  44.515  1.00  0.00           C
ATOM   9586  C11 POPE8 193      52.981  36.446  44.815  1.00  0.00           C
ATOM   9589  P   POPE8 193      55.571  36.646  44.165  1.00  0.00           P
ATOM   9590  O13 POPE8 193      56.281  35.466  44.705  1.00  0.00           O
ATOM   9591  O14 POPE8 193      56.031  37.156  42.855  1.00  0.00           O
ATOM   9592  O11 POPE8 193      55.501  37.796  45.235  1.00  0.00           O
ATOM   9593  O12 POPE8 193      54.081  36.196  43.955  1.00  0.00           O
ATOM   9594  C1  POPE8 193      55.391  37.556  46.635  1.00  0.00           C
ATOM   9597  C2  POPE8 193      56.351  38.476  47.445  1.00  0.00           C
ATOM   9599  O21 POPE8 193      55.921  38.576  48.805  1.00  0.00           O
ATOM   9600  C21 POPE8 193      54.841  39.286  49.065  1.00  0.00           C
ATOM   9601  O22 POPE8 193      54.061  39.766  48.265  1.00  0.00           O
ATOM   9602  C22 POPE8 193      54.601  39.336  50.575  1.00  0.00           C
ATOM   9605  C3  POPE8 193      56.551  39.866  46.775  1.00  0.00           C
ATOM   9608  O31 POPE8 193      57.081  40.836  47.695  1.00  0.00           O
ATOM   9609  C31 POPE8 193      58.401  40.806  47.855  1.00  0.00           C
ATOM   9610  O32 POPE8 193      59.131  39.946  47.405  1.00  0.00           O
ATOM   9611  C32 POPE8 193      58.861  42.056  48.595  1.00  0.00           C
ATOM   9614  C23 POPE8 193      54.361  40.766  51.065  1.00  0.00           C
ATOM   9617  C24 POPE8 193      54.071  40.776  52.565  1.00  0.00           C
ATOM   9620  C25 POPE8 193      53.941  42.206  53.105  1.00  0.00           C
ATOM   9623  C26 POPE8 193      53.931  42.256  54.635  1.00  0.00           C
ATOM   9626  C27 POPE8 193      53.691  43.676  55.155  1.00  0.00           C
ATOM   9629  C28 POPE8 193      54.051  43.866  56.635  1.00  0.00           C
ATOM   9632  C29 POPE8 193      52.931  43.456  57.545  1.00  0.00           C
ATOM   9634 0C21 POPE8 193      52.511  44.136  58.625  1.00  0.00           C
ATOM   9636 1C21 POPE8 193      53.111  45.396  59.205  1.00  0.00           C
ATOM   9639 2C21 POPE8 193      52.101  46.546  59.355  1.00  0.00           C
ATOM   9642 3C21 POPE8 193      52.701  47.696  60.165  1.00  0.00           C
ATOM   9645 4C21 POPE8 193      51.681  48.756  60.605  1.00  0.00           C
ATOM   9648 5C21 POPE8 193      52.171  49.596  61.795  1.00  0.00           C
ATOM   9651 6C21 POPE8 193      53.411  50.436  61.465  1.00  0.00           C
ATOM   9654 7C21 POPE8 193      53.931  51.226  62.675  1.00  0.00           C
ATOM   9657 8C21 POPE8 193      55.171  52.066  62.355  1.00  0.00           C
ATOM   9661  C33 POPE8 193      58.041  42.416  49.865  1.00  0.00           C
ATOM   9664  C34 POPE8 193      57.811  43.936  49.965  1.00  0.00           C
ATOM   9667  C35 POPE8 193      57.041  44.406  51.215  1.00  0.00           C
ATOM   9670  C36 POPE8 193      57.741  44.086  52.545  1.00  0.00           C
ATOM   9673  C37 POPE8 193      57.211  44.936  53.705  1.00  0.00           C
ATOM   9676  C38 POPE8 193      57.781  44.506  55.075  1.00  0.00           C
ATOM   9679  C39 POPE8 193      57.521  45.526  56.195  1.00  0.00           C
ATOM   9682 0C31 POPE8 193      57.691  44.946  57.605  1.00  0.00           C
ATOM   9685 1C31 POPE8 193      57.521  46.006  58.715  1.00  0.00           C
ATOM   9688 2C31 POPE8 193      57.591  45.386  60.115  1.00  0.00           C
ATOM   9691 3C31 POPE8 193      57.841  46.406  61.235  1.00  0.00           C
ATOM   9694 4C31 POPE8 193      56.581  47.016  61.855  1.00  0.00           C
ATOM   9697 5C31 POPE8 193      55.751  46.016  62.675  1.00  0.00           C
ATOM   9700 6C31 POPE8 193      54.771  46.686  63.645  1.00  0.00           C
ATOM   9704  NH3 POPE9 194      64.261  26.626  92.495  1.00  0.00           N
ATOM   9708  C12 POPE9 194      64.191  27.456  93.755  1.00  0.00           C
ATOM   9711  C11 POPE9 194      62.871  28.236  93.845  1.00  0.00           C
ATOM   9714  P   POPE9 194      63.671  30.376  95.115  1.00  0.00           P
ATOM   9715  O13 POPE9 194      63.111  31.336  96.105  1.00  0.00           O
ATOM   9716  O14 POPE9 194      65.081  30.006  95.295  1.00  0.00           O
ATOM   9717  O11 POPE9 194      63.551  30.966  93.655  1.00  0.00           O
ATOM   9718  O12 POPE9 194      62.811  29.056  95.015  1.00  0.00           O
ATOM   9719  C1  POPE9 194      64.541  31.836  93.105  1.00  0.00           C
ATOM   9722  C2  POPE9 194      64.601  31.646  91.565  1.00  0.00           C
ATOM   9724  O21 POPE9 194      65.461  32.666  91.015  1.00  0.00           O
ATOM   9725  C21 POPE9 194      65.891  32.346  89.795  1.00  0.00           C
ATOM   9726  O22 POPE9 194      65.971  31.196  89.365  1.00  0.00           O
ATOM   9727  C22 POPE9 194      66.201  33.586  88.965  1.00  0.00           C
ATOM   9730  C3  POPE9 194      63.171  31.766  90.955  1.00  0.00           C
ATOM   9733  O31 POPE9 194      63.141  31.676  89.515  1.00  0.00           O
ATOM   9734  C31 POPE9 194      63.191  30.446  89.025  1.00  0.00           C
ATOM   9735  O32 POPE9 194      63.221  29.416  89.675  1.00  0.00           O
ATOM   9736  C32 POPE9 194      63.301  30.546  87.505  1.00  0.00           C
ATOM   9739  C23 POPE9 194      67.471  33.436  88.095  1.00  0.00           C
ATOM   9742  C24 POPE9 194      67.451  34.356  86.865  1.00  0.00           C
ATOM   9745  C25 POPE9 194      66.591  33.836  85.695  1.00  0.00           C
ATOM   9748  C26 POPE9 194      67.371  32.936  84.725  1.00  0.00           C
ATOM   9751  C27 POPE9 194      66.501  32.566  83.505  1.00  0.00           C
ATOM   9754  C28 POPE9 194      67.251  31.816  82.385  1.00  0.00           C
ATOM   9757  C29 POPE9 194      67.561  30.386  82.735  1.00  0.00           C
ATOM   9759 0C21 POPE9 194      67.161  29.266  82.095  1.00  0.00           C
ATOM   9761 1C21 POPE9 194      66.271  29.196  80.875  1.00  0.00           C
ATOM   9764 2C21 POPE9 194      66.961  28.546  79.665  1.00  0.00           C
ATOM   9767 3C21 POPE9 194      65.971  28.406  78.495  1.00  0.00           C
ATOM   9770 4C21 POPE9 194      66.521  27.536  77.365  1.00  0.00           C
ATOM   9773 5C21 POPE9 194      67.591  28.216  76.495  1.00  0.00           C
ATOM   9776 6C21 POPE9 194      67.011  29.156  75.435  1.00  0.00           C
ATOM   9779 7C21 POPE9 194      68.101  29.636  74.465  1.00  0.00           C
ATOM   9782 8C21 POPE9 194      67.561  30.456  73.295  1.00  0.00           C
ATOM   9786  C33 POPE9 194      62.271  29.696  86.725  1.00  0.00           C
ATOM   9789  C34 POPE9 194      62.691  29.526  85.255  1.00  0.00           C
ATOM   9792  C35 POPE9 194      62.481  30.766  84.365  1.00  0.00           C
ATOM   9795  C36 POPE9 194      63.181  30.586  83.005  1.00  0.00           C
ATOM   9798  C37 POPE9 194      63.291  31.846  82.135  1.00  0.00           C
ATOM   9801  C38 POPE9 194      62.231  31.896  81.025  1.00  0.00           C
ATOM   9804  C39 POPE9 194      62.371  33.136  80.145  1.00  0.00           C
ATOM   9807 0C31 POPE9 194      61.361  33.186  78.995  1.00  0.00           C
ATOM   9810 1C31 POPE9 194      61.391  34.536  78.275  1.00  0.00           C
ATOM   9813 2C31 POPE9 194      60.151  34.816  77.415  1.00  0.00           C
ATOM   9816 3C31 POPE9 194      60.291  34.346  75.965  1.00  0.00           C
ATOM   9819 4C31 POPE9 194      61.161  35.286  75.125  1.00  0.00           C
ATOM   9822 5C31 POPE9 194      61.161  34.896  73.645  1.00  0.00           C
ATOM   9825 6C31 POPE9 194      61.851  35.936  72.765  1.00  0.00           C
ATOM   9829  NH3 POPE  195      34.391  79.836  91.105  1.00  0.00           N
ATOM   9833  C12 POPE  195      33.271  80.276  90.205  1.00  0.00           C
ATOM   9836  C11 POPE  195      32.181  80.996  91.015  1.00  0.00           C
ATOM   9839  P   POPE  195      31.621  83.326  91.915  1.00  0.00           P
ATOM   9840  O13 POPE  195      30.441  82.696  92.555  1.00  0.00           O
ATOM   9841  O14 POPE  195      32.241  84.496  92.605  1.00  0.00           O
ATOM   9842  O11 POPE  195      31.201  83.686  90.435  1.00  0.00           O
ATOM   9843  O12 POPE  195      32.691  82.186  91.645  1.00  0.00           O
ATOM   9844  C1  POPE  195      30.981  84.986  89.925  1.00  0.00           C
ATOM   9847  C2  POPE  195      30.541  84.896  88.435  1.00  0.00           C
ATOM   9849  O21 POPE  195      29.921  86.146  88.085  1.00  0.00           O
ATOM   9850  C21 POPE  195      29.891  86.516  86.795  1.00  0.00           C
ATOM   9851  O22 POPE  195      28.951  87.116  86.295  1.00  0.00           O
ATOM   9852  C22 POPE  195      31.201  86.246  86.035  1.00  0.00           C
ATOM   9855  C3  POPE  195      29.531  83.716  88.195  1.00  0.00           C
ATOM   9858  O31 POPE  195      28.791  83.806  86.955  1.00  0.00           O
ATOM   9859  C31 POPE  195      29.361  83.276  85.865  1.00  0.00           C
ATOM   9860  O32 POPE  195      30.441  82.696  85.855  1.00  0.00           O
ATOM   9861  C32 POPE  195      28.531  83.676  84.655  1.00  0.00           C
ATOM   9864  C23 POPE  195      31.321  87.016  84.695  1.00  0.00           C
ATOM   9867  C24 POPE  195      32.651  86.706  83.985  1.00  0.00           C
ATOM   9870  C25 POPE  195      32.911  87.596  82.755  1.00  0.00           C
ATOM   9873  C26 POPE  195      34.391  87.586  82.335  1.00  0.00           C
ATOM   9876  C27 POPE  195      34.731  88.606  81.235  1.00  0.00           C
ATOM   9879  C28 POPE  195      35.491  88.006  80.045  1.00  0.00           C
ATOM   9882  C29 POPE  195      34.601  87.156  79.175  1.00  0.00           C
ATOM   9884 0C21 POPE  195      34.281  87.386  77.895  1.00  0.00           C
ATOM   9886 1C21 POPE  195      34.781  88.546  77.065  1.00  0.00           C
ATOM   9889 2C21 POPE  195      36.141  88.246  76.425  1.00  0.00           C
ATOM   9892 3C21 POPE  195      36.071  87.196  75.315  1.00  0.00           C
ATOM   9895 4C21 POPE  195      37.431  86.926  74.665  1.00  0.00           C
ATOM   9898 5C21 POPE  195      37.341  85.846  73.575  1.00  0.00           C
ATOM   9901 6C21 POPE  195      38.701  85.536  72.955  1.00  0.00           C
ATOM   9904 7C21 POPE  195      38.741  84.156  72.305  1.00  0.00           C
ATOM   9907 8C21 POPE  195      40.111  83.826  71.715  1.00  0.00           C
ATOM   9911  C33 POPE  195      29.091  83.216  83.275  1.00  0.00           C
ATOM   9914  C34 POPE  195      28.501  84.026  82.115  1.00  0.00           C
ATOM   9917  C35 POPE  195      29.191  85.386  81.985  1.00  0.00           C
ATOM   9920  C36 POPE  195      28.721  86.246  80.805  1.00  0.00           C
ATOM   9923  C37 POPE  195      29.151  87.696  81.045  1.00  0.00           C
ATOM   9926  C38 POPE  195      28.951  88.646  79.865  1.00  0.00           C
ATOM   9929  C39 POPE  195      29.251  90.106  80.235  1.00  0.00           C
ATOM   9932 0C31 POPE  195      30.571  90.296  80.995  1.00  0.00           C
ATOM   9935 1C31 POPE  195      30.951  91.776  81.135  1.00  0.00           C
ATOM   9938 2C31 POPE  195      32.141  92.026  82.085  1.00  0.00           C
ATOM   9941 3C31 POPE  195      31.791  91.776  83.555  1.00  0.00           C
ATOM   9944 4C31 POPE  195      32.401  92.806  84.505  1.00  0.00           C
ATOM   9947 5C31 POPE  195      31.931  92.626  85.955  1.00  0.00           C
ATOM   9950 6C31 POPE  195      32.651  93.536  86.945  1.00  0.00           C
ATOM   9954  NH3 POPE  196       7.661  97.026  46.535  1.00  0.00           N
ATOM   9958  C12 POPE  196       7.011  96.176  45.475  1.00  0.00           C
ATOM   9961  C11 POPE  196       5.791  95.386  45.965  1.00  0.00           C
ATOM   9964  P   POPE  196       5.071  93.326  47.345  1.00  0.00           P
ATOM   9965  O13 POPE  196       3.821  94.056  47.645  1.00  0.00           O
ATOM   9966  O14 POPE  196       4.981  92.216  46.375  1.00  0.00           O
ATOM   9967  O11 POPE  196       5.671  92.746  48.695  1.00  0.00           O
ATOM   9968  O12 POPE  196       6.171  94.386  46.915  1.00  0.00           O
ATOM   9969  C1  POPE  196       6.071  93.656  49.715  1.00  0.00           C
ATOM   9972  C2  POPE  196       7.541  93.376  50.085  1.00  0.00           C
ATOM   9974  O21 POPE  196       7.851  93.966  51.345  1.00  0.00           O
ATOM   9975  C21 POPE  196       7.751  95.286  51.415  1.00  0.00           C
ATOM   9976  O22 POPE  196       7.541  96.046  50.495  1.00  0.00           O
ATOM   9977  C22 POPE  196       7.791  95.676  52.885  1.00  0.00           C
ATOM   9980  C3  POPE  196       8.531  93.716  48.935  1.00  0.00           C
ATOM   9983  O31 POPE  196       9.851  93.346  49.335  1.00  0.00           O
ATOM   9984  C31 POPE  196      10.651  94.356  49.645  1.00  0.00           C
ATOM   9985  O32 POPE  196      10.381  95.546  49.565  1.00  0.00           O
ATOM   9986  C32 POPE  196      11.931  93.786  50.225  1.00  0.00           C
ATOM   9989  C23 POPE  196       8.161  97.156  53.075  1.00  0.00           C
ATOM   9992  C24 POPE  196       7.831  97.646  54.485  1.00  0.00           C
ATOM   9995  C25 POPE  196       8.321  96.726  55.615  1.00  0.00           C
ATOM   9998  C26 POPE  196       8.081  97.366  56.985  1.00  0.00           C
ATOM  10001  C27 POPE  196       8.541  96.476  58.145  1.00  0.00           C
ATOM  10004  C28 POPE  196       8.241  97.166  59.485  1.00  0.00           C
ATOM  10007  C29 POPE  196       8.721  96.366  60.675  1.00  0.00           C
ATOM  10009 0C21 POPE  196       8.691  96.816  61.935  1.00  0.00           C
ATOM  10011 1C21 POPE  196       8.191  98.176  62.365  1.00  0.00           C
ATOM  10014 2C21 POPE  196       6.661  98.256  62.495  1.00  0.00           C
ATOM  10017 3C21 POPE  196       6.191  99.676  62.825  1.00  0.00           C
ATOM  10020 4C21 POPE  196       4.671  99.856  62.965  1.00  0.00           C
ATOM  10023 5C21 POPE  196       3.991  98.986  64.035  1.00  0.00           C
ATOM  10026 6C21 POPE  196       4.691  98.966  65.395  1.00  0.00           C
ATOM  10029 7C21 POPE  196       3.751  98.566  66.535  1.00  0.00           C
ATOM  10032 8C21 POPE  196       4.411  98.596  67.905  1.00  0.00           C
ATOM  10036  C33 POPE  196      11.721  93.406  51.705  1.00  0.00           C
ATOM  10039  C34 POPE  196      12.951  92.676  52.245  1.00  0.00           C
ATOM  10042  C35 POPE  196      13.121  92.836  53.765  1.00  0.00           C
ATOM  10045  C36 POPE  196      12.061  92.076  54.555  1.00  0.00           C
ATOM  10048  C37 POPE  196      12.501  91.816  56.005  1.00  0.00           C
ATOM  10051  C38 POPE  196      11.521  90.966  56.815  1.00  0.00           C
ATOM  10054  C39 POPE  196      10.501  91.796  57.595  1.00  0.00           C
ATOM  10057 0C31 POPE  196       9.791  90.946  58.655  1.00  0.00           C
ATOM  10060 1C31 POPE  196       8.961  91.776  59.635  1.00  0.00           C
ATOM  10063 2C31 POPE  196       8.441  90.896  60.785  1.00  0.00           C
ATOM  10066 3C31 POPE  196       7.571  91.656  61.795  1.00  0.00           C
ATOM  10069 4C31 POPE  196       8.351  92.646  62.675  1.00  0.00           C
ATOM  10072 5C31 POPE  196       7.471  93.236  63.785  1.00  0.00           C
ATOM  10075 6C31 POPE  196       8.231  94.056  64.825  1.00  0.00           C
ATOM  10079  NH3 POPE  197     120.611  23.246  48.415  1.00  0.00           N
ATOM  10083  C12 POPE  197     119.811  24.466  48.045  1.00  0.00           C
ATOM  10086  C11 POPE  197     118.321  24.116  48.055  1.00  0.00           C
ATOM  10089  P   POPE  197     116.831  21.966  47.795  1.00  0.00           P
ATOM  10090  O13 POPE  197     115.651  22.326  46.985  1.00  0.00           O
ATOM  10091  O14 POPE  197     117.211  20.546  47.775  1.00  0.00           O
ATOM  10092  O11 POPE  197     116.561  22.396  49.285  1.00  0.00           O
ATOM  10093  O12 POPE  197     118.091  22.846  47.415  1.00  0.00           O
ATOM  10094  C1  POPE  197     116.661  21.466  50.365  1.00  0.00           C
ATOM  10097  C2  POPE  197     115.831  22.006  51.565  1.00  0.00           C
ATOM  10099  O21 POPE  197     115.901  21.206  52.775  1.00  0.00           O
ATOM  10100  C21 POPE  197     115.431  19.976  52.715  1.00  0.00           C
ATOM  10101  O22 POPE  197     115.361  19.256  51.735  1.00  0.00           O
ATOM  10102  C22 POPE  197     114.821  19.586  54.055  1.00  0.00           C
ATOM  10105  C3  POPE  197     114.361  22.296  51.175  1.00  0.00           C
ATOM  10108  O31 POPE  197     113.751  23.136  52.175  1.00  0.00           O
ATOM  10109  C31 POPE  197     112.441  23.206  52.125  1.00  0.00           C
ATOM  10110  O32 POPE  197     111.721  22.496  51.425  1.00  0.00           O
ATOM  10111  C32 POPE  197     111.961  24.396  52.955  1.00  0.00           C
ATOM  10114  C23 POPE  197     113.431  20.226  54.255  1.00  0.00           C
ATOM  10117  C24 POPE  197     112.591  19.526  55.325  1.00  0.00           C
ATOM  10120  C25 POPE  197     113.291  19.476  56.695  1.00  0.00           C
ATOM  10123  C26 POPE  197     112.331  19.126  57.845  1.00  0.00           C
ATOM  10126  C27 POPE  197     113.041  19.206  59.205  1.00  0.00           C
ATOM  10129  C28 POPE  197     112.071  19.326  60.405  1.00  0.00           C
ATOM  10132  C29 POPE  197     111.431  18.016  60.815  1.00  0.00           C
ATOM  10134 0C21 POPE  197     110.851  17.816  62.015  1.00  0.00           C
ATOM  10136 1C21 POPE  197     110.681  18.866  63.085  1.00  0.00           C
ATOM  10139 2C21 POPE  197     111.691  18.746  64.245  1.00  0.00           C
ATOM  10142 3C21 POPE  197     111.501  17.486  65.105  1.00  0.00           C
ATOM  10145 4C21 POPE  197     112.161  17.596  66.485  1.00  0.00           C
ATOM  10148 5C21 POPE  197     111.871  16.396  67.415  1.00  0.00           C
ATOM  10151 6C21 POPE  197     110.391  16.236  67.775  1.00  0.00           C
ATOM  10154 7C21 POPE  197     110.101  15.076  68.735  1.00  0.00           C
ATOM  10157 8C21 POPE  197     108.611  14.896  69.015  1.00  0.00           C
ATOM  10161  C33 POPE  197     111.181  24.006  54.235  1.00  0.00           C
ATOM  10164  C34 POPE  197     110.541  25.266  54.825  1.00  0.00           C
ATOM  10167  C35 POPE  197     109.821  25.086  56.165  1.00  0.00           C
ATOM  10170  C36 POPE  197     110.751  24.636  57.315  1.00  0.00           C
ATOM  10173  C37 POPE  197     110.171  24.976  58.695  1.00  0.00           C
ATOM  10176  C38 POPE  197     110.741  24.126  59.845  1.00  0.00           C
ATOM  10179  C39 POPE  197     112.261  24.186  60.005  1.00  0.00           C
ATOM  10182 0C31 POPE  197     112.741  23.266  61.145  1.00  0.00           C
ATOM  10185 1C31 POPE  197     114.261  23.226  61.285  1.00  0.00           C
ATOM  10188 2C31 POPE  197     114.761  22.176  62.295  1.00  0.00           C
ATOM  10191 3C31 POPE  197     114.381  22.446  63.765  1.00  0.00           C
ATOM  10194 4C31 POPE  197     114.731  23.856  64.275  1.00  0.00           C
ATOM  10197 5C31 POPE  197     114.751  23.936  65.805  1.00  0.00           C
ATOM  10200 6C31 POPE  197     114.501  25.346  66.335  1.00  0.00           C
ATOM  10204  NH3 POPE  198      15.861  48.126  86.795  1.00  0.00           N
ATOM  10208  C12 POPE  198      17.201  48.226  87.475  1.00  0.00           C
ATOM  10211  C11 POPE  198      17.341  47.256  88.655  1.00  0.00           C
ATOM  10214  P   POPE  198      17.101  44.826  89.435  1.00  0.00           P
ATOM  10215  O13 POPE  198      15.721  44.316  89.575  1.00  0.00           O
ATOM  10216  O14 POPE  198      17.731  45.386  90.645  1.00  0.00           O
ATOM  10217  O11 POPE  198      17.991  43.656  88.835  1.00  0.00           O
ATOM  10218  O12 POPE  198      17.071  45.906  88.265  1.00  0.00           O
ATOM  10219  C1  POPE  198      18.101  43.496  87.415  1.00  0.00           C
ATOM  10222  C2  POPE  198      19.321  44.256  86.835  1.00  0.00           C
ATOM  10224  O21 POPE  198      19.381  44.156  85.405  1.00  0.00           O
ATOM  10225  C21 POPE  198      19.571  42.996  84.805  1.00  0.00           C
ATOM  10226  O22 POPE  198      19.781  41.926  85.355  1.00  0.00           O
ATOM  10227  C22 POPE  198      19.431  43.186  83.285  1.00  0.00           C
ATOM  10230  C3  POPE  198      20.671  43.946  87.555  1.00  0.00           C
ATOM  10233  O31 POPE  198      21.821  44.576  86.925  1.00  0.00           O
ATOM  10234  C31 POPE  198      21.861  45.906  87.035  1.00  0.00           C
ATOM  10235  O32 POPE  198      21.021  46.586  87.605  1.00  0.00           O
ATOM  10236  C32 POPE  198      23.101  46.416  86.275  1.00  0.00           C
ATOM  10239  C23 POPE  198      20.651  42.646  82.505  1.00  0.00           C
ATOM  10242  C24 POPE  198      21.791  43.646  82.305  1.00  0.00           C
ATOM  10245  C25 POPE  198      23.091  42.906  81.955  1.00  0.00           C
ATOM  10248  C26 POPE  198      24.211  43.796  81.385  1.00  0.00           C
ATOM  10251  C27 POPE  198      25.471  42.956  81.135  1.00  0.00           C
ATOM  10254  C28 POPE  198      26.741  43.746  80.765  1.00  0.00           C
ATOM  10257  C29 POPE  198      26.931  44.136  79.315  1.00  0.00           C
ATOM  10259 0C21 POPE  198      28.041  43.896  78.575  1.00  0.00           C
ATOM  10261 1C21 POPE  198      29.281  43.176  79.045  1.00  0.00           C
ATOM  10264 2C21 POPE  198      30.491  43.246  78.075  1.00  0.00           C
ATOM  10267 3C21 POPE  198      31.481  42.096  78.335  1.00  0.00           C
ATOM  10270 4C21 POPE  198      32.751  42.086  77.455  1.00  0.00           C
ATOM  10273 5C21 POPE  198      33.821  43.086  77.915  1.00  0.00           C
ATOM  10276 6C21 POPE  198      35.241  42.696  77.465  1.00  0.00           C
ATOM  10279 7C21 POPE  198      36.331  43.476  78.205  1.00  0.00           C
ATOM  10282 8C21 POPE  198      37.731  42.896  78.055  1.00  0.00           C
ATOM  10286  C33 POPE  198      23.281  47.946  86.215  1.00  0.00           C
ATOM  10289  C34 POPE  198      24.471  48.326  85.315  1.00  0.00           C
ATOM  10292  C35 POPE  198      25.051  49.746  85.515  1.00  0.00           C
ATOM  10295  C36 POPE  198      26.031  50.076  84.385  1.00  0.00           C
ATOM  10298  C37 POPE  198      26.891  51.346  84.555  1.00  0.00           C
ATOM  10301  C38 POPE  198      27.811  51.516  83.335  1.00  0.00           C
ATOM  10304  C39 POPE  198      28.771  52.716  83.305  1.00  0.00           C
ATOM  10307 0C31 POPE  198      29.761  52.546  82.135  1.00  0.00           C
ATOM  10310 1C31 POPE  198      30.691  53.736  81.885  1.00  0.00           C
ATOM  10313 2C31 POPE  198      31.681  53.516  80.725  1.00  0.00           C
ATOM  10316 3C31 POPE  198      31.011  53.126  79.395  1.00  0.00           C
ATOM  10319 4C31 POPE  198      31.981  53.016  78.205  1.00  0.00           C
ATOM  10322 5C31 POPE  198      32.411  54.386  77.645  1.00  0.00           C
ATOM  10325 6C31 POPE  198      33.131  54.286  76.295  1.00  0.00           C
ATOM  10329  NH3 POPE  199      48.531   2.896  91.205  1.00  0.00           N
ATOM  10333  C12 POPE  199      48.091   3.896  92.245  1.00  0.00           C
ATOM  10336  C11 POPE  199      48.971   5.156  92.155  1.00  0.00           C
ATOM  10339  P   POPE  199      51.451   5.886  91.905  1.00  0.00           P
ATOM  10340  O13 POPE  199      50.841   6.996  91.125  1.00  0.00           O
ATOM  10341  O14 POPE  199      51.881   6.316  93.245  1.00  0.00           O
ATOM  10342  O11 POPE  199      52.641   5.196  91.125  1.00  0.00           O
ATOM  10343  O12 POPE  199      50.351   4.766  92.085  1.00  0.00           O
ATOM  10344  C1  POPE  199      53.401   5.856  90.105  1.00  0.00           C
ATOM  10347  C2  POPE  199      53.531   4.966  88.835  1.00  0.00           C
ATOM  10349  O21 POPE  199      54.221   5.726  87.815  1.00  0.00           O
ATOM  10350  C21 POPE  199      54.921   4.976  86.955  1.00  0.00           C
ATOM  10351  O22 POPE  199      55.311   3.846  87.155  1.00  0.00           O
ATOM  10352  C22 POPE  199      55.011   5.676  85.605  1.00  0.00           C
ATOM  10355  C3  POPE  199      52.131   4.576  88.275  1.00  0.00           C
ATOM  10358  O31 POPE  199      51.511   3.596  89.115  1.00  0.00           O
ATOM  10359  C31 POPE  199      51.031   2.406  88.745  1.00  0.00           C
ATOM  10360  O32 POPE  199      50.541   1.624  89.545  1.00  0.00           O
ATOM  10361  C32 POPE  199      51.051   2.166  87.235  1.00  0.00           C
ATOM  10364  C23 POPE  199      53.871   5.146  84.715  1.00  0.00           C
ATOM  10367  C24 POPE  199      54.121   5.286  83.205  1.00  0.00           C
ATOM  10370  C25 POPE  199      53.571   4.056  82.455  1.00  0.00           C
ATOM  10373  C26 POPE  199      53.611   4.206  80.935  1.00  0.00           C
ATOM  10376  C27 POPE  199      53.381   2.866  80.225  1.00  0.00           C
ATOM  10379  C28 POPE  199      53.531   2.976  78.695  1.00  0.00           C
ATOM  10382  C29 POPE  199      52.371   3.696  78.055  1.00  0.00           C
ATOM  10384 0C21 POPE  199      51.961   3.536  76.785  1.00  0.00           C
ATOM  10386 1C21 POPE  199      52.641   2.646  75.775  1.00  0.00           C
ATOM  10389 2C21 POPE  199      52.001   1.254  75.675  1.00  0.00           C
ATOM  10392 3C21 POPE  199      50.611   1.244  75.035  1.00  0.00           C
ATOM  10395 4C21 POPE  199      49.971  -0.136  75.135  1.00  0.00           C
ATOM  10398 5C21 POPE  199      48.671  -0.286  74.355  1.00  0.00           C
ATOM  10401 6C21 POPE  199      48.001  -1.636  74.645  1.00  0.00           C
ATOM  10404 7C21 POPE  199      46.801  -1.916  73.735  1.00  0.00           C
ATOM  10407 8C21 POPE  199      46.081  -3.196  74.115  1.00  0.00           C
ATOM  10411  C33 POPE  199      50.421   0.794  86.855  1.00  0.00           C
ATOM  10414  C34 POPE  199      48.911   0.694  87.135  1.00  0.00           C
ATOM  10417  C35 POPE  199      48.051   0.524  85.875  1.00  0.00           C
ATOM  10420  C36 POPE  199      48.141  -0.846  85.195  1.00  0.00           C
ATOM  10423  C37 POPE  199      47.191  -0.936  83.995  1.00  0.00           C
ATOM  10426  C38 POPE  199      46.791  -2.366  83.605  1.00  0.00           C
ATOM  10429  C39 POPE  199      45.911  -2.376  82.335  1.00  0.00           C
ATOM  10432 0C31 POPE  199      45.591  -3.776  81.775  1.00  0.00           C
ATOM  10435 1C31 POPE  199      44.871  -4.716  82.755  1.00  0.00           C
ATOM  10438 2C31 POPE  199      44.171  -5.866  82.015  1.00  0.00           C
ATOM  10441 3C31 POPE  199      43.971  -7.156  82.835  1.00  0.00           C
ATOM  10444 4C31 POPE  199      45.291  -7.906  83.085  1.00  0.00           C
ATOM  10447 5C31 POPE  199      45.071  -9.396  83.415  1.00  0.00           C
ATOM  10450 6C31 POPE  199      46.371 -10.196  83.455  1.00  0.00           C
ATOM  10454  NH3 POPE  200      86.701  35.906  49.005  1.00  0.00           N
ATOM  10458  C12 POPE  200      87.271  37.096  49.735  1.00  0.00           C
ATOM  10461  C11 POPE  200      87.721  38.216  48.765  1.00  0.00           C
ATOM  10464  P   POPE  200      85.711  39.926  48.475  1.00  0.00           P
ATOM  10465  O13 POPE  200      86.461  41.206  48.495  1.00  0.00           O
ATOM  10466  O14 POPE  200      84.491  39.896  47.635  1.00  0.00           O
ATOM  10467  O11 POPE  200      85.321  39.566  49.955  1.00  0.00           O
ATOM  10468  O12 POPE  200      86.631  38.736  47.995  1.00  0.00           O
ATOM  10469  C1  POPE  200      84.451  40.426  50.715  1.00  0.00           C
ATOM  10472  C2  POPE  200      84.821  40.406  52.245  1.00  0.00           C
ATOM  10474  O21 POPE  200      83.841  40.916  53.165  1.00  0.00           O
ATOM  10475  C21 POPE  200      83.131  42.006  52.915  1.00  0.00           C
ATOM  10476  O22 POPE  200      82.891  42.496  51.825  1.00  0.00           O
ATOM  10477  C22 POPE  200      82.771  42.696  54.235  1.00  0.00           C
ATOM  10480  C3  POPE  200      86.171  41.096  52.545  1.00  0.00           C
ATOM  10483  O31 POPE  200      86.131  42.476  52.105  1.00  0.00           O
ATOM  10484  C31 POPE  200      87.171  43.196  52.505  1.00  0.00           C
ATOM  10485  O32 POPE  200      87.941  42.886  53.385  1.00  0.00           O
ATOM  10486  C32 POPE  200      87.261  44.476  51.685  1.00  0.00           C
ATOM  10489  C23 POPE  200      81.751  41.976  55.155  1.00  0.00           C
ATOM  10492  C24 POPE  200      82.211  41.996  56.615  1.00  0.00           C
ATOM  10495  C25 POPE  200      81.301  41.226  57.575  1.00  0.00           C
ATOM  10498  C26 POPE  200      81.951  41.086  58.965  1.00  0.00           C
ATOM  10501  C27 POPE  200      81.241  40.106  59.915  1.00  0.00           C
ATOM  10504  C28 POPE  200      82.031  39.976  61.225  1.00  0.00           C
ATOM  10507  C29 POPE  200      81.471  38.926  62.155  1.00  0.00           C
ATOM  10509 0C21 POPE  200      81.751  38.826  63.465  1.00  0.00           C
ATOM  10511 1C21 POPE  200      82.681  39.726  64.245  1.00  0.00           C
ATOM  10514 2C21 POPE  200      81.971  40.436  65.415  1.00  0.00           C
ATOM  10517 3C21 POPE  200      81.601  39.476  66.555  1.00  0.00           C
ATOM  10520 4C21 POPE  200      80.821  40.136  67.705  1.00  0.00           C
ATOM  10523 5C21 POPE  200      81.501  41.326  68.395  1.00  0.00           C
ATOM  10526 6C21 POPE  200      82.861  40.986  69.015  1.00  0.00           C
ATOM  10529 7C21 POPE  200      83.431  42.126  69.865  1.00  0.00           C
ATOM  10532 8C21 POPE  200      84.831  41.836  70.405  1.00  0.00           C
ATOM  10536  C33 POPE  200      86.911  45.746  52.495  1.00  0.00           C
ATOM  10539  C34 POPE  200      88.111  46.686  52.615  1.00  0.00           C
ATOM  10542  C35 POPE  200      89.191  46.206  53.595  1.00  0.00           C
ATOM  10545  C36 POPE  200      90.451  47.076  53.525  1.00  0.00           C
ATOM  10548  C37 POPE  200      91.591  46.596  54.435  1.00  0.00           C
ATOM  10551  C38 POPE  200      91.541  47.136  55.875  1.00  0.00           C
ATOM  10554  C39 POPE  200      92.951  47.316  56.465  1.00  0.00           C
ATOM  10557 0C31 POPE  200      92.991  47.606  57.965  1.00  0.00           C
ATOM  10560 1C31 POPE  200      94.121  48.566  58.375  1.00  0.00           C
ATOM  10563 2C31 POPE  200      93.851  50.016  57.925  1.00  0.00           C
ATOM  10566 3C31 POPE  200      94.401  51.106  58.865  1.00  0.00           C
ATOM  10569 4C31 POPE  200      93.831  51.006  60.285  1.00  0.00           C
ATOM  10572 5C31 POPE  200      93.761  52.356  61.005  1.00  0.00           C
ATOM  10575 6C31 POPE  200      93.201  52.226  62.425  1.00  0.00           C
ATOM  10579  NH3 POPE  201     117.401  24.886  89.245  1.00  0.00           N
ATOM  10583  C12 POPE  201     117.451  26.206  89.975  1.00  0.00           C
ATOM  10586  C11 POPE  201     116.891  27.356  89.125  1.00  0.00           C
ATOM  10589  P   POPE  201     118.091  29.606  89.935  1.00  0.00           P
ATOM  10590  O13 POPE  201     117.531  30.916  90.325  1.00  0.00           O
ATOM  10591  O14 POPE  201     119.181  28.996  90.715  1.00  0.00           O
ATOM  10592  O11 POPE  201     118.521  29.706  88.415  1.00  0.00           O
ATOM  10593  O12 POPE  201     116.891  28.576  89.875  1.00  0.00           O
ATOM  10594  C1  POPE  201     119.491  30.696  88.025  1.00  0.00           C
ATOM  10597  C2  POPE  201     119.311  31.026  86.515  1.00  0.00           C
ATOM  10599  O21 POPE  201     120.371  31.826  85.955  1.00  0.00           O
ATOM  10600  C21 POPE  201     120.511  33.066  86.405  1.00  0.00           C
ATOM  10601  O22 POPE  201     120.001  33.546  87.405  1.00  0.00           O
ATOM  10602  C22 POPE  201     121.381  33.876  85.445  1.00  0.00           C
ATOM  10605  C3  POPE  201     117.901  31.616  86.195  1.00  0.00           C
ATOM  10608  O31 POPE  201     117.551  31.506  84.795  1.00  0.00           O
ATOM  10609  C31 POPE  201     117.971  32.466  83.985  1.00  0.00           C
ATOM  10610  O32 POPE  201     118.541  33.486  84.305  1.00  0.00           O
ATOM  10611  C32 POPE  201     117.611  32.076  82.555  1.00  0.00           C
ATOM  10614  C23 POPE  201     121.381  35.386  85.775  1.00  0.00           C
ATOM  10617  C24 POPE  201     122.421  36.216  84.995  1.00  0.00           C
ATOM  10620  C25 POPE  201     122.391  36.046  83.465  1.00  0.00           C
ATOM  10623  C26 POPE  201     123.621  35.316  82.905  1.00  0.00           C
ATOM  10626  C27 POPE  201     123.551  35.106  81.385  1.00  0.00           C
ATOM  10629  C28 POPE  201     124.791  34.426  80.805  1.00  0.00           C
ATOM  10632  C29 POPE  201     125.941  35.366  80.545  1.00  0.00           C
ATOM  10634 0C21 POPE  201     126.091  36.116  79.435  1.00  0.00           C
ATOM  10636 1C21 POPE  201     125.121  36.176  78.285  1.00  0.00           C
ATOM  10639 2C21 POPE  201     125.621  35.486  77.005  1.00  0.00           C
ATOM  10642 3C21 POPE  201     126.721  36.296  76.295  1.00  0.00           C
ATOM  10645 4C21 POPE  201     127.303  35.586  75.065  1.00  0.00           C
ATOM  10648 5C21 POPE  201     128.443  36.386  74.425  1.00  0.00           C
ATOM  10651 6C21 POPE  201     127.953  37.586  73.615  1.00  0.00           C
ATOM  10654 7C21 POPE  201     129.113  38.486  73.165  1.00  0.00           C
ATOM  10657 8C21 POPE  201     128.703  39.446  72.055  1.00  0.00           C
ATOM  10661  C33 POPE  201     118.771  32.306  81.565  1.00  0.00           C
ATOM  10664  C34 POPE  201     118.381  32.006  80.115  1.00  0.00           C
ATOM  10667  C35 POPE  201     117.441  33.036  79.465  1.00  0.00           C
ATOM  10670  C36 POPE  201     117.031  32.596  78.055  1.00  0.00           C
ATOM  10673  C37 POPE  201     116.231  33.666  77.295  1.00  0.00           C
ATOM  10676  C38 POPE  201     116.161  33.356  75.795  1.00  0.00           C
ATOM  10679  C39 POPE  201     115.471  34.466  74.985  1.00  0.00           C
ATOM  10682 0C31 POPE  201     113.971  34.596  75.265  1.00  0.00           C
ATOM  10685 1C31 POPE  201     113.301  35.616  74.335  1.00  0.00           C
ATOM  10688 2C31 POPE  201     111.771  35.626  74.475  1.00  0.00           C
ATOM  10691 3C31 POPE  201     111.271  36.276  75.775  1.00  0.00           C
ATOM  10694 4C31 POPE  201     109.751  36.206  75.895  1.00  0.00           C
ATOM  10697 5C31 POPE  201     109.251  36.836  77.195  1.00  0.00           C
ATOM  10700 6C31 POPE  201     107.761  36.636  77.475  1.00  0.00           C
ATOM  10704  NH3 POPE  202     109.411  60.876  91.625  1.00  0.00           N
ATOM  10708  C12 POPE  202     109.091  59.416  91.845  1.00  0.00           C
ATOM  10711  C11 POPE  202     109.671  58.486  90.775  1.00  0.00           C
ATOM  10714  P   POPE  202     111.561  56.816  90.315  1.00  0.00           P
ATOM  10715  O13 POPE  202     112.751  56.306  91.035  1.00  0.00           O
ATOM  10716  O14 POPE  202     110.631  55.826  89.765  1.00  0.00           O
ATOM  10717  O11 POPE  202     111.971  57.876  89.225  1.00  0.00           O
ATOM  10718  O12 POPE  202     110.771  57.746  91.315  1.00  0.00           O
ATOM  10719  C1  POPE  202     111.771  57.596  87.835  1.00  0.00           C
ATOM  10722  C2  POPE  202     112.911  56.726  87.245  1.00  0.00           C
ATOM  10724  O21 POPE  202     113.441  57.266  86.025  1.00  0.00           O
ATOM  10725  C21 POPE  202     112.611  57.496  85.025  1.00  0.00           C
ATOM  10726  O22 POPE  202     111.421  57.226  85.005  1.00  0.00           O
ATOM  10727  C22 POPE  202     113.411  58.156  83.895  1.00  0.00           C
ATOM  10730  C3  POPE  202     112.521  55.226  87.135  1.00  0.00           C
ATOM  10733  O31 POPE  202     113.571  54.496  86.455  1.00  0.00           O
ATOM  10734  C31 POPE  202     113.281  54.026  85.245  1.00  0.00           C
ATOM  10735  O32 POPE  202     112.161  53.936  84.755  1.00  0.00           O
ATOM  10736  C32 POPE  202     114.571  53.656  84.525  1.00  0.00           C
ATOM  10739  C23 POPE  202     112.601  58.256  82.585  1.00  0.00           C
ATOM  10742  C24 POPE  202     112.361  56.876  81.955  1.00  0.00           C
ATOM  10745  C25 POPE  202     111.331  56.906  80.815  1.00  0.00           C
ATOM  10748  C26 POPE  202     111.821  57.666  79.585  1.00  0.00           C
ATOM  10751  C27 POPE  202     110.831  57.606  78.415  1.00  0.00           C
ATOM  10754  C28 POPE  202     111.341  58.266  77.125  1.00  0.00           C
ATOM  10757  C29 POPE  202     111.541  59.756  77.265  1.00  0.00           C
ATOM  10759 0C21 POPE  202     112.041  60.566  76.305  1.00  0.00           C
ATOM  10761 1C21 POPE  202     112.471  60.166  74.925  1.00  0.00           C
ATOM  10764 2C21 POPE  202     113.991  60.296  74.705  1.00  0.00           C
ATOM  10767 3C21 POPE  202     114.321  60.316  73.205  1.00  0.00           C
ATOM  10770 4C21 POPE  202     115.821  60.376  72.885  1.00  0.00           C
ATOM  10773 5C21 POPE  202     116.561  59.066  73.205  1.00  0.00           C
ATOM  10776 6C21 POPE  202     117.951  59.036  72.555  1.00  0.00           C
ATOM  10779 7C21 POPE  202     118.791  57.826  72.975  1.00  0.00           C
ATOM  10782 8C21 POPE  202     120.241  57.886  72.495  1.00  0.00           C
ATOM  10786  C33 POPE  202     114.811  54.586  83.315  1.00  0.00           C
ATOM  10789  C34 POPE  202     115.931  54.056  82.435  1.00  0.00           C
ATOM  10792  C35 POPE  202     116.001  54.646  81.015  1.00  0.00           C
ATOM  10795  C36 POPE  202     117.201  54.106  80.225  1.00  0.00           C
ATOM  10798  C37 POPE  202     116.951  52.686  79.675  1.00  0.00           C
ATOM  10801  C38 POPE  202     118.171  51.756  79.575  1.00  0.00           C
ATOM  10804  C39 POPE  202     119.391  52.336  78.865  1.00  0.00           C
ATOM  10807 0C31 POPE  202     119.091  52.936  77.485  1.00  0.00           C
ATOM  10810 1C31 POPE  202     120.381  53.326  76.775  1.00  0.00           C
ATOM  10813 2C31 POPE  202     120.131  54.036  75.435  1.00  0.00           C
ATOM  10816 3C31 POPE  202     120.231  53.066  74.245  1.00  0.00           C
ATOM  10819 4C31 POPE  202     120.291  53.816  72.915  1.00  0.00           C
ATOM  10822 5C31 POPE  202     121.081  53.056  71.845  1.00  0.00           C
ATOM  10825 6C31 POPE  202     121.231  53.876  70.565  1.00  0.00           C
ATOM  10829  NH3 POPE  203      30.841 100.946  49.695  1.00  0.00           N
ATOM  10833  C12 POPE  203      32.171 101.536  50.055  1.00  0.00           C
ATOM  10836  C11 POPE  203      33.351 100.576  49.785  1.00  0.00           C
ATOM  10839  P   POPE  203      32.641  98.326  48.525  1.00  0.00           P
ATOM  10840  O13 POPE  203      31.401  98.356  47.715  1.00  0.00           O
ATOM  10841  O14 POPE  203      33.711  97.326  48.225  1.00  0.00           O
ATOM  10842  O11 POPE  203      32.171  98.106  50.045  1.00  0.00           O
ATOM  10843  O12 POPE  203      33.231  99.786  48.615  1.00  0.00           O
ATOM  10844  C1  POPE  203      31.241  97.046  50.335  1.00  0.00           C
ATOM  10847  C2  POPE  203      31.551  96.316  51.695  1.00  0.00           C
ATOM  10849  O21 POPE  203      31.671  97.236  52.795  1.00  0.00           O
ATOM  10850  C21 POPE  203      30.531  97.676  53.315  1.00  0.00           C
ATOM  10851  O22 POPE  203      29.411  97.356  52.985  1.00  0.00           O
ATOM  10852  C22 POPE  203      30.871  98.616  54.455  1.00  0.00           C
ATOM  10855  C3  POPE  203      32.861  95.476  51.605  1.00  0.00           C
ATOM  10858  O31 POPE  203      33.251  94.936  52.885  1.00  0.00           O
ATOM  10859  C31 POPE  203      34.081  95.546  53.755  1.00  0.00           C
ATOM  10860  O32 POPE  203      34.311  95.126  54.885  1.00  0.00           O
ATOM  10861  C32 POPE  203      34.731  96.826  53.215  1.00  0.00           C
ATOM  10864  C23 POPE  203      30.191  99.996  54.335  1.00  0.00           C
ATOM  10867  C24 POPE  203      30.911 101.056  55.185  1.00  0.00           C
ATOM  10870  C25 POPE  203      31.101 100.626  56.645  1.00  0.00           C
ATOM  10873  C26 POPE  203      31.761 101.726  57.495  1.00  0.00           C
ATOM  10876  C27 POPE  203      32.161 101.236  58.895  1.00  0.00           C
ATOM  10879  C28 POPE  203      33.041 102.236  59.665  1.00  0.00           C
ATOM  10882  C29 POPE  203      32.371 103.566  59.945  1.00  0.00           C
ATOM  10884 0C21 POPE  203      32.161 104.126  61.145  1.00  0.00           C
ATOM  10886 1C21 POPE  203      32.561 103.536  62.475  1.00  0.00           C
ATOM  10889 2C21 POPE  203      32.241 104.476  63.645  1.00  0.00           C
ATOM  10892 3C21 POPE  203      32.651 103.886  65.005  1.00  0.00           C
ATOM  10895 4C21 POPE  203      32.411 104.856  66.175  1.00  0.00           C
ATOM  10898 5C21 POPE  203      30.931 104.996  66.585  1.00  0.00           C
ATOM  10901 6C21 POPE  203      30.711 106.116  67.605  1.00  0.00           C
ATOM  10904 7C21 POPE  203      29.231 106.276  67.985  1.00  0.00           C
ATOM  10907 8C21 POPE  203      28.941 107.596  68.705  1.00  0.00           C
ATOM  10911  C33 POPE  203      35.441  97.696  54.285  1.00  0.00           C
ATOM  10914  C34 POPE  203      34.541  98.736  54.945  1.00  0.00           C
ATOM  10917  C35 POPE  203      35.331  99.896  55.575  1.00  0.00           C
ATOM  10920  C36 POPE  203      36.131  99.506  56.825  1.00  0.00           C
ATOM  10923  C37 POPE  203      36.791 100.746  57.455  1.00  0.00           C
ATOM  10926  C38 POPE  203      37.401 100.476  58.845  1.00  0.00           C
ATOM  10929  C39 POPE  203      36.331 100.326  59.935  1.00  0.00           C
ATOM  10932 0C31 POPE  203      36.921 100.186  61.335  1.00  0.00           C
ATOM  10935 1C31 POPE  203      35.851  99.996  62.415  1.00  0.00           C
ATOM  10938 2C31 POPE  203      36.431 100.076  63.835  1.00  0.00           C
ATOM  10941 3C31 POPE  203      35.361  99.846  64.905  1.00  0.00           C
ATOM  10944 4C31 POPE  203      35.911 100.056  66.315  1.00  0.00           C
ATOM  10947 5C31 POPE  203      34.861  99.906  67.415  1.00  0.00           C
ATOM  10950 6C31 POPE  203      35.421 100.186  68.815  1.00  0.00           C
ATOM  10954  NH3 POPE  204      64.511  75.896  52.535  1.00  0.00           N
ATOM  10958  C12 POPE  204      64.831  77.326  52.195  1.00  0.00           C
ATOM  10961  C11 POPE  204      66.001  77.846  53.025  1.00  0.00           C
ATOM  10964  P   POPE  204      66.951  80.256  53.495  1.00  0.00           P
ATOM  10965  O13 POPE  204      67.691  79.596  54.595  1.00  0.00           O
ATOM  10966  O14 POPE  204      67.691  81.206  52.645  1.00  0.00           O
ATOM  10967  O11 POPE  204      65.731  81.006  54.185  1.00  0.00           O
ATOM  10968  O12 POPE  204      66.261  79.176  52.585  1.00  0.00           O
ATOM  10969  C1  POPE  204      66.051  82.156  54.975  1.00  0.00           C
ATOM  10972  C2  POPE  204      66.091  81.856  56.515  1.00  0.00           C
ATOM  10974  O21 POPE  204      64.891  81.246  57.055  1.00  0.00           O
ATOM  10975  C21 POPE  204      63.751  81.926  56.965  1.00  0.00           C
ATOM  10976  O22 POPE  204      63.581  82.916  56.275  1.00  0.00           O
ATOM  10977  C22 POPE  204      62.681  81.396  57.925  1.00  0.00           C
ATOM  10980  C3  POPE  204      66.541  83.116  57.325  1.00  0.00           C
ATOM  10983  O31 POPE  204      67.331  82.746  58.465  1.00  0.00           O
ATOM  10984  C31 POPE  204      66.661  82.606  59.605  1.00  0.00           C
ATOM  10985  O32 POPE  204      65.471  82.736  59.735  1.00  0.00           O
ATOM  10986  C32 POPE  204      67.621  82.166  60.715  1.00  0.00           C
ATOM  10989  C23 POPE  204      62.241  82.486  58.935  1.00  0.00           C
ATOM  10992  C24 POPE  204      61.611  81.976  60.245  1.00  0.00           C
ATOM  10995  C25 POPE  204      61.851  82.996  61.375  1.00  0.00           C
ATOM  10998  C26 POPE  204      61.041  82.806  62.665  1.00  0.00           C
ATOM  11001  C27 POPE  204      61.401  83.866  63.715  1.00  0.00           C
ATOM  11004  C28 POPE  204      60.451  83.896  64.925  1.00  0.00           C
ATOM  11007  C29 POPE  204      60.511  85.226  65.665  1.00  0.00           C
ATOM  11009 0C21 POPE  204      60.851  85.446  66.945  1.00  0.00           C
ATOM  11011 1C21 POPE  204      61.241  84.426  67.985  1.00  0.00           C
ATOM  11014 2C21 POPE  204      62.761  84.236  68.135  1.00  0.00           C
ATOM  11017 3C21 POPE  204      63.561  85.496  68.515  1.00  0.00           C
ATOM  11020 4C21 POPE  204      65.071  85.256  68.585  1.00  0.00           C
ATOM  11023 5C21 POPE  204      65.561  84.556  69.865  1.00  0.00           C
ATOM  11026 6C21 POPE  204      65.521  85.466  71.115  1.00  0.00           C
ATOM  11029 7C21 POPE  204      66.341  84.906  72.285  1.00  0.00           C
ATOM  11032 8C21 POPE  204      66.451  85.876  73.465  1.00  0.00           C
ATOM  11036  C33 POPE  204      66.921  82.096  62.085  1.00  0.00           C
ATOM  11039  C34 POPE  204      67.901  81.766  63.225  1.00  0.00           C
ATOM  11042  C35 POPE  204      67.331  82.026  64.625  1.00  0.00           C
ATOM  11045  C36 POPE  204      66.031  81.266  64.945  1.00  0.00           C
ATOM  11048  C37 POPE  204      65.631  81.416  66.425  1.00  0.00           C
ATOM  11051  C38 POPE  204      64.291  80.766  66.775  1.00  0.00           C
ATOM  11054  C39 POPE  204      64.031  80.746  68.285  1.00  0.00           C
ATOM  11057 0C31 POPE  204      62.611  80.286  68.655  1.00  0.00           C
ATOM  11060 1C31 POPE  204      62.311  80.416  70.155  1.00  0.00           C
ATOM  11063 2C31 POPE  204      60.941  79.826  70.515  1.00  0.00           C
ATOM  11066 3C31 POPE  204      60.591  79.976  72.005  1.00  0.00           C
ATOM  11069 4C31 POPE  204      59.311  79.226  72.375  1.00  0.00           C
ATOM  11072 5C31 POPE  204      58.961  79.326  73.865  1.00  0.00           C
ATOM  11075 6C31 POPE  204      58.021  78.206  74.325  1.00  0.00           C
ATOM  11079  NH3 POPE  205      39.521 113.336  49.275  1.00  0.00           N
ATOM  11083  C12 POPE  205      38.701 112.486  48.345  1.00  0.00           C
ATOM  11086  C11 POPE  205      38.911 110.986  48.565  1.00  0.00           C
ATOM  11089  P   POPE  205      38.211 108.736  47.355  1.00  0.00           P
ATOM  11090  O13 POPE  205      38.651 108.526  45.955  1.00  0.00           O
ATOM  11091  O14 POPE  205      39.041 108.046  48.365  1.00  0.00           O
ATOM  11092  O11 POPE  205      36.711 108.246  47.495  1.00  0.00           O
ATOM  11093  O12 POPE  205      38.131 110.296  47.605  1.00  0.00           O
ATOM  11094  C1  POPE  205      35.821 108.696  48.515  1.00  0.00           C
ATOM  11097  C2  POPE  205      35.611 107.676  49.685  1.00  0.00           C
ATOM  11099  O21 POPE  205      36.751 107.706  50.545  1.00  0.00           O
ATOM  11100  C21 POPE  205      36.611 108.186  51.755  1.00  0.00           C
ATOM  11101  O22 POPE  205      35.581 108.626  52.265  1.00  0.00           O
ATOM  11102  C22 POPE  205      37.971 108.116  52.475  1.00  0.00           C
ATOM  11105  C3  POPE  205      35.411 106.236  49.145  1.00  0.00           C
ATOM  11108  O31 POPE  205      35.411 105.256  50.205  1.00  0.00           O
ATOM  11109  C31 POPE  205      36.561 104.656  50.475  1.00  0.00           C
ATOM  11110  O32 POPE  205      37.591 104.756  49.845  1.00  0.00           O
ATOM  11111  C32 POPE  205      36.381 103.766  51.715  1.00  0.00           C
ATOM  11114  C23 POPE  205      38.341 109.376  53.295  1.00  0.00           C
ATOM  11117  C24 POPE  205      39.801 109.326  53.775  1.00  0.00           C
ATOM  11120  C25 POPE  205      40.221 110.386  54.805  1.00  0.00           C
ATOM  11123  C26 POPE  205      39.571 110.236  56.195  1.00  0.00           C
ATOM  11126  C27 POPE  205      40.611 110.356  57.325  1.00  0.00           C
ATOM  11129  C28 POPE  205      39.991 110.636  58.715  1.00  0.00           C
ATOM  11132  C29 POPE  205      40.921 110.196  59.825  1.00  0.00           C
ATOM  11134 0C21 POPE  205      40.571 109.866  61.075  1.00  0.00           C
ATOM  11136 1C21 POPE  205      39.181 109.966  61.675  1.00  0.00           C
ATOM  11139 2C21 POPE  205      39.161 110.816  62.965  1.00  0.00           C
ATOM  11142 3C21 POPE  205      39.721 110.076  64.185  1.00  0.00           C
ATOM  11145 4C21 POPE  205      39.941 110.986  65.405  1.00  0.00           C
ATOM  11148 5C21 POPE  205      40.731 110.316  66.535  1.00  0.00           C
ATOM  11151 6C21 POPE  205      39.851 109.626  67.585  1.00  0.00           C
ATOM  11154 7C21 POPE  205      40.671 108.846  68.615  1.00  0.00           C
ATOM  11157 8C21 POPE  205      39.931 108.606  69.935  1.00  0.00           C
ATOM  11161  C33 POPE  205      36.381 104.546  53.055  1.00  0.00           C
ATOM  11164  C34 POPE  205      36.181 103.646  54.285  1.00  0.00           C
ATOM  11167  C35 POPE  205      35.921 104.396  55.605  1.00  0.00           C
ATOM  11170  C36 POPE  205      34.491 104.956  55.725  1.00  0.00           C
ATOM  11173  C37 POPE  205      34.221 105.686  57.055  1.00  0.00           C
ATOM  11176  C38 POPE  205      32.781 106.216  57.165  1.00  0.00           C
ATOM  11179  C39 POPE  205      32.551 107.126  58.385  1.00  0.00           C
ATOM  11182 0C31 POPE  205      31.071 107.526  58.575  1.00  0.00           C
ATOM  11185 1C31 POPE  205      30.891 108.736  59.495  1.00  0.00           C
ATOM  11188 2C31 POPE  205      29.421 109.156  59.645  1.00  0.00           C
ATOM  11191 3C31 POPE  205      29.061 109.666  61.055  1.00  0.00           C
ATOM  11194 4C31 POPE  205      29.001 108.526  62.085  1.00  0.00           C
ATOM  11197 5C31 POPE  205      28.741 108.996  63.515  1.00  0.00           C
ATOM  11200 6C31 POPE  205      28.731 107.846  64.515  1.00  0.00           C
ATOM  11204  NH3 POPE  206      54.241 107.106  52.015  1.00  0.00           N
ATOM  11208  C12 POPE  206      54.121 106.886  53.505  1.00  0.00           C
ATOM  11211  C11 POPE  206      52.881 106.056  53.865  1.00  0.00           C
ATOM  11214  P   POPE  206      50.871 105.666  52.275  1.00  0.00           P
ATOM  11215  O13 POPE  206      49.661 106.406  51.875  1.00  0.00           O
ATOM  11216  O14 POPE  206      51.841 105.236  51.235  1.00  0.00           O
ATOM  11217  O11 POPE  206      50.471 104.436  53.225  1.00  0.00           O
ATOM  11218  O12 POPE  206      51.711 106.586  53.235  1.00  0.00           O
ATOM  11219  C1  POPE  206      49.761 104.776  54.435  1.00  0.00           C
ATOM  11222  C2  POPE  206      49.731 103.596  55.435  1.00  0.00           C
ATOM  11224  O21 POPE  206      48.821 103.966  56.485  1.00  0.00           O
ATOM  11225  C21 POPE  206      48.781 103.356  57.655  1.00  0.00           C
ATOM  11226  O22 POPE  206      48.691 103.906  58.735  1.00  0.00           O
ATOM  11227  C22 POPE  206      48.691 101.826  57.545  1.00  0.00           C
ATOM  11230  C3  POPE  206      51.191 103.176  55.875  1.00  0.00           C
ATOM  11233  O31 POPE  206      51.531 103.486  57.245  1.00  0.00           O
ATOM  11234  C31 POPE  206      52.711 104.046  57.485  1.00  0.00           C
ATOM  11235  O32 POPE  206      53.581 104.296  56.675  1.00  0.00           O
ATOM  11236  C32 POPE  206      52.871 104.186  58.995  1.00  0.00           C
ATOM  11239  C23 POPE  206      49.041 101.196  58.925  1.00  0.00           C
ATOM  11242  C24 POPE  206      48.851  99.666  58.985  1.00  0.00           C
ATOM  11245  C25 POPE  206      49.481  99.056  60.255  1.00  0.00           C
ATOM  11248  C26 POPE  206      48.751  99.416  61.565  1.00  0.00           C
ATOM  11251  C27 POPE  206      49.591  99.076  62.815  1.00  0.00           C
ATOM  11254  C28 POPE  206      48.761  98.636  64.035  1.00  0.00           C
ATOM  11257  C29 POPE  206      47.801  99.686  64.525  1.00  0.00           C
ATOM  11259 0C21 POPE  206      47.491  99.956  65.805  1.00  0.00           C
ATOM  11261 1C21 POPE  206      48.021  99.256  67.045  1.00  0.00           C
ATOM  11264 2C21 POPE  206      46.961  99.086  68.145  1.00  0.00           C
ATOM  11267 3C21 POPE  206      45.981  97.926  67.895  1.00  0.00           C
ATOM  11270 4C21 POPE  206      44.781  97.966  68.845  1.00  0.00           C
ATOM  11273 5C21 POPE  206      43.861  96.746  68.715  1.00  0.00           C
ATOM  11276 6C21 POPE  206      42.451  97.016  69.235  1.00  0.00           C
ATOM  11279 7C21 POPE  206      41.501  95.836  68.995  1.00  0.00           C
ATOM  11282 8C21 POPE  206      40.021  96.196  69.195  1.00  0.00           C
ATOM  11286  C33 POPE  206      52.881 105.646  59.485  1.00  0.00           C
ATOM  11289  C34 POPE  206      52.871 105.706  61.015  1.00  0.00           C
ATOM  11292  C35 POPE  206      52.921 107.126  61.575  1.00  0.00           C
ATOM  11295  C36 POPE  206      52.751 107.126  63.095  1.00  0.00           C
ATOM  11298  C37 POPE  206      52.841 108.526  63.705  1.00  0.00           C
ATOM  11301  C38 POPE  206      52.841 108.486  65.235  1.00  0.00           C
ATOM  11304  C39 POPE  206      52.911 109.886  65.825  1.00  0.00           C
ATOM  11307 0C31 POPE  206      52.871 109.906  67.355  1.00  0.00           C
ATOM  11310 1C31 POPE  206      52.601 111.326  67.865  1.00  0.00           C
ATOM  11313 2C31 POPE  206      52.621 111.466  69.395  1.00  0.00           C
ATOM  11316 3C31 POPE  206      52.081 112.826  69.865  1.00  0.00           C
ATOM  11319 4C31 POPE  206      52.691 114.036  69.145  1.00  0.00           C
ATOM  11322 5C31 POPE  206      52.191 115.376  69.695  1.00  0.00           C
ATOM  11325 6C31 POPE  206      52.741 116.576  68.925  1.00  0.00           C
ATOM  11329  NH3 POPE  207      29.021 126.156  47.205  1.00  0.00           N
ATOM  11333  C12 POPE  207      27.611 126.316  46.695  1.00  0.00           C
ATOM  11336  C11 POPE  207      27.161 125.126  45.825  1.00  0.00           C
ATOM  11339  P   POPE  207      24.481 125.246  45.965  1.00  0.00           P
ATOM  11340  O13 POPE  207      24.271 126.436  46.815  1.00  0.00           O
ATOM  11341  O14 POPE  207      23.421 125.006  44.965  1.00  0.00           O
ATOM  11342  O11 POPE  207      24.621 123.966  46.915  1.00  0.00           O
ATOM  11343  O12 POPE  207      25.891 125.396  45.255  1.00  0.00           O
ATOM  11344  C1  POPE  207      23.601 122.946  46.885  1.00  0.00           C
ATOM  11347  C2  POPE  207      22.641 123.016  48.105  1.00  0.00           C
ATOM  11349  O21 POPE  207      21.981 121.746  48.205  1.00  0.00           O
ATOM  11350  C21 POPE  207      21.711 121.276  49.415  1.00  0.00           C
ATOM  11351  O22 POPE  207      22.131 121.756  50.455  1.00  0.00           O
ATOM  11352  C22 POPE  207      20.891 120.006  49.295  1.00  0.00           C
ATOM  11355  C3  POPE  207      21.571 124.146  47.995  1.00  0.00           C
ATOM  11358  O31 POPE  207      20.591 124.026  49.045  1.00  0.00           O
ATOM  11359  C31 POPE  207      20.861 124.656  50.185  1.00  0.00           C
ATOM  11360  O32 POPE  207      21.681 125.546  50.345  1.00  0.00           O
ATOM  11361  C32 POPE  207      19.931 124.056  51.245  1.00  0.00           C
ATOM  11364  C23 POPE  207      20.451 119.346  50.625  1.00  0.00           C
ATOM  11367  C24 POPE  207      21.121 117.976  50.865  1.00  0.00           C
ATOM  11370  C25 POPE  207      20.311 117.076  51.815  1.00  0.00           C
ATOM  11373  C26 POPE  207      20.811 115.626  51.865  1.00  0.00           C
ATOM  11376  C27 POPE  207      19.831 114.736  52.655  1.00  0.00           C
ATOM  11379  C28 POPE  207      20.371 113.316  52.945  1.00  0.00           C
ATOM  11382  C29 POPE  207      19.291 112.406  53.455  1.00  0.00           C
ATOM  11384 0C21 POPE  207      18.701 112.416  54.655  1.00  0.00           C
ATOM  11386 1C21 POPE  207      19.071 113.256  55.835  1.00  0.00           C
ATOM  11389 2C21 POPE  207      18.871 112.456  57.135  1.00  0.00           C
ATOM  11392 3C21 POPE  207      19.681 111.136  57.185  1.00  0.00           C
ATOM  11395 4C21 POPE  207      19.471 110.366  58.495  1.00  0.00           C
ATOM  11398 5C21 POPE  207      18.061 109.766  58.615  1.00  0.00           C
ATOM  11401 6C21 POPE  207      17.751 109.336  60.055  1.00  0.00           C
ATOM  11404 7C21 POPE  207      16.311 108.836  60.245  1.00  0.00           C
ATOM  11407 8C21 POPE  207      15.961 108.556  61.705  1.00  0.00           C
ATOM  11411  C33 POPE  207      20.261 124.456  52.705  1.00  0.00           C
ATOM  11414  C34 POPE  207      21.241 123.466  53.365  1.00  0.00           C
ATOM  11417  C35 POPE  207      21.611 123.836  54.815  1.00  0.00           C
ATOM  11420  C36 POPE  207      22.631 124.986  54.915  1.00  0.00           C
ATOM  11423  C37 POPE  207      22.941 125.376  56.375  1.00  0.00           C
ATOM  11426  C38 POPE  207      24.141 126.316  56.465  1.00  0.00           C
ATOM  11429  C39 POPE  207      24.301 127.036  57.815  1.00  0.00           C
ATOM  11432 0C31 POPE  207      24.421 126.086  59.025  1.00  0.00           C
ATOM  11435 1C31 POPE  207      24.791 126.836  60.315  1.00  0.00           C
ATOM  11438 2C31 POPE  207      24.511 126.056  61.605  1.00  0.00           C
ATOM  11441 3C31 POPE  207      25.261 124.716  61.715  1.00  0.00           C
ATOM  11444 4C31 POPE  207      24.761 123.886  62.905  1.00  0.00           C
ATOM  11447 5C31 POPE  207      25.341 122.476  62.975  1.00  0.00           C
ATOM  11450 6C31 POPE  207      24.601 121.596  63.995  1.00  0.00           C
ATOM  11454  NH3 POPE  208     126.711 121.216  86.555  1.00  0.00           N
ATOM  11458  C12 POPE  208     125.341 120.826  87.045  1.00  0.00           C
ATOM  11461  C11 POPE  208     125.351 119.596  87.985  1.00  0.00           C
ATOM  11464  P   POPE  208     124.781 117.676  86.285  1.00  0.00           P
ATOM  11465  O13 POPE  208     125.681 118.396  85.375  1.00  0.00           O
ATOM  11466  O14 POPE  208     125.181 116.336  86.745  1.00  0.00           O
ATOM  11467  O11 POPE  208     123.371 117.546  85.585  1.00  0.00           O
ATOM  11468  O12 POPE  208     124.451 118.576  87.555  1.00  0.00           O
ATOM  11469  C1  POPE  208     123.151 116.546  84.585  1.00  0.00           C
ATOM  11472  C2  POPE  208     123.661 116.956  83.165  1.00  0.00           C
ATOM  11474  O21 POPE  208     122.741 116.496  82.155  1.00  0.00           O
ATOM  11475  C21 POPE  208     121.731 117.306  81.885  1.00  0.00           C
ATOM  11476  O22 POPE  208     121.321 118.196  82.605  1.00  0.00           O
ATOM  11477  C22 POPE  208     121.241 117.036  80.475  1.00  0.00           C
ATOM  11480  C3  POPE  208     125.111 116.436  82.835  1.00  0.00           C
ATOM  11483  O31 POPE  208     125.221 116.056  81.445  1.00  0.00           O
ATOM  11484  C31 POPE  208     126.351 116.306  80.805  1.00  0.00           C
ATOM  11485  O32 POPE  208     127.373 116.756  81.285  1.00  0.00           O
ATOM  11486  C32 POPE  208     126.121 115.976  79.325  1.00  0.00           C
ATOM  11489  C23 POPE  208     122.231 117.606  79.435  1.00  0.00           C
ATOM  11492  C24 POPE  208     122.161 116.916  78.065  1.00  0.00           C
ATOM  11495  C25 POPE  208     120.791 117.006  77.385  1.00  0.00           C
ATOM  11498  C26 POPE  208     120.311 118.446  77.165  1.00  0.00           C
ATOM  11501  C27 POPE  208     119.131 118.556  76.185  1.00  0.00           C
ATOM  11504  C28 POPE  208     118.691 120.016  75.985  1.00  0.00           C
ATOM  11507  C29 POPE  208     117.331 120.166  75.345  1.00  0.00           C
ATOM  11509 0C21 POPE  208     116.981 121.056  74.395  1.00  0.00           C
ATOM  11511 1C21 POPE  208     117.871 122.096  73.755  1.00  0.00           C
ATOM  11514 2C21 POPE  208     118.351 123.236  74.685  1.00  0.00           C
ATOM  11517 3C21 POPE  208     117.221 124.076  75.305  1.00  0.00           C
ATOM  11520 4C21 POPE  208     117.781 125.276  76.085  1.00  0.00           C
ATOM  11523 5C21 POPE  208     116.681 126.046  76.825  1.00  0.00           C
ATOM  11526 6C21 POPE  208     117.221 127.166  77.735  1.00  0.00           C
ATOM  11529 7C21 POPE  208     116.091 127.886  78.485  1.00  0.00           C
ATOM  11532 8C21 POPE  208     116.591 128.836  79.575  1.00  0.00           C
ATOM  11536  C33 POPE  208     127.373 116.056  78.405  1.00  0.00           C
ATOM  11539  C34 POPE  208     127.013 115.736  76.945  1.00  0.00           C
ATOM  11542  C35 POPE  208     128.223 115.686  75.995  1.00  0.00           C
ATOM  11545  C36 POPE  208     127.803 115.246  74.575  1.00  0.00           C
ATOM  11548  C37 POPE  208     128.983 115.086  73.595  1.00  0.00           C
ATOM  11551  C38 POPE  208     129.253 116.336  72.745  1.00  0.00           C
ATOM  11554  C39 POPE  208     128.193 116.616  71.655  1.00  0.00           C
ATOM  11557 0C31 POPE  208     128.203 115.596  70.515  1.00  0.00           C
ATOM  11560 1C31 POPE  208     127.423 116.066  69.275  1.00  0.00           C
ATOM  11563 2C31 POPE  208     127.343 114.966  68.205  1.00  0.00           C
ATOM  11566 3C31 POPE  208     126.801 115.436  66.855  1.00  0.00           C
ATOM  11569 4C31 POPE  208     125.321 115.846  66.895  1.00  0.00           C
ATOM  11572 5C31 POPE  208     124.761 116.136  65.495  1.00  0.00           C
ATOM  11575 6C31 POPE  208     123.331 116.686  65.525  1.00  0.00           C
ATOM  11579  NH3 POPE  209      49.061  79.366  91.085  1.00  0.00           N
ATOM  11583  C12 POPE  209      49.251  77.946  91.545  1.00  0.00           C
ATOM  11586  C11 POPE  209      48.561  76.936  90.605  1.00  0.00           C
ATOM  11589  P   POPE  209      46.651  77.896  89.045  1.00  0.00           P
ATOM  11590  O13 POPE  209      47.211  79.266  89.045  1.00  0.00           O
ATOM  11591  O14 POPE  209      45.191  77.756  88.885  1.00  0.00           O
ATOM  11592  O11 POPE  209      47.391  77.036  87.935  1.00  0.00           O
ATOM  11593  O12 POPE  209      47.171  77.236  90.385  1.00  0.00           O
ATOM  11594  C1  POPE  209      48.421  77.606  87.115  1.00  0.00           C
ATOM  11597  C2  POPE  209      49.221  76.496  86.395  1.00  0.00           C
ATOM  11599  O21 POPE  209      50.381  77.126  85.795  1.00  0.00           O
ATOM  11600  C21 POPE  209      51.501  76.436  85.935  1.00  0.00           C
ATOM  11601  O22 POPE  209      51.651  75.406  86.565  1.00  0.00           O
ATOM  11602  C22 POPE  209      52.721  77.156  85.305  1.00  0.00           C
ATOM  11605  C3  POPE  209      48.361  75.736  85.335  1.00  0.00           C
ATOM  11608  O31 POPE  209      49.051  75.556  84.075  1.00  0.00           O
ATOM  11609  C31 POPE  209      48.471  76.096  83.005  1.00  0.00           C
ATOM  11610  O32 POPE  209      47.391  76.656  82.985  1.00  0.00           O
ATOM  11611  C32 POPE  209      49.381  75.916  81.785  1.00  0.00           C
ATOM  11614  C23 POPE  209      52.511  78.056  84.065  1.00  0.00           C
ATOM  11617  C24 POPE  209      53.591  79.156  83.975  1.00  0.00           C
ATOM  11620  C25 POPE  209      55.001  78.656  83.615  1.00  0.00           C
ATOM  11623  C26 POPE  209      56.131  79.686  83.805  1.00  0.00           C
ATOM  11626  C27 POPE  209      57.501  79.126  83.365  1.00  0.00           C
ATOM  11629  C28 POPE  209      58.721  80.066  83.465  1.00  0.00           C
ATOM  11632  C29 POPE  209      59.971  79.246  83.255  1.00  0.00           C
ATOM  11634 0C21 POPE  209      60.971  79.426  82.375  1.00  0.00           C
ATOM  11636 1C21 POPE  209      61.131  80.536  81.365  1.00  0.00           C
ATOM  11639 2C21 POPE  209      61.841  80.146  80.045  1.00  0.00           C
ATOM  11642 3C21 POPE  209      60.921  79.516  78.995  1.00  0.00           C
ATOM  11645 4C21 POPE  209      61.531  79.436  77.585  1.00  0.00           C
ATOM  11648 5C21 POPE  209      62.521  78.276  77.355  1.00  0.00           C
ATOM  11651 6C21 POPE  209      62.401  77.696  75.945  1.00  0.00           C
ATOM  11654 7C21 POPE  209      63.321  76.496  75.675  1.00  0.00           C
ATOM  11657 8C21 POPE  209      63.001  75.776  74.365  1.00  0.00           C
ATOM  11661  C33 POPE  209      49.701  77.276  81.125  1.00  0.00           C
ATOM  11664  C34 POPE  209      50.441  77.106  79.785  1.00  0.00           C
ATOM  11667  C35 POPE  209      51.111  78.386  79.245  1.00  0.00           C
ATOM  11670  C36 POPE  209      50.171  79.406  78.565  1.00  0.00           C
ATOM  11673  C37 POPE  209      49.471  80.376  79.525  1.00  0.00           C
ATOM  11676  C38 POPE  209      48.381  81.226  78.855  1.00  0.00           C
ATOM  11679  C39 POPE  209      48.861  82.606  78.375  1.00  0.00           C
ATOM  11682 0C31 POPE  209      47.791  83.356  77.575  1.00  0.00           C
ATOM  11685 1C31 POPE  209      48.221  83.606  76.125  1.00  0.00           C
ATOM  11688 2C31 POPE  209      47.081  84.066  75.205  1.00  0.00           C
ATOM  11691 3C31 POPE  209      46.711  85.556  75.345  1.00  0.00           C
ATOM  11694 4C31 POPE  209      45.611  85.946  74.335  1.00  0.00           C
ATOM  11697 5C31 POPE  209      45.261  87.436  74.375  1.00  0.00           C
ATOM  11700 6C31 POPE  209      44.141  87.796  73.395  1.00  0.00           C
ATOM  11704  NH3 POPE  210     115.241  68.456  89.885  1.00  0.00           N
ATOM  11708  C12 POPE  210     114.391  67.996  91.025  1.00  0.00           C
ATOM  11711  C11 POPE  210     112.931  68.366  90.775  1.00  0.00           C
ATOM  11714  P   POPE  210     111.001  66.986  91.905  1.00  0.00           P
ATOM  11715  O13 POPE  210     111.451  65.716  91.315  1.00  0.00           O
ATOM  11716  O14 POPE  210     110.411  66.916  93.255  1.00  0.00           O
ATOM  11717  O11 POPE  210     109.951  67.596  90.905  1.00  0.00           O
ATOM  11718  O12 POPE  210     112.151  68.076  91.935  1.00  0.00           O
ATOM  11719  C1  POPE  210     109.521  68.946  90.935  1.00  0.00           C
ATOM  11722  C2  POPE  210     109.231  69.436  89.495  1.00  0.00           C
ATOM  11724  O21 POPE  210     108.151  68.706  88.885  1.00  0.00           O
ATOM  11725  C21 POPE  210     108.371  67.726  88.025  1.00  0.00           C
ATOM  11726  O22 POPE  210     109.371  67.036  87.895  1.00  0.00           O
ATOM  11727  C22 POPE  210     107.121  67.576  87.155  1.00  0.00           C
ATOM  11730  C3  POPE  210     110.511  69.536  88.645  1.00  0.00           C
ATOM  11733  O31 POPE  210     110.141  69.926  87.315  1.00  0.00           O
ATOM  11734  C31 POPE  210     110.331  71.176  86.985  1.00  0.00           C
ATOM  11735  O32 POPE  210     110.871  72.046  87.645  1.00  0.00           O
ATOM  11736  C32 POPE  210     109.751  71.346  85.585  1.00  0.00           C
ATOM  11739  C23 POPE  210     107.091  66.196  86.455  1.00  0.00           C
ATOM  11742  C24 POPE  210     105.971  65.996  85.415  1.00  0.00           C
ATOM  11745  C25 POPE  210     106.081  66.976  84.235  1.00  0.00           C
ATOM  11748  C26 POPE  210     105.581  66.436  82.885  1.00  0.00           C
ATOM  11751  C27 POPE  210     105.461  67.546  81.825  1.00  0.00           C
ATOM  11754  C28 POPE  210     105.161  66.996  80.415  1.00  0.00           C
ATOM  11757  C29 POPE  210     104.821  68.096  79.445  1.00  0.00           C
ATOM  11759 0C21 POPE  210     104.981  68.056  78.115  1.00  0.00           C
ATOM  11761 1C21 POPE  210     105.491  66.886  77.305  1.00  0.00           C
ATOM  11764 2C21 POPE  210     104.721  66.646  75.995  1.00  0.00           C
ATOM  11767 3C21 POPE  210     104.831  67.796  74.985  1.00  0.00           C
ATOM  11770 4C21 POPE  210     104.141  67.506  73.645  1.00  0.00           C
ATOM  11773 5C21 POPE  210     104.851  66.496  72.735  1.00  0.00           C
ATOM  11776 6C21 POPE  210     106.291  66.896  72.385  1.00  0.00           C
ATOM  11779 7C21 POPE  210     106.821  66.196  71.125  1.00  0.00           C
ATOM  11782 8C21 POPE  210     108.271  66.526  70.795  1.00  0.00           C
ATOM  11786  C33 POPE  210     110.611  72.256  84.705  1.00  0.00           C
ATOM  11789  C34 POPE  210     110.261  72.036  83.235  1.00  0.00           C
ATOM  11792  C35 POPE  210     111.151  72.856  82.305  1.00  0.00           C
ATOM  11795  C36 POPE  210     110.641  72.836  80.865  1.00  0.00           C
ATOM  11798  C37 POPE  210     111.341  73.856  79.975  1.00  0.00           C
ATOM  11801  C38 POPE  210     110.841  73.766  78.535  1.00  0.00           C
ATOM  11804  C39 POPE  210     111.691  74.536  77.525  1.00  0.00           C
ATOM  11807 0C31 POPE  210     111.351  74.116  76.085  1.00  0.00           C
ATOM  11810 1C31 POPE  210     112.131  74.916  75.035  1.00  0.00           C
ATOM  11813 2C31 POPE  210     111.841  74.416  73.615  1.00  0.00           C
ATOM  11816 3C31 POPE  210     112.531  75.246  72.515  1.00  0.00           C
ATOM  11819 4C31 POPE  210     112.211  76.746  72.545  1.00  0.00           C
ATOM  11822 5C31 POPE  210     110.711  77.086  72.465  1.00  0.00           C
ATOM  11825 6C31 POPE  210     110.451  78.596  72.475  1.00  0.00           C
ATOM  11829  NH3 POPE  211       4.831 110.216  44.695  1.00  0.00           N
ATOM  11833  C12 POPE  211       4.331 108.866  44.255  1.00  0.00           C
ATOM  11836  C11 POPE  211       4.331 107.896  45.445  1.00  0.00           C
ATOM  11839  P   POPE  211       5.001 105.526  44.515  1.00  0.00           P
ATOM  11840  O13 POPE  211       4.291 104.626  43.575  1.00  0.00           O
ATOM  11841  O14 POPE  211       6.261 106.166  44.105  1.00  0.00           O
ATOM  11842  O11 POPE  211       5.241 104.666  45.835  1.00  0.00           O
ATOM  11843  O12 POPE  211       3.961 106.596  45.005  1.00  0.00           O
ATOM  11844  C1  POPE  211       5.411 105.236  47.125  1.00  0.00           C
ATOM  11847  C2  POPE  211       4.081 105.276  47.935  1.00  0.00           C
ATOM  11849  O21 POPE  211       4.121 106.256  49.005  1.00  0.00           O
ATOM  11850  C21 POPE  211       4.881 106.006  50.065  1.00  0.00           C
ATOM  11851  O22 POPE  211       5.741 105.146  50.145  1.00  0.00           O
ATOM  11852  C22 POPE  211       4.551 107.026  51.165  1.00  0.00           C
ATOM  11855  C3  POPE  211       3.681 103.846  48.395  1.00  0.00           C
ATOM  11858  O31 POPE  211       2.491 103.836  49.205  1.00  0.00           O
ATOM  11859  C31 POPE  211       2.621 103.466  50.475  1.00  0.00           C
ATOM  11860  O32 POPE  211       3.671 103.136  51.015  1.00  0.00           O
ATOM  11861  C32 POPE  211       1.251 103.506  51.155  1.00  0.00           C
ATOM  11864  C23 POPE  211       5.421 106.916  52.445  1.00  0.00           C
ATOM  11867  C24 POPE  211       5.181 108.106  53.395  1.00  0.00           C
ATOM  11870  C25 POPE  211       6.081 108.146  54.645  1.00  0.00           C
ATOM  11873  C26 POPE  211       5.321 107.836  55.955  1.00  0.00           C
ATOM  11876  C27 POPE  211       6.201 107.866  57.215  1.00  0.00           C
ATOM  11879  C28 POPE  211       5.421 107.526  58.495  1.00  0.00           C
ATOM  11882  C29 POPE  211       6.231 107.706  59.755  1.00  0.00           C
ATOM  11884 0C21 POPE  211       5.741 107.836  61.005  1.00  0.00           C
ATOM  11886 1C21 POPE  211       4.281 107.766  61.405  1.00  0.00           C
ATOM  11889 2C21 POPE  211       3.971 106.746  62.535  1.00  0.00           C
ATOM  11892 3C21 POPE  211       4.231 107.236  63.975  1.00  0.00           C
ATOM  11895 4C21 POPE  211       5.711 107.326  64.375  1.00  0.00           C
ATOM  11898 5C21 POPE  211       5.951 107.086  65.875  1.00  0.00           C
ATOM  11901 6C21 POPE  211       5.301 108.136  66.785  1.00  0.00           C
ATOM  11904 7C21 POPE  211       5.441 107.786  68.275  1.00  0.00           C
ATOM  11907 8C21 POPE  211       4.801 108.816  69.205  1.00  0.00           C
ATOM  11911  C33 POPE  211       1.071 104.796  52.005  1.00  0.00           C
ATOM  11914  C34 POPE  211       0.241 104.586  53.285  1.00  0.00           C
ATOM  11917  C35 POPE  211       0.941 103.666  54.305  1.00  0.00           C
ATOM  11920  C36 POPE  211       0.301 103.696  55.695  1.00  0.00           C
ATOM  11923  C37 POPE  211       0.821 102.566  56.605  1.00  0.00           C
ATOM  11926  C38 POPE  211       0.161 102.556  57.985  1.00  0.00           C
ATOM  11929  C39 POPE  211       0.981 103.286  59.055  1.00  0.00           C
ATOM  11932 0C31 POPE  211       0.221 103.416  60.385  1.00  0.00           C
ATOM  11935 1C31 POPE  211       1.121 103.836  61.545  1.00  0.00           C
ATOM  11938 2C31 POPE  211       0.351 103.906  62.875  1.00  0.00           C
ATOM  11941 3C31 POPE  211       1.221 104.286  64.085  1.00  0.00           C
ATOM  11944 4C31 POPE  211       2.231 103.196  64.495  1.00  0.00           C
ATOM  11947 5C31 POPE  211       3.071 103.606  65.705  1.00  0.00           C
ATOM  11950 6C31 POPE  211       3.971 102.476  66.225  1.00  0.00           C
ATOM  11954  NH3 POPE  212      82.551  25.546  89.005  1.00  0.00           N
ATOM  11958  C12 POPE  212      83.071  24.466  88.105  1.00  0.00           C
ATOM  11961  C11 POPE  212      83.961  23.466  88.875  1.00  0.00           C
ATOM  11964  P   POPE  212      85.841  24.926  90.055  1.00  0.00           P
ATOM  11965  O13 POPE  212      86.531  24.216  91.155  1.00  0.00           O
ATOM  11966  O14 POPE  212      84.761  25.866  90.385  1.00  0.00           O
ATOM  11967  O11 POPE  212      86.911  25.746  89.235  1.00  0.00           O
ATOM  11968  O12 POPE  212      85.311  23.906  88.975  1.00  0.00           O
ATOM  11969  C1  POPE  212      87.051  25.666  87.805  1.00  0.00           C
ATOM  11972  C2  POPE  212      85.981  26.516  87.085  1.00  0.00           C
ATOM  11974  O21 POPE  212      85.521  25.866  85.895  1.00  0.00           O
ATOM  11975  C21 POPE  212      86.361  25.716  84.885  1.00  0.00           C
ATOM  11976  O22 POPE  212      87.481  26.186  84.795  1.00  0.00           O
ATOM  11977  C22 POPE  212      85.691  24.866  83.815  1.00  0.00           C
ATOM  11980  C3  POPE  212      86.361  28.016  86.895  1.00  0.00           C
ATOM  11983  O31 POPE  212      85.151  28.746  86.585  1.00  0.00           O
ATOM  11984  C31 POPE  212      84.951  29.516  85.505  1.00  0.00           C
ATOM  11985  O32 POPE  212      83.841  29.866  85.135  1.00  0.00           O
ATOM  11986  C32 POPE  212      86.221  29.886  84.735  1.00  0.00           C
ATOM  11989  C23 POPE  212      86.141  25.286  82.395  1.00  0.00           C
ATOM  11992  C24 POPE  212      85.571  26.656  81.985  1.00  0.00           C
ATOM  11995  C25 POPE  212      86.061  27.146  80.615  1.00  0.00           C
ATOM  11998  C26 POPE  212      85.481  26.356  79.435  1.00  0.00           C
ATOM  12001  C27 POPE  212      85.981  26.866  78.075  1.00  0.00           C
ATOM  12004  C28 POPE  212      87.271  26.166  77.585  1.00  0.00           C
ATOM  12007  C29 POPE  212      87.011  24.756  77.115  1.00  0.00           C
ATOM  12009 0C21 POPE  212      87.461  23.626  77.685  1.00  0.00           C
ATOM  12011 1C21 POPE  212      88.311  23.506  78.915  1.00  0.00           C
ATOM  12014 2C21 POPE  212      88.631  22.026  79.235  1.00  0.00           C
ATOM  12017 3C21 POPE  212      87.411  21.196  79.675  1.00  0.00           C
ATOM  12020 4C21 POPE  212      87.681  19.686  79.755  1.00  0.00           C
ATOM  12023 5C21 POPE  212      88.921  19.286  80.575  1.00  0.00           C
ATOM  12026 6C21 POPE  212      89.151  17.776  80.585  1.00  0.00           C
ATOM  12029 7C21 POPE  212      90.591  17.386  80.975  1.00  0.00           C
ATOM  12032 8C21 POPE  212      90.841  15.876  80.965  1.00  0.00           C
ATOM  12036  C33 POPE  212      85.921  30.526  83.365  1.00  0.00           C
ATOM  12039  C34 POPE  212      87.221  30.936  82.675  1.00  0.00           C
ATOM  12042  C35 POPE  212      87.041  31.286  81.185  1.00  0.00           C
ATOM  12045  C36 POPE  212      88.331  31.896  80.645  1.00  0.00           C
ATOM  12048  C37 POPE  212      88.321  32.176  79.135  1.00  0.00           C
ATOM  12051  C38 POPE  212      89.721  32.586  78.675  1.00  0.00           C
ATOM  12054  C39 POPE  212      89.961  32.456  77.165  1.00  0.00           C
ATOM  12057 0C31 POPE  212      89.501  33.666  76.355  1.00  0.00           C
ATOM  12060 1C31 POPE  212      90.081  33.636  74.935  1.00  0.00           C
ATOM  12063 2C31 POPE  212      89.881  34.936  74.155  1.00  0.00           C
ATOM  12066 3C31 POPE  212      90.491  34.846  72.755  1.00  0.00           C
ATOM  12069 4C31 POPE  212      90.341  36.146  71.955  1.00  0.00           C
ATOM  12072 5C31 POPE  212      90.961  36.026  70.555  1.00  0.00           C
ATOM  12075 6C31 POPE  212      90.971  37.356  69.805  1.00  0.00           C
ATOM  12079  NH3 POPE  213      66.231  -0.906  51.175  1.00  0.00           N
ATOM  12083  C12 POPE  213      65.321  -1.516  50.145  1.00  0.00           C
ATOM  12086  C11 POPE  213      65.481  -0.806  48.785  1.00  0.00           C
ATOM  12089  P   POPE  213      62.951  -0.616  48.035  1.00  0.00           P
ATOM  12090  O13 POPE  213      62.571   0.064  46.785  1.00  0.00           O
ATOM  12091  O14 POPE  213      62.051  -1.686  48.515  1.00  0.00           O
ATOM  12092  O11 POPE  213      63.091   0.414  49.215  1.00  0.00           O
ATOM  12093  O12 POPE  213      64.431  -1.156  47.865  1.00  0.00           O
ATOM  12094  C1  POPE  213      63.041   1.824  49.045  1.00  0.00           C
ATOM  12097  C2  POPE  213      63.181   2.526  50.425  1.00  0.00           C
ATOM  12099  O21 POPE  213      64.561   2.546  50.825  1.00  0.00           O
ATOM  12100  C21 POPE  213      65.041   3.396  51.765  1.00  0.00           C
ATOM  12101  O22 POPE  213      66.121   3.226  52.305  1.00  0.00           O
ATOM  12102  C22 POPE  213      64.191   4.666  51.945  1.00  0.00           C
ATOM  12105  C3  POPE  213      62.321   1.774  51.475  1.00  0.00           C
ATOM  12108  O31 POPE  213      62.561   2.256  52.805  1.00  0.00           O
ATOM  12109  C31 POPE  213      62.021   1.504  53.755  1.00  0.00           C
ATOM  12110  O32 POPE  213      61.211   0.614  53.585  1.00  0.00           O
ATOM  12111  C32 POPE  213      62.551   2.034  55.085  1.00  0.00           C
ATOM  12114  C23 POPE  213      64.671   5.586  53.095  1.00  0.00           C
ATOM  12117  C24 POPE  213      63.531   5.956  54.055  1.00  0.00           C
ATOM  12120  C25 POPE  213      64.051   6.696  55.295  1.00  0.00           C
ATOM  12123  C26 POPE  213      63.011   6.876  56.405  1.00  0.00           C
ATOM  12126  C27 POPE  213      63.651   7.506  57.645  1.00  0.00           C
ATOM  12129  C28 POPE  213      62.651   7.886  58.745  1.00  0.00           C
ATOM  12132  C29 POPE  213      63.321   8.656  59.855  1.00  0.00           C
ATOM  12134 0C21 POPE  213      63.611   9.976  59.815  1.00  0.00           C
ATOM  12136 1C21 POPE  213      63.291  10.906  58.665  1.00  0.00           C
ATOM  12139 2C21 POPE  213      62.811  12.306  59.115  1.00  0.00           C
ATOM  12142 3C21 POPE  213      61.571  12.286  60.025  1.00  0.00           C
ATOM  12145 4C21 POPE  213      60.991  13.686  60.295  1.00  0.00           C
ATOM  12148 5C21 POPE  213      60.291  14.346  59.085  1.00  0.00           C
ATOM  12151 6C21 POPE  213      58.941  13.716  58.715  1.00  0.00           C
ATOM  12154 7C21 POPE  213      58.331  14.356  57.455  1.00  0.00           C
ATOM  12157 8C21 POPE  213      56.931  13.866  57.105  1.00  0.00           C
ATOM  12161  C33 POPE  213      62.111   1.244  56.335  1.00  0.00           C
ATOM  12164  C34 POPE  213      62.501   2.004  57.615  1.00  0.00           C
ATOM  12167  C35 POPE  213      64.021   2.146  57.805  1.00  0.00           C
ATOM  12170  C36 POPE  213      64.461   3.506  58.355  1.00  0.00           C
ATOM  12173  C37 POPE  213      65.961   3.496  58.695  1.00  0.00           C
ATOM  12176  C38 POPE  213      66.441   4.786  59.365  1.00  0.00           C
ATOM  12179  C39 POPE  213      67.701   4.546  60.195  1.00  0.00           C
ATOM  12182 0C31 POPE  213      68.331   5.846  60.725  1.00  0.00           C
ATOM  12185 1C31 POPE  213      69.681   5.636  61.425  1.00  0.00           C
ATOM  12188 2C31 POPE  213      69.601   4.826  62.725  1.00  0.00           C
ATOM  12191 3C31 POPE  213      70.971   4.676  63.395  1.00  0.00           C
ATOM  12194 4C31 POPE  213      70.901   3.926  64.735  1.00  0.00           C
ATOM  12197 5C31 POPE  213      72.281   3.736  65.375  1.00  0.00           C
ATOM  12200 6C31 POPE  213      72.241   2.986  66.705  1.00  0.00           C
ATOM  12204  NH3 POPE  214      77.871  33.856  90.335  1.00  0.00           N
ATOM  12208  C12 POPE  214      77.741  32.726  91.315  1.00  0.00           C
ATOM  12211  C11 POPE  214      77.071  31.516  90.665  1.00  0.00           C
ATOM  12214  P   POPE  214      78.211  29.386  91.715  1.00  0.00           P
ATOM  12215  O13 POPE  214      79.341  29.956  92.485  1.00  0.00           O
ATOM  12216  O14 POPE  214      77.651  28.096  92.175  1.00  0.00           O
ATOM  12217  O11 POPE  214      78.681  29.266  90.205  1.00  0.00           O
ATOM  12218  O12 POPE  214      77.031  30.426  91.585  1.00  0.00           O
ATOM  12219  C1  POPE  214      78.691  28.026  89.485  1.00  0.00           C
ATOM  12222  C2  POPE  214      78.761  28.256  87.945  1.00  0.00           C
ATOM  12224  O21 POPE  214      78.771  26.966  87.305  1.00  0.00           O
ATOM  12225  C21 POPE  214      77.641  26.526  86.795  1.00  0.00           C
ATOM  12226  O22 POPE  214      76.561  27.086  86.835  1.00  0.00           O
ATOM  12227  C22 POPE  214      77.851  25.076  86.335  1.00  0.00           C
ATOM  12230  C3  POPE  214      80.051  29.026  87.535  1.00  0.00           C
ATOM  12233  O31 POPE  214      80.101  29.396  86.135  1.00  0.00           O
ATOM  12234  C31 POPE  214      80.631  28.506  85.305  1.00  0.00           C
ATOM  12235  O32 POPE  214      80.901  27.346  85.575  1.00  0.00           O
ATOM  12236  C32 POPE  214      80.851  29.156  83.935  1.00  0.00           C
ATOM  12239  C23 POPE  214      77.051  24.696  85.065  1.00  0.00           C
ATOM  12242  C24 POPE  214      77.861  24.776  83.765  1.00  0.00           C
ATOM  12245  C25 POPE  214      77.491  25.896  82.795  1.00  0.00           C
ATOM  12248  C26 POPE  214      78.081  25.596  81.405  1.00  0.00           C
ATOM  12251  C27 POPE  214      78.081  26.796  80.455  1.00  0.00           C
ATOM  12254  C28 POPE  214      78.661  26.406  79.085  1.00  0.00           C
ATOM  12257  C29 POPE  214      78.881  27.606  78.205  1.00  0.00           C
ATOM  12259 0C21 POPE  214      80.071  28.056  77.765  1.00  0.00           C
ATOM  12261 1C21 POPE  214      81.421  27.466  78.085  1.00  0.00           C
ATOM  12264 2C21 POPE  214      81.931  26.516  76.985  1.00  0.00           C
ATOM  12267 3C21 POPE  214      82.161  27.226  75.645  1.00  0.00           C
ATOM  12270 4C21 POPE  214      83.011  26.396  74.665  1.00  0.00           C
ATOM  12273 5C21 POPE  214      84.241  27.176  74.195  1.00  0.00           C
ATOM  12276 6C21 POPE  214      85.071  26.446  73.125  1.00  0.00           C
ATOM  12279 7C21 POPE  214      86.371  27.196  72.825  1.00  0.00           C
ATOM  12282 8C21 POPE  214      87.161  26.606  71.655  1.00  0.00           C
ATOM  12286  C33 POPE  214      81.801  28.326  83.035  1.00  0.00           C
ATOM  12289  C34 POPE  214      82.701  29.186  82.145  1.00  0.00           C
ATOM  12292  C35 POPE  214      82.031  29.816  80.925  1.00  0.00           C
[truncated: 1,713,285 more chars]
