# Supplementary material for: Characterizing Membrane Association and Periplasmic Transfer of Bacterial Lipoproteins through Molecular Dynamics Simulations
Source: Structure. 2020 Apr 7;28(4):475–487.e3. doi: 10.1016/j.str.2020.01.012 (PMC7139219; doi:10.1016/j.str.2020.01.012)
Supplement: Data S1. Final Coordinates from Simulations (Y–Z), Related to Figure 3 [file mmc3.zip › Y-Z/YBJP-5-atomistic.pdb]

TITLE     Protein
REMARK    THIS IS A SIMULATION BOX
CRYST1  128.905  128.905  167.983  90.00  90.00  90.00 P 1           1
MODEL        1
ATOM      1  N   CYSTA   1      53.352  66.907  92.887  1.00  0.00           N
ATOM      3  CA  CYSTA   1      54.132  65.987  93.667  1.00  0.00           C
ATOM      5  C   CYSTA   1      53.252  65.277  94.636  1.00  0.00           C
ATOM      6  O   CYSTA   1      53.212  65.566  95.826  1.00  0.00           O
ATOM      7  CB  CYSTA   1      55.552  66.408  94.146  1.00  0.00           C
ATOM     10  SG  CYSTA   1      56.802  66.176  92.817  1.00  0.00           S
ATOM     11  C1  CYSTA   1      56.252  67.507  91.688  1.00  0.00           C
ATOM     14  CA1 CYSTA   1      52.892  68.097  93.237  1.00  0.00           C
ATOM     15  OA1 CYSTA   1      53.252  68.646  94.267  1.00  0.00           O
ATOM     16  CA2 CYSTA   1      51.872  68.757  92.356  1.00  0.00           C
ATOM     19  C11 CYSTA   1      56.922  67.688  90.308  1.00  0.00           C
ATOM     21  O11 CYSTA   1      56.532  66.618  89.407  1.00  0.00           O
ATOM     22  CX1 CYSTA   1      55.572  66.956  88.568  1.00  0.00           C
ATOM     23  OX1 CYSTA   1      54.842  67.926  88.657  1.00  0.00           O
ATOM     24  CX2 CYSTA   1      55.582  65.966  87.396  1.00  0.00           C
ATOM     27  C12 CYSTA   1      58.462  67.837  90.317  1.00  0.00           C
ATOM     30  O12 CYSTA   1      59.142  66.717  90.886  1.00  0.00           O
ATOM     31  CD1 CYSTA   1      60.172  66.946  91.716  1.00  0.00           C
ATOM     32  OD1 CYSTA   1      60.412  66.228  92.677  1.00  0.00           O
ATOM     33  CD2 CYSTA   1      61.122  68.118  91.376  1.00  0.00           C
ATOM     36  CA3 CYSTA   1      51.272  67.777  91.327  1.00  0.00           C
ATOM     39  CA4 CYSTA   1      52.172  67.457  90.126  1.00  0.00           C
ATOM     42  CA5 CYSTA   1      51.392  66.688  89.058  1.00  0.00           C
ATOM     45  CA6 CYSTA   1      50.702  67.707  88.167  1.00  0.00           C
ATOM     48  CA7 CYSTA   1      49.672  67.117  87.206  1.00  0.00           C
ATOM     51  CA8 CYSTA   1      48.842  68.266  86.637  1.00  0.00           C
ATOM     54  CA9 CYSTA   1      47.842  67.827  85.566  1.00  0.00           C
ATOM     57 0CA1 CYSTA   1      46.862  68.947  85.206  1.00  0.00           C
ATOM     60 1CA1 CYSTA   1      47.552  70.277  84.876  1.00  0.00           C
ATOM     63 2CA1 CYSTA   1      46.602  71.306  84.267  1.00  0.00           C
ATOM     66 3CA1 CYSTA   1      47.292  72.667  84.046  1.00  0.00           C
ATOM     69 4CA1 CYSTA   1      47.352  73.548  85.296  1.00  0.00           C
ATOM     72 5CA1 CYSTA   1      45.992  74.146  85.657  1.00  0.00           C
ATOM     75 6CA1 CYSTA   1      46.052  75.167  86.796  1.00  0.00           C
ATOM     79  CD3 CYSTA   1      61.262  68.757  89.966  1.00  0.00           C
ATOM     82  CD4 CYSTA   1      61.532  67.777  88.816  1.00  0.00           C
ATOM     85  CD5 CYSTA   1      61.502  68.448  87.438  1.00  0.00           C
ATOM     88  CD6 CYSTA   1      62.542  69.557  87.308  1.00  0.00           C
ATOM     91  CD7 CYSTA   1      62.682  70.027  85.858  1.00  0.00           C
ATOM     94  CD8 CYSTA   1      63.792  71.066  85.696  1.00  0.00           C
ATOM     97  CD9 CYSTA   1      64.292  71.166  84.257  1.00  0.00           C
ATOM    100 0CD1 CYSTA   1      63.282  71.807  83.297  1.00  0.00           C
ATOM    103 1CD1 CYSTA   1      63.532  73.307  83.097  1.00  0.00           C
ATOM    106 2CD1 CYSTA   1      62.772  73.846  81.887  1.00  0.00           C
ATOM    109 3CD1 CYSTA   1      63.352  75.176  81.376  1.00  0.00           C
ATOM    112 4CD1 CYSTA   1      62.923  75.466  79.938  1.00  0.00           C
ATOM    115 5CD1 CYSTA   1      63.652  76.688  79.356  1.00  0.00           C
ATOM    118 6CD1 CYSTA   1      63.352  76.926  77.877  1.00  0.00           C
ATOM    122  CX3 CYSTA   1      56.142  66.667  86.146  1.00  0.00           C
ATOM    125  CX4 CYSTA   1      56.342  65.737  84.938  1.00  0.00           C
ATOM    128  CX5 CYSTA   1      55.122  65.626  84.016  1.00  0.00           C
ATOM    131  CX6 CYSTA   1      54.002  64.698  84.506  1.00  0.00           C
ATOM    134  CX7 CYSTA   1      52.942  64.507  83.417  1.00  0.00           C
ATOM    137  CX8 CYSTA   1      51.952  63.357  83.688  1.00  0.00           C
ATOM    140  CX9 CYSTA   1      50.872  63.737  84.667  1.00  0.00           C
ATOM    142 0CX1 CYSTA   1      49.982  62.876  85.206  1.00  0.00           C
ATOM    144 1CX1 CYSTA   1      49.872  61.408  84.938  1.00  0.00           C
ATOM    147 2CX1 CYSTA   1      48.392  60.987  84.888  1.00  0.00           C
ATOM    150 3CX1 CYSTA   1      47.732  60.797  86.266  1.00  0.00           C
ATOM    153 4CX1 CYSTA   1      46.222  61.036  86.216  1.00  0.00           C
ATOM    156 5CX1 CYSTA   1      45.512  61.067  87.577  1.00  0.00           C
ATOM    159 6CX1 CYSTA   1      44.062  61.556  87.417  1.00  0.00           C
ATOM    162 7CX1 CYSTA   1      43.322  61.847  88.727  1.00  0.00           C
ATOM    165 8CX1 CYSTA   1      41.892  62.367  88.548  1.00  0.00           C
ATOM    169  N   THR A   2      52.572  64.238  94.117  1.00  0.00           N
ATOM    171  CA  THR A   2      52.532  62.977  94.837  1.00  0.00           C
ATOM    173  CB  THR A   2      53.952  62.536  95.227  1.00  0.00           C
ATOM    175  OG1 THR A   2      54.592  62.096  94.036  1.00  0.00           O
ATOM    177  CG2 THR A   2      54.102  61.417  96.257  1.00  0.00           C
ATOM    181  C   THR A   2      51.352  62.907  95.816  1.00  0.00           C
ATOM    182  O   THR A   2      50.602  63.867  95.917  1.00  0.00           O
ATOM    183  N   THR A   3      51.102  61.746  96.467  1.00  0.00           N
ATOM    185  CA  THR A   3      50.402  61.536  97.747  1.00  0.00           C
ATOM    187  CB  THR A   3      51.452  61.286  98.848  1.00  0.00           C
ATOM    189  OG1 THR A   3      52.082  60.017  98.657  1.00  0.00           O
ATOM    191  CG2 THR A   3      50.932  61.286 100.286  1.00  0.00           C
ATOM    195  C   THR A   3      49.352  62.567  98.176  1.00  0.00           C
ATOM    196  O   THR A   3      49.672  63.606  98.727  1.00  0.00           O
ATOM    197  N   VAL A   4      48.042  62.426  97.887  1.00  0.00           N
ATOM    199  CA  VAL A   4      47.222  61.297  97.447  1.00  0.00           C
ATOM    201  CB  VAL A   4      45.962  61.167  98.307  1.00  0.00           C
ATOM    203  CG1 VAL A   4      45.012  60.017  97.887  1.00  0.00           C
ATOM    207  CG2 VAL A   4      46.402  60.896  99.747  1.00  0.00           C
ATOM    211  C   VAL A   4      46.802  61.517  95.998  1.00  0.00           C
ATOM    212  O   VAL A   4      45.712  61.987  95.706  1.00  0.00           O
ATOM    213  N   THR A   5      47.702  61.187  95.047  1.00  0.00           N
ATOM    215  CA  THR A   5      47.472  60.887  93.626  1.00  0.00           C
ATOM    217  CB  THR A   5      47.892  59.438  93.256  1.00  0.00           C
ATOM    219  OG1 THR A   5      46.932  58.597  92.636  1.00  0.00           O
ATOM    221  CG2 THR A   5      48.372  58.676  94.496  1.00  0.00           C
ATOM    225  C   THR A   5      46.182  61.466  92.957  1.00  0.00           C
ATOM    226  O   THR A   5      45.192  60.766  92.738  1.00  0.00           O
ATOM    227  N   PRO A   6      46.112  62.767  92.607  1.00  0.00           N
ATOM    228  CD  PRO A   6      45.442  63.077  91.337  1.00  0.00           C
ATOM    231  CA  PRO A   6      47.212  63.687  92.766  1.00  0.00           C
ATOM    233  CB  PRO A   6      47.732  63.757  91.337  1.00  0.00           C
ATOM    236  CG  PRO A   6      46.452  63.908  90.527  1.00  0.00           C
ATOM    239  C   PRO A   6      46.762  65.048  93.277  1.00  0.00           C
ATOM    240  O   PRO A   6      45.582  65.397  93.288  1.00  0.00           O
ATOM    241  N   ALA A   7      47.752  65.766  93.827  1.00  0.00           N
ATOM    243  CA  ALA A   7      47.782  67.117  94.327  1.00  0.00           C
ATOM    245  CB  ALA A   7      49.292  67.408  94.347  1.00  0.00           C
ATOM    249  C   ALA A   7      46.952  68.146  93.536  1.00  0.00           C
ATOM    250  O   ALA A   7      46.682  67.988  92.347  1.00  0.00           O
ATOM    251  N   TYR A   8      46.492  69.246  94.166  1.00  0.00           N
ATOM    253  CA  TYR A   8      47.402  70.158  94.837  1.00  0.00           C
ATOM    255  CB  TYR A   8      48.122  71.117  93.837  1.00  0.00           C
ATOM    258  CG  TYR A   8      47.232  71.548  92.696  1.00  0.00           C
ATOM    259  CD1 TYR A   8      47.312  70.846  91.477  1.00  0.00           C
ATOM    261  CE1 TYR A   8      46.442  71.166  90.426  1.00  0.00           C
ATOM    263  CZ  TYR A   8      45.542  72.216  90.566  1.00  0.00           C
ATOM    264  OH  TYR A   8      44.692  72.466  89.496  1.00  0.00           O
ATOM    266  CD2 TYR A   8      46.332  72.618  92.826  1.00  0.00           C
ATOM    268  CE2 TYR A   8      45.492  72.956  91.757  1.00  0.00           C
ATOM    270  C   TYR A   8      46.802  70.916  95.998  1.00  0.00           C
ATOM    271  O   TYR A   8      45.612  71.188  96.027  1.00  0.00           O
ATOM    272  N   LYS A   9      47.692  71.286  96.967  1.00  0.00           N
ATOM    274  CA  LYS A   9      47.432  72.136  98.116  1.00  0.00           C
ATOM    276  CB  LYS A   9      46.612  73.426  97.826  1.00  0.00           C
ATOM    279  CG  LYS A   9      47.352  74.316  96.816  1.00  0.00           C
ATOM    282  CD  LYS A   9      46.562  75.496  96.216  1.00  0.00           C
ATOM    285  CE  LYS A   9      47.262  75.997  94.938  1.00  0.00           C
ATOM    288  NZ  LYS A   9      46.532  77.087  94.267  1.00  0.00           N
ATOM    292  C   LYS A   9      46.942  71.376  99.327  1.00  0.00           C
ATOM    293  O   LYS A   9      45.872  70.786  99.316  1.00  0.00           O
ATOM    294  N   ASP A  10      47.752  71.338 100.416  1.00  0.00           N
ATOM    296  CA  ASP A  10      47.492  70.488 101.567  1.00  0.00           C
ATOM    298  CB  ASP A  10      46.162  70.896 102.267  1.00  0.00           C
ATOM    301  CG  ASP A  10      46.372  71.636 103.567  1.00  0.00           C
ATOM    302  OD1 ASP A  10      45.332  71.896 104.216  1.00  0.00           O
ATOM    303  OD2 ASP A  10      47.512  72.066 103.867  1.00  0.00           O
ATOM    304  C   ASP A  10      47.602  68.966 101.316  1.00  0.00           C
ATOM    305  O   ASP A  10      48.382  68.497 100.486  1.00  0.00           O
ATOM    306  N   ASN A  11      46.892  68.216 102.168  1.00  0.00           N
ATOM    308  CA  ASN A  11      47.332  66.987 102.766  1.00  0.00           C
ATOM    310  CB  ASN A  11      46.642  66.757 104.146  1.00  0.00           C
ATOM    313  CG  ASN A  11      45.192  66.286 104.188  1.00  0.00           C
ATOM    314  OD1 ASN A  11      44.752  65.896 105.276  1.00  0.00           O
ATOM    315  ND2 ASN A  11      44.472  66.286 103.047  1.00  0.00           N
ATOM    318  C   ASN A  11      47.252  65.747 101.907  1.00  0.00           C
ATOM    319  O   ASN A  11      46.392  65.597 101.036  1.00  0.00           O
ATOM    320  N   GLY A  12      48.122  64.786 102.257  1.00  0.00           N
ATOM    322  CA  GLY A  12      48.072  63.447 101.736  1.00  0.00           C
ATOM    325  C   GLY A  12      48.032  62.426 102.826  1.00  0.00           C
ATOM    326  O   GLY A  12      49.012  62.177 103.536  1.00  0.00           O
ATOM    327  N   THR A  13      46.912  61.696 102.957  1.00  0.00           N
ATOM    329  CA  THR A  13      46.882  60.477 103.746  1.00  0.00           C
ATOM    331  CB  THR A  13      45.772  60.407 104.817  1.00  0.00           C
ATOM    333  OG1 THR A  13      44.442  60.417 104.297  1.00  0.00           O
ATOM    335  CG2 THR A  13      45.922  61.618 105.757  1.00  0.00           C
ATOM    339  C   THR A  13      46.682  59.327 102.796  1.00  0.00           C
ATOM    340  O   THR A  13      45.602  59.097 102.286  1.00  0.00           O
ATOM    341  N   ARG A  14      47.652  58.457 102.527  1.00  0.00           N
ATOM    343  CA  ARG A  14      49.042  58.737 102.326  1.00  0.00           C
ATOM    345  CB  ARG A  14      49.502  58.007 101.017  1.00  0.00           C
ATOM    348  CG  ARG A  14      48.622  56.787 100.638  1.00  0.00           C
ATOM    351  CD  ARG A  14      49.102  55.997  99.407  1.00  0.00           C
ATOM    354  NE  ARG A  14      47.952  55.846  98.437  1.00  0.00           N
ATOM    356  CZ  ARG A  14      48.122  55.827  97.127  1.00  0.00           C
ATOM    357  NH1 ARG A  14      47.172  55.376  96.327  1.00  0.00           N
ATOM    360  NH2 ARG A  14      49.242  56.187  96.576  1.00  0.00           N
ATOM    363  C   ARG A  14      49.792  58.266 103.536  1.00  0.00           C
ATOM    364  O   ARG A  14      49.362  57.337 104.207  1.00  0.00           O
ATOM    365  N   SER A  15      50.932  58.896 103.896  1.00  0.00           N
ATOM    367  CA  SER A  15      51.692  58.597 105.117  1.00  0.00           C
ATOM    369  CB  SER A  15      50.862  58.917 106.396  1.00  0.00           C
ATOM    372  OG  SER A  15      51.562  58.627 107.607  1.00  0.00           O
ATOM    374  C   SER A  15      52.402  57.226 105.168  1.00  0.00           C
ATOM    375  O   SER A  15      53.492  57.086 105.696  1.00  0.00           O
ATOM    376  N   GLY A  16      51.842  56.197 104.496  1.00  0.00           N
ATOM    378  CA  GLY A  16      52.392  54.856 104.337  1.00  0.00           C
ATOM    381  C   GLY A  16      52.112  53.937 105.507  1.00  0.00           C
ATOM    382  O   GLY A  16      52.032  54.427 106.637  1.00  0.00           O
ATOM    383  N   PRO A  17      51.952  52.606 105.367  1.00  0.00           N
ATOM    384  CD  PRO A  17      51.532  51.927 104.146  1.00  0.00           C
ATOM    387  CA  PRO A  17      51.642  51.787 106.516  1.00  0.00           C
ATOM    389  CB  PRO A  17      50.402  50.976 106.126  1.00  0.00           C
ATOM    392  CG  PRO A  17      50.402  50.987 104.596  1.00  0.00           C
ATOM    395  C   PRO A  17      52.812  50.867 106.786  1.00  0.00           C
ATOM    396  O   PRO A  17      53.212  50.077 105.927  1.00  0.00           O
ATOM    397  N   CYS A  18      53.362  50.867 108.007  1.00  0.00           N
ATOM    399  CA  CYS A  18      52.872  51.626 109.146  1.00  0.00           C
ATOM    401  CB  CYS A  18      51.642  50.927 109.826  1.00  0.00           C
ATOM    404  SG  CYS A  18      51.742  49.097 109.817  1.00  0.00           S
ATOM    406  C   CYS A  18      53.962  51.917 110.146  1.00  0.00           C
ATOM    407  O   CYS A  18      54.792  51.067 110.438  1.00  0.00           O
ATOM    408  N   VAL A  19      54.022  53.118 110.768  1.00  0.00           N
ATOM    410  CA  VAL A  19      53.602  54.438 110.257  1.00  0.00           C
ATOM    412  CB  VAL A  19      52.422  55.097 110.986  1.00  0.00           C
ATOM    414  CG1 VAL A  19      52.002  56.408 110.276  1.00  0.00           C
ATOM    418  CG2 VAL A  19      51.212  54.157 110.976  1.00  0.00           C
ATOM    422  C   VAL A  19      54.862  55.257 110.466  1.00  0.00           C
ATOM    423  O   VAL A  19      54.922  56.278 111.157  1.00  0.00           O
ATOM    424  N   GLU A  20      55.982  54.677 109.987  1.00  0.00           N
ATOM    426  CA  GLU A  20      57.182  54.707 110.768  1.00  0.00           C
ATOM    428  CB  GLU A  20      57.192  53.567 111.806  1.00  0.00           C
ATOM    431  CG  GLU A  20      58.482  53.457 112.656  1.00  0.00           C
ATOM    434  CD  GLU A  20      58.332  52.497 113.827  1.00  0.00           C
ATOM    435  OE1 GLU A  20      59.312  52.347 114.596  1.00  0.00           O
ATOM    436  OE2 GLU A  20      57.222  51.956 114.046  1.00  0.00           O
ATOM    437  C   GLU A  20      58.372  54.617 109.856  1.00  0.00           C
ATOM    438  O   GLU A  20      58.632  53.567 109.277  1.00  0.00           O
ATOM    439  N   GLY A  21      59.132  55.727 109.716  1.00  0.00           N
ATOM    441  CA  GLY A  21      58.662  57.107 109.907  1.00  0.00           C
ATOM    444  C   GLY A  21      57.602  57.458 108.886  1.00  0.00           C
ATOM    445  O   GLY A  21      57.532  56.857 107.817  1.00  0.00           O
ATOM    446  N   GLY A  22      56.792  58.507 109.127  1.00  0.00           N
ATOM    448  CA  GLY A  22      55.952  59.048 108.056  1.00  0.00           C
ATOM    451  C   GLY A  22      56.692  60.056 107.177  1.00  0.00           C
ATOM    452  O   GLY A  22      57.752  60.516 107.566  1.00  0.00           O
ATOM    453  N   PRO A  23      56.132  60.456 106.036  1.00  0.00           N
ATOM    454  CD  PRO A  23      55.282  59.547 105.308  1.00  0.00           C
ATOM    457  CA  PRO A  23      56.732  61.457 105.156  1.00  0.00           C
ATOM    459  CB  PRO A  23      56.052  61.227 103.777  1.00  0.00           C
ATOM    462  CG  PRO A  23      54.912  60.228 103.997  1.00  0.00           C
ATOM    465  C   PRO A  23      56.542  62.886 105.626  1.00  0.00           C
ATOM    466  O   PRO A  23      57.372  63.416 106.357  1.00  0.00           O
ATOM    467  N   ASP A  24      55.422  63.517 105.247  1.00  0.00           N
ATOM    469  CA  ASP A  24      54.982  64.838 105.626  1.00  0.00           C
ATOM    471  CB  ASP A  24      53.932  65.306 104.576  1.00  0.00           C
ATOM    474  CG  ASP A  24      52.822  64.298 104.306  1.00  0.00           C
ATOM    475  OD1 ASP A  24      52.732  63.237 104.966  1.00  0.00           O
ATOM    476  OD2 ASP A  24      52.072  64.567 103.346  1.00  0.00           O
ATOM    477  C   ASP A  24      54.402  64.786 107.028  1.00  0.00           C
ATOM    478  O   ASP A  24      54.472  65.737 107.808  1.00  0.00           O
ATOM    479  N   ASN A  25      53.952  63.577 107.417  1.00  0.00           N
ATOM    481  CA  ASN A  25      53.622  63.146 108.756  1.00  0.00           C
ATOM    483  CB  ASN A  25      53.362  61.606 108.746  1.00  0.00           C
ATOM    486  CG  ASN A  25      51.932  61.257 109.146  1.00  0.00           C
ATOM    487  OD1 ASN A  25      50.982  61.536 108.427  1.00  0.00           O
ATOM    488  ND2 ASN A  25      51.752  60.548 110.286  1.00  0.00           N
ATOM    491  C   ASN A  25      54.742  63.406 109.767  1.00  0.00           C
ATOM    492  O   ASN A  25      54.492  63.876 110.867  1.00  0.00           O
ATOM    493  N   VAL A  26      56.022  63.086 109.426  1.00  0.00           N
ATOM    495  CA  VAL A  26      57.172  63.406 110.257  1.00  0.00           C
ATOM    497  CB  VAL A  26      58.392  62.528 109.987  1.00  0.00           C
ATOM    499  CG1 VAL A  26      59.692  63.037 110.638  1.00  0.00           C
ATOM    503  CG2 VAL A  26      58.082  61.138 110.566  1.00  0.00           C
ATOM    507  C   VAL A  26      57.552  64.856 110.177  1.00  0.00           C
ATOM    508  O   VAL A  26      58.012  65.426 111.167  1.00  0.00           O
ATOM    509  N   ALA A  27      57.332  65.548 109.036  1.00  0.00           N
ATOM    511  CA  ALA A  27      57.532  66.987 108.997  1.00  0.00           C
ATOM    513  CB  ALA A  27      57.302  67.548 107.577  1.00  0.00           C
ATOM    517  C   ALA A  27      56.612  67.688 109.966  1.00  0.00           C
ATOM    518  O   ALA A  27      57.052  68.367 110.886  1.00  0.00           O
ATOM    519  N   GLN A  28      55.302  67.417 109.896  1.00  0.00           N
ATOM    521  CA  GLN A  28      54.352  67.946 110.857  1.00  0.00           C
ATOM    523  CB  GLN A  28      52.942  67.556 110.367  1.00  0.00           C
ATOM    526  CG  GLN A  28      51.792  68.097 111.227  1.00  0.00           C
ATOM    529  CD  GLN A  28      50.482  67.996 110.447  1.00  0.00           C
ATOM    530  OE1 GLN A  28      49.602  67.166 110.696  1.00  0.00           O
ATOM    531  NE2 GLN A  28      50.352  68.876 109.426  1.00  0.00           N
ATOM    534  C   GLN A  28      54.592  67.527 112.308  1.00  0.00           C
ATOM    535  O   GLN A  28      54.622  68.357 113.206  1.00  0.00           O
ATOM    536  N   GLN A  29      54.862  66.228 112.547  1.00  0.00           N
ATOM    538  CA  GLN A  29      55.172  65.716 113.876  1.00  0.00           C
ATOM    540  CB  GLN A  29      55.402  64.188 113.827  1.00  0.00           C
ATOM    543  CG  GLN A  29      55.572  63.487 115.187  1.00  0.00           C
ATOM    546  CD  GLN A  29      54.302  63.577 116.017  1.00  0.00           C
ATOM    547  OE1 GLN A  29      53.212  63.287 115.517  1.00  0.00           O
ATOM    548  NE2 GLN A  29      54.422  63.817 117.337  1.00  0.00           N
ATOM    551  C   GLN A  29      56.422  66.356 114.487  1.00  0.00           C
ATOM    552  O   GLN A  29      56.442  66.706 115.667  1.00  0.00           O
ATOM    553  N   PHE A  30      57.482  66.517 113.667  1.00  0.00           N
ATOM    555  CA  PHE A  30      58.632  67.347 113.967  1.00  0.00           C
ATOM    557  CB  PHE A  30      59.642  67.347 112.776  1.00  0.00           C
ATOM    560  CG  PHE A  30      60.862  68.227 112.977  1.00  0.00           C
ATOM    561  CD1 PHE A  30      61.772  67.868 113.967  1.00  0.00           C
ATOM    563  CE1 PHE A  30      62.982  68.557 114.117  1.00  0.00           C
ATOM    565  CZ  PHE A  30      63.252  69.658 113.297  1.00  0.00           C
ATOM    567  CD2 PHE A  30      61.142  69.316 112.146  1.00  0.00           C
ATOM    569  CE2 PHE A  30      62.342  70.036 112.308  1.00  0.00           C
ATOM    571  C   PHE A  30      58.242  68.757 114.337  1.00  0.00           C
ATOM    572  O   PHE A  30      58.482  69.176 115.457  1.00  0.00           O
ATOM    573  N   TYR A  31      57.582  69.496 113.427  1.00  0.00           N
ATOM    575  CA  TYR A  31      57.272  70.916 113.606  1.00  0.00           C
ATOM    577  CB  TYR A  31      56.702  71.548 112.298  1.00  0.00           C
ATOM    580  CG  TYR A  31      57.832  71.938 111.367  1.00  0.00           C
ATOM    581  CD1 TYR A  31      58.542  73.128 111.586  1.00  0.00           C
ATOM    583  CE1 TYR A  31      59.692  73.426 110.846  1.00  0.00           C
ATOM    585  CZ  TYR A  31      60.112  72.567 109.837  1.00  0.00           C
ATOM    586  OH  TYR A  31      61.282  72.837 109.117  1.00  0.00           O
ATOM    588  CD2 TYR A  31      58.202  71.158 110.266  1.00  0.00           C
ATOM    590  CE2 TYR A  31      59.352  71.438 109.518  1.00  0.00           C
ATOM    592  C   TYR A  31      56.432  71.236 114.837  1.00  0.00           C
ATOM    593  O   TYR A  31      56.732  72.198 115.547  1.00  0.00           O
ATOM    594  N   ASP A  32      55.412  70.407 115.156  1.00  0.00           N
ATOM    596  CA  ASP A  32      54.662  70.456 116.396  1.00  0.00           C
ATOM    598  CB  ASP A  32      53.612  69.327 116.418  1.00  0.00           C
ATOM    601  CG  ASP A  32      52.482  69.466 115.426  1.00  0.00           C
ATOM    602  OD1 ASP A  32      52.532  70.327 114.528  1.00  0.00           O
ATOM    603  OD2 ASP A  32      51.522  68.658 115.597  1.00  0.00           O
ATOM    604  C   ASP A  32      55.462  70.286 117.696  1.00  0.00           C
ATOM    605  O   ASP A  32      55.192  70.937 118.707  1.00  0.00           O
ATOM    606  N   TYR A  33      56.432  69.347 117.706  1.00  0.00           N
ATOM    608  CA  TYR A  33      57.212  69.027 118.876  1.00  0.00           C
ATOM    610  CB  TYR A  33      57.502  67.497 118.827  1.00  0.00           C
ATOM    613  CG  TYR A  33      58.402  67.057 119.938  1.00  0.00           C
ATOM    614  CD1 TYR A  33      57.892  66.836 121.227  1.00  0.00           C
ATOM    616  CE1 TYR A  33      58.762  66.667 122.308  1.00  0.00           C
ATOM    618  CZ  TYR A  33      60.142  66.727 122.096  1.00  0.00           C
ATOM    619  OH  TYR A  33      60.982  66.787 123.206  1.00  0.00           O
ATOM    621  CD2 TYR A  33      59.792  66.997 119.726  1.00  0.00           C
ATOM    623  CE2 TYR A  33      60.662  66.847 120.807  1.00  0.00           C
ATOM    625  C   TYR A  33      58.462  69.916 118.997  1.00  0.00           C
ATOM    626  O   TYR A  33      59.102  70.048 120.036  1.00  0.00           O
ATOM    627  N   ARG A  34      58.802  70.587 117.887  1.00  0.00           N
ATOM    629  CA  ARG A  34      60.062  71.267 117.646  1.00  0.00           C
ATOM    631  CB  ARG A  34      60.222  71.496 116.116  1.00  0.00           C
ATOM    634  CG  ARG A  34      61.442  72.307 115.617  1.00  0.00           C
ATOM    637  CD  ARG A  34      61.292  72.816 114.188  1.00  0.00           C
ATOM    640  NE  ARG A  34      60.122  73.736 114.166  1.00  0.00           N
ATOM    642  CZ  ARG A  34      60.162  75.017 114.518  1.00  0.00           C
ATOM    643  NH1 ARG A  34      61.152  75.536 115.196  1.00  0.00           N
ATOM    646  NH2 ARG A  34      59.172  75.786 114.146  1.00  0.00           N
ATOM    649  C   ARG A  34      60.242  72.588 118.367  1.00  0.00           C
ATOM    650  O   ARG A  34      61.352  73.097 118.466  1.00  0.00           O
ATOM    651  N   ILE A  35      59.232  73.276 118.896  1.00  0.00           N
ATOM    653  CA  ILE A  35      59.512  74.577 119.518  1.00  0.00           C
ATOM    655  CB  ILE A  35      58.242  75.376 119.767  1.00  0.00           C
ATOM    657  CG2 ILE A  35      58.582  76.738 120.407  1.00  0.00           C
ATOM    661  CG1 ILE A  35      57.392  75.587 118.486  1.00  0.00           C
ATOM    664  CD  ILE A  35      57.992  76.557 117.457  1.00  0.00           C
ATOM    668  C   ILE A  35      60.392  74.447 120.787  1.00  0.00           C
ATOM    669  O   ILE A  35      59.952  73.917 121.786  1.00  0.00           O
ATOM    670  N   LEU A  36      61.682  74.896 120.727  1.00  0.00           N
ATOM    672  CA  LEU A  36      62.712  74.747 121.757  1.00  0.00           C
ATOM    674  CB  LEU A  36      62.362  75.158 123.227  1.00  0.00           C
ATOM    677  CG  LEU A  36      62.272  76.667 123.476  1.00  0.00           C
ATOM    679  CD1 LEU A  36      63.552  77.387 123.066  1.00  0.00           C
ATOM    683  CD2 LEU A  36      61.062  77.316 122.808  1.00  0.00           C
ATOM    687  C   LEU A  36      63.472  73.437 121.757  1.00  0.00           C
ATOM    688  O   LEU A  36      63.792  72.847 122.786  1.00  0.00           O
ATOM    689  N   HIS A  37      63.842  72.947 120.577  1.00  0.00           N
ATOM    691  CA  HIS A  37      64.252  71.577 120.416  1.00  0.00           C
ATOM    693  CB  HIS A  37      63.692  71.146 119.058  1.00  0.00           C
ATOM    696  ND1 HIS A  37      63.802  73.197 117.536  1.00  0.00           N
ATOM    698  CG  HIS A  37      64.302  71.987 117.957  1.00  0.00           C
ATOM    699  CE1 HIS A  37      64.592  73.646 116.536  1.00  0.00           C
ATOM    701  NE2 HIS A  37      65.572  72.807 116.327  1.00  0.00           N
ATOM    702  CD2 HIS A  37      65.392  71.757 117.197  1.00  0.00           C
ATOM    704  C   HIS A  37      65.762  71.338 120.407  1.00  0.00           C
ATOM    705  O   HIS A  37      66.172  70.197 120.536  1.00  0.00           O
ATOM    706  N   ARG A  38      66.622  72.387 120.257  1.00  0.00           N
ATOM    708  CA  ARG A  38      68.082  72.206 120.187  1.00  0.00           C
ATOM    710  CB  ARG A  38      68.882  73.297 119.376  1.00  0.00           C
ATOM    713  CG  ARG A  38      68.372  73.637 117.947  1.00  0.00           C
ATOM    716  CD  ARG A  38      68.282  75.137 117.577  1.00  0.00           C
ATOM    719  NE  ARG A  38      69.512  75.628 116.897  1.00  0.00           N
ATOM    721  CZ  ARG A  38      69.752  76.917 116.657  1.00  0.00           C
ATOM    722  NH1 ARG A  38      68.923  77.856 117.037  1.00  0.00           N
ATOM    725  NH2 ARG A  38      70.842  77.206 115.976  1.00  0.00           N
ATOM    728  C   ARG A  38      68.642  72.257 121.596  1.00  0.00           C
ATOM    729  O   ARG A  38      69.772  71.878 121.876  1.00  0.00           O
ATOM    730  N   SER A  39      67.813  72.757 122.536  1.00  0.00           N
ATOM    732  CA  SER A  39      68.102  72.807 123.956  1.00  0.00           C
ATOM    734  CB  SER A  39      67.412  73.996 124.668  1.00  0.00           C
ATOM    737  OG  SER A  39      67.682  75.228 123.997  1.00  0.00           O
ATOM    739  C   SER A  39      67.512  71.597 124.636  1.00  0.00           C
ATOM    740  O   SER A  39      67.923  71.247 125.737  1.00  0.00           O
ATOM    741  N   ASN A  40      66.563  70.896 123.967  1.00  0.00           N
ATOM    743  CA  ASN A  40      66.232  69.526 124.316  1.00  0.00           C
ATOM    745  CB  ASN A  40      65.002  68.947 123.558  1.00  0.00           C
ATOM    748  CG  ASN A  40      63.722  69.727 123.827  1.00  0.00           C
ATOM    749  OD1 ASN A  40      63.672  70.577 124.706  1.00  0.00           O
ATOM    750  ND2 ASN A  40      62.662  69.487 123.017  1.00  0.00           N
ATOM    753  C   ASN A  40      67.422  68.646 124.007  1.00  0.00           C
ATOM    754  O   ASN A  40      68.022  68.757 122.938  1.00  0.00           O
ATOM    755  N   ASP A  41      67.782  67.767 124.947  1.00  0.00           N
ATOM    757  CA  ASP A  41      68.832  66.787 124.808  1.00  0.00           C
ATOM    759  CB  ASP A  41      68.942  65.878 126.076  1.00  0.00           C
ATOM    762  CG  ASP A  41      69.522  66.636 127.257  1.00  0.00           C
ATOM    763  OD1 ASP A  41      69.243  67.847 127.447  1.00  0.00           O
ATOM    764  OD2 ASP A  41      70.212  65.966 128.066  1.00  0.00           O
ATOM    765  C   ASP A  41      68.812  65.937 123.536  1.00  0.00           C
ATOM    766  O   ASP A  41      67.842  65.878 122.766  1.00  0.00           O
ATOM    767  N   ILE A  42      69.902  65.158 123.326  1.00  0.00           N
ATOM    769  CA  ILE A  42      70.022  64.188 122.236  1.00  0.00           C
ATOM    771  CB  ILE A  42      71.362  63.427 122.236  1.00  0.00           C
ATOM    773  CG2 ILE A  42      71.502  62.507 123.466  1.00  0.00           C
ATOM    777  CG1 ILE A  42      71.563  62.637 120.908  1.00  0.00           C
ATOM    780  CD  ILE A  42      72.942  61.997 120.737  1.00  0.00           C
ATOM    784  C   ILE A  42      68.852  63.216 122.236  1.00  0.00           C
ATOM    785  O   ILE A  42      68.342  62.816 121.197  1.00  0.00           O
ATOM    786  N   THR A  43      68.352  62.897 123.437  1.00  0.00           N
ATOM    788  CA  THR A  43      67.272  61.977 123.737  1.00  0.00           C
ATOM    790  CB  THR A  43      67.002  61.956 125.247  1.00  0.00           C
ATOM    792  OG1 THR A  43      66.582  63.227 125.746  1.00  0.00           O
ATOM    794  CG2 THR A  43      68.292  61.587 125.986  1.00  0.00           C
ATOM    798  C   THR A  43      65.972  62.286 123.027  1.00  0.00           C
ATOM    799  O   THR A  43      65.272  61.396 122.557  1.00  0.00           O
ATOM    800  N   ALA A  44      65.622  63.577 122.907  1.00  0.00           N
ATOM    802  CA  ALA A  44      64.372  63.957 122.298  1.00  0.00           C
ATOM    804  CB  ALA A  44      63.783  65.146 123.066  1.00  0.00           C
ATOM    808  C   ALA A  44      64.562  64.386 120.867  1.00  0.00           C
ATOM    809  O   ALA A  44      63.772  64.056 119.987  1.00  0.00           O
ATOM    810  N   LEU A  45      65.632  65.158 120.597  1.00  0.00           N
ATOM    812  CA  LEU A  45      65.942  65.688 119.297  1.00  0.00           C
ATOM    814  CB  LEU A  45      66.972  66.827 119.496  1.00  0.00           C
ATOM    817  CG  LEU A  45      67.122  67.868 118.357  1.00  0.00           C
ATOM    819  CD1 LEU A  45      68.042  67.377 117.257  1.00  0.00           C
ATOM    823  CD2 LEU A  45      65.812  68.317 117.706  1.00  0.00           C
ATOM    827  C   LEU A  45      66.352  64.628 118.278  1.00  0.00           C
ATOM    828  O   LEU A  45      65.852  64.617 117.146  1.00  0.00           O
ATOM    829  N   ARG A  46      67.192  63.638 118.667  1.00  0.00           N
ATOM    831  CA  ARG A  46      67.742  62.597 117.776  1.00  0.00           C
ATOM    833  CB  ARG A  46      68.822  61.727 118.497  1.00  0.00           C
ATOM    836  CG  ARG A  46      69.492  60.586 117.696  1.00  0.00           C
ATOM    839  CD  ARG A  46      68.762  59.237 117.607  1.00  0.00           C
ATOM    842  NE  ARG A  46      68.752  58.546 118.946  1.00  0.00           N
ATOM    844  CZ  ARG A  46      69.512  57.487 119.227  1.00  0.00           C
ATOM    845  NH1 ARG A  46      70.502  57.086 118.466  1.00  0.00           N
ATOM    848  NH2 ARG A  46      69.243  56.757 120.286  1.00  0.00           N
ATOM    851  C   ARG A  46      66.722  61.727 117.066  1.00  0.00           C
ATOM    852  O   ARG A  46      66.892  61.417 115.886  1.00  0.00           O
ATOM    853  N   PRO A  47      65.622  61.297 117.677  1.00  0.00           N
ATOM    854  CD  PRO A  47      65.502  61.138 119.127  1.00  0.00           C
ATOM    857  CA  PRO A  47      64.492  60.688 116.967  1.00  0.00           C
ATOM    859  CB  PRO A  47      63.452  60.586 118.066  1.00  0.00           C
ATOM    862  CG  PRO A  47      64.282  60.246 119.306  1.00  0.00           C
ATOM    865  C   PRO A  47      63.942  61.437 115.757  1.00  0.00           C
ATOM    866  O   PRO A  47      63.252  60.827 114.938  1.00  0.00           O
ATOM    867  N   TYR A  48      64.142  62.746 115.667  1.00  0.00           N
ATOM    869  CA  TYR A  48      63.692  63.536 114.547  1.00  0.00           C
ATOM    871  CB  TYR A  48      63.072  64.838 115.077  1.00  0.00           C
ATOM    874  CG  TYR A  48      61.792  64.567 115.816  1.00  0.00           C
ATOM    875  CD1 TYR A  48      61.742  64.487 117.216  1.00  0.00           C
ATOM    877  CE1 TYR A  48      60.512  64.316 117.877  1.00  0.00           C
ATOM    879  CZ  TYR A  48      59.332  64.257 117.136  1.00  0.00           C
ATOM    880  OH  TYR A  48      58.062  64.147 117.747  1.00  0.00           O
ATOM    882  CD2 TYR A  48      60.602  64.477 115.087  1.00  0.00           C
ATOM    884  CE2 TYR A  48      59.382  64.347 115.746  1.00  0.00           C
ATOM    886  C   TYR A  48      64.812  63.947 113.626  1.00  0.00           C
ATOM    887  O   TYR A  48      64.592  64.246 112.457  1.00  0.00           O
ATOM    888  N   LEU A  49      66.052  64.017 114.117  1.00  0.00           N
ATOM    890  CA  LEU A  49      67.132  64.656 113.408  1.00  0.00           C
ATOM    892  CB  LEU A  49      67.632  65.927 114.146  1.00  0.00           C
ATOM    895  CG  LEU A  49      68.672  66.766 113.377  1.00  0.00           C
ATOM    897  CD1 LEU A  49      68.102  67.257 112.057  1.00  0.00           C
ATOM    901  CD2 LEU A  49      69.192  67.946 114.197  1.00  0.00           C
ATOM    905  C   LEU A  49      68.302  63.716 113.287  1.00  0.00           C
ATOM    906  O   LEU A  49      68.642  62.996 114.216  1.00  0.00           O
ATOM    907  N   SER A  50      68.962  63.727 112.117  1.00  0.00           N
ATOM    909  CA  SER A  50      70.212  63.027 111.907  1.00  0.00           C
ATOM    911  CB  SER A  50      70.692  63.196 110.438  1.00  0.00           C
ATOM    914  OG  SER A  50      71.962  62.606 110.177  1.00  0.00           O
ATOM    916  C   SER A  50      71.302  63.457 112.896  1.00  0.00           C
ATOM    917  O   SER A  50      71.492  64.646 113.187  1.00  0.00           O
ATOM    918  N   ASP A  51      72.042  62.497 113.486  1.00  0.00           N
ATOM    920  CA  ASP A  51      72.982  62.767 114.557  1.00  0.00           C
ATOM    922  CB  ASP A  51      73.602  61.437 115.066  1.00  0.00           C
ATOM    925  CG  ASP A  51      72.882  60.896 116.286  1.00  0.00           C
ATOM    926  OD1 ASP A  51      72.352  61.688 117.096  1.00  0.00           O
ATOM    927  OD2 ASP A  51      73.052  59.666 116.526  1.00  0.00           O
ATOM    928  C   ASP A  51      74.082  63.778 114.216  1.00  0.00           C
ATOM    929  O   ASP A  51      74.402  64.628 115.057  1.00  0.00           O
ATOM    930  N   LYS A  52      74.642  63.727 112.986  1.00  0.00           N
ATOM    932  CA  LYS A  52      75.572  64.716 112.477  1.00  0.00           C
ATOM    934  CB  LYS A  52      76.122  64.306 111.076  1.00  0.00           C
ATOM    937  CG  LYS A  52      76.992  63.037 111.067  1.00  0.00           C
ATOM    940  CD  LYS A  52      78.142  63.066 112.076  1.00  0.00           C
ATOM    943  CE  LYS A  52      79.002  61.806 112.066  1.00  0.00           C
ATOM    946  NZ  LYS A  52      79.912  61.787 113.237  1.00  0.00           N
ATOM    950  C   LYS A  52      75.033  66.127 112.387  1.00  0.00           C
ATOM    951  O   LYS A  52      75.682  67.067 112.846  1.00  0.00           O
ATOM    952  N   LEU A  53      73.802  66.306 111.867  1.00  0.00           N
ATOM    954  CA  LEU A  53      73.132  67.606 111.837  1.00  0.00           C
ATOM    956  CB  LEU A  53      71.782  67.536 111.087  1.00  0.00           C
ATOM    959  CG  LEU A  53      71.202  68.868 110.536  1.00  0.00           C
ATOM    961  CD1 LEU A  53      70.582  69.846 111.536  1.00  0.00           C
ATOM    965  CD2 LEU A  53      72.212  69.607 109.646  1.00  0.00           C
ATOM    969  C   LEU A  53      72.942  68.126 113.246  1.00  0.00           C
ATOM    970  O   LEU A  53      73.252  69.277 113.536  1.00  0.00           O
ATOM    971  N   ALA A  54      72.512  67.268 114.176  1.00  0.00           N
ATOM    973  CA  ALA A  54      72.362  67.637 115.577  1.00  0.00           C
ATOM    975  CB  ALA A  54      71.802  66.447 116.386  1.00  0.00           C
ATOM    979  C   ALA A  54      73.642  68.118 116.227  1.00  0.00           C
ATOM    980  O   ALA A  54      73.632  69.126 116.926  1.00  0.00           O
ATOM    981  N   THR A  55      74.782  67.426 115.986  1.00  0.00           N
ATOM    983  CA  THR A  55      76.072  67.897 116.477  1.00  0.00           C
ATOM    985  CB  THR A  55      77.222  66.886 116.396  1.00  0.00           C
ATOM    987  OG1 THR A  55      77.472  66.387 115.077  1.00  0.00           O
ATOM    989  CG2 THR A  55      76.832  65.696 117.277  1.00  0.00           C
ATOM    993  C   THR A  55      76.512  69.206 115.877  1.00  0.00           C
ATOM    994  O   THR A  55      76.832  70.126 116.617  1.00  0.00           O
ATOM    995  N   LEU A  56      76.432  69.368 114.537  1.00  0.00           N
ATOM    997  CA  LEU A  56      76.802  70.628 113.896  1.00  0.00           C
ATOM    999  CB  LEU A  56      76.692  70.496 112.347  1.00  0.00           C
ATOM   1002  CG  LEU A  56      77.162  71.738 111.546  1.00  0.00           C
ATOM   1004  CD1 LEU A  56      78.673  71.926 111.666  1.00  0.00           C
ATOM   1008  CD2 LEU A  56      76.762  71.606 110.066  1.00  0.00           C
ATOM   1012  C   LEU A  56      75.972  71.816 114.347  1.00  0.00           C
ATOM   1013  O   LEU A  56      76.482  72.907 114.627  1.00  0.00           O
ATOM   1014  N   LEU A  57      74.642  71.626 114.446  1.00  0.00           N
ATOM   1016  CA  LEU A  57      73.712  72.637 114.876  1.00  0.00           C
ATOM   1018  CB  LEU A  57      72.262  72.198 114.596  1.00  0.00           C
ATOM   1021  CG  LEU A  57      71.802  72.567 113.176  1.00  0.00           C
ATOM   1023  CD1 LEU A  57      71.532  74.066 113.097  1.00  0.00           C
ATOM   1027  CD2 LEU A  57      72.792  72.227 112.047  1.00  0.00           C
ATOM   1031  C   LEU A  57      73.842  73.048 116.327  1.00  0.00           C
ATOM   1032  O   LEU A  57      73.772  74.238 116.666  1.00  0.00           O
ATOM   1033  N   SER A  58      74.032  72.077 117.226  1.00  0.00           N
ATOM   1035  CA  SER A  58      74.362  72.346 118.606  1.00  0.00           C
ATOM   1037  CB  SER A  58      74.392  71.066 119.477  1.00  0.00           C
ATOM   1040  OG  SER A  58      73.072  70.516 119.557  1.00  0.00           O
ATOM   1042  C   SER A  58      75.662  73.106 118.756  1.00  0.00           C
ATOM   1043  O   SER A  58      75.652  74.157 119.388  1.00  0.00           O
ATOM   1044  N   ASP A  59      76.762  72.697 118.087  1.00  0.00           N
ATOM   1046  CA  ASP A  59      78.042  73.378 118.126  1.00  0.00           C
ATOM   1048  CB  ASP A  59      79.053  72.626 117.177  1.00  0.00           C
ATOM   1051  CG  ASP A  59      79.632  71.368 117.786  1.00  0.00           C
ATOM   1052  OD1 ASP A  59      79.252  71.007 118.937  1.00  0.00           O
ATOM   1053  OD2 ASP A  59      80.552  70.776 117.136  1.00  0.00           O
ATOM   1054  C   ASP A  59      77.943  74.846 117.687  1.00  0.00           C
ATOM   1055  O   ASP A  59      78.352  75.776 118.386  1.00  0.00           O
ATOM   1056  N   ALA A  60      77.302  75.088 116.526  1.00  0.00           N
ATOM   1058  CA  ALA A  60      77.112  76.408 115.986  1.00  0.00           C
ATOM   1060  CB  ALA A  60      76.402  76.306 114.627  1.00  0.00           C
ATOM   1064  C   ALA A  60      76.362  77.377 116.897  1.00  0.00           C
ATOM   1065  O   ALA A  60      76.722  78.548 117.028  1.00  0.00           O
ATOM   1066  N   SER A  61      75.322  76.907 117.598  1.00  0.00           N
ATOM   1068  CA  SER A  61      74.542  77.728 118.517  1.00  0.00           C
ATOM   1070  CB  SER A  61      73.342  76.947 119.127  1.00  0.00           C
ATOM   1073  OG  SER A  61      72.582  76.298 118.106  1.00  0.00           O
ATOM   1075  C   SER A  61      75.332  78.227 119.716  1.00  0.00           C
ATOM   1076  O   SER A  61      75.042  79.286 120.276  1.00  0.00           O
ATOM   1077  N   ARG A  62      76.322  77.426 120.146  1.00  0.00           N
ATOM   1079  CA  ARG A  62      76.802  77.346 121.507  1.00  0.00           C
ATOM   1081  CB  ARG A  62      77.062  75.846 121.806  1.00  0.00           C
ATOM   1084  CG  ARG A  62      76.752  75.337 123.227  1.00  0.00           C
ATOM   1087  CD  ARG A  62      77.342  73.938 123.476  1.00  0.00           C
ATOM   1090  NE  ARG A  62      76.412  73.206 124.397  1.00  0.00           N
ATOM   1092  CZ  ARG A  62      76.692  72.087 125.066  1.00  0.00           C
ATOM   1093  NH1 ARG A  62      77.882  71.517 125.117  1.00  0.00           N
ATOM   1096  NH2 ARG A  62      75.722  71.447 125.687  1.00  0.00           N
ATOM   1099  C   ARG A  62      78.122  78.087 121.676  1.00  0.00           C
ATOM   1100  O   ARG A  62      78.652  78.136 122.786  1.00  0.00           O
ATOM   1101  N   ASP A  63      78.643  78.646 120.556  1.00  0.00           N
ATOM   1103  CA  ASP A  63      79.893  79.407 120.438  1.00  0.00           C
ATOM   1105  CB  ASP A  63      80.352  80.126 121.757  1.00  0.00           C
ATOM   1108  CG  ASP A  63      81.322  81.286 121.567  1.00  0.00           C
ATOM   1109  OD1 ASP A  63      81.372  81.868 120.447  1.00  0.00           O
ATOM   1110  OD2 ASP A  63      81.912  81.716 122.598  1.00  0.00           O
ATOM   1111  C   ASP A  63      81.012  78.577 119.808  1.00  0.00           C
ATOM   1112  O   ASP A  63      82.173  78.966 119.747  1.00  0.00           O
ATOM   1113  N   ASN A  64      80.702  77.377 119.257  1.00  0.00           N
ATOM   1115  CA  ASN A  64      81.682  76.706 118.418  1.00  0.00           C
ATOM   1117  CB  ASN A  64      81.492  75.176 118.307  1.00  0.00           C
ATOM   1120  CG  ASN A  64      81.413  74.466 119.658  1.00  0.00           C
ATOM   1121  OD1 ASN A  64      80.422  74.507 120.407  1.00  0.00           O
ATOM   1122  ND2 ASN A  64      82.512  73.777 120.027  1.00  0.00           N
ATOM   1125  C   ASN A  64      81.682  77.276 117.007  1.00  0.00           C
ATOM   1126  O   ASN A  64      82.693  77.247 116.297  1.00  0.00           O
ATOM   1127  N   ASN A  65      80.552  77.886 116.607  1.00  0.00           N
ATOM   1129  CA  ASN A  65      80.482  78.846 115.527  1.00  0.00           C
ATOM   1131  CB  ASN A  65      79.682  78.378 114.277  1.00  0.00           C
ATOM   1134  CG  ASN A  65      80.252  77.096 113.707  1.00  0.00           C
ATOM   1135  OD1 ASN A  65      79.573  76.077 113.536  1.00  0.00           O
ATOM   1136  ND2 ASN A  65      81.563  77.136 113.367  1.00  0.00           N
ATOM   1139  C   ASN A  65      79.792  80.068 116.067  1.00  0.00           C
ATOM   1140  O   ASN A  65      79.152  80.068 117.117  1.00  0.00           O
ATOM   1141  N   HIS A  66      79.872  81.157 115.308  1.00  0.00           N
ATOM   1143  CA  HIS A  66      79.122  82.356 115.577  1.00  0.00           C
ATOM   1145  CB  HIS A  66      79.742  83.577 114.847  1.00  0.00           C
ATOM   1148  ND1 HIS A  66      81.682  84.086 113.396  1.00  0.00           N
ATOM   1149  CG  HIS A  66      80.583  83.286 113.626  1.00  0.00           C
ATOM   1150  CE1 HIS A  66      82.232  83.606 112.298  1.00  0.00           C
ATOM   1152  NE2 HIS A  66      81.553  82.536 111.816  1.00  0.00           N
ATOM   1154  CD2 HIS A  66      80.492  82.327 112.668  1.00  0.00           C
ATOM   1156  C   HIS A  66      77.612  82.257 115.308  1.00  0.00           C
ATOM   1157  O   HIS A  66      77.122  82.746 114.286  1.00  0.00           O
ATOM   1158  N   ARG A  67      76.872  81.667 116.256  1.00  0.00           N
ATOM   1160  CA  ARG A  67      75.423  81.716 116.367  1.00  0.00           C
ATOM   1162  CB  ARG A  67      74.772  83.137 116.197  1.00  0.00           C
ATOM   1165  CG  ARG A  67      75.382  84.327 116.956  1.00  0.00           C
ATOM   1168  CD  ARG A  67      74.672  85.657 116.627  1.00  0.00           C
ATOM   1171  NE  ARG A  67      73.272  85.637 117.158  1.00  0.00           N
ATOM   1173  CZ  ARG A  67      72.412  86.647 117.187  1.00  0.00           C
ATOM   1174  NH1 ARG A  67      72.612  87.776 116.546  1.00  0.00           N
ATOM   1177  NH2 ARG A  67      71.292  86.496 117.857  1.00  0.00           N
ATOM   1180  C   ARG A  67      74.722  80.777 115.396  1.00  0.00           C
ATOM   1181  O   ARG A  67      75.313  79.947 114.716  1.00  0.00           O
ATOM   1182  N   GLU A  68      73.392  80.908 115.308  1.00  0.00           N
ATOM   1184  CA  GLU A  68      72.502  79.926 114.736  1.00  0.00           C
ATOM   1186  CB  GLU A  68      71.102  80.228 115.326  1.00  0.00           C
ATOM   1189  CG  GLU A  68      70.602  81.667 115.057  1.00  0.00           C
ATOM   1192  CD  GLU A  68      70.662  82.588 116.246  1.00  0.00           C
ATOM   1193  OE1 GLU A  68      69.882  82.377 117.226  1.00  0.00           O
ATOM   1194  OE2 GLU A  68      71.432  83.577 116.216  1.00  0.00           O
ATOM   1195  C   GLU A  68      72.422  79.916 113.217  1.00  0.00           C
ATOM   1196  O   GLU A  68      71.542  79.277 112.656  1.00  0.00           O
ATOM   1197  N   LEU A  69      73.402  80.566 112.536  1.00  0.00           N
ATOM   1199  CA  LEU A  69      73.542  80.688 111.097  1.00  0.00           C
ATOM   1201  CB  LEU A  69      73.562  79.307 110.387  1.00  0.00           C
ATOM   1204  CG  LEU A  69      73.982  79.286 108.896  1.00  0.00           C
ATOM   1206  CD1 LEU A  69      74.462  77.876 108.536  1.00  0.00           C
ATOM   1210  CD2 LEU A  69      72.842  79.676 107.947  1.00  0.00           C
ATOM   1214  C   LEU A  69      72.572  81.706 110.527  1.00  0.00           C
ATOM   1215  O   LEU A  69      71.362  81.527 110.536  1.00  0.00           O
ATOM   1216  N   LEU A  70      73.063  82.886 110.057  1.00  0.00           N
ATOM   1218  CA  LEU A  70      72.222  83.947 109.477  1.00  0.00           C
ATOM   1220  CB  LEU A  70      71.502  83.548 108.147  1.00  0.00           C
ATOM   1223  CG  LEU A  70      72.292  83.846 106.847  1.00  0.00           C
ATOM   1225  CD1 LEU A  70      73.642  83.118 106.736  1.00  0.00           C
ATOM   1229  CD2 LEU A  70      71.412  83.517 105.638  1.00  0.00           C
ATOM   1233  C   LEU A  70      71.262  84.586 110.486  1.00  0.00           C
ATOM   1234  O   LEU A  70      70.423  85.407 110.136  1.00  0.00           O
ATOM   1235  N   THR A  71      71.462  84.226 111.777  1.00  0.00           N
ATOM   1237  CA  THR A  71      70.892  84.816 112.986  1.00  0.00           C
ATOM   1239  CB  THR A  71      71.283  86.256 113.297  1.00  0.00           C
ATOM   1241  OG1 THR A  71      70.532  87.216 112.566  1.00  0.00           O
ATOM   1243  CG2 THR A  71      72.772  86.487 113.027  1.00  0.00           C
ATOM   1247  C   THR A  71      69.412  84.547 113.167  1.00  0.00           C
ATOM   1248  O   THR A  71      68.762  85.118 114.058  1.00  0.00           O
ATOM   1249  N   ASN A  72      68.862  83.606 112.376  1.00  0.00           N
ATOM   1251  CA  ASN A  72      67.492  83.158 112.426  1.00  0.00           C
ATOM   1253  CB  ASN A  72      66.802  83.447 111.058  1.00  0.00           C
ATOM   1256  CG  ASN A  72      67.402  82.697 109.847  1.00  0.00           C
ATOM   1257  OD1 ASN A  72      67.522  81.478 109.847  1.00  0.00           O
ATOM   1258  ND2 ASN A  72      67.782  83.456 108.786  1.00  0.00           N
ATOM   1261  C   ASN A  72      67.542  81.688 112.846  1.00  0.00           C
ATOM   1262  O   ASN A  72      68.582  81.057 112.717  1.00  0.00           O
ATOM   1263  N   ASP A  73      66.472  81.106 113.437  1.00  0.00           N
ATOM   1265  CA  ASP A  73      66.472  79.687 113.786  1.00  0.00           C
ATOM   1267  CB  ASP A  73      65.222  79.286 114.658  1.00  0.00           C
ATOM   1270  CG  ASP A  73      65.212  77.856 115.187  1.00  0.00           C
ATOM   1271  OD1 ASP A  73      65.442  76.917 114.397  1.00  0.00           O
ATOM   1272  OD2 ASP A  73      64.862  77.658 116.396  1.00  0.00           O
ATOM   1273  C   ASP A  73      66.632  78.838 112.516  1.00  0.00           C
ATOM   1274  O   ASP A  73      65.862  79.057 111.586  1.00  0.00           O
ATOM   1275  N   PRO A  74      67.542  77.868 112.407  1.00  0.00           N
ATOM   1276  CD  PRO A  74      68.562  77.667 113.408  1.00  0.00           C
ATOM   1279  CA  PRO A  74      67.842  77.158 111.176  1.00  0.00           C
ATOM   1281  CB  PRO A  74      69.132  76.356 111.477  1.00  0.00           C
ATOM   1284  CG  PRO A  74      69.282  76.396 112.998  1.00  0.00           C
ATOM   1287  C   PRO A  74      66.732  76.228 110.778  1.00  0.00           C
ATOM   1288  O   PRO A  74      66.662  75.816 109.627  1.00  0.00           O
ATOM   1289  N   PHE A  75      65.872  75.837 111.727  1.00  0.00           N
ATOM   1291  CA  PHE A  75      64.772  74.947 111.427  1.00  0.00           C
ATOM   1293  CB  PHE A  75      64.472  73.957 112.566  1.00  0.00           C
ATOM   1296  CG  PHE A  75      65.672  73.118 112.857  1.00  0.00           C
ATOM   1297  CD1 PHE A  75      65.772  71.827 112.308  1.00  0.00           C
ATOM   1299  CE1 PHE A  75      66.872  71.018 112.617  1.00  0.00           C
ATOM   1301  CZ  PHE A  75      67.872  71.486 113.476  1.00  0.00           C
ATOM   1303  CD2 PHE A  75      66.692  73.588 113.697  1.00  0.00           C
ATOM   1305  CE2 PHE A  75      67.792  72.777 114.007  1.00  0.00           C
ATOM   1307  C   PHE A  75      63.532  75.746 111.266  1.00  0.00           C
ATOM   1308  O   PHE A  75      62.542  75.257 110.737  1.00  0.00           O
ATOM   1309  N   SER A  76      63.532  77.026 111.707  1.00  0.00           N
ATOM   1311  CA  SER A  76      62.392  77.876 111.427  1.00  0.00           C
ATOM   1313  CB  SER A  76      61.852  78.736 112.598  1.00  0.00           C
ATOM   1316  OG  SER A  76      61.502  77.956 113.737  1.00  0.00           O
ATOM   1318  C   SER A  76      62.622  78.856 110.286  1.00  0.00           C
ATOM   1319  O   SER A  76      61.662  79.487 109.856  1.00  0.00           O
ATOM   1320  N   SER A  77      63.872  79.048 109.837  1.00  0.00           N
ATOM   1322  CA  SER A  77      64.392  80.096 108.956  1.00  0.00           C
ATOM   1324  CB  SER A  77      64.262  79.786 107.438  1.00  0.00           C
ATOM   1327  OG  SER A  77      62.912  79.557 107.047  1.00  0.00           O
ATOM   1329  C   SER A  77      64.032  81.536 109.306  1.00  0.00           C
ATOM   1330  O   SER A  77      64.112  82.456 108.497  1.00  0.00           O
ATOM   1331  N   ARG A  78      63.672  81.807 110.577  1.00  0.00           N
ATOM   1333  CA  ARG A  78      63.063  83.066 110.986  1.00  0.00           C
ATOM   1335  CB  ARG A  78      61.542  83.097 110.687  1.00  0.00           C
ATOM   1338  CG  ARG A  78      60.732  82.066 111.507  1.00  0.00           C
ATOM   1341  CD  ARG A  78      59.342  81.757 110.956  1.00  0.00           C
ATOM   1344  NE  ARG A  78      58.542  82.988 111.266  1.00  0.00           N
ATOM   1346  CZ  ARG A  78      57.232  83.106 111.188  1.00  0.00           C
ATOM   1347  NH1 ARG A  78      56.512  82.276 110.486  1.00  0.00           N
ATOM   1350  NH2 ARG A  78      56.622  84.086 111.797  1.00  0.00           N
ATOM   1353  C   ARG A  78      63.262  83.277 112.477  1.00  0.00           C
ATOM   1354  O   ARG A  78      63.672  82.367 113.206  1.00  0.00           O
ATOM   1355  N   THR A  79      63.042  84.507 112.986  1.00  0.00           N
ATOM   1357  CA  THR A  79      63.492  84.856 114.337  1.00  0.00           C
ATOM   1359  CB  THR A  79      63.902  86.307 114.417  1.00  0.00           C
ATOM   1361  OG1 THR A  79      62.892  87.176 113.918  1.00  0.00           O
ATOM   1363  CG2 THR A  79      65.132  86.557 113.527  1.00  0.00           C
ATOM   1367  C   THR A  79      62.492  84.607 115.466  1.00  0.00           C
ATOM   1368  O   THR A  79      62.882  84.387 116.617  1.00  0.00           O
ATOM   1369  N   THR A  80      61.172  84.626 115.187  1.00  0.00           N
ATOM   1371  CA  THR A  80      60.172  84.516 116.246  1.00  0.00           C
ATOM   1373  CB  THR A  80      59.862  85.848 116.946  1.00  0.00           C
ATOM   1375  OG1 THR A  80      58.992  85.646 118.047  1.00  0.00           O
ATOM   1377  CG2 THR A  80      59.222  86.867 115.986  1.00  0.00           C
ATOM   1381  C   THR A  80      58.902  83.896 115.676  1.00  0.00           C
ATOM   1382  O   THR A  80      58.622  84.128 114.496  1.00  0.00           O
ATOM   1383  N   LEU A  81      58.182  83.088 116.497  1.00  0.00           N
ATOM   1385  CA  LEU A  81      56.892  82.407 116.286  1.00  0.00           C
ATOM   1387  CB  LEU A  81      56.602  81.816 114.876  1.00  0.00           C
ATOM   1390  CG  LEU A  81      57.342  80.527 114.437  1.00  0.00           C
ATOM   1392  CD1 LEU A  81      56.672  79.997 113.157  1.00  0.00           C
ATOM   1396  CD2 LEU A  81      58.842  80.777 114.236  1.00  0.00           C
ATOM   1400  C   LEU A  81      56.762  81.278 117.317  1.00  0.00           C
ATOM   1401  O   LEU A  81      57.782  80.676 117.656  1.00  0.00           O
ATOM   1402  N   PRO A  82      55.592  80.977 117.896  1.00  0.00           N
ATOM   1403  CD  PRO A  82      55.662  80.728 119.347  1.00  0.00           C
ATOM   1406  CA  PRO A  82      54.692  79.978 117.277  1.00  0.00           C
ATOM   1408  CB  PRO A  82      54.022  79.307 118.486  1.00  0.00           C
ATOM   1411  CG  PRO A  82      55.122  79.316 119.547  1.00  0.00           C
ATOM   1414  C   PRO A  82      53.592  80.507 116.367  1.00  0.00           C
ATOM   1415  O   PRO A  82      53.372  81.716 116.316  1.00  0.00           O
ATOM   1416  N   ASP A  83      52.902  79.566 115.667  1.00  0.00           N
ATOM   1418  CA  ASP A  83      51.542  79.577 115.136  1.00  0.00           C
ATOM   1420  CB  ASP A  83      51.022  80.896 114.456  1.00  0.00           C
ATOM   1423  CG  ASP A  83      49.492  80.977 114.446  1.00  0.00           C
ATOM   1424  OD1 ASP A  83      48.832  79.978 114.826  1.00  0.00           O
ATOM   1425  OD2 ASP A  83      48.912  81.987 113.956  1.00  0.00           O
ATOM   1426  C   ASP A  83      51.422  78.346 114.207  1.00  0.00           C
ATOM   1427  O   ASP A  83      52.162  77.377 114.347  1.00  0.00           O
ATOM   1428  N   SER A  84      50.482  78.408 113.246  1.00  0.00           N
ATOM   1430  CA  SER A  84      50.042  77.438 112.267  1.00  0.00           C
ATOM   1432  CB  SER A  84      49.022  78.128 111.337  1.00  0.00           C
ATOM   1435  OG  SER A  84      48.172  77.176 110.706  1.00  0.00           O
ATOM   1437  C   SER A  84      51.152  76.917 111.376  1.00  0.00           C
ATOM   1438  O   SER A  84      51.932  77.688 110.816  1.00  0.00           O
ATOM   1439  N   ALA A  85      51.222  75.597 111.188  1.00  0.00           N
ATOM   1441  CA  ALA A  85      52.092  74.966 110.238  1.00  0.00           C
ATOM   1443  CB  ALA A  85      53.042  74.027 110.997  1.00  0.00           C
ATOM   1447  C   ALA A  85      51.222  74.216 109.257  1.00  0.00           C
ATOM   1448  O   ALA A  85      50.312  73.487 109.636  1.00  0.00           O
ATOM   1449  N   HIS A  86      51.462  74.396 107.957  1.00  0.00           N
ATOM   1451  CA  HIS A  86      50.802  73.606 106.937  1.00  0.00           C
ATOM   1453  CB  HIS A  86      49.762  74.417 106.146  1.00  0.00           C
ATOM   1456  ND1 HIS A  86      47.412  74.048 106.777  1.00  0.00           N
ATOM   1457  CG  HIS A  86      48.592  74.716 107.007  1.00  0.00           C
ATOM   1458  CE1 HIS A  86      46.552  74.547 107.626  1.00  0.00           C
ATOM   1460  NE2 HIS A  86      47.112  75.507 108.408  1.00  0.00           N
ATOM   1462  CD2 HIS A  86      48.422  75.636 107.998  1.00  0.00           C
ATOM   1464  C   HIS A  86      51.842  73.027 106.027  1.00  0.00           C
ATOM   1465  O   HIS A  86      52.922  73.588 105.826  1.00  0.00           O
ATOM   1466  N   VAL A  87      51.572  71.856 105.477  1.00  0.00           N
ATOM   1468  CA  VAL A  87      52.562  71.088 104.767  1.00  0.00           C
ATOM   1470  CB  VAL A  87      52.922  69.827 105.556  1.00  0.00           C
ATOM   1472  CG1 VAL A  87      51.762  68.838 105.676  1.00  0.00           C
ATOM   1476  CG2 VAL A  87      54.162  69.167 104.947  1.00  0.00           C
ATOM   1480  C   VAL A  87      51.992  70.886 103.386  1.00  0.00           C
ATOM   1481  O   VAL A  87      50.772  70.857 103.217  1.00  0.00           O
ATOM   1482  N   ALA A  88      52.862  70.846 102.376  1.00  0.00           N
ATOM   1484  CA  ALA A  88      52.502  70.386 101.058  1.00  0.00           C
ATOM   1486  CB  ALA A  88      53.072  71.306  99.957  1.00  0.00           C
ATOM   1490  C   ALA A  88      53.082  68.996 100.896  1.00  0.00           C
ATOM   1491  O   ALA A  88      54.002  68.596 101.596  1.00  0.00           O
ATOM   1492  N   SER A  89      52.552  68.237  99.938  1.00  0.00           N
ATOM   1494  CA  SER A  89      52.862  66.836  99.747  1.00  0.00           C
ATOM   1496  CB  SER A  89      52.022  66.257  98.587  1.00  0.00           C
ATOM   1499  OG  SER A  89      52.282  64.867  98.337  1.00  0.00           O
ATOM   1501  C   SER A  89      54.322  66.487  99.547  1.00  0.00           C
ATOM   1502  O   SER A  89      55.112  67.226  98.956  1.00  0.00           O
ATOM   1503  N   ALA A  90      54.732  65.316 100.077  1.00  0.00           N
ATOM   1505  CA  ALA A  90      56.032  64.737  99.876  1.00  0.00           C
ATOM   1507  CB  ALA A  90      56.122  63.447 100.717  1.00  0.00           C
ATOM   1511  C   ALA A  90      56.422  64.438  98.428  1.00  0.00           C
ATOM   1512  O   ALA A  90      55.752  63.716  97.687  1.00  0.00           O
ATOM   1513  N   SER A  91      57.592  64.947  98.036  1.00  0.00           N
ATOM   1515  CA  SER A  91      58.422  64.637  96.907  1.00  0.00           C
ATOM   1517  CB  SER A  91      59.342  65.846  96.526  1.00  0.00           C
ATOM   1520  OG  SER A  91      58.612  66.946  96.007  1.00  0.00           O
ATOM   1522  C   SER A  91      59.312  63.517  97.388  1.00  0.00           C
ATOM   1523  O   SER A  91      59.662  63.487  98.558  1.00  0.00           O
ATOM   1524  N   THR A  92      59.712  62.556  96.546  1.00  0.00           N
ATOM   1526  CA  THR A  92      60.642  62.856  95.486  1.00  0.00           C
ATOM   1528  CB  THR A  92      62.132  62.847  95.886  1.00  0.00           C
ATOM   1530  OG1 THR A  92      62.442  61.667  96.617  1.00  0.00           O
ATOM   1532  CG2 THR A  92      62.442  64.056  96.777  1.00  0.00           C
ATOM   1536  C   THR A  92      60.492  61.886  94.356  1.00  0.00           C
ATOM   1537  O   THR A  92      59.872  60.836  94.446  1.00  0.00           O
ATOM   1538  N   ILE A  93      61.042  62.307  93.227  1.00  0.00           N
ATOM   1540  CA  ILE A  93      61.082  61.587  91.977  1.00  0.00           C
ATOM   1542  CB  ILE A  93      60.722  62.658  90.947  1.00  0.00           C
ATOM   1544  CG2 ILE A  93      59.322  63.227  91.297  1.00  0.00           C
ATOM   1548  CG1 ILE A  93      61.772  63.778  90.947  1.00  0.00           C
ATOM   1551  CD  ILE A  93      61.742  64.646  89.697  1.00  0.00           C
ATOM   1555  C   ILE A  93      62.492  60.976  91.897  1.00  0.00           C
ATOM   1556  O   ILE A  93      62.982  60.548  92.947  1.00  0.00           O
ATOM   1557  N   PRO A  94      63.272  60.987  90.807  1.00  0.00           N
ATOM   1558  CD  PRO A  94      62.792  60.827  89.426  1.00  0.00           C
ATOM   1561  CA  PRO A  94      64.712  60.737  90.896  1.00  0.00           C
ATOM   1563  CB  PRO A  94      65.162  60.696  89.417  1.00  0.00           C
ATOM   1566  CG  PRO A  94      63.942  60.187  88.657  1.00  0.00           C
ATOM   1569  C   PRO A  94      65.532  61.806  91.637  1.00  0.00           C
ATOM   1570  O   PRO A  94      66.743  61.816  91.488  1.00  0.00           O
ATOM   1571  N   ASN A  95      64.952  62.676  92.507  1.00  0.00           N
ATOM   1573  CA  ASN A  95      65.752  63.627  93.288  1.00  0.00           C
ATOM   1575  CB  ASN A  95      64.982  64.698  94.117  1.00  0.00           C
ATOM   1578  CG  ASN A  95      63.902  65.386  93.307  1.00  0.00           C
ATOM   1579  OD1 ASN A  95      63.932  65.477  92.087  1.00  0.00           O
ATOM   1580  ND2 ASN A  95      62.832  65.846  94.007  1.00  0.00           N
ATOM   1583  C   ASN A  95      66.592  62.897  94.296  1.00  0.00           C
ATOM   1584  O   ASN A  95      67.642  63.406  94.687  1.00  0.00           O
ATOM   1585  N   ARG A  96      66.152  61.667  94.678  1.00  0.00           N
ATOM   1587  CA  ARG A  96      66.872  60.607  95.346  1.00  0.00           C
ATOM   1589  CB  ARG A  96      68.232  61.007  96.007  1.00  0.00           C
ATOM   1592  CG  ARG A  96      68.092  61.987  97.187  1.00  0.00           C
ATOM   1595  CD  ARG A  96      69.292  62.897  97.466  1.00  0.00           C
ATOM   1598  NE  ARG A  96      70.292  62.117  98.256  1.00  0.00           N
ATOM   1600  CZ  ARG A  96      71.182  61.278  97.738  1.00  0.00           C
ATOM   1601  NH1 ARG A  96      71.352  61.208  96.446  1.00  0.00           N
ATOM   1604  NH2 ARG A  96      71.892  60.507  98.527  1.00  0.00           N
ATOM   1607  C   ARG A  96      65.942  59.917  96.357  1.00  0.00           C
ATOM   1608  O   ARG A  96      64.732  60.146  96.396  1.00  0.00           O
ATOM   1609  N   ASP A  97      66.563  59.066  97.187  1.00  0.00           N
ATOM   1611  CA  ASP A  97      66.082  58.336  98.337  1.00  0.00           C
ATOM   1613  CB  ASP A  97      67.262  57.487  98.927  1.00  0.00           C
ATOM   1616  CG  ASP A  97      68.462  58.287  99.437  1.00  0.00           C
ATOM   1617  OD1 ASP A  97      68.832  59.306  98.797  1.00  0.00           O
ATOM   1618  OD2 ASP A  97      69.052  57.886 100.466  1.00  0.00           O
ATOM   1619  C   ASP A  97      65.522  59.277  99.397  1.00  0.00           C
ATOM   1620  O   ASP A  97      64.492  58.996 100.027  1.00  0.00           O
ATOM   1621  N   ALA A  98      66.192  60.417  99.566  1.00  0.00           N
ATOM   1623  CA  ALA A  98      65.822  61.577 100.346  1.00  0.00           C
ATOM   1625  CB  ALA A  98      66.932  62.646 100.407  1.00  0.00           C
ATOM   1629  C   ALA A  98      64.552  62.247  99.887  1.00  0.00           C
ATOM   1630  O   ALA A  98      64.362  62.597  98.727  1.00  0.00           O
ATOM   1631  N   ARG A  99      63.662  62.497 100.846  1.00  0.00           N
ATOM   1633  CA  ARG A  99      62.402  63.146 100.606  1.00  0.00           C
ATOM   1635  CB  ARG A  99      61.272  62.536 101.446  1.00  0.00           C
ATOM   1638  CG  ARG A  99      61.062  61.067 101.097  1.00  0.00           C
ATOM   1641  CD  ARG A  99      60.082  60.817  99.947  1.00  0.00           C
ATOM   1644  NE  ARG A  99      60.092  59.347  99.726  1.00  0.00           N
ATOM   1646  CZ  ARG A  99      61.032  58.737  99.016  1.00  0.00           C
ATOM   1647  NH1 ARG A  99      62.062  59.327  98.447  1.00  0.00           N
ATOM   1650  NH2 ARG A  99      60.892  57.437  98.827  1.00  0.00           N
ATOM   1653  C   ARG A  99      62.522  64.596 100.956  1.00  0.00           C
ATOM   1654  O   ARG A  99      62.962  64.978 102.037  1.00  0.00           O
ATOM   1655  N   ASN A 100      62.082  65.438 100.027  1.00  0.00           N
ATOM   1657  CA  ASN A 100      61.842  66.827 100.286  1.00  0.00           C
ATOM   1659  CB  ASN A 100      62.172  67.626  98.997  1.00  0.00           C
ATOM   1662  CG  ASN A 100      61.642  69.027  99.137  1.00  0.00           C
ATOM   1663  OD1 ASN A 100      61.832  69.628 100.206  1.00  0.00           O
ATOM   1664  ND2 ASN A 100      60.842  69.507  98.167  1.00  0.00           N
ATOM   1667  C   ASN A 100      60.382  66.966 100.757  1.00  0.00           C
ATOM   1668  O   ASN A 100      59.492  66.327 100.196  1.00  0.00           O
ATOM   1669  N   ILE A 101      60.122  67.816 101.767  1.00  0.00           N
ATOM   1671  CA  ILE A 101      58.792  68.206 102.206  1.00  0.00           C
ATOM   1673  CB  ILE A 101      58.462  67.646 103.606  1.00  0.00           C
ATOM   1675  CG2 ILE A 101      56.992  67.956 103.906  1.00  0.00           C
ATOM   1679  CG1 ILE A 101      58.792  66.146 103.816  1.00  0.00           C
ATOM   1682  CD  ILE A 101      57.982  65.167 102.977  1.00  0.00           C
ATOM   1686  C   ILE A 101      58.642  69.737 102.257  1.00  0.00           C
ATOM   1687  O   ILE A 101      59.202  70.356 103.157  1.00  0.00           O
ATOM   1688  N   PRO A 102      57.892  70.438 101.396  1.00  0.00           N
ATOM   1689  CD  PRO A 102      57.612  70.027 100.047  1.00  0.00           C
ATOM   1692  CA  PRO A 102      57.552  71.827 101.596  1.00  0.00           C
ATOM   1694  CB  PRO A 102      56.912  72.316 100.286  1.00  0.00           C
ATOM   1697  CG  PRO A 102      57.352  71.298  99.236  1.00  0.00           C
ATOM   1700  C   PRO A 102      56.642  72.066 102.757  1.00  0.00           C
ATOM   1701  O   PRO A 102      55.502  71.597 102.796  1.00  0.00           O
ATOM   1702  N   LEU A 103      57.112  72.907 103.676  1.00  0.00           N
ATOM   1704  CA  LEU A 103      56.372  73.327 104.826  1.00  0.00           C
ATOM   1706  CB  LEU A 103      57.242  73.048 106.087  1.00  0.00           C
ATOM   1709  CG  LEU A 103      56.522  72.658 107.396  1.00  0.00           C
ATOM   1711  CD1 LEU A 103      55.702  73.767 108.056  1.00  0.00           C
ATOM   1715  CD2 LEU A 103      55.652  71.396 107.247  1.00  0.00           C
ATOM   1719  C   LEU A 103      56.092  74.798 104.557  1.00  0.00           C
ATOM   1720  O   LEU A 103      56.842  75.488 103.867  1.00  0.00           O
ATOM   1721  N   ARG A 104      54.972  75.307 105.066  1.00  0.00           N
ATOM   1723  CA  ARG A 104      54.732  76.716 105.206  1.00  0.00           C
ATOM   1725  CB  ARG A 104      53.762  77.286 104.127  1.00  0.00           C
ATOM   1728  CG  ARG A 104      52.312  76.738 104.117  1.00  0.00           C
ATOM   1731  CD  ARG A 104      52.052  75.466 103.278  1.00  0.00           C
ATOM   1734  NE  ARG A 104      51.802  75.837 101.847  1.00  0.00           N
ATOM   1736  CZ  ARG A 104      50.702  76.426 101.396  1.00  0.00           C
ATOM   1737  NH1 ARG A 104      49.592  76.548 102.107  1.00  0.00           N
ATOM   1740  NH2 ARG A 104      50.722  76.896 100.177  1.00  0.00           N
ATOM   1743  C   ARG A 104      54.212  76.938 106.617  1.00  0.00           C
ATOM   1744  O   ARG A 104      53.362  76.188 107.117  1.00  0.00           O
ATOM   1745  N   VAL A 105      54.702  77.947 107.337  1.00  0.00           N
ATOM   1747  CA  VAL A 105      54.162  78.357 108.616  1.00  0.00           C
ATOM   1749  CB  VAL A 105      55.132  78.456 109.798  1.00  0.00           C
ATOM   1751  CG1 VAL A 105      55.352  77.047 110.396  1.00  0.00           C
ATOM   1755  CG2 VAL A 105      56.342  79.316 109.367  1.00  0.00           C
ATOM   1759  C   VAL A 105      53.572  79.698 108.408  1.00  0.00           C
ATOM   1760  O   VAL A 105      53.762  80.327 107.376  1.00  0.00           O
ATOM   1761  N   ASP A 106      52.842  80.146 109.426  1.00  0.00           N
ATOM   1763  CA  ASP A 106      52.052  81.327 109.467  1.00  0.00           C
ATOM   1765  CB  ASP A 106      52.832  82.617 109.837  1.00  0.00           C
ATOM   1768  CG  ASP A 106      53.502  82.547 111.207  1.00  0.00           C
ATOM   1769  OD1 ASP A 106      53.782  81.437 111.727  1.00  0.00           O
ATOM   1770  OD2 ASP A 106      53.922  83.627 111.707  1.00  0.00           O
ATOM   1771  C   ASP A 106      51.092  81.458 108.297  1.00  0.00           C
ATOM   1772  O   ASP A 106      50.872  82.517 107.717  1.00  0.00           O
ATOM   1773  N   LEU A 107      50.402  80.327 107.977  1.00  0.00           N
ATOM   1775  CA  LEU A 107      49.482  80.246 106.847  1.00  0.00           C
ATOM   1777  CB  LEU A 107      48.962  78.798 106.596  1.00  0.00           C
ATOM   1780  CG  LEU A 107      48.012  78.646 105.367  1.00  0.00           C
ATOM   1782  CD1 LEU A 107      48.702  79.097 104.076  1.00  0.00           C
ATOM   1786  CD2 LEU A 107      47.432  77.247 105.206  1.00  0.00           C
ATOM   1790  C   LEU A 107      48.282  81.166 107.047  1.00  0.00           C
ATOM   1791  O   LEU A 107      47.592  81.607 106.116  1.00  0.00           O
ATOM   1792  N   LYS A 108      48.042  81.536 108.307  1.00  0.00           N
ATOM   1794  CA  LYS A 108      47.072  82.528 108.676  1.00  0.00           C
ATOM   1796  CB  LYS A 108      47.112  82.606 110.206  1.00  0.00           C
ATOM   1799  CG  LYS A 108      45.892  83.246 110.867  1.00  0.00           C
ATOM   1802  CD  LYS A 108      45.962  83.128 112.396  1.00  0.00           C
ATOM   1805  CE  LYS A 108      45.992  81.676 112.887  1.00  0.00           C
ATOM   1808  NZ  LYS A 108      45.982  81.646 114.356  1.00  0.00           N
ATOM   1812  C   LYS A 108      47.362  83.908 108.087  1.00  0.00           C
ATOM   1813  O   LYS A 108      46.462  84.507 107.506  1.00  0.00           O
ATOM   1814  N   GLN A 109      48.622  84.407 108.176  1.00  0.00           N
ATOM   1816  CA  GLN A 109      49.032  85.657 107.566  1.00  0.00           C
ATOM   1818  CB  GLN A 109      48.702  86.927 108.408  1.00  0.00           C
ATOM   1821  CG  GLN A 109      47.182  87.156 108.576  1.00  0.00           C
ATOM   1824  CD  GLN A 109      46.842  88.497 109.207  1.00  0.00           C
ATOM   1825  OE1 GLN A 109      47.652  89.407 109.407  1.00  0.00           O
ATOM   1826  NE2 GLN A 109      45.532  88.637 109.557  1.00  0.00           N
ATOM   1829  C   GLN A 109      50.532  85.677 107.347  1.00  0.00           C
ATOM   1830  O   GLN A 109      51.312  85.547 108.278  1.00  0.00           O
ATOM   1831  N   GLY A 110      50.972  85.946 106.106  1.00  0.00           N
ATOM   1833  CA  GLY A 110      52.372  86.237 105.846  1.00  0.00           C
ATOM   1836  C   GLY A 110      53.312  85.106 106.076  1.00  0.00           C
ATOM   1837  O   GLY A 110      54.292  85.257 106.806  1.00  0.00           O
ATOM   1838  N   ASP A 111      53.022  83.958 105.447  1.00  0.00           N
ATOM   1840  CA  ASP A 111      53.832  82.767 105.396  1.00  0.00           C
ATOM   1842  CB  ASP A 111      53.482  81.747 104.267  1.00  0.00           C
ATOM   1845  CG  ASP A 111      52.012  81.437 104.016  1.00  0.00           C
ATOM   1846  OD1 ASP A 111      51.142  82.307 104.227  1.00  0.00           O
ATOM   1847  OD2 ASP A 111      51.792  80.376 103.377  1.00  0.00           O
ATOM   1848  C   ASP A 111      55.332  83.016 105.326  1.00  0.00           C
ATOM   1849  O   ASP A 111      55.832  83.838 104.547  1.00  0.00           O
ATOM   1850  N   GLN A 112      56.072  82.216 106.097  1.00  0.00           N
ATOM   1852  CA  GLN A 112      57.432  81.887 105.787  1.00  0.00           C
ATOM   1854  CB  GLN A 112      58.342  81.996 107.037  1.00  0.00           C
ATOM   1857  CG  GLN A 112      58.282  83.337 107.836  1.00  0.00           C
ATOM   1860  CD  GLN A 112      58.902  84.577 107.197  1.00  0.00           C
ATOM   1861  OE1 GLN A 112      60.052  84.626 106.757  1.00  0.00           O
ATOM   1862  NE2 GLN A 112      58.162  85.696 107.216  1.00  0.00           N
ATOM   1865  C   GLN A 112      57.302  80.456 105.286  1.00  0.00           C
ATOM   1866  O   GLN A 112      56.582  79.628 105.846  1.00  0.00           O
ATOM   1867  N   GLY A 113      57.932  80.176 104.127  1.00  0.00           N
ATOM   1869  CA  GLY A 113      57.902  78.887 103.456  1.00  0.00           C
ATOM   1872  C   GLY A 113      59.222  78.206 103.646  1.00  0.00           C
ATOM   1873  O   GLY A 113      60.232  78.868 103.848  1.00  0.00           O
ATOM   1874  N   TRP A 114      59.232  76.868 103.527  1.00  0.00           N
ATOM   1876  CA  TRP A 114      60.422  76.036 103.536  1.00  0.00           C
ATOM   1878  CB  TRP A 114      60.482  75.077 104.747  1.00  0.00           C
ATOM   1881  CG  TRP A 114      60.792  75.757 106.017  1.00  0.00           C
ATOM   1882  CD1 TRP A 114      61.992  75.926 106.627  1.00  0.00           C
ATOM   1884  NE1 TRP A 114      61.802  76.457 107.877  1.00  0.00           N
ATOM   1886  CE2 TRP A 114      60.472  76.606 108.087  1.00  0.00           C
ATOM   1887  CD2 TRP A 114      59.802  76.228 106.917  1.00  0.00           C
ATOM   1888  CE3 TRP A 114      58.432  76.338 106.816  1.00  0.00           C
ATOM   1890  CZ3 TRP A 114      57.742  76.657 107.957  1.00  0.00           C
ATOM   1892  CZ2 TRP A 114      59.762  76.996 109.197  1.00  0.00           C
ATOM   1894  CH2 TRP A 114      58.392  76.956 109.146  1.00  0.00           C
ATOM   1896  C   TRP A 114      60.382  75.158 102.326  1.00  0.00           C
ATOM   1897  O   TRP A 114      60.442  73.926 102.447  1.00  0.00           O
ATOM   1898  N   GLN A 115      60.172  75.757 101.146  1.00  0.00           N
ATOM   1900  CA  GLN A 115      59.782  75.077  99.926  1.00  0.00           C
ATOM   1902  CB  GLN A 115      59.802  76.096  98.777  1.00  0.00           C
ATOM   1905  CG  GLN A 115      59.122  75.587  97.496  1.00  0.00           C
ATOM   1908  CD  GLN A 115      58.662  76.716  96.567  1.00  0.00           C
ATOM   1909  OE1 GLN A 115      57.942  76.478  95.597  1.00  0.00           O
ATOM   1910  NE2 GLN A 115      59.052  77.977  96.866  1.00  0.00           N
ATOM   1913  C   GLN A 115      60.482  73.757  99.596  1.00  0.00           C
ATOM   1914  O   GLN A 115      59.982  72.707  99.966  1.00  0.00           O
ATOM   1915  N   ASP A 116      61.672  73.706  98.988  1.00  0.00           N
ATOM   1917  CA  ASP A 116      62.442  72.466  98.937  1.00  0.00           C
ATOM   1919  CB  ASP A 116      62.912  72.096  97.496  1.00  0.00           C
ATOM   1922  CG  ASP A 116      64.012  71.048  97.277  1.00  0.00           C
ATOM   1923  OD1 ASP A 116      64.182  70.077  98.036  1.00  0.00           O
ATOM   1924  OD2 ASP A 116      64.682  71.197  96.227  1.00  0.00           O
ATOM   1925  C   ASP A 116      63.502  72.567  99.996  1.00  0.00           C
ATOM   1926  O   ASP A 116      64.702  72.588  99.736  1.00  0.00           O
ATOM   1927  N   GLU A 117      63.052  72.746 101.256  1.00  0.00           N
ATOM   1929  CA  GLU A 117      63.962  72.977 102.356  1.00  0.00           C
ATOM   1931  CB  GLU A 117      63.802  74.396 102.998  1.00  0.00           C
ATOM   1934  CG  GLU A 117      64.243  75.566 102.066  1.00  0.00           C
ATOM   1937  CD  GLU A 117      63.502  76.896 102.206  1.00  0.00           C
ATOM   1938  OE1 GLU A 117      63.532  77.497 103.307  1.00  0.00           O
ATOM   1939  OE2 GLU A 117      62.882  77.346 101.197  1.00  0.00           O
ATOM   1940  C   GLU A 117      63.942  71.827 103.336  1.00  0.00           C
ATOM   1941  O   GLU A 117      65.002  71.438 103.807  1.00  0.00           O
ATOM   1942  N   VAL A 118      62.792  71.197 103.657  1.00  0.00           N
ATOM   1944  CA  VAL A 118      62.802  70.126 104.658  1.00  0.00           C
ATOM   1946  CB  VAL A 118      61.492  69.938 105.426  1.00  0.00           C
ATOM   1948  CG1 VAL A 118      61.692  68.938 106.596  1.00  0.00           C
ATOM   1952  CG2 VAL A 118      60.992  71.286 105.947  1.00  0.00           C
ATOM   1956  C   VAL A 118      63.202  68.786 104.046  1.00  0.00           C
ATOM   1957  O   VAL A 118      62.392  68.056 103.476  1.00  0.00           O
ATOM   1958  N   LEU A 119      64.492  68.437 104.176  1.00  0.00           N
ATOM   1960  CA  LEU A 119      65.052  67.216 103.637  1.00  0.00           C
ATOM   1962  CB  LEU A 119      66.512  67.396 103.157  1.00  0.00           C
ATOM   1965  CG  LEU A 119      66.702  68.557 102.168  1.00  0.00           C
ATOM   1967  CD1 LEU A 119      68.182  68.596 101.757  1.00  0.00           C
ATOM   1971  CD2 LEU A 119      65.792  68.437 100.937  1.00  0.00           C
ATOM   1975  C   LEU A 119      65.092  66.137 104.668  1.00  0.00           C
ATOM   1976  O   LEU A 119      65.612  66.317 105.778  1.00  0.00           O
ATOM   1977  N   MET A 120      64.592  64.966 104.306  1.00  0.00           N
ATOM   1979  CA  MET A 120      64.652  63.786 105.136  1.00  0.00           C
ATOM   1981  CB  MET A 120      63.252  63.367 105.617  1.00  0.00           C
ATOM   1984  CG  MET A 120      62.673  64.298 106.688  1.00  0.00           C
ATOM   1987  SD  MET A 120      61.032  63.767 107.267  1.00  0.00           S
ATOM   1988  CE  MET A 120      60.232  65.386 107.146  1.00  0.00           C
ATOM   1992  C   MET A 120      65.262  62.617 104.397  1.00  0.00           C
ATOM   1993  O   MET A 120      64.842  62.277 103.297  1.00  0.00           O
ATOM   1994  N   ILE A 121      66.212  61.917 105.027  1.00  0.00           N
ATOM   1996  CA  ILE A 121      66.622  60.597 104.586  1.00  0.00           C
ATOM   1998  CB  ILE A 121      68.132  60.376 104.547  1.00  0.00           C
ATOM   2000  CG2 ILE A 121      68.742  61.356 103.527  1.00  0.00           C
ATOM   2004  CG1 ILE A 121      68.852  60.386 105.918  1.00  0.00           C
ATOM   2007  CD  ILE A 121      69.142  61.777 106.516  1.00  0.00           C
ATOM   2011  C   ILE A 121      65.932  59.596 105.486  1.00  0.00           C
ATOM   2012  O   ILE A 121      65.522  59.926 106.596  1.00  0.00           O
ATOM   2013  N   GLN A 122      65.792  58.336 105.027  1.00  0.00           N
ATOM   2015  CA  GLN A 122      65.332  57.317 105.947  1.00  0.00           C
ATOM   2017  CB  GLN A 122      64.292  56.356 105.308  1.00  0.00           C
ATOM   2020  CG  GLN A 122      64.722  55.487 104.096  1.00  0.00           C
ATOM   2023  CD  GLN A 122      65.452  54.217 104.528  1.00  0.00           C
ATOM   2024  OE1 GLN A 122      66.552  53.966 104.046  1.00  0.00           O
ATOM   2025  NE2 GLN A 122      64.822  53.416 105.426  1.00  0.00           N
ATOM   2028  C   GLN A 122      66.552  56.688 106.617  1.00  0.00           C
ATOM   2029  O   GLN A 122      67.492  56.227 105.966  1.00  0.00           O
ATOM   2030  N   GLU A 123      66.622  56.777 107.957  1.00  0.00           N
ATOM   2032  CA  GLU A 123      67.762  56.327 108.727  1.00  0.00           C
ATOM   2034  CB  GLU A 123      68.482  57.426 109.576  1.00  0.00           C
ATOM   2037  CG  GLU A 123      69.762  56.927 110.317  1.00  0.00           C
ATOM   2040  CD  GLU A 123      70.522  57.946 111.188  1.00  0.00           C
ATOM   2041  OE1 GLU A 123      70.392  59.167 110.986  1.00  0.00           O
ATOM   2042  OE2 GLU A 123      71.352  57.466 112.028  1.00  0.00           O
ATOM   2043  C   GLU A 123      67.232  55.207 109.596  1.00  0.00           C
ATOM   2044  O   GLU A 123      66.423  55.386 110.507  1.00  0.00           O
ATOM   2045  N   GLY A 124      67.652  53.978 109.277  1.00  0.00           N
ATOM   2047  CA  GLY A 124      67.092  52.767 109.866  1.00  0.00           C
ATOM   2050  C   GLY A 124      65.662  52.577 109.467  1.00  0.00           C
ATOM   2051  O   GLY A 124      65.372  52.317 108.307  1.00  0.00           O
ATOM   2052  N   GLN A 125      64.752  52.716 110.438  1.00  0.00           N
ATOM   2054  CA  GLN A 125      63.332  52.536 110.247  1.00  0.00           C
ATOM   2056  CB  GLN A 125      62.732  51.868 111.516  1.00  0.00           C
ATOM   2059  CG  GLN A 125      63.452  50.586 112.018  1.00  0.00           C
ATOM   2062  CD  GLN A 125      62.842  49.306 111.467  1.00  0.00           C
ATOM   2063  OE1 GLN A 125      63.432  48.646 110.617  1.00  0.00           O
ATOM   2064  NE2 GLN A 125      61.642  48.926 111.977  1.00  0.00           N
ATOM   2067  C   GLN A 125      62.622  53.876 110.087  1.00  0.00           C
ATOM   2068  O   GLN A 125      61.442  53.887 109.786  1.00  0.00           O
ATOM   2069  N   CYS A 126      63.282  55.036 110.296  1.00  0.00           N
ATOM   2071  CA  CYS A 126      62.533  56.278 110.426  1.00  0.00           C
ATOM   2073  CB  CYS A 126      62.332  56.787 111.888  1.00  0.00           C
ATOM   2076  SG  CYS A 126      61.582  55.577 113.017  1.00  0.00           S
ATOM   2078  C   CYS A 126      63.162  57.396 109.658  1.00  0.00           C
ATOM   2079  O   CYS A 126      64.352  57.417 109.356  1.00  0.00           O
ATOM   2080  N   TRP A 127      62.352  58.406 109.327  1.00  0.00           N
ATOM   2082  CA  TRP A 127      62.792  59.557 108.587  1.00  0.00           C
ATOM   2084  CB  TRP A 127      61.672  60.167 107.717  1.00  0.00           C
ATOM   2087  CG  TRP A 127      61.192  59.257 106.627  1.00  0.00           C
ATOM   2088  CD1 TRP A 127      60.162  58.377 106.757  1.00  0.00           C
ATOM   2090  NE1 TRP A 127      59.972  57.687 105.597  1.00  0.00           N
ATOM   2092  CE2 TRP A 127      60.862  58.107 104.677  1.00  0.00           C
ATOM   2093  CD2 TRP A 127      61.662  59.118 105.276  1.00  0.00           C
ATOM   2094  CE3 TRP A 127      62.662  59.737 104.537  1.00  0.00           C
ATOM   2096  CZ3 TRP A 127      62.862  59.327 103.217  1.00  0.00           C
ATOM   2098  CZ2 TRP A 127      61.002  57.777 103.346  1.00  0.00           C
ATOM   2100  CH2 TRP A 127      62.042  58.367 102.626  1.00  0.00           C
ATOM   2102  C   TRP A 127      63.362  60.586 109.537  1.00  0.00           C
ATOM   2103  O   TRP A 127      62.702  61.036 110.466  1.00  0.00           O
ATOM   2104  N   VAL A 128      64.612  60.966 109.297  1.00  0.00           N
ATOM   2106  CA  VAL A 128      65.332  61.927 110.098  1.00  0.00           C
ATOM   2108  CB  VAL A 128      66.642  61.387 110.647  1.00  0.00           C
ATOM   2110  CG1 VAL A 128      66.382  60.438 111.827  1.00  0.00           C
ATOM   2114  CG2 VAL A 128      67.452  60.667 109.547  1.00  0.00           C
ATOM   2118  C   VAL A 128      65.572  63.118 109.207  1.00  0.00           C
ATOM   2119  O   VAL A 128      65.862  62.977 108.017  1.00  0.00           O
ATOM   2120  N   ILE A 129      65.432  64.347 109.726  1.00  0.00           N
ATOM   2122  CA  ILE A 129      65.812  65.548 109.007  1.00  0.00           C
ATOM   2124  CB  ILE A 129      65.382  66.847 109.706  1.00  0.00           C
ATOM   2126  CG2 ILE A 129      65.572  68.056 108.756  1.00  0.00           C
ATOM   2130  CG1 ILE A 129      63.972  66.847 110.367  1.00  0.00           C
ATOM   2133  CD  ILE A 129      62.782  66.696 109.417  1.00  0.00           C
ATOM   2137  C   ILE A 129      67.342  65.488 108.716  1.00  0.00           C
ATOM   2138  O   ILE A 129      68.132  65.137 109.596  1.00  0.00           O
ATOM   2139  N   ASP A 130      67.772  65.787 107.477  1.00  0.00           N
ATOM   2141  CA  ASP A 130      69.182  65.867 107.136  1.00  0.00           C
ATOM   2143  CB  ASP A 130      69.442  65.298 105.717  1.00  0.00           C
ATOM   2146  CG  ASP A 130      70.922  65.048 105.416  1.00  0.00           C
ATOM   2147  OD1 ASP A 130      71.813  65.237 106.277  1.00  0.00           O
ATOM   2148  OD2 ASP A 130      71.182  64.637 104.257  1.00  0.00           O
ATOM   2149  C   ASP A 130      69.582  67.327 107.187  1.00  0.00           C
ATOM   2150  O   ASP A 130      70.612  67.688 107.747  1.00  0.00           O
ATOM   2151  N   ASP A 131      68.742  68.206 106.627  1.00  0.00           N
ATOM   2153  CA  ASP A 131      69.052  69.607 106.526  1.00  0.00           C
ATOM   2155  CB  ASP A 131      70.022  69.867 105.336  1.00  0.00           C
ATOM   2158  CG  ASP A 131      70.532  71.298 105.317  1.00  0.00           C
ATOM   2159  OD1 ASP A 131      70.572  71.926 106.406  1.00  0.00           O
ATOM   2160  OD2 ASP A 131      70.982  71.757 104.248  1.00  0.00           O
ATOM   2161  C   ASP A 131      67.742  70.368 106.357  1.00  0.00           C
ATOM   2162  O   ASP A 131      66.702  69.798 105.997  1.00  0.00           O
ATOM   2163  N   VAL A 132      67.772  71.688 106.637  1.00  0.00           N
ATOM   2165  CA  VAL A 132      66.743  72.637 106.277  1.00  0.00           C
ATOM   2167  CB  VAL A 132      65.842  73.016 107.457  1.00  0.00           C
ATOM   2169  CG1 VAL A 132      64.832  74.097 107.057  1.00  0.00           C
ATOM   2173  CG2 VAL A 132      65.082  71.786 107.998  1.00  0.00           C
ATOM   2177  C   VAL A 132      67.512  73.817 105.676  1.00  0.00           C
ATOM   2178  O   VAL A 132      68.532  74.206 106.237  1.00  0.00           O
ATOM   2179  N   ARG A 133      67.152  74.327 104.467  1.00  0.00           N
ATOM   2181  CA  ARG A 133      68.092  75.118 103.676  1.00  0.00           C
ATOM   2183  CB  ARG A 133      68.542  74.396 102.387  1.00  0.00           C
ATOM   2186  CG  ARG A 133      67.482  74.036 101.348  1.00  0.00           C
ATOM   2189  CD  ARG A 133      68.162  73.757 100.016  1.00  0.00           C
ATOM   2192  NE  ARG A 133      67.132  73.487  98.977  1.00  0.00           N
ATOM   2194  CZ  ARG A 133      67.402  73.548  97.677  1.00  0.00           C
ATOM   2195  NH1 ARG A 133      68.542  74.027  97.236  1.00  0.00           N
ATOM   2198  NH2 ARG A 133      66.522  73.106  96.827  1.00  0.00           N
ATOM   2201  C   ARG A 133      67.682  76.587 103.367  1.00  0.00           C
ATOM   2202  OT1 ARG A 133      67.452  77.356 104.337  1.00  0.00           O
ATOM   2203  OT2 ARG A 133      67.692  76.996 102.168  1.00  0.00           O
ATOM   2204  NH3 POPEB 134      82.372  25.636  92.027  1.00  0.00           N
ATOM   2208  C12 POPEB 134      82.372  25.187  93.466  1.00  0.00           C
ATOM   2211  C11 POPEB 134      81.612  23.867  93.697  1.00  0.00           C
ATOM   2214  P   POPEB 134      79.172  22.947  93.737  1.00  0.00           P
ATOM   2215  O13 POPEB 134      79.762  21.627  94.058  1.00  0.00           O
ATOM   2216  O14 POPEB 134      78.242  23.567  94.706  1.00  0.00           O
ATOM   2217  O11 POPEB 134      78.292  22.737  92.477  1.00  0.00           O
ATOM   2218  O12 POPEB 134      80.272  23.977  93.246  1.00  0.00           O
ATOM   2219  C1  POPEB 134      78.822  22.217  91.278  1.00  0.00           C
ATOM   2222  C2  POPEB 134      77.642  21.876  90.357  1.00  0.00           C
ATOM   2224  O21 POPEB 134      78.072  21.957  88.997  1.00  0.00           O
ATOM   2225  C21 POPEB 134      78.463  20.817  88.477  1.00  0.00           C
ATOM   2226  O22 POPEB 134      78.542  19.757  89.086  1.00  0.00           O
ATOM   2227  C22 POPEB 134      78.783  21.027  87.006  1.00  0.00           C
ATOM   2230  C3  POPEB 134      76.462  22.857  90.546  1.00  0.00           C
ATOM   2233  O31 POPEB 134      75.392  22.528  89.636  1.00  0.00           O
ATOM   2234  C31 POPEB 134      75.313  23.277  88.548  1.00  0.00           C
ATOM   2235  O32 POPEB 134      75.932  24.306  88.358  1.00  0.00           O
ATOM   2236  C32 POPEB 134      74.232  22.716  87.636  1.00  0.00           C
ATOM   2239  C23 POPEB 134      78.412  19.806  86.146  1.00  0.00           C
ATOM   2242  C24 POPEB 134      78.542  20.087  84.646  1.00  0.00           C
ATOM   2245  C25 POPEB 134      79.832  19.517  84.026  1.00  0.00           C
ATOM   2248  C26 POPEB 134      80.033  20.097  82.617  1.00  0.00           C
ATOM   2251  C27 POPEB 134      81.342  19.647  81.967  1.00  0.00           C
ATOM   2254  C28 POPEB 134      81.292  18.267  81.286  1.00  0.00           C
ATOM   2257  C29 POPEB 134      80.412  18.207  80.066  1.00  0.00           C
ATOM   2259 0C21 POPEB 134      79.772  17.107  79.607  1.00  0.00           C
ATOM   2261 1C21 POPEB 134      79.772  15.747  80.247  1.00  0.00           C
ATOM   2264 2C21 POPEB 134      78.552  14.927  79.836  1.00  0.00           C
ATOM   2267 3C21 POPEB 134      78.442  13.597  80.587  1.00  0.00           C
ATOM   2270 4C21 POPEB 134      77.302  12.737  80.028  1.00  0.00           C
ATOM   2273 5C21 POPEB 134      77.042  11.477  80.858  1.00  0.00           C
ATOM   2276 6C21 POPEB 134      75.792  10.727  80.377  1.00  0.00           C
ATOM   2279 7C21 POPEB 134      75.852   9.227  80.676  1.00  0.00           C
ATOM   2282 8C21 POPEB 134      74.592   8.467  80.276  1.00  0.00           C
ATOM   2286  C33 POPEB 134      73.712  23.757  86.617  1.00  0.00           C
ATOM   2289  C34 POPEB 134      74.352  23.627  85.227  1.00  0.00           C
ATOM   2292  C35 POPEB 134      75.792  24.127  85.107  1.00  0.00           C
ATOM   2295  C36 POPEB 134      76.242  24.037  83.646  1.00  0.00           C
ATOM   2298  C37 POPEB 134      77.732  24.347  83.408  1.00  0.00           C
ATOM   2301  C38 POPEB 134      78.042  24.376  81.907  1.00  0.00           C
ATOM   2304  C39 POPEB 134      79.532  24.367  81.567  1.00  0.00           C
ATOM   2307 0C31 POPEB 134      79.792  24.616  80.066  1.00  0.00           C
ATOM   2310 1C31 POPEB 134      81.252  24.376  79.687  1.00  0.00           C
ATOM   2313 2C31 POPEB 134      81.653  24.896  78.308  1.00  0.00           C
ATOM   2316 3C31 POPEB 134      80.683  24.497  77.187  1.00  0.00           C
ATOM   2319 4C31 POPEB 134      81.313  24.587  75.797  1.00  0.00           C
ATOM   2322 5C31 POPEB 134      80.272  24.437  74.677  1.00  0.00           C
ATOM   2325 6C31 POPEB 134      80.872  24.397  73.277  1.00  0.00           C
ATOM   2329  NH3 POPEC 135      69.032  92.187  51.187  1.00  0.00           N
ATOM   2333  C12 POPEC 135      67.522  92.207  51.327  1.00  0.00           C
ATOM   2336  C11 POPEC 135      66.982  90.966  52.057  1.00  0.00           C
ATOM   2339  P   POPEC 135      64.842  90.868  53.626  1.00  0.00           P
ATOM   2340  O13 POPEC 135      63.412  90.617  53.376  1.00  0.00           O
ATOM   2341  O14 POPEC 135      65.572  89.826  54.366  1.00  0.00           O
ATOM   2342  O11 POPEC 135      65.002  92.238  54.366  1.00  0.00           O
ATOM   2343  O12 POPEC 135      65.582  91.137  52.247  1.00  0.00           O
ATOM   2344  C1  POPEC 135      66.202  92.536  55.077  1.00  0.00           C
ATOM   2347  C2  POPEC 135      65.932  92.658  56.586  1.00  0.00           C
ATOM   2349  O21 POPEC 135      67.212  92.877  57.167  1.00  0.00           O
ATOM   2350  C21 POPEC 135      67.312  93.756  58.116  1.00  0.00           C
ATOM   2351  O22 POPEC 135      66.492  94.586  58.456  1.00  0.00           O
ATOM   2352  C22 POPEC 135      68.672  93.476  58.746  1.00  0.00           C
ATOM   2355  C3  POPEC 135      65.302  91.377  57.216  1.00  0.00           C
ATOM   2358  O31 POPEC 135      65.072  91.536  58.638  1.00  0.00           O
ATOM   2359  C31 POPEC 135      65.992  91.007  59.436  1.00  0.00           C
ATOM   2360  O32 POPEC 135      66.972  90.386  59.086  1.00  0.00           O
ATOM   2361  C32 POPEC 135      65.612  91.326  60.886  1.00  0.00           C
ATOM   2364  C23 POPEC 135      68.872  94.136  60.117  1.00  0.00           C
ATOM   2367  C24 POPEC 135      69.472  95.547  60.007  1.00  0.00           C
ATOM   2370  C25 POPEC 135      70.232  95.918  61.278  1.00  0.00           C
ATOM   2373  C26 POPEC 135      71.102  97.156  61.126  1.00  0.00           C
ATOM   2376  C27 POPEC 135      71.892  97.387  62.417  1.00  0.00           C
ATOM   2379  C28 POPEC 135      72.932  98.507  62.318  1.00  0.00           C
ATOM   2382  C29 POPEC 135      73.862  98.406  63.498  1.00  0.00           C
ATOM   2384 0C21 POPEC 135      74.352  99.416  64.238  1.00  0.00           C
ATOM   2386 1C21 POPEC 135      74.173 100.887  63.987  1.00  0.00           C
ATOM   2389 2C21 POPEC 135      75.402 101.677  64.477  1.00  0.00           C
ATOM   2392 3C21 POPEC 135      76.673 101.396  63.647  1.00  0.00           C
ATOM   2395 4C21 POPEC 135      77.972 101.426  64.456  1.00  0.00           C
ATOM   2398 5C21 POPEC 135      78.032 100.327  65.517  1.00  0.00           C
ATOM   2401 6C21 POPEC 135      79.432 100.127  66.117  1.00  0.00           C
ATOM   2404 7C21 POPEC 135      79.432  99.036  67.188  1.00  0.00           C
ATOM   2407 8C21 POPEC 135      80.802  98.807  67.826  1.00  0.00           C
ATOM   2411  C33 POPEC 135      66.512  90.646  61.936  1.00  0.00           C
ATOM   2414  C34 POPEC 135      65.812  90.456  63.298  1.00  0.00           C
ATOM   2417  C35 POPEC 135      65.182  91.727  63.886  1.00  0.00           C
ATOM   2420  C36 POPEC 135      66.192  92.688  64.516  1.00  0.00           C
ATOM   2423  C37 POPEC 135      65.582  94.057  64.797  1.00  0.00           C
ATOM   2426  C38 POPEC 135      66.412  94.936  65.738  1.00  0.00           C
ATOM   2429  C39 POPEC 135      65.732  95.188  67.087  1.00  0.00           C
ATOM   2432 0C31 POPEC 135      65.632  93.947  67.977  1.00  0.00           C
ATOM   2435 1C31 POPEC 135      64.652  94.147  69.146  1.00  0.00           C
ATOM   2438 2C31 POPEC 135      63.192  93.877  68.766  1.00  0.00           C
ATOM   2441 3C31 POPEC 135      62.172  94.626  69.636  1.00  0.00           C
ATOM   2444 4C31 POPEC 135      62.422  94.486  71.146  1.00  0.00           C
ATOM   2447 5C31 POPEC 135      61.322  95.158  71.988  1.00  0.00           C
ATOM   2450 6C31 POPEC 135      61.552  95.018  73.486  1.00  0.00           C
ATOM   2454  NH3 POPED 136      20.412  84.136  52.836  1.00  0.00           N
ATOM   2458  C12 POPED 136      21.052  85.477  53.027  1.00  0.00           C
ATOM   2461  C11 POPED 136      21.162  86.206  51.677  1.00  0.00           C
ATOM   2464  P   POPED 136      23.632  87.036  51.697  1.00  0.00           P
ATOM   2465  O13 POPED 136      23.912  85.607  51.966  1.00  0.00           O
ATOM   2466  O14 POPED 136      24.112  87.566  50.396  1.00  0.00           O
ATOM   2467  O11 POPED 136      24.142  87.977  52.866  1.00  0.00           O
ATOM   2468  O12 POPED 136      22.072  87.296  51.726  1.00  0.00           O
ATOM   2469  C1  POPED 136      23.312  88.637  53.827  1.00  0.00           C
ATOM   2472  C2  POPED 136      23.952  88.507  55.246  1.00  0.00           C
ATOM   2474  O21 POPED 136      23.102  87.856  56.208  1.00  0.00           O
ATOM   2475  C21 POPED 136      21.952  88.418  56.496  1.00  0.00           C
ATOM   2476  O22 POPED 136      21.582  89.528  56.166  1.00  0.00           O
ATOM   2477  C22 POPED 136      21.122  87.396  57.276  1.00  0.00           C
ATOM   2480  C3  POPED 136      24.632  89.808  55.807  1.00  0.00           C
ATOM   2483  O31 POPED 136      25.472  89.478  56.926  1.00  0.00           O
ATOM   2484  C31 POPED 136      25.172  89.956  58.116  1.00  0.00           C
ATOM   2485  O32 POPED 136      24.332  90.806  58.376  1.00  0.00           O
ATOM   2486  C32 POPED 136      26.002  89.136  59.116  1.00  0.00           C
ATOM   2489  C23 POPED 136      20.772  87.846  58.717  1.00  0.00           C
ATOM   2492  C24 POPED 136      21.942  87.737  59.706  1.00  0.00           C
ATOM   2495  C25 POPED 136      21.452  87.877  61.156  1.00  0.00           C
ATOM   2498  C26 POPED 136      22.532  87.658  62.227  1.00  0.00           C
ATOM   2501  C27 POPED 136      21.922  87.417  63.617  1.00  0.00           C
ATOM   2504  C28 POPED 136      22.972  87.126  64.716  1.00  0.00           C
ATOM   2507  C29 POPED 136      22.372  86.496  65.946  1.00  0.00           C
ATOM   2509 0C21 POPED 136      21.942  87.118  67.066  1.00  0.00           C
ATOM   2511 1C21 POPED 136      21.942  88.597  67.346  1.00  0.00           C
ATOM   2514 2C21 POPED 136      22.512  88.978  68.726  1.00  0.00           C
ATOM   2517 3C21 POPED 136      22.232  90.448  69.087  1.00  0.00           C
ATOM   2520 4C21 POPED 136      22.812  90.876  70.447  1.00  0.00           C
ATOM   2523 5C21 POPED 136      22.482  92.337  70.787  1.00  0.00           C
ATOM   2526 6C21 POPED 136      23.382  93.357  70.077  1.00  0.00           C
ATOM   2529 7C21 POPED 136      22.782  94.777  70.057  1.00  0.00           C
ATOM   2532 8C21 POPED 136      23.672  95.806  69.356  1.00  0.00           C
ATOM   2536  C33 POPED 136      26.002  89.637  60.576  1.00  0.00           C
ATOM   2539  C34 POPED 136      27.332  90.298  60.977  1.00  0.00           C
ATOM   2542  C35 POPED 136      27.662  90.216  62.467  1.00  0.00           C
ATOM   2545  C36 POPED 136      26.702  90.957  63.386  1.00  0.00           C
ATOM   2548  C37 POPED 136      26.652  90.267  64.757  1.00  0.00           C
ATOM   2551  C38 POPED 136      25.622  90.918  65.657  1.00  0.00           C
ATOM   2554  C39 POPED 136      25.462  90.237  67.016  1.00  0.00           C
ATOM   2557 0C31 POPED 136      26.772  90.096  67.807  1.00  0.00           C
ATOM   2560 1C31 POPED 136      26.492  89.777  69.276  1.00  0.00           C
ATOM   2563 2C31 POPED 136      27.732  89.338  70.057  1.00  0.00           C
ATOM   2566 3C31 POPED 136      27.432  88.926  71.507  1.00  0.00           C
ATOM   2569 4C31 POPED 136      26.362  87.827  71.637  1.00  0.00           C
ATOM   2572 5C31 POPED 136      26.372  87.137  73.007  1.00  0.00           C
ATOM   2575 6C31 POPED 136      25.152  86.256  73.277  1.00  0.00           C
ATOM   2579  NH3 POPEE 137     106.413  90.757  52.746  1.00  0.00           N
ATOM   2583  C12 POPEE 137     107.862  90.786  52.407  1.00  0.00           C
ATOM   2586  C11 POPEE 137     108.752  90.507  53.626  1.00  0.00           C
ATOM   2589  P   POPEE 137     111.052  91.747  53.176  1.00  0.00           P
ATOM   2590  O13 POPEE 137     112.052  91.466  52.118  1.00  0.00           O
ATOM   2591  O14 POPEE 137     110.222  92.967  53.036  1.00  0.00           O
ATOM   2592  O11 POPEE 137     111.802  91.767  54.576  1.00  0.00           O
ATOM   2593  O12 POPEE 137     110.122  90.467  53.216  1.00  0.00           O
ATOM   2594  C1  POPEE 137     111.332  91.128  55.777  1.00  0.00           C
ATOM   2597  C2  POPEE 137     111.302  92.086  56.996  1.00  0.00           C
ATOM   2599  O21 POPEE 137     110.543  91.487  58.067  1.00  0.00           O
ATOM   2600  C21 POPEE 137     111.192  91.246  59.197  1.00  0.00           C
ATOM   2601  O22 POPEE 137     112.393  91.377  59.366  1.00  0.00           O
ATOM   2602  C22 POPEE 137     110.202  90.836  60.286  1.00  0.00           C
ATOM   2605  C3  POPEE 137     110.613  93.387  56.536  1.00  0.00           C
ATOM   2608  O31 POPEE 137     110.562  94.376  57.586  1.00  0.00           O
ATOM   2609  C31 POPEE 137     109.412  94.437  58.237  1.00  0.00           C
ATOM   2610  O32 POPEE 137     108.432  93.746  58.036  1.00  0.00           O
ATOM   2611  C32 POPEE 137     109.503  95.507  59.307  1.00  0.00           C
ATOM   2614  C23 POPEE 137     110.632  91.346  61.686  1.00  0.00           C
ATOM   2617  C24 POPEE 137     109.692  90.896  62.807  1.00  0.00           C
ATOM   2620  C25 POPEE 137     109.982  89.457  63.256  1.00  0.00           C
ATOM   2623  C26 POPEE 137     109.293  89.026  64.558  1.00  0.00           C
ATOM   2626  C27 POPEE 137     109.772  87.627  64.987  1.00  0.00           C
ATOM   2629  C28 POPEE 137     109.462  87.296  66.458  1.00  0.00           C
ATOM   2632  C29 POPEE 137     108.043  86.846  66.686  1.00  0.00           C
ATOM   2634 0C21 POPEE 137     107.632  86.036  67.687  1.00  0.00           C
ATOM   2636 1C21 POPEE 137     108.512  85.467  68.766  1.00  0.00           C
ATOM   2639 2C21 POPEE 137     108.162  85.976  70.176  1.00  0.00           C
ATOM   2642 3C21 POPEE 137     109.202  85.577  71.226  1.00  0.00           C
ATOM   2645 4C21 POPEE 137     109.092  84.136  71.736  1.00  0.00           C
ATOM   2648 5C21 POPEE 137     107.872  83.856  72.627  1.00  0.00           C
ATOM   2651 6C21 POPEE 137     107.892  84.607  73.956  1.00  0.00           C
ATOM   2654 7C21 POPEE 137     106.622  84.387  74.798  1.00  0.00           C
ATOM   2657 8C21 POPEE 137     106.622  85.158  76.118  1.00  0.00           C
ATOM   2661  C33 POPEE 137     108.183  95.637  60.106  1.00  0.00           C
ATOM   2664  C34 POPEE 137     108.283  96.657  61.246  1.00  0.00           C
ATOM   2667  C35 POPEE 137     108.372  96.017  62.636  1.00  0.00           C
ATOM   2670  C36 POPEE 137     109.632  95.188  62.917  1.00  0.00           C
ATOM   2673  C37 POPEE 137     109.692  94.777  64.396  1.00  0.00           C
ATOM   2676  C38 POPEE 137     111.042  94.157  64.797  1.00  0.00           C
ATOM   2679  C39 POPEE 137     111.082  93.437  66.156  1.00  0.00           C
ATOM   2682 0C31 POPEE 137     111.332  94.346  67.376  1.00  0.00           C
ATOM   2685 1C31 POPEE 137     110.142  95.246  67.717  1.00  0.00           C
ATOM   2688 2C31 POPEE 137     110.252  95.957  69.076  1.00  0.00           C
ATOM   2691 3C31 POPEE 137     108.932  96.657  69.396  1.00  0.00           C
ATOM   2694 4C31 POPEE 137     108.982  97.557  70.637  1.00  0.00           C
ATOM   2697 5C31 POPEE 137     107.592  98.157  70.908  1.00  0.00           C
ATOM   2700 6C31 POPEE 137     107.533  99.166  72.047  1.00  0.00           C
ATOM   2704  NH3 POPEF 138      81.173  20.307  49.676  1.00  0.00           N
ATOM   2708  C12 POPEF 138      81.952  20.517  48.396  1.00  0.00           C
ATOM   2711  C11 POPEF 138      83.202  19.617  48.298  1.00  0.00           C
ATOM   2714  P   POPEF 138      85.712  19.857  47.556  1.00  0.00           P
ATOM   2715  O13 POPEF 138      85.853  18.477  48.067  1.00  0.00           O
ATOM   2716  O14 POPEF 138      86.432  20.187  46.316  1.00  0.00           O
ATOM   2717  O11 POPEF 138      86.273  20.806  48.696  1.00  0.00           O
ATOM   2718  O12 POPEF 138      84.182  20.287  47.496  1.00  0.00           O
ATOM   2719  C1  POPEF 138      85.812  20.587  50.036  1.00  0.00           C
ATOM   2722  C2  POPEF 138      86.833  21.157  51.036  1.00  0.00           C
ATOM   2724  O21 POPEF 138      86.443  20.737  52.367  1.00  0.00           O
ATOM   2725  C21 POPEF 138      86.802  19.487  52.667  1.00  0.00           C
ATOM   2726  O22 POPEF 138      87.542  18.787  52.007  1.00  0.00           O
ATOM   2727  C22 POPEF 138      86.143  19.057  53.967  1.00  0.00           C
ATOM   2730  C3  POPEF 138      86.852  22.707  50.896  1.00  0.00           C
ATOM   2733  O31 POPEF 138      87.372  23.337  52.076  1.00  0.00           O
ATOM   2734  C31 POPEF 138      86.902  24.516  52.407  1.00  0.00           C
ATOM   2735  O32 POPEF 138      86.072  25.167  51.786  1.00  0.00           O
ATOM   2736  C32 POPEF 138      87.602  24.987  53.657  1.00  0.00           C
ATOM   2739  C23 POPEF 138      86.672  19.797  55.226  1.00  0.00           C
ATOM   2742  C24 POPEF 138      86.112  19.177  56.516  1.00  0.00           C
ATOM   2745  C25 POPEF 138      85.033  19.907  57.356  1.00  0.00           C
ATOM   2748  C26 POPEF 138      85.473  21.267  57.947  1.00  0.00           C
ATOM   2751  C27 POPEF 138      84.462  21.847  58.958  1.00  0.00           C
ATOM   2754  C28 POPEF 138      84.813  21.657  60.457  1.00  0.00           C
ATOM   2757  C29 POPEF 138      84.962  20.217  60.896  1.00  0.00           C
ATOM   2759 0C21 POPEF 138      84.783  19.717  62.126  1.00  0.00           C
ATOM   2761 1C21 POPEF 138      84.433  20.476  63.376  1.00  0.00           C
ATOM   2764 2C21 POPEF 138      83.332  19.797  64.216  1.00  0.00           C
ATOM   2767 3C21 POPEF 138      83.092  20.546  65.536  1.00  0.00           C
ATOM   2770 4C21 POPEF 138      81.822  20.117  66.286  1.00  0.00           C
ATOM   2773 5C21 POPEF 138      81.933  18.747  66.977  1.00  0.00           C
ATOM   2776 6C21 POPEF 138      80.863  18.517  68.057  1.00  0.00           C
ATOM   2779 7C21 POPEF 138      79.532  17.907  67.577  1.00  0.00           C
ATOM   2782 8C21 POPEF 138      78.762  18.697  66.517  1.00  0.00           C
ATOM   2786  C33 POPEF 138      87.322  24.077  54.867  1.00  0.00           C
ATOM   2789  C34 POPEF 138      88.262  24.437  56.017  1.00  0.00           C
ATOM   2792  C35 POPEF 138      87.632  24.397  57.407  1.00  0.00           C
ATOM   2795  C36 POPEF 138      86.492  25.396  57.577  1.00  0.00           C
ATOM   2798  C37 POPEF 138      86.252  25.757  59.046  1.00  0.00           C
ATOM   2801  C38 POPEF 138      85.063  26.716  59.207  1.00  0.00           C
ATOM   2804  C39 POPEF 138      85.042  27.417  60.576  1.00  0.00           C
ATOM   2807 0C31 POPEF 138      85.072  26.447  61.767  1.00  0.00           C
ATOM   2810 1C31 POPEF 138      84.772  27.167  63.087  1.00  0.00           C
ATOM   2813 2C31 POPEF 138      84.562  26.216  64.267  1.00  0.00           C
ATOM   2816 3C31 POPEF 138      83.952  26.937  65.477  1.00  0.00           C
ATOM   2819 4C31 POPEF 138      83.582  25.987  66.627  1.00  0.00           C
ATOM   2822 5C31 POPEF 138      82.563  26.646  67.577  1.00  0.00           C
ATOM   2825 6C31 POPEF 138      82.523  25.997  68.967  1.00  0.00           C
ATOM   2829  NH3 POPEG 139      70.832 102.877  48.706  1.00  0.00           N
ATOM   2833  C12 POPEG 139      70.712 104.387  48.517  1.00  0.00           C
ATOM   2836  C11 POPEG 139      69.262 104.878  48.266  1.00  0.00           C
ATOM   2839  P   POPEG 139      69.752 107.487  48.257  1.00  0.00           P
ATOM   2840  O13 POPEG 139      71.212 107.347  48.376  1.00  0.00           O
ATOM   2841  O14 POPEG 139      69.262 108.637  47.446  1.00  0.00           O
ATOM   2842  O11 POPEG 139      69.012 107.466  49.656  1.00  0.00           O
ATOM   2843  O12 POPEG 139      69.202 106.146  47.606  1.00  0.00           O
ATOM   2844  C1  POPEG 139      67.642 107.877  49.747  1.00  0.00           C
ATOM   2847  C2  POPEG 139      67.242 107.986  51.236  1.00  0.00           C
ATOM   2849  O21 POPEG 139      65.812 107.967  51.467  1.00  0.00           O
ATOM   2850  C21 POPEG 139      65.122 109.077  51.697  1.00  0.00           C
ATOM   2851  O22 POPEG 139      65.423 110.206  51.376  1.00  0.00           O
ATOM   2852  C22 POPEG 139      63.792 108.756  52.397  1.00  0.00           C
ATOM   2855  C3  POPEG 139      68.052 109.096  51.977  1.00  0.00           C
ATOM   2858  O31 POPEG 139      67.813 109.077  53.406  1.00  0.00           O
ATOM   2859  C31 POPEG 139      68.392 108.056  54.036  1.00  0.00           C
ATOM   2860  O32 POPEG 139      69.082 107.196  53.526  1.00  0.00           O
ATOM   2861  C32 POPEG 139      68.052 108.107  55.506  1.00  0.00           C
ATOM   2864  C23 POPEG 139      63.742 109.236  53.867  1.00  0.00           C
ATOM   2867  C24 POPEG 139      64.052 108.096  54.846  1.00  0.00           C
ATOM   2870  C25 POPEG 139      64.412 108.536  56.278  1.00  0.00           C
ATOM   2873  C26 POPEG 139      63.252 109.007  57.176  1.00  0.00           C
ATOM   2876  C27 POPEG 139      63.572 108.756  58.657  1.00  0.00           C
ATOM   2879  C28 POPEG 139      62.412 109.026  59.636  1.00  0.00           C
ATOM   2882  C29 POPEG 139      62.512 110.346  60.377  1.00  0.00           C
ATOM   2884 0C21 POPEG 139      62.232 110.596  61.667  1.00  0.00           C
ATOM   2886 1C21 POPEG 139      61.682 109.637  62.696  1.00  0.00           C
ATOM   2889 2C21 POPEG 139      62.232 109.786  64.127  1.00  0.00           C
ATOM   2892 3C21 POPEG 139      63.592 109.127  64.367  1.00  0.00           C
ATOM   2895 4C21 POPEG 139      63.783 108.786  65.846  1.00  0.00           C
ATOM   2898 5C21 POPEG 139      65.092 108.056  66.147  1.00  0.00           C
ATOM   2901 6C21 POPEG 139      65.033 107.347  67.507  1.00  0.00           C
ATOM   2904 7C21 POPEG 139      66.252 106.456  67.767  1.00  0.00           C
ATOM   2907 8C21 POPEG 139      66.002 105.477  68.917  1.00  0.00           C
ATOM   2911  C33 POPEG 139      68.412 109.478  56.126  1.00  0.00           C
ATOM   2914  C34 POPEG 139      68.222 109.528  57.647  1.00  0.00           C
ATOM   2917  C35 POPEG 139      69.492 109.198  58.456  1.00  0.00           C
ATOM   2920  C36 POPEG 139      69.962 107.737  58.298  1.00  0.00           C
ATOM   2923  C37 POPEG 139      70.972 107.296  59.376  1.00  0.00           C
ATOM   2926  C38 POPEG 139      71.172 105.778  59.376  1.00  0.00           C
ATOM   2929  C39 POPEG 139      72.632 105.337  59.156  1.00  0.00           C
ATOM   2932 0C31 POPEG 139      72.732 103.807  59.028  1.00  0.00           C
ATOM   2935 1C31 POPEG 139      74.032 103.327  58.368  1.00  0.00           C
ATOM   2938 2C31 POPEG 139      73.982 101.838  57.976  1.00  0.00           C
ATOM   2941 3C31 POPEG 139      74.302 100.848  59.116  1.00  0.00           C
ATOM   2944 4C31 POPEG 139      75.782 100.876  59.527  1.00  0.00           C
ATOM   2947 5C31 POPEG 139      76.222  99.676  60.377  1.00  0.00           C
ATOM   2950 6C31 POPEG 139      77.722  99.687  60.716  1.00  0.00           C
ATOM   2954  NH3 POPEH 140      38.042  90.717  54.186  1.00  0.00           N
ATOM   2958  C12 POPEH 140      36.802  91.017  53.376  1.00  0.00           C
ATOM   2961  C11 POPEH 140      36.022  89.716  53.146  1.00  0.00           C
ATOM   2964  P   POPEH 140      33.462  90.456  52.896  1.00  0.00           P
ATOM   2965  O13 POPEH 140      33.532  91.927  52.766  1.00  0.00           O
ATOM   2966  O14 POPEH 140      32.282  89.786  52.296  1.00  0.00           O
ATOM   2967  O11 POPEH 140      33.542  90.106  54.426  1.00  0.00           O
ATOM   2968  O12 POPEH 140      34.832  89.847  52.356  1.00  0.00           O
ATOM   2969  C1  POPEH 140      33.312  88.746  54.827  1.00  0.00           C
ATOM   2972  C2  POPEH 140      32.742  88.756  56.246  1.00  0.00           C
ATOM   2974  O21 POPEH 140      33.822  88.807  57.188  1.00  0.00           O
ATOM   2975  C21 POPEH 140      34.422  87.688  57.577  1.00  0.00           C
ATOM   2976  O22 POPEH 140      34.342  86.596  57.048  1.00  0.00           O
ATOM   2977  C22 POPEH 140      35.242  88.026  58.827  1.00  0.00           C
ATOM   2980  C3  POPEH 140      31.712  87.627  56.458  1.00  0.00           C
ATOM   2983  O31 POPEH 140      31.662  87.196  57.816  1.00  0.00           O
ATOM   2984  C31 POPEH 140      30.702  87.676  58.568  1.00  0.00           C
ATOM   2985  O32 POPEH 140      29.922  88.576  58.277  1.00  0.00           O
ATOM   2986  C32 POPEH 140      30.622  86.806  59.806  1.00  0.00           C
ATOM   2989  C23 POPEH 140      35.162  87.077  60.047  1.00  0.00           C
ATOM   2992  C24 POPEH 140      35.102  87.927  61.327  1.00  0.00           C
ATOM   2995  C25 POPEH 140      35.312  87.207  62.667  1.00  0.00           C
ATOM   2998  C26 POPEH 140      35.342  88.187  63.856  1.00  0.00           C
ATOM   3001  C27 POPEH 140      36.342  87.827  64.967  1.00  0.00           C
ATOM   3004  C28 POPEH 140      35.722  87.667  66.367  1.00  0.00           C
ATOM   3007  C29 POPEH 140      34.882  86.417  66.437  1.00  0.00           C
ATOM   3009 0C21 POPEH 140      34.442  85.836  67.566  1.00  0.00           C
ATOM   3011 1C21 POPEH 140      34.642  86.368  68.967  1.00  0.00           C
ATOM   3014 2C21 POPEH 140      33.632  85.728  69.947  1.00  0.00           C
ATOM   3017 3C21 POPEH 140      33.672  86.377  71.337  1.00  0.00           C
ATOM   3020 4C21 POPEH 140      32.702  85.707  72.326  1.00  0.00           C
ATOM   3023 5C21 POPEH 140      32.592  86.478  73.646  1.00  0.00           C
ATOM   3026 6C21 POPEH 140      31.592  85.848  74.626  1.00  0.00           C
ATOM   3029 7C21 POPEH 140      31.352  86.736  75.846  1.00  0.00           C
ATOM   3032 8C21 POPEH 140      30.372  86.157  76.867  1.00  0.00           C
ATOM   3036  C33 POPEH 140      31.202  87.466  61.077  1.00  0.00           C
ATOM   3039  C34 POPEH 140      31.272  86.466  62.248  1.00  0.00           C
ATOM   3042  C35 POPEH 140      31.082  87.118  63.626  1.00  0.00           C
ATOM   3045  C36 POPEH 140      30.852  86.106  64.757  1.00  0.00           C
ATOM   3048  C37 POPEH 140      30.452  86.727  66.106  1.00  0.00           C
ATOM   3051  C38 POPEH 140      31.332  87.927  66.477  1.00  0.00           C
ATOM   3054  C39 POPEH 140      31.102  88.507  67.877  1.00  0.00           C
ATOM   3057 0C31 POPEH 140      32.092  89.646  68.157  1.00  0.00           C
ATOM   3060 1C31 POPEH 140      31.902  90.356  69.496  1.00  0.00           C
ATOM   3063 2C31 POPEH 140      32.572  91.736  69.516  1.00  0.00           C
ATOM   3066 3C31 POPEH 140      32.862  92.267  70.927  1.00  0.00           C
ATOM   3069 4C31 POPEH 140      31.692  92.067  71.887  1.00  0.00           C
ATOM   3072 5C31 POPEH 140      31.972  92.627  73.287  1.00  0.00           C
ATOM   3075 6C31 POPEH 140      31.082  91.997  74.348  1.00  0.00           C
ATOM   3079  NH3 POPEI 141      51.052  27.617  50.386  1.00  0.00           N
ATOM   3083  C12 POPEI 141      50.822  29.107  50.447  1.00  0.00           C
ATOM   3086  C11 POPEI 141      49.572  29.577  49.667  1.00  0.00           C
ATOM   3089  P   POPEI 141      46.962  29.667  49.806  1.00  0.00           P
ATOM   3090  O13 POPEI 141      46.972  31.126  49.696  1.00  0.00           O
ATOM   3091  O14 POPEI 141      46.582  28.867  48.606  1.00  0.00           O
ATOM   3092  O11 POPEI 141      46.062  29.207  51.026  1.00  0.00           O
ATOM   3093  O12 POPEI 141      48.372  29.137  50.296  1.00  0.00           O
ATOM   3094  C1  POPEI 141      45.032  30.017  51.616  1.00  0.00           C
ATOM   3097  C2  POPEI 141      44.352  29.267  52.816  1.00  0.00           C
ATOM   3099  O21 POPEI 141      43.232  29.966  53.386  1.00  0.00           O
ATOM   3100  C21 POPEI 141      43.492  31.017  54.146  1.00  0.00           C
ATOM   3101  O22 POPEI 141      44.512  31.677  54.127  1.00  0.00           O
ATOM   3102  C22 POPEI 141      42.312  31.267  55.097  1.00  0.00           C
ATOM   3105  C3  POPEI 141      45.362  28.797  53.897  1.00  0.00           C
ATOM   3108  O31 POPEI 141      44.692  27.937  54.856  1.00  0.00           O
ATOM   3109  C31 POPEI 141      44.942  28.157  56.147  1.00  0.00           C
ATOM   3110  O32 POPEI 141      45.602  29.077  56.586  1.00  0.00           O
ATOM   3111  C32 POPEI 141      44.252  27.087  56.996  1.00  0.00           C
ATOM   3114  C23 POPEI 141      42.742  31.827  56.476  1.00  0.00           C
ATOM   3117  C24 POPEI 141      42.682  30.796  57.606  1.00  0.00           C
ATOM   3120  C25 POPEI 141      43.242  31.377  58.917  1.00  0.00           C
ATOM   3123  C26 POPEI 141      43.082  30.477  60.147  1.00  0.00           C
ATOM   3126  C27 POPEI 141      43.672  31.137  61.406  1.00  0.00           C
ATOM   3129  C28 POPEI 141      42.612  31.637  62.417  1.00  0.00           C
ATOM   3132  C29 POPEI 141      42.242  30.626  63.466  1.00  0.00           C
ATOM   3134 0C21 POPEI 141      42.222  30.817  64.807  1.00  0.00           C
ATOM   3136 1C21 POPEI 141      42.502  32.116  65.526  1.00  0.00           C
ATOM   3139 2C21 POPEI 141      41.442  32.446  66.587  1.00  0.00           C
ATOM   3142 3C21 POPEI 141      41.522  33.907  67.066  1.00  0.00           C
ATOM   3145 4C21 POPEI 141      40.662  34.157  68.308  1.00  0.00           C
ATOM   3148 5C21 POPEI 141      40.732  35.607  68.807  1.00  0.00           C
ATOM   3151 6C21 POPEI 141      40.132  35.757  70.208  1.00  0.00           C
ATOM   3154 7C21 POPEI 141      40.022  37.207  70.668  1.00  0.00           C
ATOM   3157 8C21 POPEI 141      39.692  37.306  72.158  1.00  0.00           C
ATOM   3161  C33 POPEI 141      44.822  26.997  58.426  1.00  0.00           C
ATOM   3164  C34 POPEI 141      44.462  25.667  59.116  1.00  0.00           C
ATOM   3167  C35 POPEI 141      45.072  25.507  60.517  1.00  0.00           C
ATOM   3170  C36 POPEI 141      44.492  26.456  61.567  1.00  0.00           C
ATOM   3173  C37 POPEI 141      45.292  26.447  62.877  1.00  0.00           C
ATOM   3176  C38 POPEI 141      44.802  27.517  63.867  1.00  0.00           C
ATOM   3179  C39 POPEI 141      45.692  27.636  65.106  1.00  0.00           C
ATOM   3182 0C31 POPEI 141      45.392  28.897  65.926  1.00  0.00           C
ATOM   3185 1C31 POPEI 141      46.212  28.956  67.216  1.00  0.00           C
ATOM   3188 2C31 POPEI 141      46.022  30.277  67.988  1.00  0.00           C
ATOM   3191 3C31 POPEI 141      46.602  30.247  69.407  1.00  0.00           C
ATOM   3194 4C31 POPEI 141      48.142  30.136  69.446  1.00  0.00           C
ATOM   3197 5C31 POPEI 141      48.652  29.876  70.867  1.00  0.00           C
ATOM   3200 6C31 POPEI 141      50.172  29.927  70.997  1.00  0.00           C
ATOM   3204  NH3 POPEJ 142      73.612  30.497  93.256  1.00  0.00           N
ATOM   3208  C12 POPEJ 142      72.492  30.757  94.247  1.00  0.00           C
ATOM   3211  C11 POPEJ 142      71.982  29.507  94.996  1.00  0.00           C
ATOM   3214  P   POPEJ 142      69.392  29.457  95.746  1.00  0.00           P
ATOM   3215  O13 POPEJ 142      69.042  28.417  96.726  1.00  0.00           O
ATOM   3216  O14 POPEJ 142      68.532  30.657  95.686  1.00  0.00           O
ATOM   3217  O11 POPEJ 142      69.322  28.827  94.327  1.00  0.00           O
ATOM   3218  O12 POPEJ 142      70.912  29.876  95.877  1.00  0.00           O
ATOM   3219  C1  POPEJ 142      69.252  27.446  94.036  1.00  0.00           C
ATOM   3222  C2  POPEJ 142      68.932  27.396  92.536  1.00  0.00           C
ATOM   3224  O21 POPEJ 142      68.712  26.056  92.076  1.00  0.00           O
ATOM   3225  C21 POPEJ 142      69.512  25.547  91.176  1.00  0.00           C
ATOM   3226  O22 POPEJ 142      70.742  25.497  91.208  1.00  0.00           O
ATOM   3227  C22 POPEJ 142      68.642  25.277  89.938  1.00  0.00           C
ATOM   3230  C3  POPEJ 142      69.892  28.327  91.716  1.00  0.00           C
ATOM   3233  O31 POPEJ 142      69.092  29.197  90.917  1.00  0.00           O
ATOM   3234  C31 POPEJ 142      69.313  29.487  89.636  1.00  0.00           C
ATOM   3235  O32 POPEJ 142      68.602  30.297  89.046  1.00  0.00           O
ATOM   3236  C32 POPEJ 142      70.472  28.737  88.988  1.00  0.00           C
ATOM   3239  C23 POPEJ 142      69.482  24.667  88.797  1.00  0.00           C
ATOM   3242  C24 POPEJ 142      68.662  24.177  87.598  1.00  0.00           C
ATOM   3245  C25 POPEJ 142      69.482  23.188  86.767  1.00  0.00           C
ATOM   3248  C26 POPEJ 142      68.662  22.377  85.756  1.00  0.00           C
ATOM   3251  C27 POPEJ 142      68.562  23.007  84.356  1.00  0.00           C
ATOM   3254  C28 POPEJ 142      67.852  22.037  83.386  1.00  0.00           C
ATOM   3257  C29 POPEJ 142      66.652  22.597  82.677  1.00  0.00           C
ATOM   3259 0C21 POPEJ 142      65.842  21.847  81.907  1.00  0.00           C
ATOM   3261 1C21 POPEJ 142      66.072  20.387  81.617  1.00  0.00           C
ATOM   3264 2C21 POPEJ 142      65.332  19.897  80.357  1.00  0.00           C
ATOM   3267 3C21 POPEJ 142      63.832  19.687  80.587  1.00  0.00           C
ATOM   3270 4C21 POPEJ 142      63.082  19.227  79.316  1.00  0.00           C
ATOM   3273 5C21 POPEJ 142      63.112  20.277  78.206  1.00  0.00           C
ATOM   3276 6C21 POPEJ 142      62.202  19.927  77.027  1.00  0.00           C
ATOM   3279 7C21 POPEJ 142      62.212  21.037  75.966  1.00  0.00           C
ATOM   3282 8C21 POPEJ 142      61.392  20.688  74.716  1.00  0.00           C
ATOM   3286  C33 POPEJ 142      70.682  29.177  87.516  1.00  0.00           C
ATOM   3289  C34 POPEJ 142      71.762  28.437  86.747  1.00  0.00           C
ATOM   3292  C35 POPEJ 142      72.222  29.207  85.497  1.00  0.00           C
ATOM   3295  C36 POPEJ 142      71.222  29.427  84.356  1.00  0.00           C
ATOM   3298  C37 POPEJ 142      71.972  29.997  83.137  1.00  0.00           C
ATOM   3301  C38 POPEJ 142      71.092  30.427  81.956  1.00  0.00           C
ATOM   3304  C39 POPEJ 142      71.942  30.757  80.717  1.00  0.00           C
ATOM   3307 0C31 POPEJ 142      71.332  31.827  79.798  1.00  0.00           C
ATOM   3310 1C31 POPEJ 142      72.242  32.097  78.586  1.00  0.00           C
ATOM   3313 2C31 POPEJ 142      71.652  33.067  77.547  1.00  0.00           C
ATOM   3316 3C31 POPEJ 142      72.533  33.117  76.297  1.00  0.00           C
ATOM   3319 4C31 POPEJ 142      72.002  34.027  75.167  1.00  0.00           C
ATOM   3322 5C31 POPEJ 142      72.712  33.737  73.837  1.00  0.00           C
ATOM   3325 6C31 POPEJ 142      72.362  34.677  72.687  1.00  0.00           C
ATOM   3329  NH3 POPEK 143      55.192  37.827  49.726  1.00  0.00           N
ATOM   3333  C12 POPEK 143      56.462  37.106  49.407  1.00  0.00           C
ATOM   3336  C11 POPEK 143      56.162  35.647  49.076  1.00  0.00           C
ATOM   3339  P   POPEK 143      57.872  33.757  49.736  1.00  0.00           P
ATOM   3340  O13 POPEK 143      57.352  32.487  49.177  1.00  0.00           O
ATOM   3341  O14 POPEK 143      59.332  33.867  50.007  1.00  0.00           O
ATOM   3342  O11 POPEK 143      57.122  34.067  51.056  1.00  0.00           O
ATOM   3343  O12 POPEK 143      57.392  34.957  48.816  1.00  0.00           O
ATOM   3344  C1  POPEK 143      57.312  33.327  52.257  1.00  0.00           C
ATOM   3347  C2  POPEK 143      57.132  34.306  53.438  1.00  0.00           C
ATOM   3349  O21 POPEK 143      56.832  33.497  54.576  1.00  0.00           O
ATOM   3350  C21 POPEK 143      57.602  33.677  55.626  1.00  0.00           C
ATOM   3351  O22 POPEK 143      58.432  34.557  55.777  1.00  0.00           O
ATOM   3352  C22 POPEK 143      57.292  32.567  56.616  1.00  0.00           C
ATOM   3355  C3  POPEK 143      55.972  35.277  53.106  1.00  0.00           C
ATOM   3358  O31 POPEK 143      55.612  36.196  54.167  1.00  0.00           O
ATOM   3359  C31 POPEK 143      54.662  37.027  53.696  1.00  0.00           C
ATOM   3360  O32 POPEK 143      54.262  37.007  52.536  1.00  0.00           O
ATOM   3361  C32 POPEK 143      54.132  37.966  54.757  1.00  0.00           C
ATOM   3364  C23 POPEK 143      57.102  33.056  58.057  1.00  0.00           C
ATOM   3367  C24 POPEK 143      56.512  31.946  58.937  1.00  0.00           C
ATOM   3370  C25 POPEK 143      56.242  32.446  60.356  1.00  0.00           C
ATOM   3373  C26 POPEK 143      55.742  31.347  61.297  1.00  0.00           C
ATOM   3376  C27 POPEK 143      55.722  31.827  62.757  1.00  0.00           C
ATOM   3379  C28 POPEK 143      55.482  30.687  63.757  1.00  0.00           C
ATOM   3382  C29 POPEK 143      55.772  31.097  65.176  1.00  0.00           C
ATOM   3384 0C21 POPEK 143      55.052  30.766  66.257  1.00  0.00           C
ATOM   3386 1C21 POPEK 143      53.822  29.896  66.277  1.00  0.00           C
ATOM   3389 2C21 POPEK 143      53.442  29.467  67.708  1.00  0.00           C
ATOM   3392 3C21 POPEK 143      54.442  28.487  68.337  1.00  0.00           C
ATOM   3395 4C21 POPEK 143      54.162  28.217  69.827  1.00  0.00           C
ATOM   3398 5C21 POPEK 143      55.292  27.427  70.477  1.00  0.00           C
ATOM   3401 6C21 POPEK 143      55.132  27.287  71.996  1.00  0.00           C
ATOM   3404 7C21 POPEK 143      56.362  26.657  72.656  1.00  0.00           C
ATOM   3407 8C21 POPEK 143      56.342  26.767  74.188  1.00  0.00           C
ATOM   3411  C33 POPEK 143      52.642  38.297  54.507  1.00  0.00           C
ATOM   3414  C34 POPEK 143      52.072  39.207  55.606  1.00  0.00           C
ATOM   3417  C35 POPEK 143      50.562  39.477  55.557  1.00  0.00           C
ATOM   3420  C36 POPEK 143      49.722  38.196  55.506  1.00  0.00           C
ATOM   3423  C37 POPEK 143      48.242  38.417  55.856  1.00  0.00           C
ATOM   3426  C38 POPEK 143      47.942  38.036  57.318  1.00  0.00           C
ATOM   3429  C39 POPEK 143      46.462  38.047  57.717  1.00  0.00           C
ATOM   3432 0C31 POPEK 143      46.162  36.966  58.766  1.00  0.00           C
ATOM   3435 1C31 POPEK 143      45.022  37.317  59.736  1.00  0.00           C
ATOM   3438 2C31 POPEK 143      44.672  36.097  60.606  1.00  0.00           C
ATOM   3441 3C31 POPEK 143      43.432  36.277  61.497  1.00  0.00           C
ATOM   3444 4C31 POPEK 143      43.702  37.016  62.817  1.00  0.00           C
ATOM   3447 5C31 POPEK 143      42.462  37.047  63.717  1.00  0.00           C
ATOM   3450 6C31 POPEK 143      42.722  37.606  65.117  1.00  0.00           C
ATOM   3454  NH3 POPEL 144      91.103  97.156  50.737  1.00  0.00           N
ATOM   3458  C12 POPEL 144      91.492  96.657  49.376  1.00  0.00           C
ATOM   3461  C11 POPEL 144      92.602  95.596  49.516  1.00  0.00           C
ATOM   3464  P   POPEL 144      95.212  95.827  49.667  1.00  0.00           P
ATOM   3465  O13 POPEL 144      95.613  94.547  50.316  1.00  0.00           O
ATOM   3466  O14 POPEL 144      95.263  95.946  48.196  1.00  0.00           O
ATOM   3467  O11 POPEL 144      96.003  97.056  50.266  1.00  0.00           O
ATOM   3468  O12 POPEL 144      93.752  96.176  50.156  1.00  0.00           O
ATOM   3469  C1  POPEL 144      96.902  97.047  51.376  1.00  0.00           C
ATOM   3472  C2  POPEL 144      96.232  97.618  52.647  1.00  0.00           C
ATOM   3474  O21 POPEL 144      97.092  98.437  53.476  1.00  0.00           O
ATOM   3475  C21 POPEL 144      98.032  97.837  54.207  1.00  0.00           C
ATOM   3476  O22 POPEL 144      98.622  96.806  53.937  1.00  0.00           O
ATOM   3477  C22 POPEL 144      98.102  98.517  55.576  1.00  0.00           C
ATOM   3480  C3  POPEL 144      95.432  96.577  53.476  1.00  0.00           C
ATOM   3483  O31 POPEL 144      94.573  97.277  54.387  1.00  0.00           O
ATOM   3484  C31 POPEL 144      93.982  96.496  55.266  1.00  0.00           C
ATOM   3485  O32 POPEL 144      94.132  95.298  55.377  1.00  0.00           O
ATOM   3486  C32 POPEL 144      93.113  97.356  56.176  1.00  0.00           C
ATOM   3489  C23 POPEL 144      97.502  97.527  56.607  1.00  0.00           C
ATOM   3492  C24 POPEL 144      97.173  98.107  57.987  1.00  0.00           C
ATOM   3495  C25 POPEL 144      96.462  97.047  58.836  1.00  0.00           C
ATOM   3498  C26 POPEL 144      96.192  97.466  60.286  1.00  0.00           C
ATOM   3501  C27 POPEL 144      95.502  96.346  61.086  1.00  0.00           C
ATOM   3504  C28 POPEL 144      95.482  96.566  62.617  1.00  0.00           C
ATOM   3507  C29 POPEL 144      96.833  96.326  63.246  1.00  0.00           C
ATOM   3509 0C21 POPEL 144      97.113  95.588  64.337  1.00  0.00           C
ATOM   3511 1C21 POPEL 144      96.133  94.808  65.187  1.00  0.00           C
ATOM   3514 2C21 POPEL 144      96.672  93.426  65.606  1.00  0.00           C
ATOM   3517 3C21 POPEL 144      97.712  93.517  66.738  1.00  0.00           C
ATOM   3520 4C21 POPEL 144      98.083  92.126  67.286  1.00  0.00           C
ATOM   3523 5C21 POPEL 144      98.943  92.207  68.557  1.00  0.00           C
ATOM   3526 6C21 POPEL 144      99.142  90.817  69.186  1.00  0.00           C
ATOM   3529 7C21 POPEL 144      99.753  90.868  70.587  1.00  0.00           C
ATOM   3532 8C21 POPEL 144      99.732  89.516  71.297  1.00  0.00           C
ATOM   3536  C33 POPEL 144      92.222  96.507  57.097  1.00  0.00           C
ATOM   3539  C34 POPEL 144      91.273  97.396  57.896  1.00  0.00           C
ATOM   3542  C35 POPEL 144      90.473  96.657  58.976  1.00  0.00           C
ATOM   3545  C36 POPEL 144      91.143  96.838  60.336  1.00  0.00           C
ATOM   3548  C37 POPEL 144      90.662  95.827  61.376  1.00  0.00           C
ATOM   3551  C38 POPEL 144      91.372  96.046  62.717  1.00  0.00           C
ATOM   3554  C39 POPEL 144      90.912  95.047  63.778  1.00  0.00           C
ATOM   3557 0C31 POPEL 144      91.793  95.047  65.027  1.00  0.00           C
ATOM   3560 1C31 POPEL 144      91.033  94.478  66.217  1.00  0.00           C
ATOM   3563 2C31 POPEL 144      91.922  94.127  67.406  1.00  0.00           C
ATOM   3566 3C31 POPEL 144      92.462  95.337  68.168  1.00  0.00           C
ATOM   3569 4C31 POPEL 144      93.122  94.887  69.477  1.00  0.00           C
ATOM   3572 5C31 POPEL 144      93.372  96.036  70.447  1.00  0.00           C
ATOM   3575 6C31 POPEL 144      94.042  95.556  71.736  1.00  0.00           C
ATOM   3579  NH3 POPEM 145      25.812  95.167  55.876  1.00  0.00           N
ATOM   3583  C12 POPEM 145      26.842  96.216  56.208  1.00  0.00           C
ATOM   3586  C11 POPEM 145      27.652  96.688  54.986  1.00  0.00           C
ATOM   3589  P   POPEM 145      30.102  97.767  54.736  1.00  0.00           P
ATOM   3590  O13 POPEM 145      30.122  97.156  53.396  1.00  0.00           O
ATOM   3591  O14 POPEM 145      30.442  99.206  54.867  1.00  0.00           O
ATOM   3592  O11 POPEM 145      31.112  96.916  55.646  1.00  0.00           O
ATOM   3593  O12 POPEM 145      28.702  97.547  55.436  1.00  0.00           O
ATOM   3594  C1  POPEM 145      31.072  97.176  57.057  1.00  0.00           C
ATOM   3597  C2  POPEM 145      32.302  96.577  57.778  1.00  0.00           C
ATOM   3599  O21 POPEM 145      32.152  96.636  59.207  1.00  0.00           O
ATOM   3600  C21 POPEM 145      32.092  97.798  59.806  1.00  0.00           C
ATOM   3601  O22 POPEM 145      32.102  98.908  59.296  1.00  0.00           O
ATOM   3602  C22 POPEM 145      32.012  97.576  61.327  1.00  0.00           C
ATOM   3605  C3  POPEM 145      33.642  97.196  57.276  1.00  0.00           C
ATOM   3608  O31 POPEM 145      34.782  96.757  58.057  1.00  0.00           O
ATOM   3609  C31 POPEM 145      35.832  97.576  58.246  1.00  0.00           C
ATOM   3610  O32 POPEM 145      36.602  97.448  59.197  1.00  0.00           O
ATOM   3611  C32 POPEM 145      36.022  98.646  57.188  1.00  0.00           C
ATOM   3614  C23 POPEM 145      33.352  97.907  62.057  1.00  0.00           C
ATOM   3617  C24 POPEM 145      33.622  96.997  63.266  1.00  0.00           C
ATOM   3620  C25 POPEM 145      35.102  96.636  63.486  1.00  0.00           C
ATOM   3623  C26 POPEM 145      35.332  95.188  63.967  1.00  0.00           C
ATOM   3626  C27 POPEM 145      36.782  94.738  63.757  1.00  0.00           C
ATOM   3629  C28 POPEM 145      37.142  93.357  64.337  1.00  0.00           C
ATOM   3632  C29 POPEM 145      38.572  92.997  63.997  1.00  0.00           C
ATOM   3634 0C21 POPEM 145      39.322  92.047  64.596  1.00  0.00           C
ATOM   3636 1C21 POPEM 145      38.862  91.116  65.696  1.00  0.00           C
ATOM   3639 2C21 POPEM 145      39.892  90.906  66.826  1.00  0.00           C
ATOM   3642 3C21 POPEM 145      39.962  92.056  67.837  1.00  0.00           C
ATOM   3645 4C21 POPEM 145      40.752  91.666  69.098  1.00  0.00           C
ATOM   3648 5C21 POPEM 145      40.692  92.737  70.197  1.00  0.00           C
ATOM   3651 6C21 POPEM 145      41.552  93.978  69.887  1.00  0.00           C
ATOM   3654 7C21 POPEM 145      41.372  95.047  70.966  1.00  0.00           C
ATOM   3657 8C21 POPEM 145      42.422  96.146  70.966  1.00  0.00           C
ATOM   3661  C33 POPEM 145      35.462 100.006  57.667  1.00  0.00           C
ATOM   3664  C34 POPEM 145      36.502 101.116  57.516  1.00  0.00           C
ATOM   3667  C35 POPEM 145      36.162 102.396  58.286  1.00  0.00           C
ATOM   3670  C36 POPEM 145      36.082 102.196  59.806  1.00  0.00           C
ATOM   3673  C37 POPEM 145      36.012 103.558  60.507  1.00  0.00           C
ATOM   3676  C38 POPEM 145      35.782 103.476  62.027  1.00  0.00           C
ATOM   3679  C39 POPEM 145      35.822 104.887  62.647  1.00  0.00           C
ATOM   3682 0C31 POPEM 145      37.252 105.438  62.786  1.00  0.00           C
ATOM   3685 1C31 POPEM 145      37.292 106.967  62.796  1.00  0.00           C
ATOM   3688 2C31 POPEM 145      38.652 107.566  63.207  1.00  0.00           C
ATOM   3691 3C31 POPEM 145      39.772 107.378  62.176  1.00  0.00           C
ATOM   3694 4C31 POPEM 145      41.162 107.746  62.726  1.00  0.00           C
ATOM   3697 5C31 POPEM 145      42.282 107.187  61.847  1.00  0.00           C
ATOM   3700 6C31 POPEM 145      43.602 106.946  62.577  1.00  0.00           C
ATOM   3704  NH3 POPEN 146      41.352  77.728  95.616  1.00  0.00           N
ATOM   3708  C12 POPEN 146      41.232  77.536  97.108  1.00  0.00           C
ATOM   3711  C11 POPEN 146      41.762  76.166  97.617  1.00  0.00           C
ATOM   3714  P   POPEN 146      39.802  74.838  96.406  1.00  0.00           P
ATOM   3715  O13 POPEN 146      38.762  74.908  97.447  1.00  0.00           O
ATOM   3716  O14 POPEN 146      39.662  75.737  95.247  1.00  0.00           O
ATOM   3717  O11 POPEN 146      39.762  73.346  95.896  1.00  0.00           O
ATOM   3718  O12 POPEN 146      41.252  74.997  96.967  1.00  0.00           O
ATOM   3719  C1  POPEN 146      40.332  72.966  94.646  1.00  0.00           C
ATOM   3722  C2  POPEN 146      39.272  72.606  93.558  1.00  0.00           C
ATOM   3724  O21 POPEN 146      40.022  72.697  92.326  1.00  0.00           O
ATOM   3725  C21 POPEN 146      40.012  71.587  91.637  1.00  0.00           C
ATOM   3726  O22 POPEN 146      39.182  70.688  91.736  1.00  0.00           O
ATOM   3727  C22 POPEN 146      41.132  71.597  90.606  1.00  0.00           C
ATOM   3730  C3  POPEN 146      37.972  73.497  93.536  1.00  0.00           C
ATOM   3733  O31 POPEN 146      37.422  73.827  92.227  1.00  0.00           O
ATOM   3734  C31 POPEN 146      37.272  75.146  91.996  1.00  0.00           C
ATOM   3735  O32 POPEN 146      37.752  76.036  92.668  1.00  0.00           O
ATOM   3736  C32 POPEN 146      36.392  75.386  90.777  1.00  0.00           C
ATOM   3739  C23 POPEN 146      41.082  70.327  89.736  1.00  0.00           C
ATOM   3742  C24 POPEN 146      42.342  70.146  88.886  1.00  0.00           C
ATOM   3745  C25 POPEN 146      42.482  68.716  88.358  1.00  0.00           C
ATOM   3748  C26 POPEN 146      43.742  68.526  87.507  1.00  0.00           C
ATOM   3751  C27 POPEN 146      44.202  67.067  87.388  1.00  0.00           C
ATOM   3754  C28 POPEN 146      43.182  66.097  86.757  1.00  0.00           C
ATOM   3757  C29 POPEN 146      42.662  66.527  85.406  1.00  0.00           C
ATOM   3759 0C21 POPEN 146      43.272  66.338  84.216  1.00  0.00           C
ATOM   3761 1C21 POPEN 146      44.612  65.677  83.997  1.00  0.00           C
ATOM   3764 2C21 POPEN 146      44.462  64.167  83.807  1.00  0.00           C
ATOM   3767 3C21 POPEN 146      45.762  63.416  83.486  1.00  0.00           C
ATOM   3770 4C21 POPEN 146      46.242  63.567  82.027  1.00  0.00           C
ATOM   3773 5C21 POPEN 146      47.272  62.487  81.666  1.00  0.00           C
ATOM   3776 6C21 POPEN 146      47.832  62.606  80.238  1.00  0.00           C
ATOM   3779 7C21 POPEN 146      48.912  63.697  80.147  1.00  0.00           C
ATOM   3782 8C21 POPEN 146      49.512  63.876  78.757  1.00  0.00           C
ATOM   3786  C33 POPEN 146      36.122  76.896  90.536  1.00  0.00           C
ATOM   3789  C34 POPEN 146      36.122  77.268  89.046  1.00  0.00           C
ATOM   3792  C35 POPEN 146      34.812  76.987  88.326  1.00  0.00           C
ATOM   3795  C36 POPEN 146      34.982  76.306  86.967  1.00  0.00           C
ATOM   3798  C37 POPEN 146      34.152  76.878  85.807  1.00  0.00           C
ATOM   3801  C38 POPEN 146      34.372  76.057  84.527  1.00  0.00           C
ATOM   3804  C39 POPEN 146      34.032  76.816  83.227  1.00  0.00           C
ATOM   3807 0C31 POPEN 146      32.522  76.847  82.916  1.00  0.00           C
ATOM   3810 1C31 POPEN 146      32.212  77.757  81.716  1.00  0.00           C
ATOM   3813 2C31 POPEN 146      30.712  77.956  81.418  1.00  0.00           C
ATOM   3816 3C31 POPEN 146      30.062  76.837  80.606  1.00  0.00           C
ATOM   3819 4C31 POPEN 146      29.562  75.646  81.437  1.00  0.00           C
ATOM   3822 5C31 POPEN 146      29.392  74.396  80.577  1.00  0.00           C
ATOM   3825 6C31 POPEN 146      29.032  73.146  81.376  1.00  0.00           C
ATOM   3829  NH3 POPEO 147      99.662  35.837  93.217  1.00  0.00           N
ATOM   3833  C12 POPEO 147      99.962  37.237  93.697  1.00  0.00           C
ATOM   3836  C11 POPEO 147      98.673  38.056  93.918  1.00  0.00           C
ATOM   3839  P   POPEO 147      97.402  36.977  95.977  1.00  0.00           P
ATOM   3840  O13 POPEO 147      97.982  36.586  97.277  1.00  0.00           O
ATOM   3841  O14 POPEO 147      95.993  37.427  95.937  1.00  0.00           O
ATOM   3842  O11 POPEO 147      97.572  35.777  94.938  1.00  0.00           O
ATOM   3843  O12 POPEO 147      98.312  38.097  95.296  1.00  0.00           O
ATOM   3844  C1  POPEO 147      96.372  35.247  94.327  1.00  0.00           C
ATOM   3847  C2  POPEO 147      96.682  34.446  93.036  1.00  0.00           C
ATOM   3849  O21 POPEO 147      97.243  35.306  92.018  1.00  0.00           O
ATOM   3850  C21 POPEO 147      96.372  35.866  91.176  1.00  0.00           C
ATOM   3851  O22 POPEO 147      95.272  36.286  91.477  1.00  0.00           O
ATOM   3852  C22 POPEO 147      96.962  35.787  89.757  1.00  0.00           C
ATOM   3855  C3  POPEO 147      95.502  33.587  92.528  1.00  0.00           C
ATOM   3858  O31 POPEO 147      95.972  32.877  91.376  1.00  0.00           O
ATOM   3859  C31 POPEO 147      95.023  32.317  90.647  1.00  0.00           C
ATOM   3860  O32 POPEO 147      93.832  32.427  90.837  1.00  0.00           O
ATOM   3861  C32 POPEO 147      95.712  31.627  89.477  1.00  0.00           C
ATOM   3864  C23 POPEO 147      95.942  35.497  88.626  1.00  0.00           C
ATOM   3867  C24 POPEO 147      96.693  34.976  87.376  1.00  0.00           C
ATOM   3870  C25 POPEO 147      95.832  34.917  86.106  1.00  0.00           C
ATOM   3873  C26 POPEO 147      95.963  36.188  85.247  1.00  0.00           C
ATOM   3876  C27 POPEO 147      95.292  36.027  83.867  1.00  0.00           C
ATOM   3879  C28 POPEO 147      95.372  37.297  82.986  1.00  0.00           C
ATOM   3882  C29 POPEO 147      96.772  37.567  82.496  1.00  0.00           C
ATOM   3884 0C21 POPEO 147      97.113  37.987  81.266  1.00  0.00           C
ATOM   3886 1C21 POPEO 147      96.143  38.327  80.168  1.00  0.00           C
ATOM   3889 2C21 POPEO 147      96.693  39.417  79.227  1.00  0.00           C
ATOM   3892 3C21 POPEO 147      95.812  39.567  77.986  1.00  0.00           C
ATOM   3895 4C21 POPEO 147      96.452  40.387  76.848  1.00  0.00           C
ATOM   3898 5C21 POPEO 147      97.803  39.817  76.397  1.00  0.00           C
ATOM   3901 6C21 POPEO 147      98.292  40.396  75.077  1.00  0.00           C
ATOM   3904 7C21 POPEO 147      99.732  39.987  74.777  1.00  0.00           C
ATOM   3907 8C21 POPEO 147     100.132  40.228  73.316  1.00  0.00           C
ATOM   3911  C33 POPEO 147      94.813  30.677  88.667  1.00  0.00           C
ATOM   3914  C34 POPEO 147      93.752  31.356  87.786  1.00  0.00           C
ATOM   3917  C35 POPEO 147      93.212  30.367  86.747  1.00  0.00           C
ATOM   3920  C36 POPEO 147      92.113  30.927  85.846  1.00  0.00           C
ATOM   3923  C37 POPEO 147      91.592  29.896  84.847  1.00  0.00           C
ATOM   3926  C38 POPEO 147      90.583  30.487  83.857  1.00  0.00           C
ATOM   3929  C39 POPEO 147      90.193  29.516  82.738  1.00  0.00           C
ATOM   3932 0C31 POPEO 147      88.862  29.876  82.076  1.00  0.00           C
ATOM   3935 1C31 POPEO 147      87.833  28.737  82.117  1.00  0.00           C
ATOM   3938 2C31 POPEO 147      86.382  29.227  82.277  1.00  0.00           C
ATOM   3941 3C31 POPEO 147      85.863  30.136  81.167  1.00  0.00           C
ATOM   3944 4C31 POPEO 147      85.202  29.376  80.016  1.00  0.00           C
ATOM   3947 5C31 POPEO 147      84.352  30.277  79.117  1.00  0.00           C
ATOM   3950 6C31 POPEO 147      83.572  29.497  78.047  1.00  0.00           C
ATOM   3954  NH3 POPEP 148      21.162   5.827  50.517  1.00  0.00           N
ATOM   3958  C12 POPEP 148      20.132   6.297  49.527  1.00  0.00           C
ATOM   3961  C11 POPEP 148      18.922   6.977  50.196  1.00  0.00           C
ATOM   3964  P   POPEP 148      16.552   8.007  49.557  1.00  0.00           P
ATOM   3965  O13 POPEP 148      16.512   9.387  48.987  1.00  0.00           O
ATOM   3966  O14 POPEP 148      15.422   7.117  49.197  1.00  0.00           O
ATOM   3967  O11 POPEP 148      16.582   8.157  51.117  1.00  0.00           O
ATOM   3968  O12 POPEP 148      17.912   7.277  49.237  1.00  0.00           O
ATOM   3969  C1  POPEP 148      16.272   7.027  51.946  1.00  0.00           C
ATOM   3972  C2  POPEP 148      15.432   7.427  53.157  1.00  0.00           C
ATOM   3974  O21 POPEP 148      16.282   8.007  54.167  1.00  0.00           O
ATOM   3975  C21 POPEP 148      16.502   9.307  54.036  1.00  0.00           C
ATOM   3976  O22 POPEP 148      16.022  10.037  53.187  1.00  0.00           O
ATOM   3977  C22 POPEP 148      17.392   9.777  55.187  1.00  0.00           C
ATOM   3980  C3  POPEP 148      14.772   6.107  53.638  1.00  0.00           C
ATOM   3983  O31 POPEP 148      14.022   6.237  54.856  1.00  0.00           O
ATOM   3984  C31 POPEP 148      14.572   5.647  55.906  1.00  0.00           C
ATOM   3985  O32 POPEP 148      15.722   5.227  55.956  1.00  0.00           O
ATOM   3986  C32 POPEP 148      13.512   5.547  57.007  1.00  0.00           C
ATOM   3989  C23 POPEP 148      16.752  10.957  55.946  1.00  0.00           C
ATOM   3992  C24 POPEP 148      17.362  11.147  57.337  1.00  0.00           C
ATOM   3995  C25 POPEP 148      16.602  10.397  58.438  1.00  0.00           C
ATOM   3998  C26 POPEP 148      17.352  10.317  59.776  1.00  0.00           C
ATOM   4001  C27 POPEP 148      16.382  10.047  60.938  1.00  0.00           C
ATOM   4004  C28 POPEP 148      17.072   9.627  62.257  1.00  0.00           C
ATOM   4007  C29 POPEP 148      16.172   8.717  63.066  1.00  0.00           C
ATOM   4009 0C21 POPEP 148      15.862   8.787  64.367  1.00  0.00           C
ATOM   4011 1C21 POPEP 148      16.382   9.737  65.417  1.00  0.00           C
ATOM   4014 2C21 POPEP 148      16.782   8.917  66.646  1.00  0.00           C
ATOM   4017 3C21 POPEP 148      17.112   9.757  67.886  1.00  0.00           C
ATOM   4020 4C21 POPEP 148      17.512   8.857  69.066  1.00  0.00           C
ATOM   4023 5C21 POPEP 148      17.532   9.557  70.426  1.00  0.00           C
ATOM   4026 6C21 POPEP 148      18.362  10.847  70.477  1.00  0.00           C
ATOM   4029 7C21 POPEP 148      18.442  11.387  71.907  1.00  0.00           C
ATOM   4032 8C21 POPEP 148      19.152  12.727  72.007  1.00  0.00           C
ATOM   4036  C33 POPEP 148      13.742   4.397  58.017  1.00  0.00           C
ATOM   4039  C34 POPEP 148      14.482   4.837  59.286  1.00  0.00           C
ATOM   4042  C35 POPEP 148      15.932   5.217  59.016  1.00  0.00           C
ATOM   4045  C36 POPEP 148      16.702   5.637  60.266  1.00  0.00           C
ATOM   4048  C37 POPEP 148      18.212   5.567  60.016  1.00  0.00           C
ATOM   4051  C38 POPEP 148      18.992   6.427  61.007  1.00  0.00           C
ATOM   4054  C39 POPEP 148      20.502   6.207  60.966  1.00  0.00           C
ATOM   4057 0C31 POPEP 148      21.192   7.037  62.057  1.00  0.00           C
ATOM   4060 1C31 POPEP 148      22.662   6.647  62.286  1.00  0.00           C
ATOM   4063 2C31 POPEP 148      23.122   6.937  63.717  1.00  0.00           C
ATOM   4066 3C31 POPEP 148      24.212   8.017  63.827  1.00  0.00           C
ATOM   4069 4C31 POPEP 148      24.772   8.077  65.257  1.00  0.00           C
ATOM   4072 5C31 POPEP 148      26.062   8.877  65.407  1.00  0.00           C
ATOM   4075 6C31 POPEP 148      26.562   8.887  66.846  1.00  0.00           C
ATOM   4079  NH3 POPEQ 149       8.382  24.277  95.346  1.00  0.00           N
ATOM   4083  C12 POPEQ 149       7.202  23.857  94.547  1.00  0.00           C
ATOM   4086  C11 POPEQ 149       5.992  24.747  94.818  1.00  0.00           C
ATOM   4089  P   POPEQ 149       3.542  24.857  93.906  1.00  0.00           P
ATOM   4090  O13 POPEQ 149       3.022  24.306  95.168  1.00  0.00           O
ATOM   4091  O14 POPEQ 149       3.362  26.317  93.786  1.00  0.00           O
ATOM   4092  O11 POPEQ 149       2.922  24.077  92.677  1.00  0.00           O
ATOM   4093  O12 POPEQ 149       5.062  24.507  93.766  1.00  0.00           O
ATOM   4094  C1  POPEQ 149       3.322  22.737  92.417  1.00  0.00           C
ATOM   4097  C2  POPEQ 149       4.092  22.646  91.068  1.00  0.00           C
ATOM   4099  O21 POPEQ 149       3.252  21.917  90.146  1.00  0.00           O
ATOM   4100  C21 POPEQ 149       3.432  22.207  88.876  1.00  0.00           C
ATOM   4101  O22 POPEQ 149       4.242  22.987  88.417  1.00  0.00           O
ATOM   4102  C22 POPEQ 149       2.442  21.396  88.036  1.00  0.00           C
ATOM   4105  C3  POPEQ 149       5.502  21.987  91.197  1.00  0.00           C
ATOM   4108  O31 POPEQ 149       6.352  22.457  90.146  1.00  0.00           O
ATOM   4109  C31 POPEQ 149       7.082  21.607  89.456  1.00  0.00           C
ATOM   4110  O32 POPEQ 149       7.272  20.427  89.706  1.00  0.00           O
ATOM   4111  C32 POPEQ 149       7.732  22.386  88.316  1.00  0.00           C
ATOM   4114  C23 POPEQ 149       2.842  21.387  86.546  1.00  0.00           C
ATOM   4117  C24 POPEQ 149       1.732  20.887  85.616  1.00  0.00           C
ATOM   4120  C25 POPEQ 149       2.082  21.027  84.127  1.00  0.00           C
ATOM   4123  C26 POPEQ 149       3.232  20.107  83.676  1.00  0.00           C
ATOM   4126  C27 POPEQ 149       3.522  20.247  82.167  1.00  0.00           C
ATOM   4129  C28 POPEQ 149       4.402  19.097  81.637  1.00  0.00           C
ATOM   4132  C29 POPEQ 149       4.742  19.317  80.187  1.00  0.00           C
ATOM   4134 0C21 POPEQ 149       4.272  18.637  79.127  1.00  0.00           C
ATOM   4136 1C21 POPEQ 149       3.312  17.477  79.157  1.00  0.00           C
ATOM   4139 2C21 POPEQ 149       3.442  16.577  77.907  1.00  0.00           C
ATOM   4142 3C21 POPEQ 149       2.892  17.237  76.627  1.00  0.00           C
ATOM   4145 4C21 POPEQ 149       2.892  16.307  75.396  1.00  0.00           C
ATOM   4148 5C21 POPEQ 149       4.292  16.017  74.836  1.00  0.00           C
ATOM   4151 6C21 POPEQ 149       4.262  15.037  73.656  1.00  0.00           C
ATOM   4154 7C21 POPEQ 149       5.652  14.587  73.206  1.00  0.00           C
ATOM   4157 8C21 POPEQ 149       5.632  13.437  72.196  1.00  0.00           C
ATOM   4161  C33 POPEQ 149       8.102  21.567  87.066  1.00  0.00           C
ATOM   4164  C34 POPEQ 149       8.592  22.466  85.928  1.00  0.00           C
ATOM   4167  C35 POPEQ 149       7.442  23.177  85.206  1.00  0.00           C
ATOM   4170  C36 POPEQ 149       7.912  24.297  84.277  1.00  0.00           C
ATOM   4173  C37 POPEQ 149       6.872  25.427  84.176  1.00  0.00           C
ATOM   4176  C38 POPEQ 149       5.502  25.007  83.638  1.00  0.00           C
ATOM   4179  C39 POPEQ 149       5.452  24.927  82.108  1.00  0.00           C
ATOM   4182 0C31 POPEQ 149       5.682  26.286  81.437  1.00  0.00           C
ATOM   4185 1C31 POPEQ 149       5.122  26.307  80.016  1.00  0.00           C
ATOM   4188 2C31 POPEQ 149       5.382  27.617  79.257  1.00  0.00           C
ATOM   4191 3C31 POPEQ 149       4.492  28.777  79.727  1.00  0.00           C
ATOM   4194 4C31 POPEQ 149       4.602  29.997  78.797  1.00  0.00           C
ATOM   4197 5C31 POPEQ 149       3.452  30.987  78.997  1.00  0.00           C
ATOM   4200 6C31 POPEQ 149       3.502  32.197  78.056  1.00  0.00           C
ATOM   4204  NH3 POPER 150      45.142  38.337  93.517  1.00  0.00           N
ATOM   4208  C12 POPER 150      44.312  37.137  93.176  1.00  0.00           C
ATOM   4211  C11 POPER 150      42.792  37.387  93.307  1.00  0.00           C
ATOM   4214  P   POPER 150      40.882  38.987  92.587  1.00  0.00           P
ATOM   4215  O13 POPER 150      40.322  37.856  91.816  1.00  0.00           O
ATOM   4216  O14 POPER 150      40.192  39.417  93.827  1.00  0.00           O
ATOM   4217  O11 POPER 150      40.992  40.237  91.607  1.00  0.00           O
ATOM   4218  O12 POPER 150      42.412  38.688  92.857  1.00  0.00           O
ATOM   4219  C1  POPER 150      42.002  40.247  90.587  1.00  0.00           C
ATOM   4222  C2  POPER 150      41.472  39.787  89.207  1.00  0.00           C
ATOM   4224  O21 POPER 150      42.462  38.987  88.517  1.00  0.00           O
ATOM   4225  C21 POPER 150      43.642  39.507  88.237  1.00  0.00           C
ATOM   4226  O22 POPER 150      43.962  40.677  88.337  1.00  0.00           O
ATOM   4227  C22 POPER 150      44.612  38.367  87.887  1.00  0.00           C
ATOM   4230  C3  POPER 150      40.912  40.966  88.358  1.00  0.00           C
ATOM   4233  O31 POPER 150      41.232  40.798  86.967  1.00  0.00           O
ATOM   4234  C31 POPER 150      40.282  40.527  86.106  1.00  0.00           C
ATOM   4235  O32 POPER 150      39.082  40.607  86.286  1.00  0.00           O
ATOM   4236  C32 POPER 150      40.962  40.216  84.786  1.00  0.00           C
ATOM   4239  C23 POPER 150      45.482  38.626  86.627  1.00  0.00           C
ATOM   4242  C24 POPER 150      44.812  38.157  85.336  1.00  0.00           C
ATOM   4245  C25 POPER 150      45.512  38.677  84.067  1.00  0.00           C
ATOM   4248  C26 POPER 150      44.852  38.146  82.786  1.00  0.00           C
ATOM   4251  C27 POPER 150      45.522  38.667  81.497  1.00  0.00           C
ATOM   4254  C28 POPER 150      44.672  38.447  80.217  1.00  0.00           C
ATOM   4257  C29 POPER 150      44.402  36.997  79.957  1.00  0.00           C
ATOM   4259 0C21 POPER 150      44.232  36.387  78.766  1.00  0.00           C
ATOM   4261 1C21 POPER 150      44.182  37.077  77.426  1.00  0.00           C
ATOM   4264 2C21 POPER 150      43.102  36.457  76.517  1.00  0.00           C
ATOM   4267 3C21 POPER 150      43.652  35.357  75.598  1.00  0.00           C
ATOM   4270 4C21 POPER 150      42.622  34.827  74.587  1.00  0.00           C
ATOM   4273 5C21 POPER 150      41.452  34.067  75.237  1.00  0.00           C
ATOM   4276 6C21 POPER 150      40.772  33.087  74.257  1.00  0.00           C
ATOM   4279 7C21 POPER 150      39.922  32.046  74.987  1.00  0.00           C
ATOM   4282 8C21 POPER 150      39.612  30.796  74.146  1.00  0.00           C
ATOM   4286  C33 POPER 150      41.312  41.516  84.036  1.00  0.00           C
ATOM   4289  C34 POPER 150      42.462  41.268  83.066  1.00  0.00           C
ATOM   4292  C35 POPER 150      42.872  42.527  82.307  1.00  0.00           C
ATOM   4295  C36 POPER 150      44.062  42.257  81.386  1.00  0.00           C
ATOM   4298  C37 POPER 150      44.222  43.317  80.296  1.00  0.00           C
ATOM   4301  C38 POPER 150      43.672  42.786  78.967  1.00  0.00           C
ATOM   4304  C39 POPER 150      43.582  43.847  77.867  1.00  0.00           C
ATOM   4307 0C31 POPER 150      42.402  44.817  78.047  1.00  0.00           C
ATOM   4310 1C31 POPER 150      42.222  45.716  76.816  1.00  0.00           C
ATOM   4313 2C31 POPER 150      41.002  46.626  76.887  1.00  0.00           C
ATOM   4316 3C31 POPER 150      41.022  47.626  75.717  1.00  0.00           C
ATOM   4319 4C31 POPER 150      39.882  48.657  75.757  1.00  0.00           C
ATOM   4322 5C31 POPER 150      40.062  49.767  74.706  1.00  0.00           C
ATOM   4325 6C31 POPER 150      39.042  50.906  74.856  1.00  0.00           C
ATOM   4329  NH3 POPES 151      64.342  40.617  51.566  1.00  0.00           N
ATOM   4333  C12 POPES 151      62.832  40.577  51.386  1.00  0.00           C
ATOM   4336  C11 POPES 151      62.372  40.356  49.916  1.00  0.00           C
ATOM   4339  P   POPES 151      60.082  39.207  50.517  1.00  0.00           P
ATOM   4340  O13 POPES 151      59.792  40.547  51.087  1.00  0.00           O
ATOM   4341  O14 POPES 151      59.072  38.607  49.626  1.00  0.00           O
ATOM   4342  O11 POPES 151      60.422  38.187  51.697  1.00  0.00           O
ATOM   4343  O12 POPES 151      61.452  39.267  49.747  1.00  0.00           O
ATOM   4344  C1  POPES 151      59.452  37.926  52.726  1.00  0.00           C
ATOM   4347  C2  POPES 151      59.912  38.537  54.076  1.00  0.00           C
ATOM   4349  O21 POPES 151      59.262  37.868  55.167  1.00  0.00           O
ATOM   4350  C21 POPES 151      57.992  38.146  55.406  1.00  0.00           C
ATOM   4351  O22 POPES 151      57.282  38.887  54.736  1.00  0.00           O
ATOM   4352  C22 POPES 151      57.532  37.407  56.656  1.00  0.00           C
ATOM   4355  C3  POPES 151      59.802  40.088  54.076  1.00  0.00           C
ATOM   4358  O31 POPES 151      59.832  40.617  55.417  1.00  0.00           O
ATOM   4359  C31 POPES 151      59.282  41.816  55.497  1.00  0.00           C
ATOM   4360  O32 POPES 151      58.982  42.507  54.536  1.00  0.00           O
ATOM   4361  C32 POPES 151      59.042  42.157  56.977  1.00  0.00           C
ATOM   4364  C23 POPES 151      56.832  38.317  57.696  1.00  0.00           C
ATOM   4367  C24 POPES 151      57.572  38.396  59.036  1.00  0.00           C
ATOM   4370  C25 POPES 151      57.672  37.067  59.797  1.00  0.00           C
ATOM   4373  C26 POPES 151      56.402  36.656  60.566  1.00  0.00           C
ATOM   4376  C27 POPES 151      56.192  37.477  61.847  1.00  0.00           C
ATOM   4379  C28 POPES 151      55.102  36.927  62.796  1.00  0.00           C
ATOM   4382  C29 POPES 151      55.462  35.556  63.326  1.00  0.00           C
ATOM   4384 0C21 POPES 151      55.752  35.227  64.596  1.00  0.00           C
ATOM   4386 1C21 POPES 151      55.742  36.157  65.786  1.00  0.00           C
ATOM   4389 2C21 POPES 151      56.092  35.466  67.126  1.00  0.00           C
ATOM   4392 3C21 POPES 151      55.122  34.337  67.507  1.00  0.00           C
ATOM   4395 4C21 POPES 151      55.392  33.726  68.886  1.00  0.00           C
ATOM   4398 5C21 POPES 151      54.992  34.616  70.077  1.00  0.00           C
ATOM   4401 6C21 POPES 151      53.472  34.827  70.197  1.00  0.00           C
ATOM   4404 7C21 POPES 151      53.092  35.517  71.507  1.00  0.00           C
ATOM   4407 8C21 POPES 151      51.582  35.567  71.757  1.00  0.00           C
ATOM   4411  C33 POPES 151      57.562  42.497  57.236  1.00  0.00           C
ATOM   4414  C34 POPES 151      57.252  42.827  58.708  1.00  0.00           C
ATOM   4417  C35 POPES 151      55.752  42.757  59.057  1.00  0.00           C
ATOM   4420  C36 POPES 151      55.472  42.606  60.557  1.00  0.00           C
ATOM   4423  C37 POPES 151      54.122  41.966  60.896  1.00  0.00           C
ATOM   4426  C38 POPES 151      53.982  41.697  62.406  1.00  0.00           C
ATOM   4429  C39 POPES 151      52.622  41.087  62.757  1.00  0.00           C
ATOM   4432 0C31 POPES 151      52.582  40.477  64.157  1.00  0.00           C
ATOM   4435 1C31 POPES 151      51.202  39.887  64.466  1.00  0.00           C
ATOM   4438 2C31 POPES 151      51.172  38.977  65.706  1.00  0.00           C
ATOM   4441 3C31 POPES 151      51.802  37.606  65.417  1.00  0.00           C
ATOM   4444 4C31 POPES 151      51.472  36.547  66.487  1.00  0.00           C
ATOM   4447 5C31 POPES 151      51.542  35.117  65.938  1.00  0.00           C
ATOM   4450 6C31 POPES 151      51.232  34.037  66.977  1.00  0.00           C
ATOM   4454  NH3 POPET 152      37.972  60.688  95.826  1.00  0.00           N
ATOM   4458  C12 POPET 152      38.812  61.757  96.456  1.00  0.00           C
ATOM   4461  C11 POPET 152      37.902  62.956  96.697  1.00  0.00           C
ATOM   4464  P   POPET 152      37.772  65.327  97.557  1.00  0.00           P
ATOM   4465  O13 POPET 152      36.332  64.987  97.458  1.00  0.00           O
ATOM   4466  O14 POPET 152      38.182  66.097  98.737  1.00  0.00           O
ATOM   4467  O11 POPET 152      38.103  66.117  96.208  1.00  0.00           O
ATOM   4468  O12 POPET 152      38.622  63.987  97.388  1.00  0.00           O
ATOM   4469  C1  POPET 152      38.422  67.507  96.337  1.00  0.00           C
ATOM   4472  C2  POPET 152      39.332  68.007  95.168  1.00  0.00           C
ATOM   4474  O21 POPET 152      38.812  67.856  93.837  1.00  0.00           O
ATOM   4475  C21 POPET 152      37.572  68.157  93.527  1.00  0.00           C
ATOM   4476  O22 POPET 152      36.642  68.346  94.286  1.00  0.00           O
ATOM   4477  C22 POPET 152      37.422  68.146  91.996  1.00  0.00           C
ATOM   4480  C3  POPET 152      40.732  67.338  95.296  1.00  0.00           C
ATOM   4483  O31 POPET 152      41.702  67.967  94.467  1.00  0.00           O
ATOM   4484  C31 POPET 152      41.862  67.676  93.167  1.00  0.00           C
ATOM   4485  O32 POPET 152      42.462  68.396  92.396  1.00  0.00           O
ATOM   4486  C32 POPET 152      41.252  66.347  92.696  1.00  0.00           C
ATOM   4489  C23 POPET 152      36.482  69.266  91.477  1.00  0.00           C
ATOM   4492  C24 POPET 152      35.132  68.757  90.937  1.00  0.00           C
ATOM   4495  C25 POPET 152      35.292  67.926  89.658  1.00  0.00           C
ATOM   4498  C26 POPET 152      34.122  68.097  88.676  1.00  0.00           C
ATOM   4501  C27 POPET 152      34.482  67.917  87.206  1.00  0.00           C
ATOM   4504  C28 POPET 152      33.252  68.196  86.327  1.00  0.00           C
ATOM   4507  C29 POPET 152      33.582  68.357  84.867  1.00  0.00           C
ATOM   4509 0C21 POPET 152      32.732  68.276  83.816  1.00  0.00           C
ATOM   4511 1C21 POPET 152      31.242  68.066  83.766  1.00  0.00           C
ATOM   4514 2C21 POPET 152      30.362  68.287  85.028  1.00  0.00           C
ATOM   4517 3C21 POPET 152      28.862  68.167  84.697  1.00  0.00           C
ATOM   4520 4C21 POPET 152      27.942  68.827  85.727  1.00  0.00           C
ATOM   4523 5C21 POPET 152      27.902  68.136  87.108  1.00  0.00           C
ATOM   4526 6C21 POPET 152      28.752  68.786  88.206  1.00  0.00           C
ATOM   4529 7C21 POPET 152      28.002  68.736  89.547  1.00  0.00           C
ATOM   4532 8C21 POPET 152      28.602  69.547  90.696  1.00  0.00           C
ATOM   4536  C33 POPET 152      41.072  66.387  91.157  1.00  0.00           C
ATOM   4539  C34 POPET 152      40.002  65.426  90.647  1.00  0.00           C
ATOM   4542  C35 POPET 152      39.762  65.677  89.146  1.00  0.00           C
ATOM   4545  C36 POPET 152      38.552  64.908  88.597  1.00  0.00           C
ATOM   4548  C37 POPET 152      38.313  65.246  87.117  1.00  0.00           C
ATOM   4551  C38 POPET 152      37.292  64.316  86.446  1.00  0.00           C
ATOM   4554  C39 POPET 152      37.312  64.446  84.917  1.00  0.00           C
ATOM   4557 0C31 POPET 152      36.722  65.766  84.387  1.00  0.00           C
ATOM   4560 1C31 POPET 152      36.922  65.927  82.877  1.00  0.00           C
ATOM   4563 2C31 POPET 152      36.242  67.198  82.337  1.00  0.00           C
ATOM   4566 3C31 POPET 152      36.482  67.408  80.837  1.00  0.00           C
ATOM   4569 4C31 POPET 152      35.852  68.716  80.326  1.00  0.00           C
ATOM   4572 5C31 POPET 152      36.172  68.978  78.857  1.00  0.00           C
ATOM   4575 6C31 POPET 152      35.652  70.327  78.357  1.00  0.00           C
ATOM   4579  NH3 POPEU 153     118.212 124.777  47.816  1.00  0.00           N
ATOM   4583  C12 POPEU 153     116.772 124.917  47.367  1.00  0.00           C
ATOM   4586  C11 POPEU 153     116.112 126.206  47.907  1.00  0.00           C
ATOM   4589  P   POPEU 153     117.673 128.277  47.356  1.00  0.00           P
ATOM   4590  O13 POPEU 153     118.633 128.137  46.236  1.00  0.00           O
ATOM   4591  O14 POPEU 153     117.313 129.656  47.757  1.00  0.00           O
ATOM   4592  O11 POPEU 153     118.332 127.496  48.536  1.00  0.00           O
ATOM   4593  O12 POPEU 153     116.392 127.366  47.126  1.00  0.00           O
ATOM   4594  C1  POPEU 153     118.832 128.197  49.676  1.00  0.00           C
ATOM   4597  C2  POPEU 153     118.612 127.316  50.926  1.00  0.00           C
ATOM   4599  O21 POPEU 153     117.262 127.387  51.446  1.00  0.00           O
ATOM   4600  C21 POPEU 153     116.952 128.467  52.156  1.00  0.00           C
ATOM   4601  O22 POPEU 153     117.512 129.536  52.106  1.00  0.00           O
ATOM   4602  C22 POPEU 153     115.802 128.166  53.106  1.00  0.00           C
ATOM   4605  C3  POPEU 153     119.713 127.566  51.987  1.00  0.00           C
ATOM   4608  O31 POPEU 153     119.352 126.846  53.167  1.00  0.00           O
ATOM   4609  C31 POPEU 153     120.152 127.067  54.177  1.00  0.00           C
ATOM   4610  O32 POPEU 153     121.173 127.728  54.167  1.00  0.00           O
ATOM   4611  C32 POPEU 153     119.473 126.466  55.386  1.00  0.00           C
ATOM   4614  C23 POPEU 153     115.832 128.977  54.417  1.00  0.00           C
ATOM   4617  C24 POPEU 153     114.573 128.757  55.266  1.00  0.00           C
ATOM   4620  C25 POPEU 153     114.503 129.696  56.467  1.00  0.00           C
ATOM   4623  C26 POPEU 153     115.042 129.106  57.778  1.00  0.00           C
ATOM   4626  C27 POPEU 153     114.982 130.128  58.927  1.00  0.00           C
ATOM   4629  C28 POPEU 153     115.072 129.527  60.336  1.00  0.00           C
ATOM   4632  C29 POPEU 153     116.452 129.027  60.696  1.00  0.00           C
ATOM   4634 0C21 POPEU 153     117.262 129.497  61.667  1.00  0.00           C
ATOM   4636 1C21 POPEU 153     117.022 130.646  62.606  1.00  0.00           C
ATOM   4639 2C21 POPEU 153     118.332 131.417  62.887  1.00  0.00           C
ATOM   4642 3C21 POPEU 153     118.242 132.408  64.057  1.00  0.00           C
ATOM   4645 4C21 POPEU 153     119.622 132.982  64.456  1.00  0.00           C
ATOM   4648 5C21 POPEU 153     120.173 133.992  63.446  1.00  0.00           C
ATOM   4651 6C21 POPEU 153     121.622 134.422  63.726  1.00  0.00           C
ATOM   4654 7C21 POPEU 153     122.173 135.301  62.606  1.00  0.00           C
ATOM   4657 8C21 POPEU 153     123.622 135.701  62.847  1.00  0.00           C
ATOM   4661  C33 POPEU 153     120.443 126.368  56.557  1.00  0.00           C
ATOM   4664  C34 POPEU 153     119.702 126.176  57.866  1.00  0.00           C
ATOM   4667  C35 POPEU 153     120.692 126.286  59.016  1.00  0.00           C
ATOM   4670  C36 POPEU 153     119.993 126.557  60.347  1.00  0.00           C
ATOM   4673  C37 POPEU 153     120.993 126.478  61.487  1.00  0.00           C
ATOM   4676  C38 POPEU 153     120.392 126.927  62.807  1.00  0.00           C
ATOM   4679  C39 POPEU 153     121.392 126.776  63.946  1.00  0.00           C
ATOM   4682 0C31 POPEU 153     120.823 127.296  65.267  1.00  0.00           C
ATOM   4685 1C31 POPEU 153     121.723 126.937  66.447  1.00  0.00           C
ATOM   4688 2C31 POPEU 153     121.212 127.547  67.746  1.00  0.00           C
ATOM   4691 3C31 POPEU 153     122.292 127.576  68.827  1.00  0.00           C
ATOM   4694 4C31 POPEU 153     121.732 128.126  70.147  1.00  0.00           C
ATOM   4697 5C31 POPEU 153     121.133 127.007  70.986  1.00  0.00           C
ATOM   4700 6C31 POPEU 153     120.602 127.518  72.317  1.00  0.00           C
ATOM   4704  NH3 POPEV 154      -0.873  20.977  94.667  1.00  0.00           N
ATOM   4708  C12 POPEV 154       0.562  20.817  95.057  1.00  0.00           C
ATOM   4711  C11 POPEV 154       0.912  19.337  95.156  1.00  0.00           C
ATOM   4714  P   POPEV 154       3.152  18.067  94.798  1.00  0.00           P
ATOM   4715  O13 POPEV 154       4.192  17.617  95.746  1.00  0.00           O
ATOM   4716  O14 POPEV 154       2.242  17.047  94.207  1.00  0.00           O
ATOM   4717  O11 POPEV 154       3.862  18.737  93.568  1.00  0.00           O
ATOM   4718  O12 POPEV 154       2.312  19.237  95.406  1.00  0.00           O
ATOM   4719  C1  POPEV 154       3.102  19.267  92.466  1.00  0.00           C
ATOM   4722  C2  POPEV 154       2.912  18.237  91.327  1.00  0.00           C
ATOM   4724  O21 POPEV 154       3.802  18.587  90.238  1.00  0.00           O
ATOM   4725  C21 POPEV 154       4.392  17.567  89.627  1.00  0.00           C
ATOM   4726  O22 POPEV 154       4.342  16.397  89.947  1.00  0.00           O
ATOM   4727  C22 POPEV 154       5.072  18.077  88.358  1.00  0.00           C
ATOM   4730  C3  POPEV 154       1.442  18.247  90.826  1.00  0.00           C
ATOM   4733  O31 POPEV 154       1.202  17.187  89.888  1.00  0.00           O
ATOM   4734  C31 POPEV 154       0.802  17.547  88.657  1.00  0.00           C
ATOM   4735  O32 POPEV 154       0.482  18.667  88.326  1.00  0.00           O
ATOM   4736  C32 POPEV 154       0.862  16.357  87.696  1.00  0.00           C
ATOM   4739  C23 POPEV 154       5.312  16.947  87.326  1.00  0.00           C
ATOM   4742  C24 POPEV 154       6.242  17.387  86.188  1.00  0.00           C
ATOM   4745  C25 POPEV 154       6.662  16.237  85.257  1.00  0.00           C
ATOM   4748  C26 POPEV 154       5.732  16.077  84.046  1.00  0.00           C
ATOM   4751  C27 POPEV 154       6.322  15.187  82.938  1.00  0.00           C
ATOM   4754  C28 POPEV 154       5.612  15.407  81.586  1.00  0.00           C
ATOM   4757  C29 POPEV 154       5.082  14.167  80.908  1.00  0.00           C
ATOM   4759 0C21 POPEV 154       5.612  13.597  79.807  1.00  0.00           C
ATOM   4761 1C21 POPEV 154       6.872  14.087  79.137  1.00  0.00           C
ATOM   4764 2C21 POPEV 154       7.352  13.217  77.977  1.00  0.00           C
ATOM   4767 3C21 POPEV 154       8.832  13.507  77.667  1.00  0.00           C
ATOM   4770 4C21 POPEV 154       9.362  12.667  76.507  1.00  0.00           C
ATOM   4773 5C21 POPEV 154      10.812  13.017  76.146  1.00  0.00           C
ATOM   4776 6C21 POPEV 154      11.412  12.027  75.147  1.00  0.00           C
ATOM   4779 7C21 POPEV 154      12.892  12.267  74.856  1.00  0.00           C
ATOM   4782 8C21 POPEV 154      13.552  11.167  74.007  1.00  0.00           C
ATOM   4786  C33 POPEV 154       1.032  16.777  86.216  1.00  0.00           C
ATOM   4789  C34 POPEV 154       1.852  15.777  85.377  1.00  0.00           C
ATOM   4792  C35 POPEV 154       1.132  14.476  85.007  1.00  0.00           C
ATOM   4795  C36 POPEV 154       0.182  14.597  83.807  1.00  0.00           C
ATOM   4798  C37 POPEV 154      -0.263  13.217  83.316  1.00  0.00           C
ATOM   4801  C38 POPEV 154      -1.473  13.267  82.367  1.00  0.00           C
ATOM   4804  C39 POPEV 154      -1.463  12.147  81.327  1.00  0.00           C
ATOM   4807 0C31 POPEV 154      -0.413  12.397  80.238  1.00  0.00           C
ATOM   4810 1C31 POPEV 154      -0.453  11.377  79.096  1.00  0.00           C
ATOM   4813 2C31 POPEV 154       0.332  11.837  77.856  1.00  0.00           C
ATOM   4816 3C31 POPEV 154      -0.393  12.927  77.037  1.00  0.00           C
ATOM   4819 4C31 POPEV 154      -1.593  12.377  76.246  1.00  0.00           C
ATOM   4822 5C31 POPEV 154      -2.563  13.457  75.757  1.00  0.00           C
ATOM   4825 6C31 POPEV 154      -3.853  12.877  75.167  1.00  0.00           C
ATOM   4829  NH3 POPEW 155      86.332  12.697  90.998  1.00  0.00           N
ATOM   4833  C12 POPEW 155      87.292  12.257  92.076  1.00  0.00           C
ATOM   4836  C11 POPEW 155      88.393  11.297  91.558  1.00  0.00           C
ATOM   4839  P   POPEW 155      89.783  12.937  90.126  1.00  0.00           P
ATOM   4840  O13 POPEW 155      88.792  14.037  90.047  1.00  0.00           O
ATOM   4841  O14 POPEW 155      90.772  13.017  91.227  1.00  0.00           O
ATOM   4842  O11 POPEW 155      90.502  12.707  88.727  1.00  0.00           O
ATOM   4843  O12 POPEW 155      88.902  11.637  90.266  1.00  0.00           O
ATOM   4844  C1  POPEW 155      90.723  13.717  87.738  1.00  0.00           C
ATOM   4847  C2  POPEW 155      90.642  13.137  86.286  1.00  0.00           C
ATOM   4849  O21 POPEW 155      90.683  14.237  85.346  1.00  0.00           O
ATOM   4850  C21 POPEW 155      91.382  13.967  84.216  1.00  0.00           C
ATOM   4851  O22 POPEW 155      91.712  12.857  83.867  1.00  0.00           O
ATOM   4852  C22 POPEW 155      91.863  15.287  83.568  1.00  0.00           C
ATOM   4855  C3  POPEW 155      89.363  12.257  86.157  1.00  0.00           C
ATOM   4858  O31 POPEW 155      88.652  12.377  84.896  1.00  0.00           O
ATOM   4859  C31 POPEW 155      87.712  11.427  84.786  1.00  0.00           C
ATOM   4860  O32 POPEW 155      87.423  10.637  85.676  1.00  0.00           O
ATOM   4861  C32 POPEW 155      86.982  11.507  83.466  1.00  0.00           C
ATOM   4864  C23 POPEW 155      92.143  15.207  82.047  1.00  0.00           C
ATOM   4867  C24 POPEW 155      90.842  15.167  81.216  1.00  0.00           C
ATOM   4870  C25 POPEW 155      91.022  14.907  79.716  1.00  0.00           C
ATOM   4873  C26 POPEW 155      91.723  16.067  78.997  1.00  0.00           C
ATOM   4876  C27 POPEW 155      92.052  15.787  77.516  1.00  0.00           C
ATOM   4879  C28 POPEW 155      93.102  16.787  76.988  1.00  0.00           C
ATOM   4882  C29 POPEW 155      94.293  16.137  76.327  1.00  0.00           C
ATOM   4884 0C21 POPEW 155      95.063  16.667  75.356  1.00  0.00           C
ATOM   4886 1C21 POPEW 155      94.883  18.027  74.727  1.00  0.00           C
ATOM   4889 2C21 POPEW 155      94.923  17.947  73.187  1.00  0.00           C
ATOM   4892 3C21 POPEW 155      94.603  19.307  72.557  1.00  0.00           C
ATOM   4895 4C21 POPEW 155      94.573  19.257  71.027  1.00  0.00           C
ATOM   4898 5C21 POPEW 155      93.852  20.447  70.377  1.00  0.00           C
ATOM   4901 6C21 POPEW 155      94.482  21.796  70.706  1.00  0.00           C
ATOM   4904 7C21 POPEW 155      93.842  22.947  69.917  1.00  0.00           C
ATOM   4907 8C21 POPEW 155      94.252  24.327  70.447  1.00  0.00           C
ATOM   4911  C33 POPEW 155      87.452  10.387  82.507  1.00  0.00           C
ATOM   4914  C34 POPEW 155      86.772  10.397  81.126  1.00  0.00           C
ATOM   4917  C35 POPEW 155      87.472   9.497  80.087  1.00  0.00           C
ATOM   4920  C36 POPEW 155      88.882   9.987  79.736  1.00  0.00           C
ATOM   4923  C37 POPEW 155      89.492   9.367  78.477  1.00  0.00           C
ATOM   4926  C38 POPEW 155      90.792  10.057  78.028  1.00  0.00           C
ATOM   4929  C39 POPEW 155      91.332   9.467  76.716  1.00  0.00           C
ATOM   4932 0C31 POPEW 155      91.762   8.007  76.848  1.00  0.00           C
ATOM   4935 1C31 POPEW 155      92.452   7.467  75.587  1.00  0.00           C
ATOM   4938 2C31 POPEW 155      93.232   6.177  75.886  1.00  0.00           C
ATOM   4941 3C31 POPEW 155      93.673   5.437  74.617  1.00  0.00           C
ATOM   4944 4C31 POPEW 155      94.422   6.337  73.626  1.00  0.00           C
ATOM   4947 5C31 POPEW 155      94.883   5.567  72.396  1.00  0.00           C
ATOM   4950 6C31 POPEW 155      95.893   6.357  71.587  1.00  0.00           C
ATOM   4954  NH3 POPEX 156      70.552   5.447  91.847  1.00  0.00           N
ATOM   4958  C12 POPEX 156      71.832   4.797  92.318  1.00  0.00           C
ATOM   4961  C11 POPEX 156      73.063   5.727  92.158  1.00  0.00           C
ATOM   4964  P   POPEX 156      73.882   8.157  92.887  1.00  0.00           P
ATOM   4965  O13 POPEX 156      73.272   9.327  93.558  1.00  0.00           O
ATOM   4966  O14 POPEX 156      75.182   7.707  93.396  1.00  0.00           O
ATOM   4967  O11 POPEX 156      74.022   8.537  91.337  1.00  0.00           O
ATOM   4968  O12 POPEX 156      72.872   6.937  92.906  1.00  0.00           O
ATOM   4969  C1  POPEX 156      75.082   8.097  90.486  1.00  0.00           C
ATOM   4972  C2  POPEX 156      75.512   9.187  89.426  1.00  0.00           C
ATOM   4974  O21 POPEX 156      76.572   8.837  88.517  1.00  0.00           O
ATOM   4975  C21 POPEX 156      77.062   7.637  88.337  1.00  0.00           C
ATOM   4976  O22 POPEX 156      76.673   6.597  88.827  1.00  0.00           O
ATOM   4977  C22 POPEX 156      78.253   7.737  87.376  1.00  0.00           C
ATOM   4980  C3  POPEX 156      75.882  10.567  90.077  1.00  0.00           C
ATOM   4983  O31 POPEX 156      77.272  10.917  89.938  1.00  0.00           O
ATOM   4984  C31 POPEX 156      77.652  12.067  89.347  1.00  0.00           C
ATOM   4985  O32 POPEX 156      78.572  12.747  89.786  1.00  0.00           O
ATOM   4986  C32 POPEX 156      76.922  12.407  88.046  1.00  0.00           C
ATOM   4989  C23 POPEX 156      77.852   7.757  85.877  1.00  0.00           C
ATOM   4992  C24 POPEX 156      78.982   8.337  85.007  1.00  0.00           C
ATOM   4995  C25 POPEX 156      78.722   8.277  83.498  1.00  0.00           C
ATOM   4998  C26 POPEX 156      79.372   7.067  82.786  1.00  0.00           C
ATOM   5001  C27 POPEX 156      78.482   5.827  82.647  1.00  0.00           C
ATOM   5004  C28 POPEX 156      77.312   6.057  81.676  1.00  0.00           C
ATOM   5007  C29 POPEX 156      76.642   4.787  81.208  1.00  0.00           C
ATOM   5009 0C21 POPEX 156      76.412   4.427  79.926  1.00  0.00           C
ATOM   5011 1C21 POPEX 156      76.752   5.227  78.688  1.00  0.00           C
ATOM   5014 2C21 POPEX 156      77.972   4.667  77.938  1.00  0.00           C
ATOM   5017 3C21 POPEX 156      77.722   3.282  77.326  1.00  0.00           C
ATOM   5020 4C21 POPEX 156      78.842   2.802  76.386  1.00  0.00           C
ATOM   5023 5C21 POPEX 156      78.372   1.742  75.377  1.00  0.00           C
ATOM   5026 6C21 POPEX 156      77.892   0.442  76.027  1.00  0.00           C
ATOM   5029 7C21 POPEX 156      78.902  -0.698  75.896  1.00  0.00           C
ATOM   5032 8C21 POPEX 156      78.522  -1.948  76.697  1.00  0.00           C
ATOM   5036  C33 POPEX 156      77.862  13.107  87.018  1.00  0.00           C
ATOM   5039  C34 POPEX 156      77.332  13.007  85.577  1.00  0.00           C
ATOM   5042  C35 POPEX 156      76.102  13.877  85.276  1.00  0.00           C
ATOM   5045  C36 POPEX 156      76.402  15.147  84.467  1.00  0.00           C
ATOM   5048  C37 POPEX 156      75.132  16.007  84.277  1.00  0.00           C
ATOM   5051  C38 POPEX 156      75.322  17.337  83.527  1.00  0.00           C
ATOM   5054  C39 POPEX 156      75.972  17.207  82.146  1.00  0.00           C
ATOM   5057 0C31 POPEX 156      75.702  18.417  81.227  1.00  0.00           C
ATOM   5060 1C31 POPEX 156      76.612  18.387  79.996  1.00  0.00           C
ATOM   5063 2C31 POPEX 156      76.102  19.146  78.757  1.00  0.00           C
ATOM   5066 3C31 POPEX 156      76.852  18.667  77.507  1.00  0.00           C
ATOM   5069 4C31 POPEX 156      76.192  19.057  76.176  1.00  0.00           C
ATOM   5072 5C31 POPEX 156      76.772  18.257  74.996  1.00  0.00           C
ATOM   5075 6C31 POPEX 156      76.612  18.907  73.626  1.00  0.00           C
ATOM   5079  NH3 POPEY 157      86.352  26.897  49.256  1.00  0.00           N
ATOM   5083  C12 POPEY 157      85.982  25.757  48.336  1.00  0.00           C
ATOM   5086  C11 POPEY 157      87.092  25.377  47.327  1.00  0.00           C
ATOM   5089  P   POPEY 157      89.442  25.977  48.336  1.00  0.00           P
ATOM   5090  O13 POPEY 157      89.293  24.627  48.886  1.00  0.00           O
ATOM   5091  O14 POPEY 157      90.672  26.327  47.597  1.00  0.00           O
ATOM   5092  O11 POPEY 157      89.092  27.037  49.466  1.00  0.00           O
ATOM   5093  O12 POPEY 157      88.242  26.247  47.327  1.00  0.00           O
ATOM   5094  C1  POPEY 157      90.132  27.577  50.286  1.00  0.00           C
ATOM   5097  C2  POPEY 157      90.443  26.677  51.528  1.00  0.00           C
ATOM   5099  O21 POPEY 157      90.012  27.277  52.757  1.00  0.00           O
ATOM   5100  C21 POPEY 157      90.602  28.407  53.126  1.00  0.00           C
ATOM   5101  O22 POPEY 157      91.462  29.007  52.507  1.00  0.00           O
ATOM   5102  C22 POPEY 157      90.042  28.837  54.477  1.00  0.00           C
ATOM   5105  C3  POPEY 157      91.912  26.146  51.576  1.00  0.00           C
ATOM   5108  O31 POPEY 157      92.042  25.027  52.496  1.00  0.00           O
ATOM   5109  C31 POPEY 157      92.512  25.306  53.696  1.00  0.00           C
ATOM   5110  O32 POPEY 157      92.903  26.397  54.086  1.00  0.00           O
ATOM   5111  C32 POPEY 157      92.572  24.037  54.557  1.00  0.00           C
ATOM   5114  C23 POPEY 157      90.982  28.427  55.637  1.00  0.00           C
ATOM   5117  C24 POPEY 157      90.342  28.577  57.016  1.00  0.00           C
ATOM   5120  C25 POPEY 157      91.243  27.997  58.106  1.00  0.00           C
ATOM   5123  C26 POPEY 157      90.613  28.017  59.506  1.00  0.00           C
ATOM   5126  C27 POPEY 157      91.443  27.216  60.517  1.00  0.00           C
ATOM   5129  C28 POPEY 157      90.753  27.057  61.876  1.00  0.00           C
ATOM   5132  C29 POPEY 157      91.583  26.207  62.796  1.00  0.00           C
ATOM   5134 0C21 POPEY 157      91.782  26.417  64.106  1.00  0.00           C
ATOM   5136 1C21 POPEY 157      91.152  27.517  64.926  1.00  0.00           C
ATOM   5139 2C21 POPEY 157      91.432  27.367  66.426  1.00  0.00           C
ATOM   5142 3C21 POPEY 157      90.753  26.146  67.076  1.00  0.00           C
ATOM   5145 4C21 POPEY 157      91.413  25.757  68.417  1.00  0.00           C
ATOM   5148 5C21 POPEY 157      90.853  26.467  69.657  1.00  0.00           C
ATOM   5151 6C21 POPEY 157      89.682  25.687  70.286  1.00  0.00           C
ATOM   5154 7C21 POPEY 157      89.172  26.247  71.606  1.00  0.00           C
ATOM   5157 8C21 POPEY 157      88.043  25.396  72.206  1.00  0.00           C
ATOM   5161  C33 POPEY 157      92.162  24.327  56.026  1.00  0.00           C
ATOM   5164  C34 POPEY 157      92.572  23.237  57.027  1.00  0.00           C
ATOM   5167  C35 POPEY 157      92.452  23.657  58.497  1.00  0.00           C
ATOM   5170  C36 POPEY 157      93.533  23.017  59.387  1.00  0.00           C
ATOM   5173  C37 POPEY 157      93.442  23.467  60.847  1.00  0.00           C
ATOM   5176  C38 POPEY 157      94.603  22.987  61.726  1.00  0.00           C
ATOM   5179  C39 POPEY 157      94.212  21.987  62.826  1.00  0.00           C
ATOM   5182 0C31 POPEY 157      93.323  22.567  63.946  1.00  0.00           C
ATOM   5185 1C31 POPEY 157      93.232  21.597  65.136  1.00  0.00           C
ATOM   5188 2C31 POPEY 157      92.052  21.837  66.077  1.00  0.00           C
ATOM   5191 3C31 POPEY 157      90.732  21.297  65.496  1.00  0.00           C
ATOM   5194 4C31 POPEY 157      89.702  20.887  66.566  1.00  0.00           C
ATOM   5197 5C31 POPEY 157      88.582  20.007  65.966  1.00  0.00           C
ATOM   5200 6C31 POPEY 157      87.512  19.557  66.966  1.00  0.00           C
ATOM   5204  NH3 POPEZ 158      79.072 112.596  50.187  1.00  0.00           N
ATOM   5208  C12 POPEZ 158      79.573 111.176  50.187  1.00  0.00           C
ATOM   5211  C11 POPEZ 158      81.103 111.097  50.136  1.00  0.00           C
ATOM   5214  P   POPEZ 158      82.113 113.236  48.976  1.00  0.00           P
ATOM   5215  O13 POPEZ 158      83.582 113.207  48.806  1.00  0.00           O
ATOM   5216  O14 POPEZ 158      81.273 114.048  48.076  1.00  0.00           O
ATOM   5217  O11 POPEZ 158      81.793 113.667  50.457  1.00  0.00           O
ATOM   5218  O12 POPEZ 158      81.612 111.736  48.958  1.00  0.00           O
ATOM   5219  C1  POPEZ 158      82.602 114.687  51.068  1.00  0.00           C
ATOM   5222  C2  POPEZ 158      81.912 115.368  52.276  1.00  0.00           C
ATOM   5224  O21 POPEZ 158      82.152 114.598  53.486  1.00  0.00           O
ATOM   5225  C21 POPEZ 158      82.292 115.346  54.586  1.00  0.00           C
ATOM   5226  O22 POPEZ 158      82.262 116.566  54.626  1.00  0.00           O
ATOM   5227  C22 POPEZ 158      82.523 114.457  55.816  1.00  0.00           C
ATOM   5230  C3  POPEZ 158      80.392 115.626  52.048  1.00  0.00           C
ATOM   5233  O31 POPEZ 158      79.632 115.526  53.266  1.00  0.00           O
ATOM   5234  C31 POPEZ 158      79.182 114.327  53.587  1.00  0.00           C
ATOM   5235  O32 POPEZ 158      79.262 113.317  52.906  1.00  0.00           O
ATOM   5236  C32 POPEZ 158      78.632 114.416  55.007  1.00  0.00           C
ATOM   5239  C23 POPEZ 158      82.973 115.237  57.086  1.00  0.00           C
ATOM   5242  C24 POPEZ 158      81.833 115.778  57.966  1.00  0.00           C
ATOM   5245  C25 POPEZ 158      81.133 114.738  58.847  1.00  0.00           C
ATOM   5248  C26 POPEZ 158      80.222 115.356  59.926  1.00  0.00           C
ATOM   5251  C27 POPEZ 158      78.792 114.796  59.937  1.00  0.00           C
ATOM   5254  C28 POPEZ 158      77.882 115.416  61.026  1.00  0.00           C
ATOM   5257  C29 POPEZ 158      76.442 115.047  60.807  1.00  0.00           C
ATOM   5259 0C21 POPEZ 158      75.472 114.856  61.726  1.00  0.00           C
ATOM   5261 1C21 POPEZ 158      75.582 114.996  63.227  1.00  0.00           C
ATOM   5264 2C21 POPEZ 158      74.982 113.777  63.958  1.00  0.00           C
ATOM   5267 3C21 POPEZ 158      75.002 113.938  65.488  1.00  0.00           C
ATOM   5270 4C21 POPEZ 158      74.342 112.767  66.237  1.00  0.00           C
ATOM   5273 5C21 POPEZ 158      75.252 111.536  66.447  1.00  0.00           C
ATOM   5276 6C21 POPEZ 158      75.902 111.526  67.826  1.00  0.00           C
ATOM   5279 7C21 POPEZ 158      76.992 110.456  67.966  1.00  0.00           C
ATOM   5282 8C21 POPEZ 158      77.782 110.556  69.276  1.00  0.00           C
ATOM   5286  C33 POPEZ 158      77.802 113.187  55.447  1.00  0.00           C
ATOM   5289  C34 POPEZ 158      77.382 113.266  56.917  1.00  0.00           C
ATOM   5292  C35 POPEZ 158      76.032 112.596  57.236  1.00  0.00           C
ATOM   5295  C36 POPEZ 158      76.012 112.067  58.676  1.00  0.00           C
ATOM   5298  C37 POPEZ 158      74.612 111.846  59.267  1.00  0.00           C
ATOM   5301  C38 POPEZ 158      74.692 111.066  60.587  1.00  0.00           C
ATOM   5304  C39 POPEZ 158      73.332 110.868  61.266  1.00  0.00           C
ATOM   5307 0C31 POPEZ 158      73.312 109.668  62.216  1.00  0.00           C
ATOM   5310 1C31 POPEZ 158      74.422 109.656  63.286  1.00  0.00           C
ATOM   5313 2C31 POPEZ 158      74.702 108.247  63.816  1.00  0.00           C
ATOM   5316 3C31 POPEZ 158      73.542 107.618  64.596  1.00  0.00           C
ATOM   5319 4C31 POPEZ 158      73.622 106.087  64.626  1.00  0.00           C
ATOM   5322 5C31 POPEZ 158      72.552 105.477  65.536  1.00  0.00           C
ATOM   5325 6C31 POPEZ 158      72.622 103.956  65.657  1.00  0.00           C
ATOM   5329  NH3 POPEa 159      56.662  80.158  92.298  1.00  0.00           N
ATOM   5333  C12 POPEa 159      55.952  80.548  93.558  1.00  0.00           C
ATOM   5336  C11 POPEa 159      54.772  79.596  93.827  1.00  0.00           C
ATOM   5339  P   POPEa 159      54.132  77.338  94.888  1.00  0.00           P
ATOM   5340  O13 POPEa 159      54.722  76.267  95.717  1.00  0.00           O
ATOM   5341  O14 POPEa 159      53.042  78.157  95.486  1.00  0.00           O
ATOM   5342  O11 POPEa 159      53.582  76.657  93.568  1.00  0.00           O
ATOM   5343  O12 POPEa 159      55.232  78.327  94.296  1.00  0.00           O
ATOM   5344  C1  POPEa 159      52.182  76.777  93.268  1.00  0.00           C
ATOM   5347  C2  POPEa 159      51.792  75.837  92.108  1.00  0.00           C
ATOM   5349  O21 POPEa 159      50.742  76.466  91.348  1.00  0.00           O
ATOM   5350  C21 POPEa 159      49.862  75.688  90.727  1.00  0.00           C
ATOM   5351  O22 POPEa 159      48.742  75.438  91.146  1.00  0.00           O
ATOM   5352  C22 POPEa 159      50.452  75.188  89.397  1.00  0.00           C
ATOM   5355  C3  POPEa 159      51.472  74.386  92.598  1.00  0.00           C
ATOM   5358  O31 POPEa 159      51.592  73.416  91.546  1.00  0.00           O
ATOM   5359  C31 POPEa 159      52.842  73.087  91.257  1.00  0.00           C
ATOM   5360  O32 POPEa 159      53.842  73.477  91.837  1.00  0.00           O
ATOM   5361  C32 POPEa 159      52.832  72.276  89.966  1.00  0.00           C
ATOM   5364  C23 POPEa 159      49.802  75.916  88.206  1.00  0.00           C
ATOM   5367  C24 POPEa 159      50.472  75.657  86.847  1.00  0.00           C
ATOM   5370  C25 POPEa 159      49.842  76.548  85.768  1.00  0.00           C
ATOM   5373  C26 POPEa 159      50.152  76.188  84.316  1.00  0.00           C
ATOM   5376  C27 POPEa 159      49.312  77.047  83.358  1.00  0.00           C
ATOM   5379  C28 POPEa 159      49.372  76.557  81.907  1.00  0.00           C
ATOM   5382  C29 POPEa 159      48.442  77.338  80.998  1.00  0.00           C
ATOM   5384 0C21 POPEa 159      48.092  76.947  79.757  1.00  0.00           C
ATOM   5386 1C21 POPEa 159      48.642  75.716  79.076  1.00  0.00           C
ATOM   5389 2C21 POPEa 159      47.902  74.417  79.437  1.00  0.00           C
ATOM   5392 3C21 POPEa 159      48.832  73.197  79.337  1.00  0.00           C
ATOM   5395 4C21 POPEa 159      48.202  71.907  79.868  1.00  0.00           C
ATOM   5398 5C21 POPEa 159      49.242  70.797  80.057  1.00  0.00           C
ATOM   5401 6C21 POPEa 159      48.652  69.518  80.657  1.00  0.00           C
ATOM   5404 7C21 POPEa 159      49.732  68.466  80.947  1.00  0.00           C
ATOM   5407 8C21 POPEa 159      49.162  67.137  81.418  1.00  0.00           C
ATOM   5411  C33 POPEa 159      53.622  72.996  88.867  1.00  0.00           C
ATOM   5414  C34 POPEa 159      54.092  72.047  87.766  1.00  0.00           C
ATOM   5417  C35 POPEa 159      52.952  71.306  87.076  1.00  0.00           C
ATOM   5420  C36 POPEa 159      53.442  70.688  85.777  1.00  0.00           C
ATOM   5423  C37 POPEa 159      52.412  69.776  85.107  1.00  0.00           C
ATOM   5426  C38 POPEa 159      52.952  69.157  83.816  1.00  0.00           C
ATOM   5429  C39 POPEa 159      53.092  70.188  82.696  1.00  0.00           C
ATOM   5432 0C31 POPEa 159      53.692  69.587  81.418  1.00  0.00           C
ATOM   5435 1C31 POPEa 159      53.652  70.597  80.266  1.00  0.00           C
ATOM   5438 2C31 POPEa 159      53.102  70.007  78.977  1.00  0.00           C
ATOM   5441 3C31 POPEa 159      54.072  69.057  78.268  1.00  0.00           C
ATOM   5444 4C31 POPEa 159      53.422  68.437  77.037  1.00  0.00           C
ATOM   5447 5C31 POPEa 159      54.412  67.798  76.057  1.00  0.00           C
ATOM   5450 6C31 POPEa 159      53.772  67.487  74.706  1.00  0.00           C
ATOM   5454  NH3 POPEb 160      62.382  30.536  94.366  1.00  0.00           N
ATOM   5458  C12 POPEb 160      61.702  31.697  93.676  1.00  0.00           C
ATOM   5461  C11 POPEb 160      62.412  32.077  92.376  1.00  0.00           C
ATOM   5464  P   POPEb 160      62.372  34.017  90.647  1.00  0.00           P
ATOM   5465  O13 POPEb 160      63.202  35.087  91.246  1.00  0.00           O
ATOM   5466  O14 POPEb 160      63.052  33.077  89.736  1.00  0.00           O
ATOM   5467  O11 POPEb 160      61.162  34.707  89.907  1.00  0.00           O
ATOM   5468  O12 POPEb 160      61.722  33.207  91.827  1.00  0.00           O
ATOM   5469  C1  POPEb 160      59.912  34.056  89.697  1.00  0.00           C
ATOM   5472  C2  POPEb 160      59.972  33.027  88.548  1.00  0.00           C
ATOM   5474  O21 POPEb 160      59.192  33.427  87.396  1.00  0.00           O
ATOM   5475  C21 POPEb 160      57.912  33.107  87.326  1.00  0.00           C
ATOM   5476  O22 POPEb 160      57.172  32.837  88.256  1.00  0.00           O
ATOM   5477  C22 POPEb 160      57.472  33.077  85.858  1.00  0.00           C
ATOM   5480  C3  POPEb 160      59.682  31.587  89.067  1.00  0.00           C
ATOM   5483  O31 POPEb 160      59.322  30.707  87.986  1.00  0.00           O
ATOM   5484  C31 POPEb 160      58.662  29.657  88.437  1.00  0.00           C
ATOM   5485  O32 POPEb 160      58.752  29.197  89.557  1.00  0.00           O
ATOM   5486  C32 POPEb 160      57.622  29.267  87.396  1.00  0.00           C
ATOM   5489  C23 POPEb 160      58.282  32.087  84.987  1.00  0.00           C
ATOM   5492  C24 POPEb 160      57.602  31.697  83.667  1.00  0.00           C
ATOM   5495  C25 POPEb 160      57.712  32.757  82.557  1.00  0.00           C
ATOM   5498  C26 POPEb 160      57.222  32.227  81.197  1.00  0.00           C
ATOM   5501  C27 POPEb 160      57.222  33.287  80.087  1.00  0.00           C
ATOM   5504  C28 POPEb 160      57.252  32.697  78.667  1.00  0.00           C
ATOM   5507  C29 POPEb 160      58.662  32.427  78.206  1.00  0.00           C
ATOM   5509 0C21 POPEb 160      59.272  31.237  78.077  1.00  0.00           C
ATOM   5511 1C21 POPEb 160      58.672  29.876  78.337  1.00  0.00           C
ATOM   5514 2C21 POPEb 160      59.142  28.837  77.307  1.00  0.00           C
ATOM   5517 3C21 POPEb 160      58.472  27.476  77.536  1.00  0.00           C
ATOM   5520 4C21 POPEb 160      59.242  26.317  76.897  1.00  0.00           C
ATOM   5523 5C21 POPEb 160      58.512  24.966  76.988  1.00  0.00           C
ATOM   5526 6C21 POPEb 160      58.132  24.557  78.417  1.00  0.00           C
ATOM   5529 7C21 POPEb 160      57.622  23.107  78.486  1.00  0.00           C
ATOM   5532 8C21 POPEb 160      57.272  22.667  79.906  1.00  0.00           C
ATOM   5536  C33 POPEb 160      56.492  28.477  88.066  1.00  0.00           C
ATOM   5539  C34 POPEb 160      55.332  28.177  87.117  1.00  0.00           C
ATOM   5542  C35 POPEb 160      54.752  29.397  86.396  1.00  0.00           C
ATOM   5545  C36 POPEb 160      53.412  29.097  85.727  1.00  0.00           C
ATOM   5548  C37 POPEb 160      52.902  30.306  84.926  1.00  0.00           C
ATOM   5551  C38 POPEb 160      51.522  30.097  84.306  1.00  0.00           C
ATOM   5554  C39 POPEb 160      51.122  31.237  83.367  1.00  0.00           C
ATOM   5557 0C31 POPEb 160      51.542  30.966  81.907  1.00  0.00           C
ATOM   5560 1C31 POPEb 160      51.152  32.116  80.977  1.00  0.00           C
ATOM   5563 2C31 POPEb 160      51.192  31.747  79.488  1.00  0.00           C
ATOM   5566 3C31 POPEb 160      50.922  32.947  78.567  1.00  0.00           C
ATOM   5569 4C31 POPEb 160      52.142  33.877  78.427  1.00  0.00           C
ATOM   5572 5C31 POPEb 160      51.832  35.147  77.627  1.00  0.00           C
ATOM   5575 6C31 POPEb 160      53.022  36.117  77.536  1.00  0.00           C
ATOM   5579  NH3 POPEc 161      66.512  97.757  48.687  1.00  0.00           N
ATOM   5583  C12 POPEc 161      65.742  97.967  47.416  1.00  0.00           C
ATOM   5586  C11 POPEc 161      64.922  99.267  47.536  1.00  0.00           C
ATOM   5589  P   POPEc 161      66.952 100.966  47.577  1.00  0.00           P
ATOM   5590  O13 POPEc 161      67.262 100.327  48.886  1.00  0.00           O
ATOM   5591  O14 POPEc 161      67.952 100.857  46.507  1.00  0.00           O
ATOM   5592  O11 POPEc 161      66.712 102.487  47.807  1.00  0.00           O
ATOM   5593  O12 POPEc 161      65.582 100.427  47.027  1.00  0.00           O
ATOM   5594  C1  POPEc 161      65.552 103.007  48.456  1.00  0.00           C
ATOM   5597  C2  POPEc 161      65.652 102.827  49.986  1.00  0.00           C
ATOM   5599  O21 POPEc 161      64.722 103.667  50.707  1.00  0.00           O
ATOM   5600  C21 POPEc 161      63.722 102.938  51.236  1.00  0.00           C
ATOM   5601  O22 POPEc 161      63.412 101.817  50.876  1.00  0.00           O
ATOM   5602  C22 POPEc 161      63.162 103.637  52.477  1.00  0.00           C
ATOM   5605  C3  POPEc 161      67.062 103.096  50.587  1.00  0.00           C
ATOM   5608  O31 POPEc 161      67.132 102.436  51.866  1.00  0.00           O
ATOM   5609  C31 POPEc 161      68.272 101.797  52.167  1.00  0.00           C
ATOM   5610  O32 POPEc 161      69.292 101.838  51.496  1.00  0.00           O
ATOM   5611  C32 POPEc 161      68.002 100.966  53.438  1.00  0.00           C
ATOM   5614  C23 POPEc 161      63.222 102.728  53.736  1.00  0.00           C
ATOM   5617  C24 POPEc 161      63.262 103.527  55.056  1.00  0.00           C
ATOM   5620  C25 POPEc 161      64.552 103.348  55.876  1.00  0.00           C
ATOM   5623  C26 POPEc 161      64.842 104.567  56.767  1.00  0.00           C
ATOM   5626  C27 POPEc 161      65.932 104.357  57.836  1.00  0.00           C
ATOM   5629  C28 POPEc 161      65.862 105.467  58.917  1.00  0.00           C
ATOM   5632  C29 POPEc 161      66.712 105.216  60.136  1.00  0.00           C
ATOM   5634 0C21 POPEc 161      67.182 106.167  60.977  1.00  0.00           C
ATOM   5636 1C21 POPEc 161      66.922 107.658  60.868  1.00  0.00           C
ATOM   5639 2C21 POPEc 161      66.512 108.357  62.176  1.00  0.00           C
ATOM   5642 3C21 POPEc 161      67.662 108.606  63.167  1.00  0.00           C
ATOM   5645 4C21 POPEc 161      67.602 110.006  63.786  1.00  0.00           C
ATOM   5648 5C21 POPEc 161      68.752 110.316  64.766  1.00  0.00           C
ATOM   5651 6C21 POPEc 161      68.372 110.167  66.246  1.00  0.00           C
ATOM   5654 7C21 POPEc 161      69.452 110.717  67.188  1.00  0.00           C
ATOM   5657 8C21 POPEc 161      69.142 110.507  68.676  1.00  0.00           C
ATOM   5661  C33 POPEc 161      69.072 101.087  54.548  1.00  0.00           C
ATOM   5664  C34 POPEc 161      68.552 100.857  55.976  1.00  0.00           C
ATOM   5667  C35 POPEc 161      69.652 100.946  57.048  1.00  0.00           C
ATOM   5670  C36 POPEc 161      69.162 101.307  58.466  1.00  0.00           C
ATOM   5673  C37 POPEc 161      70.272 101.097  59.516  1.00  0.00           C
ATOM   5676  C38 POPEc 161      70.112 101.876  60.837  1.00  0.00           C
ATOM   5679  C39 POPEc 161      69.032 101.307  61.767  1.00  0.00           C
ATOM   5682 0C31 POPEc 161      69.002 101.907  63.186  1.00  0.00           C
ATOM   5685 1C31 POPEc 161      69.982 101.198  64.136  1.00  0.00           C
ATOM   5688 2C31 POPEc 161      69.802 101.596  65.617  1.00  0.00           C
ATOM   5691 3C31 POPEc 161      70.772 100.868  66.566  1.00  0.00           C
ATOM   5694 4C31 POPEc 161      70.442  99.376  66.746  1.00  0.00           C
ATOM   5697 5C31 POPEc 161      71.512  98.606  67.536  1.00  0.00           C
ATOM   5700 6C31 POPEc 161      71.262  97.098  67.577  1.00  0.00           C
ATOM   5704  NH3 POPEd 162      61.652  35.206  50.667  1.00  0.00           N
ATOM   5708  C12 POPEd 162      63.112  35.106  50.326  1.00  0.00           C
ATOM   5711  C11 POPEd 162      63.932  35.747  51.437  1.00  0.00           C
ATOM   5714  P   POPEd 162      66.022  37.246  50.798  1.00  0.00           P
ATOM   5715  O13 POPEd 162      67.262  36.977  50.036  1.00  0.00           O
ATOM   5716  O14 POPEd 162      65.092  38.257  50.257  1.00  0.00           O
ATOM   5717  O11 POPEd 162      66.342  37.727  52.257  1.00  0.00           O
ATOM   5718  O12 POPEd 162      65.282  35.877  51.036  1.00  0.00           O
ATOM   5719  C1  POPEd 162      67.132  37.047  53.207  1.00  0.00           C
ATOM   5722  C2  POPEd 162      66.802  37.587  54.626  1.00  0.00           C
ATOM   5724  O21 POPEd 162      65.462  37.146  54.937  1.00  0.00           O
ATOM   5725  C21 POPEd 162      65.173  37.047  56.227  1.00  0.00           C
ATOM   5726  O22 POPEd 162      65.952  37.207  57.146  1.00  0.00           O
ATOM   5727  C22 POPEd 162      63.722  36.577  56.386  1.00  0.00           C
ATOM   5730  C3  POPEd 162      66.942  39.146  54.626  1.00  0.00           C
ATOM   5733  O31 POPEd 162      66.362  39.817  55.757  1.00  0.00           O
ATOM   5734  C31 POPEd 162      65.412  40.716  55.506  1.00  0.00           C
ATOM   5735  O32 POPEd 162      64.902  40.907  54.407  1.00  0.00           O
ATOM   5736  C32 POPEd 162      65.052  41.536  56.756  1.00  0.00           C
ATOM   5739  C23 POPEd 162      63.172  36.688  57.826  1.00  0.00           C
ATOM   5742  C24 POPEd 162      62.342  35.466  58.246  1.00  0.00           C
ATOM   5745  C25 POPEd 162      61.592  35.696  59.566  1.00  0.00           C
ATOM   5748  C26 POPEd 162      62.462  35.477  60.826  1.00  0.00           C
ATOM   5751  C27 POPEd 162      61.662  35.707  62.126  1.00  0.00           C
ATOM   5754  C28 POPEd 162      62.412  35.267  63.407  1.00  0.00           C
ATOM   5757  C29 POPEd 162      63.382  36.307  63.917  1.00  0.00           C
ATOM   5759 0C21 POPEd 162      64.142  36.207  65.027  1.00  0.00           C
ATOM   5761 1C21 POPEd 162      64.292  35.036  65.966  1.00  0.00           C
ATOM   5764 2C21 POPEd 162      65.572  35.257  66.797  1.00  0.00           C
ATOM   5767 3C21 POPEd 162      66.012  34.107  67.708  1.00  0.00           C
ATOM   5770 4C21 POPEd 162      67.262  34.516  68.516  1.00  0.00           C
ATOM   5773 5C21 POPEd 162      68.122  33.366  69.046  1.00  0.00           C
ATOM   5776 6C21 POPEd 162      68.862  32.597  67.936  1.00  0.00           C
ATOM   5779 7C21 POPEd 162      69.942  31.657  68.497  1.00  0.00           C
ATOM   5782 8C21 POPEd 162      70.662  30.866  67.406  1.00  0.00           C
ATOM   5786  C33 POPEd 162      65.232  40.847  58.137  1.00  0.00           C
ATOM   5789  C34 POPEd 162      64.022  40.018  58.587  1.00  0.00           C
ATOM   5792  C35 POPEd 162      62.792  40.837  59.007  1.00  0.00           C
ATOM   5795  C36 POPEd 162      61.722  40.007  59.748  1.00  0.00           C
ATOM   5798  C37 POPEd 162      60.892  40.856  60.727  1.00  0.00           C
ATOM   5801  C38 POPEd 162      59.812  40.097  61.487  1.00  0.00           C
ATOM   5804  C39 POPEd 162      59.142  40.977  62.556  1.00  0.00           C
ATOM   5807 0C31 POPEd 162      58.022  40.228  63.277  1.00  0.00           C
ATOM   5810 1C31 POPEd 162      57.422  40.938  64.496  1.00  0.00           C
ATOM   5813 2C31 POPEd 162      56.612  39.927  65.316  1.00  0.00           C
ATOM   5816 3C31 POPEd 162      55.852  40.517  66.496  1.00  0.00           C
ATOM   5819 4C31 POPEd 162      55.282  39.417  67.406  1.00  0.00           C
ATOM   5822 5C31 POPEd 162      54.392  39.957  68.526  1.00  0.00           C
ATOM   5825 6C31 POPEd 162      53.922  38.896  69.516  1.00  0.00           C
ATOM   5829  NH3 POPEe 163      55.232 125.537  47.097  1.00  0.00           N
ATOM   5833  C12 POPEe 163      54.742 124.166  47.467  1.00  0.00           C
ATOM   5836  C11 POPEe 163      53.762 124.227  48.647  1.00  0.00           C
ATOM   5839  P   POPEe 163      52.252 126.386  48.456  1.00  0.00           P
ATOM   5840  O13 POPEe 163      53.182 127.118  47.556  1.00  0.00           O
ATOM   5841  O14 POPEe 163      50.812 126.618  48.298  1.00  0.00           O
ATOM   5842  O11 POPEe 163      52.682 126.657  49.937  1.00  0.00           O
ATOM   5843  O12 POPEe 163      52.522 124.826  48.277  1.00  0.00           O
ATOM   5844  C1  POPEe 163      52.292 125.848  51.036  1.00  0.00           C
ATOM   5847  C2  POPEe 163      53.272 126.137  52.196  1.00  0.00           C
ATOM   5849  O21 POPEe 163      53.202 125.076  53.157  1.00  0.00           O
ATOM   5850  C21 POPEe 163      54.262 124.896  53.926  1.00  0.00           C
ATOM   5851  O22 POPEe 163      55.322 125.507  53.876  1.00  0.00           O
ATOM   5852  C22 POPEe 163      53.882 123.797  54.937  1.00  0.00           C
ATOM   5855  C3  POPEe 163      52.922 127.518  52.826  1.00  0.00           C
ATOM   5858  O31 POPEe 163      54.032 128.048  53.568  1.00  0.00           O
ATOM   5859  C31 POPEe 163      53.942 128.048  54.876  1.00  0.00           C
ATOM   5860  O32 POPEe 163      52.962 127.728  55.527  1.00  0.00           O
ATOM   5861  C32 POPEe 163      55.272 128.497  55.476  1.00  0.00           C
ATOM   5864  C23 POPEe 163      55.012 123.357  55.896  1.00  0.00           C
ATOM   5867  C24 POPEe 163      54.602 122.126  56.726  1.00  0.00           C
ATOM   5870  C25 POPEe 163      55.662 121.666  57.746  1.00  0.00           C
ATOM   5873  C26 POPEe 163      55.252 120.377  58.486  1.00  0.00           C
ATOM   5876  C27 POPEe 163      56.282 119.896  59.516  1.00  0.00           C
ATOM   5879  C28 POPEe 163      56.302 120.766  60.798  1.00  0.00           C
ATOM   5882  C29 POPEe 163      57.322 120.276  61.796  1.00  0.00           C
ATOM   5884 0C21 POPEe 163      57.282 120.456  63.126  1.00  0.00           C
ATOM   5886 1C21 POPEe 163      56.232 121.198  63.917  1.00  0.00           C
ATOM   5889 2C21 POPEe 163      55.732 120.397  65.136  1.00  0.00           C
ATOM   5892 3C21 POPEe 163      56.782 120.307  66.266  1.00  0.00           C
ATOM   5895 4C21 POPEe 163      56.382 119.376  67.417  1.00  0.00           C
ATOM   5898 5C21 POPEe 163      57.452 119.357  68.507  1.00  0.00           C
ATOM   5901 6C21 POPEe 163      57.432 118.088  69.367  1.00  0.00           C
ATOM   5904 7C21 POPEe 163      58.672 117.967  70.267  1.00  0.00           C
ATOM   5907 8C21 POPEe 163      58.702 116.666  71.076  1.00  0.00           C
ATOM   5911  C33 POPEe 163      55.892 127.417  56.406  1.00  0.00           C
ATOM   5914  C34 POPEe 163      56.732 128.038  57.536  1.00  0.00           C
ATOM   5917  C35 POPEe 163      55.862 128.697  58.617  1.00  0.00           C
ATOM   5920  C36 POPEe 163      56.692 129.536  59.597  1.00  0.00           C
ATOM   5923  C37 POPEe 163      55.812 130.467  60.436  1.00  0.00           C
ATOM   5926  C38 POPEe 163      56.642 131.438  61.297  1.00  0.00           C
ATOM   5929  C39 POPEe 163      56.042 131.636  62.708  1.00  0.00           C
ATOM   5932 0C31 POPEe 163      56.252 130.386  63.556  1.00  0.00           C
ATOM   5935 1C31 POPEe 163      55.812 130.507  65.016  1.00  0.00           C
ATOM   5938 2C31 POPEe 163      56.522 129.438  65.837  1.00  0.00           C
ATOM   5941 3C31 POPEe 163      55.952 129.177  67.236  1.00  0.00           C
ATOM   5944 4C31 POPEe 163      56.812 128.126  67.936  1.00  0.00           C
ATOM   5947 5C31 POPEe 163      56.222 127.588  69.227  1.00  0.00           C
ATOM   5950 6C31 POPEe 163      57.062 126.447  69.817  1.00  0.00           C
ATOM   5954  NH3 POPEf 164      25.272  28.657  54.667  1.00  0.00           N
ATOM   5958  C12 POPEf 164      23.962  29.417  54.646  1.00  0.00           C
ATOM   5961  C11 POPEf 164      23.572  29.867  56.068  1.00  0.00           C
ATOM   5964  P   POPEf 164      22.772  32.337  55.757  1.00  0.00           P
ATOM   5965  O13 POPEf 164      22.692  32.457  54.286  1.00  0.00           O
ATOM   5966  O14 POPEf 164      24.002  32.777  56.458  1.00  0.00           O
ATOM   5967  O11 POPEf 164      21.532  33.097  56.376  1.00  0.00           O
ATOM   5968  O12 POPEf 164      22.492  30.807  56.087  1.00  0.00           O
ATOM   5969  C1  POPEf 164      20.502  32.527  57.176  1.00  0.00           C
ATOM   5972  C2  POPEf 164      20.092  33.567  58.257  1.00  0.00           C
ATOM   5974  O21 POPEf 164      19.082  33.067  59.167  1.00  0.00           O
ATOM   5975  C21 POPEf 164      17.932  32.667  58.647  1.00  0.00           C
ATOM   5976  O22 POPEf 164      17.502  32.927  57.536  1.00  0.00           O
ATOM   5977  C22 POPEf 164      17.352  31.587  59.576  1.00  0.00           C
ATOM   5980  C3  POPEf 164      19.752  34.946  57.606  1.00  0.00           C
ATOM   5983  O31 POPEf 164      18.892  35.796  58.376  1.00  0.00           O
ATOM   5984  C31 POPEf 164      19.202  36.356  59.548  1.00  0.00           C
ATOM   5985  O32 POPEf 164      18.362  36.896  60.247  1.00  0.00           O
ATOM   5986  C32 POPEf 164      20.642  36.196  60.056  1.00  0.00           C
ATOM   5989  C23 POPEf 164      16.012  31.917  60.278  1.00  0.00           C
ATOM   5992  C24 POPEf 164      16.172  32.687  61.597  1.00  0.00           C
ATOM   5995  C25 POPEf 164      15.192  32.237  62.687  1.00  0.00           C
ATOM   5998  C26 POPEf 164      15.392  32.917  64.066  1.00  0.00           C
ATOM   6001  C27 POPEf 164      16.622  32.407  64.827  1.00  0.00           C
ATOM   6004  C28 POPEf 164      16.642  32.777  66.327  1.00  0.00           C
ATOM   6007  C29 POPEf 164      16.772  34.267  66.566  1.00  0.00           C
ATOM   6009 0C21 POPEf 164      16.172  34.987  67.536  1.00  0.00           C
ATOM   6011 1C21 POPEf 164      15.272  34.476  68.626  1.00  0.00           C
ATOM   6014 2C21 POPEf 164      15.432  35.287  69.937  1.00  0.00           C
ATOM   6017 3C21 POPEf 164      14.282  35.047  70.927  1.00  0.00           C
ATOM   6020 4C21 POPEf 164      14.342  35.887  72.216  1.00  0.00           C
ATOM   6023 5C21 POPEf 164      14.342  37.407  71.996  1.00  0.00           C
ATOM   6026 6C21 POPEf 164      14.322  38.177  73.316  1.00  0.00           C
ATOM   6029 7C21 POPEf 164      14.642  39.667  73.176  1.00  0.00           C
ATOM   6032 8C21 POPEf 164      14.922  40.336  74.527  1.00  0.00           C
ATOM   6036  C33 POPEf 164      20.532  35.377  61.356  1.00  0.00           C
ATOM   6039  C34 POPEf 164      21.822  34.876  62.006  1.00  0.00           C
ATOM   6042  C35 POPEf 164      21.442  34.237  63.347  1.00  0.00           C
ATOM   6045  C36 POPEf 164      22.582  33.626  64.167  1.00  0.00           C
ATOM   6048  C37 POPEf 164      21.992  33.056  65.456  1.00  0.00           C
ATOM   6051  C38 POPEf 164      23.012  32.747  66.557  1.00  0.00           C
ATOM   6054  C39 POPEf 164      22.342  32.827  67.936  1.00  0.00           C
ATOM   6057 0C31 POPEf 164      23.222  32.277  69.066  1.00  0.00           C
ATOM   6060 1C31 POPEf 164      22.782  32.817  70.438  1.00  0.00           C
ATOM   6063 2C31 POPEf 164      23.832  32.606  71.536  1.00  0.00           C
ATOM   6066 3C31 POPEf 164      23.852  33.726  72.577  1.00  0.00           C
ATOM   6069 4C31 POPEf 164      22.522  33.907  73.346  1.00  0.00           C
ATOM   6072 5C31 POPEf 164      22.682  34.867  74.537  1.00  0.00           C
ATOM   6075 6C31 POPEf 164      21.362  35.206  75.237  1.00  0.00           C
ATOM   6079  NH3 POPEg 165       7.642  44.077  97.286  1.00  0.00           N
ATOM   6083  C12 POPEg 165       7.962  45.487  97.687  1.00  0.00           C
ATOM   6086  C11 POPEg 165       8.612  46.327  96.576  1.00  0.00           C
ATOM   6089  P   POPEg 165       7.112  48.447  96.307  1.00  0.00           P
ATOM   6090  O13 POPEg 165       6.402  49.206  97.356  1.00  0.00           O
ATOM   6091  O14 POPEg 165       7.502  49.217  95.117  1.00  0.00           O
ATOM   6092  O11 POPEg 165       6.222  47.197  95.947  1.00  0.00           O
ATOM   6093  O12 POPEg 165       8.422  47.728  96.856  1.00  0.00           O
ATOM   6094  C1  POPEg 165       5.062  47.226  95.126  1.00  0.00           C
ATOM   6097  C2  POPEg 165       5.412  46.857  93.657  1.00  0.00           C
ATOM   6099  O21 POPEg 165       6.032  47.956  92.997  1.00  0.00           O
ATOM   6100  C21 POPEg 165       5.262  48.937  92.587  1.00  0.00           C
ATOM   6101  O22 POPEg 165       4.162  49.246  93.027  1.00  0.00           O
ATOM   6102  C22 POPEg 165       5.882  49.507  91.307  1.00  0.00           C
ATOM   6105  C3  POPEg 165       4.192  46.327  92.846  1.00  0.00           C
ATOM   6108  O31 POPEg 165       4.322  46.517  91.418  1.00  0.00           O
ATOM   6109  C31 POPEg 165       4.732  45.487  90.706  1.00  0.00           C
ATOM   6110  O32 POPEg 165       4.872  44.347  91.106  1.00  0.00           O
ATOM   6111  C32 POPEg 165       5.132  45.987  89.316  1.00  0.00           C
ATOM   6114  C23 POPEg 165       4.862  49.577  90.136  1.00  0.00           C
ATOM   6117  C24 POPEg 165       5.552  49.637  88.766  1.00  0.00           C
ATOM   6120  C25 POPEg 165       4.562  49.716  87.598  1.00  0.00           C
ATOM   6123  C26 POPEg 165       5.162  49.167  86.297  1.00  0.00           C
ATOM   6126  C27 POPEg 165       4.222  49.196  85.087  1.00  0.00           C
ATOM   6129  C28 POPEg 165       4.812  48.406  83.896  1.00  0.00           C
ATOM   6132  C29 POPEg 165       3.832  48.247  82.766  1.00  0.00           C
ATOM   6134 0C21 POPEg 165       3.942  48.727  81.516  1.00  0.00           C
ATOM   6136 1C21 POPEg 165       5.042  49.577  80.937  1.00  0.00           C
ATOM   6139 2C21 POPEg 165       4.482  50.846  80.266  1.00  0.00           C
ATOM   6142 3C21 POPEg 165       5.382  51.347  79.127  1.00  0.00           C
ATOM   6145 4C21 POPEg 165       4.882  52.646  78.477  1.00  0.00           C
ATOM   6148 5C21 POPEg 165       5.392  52.827  77.047  1.00  0.00           C
ATOM   6151 6C21 POPEg 165       4.922  54.147  76.427  1.00  0.00           C
ATOM   6154 7C21 POPEg 165       5.262  54.287  74.938  1.00  0.00           C
ATOM   6157 8C21 POPEg 165       4.812  55.618  74.337  1.00  0.00           C
ATOM   6161  C33 POPEg 165       5.452  44.867  88.288  1.00  0.00           C
ATOM   6164  C34 POPEg 165       5.892  45.467  86.946  1.00  0.00           C
ATOM   6167  C35 POPEg 165       6.502  44.487  85.937  1.00  0.00           C
ATOM   6170  C36 POPEg 165       7.422  45.228  84.947  1.00  0.00           C
ATOM   6173  C37 POPEg 165       8.012  44.347  83.837  1.00  0.00           C
ATOM   6176  C38 POPEg 165       7.062  44.126  82.647  1.00  0.00           C
ATOM   6179  C39 POPEg 165       7.072  45.286  81.646  1.00  0.00           C
ATOM   6182 0C31 POPEg 165       6.262  44.987  80.377  1.00  0.00           C
ATOM   6185 1C31 POPEg 165       6.622  45.937  79.227  1.00  0.00           C
ATOM   6188 2C31 POPEg 165       5.692  45.827  78.007  1.00  0.00           C
ATOM   6191 3C31 POPEg 165       5.682  44.438  77.356  1.00  0.00           C
ATOM   6194 4C31 POPEg 165       4.902  44.407  76.036  1.00  0.00           C
ATOM   6197 5C31 POPEg 165       5.072  43.087  75.276  1.00  0.00           C
ATOM   6200 6C31 POPEg 165       4.362  43.066  73.917  1.00  0.00           C
ATOM   6204  NH3 POPEh 166      62.962 116.216  90.797  1.00  0.00           N
ATOM   6208  C12 POPEh 166      63.992 117.247  91.106  1.00  0.00           C
ATOM   6211  C11 POPEh 166      63.442 118.376  91.977  1.00  0.00           C
ATOM   6214  P   POPEh 166      64.542 120.666  91.367  1.00  0.00           P
ATOM   6215  O13 POPEh 166      63.982 121.666  92.277  1.00  0.00           O
ATOM   6216  O14 POPEh 166      65.912 120.966  90.886  1.00  0.00           O
ATOM   6217  O11 POPEh 166      63.612 120.416  90.107  1.00  0.00           O
ATOM   6218  O12 POPEh 166      64.512 119.287  92.146  1.00  0.00           O
ATOM   6219  C1  POPEh 166      63.892 121.106  88.867  1.00  0.00           C
ATOM   6222  C2  POPEh 166      64.472 120.146  87.796  1.00  0.00           C
ATOM   6224  O21 POPEh 166      65.362 120.848  86.897  1.00  0.00           O
ATOM   6225  C21 POPEh 166      65.062 121.066  85.626  1.00  0.00           C
ATOM   6226  O22 POPEh 166      63.952 121.268  85.177  1.00  0.00           O
ATOM   6227  C22 POPEh 166      66.372 121.106  84.837  1.00  0.00           C
ATOM   6230  C3  POPEh 166      63.332 119.297  87.158  1.00  0.00           C
ATOM   6233  O31 POPEh 166      63.822 118.348  86.188  1.00  0.00           O
ATOM   6234  C31 POPEh 166      64.282 117.207  86.697  1.00  0.00           C
ATOM   6235  O32 POPEh 166      64.392 116.986  87.896  1.00  0.00           O
ATOM   6236  C32 POPEh 166      64.572 116.198  85.577  1.00  0.00           C
ATOM   6239  C23 POPEh 166      66.192 121.027  83.307  1.00  0.00           C
ATOM   6242  C24 POPEh 166      65.862 119.607  82.817  1.00  0.00           C
ATOM   6245  C25 POPEh 166      66.012 119.437  81.307  1.00  0.00           C
ATOM   6248  C26 POPEh 166      64.722 119.726  80.546  1.00  0.00           C
ATOM   6251  C27 POPEh 166      64.902 119.707  79.017  1.00  0.00           C
ATOM   6254  C28 POPEh 166      63.602 119.497  78.238  1.00  0.00           C
ATOM   6257  C29 POPEh 166      62.642 120.607  78.567  1.00  0.00           C
ATOM   6259 0C21 POPEh 166      62.312 121.647  77.786  1.00  0.00           C
ATOM   6261 1C21 POPEh 166      62.842 121.967  76.417  1.00  0.00           C
ATOM   6264 2C21 POPEh 166      63.212 123.457  76.347  1.00  0.00           C
ATOM   6267 3C21 POPEh 166      63.442 123.926  74.906  1.00  0.00           C
ATOM   6270 4C21 POPEh 166      63.482 125.456  74.826  1.00  0.00           C
ATOM   6273 5C21 POPEh 166      63.172 126.017  73.437  1.00  0.00           C
ATOM   6276 6C21 POPEh 166      62.312 127.277  73.548  1.00  0.00           C
ATOM   6279 7C21 POPEh 166      62.132 128.016  72.216  1.00  0.00           C
ATOM   6282 8C21 POPEh 166      61.192 129.227  72.317  1.00  0.00           C
ATOM   6286  C33 POPEh 166      64.432 116.666  84.096  1.00  0.00           C
ATOM   6289  C34 POPEh 166      63.892 115.547  83.196  1.00  0.00           C
ATOM   6292  C35 POPEh 166      63.852 115.827  81.688  1.00  0.00           C
ATOM   6295  C36 POPEh 166      63.192 114.646  80.947  1.00  0.00           C
ATOM   6298  C37 POPEh 166      62.762 114.966  79.507  1.00  0.00           C
ATOM   6301  C38 POPEh 166      61.992 113.807  78.857  1.00  0.00           C
ATOM   6304  C39 POPEh 166      61.572 114.118  77.406  1.00  0.00           C
ATOM   6307 0C31 POPEh 166      62.712 113.908  76.406  1.00  0.00           C
ATOM   6310 1C31 POPEh 166      62.582 114.767  75.136  1.00  0.00           C
ATOM   6313 2C31 POPEh 166      63.652 114.457  74.087  1.00  0.00           C
ATOM   6316 3C31 POPEh 166      65.092 114.796  74.507  1.00  0.00           C
ATOM   6319 4C31 POPEh 166      65.342 116.307  74.677  1.00  0.00           C
ATOM   6322 5C31 POPEh 166      66.822 116.688  74.576  1.00  0.00           C
ATOM   6325 6C31 POPEh 166      67.042 118.196  74.477  1.00  0.00           C
ATOM   6329  NH3 POPEi 167      11.912  52.458  53.568  1.00  0.00           N
ATOM   6333  C12 POPEi 167      12.172  51.367  54.566  1.00  0.00           C
ATOM   6336  C11 POPEi 167      13.682  51.146  54.757  1.00  0.00           C
ATOM   6339  P   POPEi 167      14.802  48.767  54.776  1.00  0.00           P
ATOM   6340  O13 POPEi 167      14.502  48.606  53.336  1.00  0.00           O
ATOM   6341  O14 POPEi 167      16.182  49.097  55.147  1.00  0.00           O
ATOM   6342  O11 POPEi 167      14.272  47.477  55.506  1.00  0.00           O
ATOM   6343  O12 POPEi 167      13.872  49.888  55.396  1.00  0.00           O
ATOM   6344  C1  POPEi 167      14.742  47.057  56.786  1.00  0.00           C
ATOM   6347  C2  POPEi 167      14.562  48.107  57.936  1.00  0.00           C
ATOM   6349  O21 POPEi 167      15.472  47.777  59.007  1.00  0.00           O
ATOM   6350  C21 POPEi 167      15.102  46.896  59.906  1.00  0.00           C
ATOM   6351  O22 POPEi 167      14.132  46.167  59.836  1.00  0.00           O
ATOM   6352  C22 POPEi 167      16.082  46.907  61.086  1.00  0.00           C
ATOM   6355  C3  POPEi 167      13.092  48.387  58.386  1.00  0.00           C
ATOM   6358  O31 POPEi 167      13.092  49.118  59.636  1.00  0.00           O
ATOM   6359  C31 POPEi 167      11.922  49.646  59.967  1.00  0.00           C
ATOM   6360  O32 POPEi 167      10.912  49.607  59.296  1.00  0.00           O
ATOM   6361  C32 POPEi 167      12.052  50.337  61.336  1.00  0.00           C
ATOM   6364  C23 POPEi 167      15.572  47.687  62.318  1.00  0.00           C
ATOM   6367  C24 POPEi 167      16.702  47.987  63.316  1.00  0.00           C
ATOM   6370  C25 POPEi 167      17.042  46.836  64.276  1.00  0.00           C
ATOM   6373  C26 POPEi 167      16.192  46.868  65.557  1.00  0.00           C
ATOM   6376  C27 POPEi 167      16.842  46.117  66.738  1.00  0.00           C
ATOM   6379  C28 POPEi 167      16.012  46.237  68.036  1.00  0.00           C
ATOM   6382  C29 POPEi 167      16.792  45.846  69.276  1.00  0.00           C
ATOM   6384 0C21 POPEi 167      16.622  44.737  70.016  1.00  0.00           C
ATOM   6386 1C21 POPEi 167      15.622  43.637  69.736  1.00  0.00           C
ATOM   6389 2C21 POPEi 167      16.112  42.708  68.617  1.00  0.00           C
ATOM   6392 3C21 POPEi 167      15.052  41.707  68.146  1.00  0.00           C
ATOM   6395 4C21 POPEi 167      15.512  40.917  66.907  1.00  0.00           C
ATOM   6398 5C21 POPEi 167      14.422  40.047  66.257  1.00  0.00           C
ATOM   6401 6C21 POPEi 167      13.782  39.027  67.196  1.00  0.00           C
ATOM   6404 7C21 POPEi 167      12.812  38.097  66.458  1.00  0.00           C
ATOM   6407 8C21 POPEi 167      12.102  37.087  67.367  1.00  0.00           C
ATOM   6411  C33 POPEi 167      11.272  49.586  62.446  1.00  0.00           C
ATOM   6414  C34 POPEi 167      11.302  50.298  63.827  1.00  0.00           C
ATOM   6417  C35 POPEi 167      12.562  49.966  64.646  1.00  0.00           C
ATOM   6420  C36 POPEi 167      12.412  50.228  66.156  1.00  0.00           C
ATOM   6423  C37 POPEi 167      13.382  49.368  66.988  1.00  0.00           C
ATOM   6426  C38 POPEi 167      13.092  49.336  68.497  1.00  0.00           C
ATOM   6429  C39 POPEi 167      13.732  50.487  69.297  1.00  0.00           C
ATOM   6432 0C31 POPEi 167      13.492  50.298  70.797  1.00  0.00           C
ATOM   6435 1C31 POPEi 167      14.092  51.396  71.676  1.00  0.00           C
ATOM   6438 2C31 POPEi 167      13.672  51.208  73.137  1.00  0.00           C
ATOM   6441 3C31 POPEi 167      14.232  52.286  74.076  1.00  0.00           C
ATOM   6444 4C31 POPEi 167      13.622  53.667  73.847  1.00  0.00           C
ATOM   6447 5C31 POPEi 167      13.922  54.607  75.016  1.00  0.00           C
ATOM   6450 6C31 POPEi 167      13.502  56.046  74.777  1.00  0.00           C
ATOM   6454  NH3 POPEj 168     118.722 114.066  51.487  1.00  0.00           N
ATOM   6458  C12 POPEj 168     120.063 113.406  51.286  1.00  0.00           C
ATOM   6461  C11 POPEj 168     120.863 113.368  52.606  1.00  0.00           C
ATOM   6464  P   POPEj 168     123.212 112.646  53.438  1.00  0.00           P
ATOM   6465  O13 POPEj 168     122.412 112.527  54.676  1.00  0.00           O
ATOM   6466  O14 POPEj 168     123.743 111.377  52.857  1.00  0.00           O
ATOM   6467  O11 POPEj 168     124.372 113.706  53.568  1.00  0.00           O
ATOM   6468  O12 POPEj 168     122.262 113.286  52.337  1.00  0.00           O
ATOM   6469  C1  POPEj 168     124.112 115.088  53.856  1.00  0.00           C
ATOM   6472  C2  POPEj 168     124.372 115.486  55.347  1.00  0.00           C
ATOM   6474  O21 POPEj 168     124.293 114.338  56.208  1.00  0.00           O
ATOM   6475  C21 POPEj 168     125.132 114.306  57.236  1.00  0.00           C
ATOM   6476  O22 POPEj 168     125.932 115.176  57.536  1.00  0.00           O
ATOM   6477  C22 POPEj 168     124.942 112.986  58.006  1.00  0.00           C
ATOM   6480  C3  POPEj 168     123.342 116.566  55.786  1.00  0.00           C
ATOM   6483  O31 POPEj 168     123.522 116.927  57.176  1.00  0.00           O
ATOM   6484  C31 POPEj 168     122.423 116.957  57.936  1.00  0.00           C
ATOM   6485  O32 POPEj 168     121.283 116.876  57.547  1.00  0.00           O
ATOM   6486  C32 POPEj 168     122.822 117.118  59.396  1.00  0.00           C
ATOM   6489  C23 POPEj 168     124.212 113.157  59.356  1.00  0.00           C
ATOM   6492  C24 POPEj 168     125.052 113.886  60.396  1.00  0.00           C
ATOM   6495  C25 POPEj 168     124.422 113.938  61.796  1.00  0.00           C
ATOM   6498  C26 POPEj 168     125.282 114.777  62.757  1.00  0.00           C
ATOM   6501  C27 POPEj 168     125.082 114.437  64.238  1.00  0.00           C
ATOM   6504  C28 POPEj 168     126.342 114.786  65.057  1.00  0.00           C
ATOM   6507  C29 POPEj 168     126.182 114.478  66.517  1.00  0.00           C
ATOM   6509 0C21 POPEj 168     126.542 115.257  67.557  1.00  0.00           C
ATOM   6511 1C21 POPEj 168     127.182 116.618  67.487  1.00  0.00           C
ATOM   6514 2C21 POPEj 168     126.423 117.697  68.286  1.00  0.00           C
ATOM   6517 3C21 POPEj 168     126.362 117.436  69.807  1.00  0.00           C
ATOM   6520 4C21 POPEj 168     126.143 118.746  70.566  1.00  0.00           C
ATOM   6523 5C21 POPEj 168     125.962 118.597  72.076  1.00  0.00           C
ATOM   6526 6C21 POPEj 168     125.863 119.977  72.737  1.00  0.00           C
ATOM   6529 7C21 POPEj 168     125.853 119.948  74.267  1.00  0.00           C
ATOM   6532 8C21 POPEj 168     126.063 121.326  74.876  1.00  0.00           C
ATOM   6536  C33 POPEj 168     121.572 117.356  60.266  1.00  0.00           C
ATOM   6539  C34 POPEj 168     121.892 117.506  61.757  1.00  0.00           C
ATOM   6542  C35 POPEj 168     120.613 117.646  62.606  1.00  0.00           C
ATOM   6545  C36 POPEj 168     120.102 116.297  63.126  1.00  0.00           C
ATOM   6548  C37 POPEj 168     118.582 116.227  63.286  1.00  0.00           C
ATOM   6551  C38 POPEj 168     118.142 115.728  64.667  1.00  0.00           C
ATOM   6554  C39 POPEj 168     118.493 116.677  65.816  1.00  0.00           C
ATOM   6557 0C31 POPEj 168     117.813 116.227  67.118  1.00  0.00           C
ATOM   6560 1C31 POPEj 168     116.802 117.247  67.676  1.00  0.00           C
ATOM   6563 2C31 POPEj 168     115.562 116.577  68.298  1.00  0.00           C
ATOM   6566 3C31 POPEj 168     115.863 115.438  69.276  1.00  0.00           C
ATOM   6569 4C31 POPEj 168     116.482 115.876  70.606  1.00  0.00           C
ATOM   6572 5C31 POPEj 168     116.762 114.676  71.507  1.00  0.00           C
ATOM   6575 6C31 POPEj 168     117.082 115.047  72.957  1.00  0.00           C
ATOM   6579  NH3 POPEk 169      13.542  38.646  95.746  1.00  0.00           N
ATOM   6583  C12 POPEk 169      12.642  39.016  96.887  1.00  0.00           C
ATOM   6586  C11 POPEk 169      11.282  39.466  96.337  1.00  0.00           C
ATOM   6589  P   POPEk 169      10.922  41.806  97.447  1.00  0.00           P
ATOM   6590  O13 POPEk 169       9.662  42.556  97.636  1.00  0.00           O
ATOM   6591  O14 POPEk 169      11.972  41.917  98.477  1.00  0.00           O
ATOM   6592  O11 POPEk 169      11.502  42.207  96.048  1.00  0.00           O
ATOM   6593  O12 POPEk 169      10.562  40.266  97.267  1.00  0.00           O
ATOM   6594  C1  POPEk 169      12.562  43.136  95.837  1.00  0.00           C
ATOM   6597  C2  POPEk 169      13.552  42.547  94.798  1.00  0.00           C
ATOM   6599  O21 POPEk 169      14.482  43.527  94.327  1.00  0.00           O
ATOM   6600  C21 POPEk 169      14.132  44.446  93.447  1.00  0.00           C
ATOM   6601  O22 POPEk 169      12.992  44.687  93.056  1.00  0.00           O
ATOM   6602  C22 POPEk 169      15.412  45.106  92.926  1.00  0.00           C
ATOM   6605  C3  POPEk 169      12.832  41.746  93.657  1.00  0.00           C
ATOM   6608  O31 POPEk 169      13.412  40.438  93.417  1.00  0.00           O
ATOM   6609  C31 POPEk 169      14.292  40.466  92.407  1.00  0.00           C
ATOM   6610  O32 POPEk 169      15.042  41.396  92.158  1.00  0.00           O
ATOM   6611  C32 POPEk 169      14.042  39.237  91.526  1.00  0.00           C
ATOM   6614  C23 POPEk 169      15.292  45.696  91.488  1.00  0.00           C
ATOM   6617  C24 POPEk 169      15.792  44.767  90.367  1.00  0.00           C
ATOM   6620  C25 POPEk 169      15.572  45.376  88.956  1.00  0.00           C
ATOM   6623  C26 POPEk 169      16.322  44.656  87.826  1.00  0.00           C
ATOM   6626  C27 POPEk 169      15.472  44.336  86.586  1.00  0.00           C
ATOM   6629  C28 POPEk 169      15.332  45.467  85.546  1.00  0.00           C
ATOM   6632  C29 POPEk 169      14.142  46.347  85.846  1.00  0.00           C
ATOM   6634 0C21 POPEk 169      13.402  47.016  84.947  1.00  0.00           C
ATOM   6636 1C21 POPEk 169      13.622  47.117  83.456  1.00  0.00           C
ATOM   6639 2C21 POPEk 169      13.882  48.587  83.036  1.00  0.00           C
ATOM   6642 3C21 POPEk 169      14.082  48.697  81.526  1.00  0.00           C
ATOM   6645 4C21 POPEk 169      14.712  50.017  81.068  1.00  0.00           C
ATOM   6648 5C21 POPEk 169      13.782  51.237  81.126  1.00  0.00           C
ATOM   6651 6C21 POPEk 169      14.312  52.388  80.266  1.00  0.00           C
ATOM   6654 7C21 POPEk 169      13.302  53.497  79.947  1.00  0.00           C
ATOM   6657 8C21 POPEk 169      13.252  54.637  80.966  1.00  0.00           C
ATOM   6661  C33 POPEk 169      13.702  39.646  90.077  1.00  0.00           C
ATOM   6664  C34 POPEk 169      12.832  38.626  89.337  1.00  0.00           C
ATOM   6667  C35 POPEk 169      12.312  39.167  87.986  1.00  0.00           C
ATOM   6670  C36 POPEk 169      13.082  38.626  86.767  1.00  0.00           C
ATOM   6673  C37 POPEk 169      12.852  39.497  85.527  1.00  0.00           C
ATOM   6676  C38 POPEk 169      13.062  38.806  84.166  1.00  0.00           C
ATOM   6679  C39 POPEk 169      11.742  38.527  83.447  1.00  0.00           C
ATOM   6682 0C31 POPEk 169      11.912  37.847  82.076  1.00  0.00           C
ATOM   6685 1C31 POPEk 169      10.722  36.946  81.707  1.00  0.00           C
ATOM   6688 2C31 POPEk 169      10.892  36.237  80.357  1.00  0.00           C
ATOM   6691 3C31 POPEk 169      10.002  34.987  80.227  1.00  0.00           C
ATOM   6694 4C31 POPEk 169      10.542  33.786  81.017  1.00  0.00           C
ATOM   6697 5C31 POPEk 169       9.572  32.597  81.057  1.00  0.00           C
ATOM   6700 6C31 POPEk 169       9.992  31.507  82.047  1.00  0.00           C
ATOM   6704  NH3 POPEl 170      20.892  99.528  55.056  1.00  0.00           N
ATOM   6708  C12 POPEl 170      20.812  98.187  55.727  1.00  0.00           C
ATOM   6711  C11 POPEl 170      22.182  97.506  55.856  1.00  0.00           C
ATOM   6714  P   POPEl 170      22.132  95.158  54.837  1.00  0.00           P
ATOM   6715  O13 POPEl 170      23.552  95.276  54.446  1.00  0.00           O
ATOM   6716  O14 POPEl 170      21.152  95.637  53.856  1.00  0.00           O
ATOM   6717  O11 POPEl 170      21.762  93.716  55.347  1.00  0.00           O
ATOM   6718  O12 POPEl 170      22.002  96.097  56.106  1.00  0.00           O
ATOM   6719  C1  POPEl 170      22.022  93.187  56.646  1.00  0.00           C
ATOM   6722  C2  POPEl 170      20.742  93.088  57.536  1.00  0.00           C
ATOM   6724  O21 POPEl 170      20.972  92.247  58.666  1.00  0.00           O
ATOM   6725  C21 POPEl 170      21.672  92.716  59.667  1.00  0.00           C
ATOM   6726  O22 POPEl 170      22.152  93.838  59.757  1.00  0.00           O
ATOM   6727  C22 POPEl 170      21.812  91.566  60.686  1.00  0.00           C
ATOM   6730  C3  POPEl 170      19.512  92.496  56.807  1.00  0.00           C
ATOM   6733  O31 POPEl 170      18.272  92.916  57.437  1.00  0.00           O
ATOM   6734  C31 POPEl 170      17.772  92.168  58.417  1.00  0.00           C
ATOM   6735  O32 POPEl 170      18.262  91.157  58.876  1.00  0.00           O
ATOM   6736  C32 POPEl 170      16.412  92.757  58.827  1.00  0.00           C
ATOM   6739  C23 POPEl 170      22.562  91.946  61.977  1.00  0.00           C
ATOM   6742  C24 POPEl 170      21.652  92.356  63.137  1.00  0.00           C
ATOM   6745  C25 POPEl 170      20.982  91.167  63.847  1.00  0.00           C
ATOM   6748  C26 POPEl 170      20.102  91.618  65.016  1.00  0.00           C
ATOM   6751  C27 POPEl 170      19.212  90.497  65.557  1.00  0.00           C
ATOM   6754  C28 POPEl 170      18.612  90.827  66.926  1.00  0.00           C
ATOM   6757  C29 POPEl 170      17.862  89.646  67.487  1.00  0.00           C
ATOM   6759 0C21 POPEl 170      17.212  89.607  68.667  1.00  0.00           C
ATOM   6761 1C21 POPEl 170      17.102  90.736  69.667  1.00  0.00           C
ATOM   6764 2C21 POPEl 170      18.192  90.677  70.746  1.00  0.00           C
ATOM   6767 3C21 POPEl 170      18.302  89.327  71.467  1.00  0.00           C
ATOM   6770 4C21 POPEl 170      19.302  89.357  72.636  1.00  0.00           C
ATOM   6773 5C21 POPEl 170      19.492  87.986  73.297  1.00  0.00           C
ATOM   6776 6C21 POPEl 170      20.542  88.026  74.418  1.00  0.00           C
ATOM   6779 7C21 POPEl 170      20.592  86.717  75.206  1.00  0.00           C
ATOM   6782 8C21 POPEl 170      21.902  86.507  75.956  1.00  0.00           C
ATOM   6786  C33 POPEl 170      16.162  92.786  60.356  1.00  0.00           C
ATOM   6789  C34 POPEl 170      17.202  93.646  61.086  1.00  0.00           C
ATOM   6792  C35 POPEl 170      16.902  94.077  62.536  1.00  0.00           C
ATOM   6795  C36 POPEl 170      16.302  93.007  63.438  1.00  0.00           C
ATOM   6798  C37 POPEl 170      16.102  93.527  64.856  1.00  0.00           C
ATOM   6801  C38 POPEl 170      15.282  92.566  65.716  1.00  0.00           C
ATOM   6804  C39 POPEl 170      15.122  93.137  67.126  1.00  0.00           C
ATOM   6807 0C31 POPEl 170      14.082  92.426  67.988  1.00  0.00           C
ATOM   6810 1C31 POPEl 170      13.902  93.207  69.286  1.00  0.00           C
ATOM   6813 2C31 POPEl 170      12.942  92.557  70.286  1.00  0.00           C
ATOM   6816 3C31 POPEl 170      12.912  93.317  71.637  1.00  0.00           C
ATOM   6819 4C31 POPEl 170      14.252  93.217  72.376  1.00  0.00           C
ATOM   6822 5C31 POPEl 170      14.222  93.846  73.777  1.00  0.00           C
ATOM   6825 6C31 POPEl 170      15.512  93.597  74.558  1.00  0.00           C
ATOM   6829  NH3 POPEm 171      56.432  46.376  94.327  1.00  0.00           N
ATOM   6833  C12 POPEm 171      56.922  47.237  93.196  1.00  0.00           C
ATOM   6836  C11 POPEm 171      56.042  48.447  92.836  1.00  0.00           C
ATOM   6839  P   POPEm 171      54.372  50.097  93.988  1.00  0.00           P
ATOM   6840  O13 POPEm 171      53.362  49.427  93.137  1.00  0.00           O
ATOM   6841  O14 POPEm 171      53.952  50.426  95.367  1.00  0.00           O
ATOM   6842  O11 POPEm 171      54.662  51.487  93.307  1.00  0.00           O
ATOM   6843  O12 POPEm 171      55.752  49.298  93.967  1.00  0.00           O
ATOM   6844  C1  POPEm 171      55.312  51.667  92.057  1.00  0.00           C
ATOM   6847  C2  POPEm 171      54.252  51.847  90.947  1.00  0.00           C
ATOM   6849  O21 POPEm 171      54.652  51.777  89.566  1.00  0.00           O
ATOM   6850  C21 POPEm 171      55.752  51.278  89.086  1.00  0.00           C
ATOM   6851  O22 POPEm 171      56.722  50.857  89.687  1.00  0.00           O
ATOM   6852  C22 POPEm 171      55.612  51.216  87.557  1.00  0.00           C
ATOM   6855  C3  POPEm 171      53.562  53.206  91.197  1.00  0.00           C
ATOM   6858  O31 POPEm 171      52.722  53.597  90.107  1.00  0.00           O
ATOM   6859  C31 POPEm 171      51.582  52.956  89.987  1.00  0.00           C
ATOM   6860  O32 POPEm 171      51.122  52.137  90.756  1.00  0.00           O
ATOM   6861  C32 POPEm 171      50.972  53.416  88.667  1.00  0.00           C
ATOM   6864  C23 POPEm 171      56.452  52.296  86.827  1.00  0.00           C
ATOM   6867  C24 POPEm 171      56.392  52.207  85.296  1.00  0.00           C
ATOM   6870  C25 POPEm 171      54.972  52.146  84.706  1.00  0.00           C
ATOM   6873  C26 POPEm 171      54.942  52.146  83.176  1.00  0.00           C
ATOM   6876  C27 POPEm 171      53.502  52.137  82.626  1.00  0.00           C
ATOM   6879  C28 POPEm 171      53.332  51.536  81.216  1.00  0.00           C
ATOM   6882  C29 POPEm 171      54.192  52.216  80.187  1.00  0.00           C
ATOM   6884 0C21 POPEm 171      53.792  52.697  78.997  1.00  0.00           C
ATOM   6886 1C21 POPEm 171      52.402  52.676  78.417  1.00  0.00           C
ATOM   6889 2C21 POPEm 171      52.062  51.317  77.786  1.00  0.00           C
ATOM   6892 3C21 POPEm 171      52.972  50.906  76.627  1.00  0.00           C
ATOM   6895 4C21 POPEm 171      52.622  49.537  76.016  1.00  0.00           C
ATOM   6898 5C21 POPEm 171      52.952  48.367  76.956  1.00  0.00           C
ATOM   6901 6C21 POPEm 171      52.652  47.007  76.316  1.00  0.00           C
ATOM   6904 7C21 POPEm 171      53.052  45.836  77.227  1.00  0.00           C
ATOM   6907 8C21 POPEm 171      52.712  44.466  76.646  1.00  0.00           C
ATOM   6911  C33 POPEm 171      49.572  52.847  88.437  1.00  0.00           C
ATOM   6914  C34 POPEm 171      48.982  53.266  87.096  1.00  0.00           C
ATOM   6917  C35 POPEm 171      48.852  54.796  86.967  1.00  0.00           C
ATOM   6920  C36 POPEm 171      48.202  55.246  85.667  1.00  0.00           C
ATOM   6923  C37 POPEm 171      47.872  56.737  85.746  1.00  0.00           C
ATOM   6926  C38 POPEm 171      47.392  57.356  84.426  1.00  0.00           C
ATOM   6929  C39 POPEm 171      46.042  56.857  83.906  1.00  0.00           C
ATOM   6932 0C31 POPEm 171      45.382  57.956  83.056  1.00  0.00           C
ATOM   6935 1C31 POPEm 171      44.062  57.547  82.417  1.00  0.00           C
ATOM   6938 2C31 POPEm 171      43.362  58.716  81.697  1.00  0.00           C
ATOM   6941 3C31 POPEm 171      44.052  59.136  80.396  1.00  0.00           C
ATOM   6944 4C31 POPEm 171      43.372  60.356  79.757  1.00  0.00           C
ATOM   6947 5C31 POPEm 171      43.882  60.626  78.337  1.00  0.00           C
ATOM   6950 6C31 POPEm 171      43.282  61.886  77.706  1.00  0.00           C
ATOM   6954  NH3 POPEn 172      92.673  57.577  52.076  1.00  0.00           N
ATOM   6958  C12 POPEn 172      91.532  56.606  51.907  1.00  0.00           C
ATOM   6961  C11 POPEn 172      90.422  56.757  53.006  1.00  0.00           C
ATOM   6964  P   POPEn 172      90.432  59.336  53.626  1.00  0.00           P
ATOM   6965  O13 POPEn 172      91.262  59.837  52.516  1.00  0.00           O
ATOM   6966  O14 POPEn 172      89.512  60.356  54.197  1.00  0.00           O
ATOM   6967  O11 POPEn 172      91.372  58.797  54.767  1.00  0.00           O
ATOM   6968  O12 POPEn 172      89.753  58.027  53.076  1.00  0.00           O
ATOM   6969  C1  POPEn 172      90.882  58.978  56.106  1.00  0.00           C
ATOM   6972  C2  POPEn 172      91.863  58.427  57.167  1.00  0.00           C
ATOM   6974  O21 POPEn 172      91.952  59.417  58.207  1.00  0.00           O
ATOM   6975  C21 POPEn 172      91.522  59.227  59.457  1.00  0.00           C
ATOM   6976  O22 POPEn 172      91.712  60.036  60.356  1.00  0.00           O
ATOM   6977  C22 POPEn 172      90.753  57.938  59.696  1.00  0.00           C
ATOM   6980  C3  POPEn 172      93.292  58.188  56.586  1.00  0.00           C
ATOM   6983  O31 POPEn 172      94.333  58.367  57.566  1.00  0.00           O
ATOM   6984  C31 POPEn 172      94.482  57.377  58.438  1.00  0.00           C
ATOM   6985  O32 POPEn 172      93.862  56.338  58.456  1.00  0.00           O
ATOM   6986  C32 POPEn 172      95.532  57.806  59.466  1.00  0.00           C
ATOM   6989  C23 POPEn 172      90.333  57.798  61.176  1.00  0.00           C
ATOM   6992  C24 POPEn 172      89.452  56.566  61.417  1.00  0.00           C
ATOM   6995  C25 POPEn 172      89.402  56.127  62.887  1.00  0.00           C
ATOM   6998  C26 POPEn 172      89.193  57.277  63.886  1.00  0.00           C
ATOM   7001  C27 POPEn 172      89.142  56.757  65.326  1.00  0.00           C
ATOM   7004  C28 POPEn 172      89.112  57.907  66.356  1.00  0.00           C
ATOM   7007  C29 POPEn 172      88.952  57.356  67.757  1.00  0.00           C
ATOM   7009 0C21 POPEn 172      89.762  57.588  68.807  1.00  0.00           C
ATOM   7011 1C21 POPEn 172      90.952  58.507  68.837  1.00  0.00           C
ATOM   7014 2C21 POPEn 172      91.283  58.996  70.257  1.00  0.00           C
ATOM   7017 3C21 POPEn 172      90.212  59.917  70.857  1.00  0.00           C
ATOM   7020 4C21 POPEn 172      90.562  60.386  72.277  1.00  0.00           C
ATOM   7023 5C21 POPEn 172      89.512  61.317  72.896  1.00  0.00           C
ATOM   7026 6C21 POPEn 172      88.192  60.618  73.238  1.00  0.00           C
ATOM   7029 7C21 POPEn 172      87.103  61.597  73.707  1.00  0.00           C
ATOM   7032 8C21 POPEn 172      85.783  60.906  74.046  1.00  0.00           C
ATOM   7036  C33 POPEn 172      95.473  56.956  60.756  1.00  0.00           C
ATOM   7039  C34 POPEn 172      94.293  57.327  61.667  1.00  0.00           C
ATOM   7042  C35 POPEn 172      94.643  58.387  62.726  1.00  0.00           C
ATOM   7045  C36 POPEn 172      95.052  57.786  64.076  1.00  0.00           C
ATOM   7048  C37 POPEn 172      95.772  58.817  64.957  1.00  0.00           C
ATOM   7051  C38 POPEn 172      96.232  58.297  66.327  1.00  0.00           C
ATOM   7054  C39 POPEn 172      95.232  58.536  67.476  1.00  0.00           C
ATOM   7057 0C31 POPEn 172      95.932  58.567  68.847  1.00  0.00           C
ATOM   7060 1C31 POPEn 172      94.972  58.847  70.007  1.00  0.00           C
ATOM   7063 2C31 POPEn 172      95.692  59.246  71.297  1.00  0.00           C
ATOM   7066 3C31 POPEn 172      94.753  59.666  72.438  1.00  0.00           C
ATOM   7069 4C31 POPEn 172      95.532  59.987  73.726  1.00  0.00           C
ATOM   7072 5C31 POPEn 172      94.792  60.947  74.658  1.00  0.00           C
ATOM   7075 6C31 POPEn 172      95.592  61.347  75.896  1.00  0.00           C
ATOM   7079  NH3 POPEo 173      28.202 109.346  51.376  1.00  0.00           N
ATOM   7083  C12 POPEo 173      27.412 109.966  52.496  1.00  0.00           C
ATOM   7086  C11 POPEo 173      27.722 109.276  53.816  1.00  0.00           C
ATOM   7089  P   POPEo 173      26.612 107.146  54.856  1.00  0.00           P
ATOM   7090  O13 POPEo 173      25.332 107.798  55.226  1.00  0.00           O
ATOM   7091  O14 POPEo 173      26.502 105.728  54.487  1.00  0.00           O
ATOM   7092  O11 POPEo 173      27.662 107.257  56.026  1.00  0.00           O
ATOM   7093  O12 POPEo 173      27.302 107.927  53.687  1.00  0.00           O
ATOM   7094  C1  POPEo 173      27.242 107.247  57.388  1.00  0.00           C
ATOM   7097  C2  POPEo 173      27.602 108.597  58.046  1.00  0.00           C
ATOM   7099  O21 POPEo 173      28.542 108.297  59.086  1.00  0.00           O
ATOM   7100  C21 POPEo 173      29.392 109.267  59.376  1.00  0.00           C
ATOM   7101  O22 POPEo 173      29.502 110.316  58.778  1.00  0.00           O
ATOM   7102  C22 POPEo 173      30.112 108.838  60.657  1.00  0.00           C
ATOM   7105  C3  POPEo 173      26.342 109.338  58.577  1.00  0.00           C
ATOM   7108  O31 POPEo 173      26.672 110.517  59.337  1.00  0.00           O
ATOM   7109  C31 POPEo 173      26.702 110.356  60.667  1.00  0.00           C
ATOM   7110  O32 POPEo 173      26.442 109.306  61.236  1.00  0.00           O
ATOM   7111  C32 POPEo 173      27.222 111.627  61.327  1.00  0.00           C
ATOM   7114  C23 POPEo 173      31.242 109.767  61.156  1.00  0.00           C
ATOM   7117  C24 POPEo 173      31.602 109.497  62.626  1.00  0.00           C
ATOM   7120  C25 POPEo 173      31.922 108.017  62.947  1.00  0.00           C
ATOM   7123  C26 POPEo 173      32.492 107.868  64.367  1.00  0.00           C
ATOM   7126  C27 POPEo 173      32.762 106.396  64.757  1.00  0.00           C
ATOM   7129  C28 POPEo 173      33.432 106.256  66.137  1.00  0.00           C
ATOM   7132  C29 POPEo 173      34.842 106.797  66.117  1.00  0.00           C
ATOM   7134 0C21 POPEo 173      35.872 106.377  66.867  1.00  0.00           C
ATOM   7136 1C21 POPEo 173      35.832 105.337  67.956  1.00  0.00           C
ATOM   7139 2C21 POPEo 173      36.572 105.806  69.227  1.00  0.00           C
ATOM   7142 3C21 POPEo 173      36.612 104.716  70.296  1.00  0.00           C
ATOM   7145 4C21 POPEo 173      37.562 105.018  71.467  1.00  0.00           C
ATOM   7148 5C21 POPEo 173      37.162 106.227  72.326  1.00  0.00           C
ATOM   7151 6C21 POPEo 173      38.152 106.438  73.486  1.00  0.00           C
ATOM   7154 7C21 POPEo 173      37.762 107.606  74.407  1.00  0.00           C
ATOM   7157 8C21 POPEo 173      38.742 107.816  75.556  1.00  0.00           C
ATOM   7161  C33 POPEo 173      26.932 111.736  62.836  1.00  0.00           C
ATOM   7164  C34 POPEo 173      27.702 110.717  63.676  1.00  0.00           C
ATOM   7167  C35 POPEo 173      27.422 110.868  65.176  1.00  0.00           C
ATOM   7170  C36 POPEo 173      27.882 109.618  65.938  1.00  0.00           C
ATOM   7173  C37 POPEo 173      27.592 109.656  67.447  1.00  0.00           C
ATOM   7176  C38 POPEo 173      28.752 110.206  68.286  1.00  0.00           C
ATOM   7179  C39 POPEo 173      29.912 109.206  68.438  1.00  0.00           C
ATOM   7182 0C31 POPEo 173      31.072 109.767  69.286  1.00  0.00           C
ATOM   7185 1C31 POPEo 173      32.342 108.908  69.176  1.00  0.00           C
ATOM   7188 2C31 POPEo 173      33.562 109.528  69.867  1.00  0.00           C
ATOM   7191 3C31 POPEo 173      33.472 109.577  71.406  1.00  0.00           C
ATOM   7194 4C31 POPEo 173      33.582 108.187  72.066  1.00  0.00           C
ATOM   7197 5C31 POPEo 173      33.312 108.228  73.576  1.00  0.00           C
ATOM   7200 6C31 POPEo 173      33.062 106.857  74.197  1.00  0.00           C
ATOM   7204  NH3 POPEp 174      23.952  60.577  54.127  1.00  0.00           N
ATOM   7208  C12 POPEp 174      24.142  61.227  52.778  1.00  0.00           C
ATOM   7211  C11 POPEp 174      25.402  60.696  52.106  1.00  0.00           C
ATOM   7214  P   POPEp 174      27.762  60.187  53.006  1.00  0.00           P
ATOM   7215  O13 POPEp 174      27.852  59.227  51.876  1.00  0.00           O
ATOM   7216  O14 POPEp 174      28.972  60.937  53.438  1.00  0.00           O
ATOM   7217  O11 POPEp 174      27.232  59.407  54.247  1.00  0.00           O
ATOM   7218  O12 POPEp 174      26.532  61.138  52.836  1.00  0.00           O
ATOM   7219  C1  POPEp 174      28.082  58.437  54.827  1.00  0.00           C
ATOM   7222  C2  POPEp 174      28.092  58.606  56.347  1.00  0.00           C
ATOM   7224  O21 POPEp 174      26.902  58.048  56.926  1.00  0.00           O
ATOM   7225  C21 POPEp 174      25.852  58.786  57.146  1.00  0.00           C
ATOM   7226  O22 POPEp 174      25.542  59.827  56.597  1.00  0.00           O
ATOM   7227  C22 POPEp 174      25.072  58.206  58.336  1.00  0.00           C
ATOM   7230  C3  POPEp 174      28.432  60.067  56.747  1.00  0.00           C
ATOM   7233  O31 POPEp 174      28.612  60.088  58.167  1.00  0.00           O
ATOM   7234  C31 POPEp 174      29.092  61.208  58.647  1.00  0.00           C
ATOM   7235  O32 POPEp 174      29.112  62.286  58.057  1.00  0.00           O
ATOM   7236  C32 POPEp 174      29.682  60.857  59.996  1.00  0.00           C
ATOM   7239  C23 POPEp 174      25.612  58.778  59.676  1.00  0.00           C
ATOM   7242  C24 POPEp 174      24.722  58.457  60.886  1.00  0.00           C
ATOM   7245  C25 POPEp 174      25.202  59.188  62.167  1.00  0.00           C
ATOM   7248  C26 POPEp 174      24.232  59.048  63.356  1.00  0.00           C
ATOM   7251  C27 POPEp 174      24.742  59.757  64.618  1.00  0.00           C
ATOM   7254  C28 POPEp 174      23.602  60.306  65.496  1.00  0.00           C
ATOM   7257  C29 POPEp 174      24.112  61.036  66.716  1.00  0.00           C
ATOM   7259 0C21 POPEp 174      23.582  60.976  67.966  1.00  0.00           C
ATOM   7261 1C21 POPEp 174      22.342  60.216  68.376  1.00  0.00           C
ATOM   7264 2C21 POPEp 174      21.392  61.007  69.307  1.00  0.00           C
ATOM   7267 3C21 POPEp 174      21.372  60.477  70.757  1.00  0.00           C
ATOM   7270 4C21 POPEp 174      20.262  61.138  71.576  1.00  0.00           C
ATOM   7273 5C21 POPEp 174      20.102  60.527  72.986  1.00  0.00           C
ATOM   7276 6C21 POPEp 174      18.892  61.097  73.746  1.00  0.00           C
ATOM   7279 7C21 POPEp 174      18.972  62.606  74.007  1.00  0.00           C
ATOM   7282 8C21 POPEp 174      17.852  63.136  74.917  1.00  0.00           C
ATOM   7286  C33 POPEp 174      30.052  62.037  60.907  1.00  0.00           C
ATOM   7289  C34 POPEp 174      30.962  61.556  62.048  1.00  0.00           C
ATOM   7292  C35 POPEp 174      31.282  62.676  63.027  1.00  0.00           C
ATOM   7295  C36 POPEp 174      31.862  62.137  64.326  1.00  0.00           C
ATOM   7298  C37 POPEp 174      32.322  63.257  65.277  1.00  0.00           C
ATOM   7301  C38 POPEp 174      33.312  62.737  66.327  1.00  0.00           C
ATOM   7304  C39 POPEp 174      32.742  61.606  67.206  1.00  0.00           C
ATOM   7307 0C31 POPEp 174      31.662  62.077  68.187  1.00  0.00           C
ATOM   7310 1C31 POPEp 174      32.002  61.587  69.596  1.00  0.00           C
ATOM   7313 2C31 POPEp 174      31.012  61.987  70.687  1.00  0.00           C
ATOM   7316 3C31 POPEp 174      31.662  61.696  72.047  1.00  0.00           C
ATOM   7319 4C31 POPEp 174      30.702  61.706  73.238  1.00  0.00           C
ATOM   7322 5C31 POPEp 174      31.452  61.297  74.507  1.00  0.00           C
ATOM   7325 6C31 POPEp 174      30.532  61.097  75.706  1.00  0.00           C
ATOM   7329  NH3 POPEq 175      59.142  27.407  48.867  1.00  0.00           N
ATOM   7333  C12 POPEq 175      60.452  28.157  48.937  1.00  0.00           C
ATOM   7336  C11 POPEq 175      60.532  29.056  50.187  1.00  0.00           C
ATOM   7339  P   POPEq 175      63.052  29.827  50.126  1.00  0.00           P
ATOM   7340  O13 POPEq 175      64.232  28.947  50.196  1.00  0.00           O
ATOM   7341  O14 POPEq 175      62.742  30.427  48.806  1.00  0.00           O
ATOM   7342  O11 POPEq 175      63.212  31.017  51.176  1.00  0.00           O
ATOM   7343  O12 POPEq 175      61.832  29.047  50.727  1.00  0.00           O
ATOM   7344  C1  POPEq 175      64.182  30.866  52.226  1.00  0.00           C
ATOM   7347  C2  POPEq 175      64.012  32.016  53.246  1.00  0.00           C
ATOM   7349  O21 POPEq 175      65.132  32.067  54.156  1.00  0.00           O
ATOM   7350  C21 POPEq 175      65.082  31.507  55.347  1.00  0.00           C
ATOM   7351  O22 POPEq 175      64.292  30.677  55.757  1.00  0.00           O
ATOM   7352  C22 POPEq 175      66.182  32.107  56.236  1.00  0.00           C
ATOM   7355  C3  POPEq 175      62.592  31.946  53.876  1.00  0.00           C
ATOM   7358  O31 POPEq 175      62.472  32.706  55.106  1.00  0.00           O
ATOM   7359  C31 POPEq 175      61.302  32.466  55.676  1.00  0.00           C
ATOM   7360  O32 POPEq 175      60.252  32.347  55.066  1.00  0.00           O
ATOM   7361  C32 POPEq 175      61.462  32.227  57.156  1.00  0.00           C
ATOM   7364  C23 POPEq 175      65.592  33.097  57.276  1.00  0.00           C
ATOM   7367  C24 POPEq 175      66.602  33.497  58.368  1.00  0.00           C
ATOM   7370  C25 POPEq 175      66.012  34.457  59.417  1.00  0.00           C
ATOM   7373  C26 POPEq 175      66.982  34.716  60.587  1.00  0.00           C
ATOM   7376  C27 POPEq 175      66.372  35.617  61.676  1.00  0.00           C
ATOM   7379  C28 POPEq 175      67.142  35.607  63.017  1.00  0.00           C
ATOM   7382  C29 POPEq 175      68.622  35.917  62.996  1.00  0.00           C
ATOM   7384 0C21 POPEq 175      69.232  37.057  63.386  1.00  0.00           C
ATOM   7386 1C21 POPEq 175      68.572  38.337  63.836  1.00  0.00           C
ATOM   7389 2C21 POPEq 175      68.812  38.688  65.326  1.00  0.00           C
ATOM   7392 3C21 POPEq 175      68.122  37.737  66.307  1.00  0.00           C
ATOM   7395 4C21 POPEq 175      67.942  38.307  67.717  1.00  0.00           C
ATOM   7398 5C21 POPEq 175      66.673  39.176  67.856  1.00  0.00           C
ATOM   7401 6C21 POPEq 175      66.423  39.676  69.286  1.00  0.00           C
ATOM   7404 7C21 POPEq 175      65.292  40.707  69.337  1.00  0.00           C
ATOM   7407 8C21 POPEq 175      65.072  41.356  70.696  1.00  0.00           C
ATOM   7411  C33 POPEq 175      61.192  30.726  57.416  1.00  0.00           C
ATOM   7414  C34 POPEq 175      61.252  30.327  58.886  1.00  0.00           C
ATOM   7417  C35 POPEq 175      60.342  31.177  59.786  1.00  0.00           C
ATOM   7420  C36 POPEq 175      59.822  30.367  60.977  1.00  0.00           C
ATOM   7423  C37 POPEq 175      59.712  31.167  62.266  1.00  0.00           C
ATOM   7426  C38 POPEq 175      59.362  30.237  63.438  1.00  0.00           C
ATOM   7429  C39 POPEq 175      59.482  30.907  64.807  1.00  0.00           C
ATOM   7432 0C31 POPEq 175      59.112  29.937  65.926  1.00  0.00           C
ATOM   7435 1C31 POPEq 175      59.172  30.556  67.327  1.00  0.00           C
ATOM   7438 2C31 POPEq 175      58.692  29.577  68.396  1.00  0.00           C
ATOM   7441 3C31 POPEq 175      59.002  30.027  69.836  1.00  0.00           C
ATOM   7444 4C31 POPEq 175      58.462  31.426  70.176  1.00  0.00           C
ATOM   7447 5C31 POPEq 175      58.772  31.817  71.617  1.00  0.00           C
ATOM   7450 6C31 POPEq 175      58.352  33.257  71.937  1.00  0.00           C
ATOM   7454  NH3 POPEr 176     105.023  69.698  50.257  1.00  0.00           N
ATOM   7458  C12 POPEr 176     106.322  68.996  49.916  1.00  0.00           C
ATOM   7461  C11 POPEr 176     107.452  69.978  49.507  1.00  0.00           C
ATOM   7464  P   POPEr 176     106.392  72.036  48.227  1.00  0.00           P
ATOM   7465  O13 POPEr 176     106.642  72.697  46.926  1.00  0.00           O
ATOM   7466  O14 POPEr 176     104.982  71.727  48.568  1.00  0.00           O
ATOM   7467  O11 POPEr 176     107.012  72.907  49.407  1.00  0.00           O
ATOM   7468  O12 POPEr 176     107.182  70.676  48.286  1.00  0.00           O
ATOM   7469  C1  POPEr 176     106.262  74.027  49.897  1.00  0.00           C
ATOM   7472  C2  POPEr 176     105.952  73.978  51.437  1.00  0.00           C
ATOM   7474  O21 POPEr 176     106.092  72.637  51.937  1.00  0.00           O
ATOM   7475  C21 POPEr 176     106.742  72.327  53.067  1.00  0.00           C
ATOM   7476  O22 POPEr 176     106.962  71.158  53.386  1.00  0.00           O
ATOM   7477  C22 POPEr 176     107.162  73.507  53.958  1.00  0.00           C
ATOM   7480  C3  POPEr 176     104.512  74.496  51.716  1.00  0.00           C
ATOM   7483  O31 POPEr 176     104.262  74.557  53.137  1.00  0.00           O
ATOM   7484  C31 POPEr 176     103.132  74.066  53.626  1.00  0.00           C
ATOM   7485  O32 POPEr 176     102.342  73.337  53.027  1.00  0.00           O
ATOM   7486  C32 POPEr 176     102.932  74.658  55.016  1.00  0.00           C
ATOM   7489  C23 POPEr 176     107.742  73.027  55.316  1.00  0.00           C
ATOM   7492  C24 POPEr 176     107.842  74.097  56.417  1.00  0.00           C
ATOM   7495  C25 POPEr 176     106.583  74.227  57.296  1.00  0.00           C
ATOM   7498  C26 POPEr 176     106.902  74.526  58.778  1.00  0.00           C
ATOM   7501  C27 POPEr 176     105.652  74.716  59.636  1.00  0.00           C
ATOM   7504  C28 POPEr 176     105.963  75.048  61.117  1.00  0.00           C
ATOM   7507  C29 POPEr 176     106.322  73.856  61.966  1.00  0.00           C
ATOM   7509 0C21 POPEr 176     106.962  73.917  63.146  1.00  0.00           C
ATOM   7511 1C21 POPEr 176     107.393  75.176  63.847  1.00  0.00           C
ATOM   7514 2C21 POPEr 176     107.572  75.017  65.377  1.00  0.00           C
ATOM   7517 3C21 POPEr 176     108.702  74.036  65.746  1.00  0.00           C
ATOM   7520 4C21 POPEr 176     109.072  74.087  67.236  1.00  0.00           C
ATOM   7523 5C21 POPEr 176     110.182  73.097  67.617  1.00  0.00           C
ATOM   7526 6C21 POPEr 176     109.822  71.636  67.317  1.00  0.00           C
ATOM   7529 7C21 POPEr 176     110.652  70.636  68.137  1.00  0.00           C
ATOM   7532 8C21 POPEr 176     110.282  69.188  67.856  1.00  0.00           C
ATOM   7536  C33 POPEr 176     102.642  73.658  56.147  1.00  0.00           C
ATOM   7539  C34 POPEr 176     102.482  74.438  57.458  1.00  0.00           C
ATOM   7542  C35 POPEr 176     102.052  73.557  58.626  1.00  0.00           C
ATOM   7545  C36 POPEr 176     100.562  73.216  58.626  1.00  0.00           C
ATOM   7548  C37 POPEr 176     100.242  72.408  59.876  1.00  0.00           C
ATOM   7551  C38 POPEr 176      98.792  71.947  60.028  1.00  0.00           C
ATOM   7554  C39 POPEr 176      98.682  70.757  60.998  1.00  0.00           C
ATOM   7557 0C31 POPEr 176      99.433  70.948  62.318  1.00  0.00           C
ATOM   7560 1C31 POPEr 176      99.522  69.636  63.097  1.00  0.00           C
ATOM   7563 2C31 POPEr 176      99.932  69.798  64.566  1.00  0.00           C
ATOM   7566 3C31 POPEr 176      99.893  68.448  65.286  1.00  0.00           C
ATOM   7569 4C31 POPEr 176     100.142  68.526  66.786  1.00  0.00           C
ATOM   7572 5C31 POPEr 176      99.802  67.216  67.507  1.00  0.00           C
ATOM   7575 6C31 POPEr 176     100.982  66.267  67.676  1.00  0.00           C
ATOM   7579  NH3 POPEs 177     123.113   3.822  96.437  1.00  0.00           N
ATOM   7583  C12 POPEs 177     122.222   3.812  95.227  1.00  0.00           C
ATOM   7586  C11 POPEs 177     121.033   4.807  95.286  1.00  0.00           C
ATOM   7589  P   POPEs 177     120.522   7.017  96.656  1.00  0.00           P
ATOM   7590  O13 POPEs 177     119.293   7.287  97.426  1.00  0.00           O
ATOM   7591  O14 POPEs 177     121.702   7.787  97.057  1.00  0.00           O
ATOM   7592  O11 POPEs 177     120.193   7.507  95.196  1.00  0.00           O
ATOM   7593  O12 POPEs 177     120.882   5.477  96.546  1.00  0.00           O
ATOM   7594  C1  POPEs 177     121.022   8.407  94.446  1.00  0.00           C
ATOM   7597  C2  POPEs 177     121.052   8.007  92.947  1.00  0.00           C
ATOM   7599  O21 POPEs 177     121.532   9.057  92.076  1.00  0.00           O
ATOM   7600  C21 POPEs 177     120.863  10.187  91.967  1.00  0.00           C
ATOM   7601  O22 POPEs 177     119.883  10.517  92.617  1.00  0.00           O
ATOM   7602  C22 POPEs 177     121.402  11.007  90.788  1.00  0.00           C
ATOM   7605  C3  POPEs 177     119.722   7.397  92.426  1.00  0.00           C
ATOM   7608  O31 POPEs 177     119.952   6.287  91.536  1.00  0.00           O
ATOM   7609  C31 POPEs 177     119.232   6.297  90.406  1.00  0.00           C
ATOM   7610  O32 POPEs 177     118.643   7.247  89.947  1.00  0.00           O
ATOM   7611  C32 POPEs 177     119.212   4.867  89.847  1.00  0.00           C
ATOM   7614  C23 POPEs 177     120.403  12.067  90.257  1.00  0.00           C
ATOM   7617  C24 POPEs 177     121.003  12.907  89.107  1.00  0.00           C
ATOM   7620  C25 POPEs 177     120.613  12.457  87.696  1.00  0.00           C
ATOM   7623  C26 POPEs 177     119.212  12.917  87.248  1.00  0.00           C
ATOM   7626  C27 POPEs 177     119.002  12.777  85.737  1.00  0.00           C
ATOM   7629  C28 POPEs 177     117.572  13.117  85.257  1.00  0.00           C
ATOM   7632  C29 POPEs 177     117.482  12.977  83.757  1.00  0.00           C
ATOM   7634 0C21 POPEs 177     116.563  12.307  83.027  1.00  0.00           C
ATOM   7636 1C21 POPEs 177     115.342  11.587  83.527  1.00  0.00           C
ATOM   7639 2C21 POPEs 177     114.122  11.887  82.636  1.00  0.00           C
ATOM   7642 3C21 POPEs 177     112.842  11.187  83.097  1.00  0.00           C
ATOM   7645 4C21 POPEs 177     111.833  11.097  81.946  1.00  0.00           C
ATOM   7648 5C21 POPEs 177     110.452  10.567  82.337  1.00  0.00           C
ATOM   7651 6C21 POPEs 177     109.512  10.577  81.126  1.00  0.00           C
ATOM   7654 7C21 POPEs 177     108.172   9.887  81.376  1.00  0.00           C
ATOM   7657 8C21 POPEs 177     107.362   9.757  80.098  1.00  0.00           C
ATOM   7661  C33 POPEs 177     118.493   4.707  88.486  1.00  0.00           C
ATOM   7664  C34 POPEs 177     116.962   4.557  88.617  1.00  0.00           C
ATOM   7667  C35 POPEs 177     116.413   3.132  88.766  1.00  0.00           C
ATOM   7670  C36 POPEs 177     116.602   2.242  87.528  1.00  0.00           C
ATOM   7673  C37 POPEs 177     116.162   0.782  87.757  1.00  0.00           C
ATOM   7676  C38 POPEs 177     116.542  -0.148  86.586  1.00  0.00           C
ATOM   7679  C39 POPEs 177     116.402  -1.638  86.946  1.00  0.00           C
ATOM   7682 0C31 POPEs 177     117.493  -2.148  87.906  1.00  0.00           C
ATOM   7685 1C31 POPEs 177     116.933  -2.858  89.146  1.00  0.00           C
ATOM   7688 2C31 POPEs 177     116.143  -4.148  88.867  1.00  0.00           C
ATOM   7691 3C31 POPEs 177     117.033  -5.328  88.456  1.00  0.00           C
ATOM   7694 4C31 POPEs 177     116.273  -6.658  88.417  1.00  0.00           C
ATOM   7697 5C31 POPEs 177     117.162  -7.808  87.947  1.00  0.00           C
ATOM   7700 6C31 POPEs 177     116.553  -9.198  88.137  1.00  0.00           C
ATOM   7704  NH3 POPEt 178      89.372  61.376  51.056  1.00  0.00           N
ATOM   7708  C12 POPEt 178      89.223  62.777  51.586  1.00  0.00           C
ATOM   7711  C11 POPEt 178      88.773  63.786  50.517  1.00  0.00           C
ATOM   7714  P   POPEt 178      86.542  62.687  49.586  1.00  0.00           P
ATOM   7715  O13 POPEt 178      85.702  63.307  48.536  1.00  0.00           O
ATOM   7716  O14 POPEt 178      87.512  61.647  49.157  1.00  0.00           O
ATOM   7717  O11 POPEt 178      85.652  62.146  50.777  1.00  0.00           O
ATOM   7718  O12 POPEt 178      87.362  63.806  50.326  1.00  0.00           O
ATOM   7719  C1  POPEt 178      85.033  62.996  51.756  1.00  0.00           C
ATOM   7722  C2  POPEt 178      85.642  62.767  53.176  1.00  0.00           C
ATOM   7724  O21 POPEt 178      84.722  62.237  54.146  1.00  0.00           O
ATOM   7725  C21 POPEt 178      83.652  62.946  54.477  1.00  0.00           C
ATOM   7726  O22 POPEt 178      83.353  64.048  54.057  1.00  0.00           O
ATOM   7727  C22 POPEt 178      82.813  62.156  55.476  1.00  0.00           C
ATOM   7730  C3  POPEt 178      86.423  63.987  53.736  1.00  0.00           C
ATOM   7733  O31 POPEt 178      87.313  63.546  54.796  1.00  0.00           O
ATOM   7734  C31 POPEt 178      86.952  63.856  56.026  1.00  0.00           C
ATOM   7735  O32 POPEt 178      86.022  64.567  56.367  1.00  0.00           O
ATOM   7736  C32 POPEt 178      87.892  63.146  56.987  1.00  0.00           C
ATOM   7739  C23 POPEt 178      83.503  61.956  56.847  1.00  0.00           C
ATOM   7742  C24 POPEt 178      82.973  60.766  57.667  1.00  0.00           C
ATOM   7745  C25 POPEt 178      81.482  60.836  58.036  1.00  0.00           C
ATOM   7748  C26 POPEt 178      81.173  59.977  59.277  1.00  0.00           C
ATOM   7751  C27 POPEt 178      79.682  59.656  59.457  1.00  0.00           C
ATOM   7754  C28 POPEt 178      79.392  59.036  60.837  1.00  0.00           C
ATOM   7757  C29 POPEt 178      78.042  58.396  61.026  1.00  0.00           C
ATOM   7759 0C21 POPEt 178      77.022  58.838  61.786  1.00  0.00           C
ATOM   7761 1C21 POPEt 178      77.012  60.137  62.547  1.00  0.00           C
ATOM   7764 2C21 POPEt 178      77.592  60.097  63.967  1.00  0.00           C
ATOM   7767 3C21 POPEt 178      76.852  59.136  64.906  1.00  0.00           C
ATOM   7770 4C21 POPEt 178      76.992  59.526  66.386  1.00  0.00           C
ATOM   7773 5C21 POPEt 178      77.992  58.657  67.157  1.00  0.00           C
ATOM   7776 6C21 POPEt 178      77.402  57.286  67.507  1.00  0.00           C
ATOM   7779 7C21 POPEt 178      78.382  56.387  68.266  1.00  0.00           C
ATOM   7782 8C21 POPEt 178      77.832  54.966  68.446  1.00  0.00           C
ATOM   7786  C33 POPEt 178      87.472  63.247  58.476  1.00  0.00           C
ATOM   7789  C34 POPEt 178      88.363  62.337  59.326  1.00  0.00           C
ATOM   7792  C35 POPEt 178      88.122  62.447  60.847  1.00  0.00           C
ATOM   7795  C36 POPEt 178      86.742  61.966  61.316  1.00  0.00           C
ATOM   7798  C37 POPEt 178      86.762  61.548  62.796  1.00  0.00           C
ATOM   7801  C38 POPEt 178      85.412  61.077  63.337  1.00  0.00           C
ATOM   7804  C39 POPEt 178      85.532  60.267  64.636  1.00  0.00           C
ATOM   7807 0C31 POPEt 178      85.772  61.117  65.896  1.00  0.00           C
ATOM   7810 1C31 POPEt 178      85.912  60.228  67.146  1.00  0.00           C
ATOM   7813 2C31 POPEt 178      85.602  60.947  68.477  1.00  0.00           C
ATOM   7816 3C31 POPEt 178      86.112  60.176  69.706  1.00  0.00           C
ATOM   7819 4C31 POPEt 178      85.583  58.747  69.827  1.00  0.00           C
ATOM   7822 5C31 POPEt 178      86.313  57.886  70.867  1.00  0.00           C
ATOM   7825 6C31 POPEt 178      86.052  56.387  70.676  1.00  0.00           C
ATOM   7829  NH3 POPEu 179      59.582  75.417  54.557  1.00  0.00           N
ATOM   7833  C12 POPEu 179      59.952  76.746  53.926  1.00  0.00           C
ATOM   7836  C11 POPEu 179      58.902  77.868  54.156  1.00  0.00           C
ATOM   7839  P   POPEu 179      58.392  80.348  53.266  1.00  0.00           P
ATOM   7840  O13 POPEu 179      59.222  81.247  52.458  1.00  0.00           O
ATOM   7841  O14 POPEu 179      56.962  80.228  52.906  1.00  0.00           O
ATOM   7842  O11 POPEu 179      58.512  80.706  54.796  1.00  0.00           O
ATOM   7843  O12 POPEu 179      59.062  78.908  53.187  1.00  0.00           O
ATOM   7844  C1  POPEu 179      59.212  81.908  55.187  1.00  0.00           C
ATOM   7847  C2  POPEu 179      58.702  82.438  56.546  1.00  0.00           C
ATOM   7849  O21 POPEu 179      59.832  82.517  57.446  1.00  0.00           O
ATOM   7850  C21 POPEu 179      59.692  83.386  58.438  1.00  0.00           C
ATOM   7851  O22 POPEu 179      58.792  84.188  58.568  1.00  0.00           O
ATOM   7852  C22 POPEu 179      60.852  83.197  59.426  1.00  0.00           C
ATOM   7855  C3  POPEu 179      57.592  81.496  57.106  1.00  0.00           C
ATOM   7858  O31 POPEu 179      57.362  81.626  58.526  1.00  0.00           O
ATOM   7859  C31 POPEu 179      56.392  82.438  58.927  1.00  0.00           C
ATOM   7860  O32 POPEu 179      55.592  83.027  58.227  1.00  0.00           O
ATOM   7861  C32 POPEu 179      56.392  82.367  60.457  1.00  0.00           C
ATOM   7864  C23 POPEu 179      60.572  83.876  60.786  1.00  0.00           C
ATOM   7867  C24 POPEu 179      61.262  83.176  61.966  1.00  0.00           C
ATOM   7870  C25 POPEu 179      61.572  84.156  63.106  1.00  0.00           C
ATOM   7873  C26 POPEu 179      62.232  83.507  64.326  1.00  0.00           C
ATOM   7876  C27 POPEu 179      62.332  84.528  65.466  1.00  0.00           C
ATOM   7879  C28 POPEu 179      62.923  83.978  66.776  1.00  0.00           C
ATOM   7882  C29 POPEu 179      63.082  85.136  67.727  1.00  0.00           C
ATOM   7884 0C21 POPEu 179      62.822  85.167  69.046  1.00  0.00           C
ATOM   7886 1C21 POPEu 179      62.402  84.027  69.947  1.00  0.00           C
ATOM   7889 2C21 POPEu 179      63.392  83.827  71.106  1.00  0.00           C
ATOM   7892 3C21 POPEu 179      63.502  85.057  72.037  1.00  0.00           C
ATOM   7895 4C21 POPEu 179      64.532  84.917  73.157  1.00  0.00           C
ATOM   7898 5C21 POPEu 179      64.512  86.146  74.087  1.00  0.00           C
ATOM   7901 6C21 POPEu 179      65.732  86.307  74.987  1.00  0.00           C
ATOM   7904 7C21 POPEu 179      66.102  85.036  75.768  1.00  0.00           C
ATOM   7907 8C21 POPEu 179      67.142  85.276  76.867  1.00  0.00           C
ATOM   7911  C33 POPEu 179      56.172  80.926  60.998  1.00  0.00           C
ATOM   7914  C34 POPEu 179      56.552  80.737  62.467  1.00  0.00           C
ATOM   7917  C35 POPEu 179      56.152  79.368  63.036  1.00  0.00           C
ATOM   7920  C36 POPEu 179      56.332  79.307  64.558  1.00  0.00           C
ATOM   7923  C37 POPEu 179      55.972  77.956  65.197  1.00  0.00           C
ATOM   7926  C38 POPEu 179      56.082  77.966  66.738  1.00  0.00           C
ATOM   7929  C39 POPEu 179      55.142  78.986  67.387  1.00  0.00           C
ATOM   7932 0C31 POPEu 179      54.992  78.798  68.897  1.00  0.00           C
ATOM   7935 1C31 POPEu 179      54.142  79.896  69.527  1.00  0.00           C
ATOM   7938 2C31 POPEu 179      53.752  79.587  70.977  1.00  0.00           C
ATOM   7941 3C31 POPEu 179      53.122  80.777  71.716  1.00  0.00           C
ATOM   7944 4C31 POPEu 179      51.892  81.376  71.016  1.00  0.00           C
ATOM   7947 5C31 POPEu 179      51.212  82.447  71.876  1.00  0.00           C
ATOM   7950 6C31 POPEu 179      50.152  83.258  71.137  1.00  0.00           C
ATOM   7954  NH3 POPEv 180      13.712  61.067  96.856  1.00  0.00           N
ATOM   7958  C12 POPEv 180      13.572  59.947  95.858  1.00  0.00           C
ATOM   7961  C11 POPEv 180      12.672  58.838  96.386  1.00  0.00           C
ATOM   7964  P   POPEv 180      11.852  56.496  95.616  1.00  0.00           P
ATOM   7965  O13 POPEv 180      13.012  55.688  96.017  1.00  0.00           O
ATOM   7966  O14 POPEv 180      10.742  56.597  96.586  1.00  0.00           O
ATOM   7967  O11 POPEv 180      11.332  56.007  94.226  1.00  0.00           O
ATOM   7968  O12 POPEv 180      12.342  57.956  95.308  1.00  0.00           O
ATOM   7969  C1  POPEv 180      12.232  55.836  93.116  1.00  0.00           C
ATOM   7972  C2  POPEv 180      12.492  54.347  92.757  1.00  0.00           C
ATOM   7974  O21 POPEv 180      12.682  54.327  91.327  1.00  0.00           O
ATOM   7975  C21 POPEv 180      13.472  53.406  90.837  1.00  0.00           C
ATOM   7976  O22 POPEv 180      14.202  52.667  91.477  1.00  0.00           O
ATOM   7977  C22 POPEv 180      13.312  53.437  89.316  1.00  0.00           C
ATOM   7980  C3  POPEv 180      11.312  53.396  93.157  1.00  0.00           C
ATOM   7983  O31 POPEv 180      11.602  52.016  92.817  1.00  0.00           O
ATOM   7984  C31 POPEv 180      10.532  51.216  92.776  1.00  0.00           C
ATOM   7985  O32 POPEv 180       9.412  51.536  93.106  1.00  0.00           O
ATOM   7986  C32 POPEv 180      10.892  49.896  92.087  1.00  0.00           C
ATOM   7989  C23 POPEv 180      13.932  52.226  88.597  1.00  0.00           C
ATOM   7992  C24 POPEv 180      14.002  52.407  87.066  1.00  0.00           C
ATOM   7995  C25 POPEv 180      12.662  52.417  86.307  1.00  0.00           C
ATOM   7998  C26 POPEv 180      11.962  53.786  86.327  1.00  0.00           C
ATOM   8001  C27 POPEv 180      11.012  54.027  85.146  1.00  0.00           C
ATOM   8004  C28 POPEv 180      10.132  55.277  85.346  1.00  0.00           C
ATOM   8007  C29 POPEv 180      10.902  56.527  85.717  1.00  0.00           C
ATOM   8009 0C21 POPEv 180      10.512  57.786  85.476  1.00  0.00           C
ATOM   8011 1C21 POPEv 180       9.222  58.146  84.798  1.00  0.00           C
ATOM   8014 2C21 POPEv 180       9.342  58.027  83.268  1.00  0.00           C
ATOM   8017 3C21 POPEv 180       7.972  57.806  82.617  1.00  0.00           C
ATOM   8020 4C21 POPEv 180       8.052  57.556  81.106  1.00  0.00           C
ATOM   8023 5C21 POPEv 180       8.242  58.847  80.317  1.00  0.00           C
ATOM   8026 6C21 POPEv 180       8.222  58.617  78.807  1.00  0.00           C
ATOM   8029 7C21 POPEv 180       7.922  59.896  78.028  1.00  0.00           C
ATOM   8032 8C21 POPEv 180       8.232  59.786  76.526  1.00  0.00           C
ATOM   8036  C33 POPEv 180       9.802  49.417  91.087  1.00  0.00           C
ATOM   8039  C34 POPEv 180      10.372  48.978  89.727  1.00  0.00           C
ATOM   8042  C35 POPEv 180       9.322  48.896  88.597  1.00  0.00           C
ATOM   8045  C36 POPEv 180       9.972  48.908  87.206  1.00  0.00           C
ATOM   8048  C37 POPEv 180       9.012  48.847  86.017  1.00  0.00           C
ATOM   8051  C38 POPEv 180       9.762  49.048  84.687  1.00  0.00           C
ATOM   8054  C39 POPEv 180       8.922  48.817  83.428  1.00  0.00           C
ATOM   8057 0C31 POPEv 180       9.732  49.188  82.178  1.00  0.00           C
ATOM   8060 1C31 POPEv 180       9.012  48.957  80.837  1.00  0.00           C
ATOM   8063 2C31 POPEv 180       9.792  49.607  79.687  1.00  0.00           C
ATOM   8066 3C31 POPEv 180       9.442  49.066  78.297  1.00  0.00           C
ATOM   8069 4C31 POPEv 180       7.992  49.347  77.856  1.00  0.00           C
ATOM   8072 5C31 POPEv 180       7.752  48.867  76.417  1.00  0.00           C
ATOM   8075 6C31 POPEv 180       6.362  49.176  75.867  1.00  0.00           C
ATOM   8079  NH3 POPEw 181     115.772  57.257  96.837  1.00  0.00           N
ATOM   8083  C12 POPEw 181     115.023  58.257  96.007  1.00  0.00           C
ATOM   8086  C11 POPEw 181     113.832  58.817  96.777  1.00  0.00           C
ATOM   8089  P   POPEw 181     111.413  57.728  96.747  1.00  0.00           P
ATOM   8090  O13 POPEw 181     110.972  58.908  95.977  1.00  0.00           O
ATOM   8091  O14 POPEw 181     110.572  57.388  97.906  1.00  0.00           O
ATOM   8092  O11 POPEw 181     111.382  56.466  95.788  1.00  0.00           O
ATOM   8093  O12 POPEw 181     112.952  57.767  97.167  1.00  0.00           O
ATOM   8094  C1  POPEw 181     111.772  56.618  94.417  1.00  0.00           C
ATOM   8097  C2  POPEw 181     111.902  55.216  93.757  1.00  0.00           C
ATOM   8099  O21 POPEw 181     112.872  55.167  92.687  1.00  0.00           O
ATOM   8100  C21 POPEw 181     112.542  55.836  91.586  1.00  0.00           C
ATOM   8101  O22 POPEw 181     111.682  56.688  91.516  1.00  0.00           O
ATOM   8102  C22 POPEw 181     113.442  55.456  90.416  1.00  0.00           C
ATOM   8105  C3  POPEw 181     110.512  54.617  93.367  1.00  0.00           C
ATOM   8108  O31 POPEw 181     110.532  53.177  93.408  1.00  0.00           O
ATOM   8109  C31 POPEw 181     110.753  52.597  92.236  1.00  0.00           C
ATOM   8110  O32 POPEw 181     110.842  53.167  91.167  1.00  0.00           O
ATOM   8111  C32 POPEw 181     110.842  51.097  92.438  1.00  0.00           C
ATOM   8114  C23 POPEw 181     112.602  54.807  89.296  1.00  0.00           C
ATOM   8117  C24 POPEw 181     112.882  55.347  87.887  1.00  0.00           C
ATOM   8120  C25 POPEw 181     114.333  55.197  87.417  1.00  0.00           C
ATOM   8123  C26 POPEw 181     114.492  55.507  85.928  1.00  0.00           C
ATOM   8126  C27 POPEw 181     115.942  55.386  85.438  1.00  0.00           C
ATOM   8129  C28 POPEw 181     116.112  55.906  83.997  1.00  0.00           C
ATOM   8132  C29 POPEw 181     117.542  56.197  83.646  1.00  0.00           C
ATOM   8134 0C21 POPEw 181     118.152  55.887  82.477  1.00  0.00           C
ATOM   8136 1C21 POPEw 181     117.523  55.197  81.297  1.00  0.00           C
ATOM   8139 2C21 POPEw 181     116.583  56.097  80.466  1.00  0.00           C
ATOM   8142 3C21 POPEw 181     117.243  57.356  79.876  1.00  0.00           C
ATOM   8145 4C21 POPEw 181     118.253  57.077  78.746  1.00  0.00           C
ATOM   8148 5C21 POPEw 181     117.622  56.548  77.447  1.00  0.00           C
ATOM   8151 6C21 POPEw 181     116.513  57.458  76.907  1.00  0.00           C
ATOM   8154 7C21 POPEw 181     116.202  57.187  75.438  1.00  0.00           C
ATOM   8157 8C21 POPEw 181     115.092  58.077  74.896  1.00  0.00           C
ATOM   8161  C33 POPEw 181     109.702  50.368  91.688  1.00  0.00           C
ATOM   8164  C34 POPEw 181     109.952  48.856  91.666  1.00  0.00           C
ATOM   8167  C35 POPEw 181     108.952  48.097  90.797  1.00  0.00           C
ATOM   8170  C36 POPEw 181     108.943  48.587  89.347  1.00  0.00           C
ATOM   8173  C37 POPEw 181     108.363  47.588  88.358  1.00  0.00           C
ATOM   8176  C38 POPEw 181     108.472  48.118  86.926  1.00  0.00           C
ATOM   8179  C39 POPEw 181     108.192  47.057  85.867  1.00  0.00           C
ATOM   8182 0C31 POPEw 181     108.542  47.556  84.456  1.00  0.00           C
ATOM   8185 1C31 POPEw 181     108.412  46.478  83.377  1.00  0.00           C
ATOM   8188 2C31 POPEw 181     109.132  46.886  82.087  1.00  0.00           C
ATOM   8191 3C31 POPEw 181     109.333  45.747  81.076  1.00  0.00           C
ATOM   8194 4C31 POPEw 181     108.032  45.277  80.416  1.00  0.00           C
ATOM   8197 5C31 POPEw 181     108.283  44.237  79.316  1.00  0.00           C
ATOM   8200 6C31 POPEw 181     107.022  43.797  78.576  1.00  0.00           C
ATOM   8204  NH3 POPEx 182      22.312  66.816  97.248  1.00  0.00           N
ATOM   8208  C12 POPEx 182      21.222  65.817  97.547  1.00  0.00           C
ATOM   8211  C11 POPEx 182      20.062  66.257  98.477  1.00  0.00           C
ATOM   8214  P   POPEx 182      17.682  65.176  99.086  1.00  0.00           P
ATOM   8215  O13 POPEx 182      17.002  63.987  98.548  1.00  0.00           O
ATOM   8216  O14 POPEx 182      17.822  65.298 100.556  1.00  0.00           O
ATOM   8217  O11 POPEx 182      17.002  66.466  98.498  1.00  0.00           O
ATOM   8218  O12 POPEx 182      19.112  65.197  98.437  1.00  0.00           O
ATOM   8219  C1  POPEx 182      16.412  66.507  97.187  1.00  0.00           C
ATOM   8222  C2  POPEx 182      17.422  66.396  96.007  1.00  0.00           C
ATOM   8224  O21 POPEx 182      17.192  67.377  94.987  1.00  0.00           O
ATOM   8225  C21 POPEx 182      16.092  67.327  94.277  1.00  0.00           C
ATOM   8226  O22 POPEx 182      15.102  66.636  94.477  1.00  0.00           O
ATOM   8227  C22 POPEx 182      16.182  68.357  93.147  1.00  0.00           C
ATOM   8230  C3  POPEx 182      17.502  64.957  95.416  1.00  0.00           C
ATOM   8233  O31 POPEx 182      18.662  64.827  94.566  1.00  0.00           O
ATOM   8234  C31 POPEx 182      18.502  63.996  93.558  1.00  0.00           C
ATOM   8235  O32 POPEx 182      17.442  63.676  93.036  1.00  0.00           O
ATOM   8236  C32 POPEx 182      19.852  63.377  93.227  1.00  0.00           C
ATOM   8239  C23 POPEx 182      16.272  67.806  91.707  1.00  0.00           C
ATOM   8242  C24 POPEx 182      15.492  68.688  90.706  1.00  0.00           C
ATOM   8245  C25 POPEx 182      15.362  68.077  89.296  1.00  0.00           C
ATOM   8248  C26 POPEx 182      16.002  68.926  88.176  1.00  0.00           C
ATOM   8251  C27 POPEx 182      15.172  69.997  87.466  1.00  0.00           C
ATOM   8254  C28 POPEx 182      15.932  70.597  86.237  1.00  0.00           C
ATOM   8257  C29 POPEx 182      17.332  71.088  86.526  1.00  0.00           C
ATOM   8259 0C21 POPEx 182      17.972  72.136  85.966  1.00  0.00           C
ATOM   8261 1C21 POPEx 182      17.472  73.077  84.917  1.00  0.00           C
ATOM   8264 2C21 POPEx 182      17.272  72.416  83.536  1.00  0.00           C
ATOM   8267 3C21 POPEx 182      17.112  73.466  82.438  1.00  0.00           C
ATOM   8270 4C21 POPEx 182      16.672  72.896  81.076  1.00  0.00           C
ATOM   8273 5C21 POPEx 182      16.822  73.896  79.926  1.00  0.00           C
ATOM   8276 6C21 POPEx 182      16.222  75.286  80.206  1.00  0.00           C
ATOM   8279 7C21 POPEx 182      16.482  76.298  79.087  1.00  0.00           C
ATOM   8282 8C21 POPEx 182      16.252  77.746  79.518  1.00  0.00           C
ATOM   8286  C33 POPEx 182      19.702  62.077  92.396  1.00  0.00           C
ATOM   8289  C34 POPEx 182      19.512  62.388  90.917  1.00  0.00           C
ATOM   8292  C35 POPEx 182      19.132  61.176  90.057  1.00  0.00           C
ATOM   8295  C36 POPEx 182      19.132  61.536  88.558  1.00  0.00           C
ATOM   8298  C37 POPEx 182      19.162  60.316  87.626  1.00  0.00           C
ATOM   8301  C38 POPEx 182      19.052  60.716  86.146  1.00  0.00           C
ATOM   8304  C39 POPEx 182      19.122  59.516  85.196  1.00  0.00           C
ATOM   8307 0C31 POPEx 182      18.832  59.888  83.737  1.00  0.00           C
ATOM   8310 1C31 POPEx 182      19.072  58.716  82.776  1.00  0.00           C
ATOM   8313 2C31 POPEx 182      18.512  58.937  81.367  1.00  0.00           C
ATOM   8316 3C31 POPEx 182      18.452  57.658  80.527  1.00  0.00           C
ATOM   8319 4C31 POPEx 182      19.822  57.207  79.966  1.00  0.00           C
ATOM   8322 5C31 POPEx 182      20.122  57.798  78.586  1.00  0.00           C
ATOM   8325 6C31 POPEx 182      21.502  57.426  78.028  1.00  0.00           C
ATOM   8329  NH3 POPEy 183      18.662 120.827  95.986  1.00  0.00           N
ATOM   8333  C12 POPEy 183      20.082 120.766  95.476  1.00  0.00           C
ATOM   8336  C11 POPEy 183      20.642 119.338  95.527  1.00  0.00           C
ATOM   8339  P   POPEy 183      21.982 118.877  97.766  1.00  0.00           P
ATOM   8340  O13 POPEy 183      22.132 120.228  98.367  1.00  0.00           O
ATOM   8341  O14 POPEy 183      21.892 117.737  98.707  1.00  0.00           O
ATOM   8342  O11 POPEy 183      23.162 118.628  96.716  1.00  0.00           O
ATOM   8343  O12 POPEy 183      20.672 118.886  96.876  1.00  0.00           O
ATOM   8344  C1  POPEy 183      23.752 117.308  96.637  1.00  0.00           C
ATOM   8347  C2  POPEy 183      24.332 116.896  95.238  1.00  0.00           C
ATOM   8349  O21 POPEy 183      23.412 117.308  94.216  1.00  0.00           O
ATOM   8350  C21 POPEy 183      23.952 117.356  93.017  1.00  0.00           C
ATOM   8351  O22 POPEy 183      25.132 117.267  92.747  1.00  0.00           O
ATOM   8352  C22 POPEy 183      22.832 117.536  91.987  1.00  0.00           C
ATOM   8355  C3  POPEy 183      24.582 115.337  95.187  1.00  0.00           C
ATOM   8358  O31 POPEy 183      24.942 114.777  93.886  1.00  0.00           O
ATOM   8359  C31 POPEy 183      26.252 114.516  93.737  1.00  0.00           C
ATOM   8360  O32 POPEy 183      27.102 114.676  94.587  1.00  0.00           O
ATOM   8361  C32 POPEy 183      26.432 113.966  92.318  1.00  0.00           C
ATOM   8364  C23 POPEy 183      23.322 117.277  90.546  1.00  0.00           C
ATOM   8367  C24 POPEy 183      22.492 118.017  89.496  1.00  0.00           C
ATOM   8370  C25 POPEy 183      21.212 117.286  89.076  1.00  0.00           C
ATOM   8373  C26 POPEy 183      21.012 117.347  87.557  1.00  0.00           C
ATOM   8376  C27 POPEy 183      19.892 116.438  87.027  1.00  0.00           C
ATOM   8379  C28 POPEy 183      19.962 116.176  85.507  1.00  0.00           C
ATOM   8382  C29 POPEy 183      21.192 115.386  85.168  1.00  0.00           C
ATOM   8384 0C21 POPEy 183      21.642 115.066  83.946  1.00  0.00           C
ATOM   8386 1C21 POPEy 183      20.962 115.368  82.636  1.00  0.00           C
ATOM   8389 2C21 POPEy 183      20.912 114.118  81.726  1.00  0.00           C
ATOM   8392 3C21 POPEy 183      22.242 113.877  80.998  1.00  0.00           C
ATOM   8395 4C21 POPEy 183      22.792 112.448  81.068  1.00  0.00           C
ATOM   8398 5C21 POPEy 183      23.172 111.997  82.487  1.00  0.00           C
ATOM   8401 6C21 POPEy 183      23.932 110.666  82.528  1.00  0.00           C
ATOM   8404 7C21 POPEy 183      24.222 110.228  83.967  1.00  0.00           C
ATOM   8407 8C21 POPEy 183      24.862 108.838  84.067  1.00  0.00           C
ATOM   8411  C33 POPEy 183      27.842 113.527  91.866  1.00  0.00           C
ATOM   8414  C34 POPEy 183      27.872 113.426  90.336  1.00  0.00           C
ATOM   8417  C35 POPEy 183      29.172 112.846  89.767  1.00  0.00           C
ATOM   8420  C36 POPEy 183      29.362 113.217  88.288  1.00  0.00           C
ATOM   8423  C37 POPEy 183      29.902 114.646  88.137  1.00  0.00           C
ATOM   8426  C38 POPEy 183      30.262 115.066  86.707  1.00  0.00           C
ATOM   8429  C39 POPEy 183      31.212 114.136  85.937  1.00  0.00           C
ATOM   8432 0C31 POPEy 183      31.272 114.446  84.436  1.00  0.00           C
ATOM   8435 1C31 POPEy 183      32.052 113.368  83.657  1.00  0.00           C
ATOM   8438 2C31 POPEy 183      31.942 113.507  82.136  1.00  0.00           C
ATOM   8441 3C31 POPEy 183      32.492 114.826  81.596  1.00  0.00           C
ATOM   8444 4C31 POPEy 183      32.612 114.808  80.077  1.00  0.00           C
ATOM   8447 5C31 POPEy 183      33.132 116.128  79.527  1.00  0.00           C
ATOM   8450 6C31 POPEy 183      33.862 115.937  78.196  1.00  0.00           C
ATOM   8454  NH3 POPEz 184      20.102 126.277  92.417  1.00  0.00           N
ATOM   8458  C12 POPEz 184      19.812 125.146  93.377  1.00  0.00           C
ATOM   8461  C11 POPEz 184      19.002 123.996  92.766  1.00  0.00           C
ATOM   8464  P   POPEz 184      16.552 123.207  93.326  1.00  0.00           P
ATOM   8465  O13 POPEz 184      17.202 122.107  94.086  1.00  0.00           O
ATOM   8466  O14 POPEz 184      15.462 123.938  94.016  1.00  0.00           O
ATOM   8467  O11 POPEz 184      15.992 122.618  91.956  1.00  0.00           O
ATOM   8468  O12 POPEz 184      17.602 124.287  92.867  1.00  0.00           O
ATOM   8469  C1  POPEz 184      16.172 123.406  90.777  1.00  0.00           C
ATOM   8472  C2  POPEz 184      15.172 123.077  89.646  1.00  0.00           C
ATOM   8474  O21 POPEz 184      15.422 124.026  88.587  1.00  0.00           O
ATOM   8475  C21 POPEz 184      15.112 123.587  87.367  1.00  0.00           C
ATOM   8476  O22 POPEz 184      14.792 122.448  87.076  1.00  0.00           O
ATOM   8477  C22 POPEz 184      15.152 124.777  86.418  1.00  0.00           C
ATOM   8480  C3  POPEz 184      13.722 123.196  90.177  1.00  0.00           C
ATOM   8483  O31 POPEz 184      12.752 122.997  89.127  1.00  0.00           O
ATOM   8484  C31 POPEz 184      11.912 123.996  88.896  1.00  0.00           C
ATOM   8485  O32 POPEz 184      11.732 124.966  89.608  1.00  0.00           O
ATOM   8486  C32 POPEz 184      11.222 123.716  87.566  1.00  0.00           C
ATOM   8489  C23 POPEz 184      14.992 124.467  84.907  1.00  0.00           C
ATOM   8492  C24 POPEz 184      14.632 125.766  84.166  1.00  0.00           C
ATOM   8495  C25 POPEz 184      15.022 125.827  82.696  1.00  0.00           C
ATOM   8498  C26 POPEz 184      14.362 124.747  81.847  1.00  0.00           C
ATOM   8501  C27 POPEz 184      14.802 124.837  80.377  1.00  0.00           C
ATOM   8504  C28 POPEz 184      14.302 123.657  79.527  1.00  0.00           C
ATOM   8507  C29 POPEz 184      12.802 123.517  79.518  1.00  0.00           C
ATOM   8509 0C21 POPEz 184      11.982 124.036  78.586  1.00  0.00           C
ATOM   8511 1C21 POPEz 184      12.442 124.887  77.426  1.00  0.00           C
ATOM   8514 2C21 POPEz 184      11.292 125.617  76.716  1.00  0.00           C
ATOM   8517 3C21 POPEz 184      10.342 124.676  75.956  1.00  0.00           C
ATOM   8520 4C21 POPEz 184       9.262 125.448  75.177  1.00  0.00           C
ATOM   8523 5C21 POPEz 184       8.822 124.757  73.877  1.00  0.00           C
ATOM   8526 6C21 POPEz 184       7.692 123.737  74.036  1.00  0.00           C
ATOM   8529 7C21 POPEz 184       7.282 123.157  72.667  1.00  0.00           C
ATOM   8532 8C21 POPEz 184       6.062 122.226  72.717  1.00  0.00           C
ATOM   8536  C33 POPEz 184      10.142 124.757  87.206  1.00  0.00           C
ATOM   8539  C34 POPEz 184       9.812 124.757  85.706  1.00  0.00           C
ATOM   8542  C35 POPEz 184       9.442 123.376  85.156  1.00  0.00           C
ATOM   8545  C36 POPEz 184       9.202 123.396  83.646  1.00  0.00           C
ATOM   8548  C37 POPEz 184       9.072 121.978  83.066  1.00  0.00           C
ATOM   8551  C38 POPEz 184       8.782 121.986  81.558  1.00  0.00           C
ATOM   8554  C39 POPEz 184       8.672 120.588  80.937  1.00  0.00           C
ATOM   8557 0C31 POPEz 184       7.602 119.696  81.586  1.00  0.00           C
ATOM   8560 1C31 POPEz 184       7.422 118.376  80.826  1.00  0.00           C
ATOM   8563 2C31 POPEz 184       6.682 117.296  81.646  1.00  0.00           C
ATOM   8566 3C31 POPEz 184       6.912 115.876  81.106  1.00  0.00           C
ATOM   8569 4C31 POPEz 184       8.302 115.307  81.437  1.00  0.00           C
ATOM   8572 5C31 POPEz 184       8.802 114.267  80.438  1.00  0.00           C
ATOM   8575 6C31 POPEz 184      10.242 113.816  80.696  1.00  0.00           C
ATOM   8579  NH3 POPE0 185      55.452 130.316  51.126  1.00  0.00           N
ATOM   8583  C12 POPE0 185      55.642 129.416  49.926  1.00  0.00           C
ATOM   8586  C11 POPE0 185      57.152 129.177  49.656  1.00  0.00           C
ATOM   8589  P   POPE0 185      57.942 127.016  48.326  1.00  0.00           P
ATOM   8590  O13 POPE0 185      57.002 126.128  49.028  1.00  0.00           O
ATOM   8591  O14 POPE0 185      58.102 126.698  46.887  1.00  0.00           O
ATOM   8592  O11 POPE0 185      59.332 127.077  49.066  1.00  0.00           O
ATOM   8593  O12 POPE0 185      57.392 128.477  48.438  1.00  0.00           O
ATOM   8594  C1  POPE0 185      59.412 126.246  50.237  1.00  0.00           C
ATOM   8597  C2  POPE0 185      60.772 126.417  50.926  1.00  0.00           C
ATOM   8599  O21 POPE0 185      60.662 126.097  52.318  1.00  0.00           O
ATOM   8600  C21 POPE0 185      60.022 126.907  53.137  1.00  0.00           C
ATOM   8601  O22 POPE0 185      59.442 127.938  52.857  1.00  0.00           O
ATOM   8602  C22 POPE0 185      60.032 126.268  54.536  1.00  0.00           C
ATOM   8605  C3  POPE0 185      61.452 127.786  50.667  1.00  0.00           C
ATOM   8608  O31 POPE0 185      62.692 127.776  51.397  1.00  0.00           O
ATOM   8609  C31 POPE0 185      63.002 128.856  52.066  1.00  0.00           C
ATOM   8610  O32 POPE0 185      62.422 129.936  52.016  1.00  0.00           O
ATOM   8611  C32 POPE0 185      64.112 128.527  53.057  1.00  0.00           C
ATOM   8614  C23 POPE0 185      61.242 125.327  54.796  1.00  0.00           C
ATOM   8617  C24 POPE0 185      61.072 124.467  56.068  1.00  0.00           C
ATOM   8620  C25 POPE0 185      61.292 125.237  57.376  1.00  0.00           C
ATOM   8623  C26 POPE0 185      60.022 125.477  58.196  1.00  0.00           C
ATOM   8626  C27 POPE0 185      59.452 124.177  58.786  1.00  0.00           C
ATOM   8629  C28 POPE0 185      58.312 124.407  59.797  1.00  0.00           C
ATOM   8632  C29 POPE0 185      58.772 125.096  61.056  1.00  0.00           C
ATOM   8634 0C21 POPE0 185      57.952 125.696  61.946  1.00  0.00           C
ATOM   8636 1C21 POPE0 185      56.452 125.757  61.876  1.00  0.00           C
ATOM   8639 2C21 POPE0 185      55.812 125.246  63.186  1.00  0.00           C
ATOM   8642 3C21 POPE0 185      54.292 125.448  63.246  1.00  0.00           C
ATOM   8645 4C21 POPE0 185      53.792 125.657  64.676  1.00  0.00           C
ATOM   8648 5C21 POPE0 185      53.862 124.396  65.547  1.00  0.00           C
ATOM   8651 6C21 POPE0 185      53.682 124.707  67.036  1.00  0.00           C
ATOM   8654 7C21 POPE0 185      53.802 123.466  67.947  1.00  0.00           C
ATOM   8657 8C21 POPE0 185      52.872 122.316  67.557  1.00  0.00           C
ATOM   8661  C33 POPE0 185      63.692 128.768  54.527  1.00  0.00           C
ATOM   8664  C34 POPE0 185      64.512 127.948  55.527  1.00  0.00           C
ATOM   8667  C35 POPE0 185      65.862 128.587  55.886  1.00  0.00           C
ATOM   8670  C36 POPE0 185      65.742 129.577  57.057  1.00  0.00           C
ATOM   8673  C37 POPE0 185      67.082 130.176  57.486  1.00  0.00           C
ATOM   8676  C38 POPE0 185      66.972 131.117  58.708  1.00  0.00           C
ATOM   8679  C39 POPE0 185      66.712 130.386  60.036  1.00  0.00           C
ATOM   8682 0C31 POPE0 185      67.962 129.686  60.606  1.00  0.00           C
ATOM   8685 1C31 POPE0 185      67.642 128.768  61.786  1.00  0.00           C
ATOM   8688 2C31 POPE0 185      68.882 128.007  62.276  1.00  0.00           C
ATOM   8691 3C31 POPE0 185      68.582 126.957  63.347  1.00  0.00           C
ATOM   8694 4C31 POPE0 185      68.032 127.576  64.636  1.00  0.00           C
ATOM   8697 5C31 POPE0 185      68.452 126.787  65.886  1.00  0.00           C
ATOM   8700 6C31 POPE0 185      67.923 127.407  67.167  1.00  0.00           C
ATOM   8704  NH3 POPE1 186      74.472  24.347  49.536  1.00  0.00           N
ATOM   8708  C12 POPE1 186      75.542  23.987  48.556  1.00  0.00           C
ATOM   8711  C11 POPE1 186      76.522  25.167  48.347  1.00  0.00           C
ATOM   8714  P   POPE1 186      76.392  27.606  49.396  1.00  0.00           P
ATOM   8715  O13 POPE1 186      77.012  28.626  48.536  1.00  0.00           O
ATOM   8716  O14 POPE1 186      75.313  28.007  50.326  1.00  0.00           O
ATOM   8717  O11 POPE1 186      77.582  26.987  50.217  1.00  0.00           O
ATOM   8718  O12 POPE1 186      75.842  26.407  48.536  1.00  0.00           O
ATOM   8719  C1  POPE1 186      77.472  26.547  51.557  1.00  0.00           C
ATOM   8722  C2  POPE1 186      78.182  25.176  51.707  1.00  0.00           C
ATOM   8724  O21 POPE1 186      77.813  24.516  52.917  1.00  0.00           O
ATOM   8725  C21 POPE1 186      77.872  25.187  54.046  1.00  0.00           C
ATOM   8726  O22 POPE1 186      78.472  26.216  54.267  1.00  0.00           O
ATOM   8727  C22 POPE1 186      77.082  24.376  55.086  1.00  0.00           C
ATOM   8730  C3  POPE1 186      79.702  25.306  51.446  1.00  0.00           C
ATOM   8733  O31 POPE1 186      80.282  24.027  51.147  1.00  0.00           O
ATOM   8734  C31 POPE1 186      81.003  23.297  51.996  1.00  0.00           C
ATOM   8735  O32 POPE1 186      81.432  22.187  51.716  1.00  0.00           O
ATOM   8736  C32 POPE1 186      81.133  23.937  53.396  1.00  0.00           C
ATOM   8739  C23 POPE1 186      76.792  25.087  56.426  1.00  0.00           C
ATOM   8742  C24 POPE1 186      76.752  24.107  57.606  1.00  0.00           C
ATOM   8745  C25 POPE1 186      76.512  24.797  58.958  1.00  0.00           C
ATOM   8748  C26 POPE1 186      76.732  23.867  60.167  1.00  0.00           C
ATOM   8751  C27 POPE1 186      76.382  24.527  61.516  1.00  0.00           C
ATOM   8754  C28 POPE1 186      76.572  23.627  62.757  1.00  0.00           C
ATOM   8757  C29 POPE1 186      78.012  23.247  62.987  1.00  0.00           C
ATOM   8759 0C21 POPE1 186      78.762  23.507  64.076  1.00  0.00           C
ATOM   8761 1C21 POPE1 186      78.352  24.207  65.356  1.00  0.00           C
ATOM   8764 2C21 POPE1 186      78.932  23.487  66.587  1.00  0.00           C
ATOM   8767 3C21 POPE1 186      78.692  24.237  67.907  1.00  0.00           C
ATOM   8770 4C21 POPE1 186      79.482  23.627  69.087  1.00  0.00           C
ATOM   8773 5C21 POPE1 186      78.982  22.237  69.527  1.00  0.00           C
ATOM   8776 6C21 POPE1 186      79.893  21.567  70.566  1.00  0.00           C
ATOM   8779 7C21 POPE1 186      79.322  20.257  71.118  1.00  0.00           C
ATOM   8782 8C21 POPE1 186      80.222  19.637  72.187  1.00  0.00           C
ATOM   8786  C33 POPE1 186      82.042  23.137  54.337  1.00  0.00           C
ATOM   8789  C34 POPE1 186      82.302  23.797  55.707  1.00  0.00           C
ATOM   8792  C35 POPE1 186      81.202  23.547  56.756  1.00  0.00           C
ATOM   8795  C36 POPE1 186      81.513  24.227  58.106  1.00  0.00           C
ATOM   8798  C37 POPE1 186      80.723  23.646  59.286  1.00  0.00           C
ATOM   8801  C38 POPE1 186      81.122  24.267  60.646  1.00  0.00           C
ATOM   8804  C39 POPE1 186      80.372  25.556  60.986  1.00  0.00           C
ATOM   8807 0C31 POPE1 186      80.893  26.257  62.257  1.00  0.00           C
ATOM   8810 1C31 POPE1 186      80.042  27.497  62.586  1.00  0.00           C
ATOM   8813 2C31 POPE1 186      80.742  28.527  63.486  1.00  0.00           C
ATOM   8816 3C31 POPE1 186      80.042  28.847  64.827  1.00  0.00           C
ATOM   8819 4C31 POPE1 186      79.053  30.027  64.776  1.00  0.00           C
ATOM   8822 5C31 POPE1 186      78.452  30.367  66.156  1.00  0.00           C
ATOM   8825 6C31 POPE1 186      77.533  31.587  66.137  1.00  0.00           C
ATOM   8829  NH3 POPE2 187      68.132 109.926  90.317  1.00  0.00           N
ATOM   8833  C12 POPE2 187      66.932 110.497  91.048  1.00  0.00           C
ATOM   8836  C11 POPE2 187      67.272 111.867  91.676  1.00  0.00           C
ATOM   8839  P   POPE2 187      65.102 113.327  91.666  1.00  0.00           P
ATOM   8840  O13 POPE2 187      63.972 113.476  92.607  1.00  0.00           O
ATOM   8841  O14 POPE2 187      65.662 114.577  91.117  1.00  0.00           O
ATOM   8842  O11 POPE2 187      64.592 112.378  90.527  1.00  0.00           O
ATOM   8843  O12 POPE2 187      66.162 112.407  92.388  1.00  0.00           O
ATOM   8844  C1  POPE2 187      64.302 112.938  89.247  1.00  0.00           C
ATOM   8847  C2  POPE2 187      63.652 111.827  88.367  1.00  0.00           C
ATOM   8849  O21 POPE2 187      63.832 112.086  86.977  1.00  0.00           O
ATOM   8850  C21 POPE2 187      65.042 112.326  86.456  1.00  0.00           C
ATOM   8851  O22 POPE2 187      65.252 113.056  85.507  1.00  0.00           O
ATOM   8852  C22 POPE2 187      66.112 111.396  87.047  1.00  0.00           C
ATOM   8855  C3  POPE2 187      62.142 111.717  88.716  1.00  0.00           C
ATOM   8858  O31 POPE2 187      61.602 110.438  88.346  1.00  0.00           O
ATOM   8859  C31 POPE2 187      60.472 110.257  87.656  1.00  0.00           C
ATOM   8860  O32 POPE2 187      59.912 109.166  87.547  1.00  0.00           O
ATOM   8861  C32 POPE2 187      59.932 111.526  87.006  1.00  0.00           C
ATOM   8864  C23 POPE2 187      67.412 111.438  86.188  1.00  0.00           C
ATOM   8867  C24 POPE2 187      68.222 110.146  86.307  1.00  0.00           C
ATOM   8870  C25 POPE2 187      67.712 109.087  85.317  1.00  0.00           C
ATOM   8873  C26 POPE2 187      68.102 107.658  85.686  1.00  0.00           C
ATOM   8876  C27 POPE2 187      67.872 106.688  84.527  1.00  0.00           C
ATOM   8879  C28 POPE2 187      68.232 105.237  84.867  1.00  0.00           C
ATOM   8882  C29 POPE2 187      67.942 104.297  83.727  1.00  0.00           C
ATOM   8884 0C21 POPE2 187      68.802 103.488  83.087  1.00  0.00           C
ATOM   8886 1C21 POPE2 187      70.292 103.336  83.307  1.00  0.00           C
ATOM   8889 2C21 POPE2 187      71.092 103.368  81.987  1.00  0.00           C
ATOM   8892 3C21 POPE2 187      70.862 102.146  81.068  1.00  0.00           C
ATOM   8895 4C21 POPE2 187      71.622 102.238  79.727  1.00  0.00           C
ATOM   8898 5C21 POPE2 187      73.152 102.316  79.856  1.00  0.00           C
ATOM   8901 6C21 POPE2 187      73.772 101.007  80.336  1.00  0.00           C
ATOM   8904 7C21 POPE2 187      75.302 101.058  80.486  1.00  0.00           C
ATOM   8907 8C21 POPE2 187      75.902  99.726  80.956  1.00  0.00           C
ATOM   8911  C33 POPE2 187      58.812 111.256  85.966  1.00  0.00           C
ATOM   8914  C34 POPE2 187      58.972 112.176  84.748  1.00  0.00           C
ATOM   8917  C35 POPE2 187      60.102 111.736  83.807  1.00  0.00           C
ATOM   8920  C36 POPE2 187      59.692 110.848  82.626  1.00  0.00           C
ATOM   8923  C37 POPE2 187      60.752 110.937  81.526  1.00  0.00           C
ATOM   8926  C38 POPE2 187      60.752 109.747  80.566  1.00  0.00           C
ATOM   8929  C39 POPE2 187      61.632 110.027  79.337  1.00  0.00           C
ATOM   8932 0C31 POPE2 187      61.772 108.826  78.408  1.00  0.00           C
ATOM   8935 1C31 POPE2 187      62.372 109.227  77.058  1.00  0.00           C
ATOM   8938 2C31 POPE2 187      62.132 108.187  75.956  1.00  0.00           C
ATOM   8941 3C31 POPE2 187      62.572 108.706  74.576  1.00  0.00           C
ATOM   8944 4C31 POPE2 187      64.082 108.606  74.348  1.00  0.00           C
ATOM   8947 5C31 POPE2 187      64.562 109.478  73.176  1.00  0.00           C
ATOM   8950 6C31 POPE2 187      65.992 109.157  72.737  1.00  0.00           C
ATOM   8954  NH3 POPE3 188       5.232  75.257  94.917  1.00  0.00           N
ATOM   8958  C12 POPE3 188       5.332  73.938  95.647  1.00  0.00           C
ATOM   8961  C11 POPE3 188       6.792  73.526  95.858  1.00  0.00           C
ATOM   8964  P   POPE3 188       8.292  71.426  95.896  1.00  0.00           P
ATOM   8965  O13 POPE3 188       9.342  72.346  96.357  1.00  0.00           O
ATOM   8966  O14 POPE3 188       8.282  70.048  96.446  1.00  0.00           O
ATOM   8967  O11 POPE3 188       8.382  71.327  94.327  1.00  0.00           O
ATOM   8968  O12 POPE3 188       6.882  72.107  96.076  1.00  0.00           O
ATOM   8969  C1  POPE3 188       9.562  71.597  93.587  1.00  0.00           C
ATOM   8972  C2  POPE3 188       9.142  72.107  92.178  1.00  0.00           C
ATOM   8974  O21 POPE3 188       9.912  71.606  91.068  1.00  0.00           O
ATOM   8975  C21 POPE3 188      11.192  71.346  91.176  1.00  0.00           C
ATOM   8976  O22 POPE3 188      11.912  71.536  92.146  1.00  0.00           O
ATOM   8977  C22 POPE3 188      11.702  70.706  89.888  1.00  0.00           C
ATOM   8980  C3  POPE3 188       9.012  73.658  92.108  1.00  0.00           C
ATOM   8983  O31 POPE3 188       8.082  74.087  91.087  1.00  0.00           O
ATOM   8984  C31 POPE3 188       6.802  74.227  91.467  1.00  0.00           C
ATOM   8985  O32 POPE3 188       6.402  74.136  92.617  1.00  0.00           O
ATOM   8986  C32 POPE3 188       5.882  74.396  90.257  1.00  0.00           C
ATOM   8989  C23 POPE3 188      10.632  69.838  89.188  1.00  0.00           C
ATOM   8992  C24 POPE3 188      11.222  68.917  88.106  1.00  0.00           C
ATOM   8995  C25 POPE3 188      10.212  67.856  87.636  1.00  0.00           C
ATOM   8998  C26 POPE3 188       8.942  68.378  86.946  1.00  0.00           C
ATOM   9001  C27 POPE3 188       9.122  69.587  86.007  1.00  0.00           C
ATOM   9004  C28 POPE3 188       7.782  70.048  85.406  1.00  0.00           C
ATOM   9007  C29 POPE3 188       7.692  71.517  85.117  1.00  0.00           C
ATOM   9009 0C21 POPE3 188       8.272  72.176  84.096  1.00  0.00           C
ATOM   9011 1C21 POPE3 188       9.142  71.606  83.007  1.00  0.00           C
ATOM   9014 2C21 POPE3 188      10.592  72.128  83.097  1.00  0.00           C
ATOM   9017 3C21 POPE3 188      10.702  73.658  82.966  1.00  0.00           C
ATOM   9020 4C21 POPE3 188      12.152  74.167  83.056  1.00  0.00           C
ATOM   9023 5C21 POPE3 188      12.252  75.667  83.358  1.00  0.00           C
ATOM   9026 6C21 POPE3 188      11.712  76.577  82.236  1.00  0.00           C
ATOM   9029 7C21 POPE3 188      11.852  78.066  82.566  1.00  0.00           C
ATOM   9032 8C21 POPE3 188      11.212  78.986  81.516  1.00  0.00           C
ATOM   9036  C33 POPE3 188       6.572  74.636  88.886  1.00  0.00           C
ATOM   9039  C34 POPE3 188       5.552  74.526  87.747  1.00  0.00           C
ATOM   9042  C35 POPE3 188       6.062  74.978  86.367  1.00  0.00           C
ATOM   9045  C36 POPE3 188       5.032  74.757  85.257  1.00  0.00           C
ATOM   9048  C37 POPE3 188       5.582  75.126  83.867  1.00  0.00           C
ATOM   9051  C38 POPE3 188       4.532  75.056  82.757  1.00  0.00           C
ATOM   9054  C39 POPE3 188       5.042  75.597  81.418  1.00  0.00           C
ATOM   9057 0C31 POPE3 188       6.062  74.687  80.727  1.00  0.00           C
ATOM   9060 1C31 POPE3 188       6.822  75.417  79.617  1.00  0.00           C
ATOM   9063 2C31 POPE3 188       7.502  74.466  78.618  1.00  0.00           C
ATOM   9066 3C31 POPE3 188       7.052  74.687  77.167  1.00  0.00           C
ATOM   9069 4C31 POPE3 188       5.552  74.447  76.937  1.00  0.00           C
ATOM   9072 5C31 POPE3 188       5.152  74.507  75.457  1.00  0.00           C
ATOM   9075 6C31 POPE3 188       3.792  73.868  75.187  1.00  0.00           C
ATOM   9079  NH3 POPE4 189      17.312  32.587  94.896  1.00  0.00           N
ATOM   9083  C12 POPE4 189      15.832  32.667  95.057  1.00  0.00           C
ATOM   9086  C11 POPE4 189      15.162  33.457  93.937  1.00  0.00           C
ATOM   9089  P   POPE4 189      12.842  34.687  93.848  1.00  0.00           P
ATOM   9090  O13 POPE4 189      11.482  34.157  93.576  1.00  0.00           O
ATOM   9091  O14 POPE4 189      13.042  35.777  94.837  1.00  0.00           O
ATOM   9092  O11 POPE4 189      13.592  35.077  92.516  1.00  0.00           O
ATOM   9093  O12 POPE4 189      13.772  33.477  94.247  1.00  0.00           O
ATOM   9094  C1  POPE4 189      12.982  35.106  91.237  1.00  0.00           C
ATOM   9097  C2  POPE4 189      13.182  33.777  90.426  1.00  0.00           C
ATOM   9099  O21 POPE4 189      14.192  33.886  89.407  1.00  0.00           O
ATOM   9100  C21 POPE4 189      13.892  34.707  88.417  1.00  0.00           C
ATOM   9101  O22 POPE4 189      12.902  35.417  88.337  1.00  0.00           O
ATOM   9102  C22 POPE4 189      14.992  34.707  87.356  1.00  0.00           C
ATOM   9105  C3  POPE4 189      11.812  33.247  89.867  1.00  0.00           C
ATOM   9108  O31 POPE4 189      11.932  32.237  88.827  1.00  0.00           O
ATOM   9109  C31 POPE4 189      11.722  30.997  89.267  1.00  0.00           C
ATOM   9110  O32 POPE4 189      11.592  30.696  90.438  1.00  0.00           O
ATOM   9111  C32 POPE4 189      11.512  30.007  88.106  1.00  0.00           C
ATOM   9114  C23 POPE4 189      14.412  34.787  85.928  1.00  0.00           C
ATOM   9117  C24 POPE4 189      15.512  35.017  84.896  1.00  0.00           C
ATOM   9120  C25 POPE4 189      15.092  35.106  83.428  1.00  0.00           C
ATOM   9123  C26 POPE4 189      16.312  35.527  82.577  1.00  0.00           C
ATOM   9126  C27 POPE4 189      16.102  35.337  81.068  1.00  0.00           C
ATOM   9129  C28 POPE4 189      17.432  35.368  80.286  1.00  0.00           C
ATOM   9132  C29 POPE4 189      17.192  35.017  78.847  1.00  0.00           C
ATOM   9134 0C21 POPE4 189      17.742  34.017  78.126  1.00  0.00           C
ATOM   9136 1C21 POPE4 189      18.772  33.007  78.557  1.00  0.00           C
ATOM   9139 2C21 POPE4 189      18.322  31.547  78.346  1.00  0.00           C
ATOM   9142 3C21 POPE4 189      17.742  31.226  76.956  1.00  0.00           C
ATOM   9145 4C21 POPE4 189      17.562  29.716  76.736  1.00  0.00           C
ATOM   9148 5C21 POPE4 189      17.082  29.376  75.317  1.00  0.00           C
ATOM   9151 6C21 POPE4 189      17.142  27.877  75.007  1.00  0.00           C
ATOM   9154 7C21 POPE4 189      16.892  27.567  73.527  1.00  0.00           C
ATOM   9157 8C21 POPE4 189      17.092  26.097  73.157  1.00  0.00           C
ATOM   9161  C33 POPE4 189      12.492  30.106  86.907  1.00  0.00           C
ATOM   9164  C34 POPE4 189      11.942  29.467  85.626  1.00  0.00           C
ATOM   9167  C35 POPE4 189      12.982  28.777  84.727  1.00  0.00           C
ATOM   9170  C36 POPE4 189      13.872  29.716  83.876  1.00  0.00           C
ATOM   9173  C37 POPE4 189      14.372  29.007  82.607  1.00  0.00           C
ATOM   9176  C38 POPE4 189      15.402  29.767  81.757  1.00  0.00           C
ATOM   9179  C39 POPE4 189      14.902  31.097  81.157  1.00  0.00           C
ATOM   9182 0C31 POPE4 189      13.822  30.966  80.087  1.00  0.00           C
ATOM   9185 1C31 POPE4 189      13.832  32.167  79.127  1.00  0.00           C
ATOM   9188 2C31 POPE4 189      12.762  32.097  78.028  1.00  0.00           C
ATOM   9191 3C31 POPE4 189      12.932  33.167  76.926  1.00  0.00           C
ATOM   9194 4C31 POPE4 189      12.912  34.607  77.457  1.00  0.00           C
ATOM   9197 5C31 POPE4 189      12.962  35.657  76.347  1.00  0.00           C
ATOM   9200 6C31 POPE4 189      12.942  37.097  76.887  1.00  0.00           C
ATOM   9204  NH3 POPE5 190      28.432  90.246  95.238  1.00  0.00           N
ATOM   9208  C12 POPE5 190      27.692  90.687  96.456  1.00  0.00           C
ATOM   9211  C11 POPE5 190      28.712  90.997  97.566  1.00  0.00           C
ATOM   9214  P   POPE5 190      29.972  93.278  97.236  1.00  0.00           P
ATOM   9215  O13 POPE5 190      28.922  93.987  96.467  1.00  0.00           O
ATOM   9216  O14 POPE5 190      30.032  93.606  98.667  1.00  0.00           O
ATOM   9217  O11 POPE5 190      31.352  93.637  96.617  1.00  0.00           O
ATOM   9218  O12 POPE5 190      29.812  91.727  97.018  1.00  0.00           O
ATOM   9219  C1  POPE5 190      31.912  93.056  95.457  1.00  0.00           C
ATOM   9222  C2  POPE5 190      32.132  94.136  94.387  1.00  0.00           C
ATOM   9224  O21 POPE5 190      33.272  93.737  93.638  1.00  0.00           O
ATOM   9225  C21 POPE5 190      33.042  93.306  92.407  1.00  0.00           C
ATOM   9226  O22 POPE5 190      31.952  93.088  91.936  1.00  0.00           O
ATOM   9227  C22 POPE5 190      34.392  93.056  91.747  1.00  0.00           C
ATOM   9230  C3  POPE5 190      32.442  95.556  94.958  1.00  0.00           C
ATOM   9233  O31 POPE5 190      32.042  96.577  94.036  1.00  0.00           O
ATOM   9234  C31 POPE5 190      32.812  96.776  92.966  1.00  0.00           C
ATOM   9235  O32 POPE5 190      33.932  96.338  92.808  1.00  0.00           O
ATOM   9236  C32 POPE5 190      31.982  97.506  91.917  1.00  0.00           C
ATOM   9239  C23 POPE5 190      34.382  93.257  90.217  1.00  0.00           C
ATOM   9242  C24 POPE5 190      35.122  92.126  89.496  1.00  0.00           C
ATOM   9245  C25 POPE5 190      35.152  92.326  87.976  1.00  0.00           C
ATOM   9248  C26 POPE5 190      33.782  92.126  87.298  1.00  0.00           C
ATOM   9251  C27 POPE5 190      33.702  92.646  85.858  1.00  0.00           C
ATOM   9254  C28 POPE5 190      32.912  91.717  84.917  1.00  0.00           C
ATOM   9257  C29 POPE5 190      31.462  91.587  85.308  1.00  0.00           C
ATOM   9259 0C21 POPE5 190      30.412  92.187  84.706  1.00  0.00           C
ATOM   9261 1C21 POPE5 190      30.492  93.157  83.558  1.00  0.00           C
ATOM   9264 2C21 POPE5 190      30.372  92.466  82.187  1.00  0.00           C
ATOM   9267 3C21 POPE5 190      28.972  91.907  81.897  1.00  0.00           C
ATOM   9270 4C21 POPE5 190      28.782  91.408  80.447  1.00  0.00           C
ATOM   9273 5C21 POPE5 190      29.152  92.417  79.348  1.00  0.00           C
ATOM   9276 6C21 POPE5 190      28.422  93.756  79.488  1.00  0.00           C
ATOM   9279 7C21 POPE5 190      29.052  94.887  78.667  1.00  0.00           C
ATOM   9282 8C21 POPE5 190      28.462  96.256  79.036  1.00  0.00           C
ATOM   9286  C33 POPE5 190      32.722  97.927  90.626  1.00  0.00           C
ATOM   9289  C34 POPE5 190      31.722  98.067  89.467  1.00  0.00           C
ATOM   9292  C35 POPE5 190      32.282  98.807  88.237  1.00  0.00           C
ATOM   9295  C36 POPE5 190      33.332  98.007  87.447  1.00  0.00           C
ATOM   9298  C37 POPE5 190      34.162  98.846  86.467  1.00  0.00           C
ATOM   9301  C38 POPE5 190      35.292  98.067  85.756  1.00  0.00           C
ATOM   9304  C39 POPE5 190      34.792  97.098  84.667  1.00  0.00           C
ATOM   9307 0C31 POPE5 190      35.842  96.058  84.236  1.00  0.00           C
ATOM   9310 1C31 POPE5 190      35.242  94.926  83.367  1.00  0.00           C
ATOM   9313 2C31 POPE5 190      34.872  95.356  81.936  1.00  0.00           C
ATOM   9316 3C31 POPE5 190      35.742  94.668  80.867  1.00  0.00           C
ATOM   9319 4C31 POPE5 190      35.432  95.127  79.446  1.00  0.00           C
ATOM   9322 5C31 POPE5 190      36.332  94.457  78.396  1.00  0.00           C
ATOM   9325 6C31 POPE5 190      36.152  94.987  76.977  1.00  0.00           C
ATOM   9329  NH3 POPE6 191     128.262  67.938  54.706  1.00  0.00           N
ATOM   9333  C12 POPE6 191     128.908  68.728  53.626  1.00  0.00           C
ATOM   9336  C11 POPE6 191     127.862  69.507  52.836  1.00  0.00           C
ATOM   9339  P   POPE6 191     125.602  69.238  51.636  1.00  0.00           P
ATOM   9340  O13 POPE6 191     126.012  69.776  50.326  1.00  0.00           O
ATOM   9341  O14 POPE6 191     124.562  68.188  51.667  1.00  0.00           O
ATOM   9342  O11 POPE6 191     125.212  70.386  52.667  1.00  0.00           O
ATOM   9343  O12 POPE6 191     126.882  68.606  52.318  1.00  0.00           O
ATOM   9344  C1  POPE6 191     124.293  70.056  53.717  1.00  0.00           C
ATOM   9347  C2  POPE6 191     124.573  70.797  55.036  1.00  0.00           C
ATOM   9349  O21 POPE6 191     124.223  69.908  56.126  1.00  0.00           O
ATOM   9350  C21 POPE6 191     125.202  69.136  56.557  1.00  0.00           C
ATOM   9351  O22 POPE6 191     126.372  69.216  56.196  1.00  0.00           O
ATOM   9352  C22 POPE6 191     124.662  68.016  57.437  1.00  0.00           C
ATOM   9355  C3  POPE6 191     123.762  72.107  55.147  1.00  0.00           C
ATOM   9358  O31 POPE6 191     123.813  72.606  56.507  1.00  0.00           O
ATOM   9359  C31 POPE6 191     122.782  73.396  56.796  1.00  0.00           C
ATOM   9360  O32 POPE6 191     122.042  73.896  55.976  1.00  0.00           O
ATOM   9361  C32 POPE6 191     122.722  73.596  58.316  1.00  0.00           C
ATOM   9364  C23 POPE6 191     124.853  68.237  58.958  1.00  0.00           C
ATOM   9367  C24 POPE6 191     124.182  69.507  59.487  1.00  0.00           C
ATOM   9370  C25 POPE6 191     123.563  69.337  60.886  1.00  0.00           C
ATOM   9373  C26 POPE6 191     124.562  69.298  62.057  1.00  0.00           C
ATOM   9376  C27 POPE6 191     123.852  68.957  63.376  1.00  0.00           C
ATOM   9379  C28 POPE6 191     124.682  69.257  64.646  1.00  0.00           C
ATOM   9382  C29 POPE6 191     124.112  68.518  65.837  1.00  0.00           C
ATOM   9384 0C21 POPE6 191     124.122  68.887  67.126  1.00  0.00           C
ATOM   9386 1C21 POPE6 191     124.772  70.088  67.777  1.00  0.00           C
ATOM   9389 2C21 POPE6 191     125.532  69.628  69.027  1.00  0.00           C
ATOM   9392 3C21 POPE6 191     126.063  70.746  69.926  1.00  0.00           C
ATOM   9395 4C21 POPE6 191     126.583  70.176  71.257  1.00  0.00           C
ATOM   9398 5C21 POPE6 191     127.033  71.236  72.277  1.00  0.00           C
ATOM   9401 6C21 POPE6 191     128.353  71.938  71.926  1.00  0.00           C
ATOM   9404 7C21 POPE6 191     128.802  72.868  73.047  1.00  0.00           C
ATOM   9407 8C21 POPE6 191     129.988  73.777  72.687  1.00  0.00           C
ATOM   9411  C33 POPE6 191     121.322  73.327  58.917  1.00  0.00           C
ATOM   9414  C34 POPE6 191     121.283  73.606  60.426  1.00  0.00           C
ATOM   9417  C35 POPE6 191     121.273  75.106  60.756  1.00  0.00           C
ATOM   9420  C36 POPE6 191     121.342  75.386  62.257  1.00  0.00           C
ATOM   9423  C37 POPE6 191     121.133  76.868  62.597  1.00  0.00           C
ATOM   9426  C38 POPE6 191     121.322  77.107  64.098  1.00  0.00           C
ATOM   9429  C39 POPE6 191     121.033  78.548  64.536  1.00  0.00           C
ATOM   9432 0C31 POPE6 191     119.533  78.908  64.507  1.00  0.00           C
ATOM   9435 1C31 POPE6 191     119.042  79.347  65.896  1.00  0.00           C
ATOM   9438 2C31 POPE6 191     117.523  79.526  66.026  1.00  0.00           C
ATOM   9441 3C31 POPE6 191     117.162  79.896  67.476  1.00  0.00           C
ATOM   9444 4C31 POPE6 191     115.692  80.267  67.697  1.00  0.00           C
ATOM   9447 5C31 POPE6 191     115.532  81.117  68.967  1.00  0.00           C
ATOM   9450 6C31 POPE6 191     114.092  81.527  69.276  1.00  0.00           C
ATOM   9454  NH3 POPE7 192      60.012  20.107  92.066  1.00  0.00           N
ATOM   9458  C12 POPE7 192      59.402  19.057  92.957  1.00  0.00           C
ATOM   9461  C11 POPE7 192      60.522  18.157  93.498  1.00  0.00           C
ATOM   9464  P   POPE7 192      60.672  15.607  94.067  1.00  0.00           P
ATOM   9465  O13 POPE7 192      62.002  15.697  93.428  1.00  0.00           O
ATOM   9466  O14 POPE7 192      60.642  14.957  95.377  1.00  0.00           O
ATOM   9467  O11 POPE7 192      59.722  14.777  93.116  1.00  0.00           O
ATOM   9468  O12 POPE7 192      59.962  17.027  94.156  1.00  0.00           O
ATOM   9469  C1  POPE7 192      60.042  14.517  91.747  1.00  0.00           C
ATOM   9472  C2  POPE7 192      58.772  14.637  90.867  1.00  0.00           C
ATOM   9474  O21 POPE7 192      59.082  14.357  89.487  1.00  0.00           O
ATOM   9475  C21 POPE7 192      59.502  13.117  89.286  1.00  0.00           C
ATOM   9476  O22 POPE7 192      59.222  12.147  89.977  1.00  0.00           O
ATOM   9477  C22 POPE7 192      60.492  13.157  88.137  1.00  0.00           C
ATOM   9480  C3  POPE7 192      58.092  16.027  91.058  1.00  0.00           C
ATOM   9483  O31 POPE7 192      57.392  16.557  89.896  1.00  0.00           O
ATOM   9484  C31 POPE7 192      57.842  17.737  89.456  1.00  0.00           C
ATOM   9485  O32 POPE7 192      58.822  18.317  89.896  1.00  0.00           O
ATOM   9486  C32 POPE7 192      56.932  18.277  88.358  1.00  0.00           C
ATOM   9489  C23 POPE7 192      61.702  12.237  88.396  1.00  0.00           C
ATOM   9492  C24 POPE7 192      62.682  12.237  87.216  1.00  0.00           C
ATOM   9495  C25 POPE7 192      63.462  13.537  87.027  1.00  0.00           C
ATOM   9498  C26 POPE7 192      64.372  13.467  85.797  1.00  0.00           C
ATOM   9501  C27 POPE7 192      65.222  14.727  85.577  1.00  0.00           C
ATOM   9504  C28 POPE7 192      65.852  14.806  84.176  1.00  0.00           C
ATOM   9507  C29 POPE7 192      66.542  13.507  83.857  1.00  0.00           C
ATOM   9509 0C21 POPE7 192      66.423  12.767  82.747  1.00  0.00           C
ATOM   9511 1C21 POPE7 192      65.632  13.137  81.516  1.00  0.00           C
ATOM   9514 2C21 POPE7 192      66.472  14.067  80.626  1.00  0.00           C
ATOM   9517 3C21 POPE7 192      65.692  14.507  79.376  1.00  0.00           C
ATOM   9520 4C21 POPE7 192      66.542  15.367  78.437  1.00  0.00           C
ATOM   9523 5C21 POPE7 192      65.762  15.797  77.196  1.00  0.00           C
ATOM   9526 6C21 POPE7 192      66.652  16.397  76.106  1.00  0.00           C
ATOM   9529 7C21 POPE7 192      65.832  17.077  74.996  1.00  0.00           C
ATOM   9532 8C21 POPE7 192      66.692  17.627  73.857  1.00  0.00           C
ATOM   9536  C33 POPE7 192      56.552  17.237  87.277  1.00  0.00           C
ATOM   9539  C34 POPE7 192      55.932  17.867  86.027  1.00  0.00           C
ATOM   9542  C35 POPE7 192      56.962  18.377  84.996  1.00  0.00           C
ATOM   9545  C36 POPE7 192      57.592  17.277  84.156  1.00  0.00           C
ATOM   9548  C37 POPE7 192      58.412  17.817  82.986  1.00  0.00           C
ATOM   9551  C38 POPE7 192      59.002  16.667  82.158  1.00  0.00           C
ATOM   9554  C39 POPE7 192      59.842  17.127  80.966  1.00  0.00           C
ATOM   9557 0C31 POPE7 192      60.052  15.997  79.957  1.00  0.00           C
ATOM   9560 1C31 POPE7 192      60.712  16.437  78.646  1.00  0.00           C
ATOM   9563 2C31 POPE7 192      60.792  15.287  77.647  1.00  0.00           C
ATOM   9566 3C31 POPE7 192      61.452  15.637  76.307  1.00  0.00           C
ATOM   9569 4C31 POPE7 192      60.602  16.567  75.426  1.00  0.00           C
ATOM   9572 5C31 POPE7 192      61.042  16.547  73.956  1.00  0.00           C
ATOM   9575 6C31 POPE7 192      60.012  17.137  72.996  1.00  0.00           C
ATOM   9579  NH3 POPE8 193      45.692  52.137  53.196  1.00  0.00           N
ATOM   9583  C12 POPE8 193      45.032  50.787  53.087  1.00  0.00           C
ATOM   9586  C11 POPE8 193      45.922  49.707  53.746  1.00  0.00           C
ATOM   9589  P   POPE8 193      44.332  47.757  54.566  1.00  0.00           P
ATOM   9590  O13 POPE8 193      43.132  47.396  53.797  1.00  0.00           O
ATOM   9591  O14 POPE8 193      44.912  46.667  55.366  1.00  0.00           O
ATOM   9592  O11 POPE8 193      44.082  48.966  55.497  1.00  0.00           O
ATOM   9593  O12 POPE8 193      45.402  48.387  53.577  1.00  0.00           O
ATOM   9594  C1  POPE8 193      42.792  49.456  55.777  1.00  0.00           C
ATOM   9597  C2  POPE8 193      42.842  49.937  57.226  1.00  0.00           C
ATOM   9599  O21 POPE8 193      41.552  50.516  57.467  1.00  0.00           O
ATOM   9600  C21 POPE8 193      40.862  49.947  58.438  1.00  0.00           C
ATOM   9601  O22 POPE8 193      41.172  48.947  59.046  1.00  0.00           O
ATOM   9602  C22 POPE8 193      39.602  50.757  58.676  1.00  0.00           C
ATOM   9605  C3  POPE8 193      43.972  50.997  57.437  1.00  0.00           C
ATOM   9608  O31 POPE8 193      44.702  50.857  58.676  1.00  0.00           O
ATOM   9609  C31 POPE8 193      44.082  51.286  59.766  1.00  0.00           C
ATOM   9610  O32 POPE8 193      42.912  51.577  59.867  1.00  0.00           O
ATOM   9611  C32 POPE8 193      45.082  51.387  60.907  1.00  0.00           C
ATOM   9614  C23 POPE8 193      39.652  51.327  60.097  1.00  0.00           C
ATOM   9617  C24 POPE8 193      38.382  52.057  60.517  1.00  0.00           C
ATOM   9620  C25 POPE8 193      38.632  52.876  61.786  1.00  0.00           C
ATOM   9623  C26 POPE8 193      37.832  52.396  62.996  1.00  0.00           C
ATOM   9626  C27 POPE8 193      38.132  53.216  64.257  1.00  0.00           C
ATOM   9629  C28 POPE8 193      37.282  52.816  65.477  1.00  0.00           C
ATOM   9632  C29 POPE8 193      37.652  51.447  65.966  1.00  0.00           C
ATOM   9634 0C21 POPE8 193      38.032  51.117  67.216  1.00  0.00           C
ATOM   9636 1C21 POPE8 193      38.112  52.067  68.386  1.00  0.00           C
ATOM   9639 2C21 POPE8 193      36.722  52.307  68.987  1.00  0.00           C
ATOM   9642 3C21 POPE8 193      36.762  53.157  70.267  1.00  0.00           C
ATOM   9645 4C21 POPE8 193      35.402  53.257  70.986  1.00  0.00           C
ATOM   9648 5C21 POPE8 193      34.862  51.886  71.427  1.00  0.00           C
ATOM   9651 6C21 POPE8 193      33.572  51.938  72.266  1.00  0.00           C
ATOM   9654 7C21 POPE8 193      33.712  52.737  73.567  1.00  0.00           C
ATOM   9657 8C21 POPE8 193      32.552  52.487  74.537  1.00  0.00           C
ATOM   9661  C33 POPE8 193      44.652  52.487  61.907  1.00  0.00           C
ATOM   9664  C34 POPE8 193      45.372  52.327  63.237  1.00  0.00           C
ATOM   9667  C35 POPE8 193      45.182  53.457  64.246  1.00  0.00           C
ATOM   9670  C36 POPE8 193      45.792  53.118  65.626  1.00  0.00           C
ATOM   9673  C37 POPE8 193      45.282  54.036  66.738  1.00  0.00           C
ATOM   9676  C38 POPE8 193      45.872  53.697  68.106  1.00  0.00           C
ATOM   9679  C39 POPE8 193      44.842  53.107  69.087  1.00  0.00           C
ATOM   9682 0C31 POPE8 193      45.452  52.767  70.457  1.00  0.00           C
ATOM   9685 1C31 POPE8 193      45.822  51.286  70.598  1.00  0.00           C
ATOM   9688 2C31 POPE8 193      44.592  50.368  70.727  1.00  0.00           C
ATOM   9691 3C31 POPE8 193      44.472  49.716  72.117  1.00  0.00           C
ATOM   9694 4C31 POPE8 193      44.122  50.688  73.246  1.00  0.00           C
ATOM   9697 5C31 POPE8 193      44.072  49.958  74.596  1.00  0.00           C
ATOM   9700 6C31 POPE8 193      43.862  50.836  75.826  1.00  0.00           C
ATOM   9704  NH3 POPE9 194      80.583  79.566  92.347  1.00  0.00           N
ATOM   9708  C12 POPE9 194      81.602  80.667  92.477  1.00  0.00           C
ATOM   9711  C11 POPE9 194      81.033  81.908  93.217  1.00  0.00           C
ATOM   9714  P   POPE9 194      78.592  82.307  94.146  1.00  0.00           P
ATOM   9715  O13 POPE9 194      77.802  82.018  95.357  1.00  0.00           O
ATOM   9716  O14 POPE9 194      78.792  83.747  93.896  1.00  0.00           O
ATOM   9717  O11 POPE9 194      77.912  81.676  92.857  1.00  0.00           O
ATOM   9718  O12 POPE9 194      80.023  81.566  94.188  1.00  0.00           O
ATOM   9719  C1  POPE9 194      78.012  82.327  91.576  1.00  0.00           C
ATOM   9722  C2  POPE9 194      77.182  81.548  90.507  1.00  0.00           C
ATOM   9724  O21 POPE9 194      77.852  81.496  89.226  1.00  0.00           O
ATOM   9725  C21 POPE9 194      78.762  80.548  89.096  1.00  0.00           C
ATOM   9726  O22 POPE9 194      79.272  79.908  89.996  1.00  0.00           O
ATOM   9727  C22 POPE9 194      79.193  80.456  87.617  1.00  0.00           C
ATOM   9730  C3  POPE9 194      75.792  82.227  90.296  1.00  0.00           C
ATOM   9733  O31 POPE9 194      74.882  81.486  89.467  1.00  0.00           O
ATOM   9734  C31 POPE9 194      74.292  80.456  90.087  1.00  0.00           C
ATOM   9735  O32 POPE9 194      74.622  80.028  91.176  1.00  0.00           O
ATOM   9736  C32 POPE9 194      73.082  80.007  89.267  1.00  0.00           C
ATOM   9739  C23 POPE9 194      79.053  79.027  87.018  1.00  0.00           C
ATOM   9742  C24 POPE9 194      79.652  78.896  85.606  1.00  0.00           C
ATOM   9745  C25 POPE9 194      79.692  77.438  85.117  1.00  0.00           C
ATOM   9748  C26 POPE9 194      80.333  77.247  83.727  1.00  0.00           C
ATOM   9751  C27 POPE9 194      80.443  75.757  83.367  1.00  0.00           C
ATOM   9754  C28 POPE9 194      81.143  75.447  82.027  1.00  0.00           C
ATOM   9757  C29 POPE9 194      81.173  73.947  81.786  1.00  0.00           C
ATOM   9759 0C21 POPE9 194      81.362  73.307  80.626  1.00  0.00           C
ATOM   9761 1C21 POPE9 194      81.612  73.926  79.278  1.00  0.00           C
ATOM   9764 2C21 POPE9 194      82.813  73.297  78.516  1.00  0.00           C
ATOM   9767 3C21 POPE9 194      82.472  72.077  77.636  1.00  0.00           C
ATOM   9770 4C21 POPE9 194      81.833  70.886  78.367  1.00  0.00           C
ATOM   9773 5C21 POPE9 194      81.693  69.628  77.496  1.00  0.00           C
ATOM   9776 6C21 POPE9 194      80.812  69.827  76.257  1.00  0.00           C
ATOM   9779 7C21 POPE9 194      80.512  68.518  75.507  1.00  0.00           C
ATOM   9782 8C21 POPE9 194      79.512  68.697  74.367  1.00  0.00           C
ATOM   9786  C33 POPE9 194      73.332  78.646  88.606  1.00  0.00           C
ATOM   9789  C34 POPE9 194      72.162  78.188  87.738  1.00  0.00           C
ATOM   9792  C35 POPE9 194      72.642  77.128  86.747  1.00  0.00           C
ATOM   9795  C36 POPE9 194      71.542  76.527  85.877  1.00  0.00           C
ATOM   9798  C37 POPE9 194      72.152  75.786  84.678  1.00  0.00           C
ATOM   9801  C38 POPE9 194      71.092  75.118  83.807  1.00  0.00           C
ATOM   9804  C39 POPE9 194      71.512  74.926  82.337  1.00  0.00           C
ATOM   9807 0C31 POPE9 194      72.652  73.926  82.158  1.00  0.00           C
ATOM   9810 1C31 POPE9 194      72.862  73.548  80.686  1.00  0.00           C
ATOM   9813 2C31 POPE9 194      73.472  72.146  80.497  1.00  0.00           C
ATOM   9816 3C31 POPE9 194      72.492  71.026  80.858  1.00  0.00           C
ATOM   9819 4C31 POPE9 194      72.993  69.628  80.497  1.00  0.00           C
ATOM   9822 5C31 POPE9 194      71.992  68.536  80.928  1.00  0.00           C
ATOM   9825 6C31 POPE9 194      72.522  67.128  80.686  1.00  0.00           C
ATOM   9829  NH3 POPE  195      87.272  23.497  89.767  1.00  0.00           N
ATOM   9833  C12 POPE  195      87.372  24.997  89.646  1.00  0.00           C
ATOM   9836  C11 POPE  195      86.052  25.607  90.136  1.00  0.00           C
ATOM   9839  P   POPE  195      84.813  27.827  90.536  1.00  0.00           P
ATOM   9840  O13 POPE  195      84.482  27.387  91.917  1.00  0.00           O
ATOM   9841  O14 POPE  195      84.932  29.277  90.286  1.00  0.00           O
ATOM   9842  O11 POPE  195      83.712  27.216  89.608  1.00  0.00           O
ATOM   9843  O12 POPE  195      86.092  27.027  90.036  1.00  0.00           O
ATOM   9844  C1  POPE  195      83.852  27.367  88.196  1.00  0.00           C
ATOM   9847  C2  POPE  195      82.452  27.407  87.547  1.00  0.00           C
ATOM   9849  O21 POPE  195      82.572  27.197  86.138  1.00  0.00           O
ATOM   9850  C21 POPE  195      83.102  28.167  85.426  1.00  0.00           C
ATOM   9851  O22 POPE  195      83.552  29.216  85.837  1.00  0.00           O
ATOM   9852  C22 POPE  195      83.062  27.797  83.956  1.00  0.00           C
ATOM   9855  C3  POPE  195      81.602  28.657  87.926  1.00  0.00           C
ATOM   9858  O31 POPE  195      80.333  28.587  87.257  1.00  0.00           O
ATOM   9859  C31 POPE  195      79.923  29.476  86.357  1.00  0.00           C
ATOM   9860  O32 POPE  195      79.312  29.187  85.336  1.00  0.00           O
ATOM   9861  C32 POPE  195      80.193  30.937  86.747  1.00  0.00           C
ATOM   9864  C23 POPE  195      81.882  28.507  83.288  1.00  0.00           C
ATOM   9867  C24 POPE  195      81.732  28.196  81.796  1.00  0.00           C
ATOM   9870  C25 POPE  195      80.333  28.587  81.327  1.00  0.00           C
ATOM   9873  C26 POPE  195      80.222  28.716  79.807  1.00  0.00           C
ATOM   9876  C27 POPE  195      78.842  29.227  79.376  1.00  0.00           C
ATOM   9879  C28 POPE  195      78.783  29.727  77.916  1.00  0.00           C
ATOM   9882  C29 POPE  195      79.142  28.646  76.926  1.00  0.00           C
ATOM   9884 0C21 POPE  195      78.272  27.837  76.297  1.00  0.00           C
ATOM   9886 1C21 POPE  195      76.772  27.817  76.477  1.00  0.00           C
ATOM   9889 2C21 POPE  195      76.072  28.767  75.486  1.00  0.00           C
ATOM   9892 3C21 POPE  195      74.582  28.477  75.286  1.00  0.00           C
ATOM   9895 4C21 POPE  195      73.902  29.557  74.426  1.00  0.00           C
ATOM   9898 5C21 POPE  195      72.422  29.286  74.087  1.00  0.00           C
ATOM   9901 6C21 POPE  195      72.272  28.087  73.147  1.00  0.00           C
ATOM   9904 7C21 POPE  195      70.842  27.837  72.636  1.00  0.00           C
ATOM   9907 8C21 POPE  195      70.722  26.537  71.837  1.00  0.00           C
ATOM   9911  C33 POPE  195      81.152  31.627  85.756  1.00  0.00           C
ATOM   9914  C34 POPE  195      80.732  33.067  85.447  1.00  0.00           C
ATOM   9917  C35 POPE  195      79.552  33.157  84.467  1.00  0.00           C
ATOM   9920  C36 POPE  195      79.902  32.777  83.017  1.00  0.00           C
ATOM   9923  C37 POPE  195      79.182  33.707  82.027  1.00  0.00           C
ATOM   9926  C38 POPE  195      79.333  33.357  80.546  1.00  0.00           C
ATOM   9929  C39 POPE  195      78.802  34.516  79.706  1.00  0.00           C
ATOM   9932 0C31 POPE  195      78.783  34.306  78.196  1.00  0.00           C
ATOM   9935 1C31 POPE  195      78.242  35.567  77.496  1.00  0.00           C
ATOM   9938 2C31 POPE  195      77.782  35.306  76.057  1.00  0.00           C
ATOM   9941 3C31 POPE  195      77.533  36.597  75.257  1.00  0.00           C
ATOM   9944 4C31 POPE  195      78.852  37.246  74.807  1.00  0.00           C
ATOM   9947 5C31 POPE  195      78.682  38.477  73.917  1.00  0.00           C
ATOM   9950 6C31 POPE  195      80.023  39.036  73.446  1.00  0.00           C
ATOM   9954  NH3 POPE  196      50.852  13.627  51.347  1.00  0.00           N
ATOM   9958  C12 POPE  196      49.892  12.527  51.707  1.00  0.00           C
ATOM   9961  C11 POPE  196      50.082  11.357  50.737  1.00  0.00           C
ATOM   9964  P   POPE  196      48.182   9.587  50.997  1.00  0.00           P
ATOM   9965  O13 POPE  196      47.582  10.467  49.967  1.00  0.00           O
ATOM   9966  O14 POPE  196      48.332   8.147  50.667  1.00  0.00           O
ATOM   9967  O11 POPE  196      47.392   9.717  52.337  1.00  0.00           O
ATOM   9968  O12 POPE  196      49.602  10.157  51.327  1.00  0.00           O
ATOM   9969  C1  POPE  196      48.012   9.847  53.606  1.00  0.00           C
ATOM   9972  C2  POPE  196      48.012   8.497  54.356  1.00  0.00           C
ATOM   9974  O21 POPE  196      48.072   8.807  55.766  1.00  0.00           O
ATOM   9975  C21 POPE  196      47.332   7.997  56.528  1.00  0.00           C
ATOM   9976  O22 POPE  196      46.452   7.257  56.147  1.00  0.00           O
ATOM   9977  C22 POPE  196      47.802   8.177  57.966  1.00  0.00           C
ATOM   9980  C3  POPE  196      49.182   7.547  53.946  1.00  0.00           C
ATOM   9983  O31 POPE  196      49.142   6.347  54.747  1.00  0.00           O
ATOM   9984  C31 POPE  196      50.242   5.597  54.757  1.00  0.00           C
ATOM   9985  O32 POPE  196      51.302   5.877  54.226  1.00  0.00           O
ATOM   9986  C32 POPE  196      49.942   4.377  55.616  1.00  0.00           C
ATOM   9989  C23 POPE  196      47.022   7.327  58.976  1.00  0.00           C
ATOM   9992  C24 POPE  196      47.732   7.347  60.326  1.00  0.00           C
ATOM   9995  C25 POPE  196      47.332   6.187  61.236  1.00  0.00           C
ATOM   9998  C26 POPE  196      48.172   6.187  62.516  1.00  0.00           C
ATOM  10001  C27 POPE  196      48.122   4.837  63.237  1.00  0.00           C
ATOM  10004  C28 POPE  196      49.022   4.807  64.477  1.00  0.00           C
ATOM  10007  C29 POPE  196      48.952   3.462  65.156  1.00  0.00           C
ATOM  10009 0C21 POPE  196      49.962   2.642  65.477  1.00  0.00           C
ATOM  10011 1C21 POPE  196      51.432   2.882  65.217  1.00  0.00           C
ATOM  10014 2C21 POPE  196      52.062   1.782  64.356  1.00  0.00           C
ATOM  10017 3C21 POPE  196      51.342   1.542  63.027  1.00  0.00           C
ATOM  10020 4C21 POPE  196      52.112   0.512  62.196  1.00  0.00           C
ATOM  10023 5C21 POPE  196      51.412   0.192  60.876  1.00  0.00           C
ATOM  10026 6C21 POPE  196      52.002  -1.058  60.226  1.00  0.00           C
ATOM  10029 7C21 POPE  196      51.222  -1.468  58.987  1.00  0.00           C
ATOM  10032 8C21 POPE  196      51.762  -2.728  58.326  1.00  0.00           C
ATOM  10036  C33 POPE  196      51.102   4.037  56.576  1.00  0.00           C
ATOM  10039  C34 POPE  196      51.882   2.822  56.077  1.00  0.00           C
ATOM  10042  C35 POPE  196      53.192   2.642  56.826  1.00  0.00           C
ATOM  10045  C36 POPE  196      54.332   3.462  56.208  1.00  0.00           C
ATOM  10048  C37 POPE  196      55.612   3.332  57.036  1.00  0.00           C
ATOM  10051  C38 POPE  196      56.722   4.307  56.627  1.00  0.00           C
ATOM  10054  C39 POPE  196      57.952   4.157  57.536  1.00  0.00           C
ATOM  10057 0C31 POPE  196      58.792   2.912  57.247  1.00  0.00           C
ATOM  10060 1C31 POPE  196      59.732   2.572  58.406  1.00  0.00           C
ATOM  10063 2C31 POPE  196      60.422   1.212  58.216  1.00  0.00           C
ATOM  10066 3C31 POPE  196      61.462   0.892  59.296  1.00  0.00           C
ATOM  10069 4C31 POPE  196      60.872   0.712  60.696  1.00  0.00           C
ATOM  10072 5C31 POPE  196      61.942   0.362  61.726  1.00  0.00           C
ATOM  10075 6C31 POPE  196      61.392   0.172  63.137  1.00  0.00           C
ATOM  10079  NH3 POPE  197      46.052  20.667  50.136  1.00  0.00           N
ATOM  10083  C12 POPE  197      47.282  21.477  50.478  1.00  0.00           C
ATOM  10086  C11 POPE  197      47.742  22.367  49.307  1.00  0.00           C
ATOM  10089  P   POPE  197      49.072  24.597  49.837  1.00  0.00           P
ATOM  10090  O13 POPE  197      50.392  24.966  50.407  1.00  0.00           O
ATOM  10091  O14 POPE  197      48.662  25.357  48.657  1.00  0.00           O
ATOM  10092  O11 POPE  197      47.952  24.876  50.906  1.00  0.00           O
ATOM  10093  O12 POPE  197      48.972  23.027  49.618  1.00  0.00           O
ATOM  10094  C1  POPE  197      48.112  25.807  51.966  1.00  0.00           C
ATOM  10097  C2  POPE  197      48.022  25.127  53.356  1.00  0.00           C
ATOM  10099  O21 POPE  197      48.822  25.937  54.237  1.00  0.00           O
ATOM  10100  C21 POPE  197      48.242  26.297  55.366  1.00  0.00           C
ATOM  10101  O22 POPE  197      47.092  26.047  55.687  1.00  0.00           O
ATOM  10102  C22 POPE  197      49.252  27.027  56.227  1.00  0.00           C
ATOM  10105  C3  POPE  197      48.552  23.667  53.417  1.00  0.00           C
ATOM  10108  O31 POPE  197      47.812  22.867  54.366  1.00  0.00           O
ATOM  10109  C31 POPE  197      48.242  22.907  55.626  1.00  0.00           C
ATOM  10110  O32 POPE  197      49.252  23.467  55.997  1.00  0.00           O
ATOM  10111  C32 POPE  197      47.252  22.177  56.528  1.00  0.00           C
ATOM  10114  C23 POPE  197      48.702  27.367  57.617  1.00  0.00           C
ATOM  10117  C24 POPE  197      49.802  27.887  58.536  1.00  0.00           C
ATOM  10120  C25 POPE  197      49.242  28.657  59.736  1.00  0.00           C
ATOM  10123  C26 POPE  197      50.272  28.917  60.847  1.00  0.00           C
ATOM  10126  C27 POPE  197      50.902  27.636  61.437  1.00  0.00           C
ATOM  10129  C28 POPE  197      49.872  26.617  61.946  1.00  0.00           C
ATOM  10132  C29 POPE  197      50.482  25.347  62.476  1.00  0.00           C
ATOM  10134 0C21 POPE  197      51.242  25.217  63.577  1.00  0.00           C
ATOM  10136 1C21 POPE  197      51.602  26.327  64.536  1.00  0.00           C
ATOM  10139 2C21 POPE  197      51.362  25.917  65.997  1.00  0.00           C
ATOM  10142 3C21 POPE  197      49.882  25.667  66.337  1.00  0.00           C
ATOM  10145 4C21 POPE  197      49.682  25.257  67.796  1.00  0.00           C
ATOM  10148 5C21 POPE  197      48.272  24.757  68.126  1.00  0.00           C
ATOM  10151 6C21 POPE  197      47.882  25.106  69.566  1.00  0.00           C
ATOM  10154 7C21 POPE  197      46.662  24.337  70.066  1.00  0.00           C
ATOM  10157 8C21 POPE  197      46.202  24.797  71.456  1.00  0.00           C
ATOM  10161  C33 POPE  197      47.642  22.207  58.027  1.00  0.00           C
ATOM  10164  C34 POPE  197      46.522  21.697  58.946  1.00  0.00           C
ATOM  10167  C35 POPE  197      46.592  22.237  60.377  1.00  0.00           C
ATOM  10170  C36 POPE  197      47.572  21.487  61.286  1.00  0.00           C
ATOM  10173  C37 POPE  197      47.532  22.037  62.717  1.00  0.00           C
ATOM  10176  C38 POPE  197      48.492  21.317  63.676  1.00  0.00           C
ATOM  10179  C39 POPE  197      48.562  22.027  65.036  1.00  0.00           C
ATOM  10182 0C31 POPE  197      49.542  21.417  66.047  1.00  0.00           C
ATOM  10185 1C31 POPE  197      51.022  21.567  65.646  1.00  0.00           C
ATOM  10188 2C31 POPE  197      51.992  20.777  66.557  1.00  0.00           C
ATOM  10191 3C31 POPE  197      52.012  21.216  68.036  1.00  0.00           C
ATOM  10194 4C31 POPE  197      52.652  22.597  68.257  1.00  0.00           C
ATOM  10197 5C31 POPE  197      52.422  23.126  69.676  1.00  0.00           C
ATOM  10200 6C31 POPE  197      53.082  24.476  69.947  1.00  0.00           C
ATOM  10204  NH3 POPE  198      97.742 100.976  90.447  1.00  0.00           N
ATOM  10208  C12 POPE  198      97.592  99.626  91.117  1.00  0.00           C
ATOM  10211  C11 POPE  198      96.112  99.276  91.266  1.00  0.00           C
ATOM  10214  P   POPE  198      95.282  98.597  93.638  1.00  0.00           P
ATOM  10215  O13 POPE  198      95.282  97.417  94.527  1.00  0.00           O
ATOM  10216  O14 POPE  198      95.872  99.866  94.127  1.00  0.00           O
ATOM  10217  O11 POPE  198      93.783  98.947  93.297  1.00  0.00           O
ATOM  10218  O12 POPE  198      95.942  98.236  92.227  1.00  0.00           O
ATOM  10219  C1  POPE  198      92.992  98.396  92.248  1.00  0.00           C
ATOM  10222  C2  POPE  198      92.493  99.478  91.227  1.00  0.00           C
ATOM  10224  O21 POPE  198      93.022  99.217  89.917  1.00  0.00           O
ATOM  10225  C21 POPE  198      92.423  98.196  89.286  1.00  0.00           C
ATOM  10226  O22 POPE  198      91.532  97.518  89.767  1.00  0.00           O
ATOM  10227  C22 POPE  198      93.102  97.986  87.938  1.00  0.00           C
ATOM  10230  C3  POPE  198      92.852 100.926  91.697  1.00  0.00           C
ATOM  10233  O31 POPE  198      92.642 101.937  90.686  1.00  0.00           O
ATOM  10234  C31 POPE  198      93.732 102.487  90.126  1.00  0.00           C
ATOM  10235  O32 POPE  198      94.872 102.056  90.177  1.00  0.00           O
ATOM  10236  C32 POPE  198      93.272 103.838  89.557  1.00  0.00           C
ATOM  10239  C23 POPE  198      92.182  98.236  86.707  1.00  0.00           C
ATOM  10242  C24 POPE  198      91.382  99.547  86.796  1.00  0.00           C
ATOM  10245  C25 POPE  198      91.033 100.167  85.426  1.00  0.00           C
ATOM  10248  C26 POPE  198      90.142  99.297  84.518  1.00  0.00           C
ATOM  10251  C27 POPE  198      89.932  99.948  83.137  1.00  0.00           C
ATOM  10254  C28 POPE  198      89.512  98.966  82.027  1.00  0.00           C
ATOM  10257  C29 POPE  198      90.632  98.037  81.637  1.00  0.00           C
ATOM  10259 0C21 POPE  198      90.602  97.098  80.686  1.00  0.00           C
ATOM  10261 1C21 POPE  198      89.442  96.747  79.777  1.00  0.00           C
ATOM  10264 2C21 POPE  198      89.822  96.927  78.297  1.00  0.00           C
ATOM  10267 3C21 POPE  198      88.842  96.227  77.326  1.00  0.00           C
ATOM  10270 4C21 POPE  198      89.312  96.286  75.867  1.00  0.00           C
ATOM  10273 5C21 POPE  198      88.472  95.427  74.906  1.00  0.00           C
ATOM  10276 6C21 POPE  198      86.973  95.757  74.876  1.00  0.00           C
ATOM  10279 7C21 POPE  198      86.672  97.226  74.566  1.00  0.00           C
ATOM  10282 8C21 POPE  198      85.193  97.566  74.456  1.00  0.00           C
ATOM  10286  C33 POPE  198      94.372 104.687  88.886  1.00  0.00           C
ATOM  10289  C34 POPE  198      94.252 104.707  87.356  1.00  0.00           C
ATOM  10292  C35 POPE  198      94.643 103.368  86.716  1.00  0.00           C
ATOM  10295  C36 POPE  198      94.562 103.406  85.187  1.00  0.00           C
ATOM  10298  C37 POPE  198      95.023 102.098  84.538  1.00  0.00           C
ATOM  10301  C38 POPE  198      95.012 102.137  83.007  1.00  0.00           C
ATOM  10304  C39 POPE  198      95.702 100.926  82.347  1.00  0.00           C
ATOM  10307 0C31 POPE  198      95.102  99.577  82.766  1.00  0.00           C
ATOM  10310 1C31 POPE  198      95.963  98.387  82.307  1.00  0.00           C
ATOM  10313 2C31 POPE  198      95.543  97.077  82.986  1.00  0.00           C
ATOM  10316 3C31 POPE  198      96.432  95.896  82.598  1.00  0.00           C
ATOM  10319 4C31 POPE  198      96.143  94.637  83.428  1.00  0.00           C
ATOM  10322 5C31 POPE  198      96.462  93.327  82.687  1.00  0.00           C
ATOM  10325 6C31 POPE  198      96.072  92.067  83.456  1.00  0.00           C
ATOM  10329  NH3 POPE  199      67.152  77.456  94.107  1.00  0.00           N
ATOM  10333  C12 POPE  199      65.702  77.187  93.786  1.00  0.00           C
ATOM  10336  C11 POPE  199      64.722  77.626  94.896  1.00  0.00           C
ATOM  10339  P   POPE  199      62.132  78.136  95.057  1.00  0.00           P
ATOM  10340  O13 POPE  199      62.282  79.566  94.727  1.00  0.00           O
ATOM  10341  O14 POPE  199      61.982  77.767  96.477  1.00  0.00           O
ATOM  10342  O11 POPE  199      60.972  77.536  94.176  1.00  0.00           O
ATOM  10343  O12 POPE  199      63.382  77.387  94.446  1.00  0.00           O
ATOM  10344  C1  POPE  199      59.972  78.386  93.606  1.00  0.00           C
ATOM  10347  C2  POPE  199      59.362  77.746  92.347  1.00  0.00           C
ATOM  10349  O21 POPE  199      58.992  78.838  91.467  1.00  0.00           O
ATOM  10350  C21 POPE  199      59.782  78.957  90.416  1.00  0.00           C
ATOM  10351  O22 POPE  199      60.682  78.206  90.098  1.00  0.00           O
ATOM  10352  C22 POPE  199      59.402  80.208  89.667  1.00  0.00           C
ATOM  10355  C3  POPE  199      58.162  76.798  92.636  1.00  0.00           C
ATOM  10358  O31 POPE  199      57.692  76.106  91.467  1.00  0.00           O
ATOM  10359  C31 POPE  199      56.782  76.676  90.717  1.00  0.00           C
ATOM  10360  O32 POPE  199      56.212  77.728  90.947  1.00  0.00           O
ATOM  10361  C32 POPE  199      56.662  75.837  89.446  1.00  0.00           C
ATOM  10364  C23 POPE  199      58.302  79.896  88.646  1.00  0.00           C
ATOM  10367  C24 POPE  199      58.532  80.658  87.347  1.00  0.00           C
ATOM  10370  C25 POPE  199      57.332  80.577  86.427  1.00  0.00           C
ATOM  10373  C26 POPE  199      57.622  81.278  85.107  1.00  0.00           C
ATOM  10376  C27 POPE  199      56.592  80.917  84.046  1.00  0.00           C
ATOM  10379  C28 POPE  199      56.682  81.798  82.786  1.00  0.00           C
ATOM  10382  C29 POPE  199      58.002  81.667  82.076  1.00  0.00           C
ATOM  10384 0C21 POPE  199      58.532  82.486  81.138  1.00  0.00           C
ATOM  10386 1C21 POPE  199      57.952  83.716  80.486  1.00  0.00           C
ATOM  10389 2C21 POPE  199      56.412  83.818  80.387  1.00  0.00           C
ATOM  10392 3C21 POPE  199      55.922  85.158  79.836  1.00  0.00           C
ATOM  10395 4C21 POPE  199      54.412  85.316  80.077  1.00  0.00           C
ATOM  10398 5C21 POPE  199      53.922  86.736  79.807  1.00  0.00           C
ATOM  10401 6C21 POPE  199      52.442  86.907  80.177  1.00  0.00           C
ATOM  10404 7C21 POPE  199      51.942  88.336  79.976  1.00  0.00           C
ATOM  10407 8C21 POPE  199      50.462  88.517  80.308  1.00  0.00           C
ATOM  10411  C33 POPE  199      55.992  76.548  88.246  1.00  0.00           C
ATOM  10414  C34 POPE  199      56.272  75.846  86.917  1.00  0.00           C
ATOM  10417  C35 POPE  199      54.992  75.566  86.117  1.00  0.00           C
ATOM  10420  C36 POPE  199      55.262  75.106  84.678  1.00  0.00           C
ATOM  10423  C37 POPE  199      53.942  74.768  83.967  1.00  0.00           C
ATOM  10426  C38 POPE  199      54.002  74.887  82.438  1.00  0.00           C
ATOM  10429  C39 POPE  199      55.102  74.048  81.777  1.00  0.00           C
ATOM  10432 0C31 POPE  199      54.982  74.066  80.247  1.00  0.00           C
ATOM  10435 1C31 POPE  199      56.162  73.378  79.547  1.00  0.00           C
ATOM  10438 2C31 POPE  199      55.902  73.167  78.047  1.00  0.00           C
ATOM  10441 3C31 POPE  199      57.002  72.367  77.336  1.00  0.00           C
ATOM  10444 4C31 POPE  199      58.392  73.007  77.417  1.00  0.00           C
ATOM  10447 5C31 POPE  199      59.412  72.327  76.497  1.00  0.00           C
ATOM  10450 6C31 POPE  199      60.802  72.947  76.576  1.00  0.00           C
ATOM  10454  NH3 POPE  200      94.652 116.297  50.836  1.00  0.00           N
ATOM  10458  C12 POPE  200      94.743 114.896  50.296  1.00  0.00           C
ATOM  10461  C11 POPE  200      94.202 113.886  51.316  1.00  0.00           C
ATOM  10464  P   POPE  200      95.783 111.806  50.966  1.00  0.00           P
ATOM  10465  O13 POPE  200      96.072 111.146  49.667  1.00  0.00           O
ATOM  10466  O14 POPE  200      96.793 112.716  51.536  1.00  0.00           O
ATOM  10467  O11 POPE  200      95.492 110.677  52.007  1.00  0.00           O
ATOM  10468  O12 POPE  200      94.402 112.566  50.847  1.00  0.00           O
ATOM  10469  C1  POPE  200      94.282 110.416  52.696  1.00  0.00           C
ATOM  10472  C2  POPE  200      94.512 110.567  54.207  1.00  0.00           C
ATOM  10474  O21 POPE  200      93.533 109.777  54.916  1.00  0.00           O
ATOM  10475  C21 POPE  200      94.042 109.118  55.966  1.00  0.00           C
ATOM  10476  O22 POPE  200      95.212 109.106  56.297  1.00  0.00           O
ATOM  10477  C22 POPE  200      92.932 108.376  56.726  1.00  0.00           C
ATOM  10480  C3  POPE  200      94.433 112.056  54.656  1.00  0.00           C
ATOM  10483  O31 POPE  200      94.923 112.247  55.986  1.00  0.00           O
ATOM  10484  C31 POPE  200      94.053 112.196  56.977  1.00  0.00           C
ATOM  10485  O32 POPE  200      92.833 112.118  56.866  1.00  0.00           O
ATOM  10486  C32 POPE  200      94.832 112.107  58.286  1.00  0.00           C
ATOM  10489  C23 POPE  200      92.523 109.036  58.076  1.00  0.00           C
ATOM  10492  C24 POPE  200      92.322 108.037  59.226  1.00  0.00           C
ATOM  10495  C25 POPE  200      93.652 107.557  59.836  1.00  0.00           C
ATOM  10498  C26 POPE  200      93.522 106.817  61.176  1.00  0.00           C
ATOM  10501  C27 POPE  200      94.893 106.507  61.786  1.00  0.00           C
ATOM  10504  C28 POPE  200      94.842 106.017  63.246  1.00  0.00           C
ATOM  10507  C29 POPE  200      96.252 105.906  63.766  1.00  0.00           C
ATOM  10509 0C21 POPE  200      96.702 106.206  65.007  1.00  0.00           C
ATOM  10511 1C21 POPE  200      95.882 106.606  66.207  1.00  0.00           C
ATOM  10514 2C21 POPE  200      96.122 105.646  67.387  1.00  0.00           C
ATOM  10517 3C21 POPE  200      95.672 104.198  67.096  1.00  0.00           C
ATOM  10520 4C21 POPE  200      96.712 103.137  67.507  1.00  0.00           C
ATOM  10523 5C21 POPE  200      96.502 101.787  66.797  1.00  0.00           C
ATOM  10526 6C21 POPE  200      95.263 101.007  67.266  1.00  0.00           C
ATOM  10529 7C21 POPE  200      94.902  99.878  66.297  1.00  0.00           C
ATOM  10532 8C21 POPE  200      93.622  99.127  66.676  1.00  0.00           C
ATOM  10536  C33 POPE  200      94.013 112.566  59.506  1.00  0.00           C
ATOM  10539  C34 POPE  200      94.842 112.487  60.786  1.00  0.00           C
ATOM  10542  C35 POPE  200      94.072 112.938  62.027  1.00  0.00           C
ATOM  10545  C36 POPE  200      94.912 112.728  63.286  1.00  0.00           C
ATOM  10548  C37 POPE  200      94.342 113.466  64.496  1.00  0.00           C
ATOM  10551  C38 POPE  200      95.272 113.357  65.716  1.00  0.00           C
ATOM  10554  C39 POPE  200      95.023 114.486  66.727  1.00  0.00           C
ATOM  10557 0C31 POPE  200      93.832 114.188  67.636  1.00  0.00           C
ATOM  10560 1C31 POPE  200      93.522 115.356  68.567  1.00  0.00           C
ATOM  10563 2C31 POPE  200      92.512 115.018  69.667  1.00  0.00           C
ATOM  10566 3C31 POPE  200      92.862 113.768  70.486  1.00  0.00           C
ATOM  10569 4C31 POPE  200      94.312 113.727  70.997  1.00  0.00           C
ATOM  10572 5C31 POPE  200      94.552 112.496  71.897  1.00  0.00           C
ATOM  10575 6C31 POPE  200      95.823 112.566  72.737  1.00  0.00           C
ATOM  10579  NH3 POPE  201      35.732 120.356  96.856  1.00  0.00           N
ATOM  10583  C12 POPE  201      37.002 119.637  96.526  1.00  0.00           C
ATOM  10586  C11 POPE  201      36.712 118.166  96.197  1.00  0.00           C
ATOM  10589  P   POPE  201      34.282 117.448  96.977  1.00  0.00           P
ATOM  10590  O13 POPE  201      33.802 116.137  97.466  1.00  0.00           O
ATOM  10591  O14 POPE  201      33.732 118.686  97.566  1.00  0.00           O
ATOM  10592  O11 POPE  201      34.072 117.646  95.406  1.00  0.00           O
ATOM  10593  O12 POPE  201      35.852 117.566  97.146  1.00  0.00           O
ATOM  10594  C1  POPE  201      34.162 116.566  94.467  1.00  0.00           C
ATOM  10597  C2  POPE  201      33.082 116.647  93.326  1.00  0.00           C
ATOM  10599  O21 POPE  201      33.352 115.696  92.277  1.00  0.00           O
ATOM  10600  C21 POPE  201      34.512 115.786  91.656  1.00  0.00           C
ATOM  10601  O22 POPE  201      35.282 116.736  91.666  1.00  0.00           O
ATOM  10602  C22 POPE  201      34.862 114.446  90.986  1.00  0.00           C
ATOM  10605  C3  POPE  201      32.792 118.077  92.757  1.00  0.00           C
ATOM  10608  O31 POPE  201      31.442 118.217  92.248  1.00  0.00           O
ATOM  10609  C31 POPE  201      31.232 118.007  90.956  1.00  0.00           C
ATOM  10610  O32 POPE  201      32.082 117.757  90.117  1.00  0.00           O
ATOM  10611  C32 POPE  201      29.722 118.146  90.676  1.00  0.00           C
ATOM  10614  C23 POPE  201      34.852 114.478  89.446  1.00  0.00           C
ATOM  10617  C24 POPE  201      35.432 113.196  88.786  1.00  0.00           C
ATOM  10620  C25 POPE  201      35.112 113.056  87.286  1.00  0.00           C
ATOM  10623  C26 POPE  201      36.242 112.506  86.386  1.00  0.00           C
ATOM  10626  C27 POPE  201      36.202 113.187  85.007  1.00  0.00           C
ATOM  10629  C28 POPE  201      37.122 112.576  83.946  1.00  0.00           C
ATOM  10632  C29 POPE  201      37.152 113.396  82.677  1.00  0.00           C
ATOM  10634 0C21 POPE  201      37.032 112.948  81.406  1.00  0.00           C
ATOM  10636 1C21 POPE  201      36.872 111.517  80.928  1.00  0.00           C
ATOM  10639 2C21 POPE  201      37.932 111.116  79.887  1.00  0.00           C
ATOM  10642 3C21 POPE  201      37.792 111.896  78.567  1.00  0.00           C
ATOM  10645 4C21 POPE  201      38.752 111.447  77.457  1.00  0.00           C
ATOM  10648 5C21 POPE  201      38.202 111.757  76.057  1.00  0.00           C
ATOM  10651 6C21 POPE  201      37.972 113.257  75.797  1.00  0.00           C
ATOM  10654 7C21 POPE  201      36.922 113.497  74.706  1.00  0.00           C
ATOM  10657 8C21 POPE  201      36.622 114.987  74.477  1.00  0.00           C
ATOM  10661  C33 POPE  201      29.322 118.317  89.197  1.00  0.00           C
ATOM  10664  C34 POPE  201      27.792 118.446  89.026  1.00  0.00           C
ATOM  10667  C35 POPE  201      27.352 118.816  87.598  1.00  0.00           C
ATOM  10670  C36 POPE  201      25.842 119.147  87.487  1.00  0.00           C
ATOM  10673  C37 POPE  201      25.432 119.567  86.058  1.00  0.00           C
ATOM  10676  C38 POPE  201      24.552 120.827  85.966  1.00  0.00           C
ATOM  10679  C39 POPE  201      23.042 120.588  85.737  1.00  0.00           C
ATOM  10682 0C31 POPE  201      22.742 119.837  84.426  1.00  0.00           C
ATOM  10685 1C31 POPE  201      21.282 119.948  83.956  1.00  0.00           C
ATOM  10688 2C31 POPE  201      21.062 119.147  82.668  1.00  0.00           C
ATOM  10691 3C31 POPE  201      19.592 118.947  82.298  1.00  0.00           C
ATOM  10694 4C31 POPE  201      19.432 118.257  80.928  1.00  0.00           C
ATOM  10697 5C31 POPE  201      18.062 117.576  80.746  1.00  0.00           C
ATOM  10700 6C31 POPE  201      17.712 117.296  79.286  1.00  0.00           C
ATOM  10704  NH3 POPE  202      99.912  15.407  92.257  1.00  0.00           N
ATOM  10708  C12 POPE  202     101.362  15.057  92.066  1.00  0.00           C
ATOM  10711  C11 POPE  202     101.612  14.797  90.577  1.00  0.00           C
ATOM  10714  P   POPE  202     104.162  14.237  90.196  1.00  0.00           P
ATOM  10715  O13 POPE  202     105.382  15.057  90.168  1.00  0.00           O
ATOM  10716  O14 POPE  202     104.032  13.277  91.316  1.00  0.00           O
ATOM  10717  O11 POPE  202     103.982  13.457  88.837  1.00  0.00           O
ATOM  10718  O12 POPE  202     102.932  15.197  90.238  1.00  0.00           O
ATOM  10719  C1  POPE  202     102.922  12.507  88.617  1.00  0.00           C
ATOM  10722  C2  POPE  202     103.412  11.337  87.717  1.00  0.00           C
ATOM  10724  O21 POPE  202     103.802  11.737  86.396  1.00  0.00           O
ATOM  10725  C21 POPE  202     102.912  12.277  85.597  1.00  0.00           C
ATOM  10726  O22 POPE  202     101.742  12.517  85.858  1.00  0.00           O
ATOM  10727  C22 POPE  202     103.563  12.447  84.216  1.00  0.00           C
ATOM  10730  C3  POPE  202     102.442  10.117  87.696  1.00  0.00           C
ATOM  10733  O31 POPE  202     103.113   8.947  87.178  1.00  0.00           O
ATOM  10734  C31 POPE  202     103.032   8.717  85.867  1.00  0.00           C
ATOM  10735  O32 POPE  202     103.992   8.687  85.107  1.00  0.00           O
ATOM  10736  C32 POPE  202     101.612   8.297  85.486  1.00  0.00           C
ATOM  10739  C23 POPE  202     103.122  13.687  83.396  1.00  0.00           C
ATOM  10742  C24 POPE  202     102.732  13.337  81.946  1.00  0.00           C
ATOM  10745  C25 POPE  202     103.932  12.857  81.117  1.00  0.00           C
ATOM  10748  C26 POPE  202     103.673  12.817  79.607  1.00  0.00           C
ATOM  10751  C27 POPE  202     104.942  12.377  78.847  1.00  0.00           C
ATOM  10754  C28 POPE  202     104.783  12.267  77.317  1.00  0.00           C
ATOM  10757  C29 POPE  202     105.932  11.487  76.727  1.00  0.00           C
ATOM  10759 0C21 POPE  202     106.712  11.807  75.676  1.00  0.00           C
ATOM  10761 1C21 POPE  202     106.622  13.017  74.786  1.00  0.00           C
ATOM  10764 2C21 POPE  202     106.563  12.627  73.297  1.00  0.00           C
ATOM  10767 3C21 POPE  202     105.232  11.997  72.867  1.00  0.00           C
ATOM  10770 4C21 POPE  202     105.193  11.717  71.357  1.00  0.00           C
ATOM  10773 5C21 POPE  202     103.783  11.787  70.757  1.00  0.00           C
ATOM  10776 6C21 POPE  202     103.792  11.577  69.227  1.00  0.00           C
ATOM  10779 7C21 POPE  202     102.493  12.027  68.567  1.00  0.00           C
ATOM  10782 8C21 POPE  202     102.482  11.867  67.036  1.00  0.00           C
ATOM  10786  C33 POPE  202     101.243   8.707  84.046  1.00  0.00           C
ATOM  10789  C34 POPE  202      99.893   8.117  83.617  1.00  0.00           C
ATOM  10792  C35 POPE  202      99.462   8.577  82.216  1.00  0.00           C
ATOM  10795  C36 POPE  202     100.462   8.197  81.106  1.00  0.00           C
ATOM  10798  C37 POPE  202     100.033   8.707  79.727  1.00  0.00           C
ATOM  10801  C38 POPE  202     100.792   8.017  78.586  1.00  0.00           C
ATOM  10804  C39 POPE  202     100.222   6.627  78.287  1.00  0.00           C
ATOM  10807 0C31 POPE  202     100.863   5.947  77.076  1.00  0.00           C
ATOM  10810 1C31 POPE  202     100.102   4.667  76.676  1.00  0.00           C
ATOM  10813 2C31 POPE  202     100.193   4.357  75.177  1.00  0.00           C
ATOM  10816 3C31 POPE  202      99.092   3.382  74.716  1.00  0.00           C
ATOM  10819 4C31 POPE  202      99.533   1.912  74.757  1.00  0.00           C
ATOM  10822 5C31 POPE  202      98.332   0.962  74.817  1.00  0.00           C
ATOM  10825 6C31 POPE  202      98.702  -0.478  74.456  1.00  0.00           C
ATOM  10829  NH3 POPE  203      33.032   7.087  54.967  1.00  0.00           N
ATOM  10833  C12 POPE  203      31.682   6.887  54.337  1.00  0.00           C
ATOM  10836  C11 POPE  203      31.682   7.357  52.877  1.00  0.00           C
ATOM  10839  P   POPE  203      33.172   9.507  52.597  1.00  0.00           P
ATOM  10840  O13 POPE  203      34.222   8.547  52.146  1.00  0.00           O
ATOM  10841  O14 POPE  203      32.932  10.757  51.856  1.00  0.00           O
ATOM  10842  O11 POPE  203      33.532   9.817  54.097  1.00  0.00           O
ATOM  10843  O12 POPE  203      31.812   8.767  52.826  1.00  0.00           O
ATOM  10844  C1  POPE  203      34.302  10.977  54.417  1.00  0.00           C
ATOM  10847  C2  POPE  203      34.282  11.237  55.946  1.00  0.00           C
ATOM  10849  O21 POPE  203      35.492  10.767  56.566  1.00  0.00           O
ATOM  10850  C21 POPE  203      35.642   9.517  56.966  1.00  0.00           C
ATOM  10851  O22 POPE  203      34.932   8.567  56.656  1.00  0.00           O
ATOM  10852  C22 POPE  203      36.892   9.477  57.877  1.00  0.00           C
ATOM  10855  C3  POPE  203      32.972  10.797  56.656  1.00  0.00           C
ATOM  10858  O31 POPE  203      33.102  10.827  58.087  1.00  0.00           O
ATOM  10859  C31 POPE  203      32.502  11.817  58.726  1.00  0.00           C
ATOM  10860  O32 POPE  203      31.902  12.747  58.216  1.00  0.00           O
ATOM  10861  C32 POPE  203      32.522  11.487  60.226  1.00  0.00           C
ATOM  10864  C23 POPE  203      36.562   9.327  59.396  1.00  0.00           C
ATOM  10867  C24 POPE  203      37.672   9.827  60.347  1.00  0.00           C
ATOM  10870  C25 POPE  203      39.012   9.077  60.266  1.00  0.00           C
ATOM  10873  C26 POPE  203      39.932   9.297  61.487  1.00  0.00           C
ATOM  10876  C27 POPE  203      41.262   8.517  61.397  1.00  0.00           C
ATOM  10879  C28 POPE  203      42.052   8.497  62.737  1.00  0.00           C
ATOM  10882  C29 POPE  203      43.372   7.777  62.636  1.00  0.00           C
ATOM  10884 0C21 POPE  203      44.022   7.097  63.617  1.00  0.00           C
ATOM  10886 1C21 POPE  203      43.612   6.967  65.066  1.00  0.00           C
ATOM  10889 2C21 POPE  203      44.832   7.067  65.997  1.00  0.00           C
ATOM  10892 3C21 POPE  203      44.472   7.167  67.496  1.00  0.00           C
ATOM  10895 4C21 POPE  203      45.672   7.537  68.376  1.00  0.00           C
ATOM  10898 5C21 POPE  203      45.492   7.177  69.856  1.00  0.00           C
ATOM  10901 6C21 POPE  203      46.662   7.667  70.727  1.00  0.00           C
ATOM  10904 7C21 POPE  203      46.822   6.877  72.037  1.00  0.00           C
ATOM  10907 8C21 POPE  203      47.892   7.437  72.966  1.00  0.00           C
ATOM  10911  C33 POPE  203      31.092  11.277  60.777  1.00  0.00           C
ATOM  10914  C34 POPE  203      30.832  12.057  62.066  1.00  0.00           C
ATOM  10917  C35 POPE  203      30.972  13.587  61.907  1.00  0.00           C
ATOM  10920  C36 POPE  203      30.352  14.377  63.066  1.00  0.00           C
ATOM  10923  C37 POPE  203      30.732  15.857  63.076  1.00  0.00           C
ATOM  10926  C38 POPE  203      30.152  16.557  64.316  1.00  0.00           C
ATOM  10929  C39 POPE  203      30.472  18.057  64.396  1.00  0.00           C
ATOM  10932 0C31 POPE  203      29.922  18.657  65.687  1.00  0.00           C
ATOM  10935 1C31 POPE  203      30.712  19.857  66.217  1.00  0.00           C
ATOM  10938 2C31 POPE  203      30.342  20.197  67.667  1.00  0.00           C
ATOM  10941 3C31 POPE  203      28.902  20.677  67.848  1.00  0.00           C
ATOM  10944 4C31 POPE  203      28.532  20.887  69.326  1.00  0.00           C
ATOM  10947 5C31 POPE  203      27.382  21.876  69.516  1.00  0.00           C
ATOM  10950 6C31 POPE  203      26.912  21.976  70.966  1.00  0.00           C
ATOM  10954  NH3 POPE  204      93.603  76.766  52.048  1.00  0.00           N
ATOM  10958  C12 POPE  204      94.942  77.198  52.566  1.00  0.00           C
ATOM  10961  C11 POPE  204      94.743  78.307  53.596  1.00  0.00           C
ATOM  10964  P   POPE  204      96.842  79.838  53.396  1.00  0.00           P
ATOM  10965  O13 POPE  204      97.973  80.228  54.277  1.00  0.00           O
ATOM  10966  O14 POPE  204      97.162  79.347  52.036  1.00  0.00           O
ATOM  10967  O11 POPE  204      95.792  81.026  53.286  1.00  0.00           O
ATOM  10968  O12 POPE  204      95.993  78.716  54.127  1.00  0.00           O
ATOM  10969  C1  POPE  204      96.152  82.367  52.927  1.00  0.00           C
ATOM  10972  C2  POPE  204      96.072  83.368  54.127  1.00  0.00           C
ATOM  10974  O21 POPE  204      97.113  83.057  55.066  1.00  0.00           O
ATOM  10975  C21 POPE  204      98.102  83.918  55.167  1.00  0.00           C
ATOM  10976  O22 POPE  204      98.212  84.977  54.557  1.00  0.00           O
ATOM  10977  C22 POPE  204      99.092  83.377  56.187  1.00  0.00           C
ATOM  10980  C3  POPE  204      94.702  83.327  54.856  1.00  0.00           C
ATOM  10983  O31 POPE  204      94.842  83.706  56.257  1.00  0.00           O
ATOM  10984  C31 POPE  204      93.773  83.438  56.996  1.00  0.00           C
ATOM  10985  O32 POPE  204      92.642  83.286  56.576  1.00  0.00           O
ATOM  10986  C32 POPE  204      94.142  83.337  58.486  1.00  0.00           C
ATOM  10989  C23 POPE  204     100.352  84.257  56.376  1.00  0.00           C
ATOM  10992  C24 POPE  204     100.942  84.107  57.786  1.00  0.00           C
ATOM  10995  C25 POPE  204     101.392  82.676  58.116  1.00  0.00           C
ATOM  10998  C26 POPE  204     102.232  82.617  59.396  1.00  0.00           C
ATOM  11001  C27 POPE  204     101.392  82.556  60.686  1.00  0.00           C
ATOM  11004  C28 POPE  204     102.143  82.956  61.977  1.00  0.00           C
ATOM  11007  C29 POPE  204     103.442  82.206  62.136  1.00  0.00           C
ATOM  11009 0C21 POPE  204     103.612  81.057  62.817  1.00  0.00           C
ATOM  11011 1C21 POPE  204     102.563  80.286  63.577  1.00  0.00           C
ATOM  11014 2C21 POPE  204     102.982  79.947  65.016  1.00  0.00           C
ATOM  11017 3C21 POPE  204     104.352  79.246  65.036  1.00  0.00           C
ATOM  11020 4C21 POPE  204     104.582  78.316  66.226  1.00  0.00           C
ATOM  11023 5C21 POPE  204     105.303  78.986  67.397  1.00  0.00           C
ATOM  11026 6C21 POPE  204     105.812  77.926  68.376  1.00  0.00           C
ATOM  11029 7C21 POPE  204     106.592  78.518  69.548  1.00  0.00           C
ATOM  11032 8C21 POPE  204     106.933  77.426  70.556  1.00  0.00           C
ATOM  11036  C33 POPE  204      95.642  83.137  58.876  1.00  0.00           C
ATOM  11039  C34 POPE  204      95.753  82.907  60.396  1.00  0.00           C
ATOM  11042  C35 POPE  204      97.082  82.346  60.946  1.00  0.00           C
ATOM  11045  C36 POPE  204      97.642  81.166  60.136  1.00  0.00           C
ATOM  11048  C37 POPE  204      98.402  80.096  60.938  1.00  0.00           C
ATOM  11051  C38 POPE  204      98.992  79.057  59.967  1.00  0.00           C
ATOM  11054  C39 POPE  204      99.412  77.716  60.587  1.00  0.00           C
ATOM  11057 0C31 POPE  204     100.712  77.746  61.397  1.00  0.00           C
ATOM  11060 1C31 POPE  204     101.192  76.317  61.697  1.00  0.00           C
ATOM  11063 2C31 POPE  204     102.542  76.257  62.426  1.00  0.00           C
ATOM  11066 3C31 POPE  204     102.432  76.466  63.946  1.00  0.00           C
ATOM  11069 4C31 POPE  204     101.902  75.236  64.706  1.00  0.00           C
ATOM  11072 5C31 POPE  204     101.742  75.516  66.217  1.00  0.00           C
ATOM  11075 6C31 POPE  204     101.152  74.337  66.988  1.00  0.00           C
ATOM  11079  NH3 POPE  205       5.542 101.927  52.807  1.00  0.00           N
ATOM  11083  C12 POPE  205       6.572 102.028  53.876  1.00  0.00           C
ATOM  11086  C11 POPE  205       7.472 100.786  53.836  1.00  0.00           C
ATOM  11089  P   POPE  205       9.582 102.146  54.566  1.00  0.00           P
ATOM  11090  O13 POPE  205      10.892 101.857  55.187  1.00  0.00           O
ATOM  11091  O14 POPE  205       9.632 102.676  53.196  1.00  0.00           O
ATOM  11092  O11 POPE  205       8.862 103.228  55.436  1.00  0.00           O
ATOM  11093  O12 POPE  205       8.602 100.906  54.696  1.00  0.00           O
ATOM  11094  C1  POPE  205       9.152 103.406  56.826  1.00  0.00           C
ATOM  11097  C2  POPE  205       8.242 102.527  57.726  1.00  0.00           C
ATOM  11099  O21 POPE  205       8.122 103.217  58.976  1.00  0.00           O
ATOM  11100  C21 POPE  205       7.092 102.897  59.748  1.00  0.00           C
ATOM  11101  O22 POPE  205       6.202 102.107  59.477  1.00  0.00           O
ATOM  11102  C22 POPE  205       7.322 103.597  61.086  1.00  0.00           C
ATOM  11105  C3  POPE  205       8.832 101.097  57.957  1.00  0.00           C
ATOM  11108  O31 POPE  205       7.792 100.127  57.847  1.00  0.00           O
ATOM  11109  C31 POPE  205       7.562  99.127  58.708  1.00  0.00           C
ATOM  11110  O32 POPE  205       6.572  98.418  58.647  1.00  0.00           O
ATOM  11111  C32 POPE  205       8.552  98.978  59.867  1.00  0.00           C
ATOM  11114  C23 POPE  205       6.152 103.606  62.087  1.00  0.00           C
ATOM  11117  C24 POPE  205       6.582 104.048  63.498  1.00  0.00           C
ATOM  11120  C25 POPE  205       7.402 102.977  64.246  1.00  0.00           C
ATOM  11123  C26 POPE  205       7.692 103.348  65.716  1.00  0.00           C
ATOM  11126  C27 POPE  205       8.612 102.326  66.406  1.00  0.00           C
ATOM  11129  C28 POPE  205       8.722 102.547  67.926  1.00  0.00           C
ATOM  11132  C29 POPE  205       9.952 101.896  68.497  1.00  0.00           C
ATOM  11134 0C21 POPE  205      10.042 100.728  69.167  1.00  0.00           C
ATOM  11136 1C21 POPE  205       8.912  99.796  69.516  1.00  0.00           C
ATOM  11139 2C21 POPE  205       8.862  98.517  68.647  1.00  0.00           C
ATOM  11142 3C21 POPE  205      10.062  97.576  68.856  1.00  0.00           C
ATOM  11145 4C21 POPE  205       9.682  96.087  68.827  1.00  0.00           C
ATOM  11148 5C21 POPE  205       9.362  95.537  67.426  1.00  0.00           C
ATOM  11151 6C21 POPE  205       8.832  94.087  67.457  1.00  0.00           C
ATOM  11154 7C21 POPE  205       9.182  93.306  66.176  1.00  0.00           C
ATOM  11157 8C21 POPE  205       8.372  92.028  65.997  1.00  0.00           C
ATOM  11161  C33 POPE  205       8.032  99.707  61.126  1.00  0.00           C
ATOM  11164  C34 POPE  205       8.382  99.026  62.458  1.00  0.00           C
ATOM  11167  C35 POPE  205       9.882  98.966  62.757  1.00  0.00           C
ATOM  11170  C36 POPE  205      10.492 100.356  62.936  1.00  0.00           C
ATOM  11173  C37 POPE  205      12.012 100.276  63.097  1.00  0.00           C
ATOM  11176  C38 POPE  205      12.672 101.636  63.396  1.00  0.00           C
ATOM  11179  C39 POPE  205      12.322 102.176  64.786  1.00  0.00           C
ATOM  11182 0C31 POPE  205      13.572 102.697  65.517  1.00  0.00           C
ATOM  11185 1C31 POPE  205      13.292 102.997  66.996  1.00  0.00           C
ATOM  11188 2C31 POPE  205      14.552 103.446  67.757  1.00  0.00           C
ATOM  11191 3C31 POPE  205      14.902 102.496  68.917  1.00  0.00           C
ATOM  11194 4C31 POPE  205      16.222 102.868  69.596  1.00  0.00           C
ATOM  11197 5C31 POPE  205      16.572 101.896  70.727  1.00  0.00           C
ATOM  11200 6C31 POPE  205      17.922 102.196  71.386  1.00  0.00           C
ATOM  11204  NH3 POPE  206      85.202  41.067  54.676  1.00  0.00           N
ATOM  11208  C12 POPE  206      83.923  40.356  54.356  1.00  0.00           C
ATOM  11211  C11 POPE  206      83.423  39.527  55.546  1.00  0.00           C
ATOM  11214  P   POPE  206      81.273  38.017  55.447  1.00  0.00           P
ATOM  11215  O13 POPE  206      80.033  38.146  54.626  1.00  0.00           O
ATOM  11216  O14 POPE  206      82.243  36.966  55.097  1.00  0.00           O
ATOM  11217  O11 POPE  206      80.853  37.847  56.957  1.00  0.00           O
ATOM  11218  O12 POPE  206      82.003  39.407  55.447  1.00  0.00           O
ATOM  11219  C1  POPE  206      80.543  39.007  57.717  1.00  0.00           C
ATOM  11222  C2  POPE  206      79.202  38.806  58.438  1.00  0.00           C
ATOM  11224  O21 POPE  206      79.282  37.737  59.387  1.00  0.00           O
ATOM  11225  C21 POPE  206      80.063  37.977  60.426  1.00  0.00           C
ATOM  11226  O22 POPE  206      80.532  39.067  60.727  1.00  0.00           O
ATOM  11227  C22 POPE  206      80.313  36.688  61.208  1.00  0.00           C
ATOM  11230  C3  POPE  206      78.092  38.496  57.388  1.00  0.00           C
ATOM  11233  O31 POPE  206      76.862  38.077  57.987  1.00  0.00           O
ATOM  11234  C31 POPE  206      76.292  38.987  58.736  1.00  0.00           C
ATOM  11235  O32 POPE  206      76.602  40.158  58.836  1.00  0.00           O
ATOM  11236  C32 POPE  206      75.162  38.337  59.496  1.00  0.00           C
ATOM  11239  C23 POPE  206      81.372  36.907  62.318  1.00  0.00           C
ATOM  11242  C24 POPE  206      82.173  35.647  62.677  1.00  0.00           C
ATOM  11245  C25 POPE  206      83.162  35.917  63.816  1.00  0.00           C
ATOM  11248  C26 POPE  206      82.502  36.146  65.176  1.00  0.00           C
ATOM  11251  C27 POPE  206      83.522  36.216  66.327  1.00  0.00           C
ATOM  11254  C28 POPE  206      82.922  36.837  67.597  1.00  0.00           C
ATOM  11257  C29 POPE  206      83.732  36.556  68.837  1.00  0.00           C
ATOM  11259 0C21 POPE  206      83.312  35.957  69.957  1.00  0.00           C
ATOM  11261 1C21 POPE  206      81.942  35.387  70.237  1.00  0.00           C
ATOM  11264 2C21 POPE  206      82.082  33.977  70.826  1.00  0.00           C
ATOM  11267 3C21 POPE  206      80.762  33.417  71.347  1.00  0.00           C
ATOM  11270 4C21 POPE  206      80.982  32.177  72.227  1.00  0.00           C
ATOM  11273 5C21 POPE  206      79.682  31.477  72.607  1.00  0.00           C
ATOM  11276 6C21 POPE  206      78.712  32.347  73.427  1.00  0.00           C
ATOM  11279 7C21 POPE  206      77.382  31.637  73.676  1.00  0.00           C
ATOM  11282 8C21 POPE  206      76.392  32.476  74.477  1.00  0.00           C
ATOM  11286  C33 POPE  206      75.632  37.267  60.496  1.00  0.00           C
ATOM  11289  C34 POPE  206      74.542  36.987  61.546  1.00  0.00           C
ATOM  11292  C35 POPE  206      74.262  38.177  62.467  1.00  0.00           C
ATOM  11295  C36 POPE  206      73.142  37.877  63.477  1.00  0.00           C
ATOM  11298  C37 POPE  206      73.102  38.827  64.688  1.00  0.00           C
ATOM  11301  C38 POPE  206      72.772  40.286  64.316  1.00  0.00           C
ATOM  11304  C39 POPE  206      72.762  41.247  65.526  1.00  0.00           C
ATOM  11307 0C31 POPE  206      71.842  40.798  66.667  1.00  0.00           C
ATOM  11310 1C31 POPE  206      71.532  41.907  67.697  1.00  0.00           C
ATOM  11313 2C31 POPE  206      70.892  41.327  68.977  1.00  0.00           C
ATOM  11316 3C31 POPE  206      70.512  42.376  70.027  1.00  0.00           C
ATOM  11319 4C31 POPE  206      69.112  42.977  69.846  1.00  0.00           C
ATOM  11322 5C31 POPE  206      68.702  43.856  71.036  1.00  0.00           C
ATOM  11325 6C31 POPE  206      67.402  44.646  70.808  1.00  0.00           C
ATOM  11329  NH3 POPE  207      27.952  41.177  54.736  1.00  0.00           N
ATOM  11333  C12 POPE  207      27.582  42.027  55.926  1.00  0.00           C
ATOM  11336  C11 POPE  207      26.432  43.027  55.606  1.00  0.00           C
ATOM  11339  P   POPE  207      24.502  41.247  55.357  1.00  0.00           P
ATOM  11340  O13 POPE  207      23.072  41.437  55.016  1.00  0.00           O
ATOM  11341  O14 POPE  207      25.392  40.757  54.286  1.00  0.00           O
ATOM  11342  O11 POPE  207      24.622  40.298  56.607  1.00  0.00           O
ATOM  11343  O12 POPE  207      25.142  42.556  55.986  1.00  0.00           O
ATOM  11344  C1  POPE  207      24.662  38.887  56.406  1.00  0.00           C
ATOM  11347  C2  POPE  207      24.382  38.117  57.717  1.00  0.00           C
ATOM  11349  O21 POPE  207      25.472  38.337  58.638  1.00  0.00           O
ATOM  11350  C21 POPE  207      25.322  39.357  59.457  1.00  0.00           C
ATOM  11351  O22 POPE  207      24.362  40.106  59.516  1.00  0.00           O
ATOM  11352  C22 POPE  207      26.532  39.407  60.387  1.00  0.00           C
ATOM  11355  C3  POPE  207      24.222  36.586  57.446  1.00  0.00           C
ATOM  11358  O31 POPE  207      25.202  35.777  58.106  1.00  0.00           O
ATOM  11359  C31 POPE  207      24.932  35.407  59.326  1.00  0.00           C
ATOM  11360  O32 POPE  207      23.972  35.757  59.996  1.00  0.00           O
ATOM  11361  C32 POPE  207      26.002  34.437  59.797  1.00  0.00           C
ATOM  11364  C23 POPE  207      26.212  38.716  61.726  1.00  0.00           C
ATOM  11367  C24 POPE  207      27.362  38.817  62.747  1.00  0.00           C
ATOM  11370  C25 POPE  207      27.022  38.227  64.127  1.00  0.00           C
ATOM  11373  C26 POPE  207      25.782  38.876  64.776  1.00  0.00           C
ATOM  11376  C27 POPE  207      25.582  38.496  66.246  1.00  0.00           C
ATOM  11379  C28 POPE  207      24.132  38.747  66.727  1.00  0.00           C
ATOM  11382  C29 POPE  207      23.192  37.657  66.257  1.00  0.00           C
ATOM  11384 0C21 POPE  207      22.012  37.327  66.797  1.00  0.00           C
ATOM  11386 1C21 POPE  207      21.342  37.987  67.988  1.00  0.00           C
ATOM  11389 2C21 POPE  207      21.062  37.016  69.146  1.00  0.00           C
ATOM  11392 3C21 POPE  207      19.822  36.126  68.958  1.00  0.00           C
ATOM  11395 4C21 POPE  207      19.462  35.287  70.197  1.00  0.00           C
ATOM  11398 5C21 POPE  207      19.122  36.146  71.427  1.00  0.00           C
ATOM  11401 6C21 POPE  207      18.522  35.357  72.607  1.00  0.00           C
ATOM  11404 7C21 POPE  207      17.962  36.286  73.688  1.00  0.00           C
ATOM  11407 8C21 POPE  207      17.402  35.536  74.896  1.00  0.00           C
ATOM  11411  C33 POPE  207      25.572  33.747  61.096  1.00  0.00           C
ATOM  11414  C34 POPE  207      26.692  32.877  61.656  1.00  0.00           C
ATOM  11417  C35 POPE  207      26.272  32.227  62.976  1.00  0.00           C
ATOM  11420  C36 POPE  207      27.302  31.226  63.486  1.00  0.00           C
ATOM  11423  C37 POPE  207      26.872  30.667  64.846  1.00  0.00           C
ATOM  11426  C38 POPE  207      27.952  29.817  65.526  1.00  0.00           C
ATOM  11429  C39 POPE  207      27.872  29.987  67.048  1.00  0.00           C
ATOM  11432 0C31 POPE  207      29.062  29.367  67.796  1.00  0.00           C
ATOM  11435 1C31 POPE  207      29.092  29.847  69.257  1.00  0.00           C
ATOM  11438 2C31 POPE  207      30.402  29.527  69.976  1.00  0.00           C
ATOM  11441 3C31 POPE  207      30.572  30.306  71.297  1.00  0.00           C
ATOM  11444 4C31 POPE  207      30.732  31.827  71.086  1.00  0.00           C
ATOM  11447 5C31 POPE  207      31.382  32.557  72.266  1.00  0.00           C
ATOM  11450 6C31 POPE  207      31.562  34.067  72.058  1.00  0.00           C
ATOM  11454  NH3 POPE  208      82.022  18.947  91.536  1.00  0.00           N
ATOM  11458  C12 POPE  208      82.523  18.117  90.377  1.00  0.00           C
ATOM  11461  C11 POPE  208      83.563  17.087  90.816  1.00  0.00           C
ATOM  11464  P   POPE  208      83.043  14.737  91.876  1.00  0.00           P
ATOM  11465  O13 POPE  208      84.442  14.297  92.066  1.00  0.00           O
ATOM  11466  O14 POPE  208      81.982  14.247  92.796  1.00  0.00           O
ATOM  11467  O11 POPE  208      82.592  14.337  90.396  1.00  0.00           O
ATOM  11468  O12 POPE  208      83.022  16.307  91.876  1.00  0.00           O
ATOM  11469  C1  POPE  208      82.742  12.947  90.016  1.00  0.00           C
ATOM  11472  C2  POPE  208      81.902  12.547  88.746  1.00  0.00           C
ATOM  11474  O21 POPE  208      81.632  11.137  88.708  1.00  0.00           O
ATOM  11475  C21 POPE  208      82.642  10.327  88.408  1.00  0.00           C
ATOM  11476  O22 POPE  208      83.822  10.597  88.486  1.00  0.00           O
ATOM  11477  C22 POPE  208      82.052   8.977  87.926  1.00  0.00           C
ATOM  11480  C3  POPE  208      82.502  13.077  87.396  1.00  0.00           C
ATOM  11483  O31 POPE  208      81.973  12.337  86.266  1.00  0.00           O
ATOM  11484  C31 POPE  208      82.682  12.417  85.136  1.00  0.00           C
ATOM  11485  O32 POPE  208      83.643  13.147  84.977  1.00  0.00           O
ATOM  11486  C32 POPE  208      82.082  11.477  84.086  1.00  0.00           C
ATOM  11489  C23 POPE  208      83.012   8.137  87.057  1.00  0.00           C
ATOM  11492  C24 POPE  208      82.472   6.727  86.777  1.00  0.00           C
ATOM  11495  C25 POPE  208      83.463   5.837  85.998  1.00  0.00           C
ATOM  11498  C26 POPE  208      83.323   4.347  86.357  1.00  0.00           C
ATOM  11501  C27 POPE  208      84.522   3.512  85.896  1.00  0.00           C
ATOM  11504  C28 POPE  208      84.462   2.052  86.406  1.00  0.00           C
ATOM  11507  C29 POPE  208      83.423   1.242  85.676  1.00  0.00           C
ATOM  11509 0C21 POPE  208      83.633   0.512  84.576  1.00  0.00           C
ATOM  11511 1C21 POPE  208      84.942   0.372  83.837  1.00  0.00           C
ATOM  11514 2C21 POPE  208      84.762   0.572  82.318  1.00  0.00           C
ATOM  11517 3C21 POPE  208      86.112   0.582  81.576  1.00  0.00           C
ATOM  11520 4C21 POPE  208      85.963   0.392  80.066  1.00  0.00           C
ATOM  11523 5C21 POPE  208      87.213   0.832  79.297  1.00  0.00           C
ATOM  11526 6C21 POPE  208      87.143   0.472  77.807  1.00  0.00           C
ATOM  11529 7C21 POPE  208      88.363   0.972  77.027  1.00  0.00           C
ATOM  11532 8C21 POPE  208      88.472   0.342  75.637  1.00  0.00           C
ATOM  11536  C33 POPE  208      82.432  11.907  82.636  1.00  0.00           C
ATOM  11539  C34 POPE  208      81.933  10.887  81.607  1.00  0.00           C
ATOM  11542  C35 POPE  208      82.012  11.417  80.168  1.00  0.00           C
ATOM  11545  C36 POPE  208      83.402  11.347  79.527  1.00  0.00           C
ATOM  11548  C37 POPE  208      83.363  11.987  78.126  1.00  0.00           C
ATOM  11551  C38 POPE  208      84.522  11.647  77.187  1.00  0.00           C
ATOM  11554  C39 POPE  208      85.872  12.267  77.557  1.00  0.00           C
ATOM  11557 0C31 POPE  208      86.723  12.537  76.297  1.00  0.00           C
ATOM  11560 1C31 POPE  208      88.192  12.897  76.587  1.00  0.00           C
ATOM  11563 2C31 POPE  208      88.913  13.517  75.377  1.00  0.00           C
ATOM  11566 3C31 POPE  208      88.862  12.677  74.087  1.00  0.00           C
ATOM  11569 4C31 POPE  208      89.573  11.317  74.188  1.00  0.00           C
ATOM  11572 5C31 POPE  208      89.673  10.607  72.837  1.00  0.00           C
ATOM  11575 6C31 POPE  208      90.362   9.247  72.896  1.00  0.00           C
ATOM  11579  NH3 POPE  209      96.162  77.187  92.206  1.00  0.00           N
ATOM  11583  C12 POPE  209      95.303  76.738  93.358  1.00  0.00           C
ATOM  11586  C11 POPE  209      96.162  76.026  94.426  1.00  0.00           C
ATOM  11589  P   POPE  209      96.863  73.986  92.916  1.00  0.00           P
ATOM  11590  O13 POPE  209      97.722  75.027  92.308  1.00  0.00           O
ATOM  11591  O14 POPE  209      97.493  72.688  93.237  1.00  0.00           O
ATOM  11592  O11 POPE  209      95.642  73.838  91.946  1.00  0.00           O
ATOM  11593  O12 POPE  209      96.243  74.607  94.236  1.00  0.00           O
ATOM  11594  C1  POPE  209      95.832  73.167  90.696  1.00  0.00           C
ATOM  11597  C2  POPE  209      95.122  73.947  89.576  1.00  0.00           C
ATOM  11599  O21 POPE  209      95.023  73.048  88.466  1.00  0.00           O
ATOM  11600  C21 POPE  209      93.932  73.197  87.738  1.00  0.00           C
ATOM  11601  O22 POPE  209      92.992  73.917  87.997  1.00  0.00           O
ATOM  11602  C22 POPE  209      94.112  72.377  86.467  1.00  0.00           C
ATOM  11605  C3  POPE  209      95.932  75.207  89.188  1.00  0.00           C
ATOM  11608  O31 POPE  209      95.173  76.137  88.386  1.00  0.00           O
ATOM  11609  C31 POPE  209      95.443  76.117  87.087  1.00  0.00           C
ATOM  11610  O32 POPE  209      96.202  75.337  86.536  1.00  0.00           O
ATOM  11611  C32 POPE  209      94.643  77.216  86.376  1.00  0.00           C
ATOM  11614  C23 POPE  209      93.212  72.827  85.308  1.00  0.00           C
ATOM  11617  C24 POPE  209      93.662  72.257  83.956  1.00  0.00           C
ATOM  11620  C25 POPE  209      93.142  73.048  82.747  1.00  0.00           C
ATOM  11623  C26 POPE  209      94.032  72.868  81.507  1.00  0.00           C
ATOM  11626  C27 POPE  209      93.732  73.908  80.416  1.00  0.00           C
ATOM  11629  C28 POPE  209      94.792  73.938  79.297  1.00  0.00           C
ATOM  11632  C29 POPE  209      94.743  75.246  78.567  1.00  0.00           C
ATOM  11634 0C21 POPE  209      94.302  75.488  77.317  1.00  0.00           C
ATOM  11636 1C21 POPE  209      93.732  74.496  76.327  1.00  0.00           C
ATOM  11639 2C21 POPE  209      94.573  74.396  75.036  1.00  0.00           C
ATOM  11642 3C21 POPE  209      95.702  73.357  75.117  1.00  0.00           C
ATOM  11645 4C21 POPE  209      96.973  73.736  74.348  1.00  0.00           C
ATOM  11648 5C21 POPE  209      96.793  74.106  72.856  1.00  0.00           C
ATOM  11651 6C21 POPE  209      96.042  73.057  72.018  1.00  0.00           C
ATOM  11654 7C21 POPE  209      96.082  73.357  70.507  1.00  0.00           C
ATOM  11657 8C21 POPE  209      97.393  72.947  69.827  1.00  0.00           C
ATOM  11661  C33 POPE  209      94.822  77.128  84.847  1.00  0.00           C
ATOM  11664  C34 POPE  209      94.162  78.257  84.046  1.00  0.00           C
ATOM  11667  C35 POPE  209      95.102  79.407  83.626  1.00  0.00           C
ATOM  11670  C36 POPE  209      96.122  79.057  82.528  1.00  0.00           C
ATOM  11673  C37 POPE  209      96.712  80.327  81.876  1.00  0.00           C
ATOM  11676  C38 POPE  209      97.712  80.036  80.737  1.00  0.00           C
ATOM  11679  C39 POPE  209      99.182  80.348  81.097  1.00  0.00           C
ATOM  11682 0C31 POPE  209      99.542  81.847  80.977  1.00  0.00           C
ATOM  11685 1C31 POPE  209     101.042  82.096  81.257  1.00  0.00           C
ATOM  11688 2C31 POPE  209     101.513  83.536  80.977  1.00  0.00           C
ATOM  11691 3C31 POPE  209     101.742  83.838  79.488  1.00  0.00           C
ATOM  11694 4C31 POPE  209     102.493  85.167  79.267  1.00  0.00           C
ATOM  11697 5C31 POPE  209     102.872  85.416  77.807  1.00  0.00           C
ATOM  11700 6C31 POPE  209     103.712  86.688  77.617  1.00  0.00           C
ATOM  11704  NH3 POPE  210      72.212  11.767  93.498  1.00  0.00           N
ATOM  11708  C12 POPE  210      70.822  11.727  92.947  1.00  0.00           C
ATOM  11711  C11 POPE  210      70.512  10.347  92.376  1.00  0.00           C
ATOM  11714  P   POPE  210      68.372   9.157  91.516  1.00  0.00           P
ATOM  11715  O13 POPE  210      69.182   7.927  91.586  1.00  0.00           O
ATOM  11716  O14 POPE  210      67.272   9.307  92.496  1.00  0.00           O
ATOM  11717  O11 POPE  210      67.732   9.197  90.066  1.00  0.00           O
ATOM  11718  O12 POPE  210      69.342  10.407  91.546  1.00  0.00           O
ATOM  11719  C1  POPE  210      66.902   8.077  89.736  1.00  0.00           C
ATOM  11722  C2  POPE  210      66.292   8.187  88.337  1.00  0.00           C
ATOM  11724  O21 POPE  210      65.622   6.947  88.087  1.00  0.00           O
ATOM  11725  C21 POPE  210      64.802   6.827  87.038  1.00  0.00           C
ATOM  11726  O22 POPE  210      64.672   5.787  86.406  1.00  0.00           O
ATOM  11727  C22 POPE  210      63.902   8.037  86.816  1.00  0.00           C
ATOM  11730  C3  POPE  210      67.432   8.397  87.308  1.00  0.00           C
ATOM  11733  O31 POPE  210      66.902   8.597  85.977  1.00  0.00           O
ATOM  11734  C31 POPE  210      67.732   8.217  85.016  1.00  0.00           C
ATOM  11735  O32 POPE  210      68.802   7.657  85.177  1.00  0.00           O
ATOM  11736  C32 POPE  210      67.182   8.617  83.676  1.00  0.00           C
ATOM  11739  C23 POPE  210      62.742   7.667  85.867  1.00  0.00           C
ATOM  11742  C24 POPE  210      61.792   8.847  85.686  1.00  0.00           C
ATOM  11745  C25 POPE  210      62.182   9.807  84.566  1.00  0.00           C
ATOM  11748  C26 POPE  210      61.642   9.417  83.176  1.00  0.00           C
ATOM  11751  C27 POPE  210      61.652  10.607  82.206  1.00  0.00           C
ATOM  11754  C28 POPE  210      60.682  10.427  81.027  1.00  0.00           C
ATOM  11757  C29 POPE  210      60.432  11.737  80.308  1.00  0.00           C
ATOM  11759 0C21 POPE  210      60.112  11.877  79.007  1.00  0.00           C
ATOM  11761 1C21 POPE  210      59.892  10.757  78.028  1.00  0.00           C
ATOM  11764 2C21 POPE  210      58.722  11.007  77.058  1.00  0.00           C
ATOM  11767 3C21 POPE  210      59.012  12.077  75.986  1.00  0.00           C
ATOM  11770 4C21 POPE  210      57.992  12.047  74.836  1.00  0.00           C
ATOM  11773 5C21 POPE  210      58.312  13.037  73.716  1.00  0.00           C
ATOM  11776 6C21 POPE  210      57.422  12.827  72.476  1.00  0.00           C
ATOM  11779 7C21 POPE  210      57.782  13.787  71.337  1.00  0.00           C
ATOM  11782 8C21 POPE  210      57.132  13.437  69.996  1.00  0.00           C
ATOM  11786  C33 POPE  210      68.052   7.957  82.598  1.00  0.00           C
ATOM  11789  C34 POPE  210      67.472   8.157  81.208  1.00  0.00           C
ATOM  11792  C35 POPE  210      68.202   7.297  80.196  1.00  0.00           C
ATOM  11795  C36 POPE  210      67.282   6.887  79.057  1.00  0.00           C
ATOM  11798  C37 POPE  210      67.982   5.947  78.077  1.00  0.00           C
ATOM  11801  C38 POPE  210      67.012   5.157  77.206  1.00  0.00           C
ATOM  11804  C39 POPE  210      67.772   4.077  76.456  1.00  0.00           C
ATOM  11807 0C31 POPE  210      66.882   3.222  75.566  1.00  0.00           C
ATOM  11810 1C31 POPE  210      67.702   2.212  74.747  1.00  0.00           C
ATOM  11813 2C31 POPE  210      66.743   1.362  73.917  1.00  0.00           C
ATOM  11816 3C31 POPE  210      67.352   0.482  72.826  1.00  0.00           C
ATOM  11819 4C31 POPE  210      66.212  -0.198  72.047  1.00  0.00           C
ATOM  11822 5C31 POPE  210      66.662  -0.918  70.787  1.00  0.00           C
ATOM  11825 6C31 POPE  210      65.482  -1.518  70.007  1.00  0.00           C
ATOM  11829  NH3 POPE  211      42.972  44.586  53.836  1.00  0.00           N
ATOM  11833  C12 POPE  211      44.192  43.757  54.076  1.00  0.00           C
ATOM  11836  C11 POPE  211      44.532  42.896  52.866  1.00  0.00           C
ATOM  11839  P   POPE  211      46.312  41.097  52.286  1.00  0.00           P
ATOM  11840  O13 POPE  211      46.952  41.806  51.157  1.00  0.00           O
ATOM  11841  O14 POPE  211      47.192  40.176  53.036  1.00  0.00           O
ATOM  11842  O11 POPE  211      45.052  40.356  51.667  1.00  0.00           O
ATOM  11843  O12 POPE  211      45.672  42.146  53.227  1.00  0.00           O
ATOM  11844  C1  POPE  211      44.482  39.188  52.267  1.00  0.00           C
ATOM  11847  C2  POPE  211      43.512  39.477  53.446  1.00  0.00           C
ATOM  11849  O21 POPE  211      43.272  38.207  54.036  1.00  0.00           O
ATOM  11850  C21 POPE  211      43.242  38.107  55.357  1.00  0.00           C
ATOM  11851  O22 POPE  211      43.562  38.987  56.138  1.00  0.00           O
ATOM  11852  C22 POPE  211      42.722  36.727  55.716  1.00  0.00           C
ATOM  11855  C3  POPE  211      42.152  40.077  52.957  1.00  0.00           C
ATOM  11858  O31 POPE  211      41.502  40.957  53.917  1.00  0.00           O
ATOM  11859  C31 POPE  211      40.692  40.356  54.786  1.00  0.00           C
ATOM  11860  O32 POPE  211      40.562  39.156  54.907  1.00  0.00           O
ATOM  11861  C32 POPE  211      39.872  41.376  55.546  1.00  0.00           C
ATOM  11864  C23 POPE  211      41.852  36.688  56.987  1.00  0.00           C
ATOM  11867  C24 POPE  211      40.992  35.417  56.957  1.00  0.00           C
ATOM  11870  C25 POPE  211      40.612  34.857  58.326  1.00  0.00           C
ATOM  11873  C26 POPE  211      39.682  33.646  58.237  1.00  0.00           C
ATOM  11876  C27 POPE  211      39.502  32.957  59.587  1.00  0.00           C
ATOM  11879  C28 POPE  211      38.472  31.817  59.548  1.00  0.00           C
ATOM  11882  C29 POPE  211      38.922  30.707  58.626  1.00  0.00           C
ATOM  11884 0C21 POPE  211      39.382  29.497  58.997  1.00  0.00           C
ATOM  11886 1C21 POPE  211      39.493  28.967  60.396  1.00  0.00           C
ATOM  11889 2C21 POPE  211      39.972  27.497  60.406  1.00  0.00           C
ATOM  11892 3C21 POPE  211      39.192  26.627  61.406  1.00  0.00           C
ATOM  11895 4C21 POPE  211      39.712  26.667  62.847  1.00  0.00           C
ATOM  11898 5C21 POPE  211      38.662  26.077  63.797  1.00  0.00           C
ATOM  11901 6C21 POPE  211      39.102  25.997  65.267  1.00  0.00           C
ATOM  11904 7C21 POPE  211      37.982  25.427  66.147  1.00  0.00           C
ATOM  11907 8C21 POPE  211      38.313  25.417  67.647  1.00  0.00           C
ATOM  11911  C33 POPE  211      39.692  40.926  57.016  1.00  0.00           C
ATOM  11914  C34 POPE  211      40.982  41.067  57.836  1.00  0.00           C
ATOM  11917  C35 POPE  211      40.722  40.957  59.347  1.00  0.00           C
ATOM  11920  C36 POPE  211      41.972  40.566  60.136  1.00  0.00           C
ATOM  11923  C37 POPE  211      43.042  41.667  60.196  1.00  0.00           C
ATOM  11926  C38 POPE  211      44.172  41.347  61.176  1.00  0.00           C
ATOM  11929  C39 POPE  211      43.752  41.548  62.647  1.00  0.00           C
ATOM  11932 0C31 POPE  211      44.292  42.836  63.256  1.00  0.00           C
ATOM  11935 1C31 POPE  211      44.152  42.847  64.786  1.00  0.00           C
ATOM  11938 2C31 POPE  211      44.632  44.147  65.426  1.00  0.00           C
ATOM  11941 3C31 POPE  211      44.632  44.066  66.966  1.00  0.00           C
ATOM  11944 4C31 POPE  211      45.402  45.207  67.627  1.00  0.00           C
ATOM  11947 5C31 POPE  211      45.542  45.028  69.146  1.00  0.00           C
ATOM  11950 6C31 POPE  211      46.522  46.017  69.776  1.00  0.00           C
ATOM  11954  NH3 POPE  212      94.632 113.396  93.176  1.00  0.00           N
ATOM  11958  C12 POPE  212      93.512 114.096  93.906  1.00  0.00           C
ATOM  11961  C11 POPE  212      92.143 113.396  93.746  1.00  0.00           C
ATOM  11964  P   POPE  212      90.443 115.246  94.557  1.00  0.00           P
ATOM  11965  O13 POPE  212      89.802 115.596  95.837  1.00  0.00           O
ATOM  11966  O14 POPE  212      91.362 116.237  93.977  1.00  0.00           O
ATOM  11967  O11 POPE  212      89.282 114.896  93.548  1.00  0.00           O
ATOM  11968  O12 POPE  212      91.192 113.868  94.706  1.00  0.00           O
ATOM  11969  C1  POPE  212      88.722 115.957  92.757  1.00  0.00           C
ATOM  11972  C2  POPE  212      88.662 115.556  91.266  1.00  0.00           C
ATOM  11974  O21 POPE  212      90.002 115.467  90.756  1.00  0.00           O
ATOM  11975  C21 POPE  212      90.403 114.276  90.387  1.00  0.00           C
ATOM  11976  O22 POPE  212      89.753 113.228  90.476  1.00  0.00           O
ATOM  11977  C22 POPE  212      91.842 114.396  89.907  1.00  0.00           C
ATOM  11980  C3  POPE  212      87.872 116.557  90.387  1.00  0.00           C
ATOM  11983  O31 POPE  212      87.143 115.848  89.356  1.00  0.00           O
ATOM  11984  C31 POPE  212      87.852 115.537  88.277  1.00  0.00           C
ATOM  11985  O32 POPE  212      89.022 115.786  88.097  1.00  0.00           O
ATOM  11986  C32 POPE  212      86.933 114.808  87.298  1.00  0.00           C
ATOM  11989  C23 POPE  212      92.412 113.088  89.327  1.00  0.00           C
ATOM  11992  C24 POPE  212      91.793 112.636  87.997  1.00  0.00           C
ATOM  11995  C25 POPE  212      91.732 113.768  86.967  1.00  0.00           C
ATOM  11998  C26 POPE  212      91.502 113.317  85.527  1.00  0.00           C
ATOM  12001  C27 POPE  212      91.232 114.536  84.646  1.00  0.00           C
ATOM  12004  C28 POPE  212      91.852 114.457  83.237  1.00  0.00           C
ATOM  12007  C29 POPE  212      90.853 114.036  82.197  1.00  0.00           C
ATOM  12009 0C21 POPE  212      90.832 114.486  80.947  1.00  0.00           C
ATOM  12011 1C21 POPE  212      91.872 115.407  80.336  1.00  0.00           C
ATOM  12014 2C21 POPE  212      92.122 114.948  78.897  1.00  0.00           C
ATOM  12017 3C21 POPE  212      93.092 115.836  78.106  1.00  0.00           C
ATOM  12020 4C21 POPE  212      93.113 115.467  76.617  1.00  0.00           C
ATOM  12023 5C21 POPE  212      91.732 115.397  75.937  1.00  0.00           C
ATOM  12026 6C21 POPE  212      90.923 116.698  76.027  1.00  0.00           C
ATOM  12029 7C21 POPE  212      89.492 116.517  75.517  1.00  0.00           C
ATOM  12032 8C21 POPE  212      88.622 117.767  75.687  1.00  0.00           C
ATOM  12036  C33 POPE  212      87.442 113.387  86.967  1.00  0.00           C
ATOM  12039  C34 POPE  212      86.632 112.746  85.837  1.00  0.00           C
ATOM  12042  C35 POPE  212      86.612 113.637  84.587  1.00  0.00           C
ATOM  12045  C36 POPE  212      86.273 112.907  83.277  1.00  0.00           C
ATOM  12048  C37 POPE  212      86.712 113.756  82.076  1.00  0.00           C
ATOM  12051  C38 POPE  212      86.583 113.047  80.727  1.00  0.00           C
ATOM  12054  C39 POPE  212      85.132 112.877  80.266  1.00  0.00           C
ATOM  12057 0C31 POPE  212      85.052 112.137  78.927  1.00  0.00           C
ATOM  12060 1C31 POPE  212      83.633 112.156  78.346  1.00  0.00           C
ATOM  12063 2C31 POPE  212      83.423 111.097  77.257  1.00  0.00           C
ATOM  12066 3C31 POPE  212      82.022 111.186  76.637  1.00  0.00           C
ATOM  12069 4C31 POPE  212      81.902 112.296  75.587  1.00  0.00           C
ATOM  12072 5C31 POPE  212      80.452 112.557  75.167  1.00  0.00           C
ATOM  12075 6C31 POPE  212      80.313 113.727  74.188  1.00  0.00           C
ATOM  12079  NH3 POPE  213      27.612 132.876  51.856  1.00  0.00           N
ATOM  12083  C12 POPE  213      26.522 132.766  50.816  1.00  0.00           C
ATOM  12086  C11 POPE  213      25.132 133.272  51.297  1.00  0.00           C
ATOM  12089  P   POPE  213      22.892 132.208  52.156  1.00  0.00           P
ATOM  12090  O13 POPE  213      22.242 133.301  52.896  1.00  0.00           O
ATOM  12091  O14 POPE  213      22.502 132.137  50.727  1.00  0.00           O
ATOM  12092  O11 POPE  213      22.632 130.796  52.807  1.00  0.00           O
ATOM  12093  O12 POPE  213      24.482 132.378  52.206  1.00  0.00           O
ATOM  12094  C1  POPE  213      21.752 130.557  53.906  1.00  0.00           C
ATOM  12097  C2  POPE  213      21.952 129.136  54.516  1.00  0.00           C
ATOM  12099  O21 POPE  213      20.862 128.856  55.417  1.00  0.00           O
ATOM  12100  C21 POPE  213      20.342 127.636  55.336  1.00  0.00           C
ATOM  12101  O22 POPE  213      20.462 126.867  54.407  1.00  0.00           O
ATOM  12102  C22 POPE  213      19.492 127.356  56.576  1.00  0.00           C
ATOM  12105  C3  POPE  213      23.282 129.008  55.326  1.00  0.00           C
ATOM  12108  O31 POPE  213      23.382 127.746  56.036  1.00  0.00           O
ATOM  12109  C31 POPE  213      24.202 127.776  57.086  1.00  0.00           C
ATOM  12110  O32 POPE  213      24.862 128.738  57.446  1.00  0.00           O
ATOM  12111  C32 POPE  213      24.192 126.408  57.786  1.00  0.00           C
ATOM  12114  C23 POPE  213      19.912 126.058  57.296  1.00  0.00           C
ATOM  12117  C24 POPE  213      20.062 126.297  58.806  1.00  0.00           C
ATOM  12120  C25 POPE  213      20.342 125.018  59.597  1.00  0.00           C
ATOM  12123  C26 POPE  213      20.472 125.286  61.106  1.00  0.00           C
ATOM  12126  C27 POPE  213      20.222 124.026  61.946  1.00  0.00           C
ATOM  12129  C28 POPE  213      20.792 124.066  63.368  1.00  0.00           C
ATOM  12132  C29 POPE  213      22.252 123.676  63.368  1.00  0.00           C
ATOM  12134 0C21 POPE  213      22.852 122.837  64.238  1.00  0.00           C
ATOM  12136 1C21 POPE  213      22.202 122.176  65.426  1.00  0.00           C
ATOM  12139 2C21 POPE  213      22.332 123.077  66.667  1.00  0.00           C
ATOM  12142 3C21 POPE  213      21.582 122.506  67.867  1.00  0.00           C
ATOM  12145 4C21 POPE  213      21.632 123.437  69.087  1.00  0.00           C
ATOM  12148 5C21 POPE  213      20.542 123.088  70.106  1.00  0.00           C
ATOM  12151 6C21 POPE  213      20.832 123.606  71.517  1.00  0.00           C
ATOM  12154 7C21 POPE  213      19.722 123.236  72.507  1.00  0.00           C
ATOM  12157 8C21 POPE  213      19.952 123.797  73.906  1.00  0.00           C
ATOM  12161  C33 POPE  213      25.222 126.286  58.937  1.00  0.00           C
ATOM  12164  C34 POPE  213      25.532 124.826  59.286  1.00  0.00           C
ATOM  12167  C35 POPE  213      26.612 124.646  60.366  1.00  0.00           C
ATOM  12170  C36 POPE  213      26.082 124.687  61.796  1.00  0.00           C
ATOM  12173  C37 POPE  213      27.162 124.376  62.856  1.00  0.00           C
ATOM  12176  C38 POPE  213      26.572 124.346  64.267  1.00  0.00           C
ATOM  12179  C39 POPE  213      27.462 123.676  65.326  1.00  0.00           C
ATOM  12182 0C31 POPE  213      28.802 124.396  65.547  1.00  0.00           C
ATOM  12185 1C31 POPE  213      29.372 124.157  66.956  1.00  0.00           C
ATOM  12188 2C31 POPE  213      30.682 124.917  67.196  1.00  0.00           C
ATOM  12191 3C31 POPE  213      31.062 125.066  68.676  1.00  0.00           C
ATOM  12194 4C31 POPE  213      31.772 123.838  69.238  1.00  0.00           C
ATOM  12197 5C31 POPE  213      32.242 124.066  70.676  1.00  0.00           C
ATOM  12200 6C31 POPE  213      33.212 123.007  71.188  1.00  0.00           C
ATOM  12204  NH3 POPE  214       1.732  34.847  95.126  1.00  0.00           N
ATOM  12208  C12 POPE  214       3.122  34.386  94.757  1.00  0.00           C
ATOM  12211  C11 POPE  214       4.172  35.497  94.977  1.00  0.00           C
ATOM  12214  P   POPE  214       6.702  35.927  95.367  1.00  0.00           P
ATOM  12215  O13 POPE  214       6.142  37.197  95.896  1.00  0.00           O
ATOM  12216  O14 POPE  214       7.642  35.147  96.216  1.00  0.00           O
ATOM  12217  O11 POPE  214       7.442  36.226  94.007  1.00  0.00           O
ATOM  12218  O12 POPE  214       5.502  34.987  94.907  1.00  0.00           O
ATOM  12219  C1  POPE  214       8.522  37.167  94.007  1.00  0.00           C
ATOM  12222  C2  POPE  214       8.172  38.457  93.217  1.00  0.00           C
ATOM  12224  O21 POPE  214       8.292  38.177  91.806  1.00  0.00           O
ATOM  12225  C21 POPE  214       7.172  37.966  91.117  1.00  0.00           C
ATOM  12226  O22 POPE  214       6.042  38.097  91.526  1.00  0.00           O
ATOM  12227  C22 POPE  214       7.532  37.657  89.667  1.00  0.00           C
ATOM  12230  C3  POPE  214       9.162  39.587  93.606  1.00  0.00           C
ATOM  12233  O31 POPE  214       9.032  40.777  92.786  1.00  0.00           O
ATOM  12234  C31 POPE  214       9.922  40.856  91.786  1.00  0.00           C
ATOM  12235  O32 POPE  214      10.762  40.027  91.516  1.00  0.00           O
ATOM  12236  C32 POPE  214       9.682  42.167  91.007  1.00  0.00           C
ATOM  12239  C23 POPE  214       6.792  38.597  88.676  1.00  0.00           C
ATOM  12242  C24 POPE  214       7.212  38.377  87.216  1.00  0.00           C
ATOM  12245  C25 POPE  214       6.852  39.587  86.337  1.00  0.00           C
ATOM  12248  C26 POPE  214       7.232  39.376  84.856  1.00  0.00           C
ATOM  12251  C27 POPE  214       6.782  40.547  83.977  1.00  0.00           C
ATOM  12254  C28 POPE  214       7.042  40.336  82.477  1.00  0.00           C
ATOM  12257  C29 POPE  214       8.492  40.517  82.087  1.00  0.00           C
ATOM  12259 0C21 POPE  214       8.922  40.728  80.837  1.00  0.00           C
ATOM  12261 1C21 POPE  214       8.032  40.786  79.617  1.00  0.00           C
ATOM  12264 2C21 POPE  214       8.732  41.356  78.357  1.00  0.00           C
ATOM  12267 3C21 POPE  214       9.862  40.447  77.846  1.00  0.00           C
ATOM  12270 4C21 POPE  214      10.322  40.766  76.427  1.00  0.00           C
ATOM  12273 5C21 POPE  214      11.202  42.016  76.347  1.00  0.00           C
ATOM  12276 6C21 POPE  214      11.652  42.337  74.906  1.00  0.00           C
ATOM  12279 7C21 POPE  214      12.462  43.626  74.847  1.00  0.00           C
ATOM  12282 8C21 POPE  214      13.062  43.946  73.477  1.00  0.00           C
ATOM  12286  C33 POPE  214      10.322  42.146  89.596  1.00  0.00           C
ATOM  12289  C34 POPE  214       9.682  43.157  88.638  1.00  0.00           C
ATOM  12292  C35 POPE  214      10.092  42.947  87.167  1.00  0.00           C
[truncated: 1,713,285 more chars]
