# Supplementary material for: Characterizing Membrane Association and Periplasmic Transfer of Bacterial Lipoproteins through Molecular Dynamics Simulations
Source: Structure. 2020 Apr 7;28(4):475–487.e3. doi: 10.1016/j.str.2020.01.012 (PMC7139219; doi:10.1016/j.str.2020.01.012)
Supplement: Data S1. Final Coordinates from Simulations (Y–Z), Related to Figure 3 [file mmc3.zip › Y-Z/YCEB-1-atomistic.pdb]

TITLE     Protein
REMARK    THIS IS A SIMULATION BOX
CRYST1  128.962  128.962  127.219  90.00  90.00  90.00 P 1           1
MODEL        1
ATOM      1  N   CYSTA   1      58.276  67.176  51.453  1.00  0.00           N
ATOM      3  CA  CYSTA   1      58.986  68.256  52.113  1.00  0.00           C
ATOM      5  C   CYSTA   1      58.126  69.106  53.013  1.00  0.00           C
ATOM      6  O   CYSTA   1      57.716  70.246  52.833  1.00  0.00           O
ATOM      7  CB  CYSTA   1      60.186  68.836  51.383  1.00  0.00           C
ATOM     10  SG  CYSTA   1      61.196  67.386  50.944  1.00  0.00           S
ATOM     11  C1  CYSTA   1      62.416  68.386  50.124  1.00  0.00           C
ATOM     14  CA1 CYSTA   1      57.096  67.186  50.825  1.00  0.00           C
ATOM     15  OA1 CYSTA   1      56.466  66.146  50.793  1.00  0.00           O
ATOM     16  CA2 CYSTA   1      56.466  68.336  50.124  1.00  0.00           C
ATOM     19  C11 CYSTA   1      63.546  67.556  49.505  1.00  0.00           C
ATOM     21  O11 CYSTA   1      63.046  66.976  48.284  1.00  0.00           O
ATOM     22  CX1 CYSTA   1      63.106  67.616  47.125  1.00  0.00           C
ATOM     23  OX1 CYSTA   1      62.406  67.316  46.173  1.00  0.00           O
ATOM     24  CX2 CYSTA   1      64.186  68.696  47.064  1.00  0.00           C
ATOM     27  C12 CYSTA   1      64.156  66.446  50.414  1.00  0.00           C
ATOM     30  O12 CYSTA   1      63.776  65.106  50.084  1.00  0.00           O
ATOM     31  CD1 CYSTA   1      64.316  64.396  49.094  1.00  0.00           C
ATOM     32  OD1 CYSTA   1      63.996  63.226  48.914  1.00  0.00           O
ATOM     33  CD2 CYSTA   1      65.346  65.096  48.185  1.00  0.00           C
ATOM     36  CA3 CYSTA   1      57.446  69.346  49.524  1.00  0.00           C
ATOM     39  CA4 CYSTA   1      56.696  70.306  48.614  1.00  0.00           C
ATOM     42  CA5 CYSTA   1      57.616  71.406  48.093  1.00  0.00           C
ATOM     45  CA6 CYSTA   1      56.826  72.516  47.414  1.00  0.00           C
ATOM     48  CA7 CYSTA   1      56.076  73.386  48.424  1.00  0.00           C
ATOM     51  CA8 CYSTA   1      54.776  73.916  47.813  1.00  0.00           C
ATOM     54  CA9 CYSTA   1      54.106  74.926  48.723  1.00  0.00           C
ATOM     57 0CA1 CYSTA   1      52.876  75.576  48.083  1.00  0.00           C
ATOM     60 1CA1 CYSTA   1      53.276  76.556  46.983  1.00  0.00           C
ATOM     63 2CA1 CYSTA   1      52.916  76.046  45.593  1.00  0.00           C
ATOM     66 3CA1 CYSTA   1      53.146  77.076  44.483  1.00  0.00           C
ATOM     69 4CA1 CYSTA   1      52.836  76.456  43.134  1.00  0.00           C
ATOM     72 5CA1 CYSTA   1      53.616  77.096  41.994  1.00  0.00           C
ATOM     75 6CA1 CYSTA   1      53.426  76.326  40.694  1.00  0.00           C
ATOM     79  CD3 CYSTA   1      64.986  64.976  46.684  1.00  0.00           C
ATOM     82  CD4 CYSTA   1      65.986  64.116  45.903  1.00  0.00           C
ATOM     85  CD5 CYSTA   1      65.606  64.036  44.424  1.00  0.00           C
ATOM     88  CD6 CYSTA   1      66.716  64.516  43.465  1.00  0.00           C
ATOM     91  CD7 CYSTA   1      66.736  63.656  42.204  1.00  0.00           C
ATOM     94  CD8 CYSTA   1      67.936  63.896  41.274  1.00  0.00           C
ATOM     97  CD9 CYSTA   1      67.916  62.986  40.054  1.00  0.00           C
ATOM    100 0CD1 CYSTA   1      66.636  63.186  39.233  1.00  0.00           C
ATOM    103 1CD1 CYSTA   1      66.596  62.376  37.944  1.00  0.00           C
ATOM    106 2CD1 CYSTA   1      65.236  62.516  37.244  1.00  0.00           C
ATOM    109 3CD1 CYSTA   1      65.126  61.546  36.054  1.00  0.00           C
ATOM    112 4CD1 CYSTA   1      63.716  61.416  35.453  1.00  0.00           C
ATOM    115 5CD1 CYSTA   1      62.606  61.196  36.484  1.00  0.00           C
ATOM    118 6CD1 CYSTA   1      61.316  60.636  35.883  1.00  0.00           C
ATOM    122  CX3 CYSTA   1      64.616  68.976  45.615  1.00  0.00           C
ATOM    125  CX4 CYSTA   1      64.886  70.456  45.354  1.00  0.00           C
ATOM    128  CX5 CYSTA   1      66.256  70.756  44.733  1.00  0.00           C
ATOM    131  CX6 CYSTA   1      66.176  71.376  43.325  1.00  0.00           C
ATOM    134  CX7 CYSTA   1      66.986  72.676  43.223  1.00  0.00           C
ATOM    137  CX8 CYSTA   1      66.926  73.336  41.824  1.00  0.00           C
ATOM    140  CX9 CYSTA   1      66.196  74.656  41.783  1.00  0.00           C
ATOM    142 0CX1 CYSTA   1      66.686  75.876  42.064  1.00  0.00           C
ATOM    144 1CX1 CYSTA   1      68.096  76.206  42.524  1.00  0.00           C
ATOM    147 2CX1 CYSTA   1      68.416  77.726  42.454  1.00  0.00           C
ATOM    150 3CX1 CYSTA   1      68.846  78.196  41.054  1.00  0.00           C
ATOM    153 4CX1 CYSTA   1      69.256  79.686  40.973  1.00  0.00           C
ATOM    156 5CX1 CYSTA   1      70.186  79.926  39.763  1.00  0.00           C
ATOM    159 6CX1 CYSTA   1      70.516  81.386  39.474  1.00  0.00           C
ATOM    162 7CX1 CYSTA   1      71.556  81.506  38.354  1.00  0.00           C
ATOM    165 8CX1 CYSTA   1      71.866  82.936  37.924  1.00  0.00           C
ATOM    169  N   ASN A   2      57.806  68.326  54.034  1.00  0.00           N
ATOM    171  CA  ASN A   2      57.096  68.476  55.234  1.00  0.00           C
ATOM    173  CB  ASN A   2      55.716  67.816  55.063  1.00  0.00           C
ATOM    176  CG  ASN A   2      54.636  68.516  55.853  1.00  0.00           C
ATOM    177  OD1 ASN A   2      53.896  67.936  56.653  1.00  0.00           O
ATOM    178  ND2 ASN A   2      54.546  69.836  55.684  1.00  0.00           N
ATOM    181  C   ASN A   2      58.016  67.536  55.954  1.00  0.00           C
ATOM    182  O   ASN A   2      58.456  66.536  55.374  1.00  0.00           O
ATOM    183  N   GLN A   3      58.396  67.826  57.173  1.00  0.00           N
ATOM    185  CA  GLN A   3      59.276  66.916  57.844  1.00  0.00           C
ATOM    187  CB  GLN A   3      60.766  67.226  57.524  1.00  0.00           C
ATOM    190  CG  GLN A   3      61.556  68.246  58.395  1.00  0.00           C
ATOM    193  CD  GLN A   3      61.856  69.586  57.734  1.00  0.00           C
ATOM    194  OE1 GLN A   3      62.916  70.156  58.013  1.00  0.00           O
ATOM    195  NE2 GLN A   3      60.966  70.126  56.875  1.00  0.00           N
ATOM    198  C   GLN A   3      58.736  67.076  59.234  1.00  0.00           C
ATOM    199  O   GLN A   3      58.296  68.146  59.645  1.00  0.00           O
ATOM    200  N   LEU A   4      58.516  65.986  59.954  1.00  0.00           N
ATOM    202  CA  LEU A   4      59.586  65.226  60.504  1.00  0.00           C
ATOM    204  CB  LEU A   4      59.516  65.806  61.964  1.00  0.00           C
ATOM    207  CG  LEU A   4      58.146  65.836  62.763  1.00  0.00           C
ATOM    209  CD1 LEU A   4      58.316  66.276  64.234  1.00  0.00           C
ATOM    213  CD2 LEU A   4      57.346  64.546  62.864  1.00  0.00           C
ATOM    217  C   LEU A   4      59.446  63.676  60.304  1.00  0.00           C
ATOM    218  O   LEU A   4      58.776  62.986  61.043  1.00  0.00           O
ATOM    219  N   THR A   5      60.096  63.006  59.305  1.00  0.00           N
ATOM    221  CA  THR A   5      59.976  61.506  59.213  1.00  0.00           C
ATOM    223  CB  THR A   5      60.046  60.816  57.823  1.00  0.00           C
ATOM    225  OG1 THR A   5      60.576  59.486  57.823  1.00  0.00           O
ATOM    227  CG2 THR A   5      58.636  60.636  57.234  1.00  0.00           C
ATOM    231  C   THR A   5      60.846  60.816  60.263  1.00  0.00           C
ATOM    232  O   THR A   5      62.076  60.746  60.173  1.00  0.00           O
ATOM    233  N   GLN A   6      60.216  60.396  61.374  1.00  0.00           N
ATOM    235  CA  GLN A   6      60.936  60.036  62.563  1.00  0.00           C
ATOM    237  CB  GLN A   6      61.336  61.276  63.414  1.00  0.00           C
ATOM    240  CG  GLN A   6      62.006  62.456  62.654  1.00  0.00           C
ATOM    243  CD  GLN A   6      61.906  63.716  63.484  1.00  0.00           C
ATOM    244  OE1 GLN A   6      60.836  63.966  64.045  1.00  0.00           O
ATOM    245  NE2 GLN A   6      62.976  64.536  63.543  1.00  0.00           N
ATOM    248  C   GLN A   6      60.006  59.176  63.403  1.00  0.00           C
ATOM    249  O   GLN A   6      58.796  59.106  63.174  1.00  0.00           O
ATOM    250  N   TYR A   7      60.556  58.496  64.424  1.00  0.00           N
ATOM    252  CA  TYR A   7      59.766  57.926  65.494  1.00  0.00           C
ATOM    254  CB  TYR A   7      60.316  56.566  66.004  1.00  0.00           C
ATOM    257  CG  TYR A   7      59.346  55.896  66.934  1.00  0.00           C
ATOM    258  CD1 TYR A   7      58.136  55.406  66.404  1.00  0.00           C
ATOM    260  CE1 TYR A   7      57.226  54.716  67.215  1.00  0.00           C
ATOM    262  CZ  TYR A   7      57.526  54.496  68.563  1.00  0.00           C
ATOM    263  OH  TYR A   7      56.646  53.716  69.354  1.00  0.00           O
ATOM    265  CD2 TYR A   7      59.606  55.716  68.304  1.00  0.00           C
ATOM    267  CE2 TYR A   7      58.696  55.016  69.115  1.00  0.00           C
ATOM    269  C   TYR A   7      59.756  58.896  66.643  1.00  0.00           C
ATOM    270  O   TYR A   7      60.766  59.496  66.994  1.00  0.00           O
ATOM    271  N   THR A   8      58.596  59.076  67.274  1.00  0.00           N
ATOM    273  CA  THR A   8      58.466  59.986  68.403  1.00  0.00           C
ATOM    275  CB  THR A   8      57.496  61.106  68.104  1.00  0.00           C
ATOM    277  OG1 THR A   8      57.966  61.866  67.005  1.00  0.00           O
ATOM    279  CG2 THR A   8      57.356  62.076  69.273  1.00  0.00           C
ATOM    283  C   THR A   8      57.996  59.256  69.624  1.00  0.00           C
ATOM    284  O   THR A   8      57.096  58.416  69.575  1.00  0.00           O
ATOM    285  N   ILE A   9      58.616  59.566  70.774  1.00  0.00           N
ATOM    287  CA  ILE A   9      58.286  59.016  72.064  1.00  0.00           C
ATOM    289  CB  ILE A   9      59.486  58.326  72.703  1.00  0.00           C
ATOM    291  CG2 ILE A   9      59.016  57.696  74.034  1.00  0.00           C
ATOM    295  CG1 ILE A   9      60.086  57.236  71.783  1.00  0.00           C
ATOM    298  CD  ILE A   9      61.476  56.776  72.234  1.00  0.00           C
ATOM    302  C   ILE A   9      57.796  60.156  72.944  1.00  0.00           C
ATOM    303  O   ILE A   9      58.536  61.046  73.374  1.00  0.00           O
ATOM    304  N   THR A  10      56.486  60.166  73.255  1.00  0.00           N
ATOM    306  CA  THR A  10      55.846  61.146  74.124  1.00  0.00           C
ATOM    308  CB  THR A  10      54.336  61.106  74.073  1.00  0.00           C
ATOM    310  OG1 THR A  10      53.836  59.806  74.384  1.00  0.00           O
ATOM    312  CG2 THR A  10      53.886  61.446  72.654  1.00  0.00           C
ATOM    316  C   THR A  10      56.196  61.046  75.593  1.00  0.00           C
ATOM    317  O   THR A  10      56.566  59.986  76.094  1.00  0.00           O
ATOM    318  N   GLU A  11      56.056  62.146  76.363  1.00  0.00           N
ATOM    320  CA  GLU A  11      56.266  62.146  77.804  1.00  0.00           C
ATOM    322  CB  GLU A  11      56.186  63.586  78.403  1.00  0.00           C
ATOM    325  CG  GLU A  11      54.896  64.396  78.113  1.00  0.00           C
ATOM    328  CD  GLU A  11      54.916  65.896  78.484  1.00  0.00           C
ATOM    329  OE1 GLU A  11      55.996  66.546  78.513  1.00  0.00           O
ATOM    330  OE2 GLU A  11      53.786  66.446  78.644  1.00  0.00           O
ATOM    331  C   GLU A  11      55.426  61.106  78.574  1.00  0.00           C
ATOM    332  O   GLU A  11      55.916  60.476  79.513  1.00  0.00           O
ATOM    333  N   GLN A  12      54.166  60.826  78.143  1.00  0.00           N
ATOM    335  CA  GLN A  12      53.396  59.716  78.683  1.00  0.00           C
ATOM    337  CB  GLN A  12      51.916  59.716  78.194  1.00  0.00           C
ATOM    340  CG  GLN A  12      51.706  59.406  76.703  1.00  0.00           C
ATOM    343  CD  GLN A  12      50.226  59.286  76.334  1.00  0.00           C
ATOM    344  OE1 GLN A  12      49.526  58.376  76.783  1.00  0.00           O
ATOM    345  NE2 GLN A  12      49.736  60.226  75.484  1.00  0.00           N
ATOM    348  C   GLN A  12      54.036  58.326  78.465  1.00  0.00           C
ATOM    349  O   GLN A  12      54.116  57.526  79.384  1.00  0.00           O
ATOM    350  N   GLU A  13      54.556  58.016  77.254  1.00  0.00           N
ATOM    352  CA  GLU A  13      55.216  56.756  76.913  1.00  0.00           C
ATOM    354  CB  GLU A  13      55.666  56.756  75.424  1.00  0.00           C
ATOM    357  CG  GLU A  13      54.486  56.696  74.424  1.00  0.00           C
ATOM    360  CD  GLU A  13      54.896  57.016  72.984  1.00  0.00           C
ATOM    361  OE1 GLU A  13      55.586  56.176  72.374  1.00  0.00           O
ATOM    362  OE2 GLU A  13      54.466  58.086  72.484  1.00  0.00           O
ATOM    363  C   GLU A  13      56.436  56.466  77.773  1.00  0.00           C
ATOM    364  O   GLU A  13      56.636  55.366  78.293  1.00  0.00           O
ATOM    365  N   ILE A  14      57.236  57.536  78.003  1.00  0.00           N
ATOM    367  CA  ILE A  14      58.336  57.566  78.953  1.00  0.00           C
ATOM    369  CB  ILE A  14      59.066  58.906  78.944  1.00  0.00           C
ATOM    371  CG2 ILE A  14      60.216  58.926  79.984  1.00  0.00           C
ATOM    375  CG1 ILE A  14      59.616  59.246  77.543  1.00  0.00           C
ATOM    378  CD  ILE A  14      60.476  58.146  76.934  1.00  0.00           C
ATOM    382  C   ILE A  14      57.856  57.286  80.364  1.00  0.00           C
ATOM    383  O   ILE A  14      58.416  56.446  81.063  1.00  0.00           O
ATOM    384  N   ASN A  15      56.776  57.936  80.825  1.00  0.00           N
ATOM    386  CA  ASN A  15      56.226  57.736  82.164  1.00  0.00           C
ATOM    388  CB  ASN A  15      55.086  58.726  82.514  1.00  0.00           C
ATOM    391  CG  ASN A  15      55.556  60.176  82.543  1.00  0.00           C
ATOM    392  OD1 ASN A  15      54.776  61.116  82.694  1.00  0.00           O
ATOM    393  ND2 ASN A  15      56.876  60.376  82.394  1.00  0.00           N
ATOM    396  C   ASN A  15      55.726  56.336  82.403  1.00  0.00           C
ATOM    397  O   ASN A  15      55.946  55.746  83.454  1.00  0.00           O
ATOM    398  N   GLN A  16      55.036  55.766  81.413  1.00  0.00           N
ATOM    400  CA  GLN A  16      54.596  54.396  81.424  1.00  0.00           C
ATOM    402  CB  GLN A  16      53.716  54.186  80.164  1.00  0.00           C
ATOM    405  CG  GLN A  16      52.416  55.026  80.154  1.00  0.00           C
ATOM    408  CD  GLN A  16      51.756  55.126  78.774  1.00  0.00           C
ATOM    409  OE1 GLN A  16      52.266  54.656  77.753  1.00  0.00           O
ATOM    410  NE2 GLN A  16      50.576  55.786  78.715  1.00  0.00           N
ATOM    413  C   GLN A  16      55.726  53.366  81.505  1.00  0.00           C
ATOM    414  O   GLN A  16      55.616  52.356  82.204  1.00  0.00           O
ATOM    415  N   SER A  17      56.816  53.566  80.744  1.00  0.00           N
ATOM    417  CA  SER A  17      58.056  52.806  80.825  1.00  0.00           C
ATOM    419  CB  SER A  17      58.966  53.216  79.624  1.00  0.00           C
ATOM    422  OG  SER A  17      60.016  52.286  79.374  1.00  0.00           O
ATOM    424  C   SER A  17      58.796  52.966  82.153  1.00  0.00           C
ATOM    425  O   SER A  17      59.136  51.976  82.803  1.00  0.00           O
ATOM    426  N   LEU A  18      58.946  54.206  82.663  1.00  0.00           N
ATOM    428  CA  LEU A  18      59.526  54.476  83.974  1.00  0.00           C
ATOM    430  CB  LEU A  18      59.586  55.996  84.285  1.00  0.00           C
ATOM    433  CG  LEU A  18      60.596  56.816  83.464  1.00  0.00           C
ATOM    435  CD1 LEU A  18      60.516  58.286  83.884  1.00  0.00           C
ATOM    439  CD2 LEU A  18      62.036  56.316  83.613  1.00  0.00           C
ATOM    443  C   LEU A  18      58.786  53.776  85.115  1.00  0.00           C
ATOM    444  O   LEU A  18      59.396  53.206  86.013  1.00  0.00           O
ATOM    445  N   ALA A  19      57.446  53.736  85.084  1.00  0.00           N
ATOM    447  CA  ALA A  19      56.626  53.026  86.035  1.00  0.00           C
ATOM    449  CB  ALA A  19      55.156  53.316  85.674  1.00  0.00           C
ATOM    453  C   ALA A  19      56.866  51.516  86.144  1.00  0.00           C
ATOM    454  O   ALA A  19      56.636  50.916  87.195  1.00  0.00           O
ATOM    455  N   LYS A  20      57.326  50.886  85.054  1.00  0.00           N
ATOM    457  CA  LYS A  20      57.656  49.476  84.984  1.00  0.00           C
ATOM    459  CB  LYS A  20      57.336  48.986  83.543  1.00  0.00           C
ATOM    462  CG  LYS A  20      55.836  49.026  83.224  1.00  0.00           C
ATOM    465  CD  LYS A  20      55.576  48.966  81.714  1.00  0.00           C
ATOM    468  CE  LYS A  20      54.126  49.176  81.273  1.00  0.00           C
ATOM    471  NZ  LYS A  20      53.566  50.446  81.764  1.00  0.00           N
ATOM    475  C   LYS A  20      59.126  49.186  85.274  1.00  0.00           C
ATOM    476  O   LYS A  20      59.466  48.136  85.794  1.00  0.00           O
ATOM    477  N   HIS A  21      60.036  50.126  84.924  1.00  0.00           N
ATOM    479  CA  HIS A  21      61.466  49.866  85.014  1.00  0.00           C
ATOM    481  CB  HIS A  21      62.196  50.296  83.715  1.00  0.00           C
ATOM    484  ND1 HIS A  21      61.326  49.956  81.413  1.00  0.00           N
ATOM    485  CG  HIS A  21      61.926  49.416  82.535  1.00  0.00           C
ATOM    486  CE1 HIS A  21      61.526  49.096  80.444  1.00  0.00           C
ATOM    488  NE2 HIS A  21      62.216  48.006  80.863  1.00  0.00           N
ATOM    490  CD2 HIS A  21      62.486  48.216  82.204  1.00  0.00           C
ATOM    492  C   HIS A  21      62.136  50.586  86.164  1.00  0.00           C
ATOM    493  O   HIS A  21      63.306  50.336  86.464  1.00  0.00           O
ATOM    494  N   ASN A  22      61.416  51.466  86.875  1.00  0.00           N
ATOM    496  CA  ASN A  22      61.926  52.056  88.084  1.00  0.00           C
ATOM    498  CB  ASN A  22      61.406  53.506  88.274  1.00  0.00           C
ATOM    501  CG  ASN A  22      61.936  54.126  89.555  1.00  0.00           C
ATOM    502  OD1 ASN A  22      63.046  54.656  89.624  1.00  0.00           O
ATOM    503  ND2 ASN A  22      61.106  54.086  90.625  1.00  0.00           N
ATOM    506  C   ASN A  22      61.586  51.166  89.264  1.00  0.00           C
ATOM    507  O   ASN A  22      60.536  51.286  89.883  1.00  0.00           O
ATOM    508  N   ASN A  23      62.516  50.276  89.643  1.00  0.00           N
ATOM    510  CA  ASN A  23      62.526  49.736  90.973  1.00  0.00           C
ATOM    512  CB  ASN A  23      62.426  48.186  90.993  1.00  0.00           C
ATOM    515  CG  ASN A  23      61.186  47.786  90.194  1.00  0.00           C
ATOM    516  OD1 ASN A  23      60.036  48.026  90.574  1.00  0.00           O
ATOM    517  ND2 ASN A  23      61.426  47.156  89.014  1.00  0.00           N
ATOM    520  C   ASN A  23      63.796  50.256  91.594  1.00  0.00           C
ATOM    521  O   ASN A  23      64.776  49.536  91.794  1.00  0.00           O
ATOM    522  N   PHE A  24      63.816  51.586  91.854  1.00  0.00           N
ATOM    524  CA  PHE A  24      64.876  52.196  92.615  1.00  0.00           C
ATOM    526  CB  PHE A  24      65.136  53.676  92.234  1.00  0.00           C
ATOM    529  CG  PHE A  24      66.316  54.206  93.004  1.00  0.00           C
ATOM    530  CD1 PHE A  24      67.606  53.886  92.564  1.00  0.00           C
ATOM    532  CE1 PHE A  24      68.726  54.496  93.133  1.00  0.00           C
ATOM    534  CZ  PHE A  24      68.576  55.366  94.214  1.00  0.00           C
ATOM    536  CD2 PHE A  24      66.176  55.066  94.103  1.00  0.00           C
ATOM    538  CE2 PHE A  24      67.296  55.656  94.693  1.00  0.00           C
ATOM    540  C   PHE A  24      64.566  52.076  94.083  1.00  0.00           C
ATOM    541  O   PHE A  24      63.626  52.676  94.623  1.00  0.00           O
ATOM    542  N   SER A  25      65.376  51.266  94.774  1.00  0.00           N
ATOM    544  CA  SER A  25      65.426  51.196  96.213  1.00  0.00           C
ATOM    546  CB  SER A  25      64.576  50.016  96.714  1.00  0.00           C
ATOM    549  OG  SER A  25      64.776  49.756  98.104  1.00  0.00           O
ATOM    551  C   SER A  25      66.876  50.996  96.593  1.00  0.00           C
ATOM    552  O   SER A  25      67.506  50.056  96.104  1.00  0.00           O
ATOM    553  N   LYS A  26      67.476  51.886  97.403  1.00  0.00           N
ATOM    555  CA  LYS A  26      68.906  51.886  97.673  1.00  0.00           C
ATOM    557  CB  LYS A  26      69.776  52.516  96.554  1.00  0.00           C
ATOM    560  CG  LYS A  26      69.816  51.626  95.313  1.00  0.00           C
ATOM    563  CD  LYS A  26      70.846  52.016  94.254  1.00  0.00           C
ATOM    566  CE  LYS A  26      70.536  51.276  92.964  1.00  0.00           C
ATOM    569  NZ  LYS A  26      70.646  49.816  93.165  1.00  0.00           N
ATOM    573  C   LYS A  26      69.256  52.606  98.944  1.00  0.00           C
ATOM    574  O   LYS A  26      68.496  53.426  99.445  1.00  0.00           O
ATOM    575  N   ASP A  27      70.466  52.326  99.464  1.00  0.00           N
ATOM    577  CA  ASP A  27      70.986  52.906 100.674  1.00  0.00           C
ATOM    579  CB  ASP A  27      71.676  51.816 101.554  1.00  0.00           C
ATOM    582  CG  ASP A  27      70.746  50.626 101.773  1.00  0.00           C
ATOM    583  OD1 ASP A  27      69.506  50.786 101.694  1.00  0.00           O
ATOM    584  OD2 ASP A  27      71.236  49.486 101.964  1.00  0.00           O
ATOM    585  C   ASP A  27      71.926  54.036 100.255  1.00  0.00           C
ATOM    586  O   ASP A  27      72.666  53.946  99.263  1.00  0.00           O
ATOM    587  N   ILE A  28      71.856  55.186 100.943  1.00  0.00           N
ATOM    589  CA  ILE A  28      72.656  56.366 100.644  1.00  0.00           C
ATOM    591  CB  ILE A  28      71.866  57.516  99.994  1.00  0.00           C
ATOM    593  CG2 ILE A  28      71.426  57.036  98.604  1.00  0.00           C
ATOM    597  CG1 ILE A  28      70.656  58.006 100.833  1.00  0.00           C
ATOM    600  CD  ILE A  28      70.086  59.346 100.364  1.00  0.00           C
ATOM    604  C   ILE A  28      73.236  56.846 101.945  1.00  0.00           C
ATOM    605  O   ILE A  28      72.666  56.636 103.004  1.00  0.00           O
ATOM    606  N   GLY A  29      74.386  57.536 101.903  1.00  0.00           N
ATOM    608  CA  GLY A  29      74.976  58.076 103.134  1.00  0.00           C
ATOM    611  C   GLY A  29      76.006  57.176 103.764  1.00  0.00           C
ATOM    612  O   GLY A  29      76.676  56.396 103.074  1.00  0.00           O
ATOM    613  N   LEU A  30      76.206  57.336 105.084  1.00  0.00           N
ATOM    615  CA  LEU A  30      77.256  56.656 105.833  1.00  0.00           C
ATOM    617  CB  LEU A  30      78.366  57.596 106.385  1.00  0.00           C
ATOM    620  CG  LEU A  30      78.946  58.656 105.415  1.00  0.00           C
ATOM    622  CD1 LEU A  30      78.036  59.886 105.294  1.00  0.00           C
ATOM    626  CD2 LEU A  30      80.316  59.116 105.924  1.00  0.00           C
ATOM    630  C   LEU A  30      76.636  55.936 107.043  1.00  0.00           C
ATOM    631  O   LEU A  30      76.146  56.636 107.944  1.00  0.00           O
ATOM    632  N   PRO A  31      76.616  54.596 107.164  1.00  0.00           N
ATOM    633  CD  PRO A  31      77.046  53.696 106.094  1.00  0.00           C
ATOM    636  CA  PRO A  31      76.156  53.826 108.324  1.00  0.00           C
ATOM    638  CB  PRO A  31      76.726  52.426 108.083  1.00  0.00           C
ATOM    641  CG  PRO A  31      76.626  52.306 106.563  1.00  0.00           C
ATOM    644  C   PRO A  31      76.456  54.406 109.683  1.00  0.00           C
ATOM    645  O   PRO A  31      77.616  54.696 109.994  1.00  0.00           O
ATOM    646  N   GLY A  32      75.436  54.596 110.535  1.00  0.00           N
ATOM    648  CA  GLY A  32      75.616  55.196 111.854  1.00  0.00           C
ATOM    651  C   GLY A  32      75.596  56.686 111.913  1.00  0.00           C
ATOM    652  O   GLY A  32      74.986  57.256 112.813  1.00  0.00           O
ATOM    653  N   VAL A  33      76.286  57.396 110.994  1.00  0.00           N
ATOM    655  CA  VAL A  33      76.206  58.846 110.903  1.00  0.00           C
ATOM    657  CB  VAL A  33      77.316  59.386 109.994  1.00  0.00           C
ATOM    659  CG1 VAL A  33      77.246  60.926 109.884  1.00  0.00           C
ATOM    663  CG2 VAL A  33      78.696  58.956 110.555  1.00  0.00           C
ATOM    667  C   VAL A  33      74.856  59.336 110.415  1.00  0.00           C
ATOM    668  O   VAL A  33      74.306  60.306 110.943  1.00  0.00           O
ATOM    669  N   ALA A  34      74.326  58.676 109.354  1.00  0.00           N
ATOM    671  CA  ALA A  34      73.216  59.126 108.543  1.00  0.00           C
ATOM    673  CB  ALA A  34      73.296  60.616 108.134  1.00  0.00           C
ATOM    677  C   ALA A  34      73.206  58.266 107.293  1.00  0.00           C
ATOM    678  O   ALA A  34      73.796  58.596 106.264  1.00  0.00           O
ATOM    679  N   ASP A  35      72.546  57.116 107.393  1.00  0.00           N
ATOM    681  CA  ASP A  35      72.416  56.136 106.353  1.00  0.00           C
ATOM    683  CB  ASP A  35      72.966  54.786 106.884  1.00  0.00           C
ATOM    686  CG  ASP A  35      72.826  53.596 105.954  1.00  0.00           C
ATOM    687  OD1 ASP A  35      72.816  53.786 104.723  1.00  0.00           O
ATOM    688  OD2 ASP A  35      72.846  52.446 106.474  1.00  0.00           O
ATOM    689  C   ASP A  35      70.946  56.056 106.054  1.00  0.00           C
ATOM    690  O   ASP A  35      70.126  56.016 106.973  1.00  0.00           O
ATOM    691  N   ALA A  36      70.546  56.116 104.793  1.00  0.00           N
ATOM    693  CA  ALA A  36      69.156  56.316 104.494  1.00  0.00           C
ATOM    695  CB  ALA A  36      68.896  57.796 104.165  1.00  0.00           C
ATOM    699  C   ALA A  36      68.756  55.396 103.373  1.00  0.00           C
ATOM    700  O   ALA A  36      69.336  55.396 102.304  1.00  0.00           O
ATOM    701  N   HIS A  37      67.716  54.586 103.624  1.00  0.00           N
ATOM    703  CA  HIS A  37      67.196  53.666 102.643  1.00  0.00           C
ATOM    705  CB  HIS A  37      66.696  52.356 103.293  1.00  0.00           C
ATOM    708  ND1 HIS A  37      66.856  50.696 101.434  1.00  0.00           N
ATOM    710  CG  HIS A  37      66.096  51.446 102.283  1.00  0.00           C
ATOM    711  CE1 HIS A  37      66.016  49.916 100.723  1.00  0.00           C
ATOM    713  NE2 HIS A  37      64.746  50.126 101.054  1.00  0.00           N
ATOM    714  CD2 HIS A  37      64.806  51.096 102.034  1.00  0.00           C
ATOM    716  C   HIS A  37      66.056  54.316 101.903  1.00  0.00           C
ATOM    717  O   HIS A  37      64.986  54.556 102.473  1.00  0.00           O
ATOM    718  N   ILE A  38      66.266  54.656 100.623  1.00  0.00           N
ATOM    720  CA  ILE A  38      65.316  55.436  99.863  1.00  0.00           C
ATOM    722  CB  ILE A  38      65.936  56.646  99.184  1.00  0.00           C
ATOM    724  CG2 ILE A  38      67.016  56.276  98.144  1.00  0.00           C
ATOM    728  CG1 ILE A  38      64.806  57.546  98.643  1.00  0.00           C
ATOM    731  CD  ILE A  38      65.246  58.976  98.384  1.00  0.00           C
ATOM    735  C   ILE A  38      64.626  54.566  98.844  1.00  0.00           C
ATOM    736  O   ILE A  38      65.236  53.746  98.163  1.00  0.00           O
ATOM    737  N   VAL A  39      63.306  54.756  98.704  1.00  0.00           N
ATOM    739  CA  VAL A  39      62.556  54.236  97.584  1.00  0.00           C
ATOM    741  CB  VAL A  39      61.426  53.336  98.055  1.00  0.00           C
ATOM    743  CG1 VAL A  39      60.206  54.096  98.634  1.00  0.00           C
ATOM    747  CG2 VAL A  39      60.956  52.456  96.903  1.00  0.00           C
ATOM    751  C   VAL A  39      62.026  55.396  96.785  1.00  0.00           C
ATOM    752  O   VAL A  39      61.696  56.446  97.314  1.00  0.00           O
ATOM    753  N   LEU A  40      61.946  55.226  95.453  1.00  0.00           N
ATOM    755  CA  LEU A  40      61.416  56.226  94.553  1.00  0.00           C
ATOM    757  CB  LEU A  40      62.466  56.516  93.464  1.00  0.00           C
ATOM    760  CG  LEU A  40      62.126  57.666  92.503  1.00  0.00           C
ATOM    762  CD1 LEU A  40      62.016  59.006  93.244  1.00  0.00           C
ATOM    766  CD2 LEU A  40      63.136  57.786  91.355  1.00  0.00           C
ATOM    770  C   LEU A  40      60.146  55.716  93.904  1.00  0.00           C
ATOM    771  O   LEU A  40      60.086  54.576  93.454  1.00  0.00           O
ATOM    772  N   THR A  41      59.086  56.556  93.855  1.00  0.00           N
ATOM    774  CA  THR A  41      57.786  56.186  93.314  1.00  0.00           C
ATOM    776  CB  THR A  41      56.736  55.806  94.373  1.00  0.00           C
ATOM    778  OG1 THR A  41      56.576  56.816  95.374  1.00  0.00           O
ATOM    780  CG2 THR A  41      57.186  54.516  95.094  1.00  0.00           C
ATOM    784  C   THR A  41      57.276  57.306  92.433  1.00  0.00           C
ATOM    785  O   THR A  41      57.816  58.406  92.403  1.00  0.00           O
ATOM    786  N   ASN A  42      56.226  57.026  91.623  1.00  0.00           N
ATOM    788  CA  ASN A  42      55.526  57.936  90.734  1.00  0.00           C
ATOM    790  CB  ASN A  42      54.346  58.626  91.464  1.00  0.00           C
ATOM    793  CG  ASN A  42      54.806  59.416  92.694  1.00  0.00           C
ATOM    794  OD1 ASN A  42      54.976  58.846  93.773  1.00  0.00           O
ATOM    795  ND2 ASN A  42      54.956  60.746  92.543  1.00  0.00           N
ATOM    798  C   ASN A  42      56.346  58.946  89.914  1.00  0.00           C
ATOM    799  O   ASN A  42      56.266  60.156  90.093  1.00  0.00           O
ATOM    800  N   LEU A  43      57.116  58.456  88.924  1.00  0.00           N
ATOM    802  CA  LEU A  43      57.976  59.296  88.125  1.00  0.00           C
ATOM    804  CB  LEU A  43      59.256  58.546  87.644  1.00  0.00           C
ATOM    807  CG  LEU A  43      60.216  58.066  88.764  1.00  0.00           C
ATOM    809  CD1 LEU A  43      59.696  56.896  89.604  1.00  0.00           C
ATOM    813  CD2 LEU A  43      61.546  57.606  88.174  1.00  0.00           C
ATOM    817  C   LEU A  43      57.196  59.846  86.934  1.00  0.00           C
ATOM    818  O   LEU A  43      56.746  59.106  86.054  1.00  0.00           O
ATOM    819  N   THR A  44      57.036  61.176  86.904  1.00  0.00           N
ATOM    821  CA  THR A  44      56.336  61.896  85.844  1.00  0.00           C
ATOM    823  CB  THR A  44      55.146  62.736  86.355  1.00  0.00           C
ATOM    825  OG1 THR A  44      54.306  61.966  87.195  1.00  0.00           O
ATOM    827  CG2 THR A  44      54.266  63.236  85.204  1.00  0.00           C
ATOM    831  C   THR A  44      57.346  62.806  85.174  1.00  0.00           C
ATOM    832  O   THR A  44      58.076  63.546  85.844  1.00  0.00           O
ATOM    833  N   SER A  45      57.426  62.826  83.834  1.00  0.00           N
ATOM    835  CA  SER A  45      58.516  63.466  83.074  1.00  0.00           C
ATOM    837  CB  SER A  45      59.186  62.626  81.945  1.00  0.00           C
ATOM    840  OG  SER A  45      59.656  61.366  82.424  1.00  0.00           O
ATOM    842  C   SER A  45      57.976  64.676  82.363  1.00  0.00           C
ATOM    843  O   SER A  45      56.846  64.676  81.904  1.00  0.00           O
ATOM    844  N   GLN A  46      58.756  65.756  82.293  1.00  0.00           N
ATOM    846  CA  GLN A  46      58.486  66.906  81.454  1.00  0.00           C
ATOM    848  CB  GLN A  46      58.456  68.236  82.263  1.00  0.00           C
ATOM    851  CG  GLN A  46      57.236  68.506  83.154  1.00  0.00           C
ATOM    854  CD  GLN A  46      55.936  68.336  82.374  1.00  0.00           C
ATOM    855  OE1 GLN A  46      55.636  69.146  81.483  1.00  0.00           O
ATOM    856  NE2 GLN A  46      55.156  67.296  82.704  1.00  0.00           N
ATOM    859  C   GLN A  46      59.636  67.056  80.473  1.00  0.00           C
ATOM    860  O   GLN A  46      60.776  67.126  80.914  1.00  0.00           O
ATOM    861  N   ILE A  47      59.386  67.116  79.154  1.00  0.00           N
ATOM    863  CA  ILE A  47      60.476  67.006  78.184  1.00  0.00           C
ATOM    865  CB  ILE A  47      60.126  66.026  77.075  1.00  0.00           C
ATOM    867  CG2 ILE A  47      61.276  65.876  76.043  1.00  0.00           C
ATOM    871  CG1 ILE A  47      59.646  64.666  77.613  1.00  0.00           C
ATOM    874  CD  ILE A  47      60.716  63.726  78.174  1.00  0.00           C
ATOM    878  C   ILE A  47      60.856  68.336  77.543  1.00  0.00           C
ATOM    879  O   ILE A  47      60.046  68.956  76.843  1.00  0.00           O
ATOM    880  N   GLY A  48      62.116  68.766  77.724  1.00  0.00           N
ATOM    882  CA  GLY A  48      62.776  69.816  76.944  1.00  0.00           C
ATOM    885  C   GLY A  48      62.196  71.206  77.083  1.00  0.00           C
ATOM    886  O   GLY A  48      62.226  72.016  76.164  1.00  0.00           O
ATOM    887  N   ARG A  49      61.646  71.506  78.274  1.00  0.00           N
ATOM    889  CA  ARG A  49      60.936  72.746  78.533  1.00  0.00           C
ATOM    891  CB  ARG A  49      59.716  72.446  79.434  1.00  0.00           C
ATOM    894  CG  ARG A  49      58.686  71.546  78.734  1.00  0.00           C
ATOM    897  CD  ARG A  49      57.496  71.176  79.614  1.00  0.00           C
ATOM    900  NE  ARG A  49      56.736  70.066  78.964  1.00  0.00           N
ATOM    902  CZ  ARG A  49      55.526  70.156  78.434  1.00  0.00           C
ATOM    903  NH1 ARG A  49      54.816  71.266  78.423  1.00  0.00           N
ATOM    906  NH2 ARG A  49      54.956  69.086  77.924  1.00  0.00           N
ATOM    909  C   ARG A  49      61.736  73.846  79.204  1.00  0.00           C
ATOM    910  O   ARG A  49      61.466  75.026  78.994  1.00  0.00           O
ATOM    911  N   GLU A  50      62.716  73.496  80.043  1.00  0.00           N
ATOM    913  CA  GLU A  50      63.496  74.466  80.805  1.00  0.00           C
ATOM    915  CB  GLU A  50      63.336  74.306  82.363  1.00  0.00           C
ATOM    918  CG  GLU A  50      63.626  72.936  83.035  1.00  0.00           C
ATOM    921  CD  GLU A  50      63.006  72.786  84.434  1.00  0.00           C
ATOM    922  OE1 GLU A  50      63.336  73.516  85.414  1.00  0.00           O
ATOM    923  OE2 GLU A  50      62.086  71.926  84.574  1.00  0.00           O
ATOM    924  C   GLU A  50      64.916  74.556  80.274  1.00  0.00           C
ATOM    925  O   GLU A  50      65.426  75.656  80.035  1.00  0.00           O
ATOM    926  N   GLU A  51      65.536  73.406  79.923  1.00  0.00           N
ATOM    928  CA  GLU A  51      66.656  73.346  79.013  1.00  0.00           C
ATOM    930  CB  GLU A  51      67.876  72.586  79.603  1.00  0.00           C
ATOM    933  CG  GLU A  51      68.326  73.126  80.984  1.00  0.00           C
ATOM    936  CD  GLU A  51      67.576  72.546  82.184  1.00  0.00           C
ATOM    937  OE1 GLU A  51      67.026  71.416  82.094  1.00  0.00           O
ATOM    938  OE2 GLU A  51      67.686  73.186  83.263  1.00  0.00           O
ATOM    939  C   GLU A  51      66.226  72.556  77.795  1.00  0.00           C
ATOM    940  O   GLU A  51      65.656  71.476  77.944  1.00  0.00           O
ATOM    941  N   PRO A  52      66.486  72.976  76.554  1.00  0.00           N
ATOM    942  CD  PRO A  52      66.706  74.386  76.223  1.00  0.00           C
ATOM    945  CA  PRO A  52      66.076  72.196  75.374  1.00  0.00           C
ATOM    947  CB  PRO A  52      66.346  73.166  74.213  1.00  0.00           C
ATOM    950  CG  PRO A  52      66.146  74.556  74.813  1.00  0.00           C
ATOM    953  C   PRO A  52      66.896  70.936  75.113  1.00  0.00           C
ATOM    954  O   PRO A  52      66.766  70.366  74.034  1.00  0.00           O
ATOM    955  N   ASN A  53      67.786  70.536  76.035  1.00  0.00           N
ATOM    957  CA  ASN A  53      68.616  69.346  75.914  1.00  0.00           C
ATOM    959  CB  ASN A  53      70.136  69.686  75.895  1.00  0.00           C
ATOM    962  CG  ASN A  53      70.446  70.696  74.804  1.00  0.00           C
ATOM    963  OD1 ASN A  53      70.386  71.906  75.014  1.00  0.00           O
ATOM    964  ND2 ASN A  53      70.826  70.186  73.613  1.00  0.00           N
ATOM    967  C   ASN A  53      68.436  68.456  77.124  1.00  0.00           C
ATOM    968  O   ASN A  53      69.246  67.566  77.344  1.00  0.00           O
ATOM    969  N   LYS A  54      67.426  68.696  77.963  1.00  0.00           N
ATOM    971  CA  LYS A  54      67.296  67.956  79.204  1.00  0.00           C
ATOM    973  CB  LYS A  54      68.036  68.606  80.414  1.00  0.00           C
ATOM    976  CG  LYS A  54      69.556  68.386  80.374  1.00  0.00           C
ATOM    979  CD  LYS A  54      70.266  68.906  81.645  1.00  0.00           C
ATOM    982  CE  LYS A  54      71.706  68.406  81.834  1.00  0.00           C
ATOM    985  NZ  LYS A  54      71.746  67.026  82.344  1.00  0.00           N
ATOM    989  C   LYS A  54      65.856  67.616  79.503  1.00  0.00           C
ATOM    990  O   LYS A  54      64.926  68.126  78.894  1.00  0.00           O
ATOM    991  N   VAL A  55      65.686  66.656  80.434  1.00  0.00           N
ATOM    993  CA  VAL A  55      64.406  66.166  80.863  1.00  0.00           C
ATOM    995  CB  VAL A  55      64.136  64.736  80.424  1.00  0.00           C
ATOM    997  CG1 VAL A  55      62.956  64.086  81.174  1.00  0.00           C
ATOM   1001  CG2 VAL A  55      63.836  64.816  78.914  1.00  0.00           C
ATOM   1005  C   VAL A  55      64.336  66.306  82.354  1.00  0.00           C
ATOM   1006  O   VAL A  55      65.256  65.946  83.094  1.00  0.00           O
ATOM   1007  N   THR A  56      63.216  66.836  82.833  1.00  0.00           N
ATOM   1009  CA  THR A  56      62.966  67.086  84.234  1.00  0.00           C
ATOM   1011  CB  THR A  56      62.376  68.466  84.445  1.00  0.00           C
ATOM   1013  OG1 THR A  56      63.366  69.456  84.174  1.00  0.00           O
ATOM   1015  CG2 THR A  56      61.936  68.696  85.893  1.00  0.00           C
ATOM   1019  C   THR A  56      61.996  66.036  84.704  1.00  0.00           C
ATOM   1020  O   THR A  56      61.016  65.706  84.014  1.00  0.00           O
ATOM   1021  N   LEU A  57      62.236  65.466  85.893  1.00  0.00           N
ATOM   1023  CA  LEU A  57      61.386  64.446  86.474  1.00  0.00           C
ATOM   1025  CB  LEU A  57      62.246  63.186  86.704  1.00  0.00           C
ATOM   1028  CG  LEU A  57      61.516  61.836  86.694  1.00  0.00           C
ATOM   1030  CD1 LEU A  57      60.846  61.556  85.344  1.00  0.00           C
ATOM   1034  CD2 LEU A  57      62.556  60.746  86.924  1.00  0.00           C
ATOM   1038  C   LEU A  57      60.846  64.936  87.794  1.00  0.00           C
ATOM   1039  O   LEU A  57      61.496  65.696  88.504  1.00  0.00           O
ATOM   1040  N   THR A  58      59.626  64.516  88.174  1.00  0.00           N
ATOM   1042  CA  THR A  58      59.086  64.726  89.524  1.00  0.00           C
ATOM   1044  CB  THR A  58      57.906  65.716  89.594  1.00  0.00           C
ATOM   1046  OG1 THR A  58      57.556  66.076  90.924  1.00  0.00           O
ATOM   1048  CG2 THR A  58      56.646  65.116  88.964  1.00  0.00           C
ATOM   1052  C   THR A  58      58.656  63.386  90.043  1.00  0.00           C
ATOM   1053  O   THR A  58      58.396  62.466  89.264  1.00  0.00           O
ATOM   1054  N   GLY A  59      58.586  63.236  91.384  1.00  0.00           N
ATOM   1056  CA  GLY A  59      58.176  61.996  92.013  1.00  0.00           C
ATOM   1059  C   GLY A  59      58.416  62.026  93.504  1.00  0.00           C
ATOM   1060  O   GLY A  59      59.266  62.776  94.005  1.00  0.00           O
ATOM   1061  N   ASP A  60      57.676  61.166  94.223  1.00  0.00           N
ATOM   1063  CA  ASP A  60      57.706  61.076  95.653  1.00  0.00           C
ATOM   1065  CB  ASP A  60      56.306  60.716  96.244  1.00  0.00           C
ATOM   1068  CG  ASP A  60      55.206  61.696  95.893  1.00  0.00           C
ATOM   1069  OD1 ASP A  60      55.496  62.836  95.453  1.00  0.00           O
ATOM   1070  OD2 ASP A  60      54.016  61.316  96.094  1.00  0.00           O
ATOM   1071  C   ASP A  60      58.696  60.006  96.073  1.00  0.00           C
ATOM   1072  O   ASP A  60      59.056  59.106  95.304  1.00  0.00           O
ATOM   1073  N   ALA A  61      59.176  60.076  97.323  1.00  0.00           N
ATOM   1075  CA  ALA A  61      60.066  59.086  97.853  1.00  0.00           C
ATOM   1077  CB  ALA A  61      61.526  59.526  97.624  1.00  0.00           C
ATOM   1081  C   ALA A  61      59.786  58.866  99.324  1.00  0.00           C
ATOM   1082  O   ALA A  61      59.696  59.806 100.115  1.00  0.00           O
ATOM   1083  N   ASN A  62      59.666  57.596  99.744  1.00  0.00           N
ATOM   1085  CA  ASN A  62      59.676  57.236 101.153  1.00  0.00           C
ATOM   1087  CB  ASN A  62      58.766  56.026 101.493  1.00  0.00           C
ATOM   1090  CG  ASN A  62      57.316  56.166 101.013  1.00  0.00           C
ATOM   1091  OD1 ASN A  62      56.536  56.936 101.563  1.00  0.00           O
ATOM   1092  ND2 ASN A  62      56.896  55.286 100.063  1.00  0.00           N
ATOM   1095  C   ASN A  62      61.126  56.926 101.533  1.00  0.00           C
ATOM   1096  O   ASN A  62      61.866  56.316 100.753  1.00  0.00           O
ATOM   1097  N   LEU A  63      61.566  57.396 102.703  1.00  0.00           N
ATOM   1099  CA  LEU A  63      62.946  57.326 103.123  1.00  0.00           C
ATOM   1101  CB  LEU A  63      63.636  58.706 102.993  1.00  0.00           C
ATOM   1104  CG  LEU A  63      65.116  58.746 103.393  1.00  0.00           C
ATOM   1106  CD1 LEU A  63      65.886  57.936 102.363  1.00  0.00           C
ATOM   1110  CD2 LEU A  63      65.666  60.176 103.443  1.00  0.00           C
ATOM   1114  C   LEU A  63      62.976  56.926 104.574  1.00  0.00           C
ATOM   1115  O   LEU A  63      62.376  57.596 105.415  1.00  0.00           O
ATOM   1116  N   ASP A  64      63.716  55.856 104.914  1.00  0.00           N
ATOM   1118  CA  ASP A  64      63.906  55.436 106.274  1.00  0.00           C
ATOM   1120  CB  ASP A  64      63.626  53.926 106.414  1.00  0.00           C
ATOM   1123  CG  ASP A  64      62.166  53.596 106.213  1.00  0.00           C
ATOM   1124  OD1 ASP A  64      61.296  54.496 106.294  1.00  0.00           O
ATOM   1125  OD2 ASP A  64      61.886  52.376 106.033  1.00  0.00           O
ATOM   1126  C   ASP A  64      65.346  55.766 106.694  1.00  0.00           C
ATOM   1127  O   ASP A  64      66.316  55.246 106.134  1.00  0.00           O
ATOM   1128  N   MET A  65      65.496  56.686 107.654  1.00  0.00           N
ATOM   1130  CA  MET A  65      66.776  57.256 108.013  1.00  0.00           C
ATOM   1132  CB  MET A  65      66.586  58.766 108.284  1.00  0.00           C
ATOM   1135  CG  MET A  65      66.626  59.576 106.983  1.00  0.00           C
ATOM   1138  SD  MET A  65      68.266  60.186 106.474  1.00  0.00           S
ATOM   1139  CE  MET A  65      69.296  60.436 107.953  1.00  0.00           C
ATOM   1143  C   MET A  65      67.376  56.646 109.243  1.00  0.00           C
ATOM   1144  O   MET A  65      66.796  56.726 110.324  1.00  0.00           O
ATOM   1145  N   ASN A  66      68.576  56.066 109.133  1.00  0.00           N
ATOM   1147  CA  ASN A  66      69.236  55.326 110.173  1.00  0.00           C
ATOM   1149  CB  ASN A  66      69.726  53.936 109.693  1.00  0.00           C
ATOM   1152  CG  ASN A  66      68.626  53.146 108.984  1.00  0.00           C
ATOM   1153  OD1 ASN A  66      68.866  52.616 107.904  1.00  0.00           O
ATOM   1154  ND2 ASN A  66      67.396  53.116 109.543  1.00  0.00           N
ATOM   1157  C   ASN A  66      70.436  56.086 110.674  1.00  0.00           C
ATOM   1158  O   ASN A  66      71.156  56.776 109.944  1.00  0.00           O
ATOM   1159  N   SER A  67      70.676  56.016 111.973  1.00  0.00           N
ATOM   1161  CA  SER A  67      71.726  56.756 112.635  1.00  0.00           C
ATOM   1163  CB  SER A  67      71.286  58.216 112.934  1.00  0.00           C
ATOM   1166  OG  SER A  67      72.256  58.966 113.673  1.00  0.00           O
ATOM   1168  C   SER A  67      71.946  56.006 113.904  1.00  0.00           C
ATOM   1169  O   SER A  67      71.096  55.226 114.313  1.00  0.00           O
ATOM   1170  N   LEU A  68      73.046  56.246 114.623  1.00  0.00           N
ATOM   1172  CA  LEU A  68      73.216  55.716 115.964  1.00  0.00           C
ATOM   1174  CB  LEU A  68      74.656  56.016 116.463  1.00  0.00           C
ATOM   1177  CG  LEU A  68      75.086  55.356 117.804  1.00  0.00           C
ATOM   1179  CD1 LEU A  68      74.546  56.106 119.025  1.00  0.00           C
ATOM   1183  CD2 LEU A  68      74.756  53.856 117.904  1.00  0.00           C
ATOM   1187  C   LEU A  68      72.116  56.166 116.934  1.00  0.00           C
ATOM   1188  O   LEU A  68      71.606  55.356 117.703  1.00  0.00           O
ATOM   1189  N   PHE A  69      71.626  57.436 116.863  1.00  0.00           N
ATOM   1191  CA  PHE A  69      70.556  57.906 117.743  1.00  0.00           C
ATOM   1193  CB  PHE A  69      70.206  59.396 117.514  1.00  0.00           C
ATOM   1196  CG  PHE A  69      71.396  60.246 117.804  1.00  0.00           C
ATOM   1197  CD1 PHE A  69      71.656  60.726 119.093  1.00  0.00           C
ATOM   1199  CE1 PHE A  69      72.736  61.596 119.313  1.00  0.00           C
ATOM   1201  CZ  PHE A  69      73.556  61.966 118.233  1.00  0.00           C
ATOM   1203  CD2 PHE A  69      72.216  60.626 116.743  1.00  0.00           C
ATOM   1205  CE2 PHE A  69      73.296  61.466 116.964  1.00  0.00           C
ATOM   1207  C   PHE A  69      69.226  57.196 117.615  1.00  0.00           C
ATOM   1208  O   PHE A  69      68.386  57.296 118.503  1.00  0.00           O
ATOM   1209  N   GLY A  70      69.006  56.496 116.484  1.00  0.00           N
ATOM   1211  CA  GLY A  70      67.746  55.856 116.164  1.00  0.00           C
ATOM   1214  C   GLY A  70      67.386  56.146 114.744  1.00  0.00           C
ATOM   1215  O   GLY A  70      68.216  56.546 113.923  1.00  0.00           O
ATOM   1216  N   SER A  71      66.106  55.916 114.403  1.00  0.00           N
ATOM   1218  CA  SER A  71      65.656  55.996 113.035  1.00  0.00           C
ATOM   1220  CB  SER A  71      65.836  54.646 112.263  1.00  0.00           C
ATOM   1223  OG  SER A  71      64.976  53.586 112.694  1.00  0.00           O
ATOM   1225  C   SER A  71      64.236  56.466 112.915  1.00  0.00           C
ATOM   1226  O   SER A  71      63.356  56.136 113.713  1.00  0.00           O
ATOM   1227  N   GLN A  72      63.976  57.286 111.873  1.00  0.00           N
ATOM   1229  CA  GLN A  72      62.726  57.976 111.703  1.00  0.00           C
ATOM   1231  CB  GLN A  72      62.896  59.486 112.003  1.00  0.00           C
ATOM   1234  CG  GLN A  72      61.566  60.266 112.113  1.00  0.00           C
ATOM   1237  CD  GLN A  72      60.596  59.576 113.074  1.00  0.00           C
ATOM   1238  OE1 GLN A  72      59.806  58.726 112.654  1.00  0.00           O
ATOM   1239  NE2 GLN A  72      60.606  59.966 114.354  1.00  0.00           N
ATOM   1242  C   GLN A  72      62.266  57.826 110.275  1.00  0.00           C
ATOM   1243  O   GLN A  72      63.086  57.846 109.343  1.00  0.00           O
ATOM   1244  N   LYS A  73      60.956  57.666 110.024  1.00  0.00           N
ATOM   1246  CA  LYS A  73      60.406  57.826 108.683  1.00  0.00           C
ATOM   1248  CB  LYS A  73      58.996  57.196 108.524  1.00  0.00           C
ATOM   1251  CG  LYS A  73      58.416  57.326 107.104  1.00  0.00           C
ATOM   1254  CD  LYS A  73      57.226  56.386 106.824  1.00  0.00           C
ATOM   1257  CE  LYS A  73      56.796  56.416 105.343  1.00  0.00           C
ATOM   1260  NZ  LYS A  73      55.646  55.516 105.115  1.00  0.00           N
ATOM   1264  C   LYS A  73      60.446  59.256 108.144  1.00  0.00           C
ATOM   1265  O   LYS A  73      60.126  60.246 108.813  1.00  0.00           O
ATOM   1266  N   ALA A  74      60.826  59.406 106.863  1.00  0.00           N
ATOM   1268  CA  ALA A  74      60.626  60.606 106.104  1.00  0.00           C
ATOM   1270  CB  ALA A  74      61.996  61.216 105.763  1.00  0.00           C
ATOM   1274  C   ALA A  74      59.856  60.276 104.833  1.00  0.00           C
ATOM   1275  O   ALA A  74      60.056  59.256 104.184  1.00  0.00           O
ATOM   1276  N   THR A  75      58.926  61.156 104.434  1.00  0.00           N
ATOM   1278  CA  THR A  75      58.446  61.166 103.055  1.00  0.00           C
ATOM   1280  CB  THR A  75      56.946  60.976 102.915  1.00  0.00           C
ATOM   1282  OG1 THR A  75      56.606  60.696 101.574  1.00  0.00           O
ATOM   1284  CG2 THR A  75      56.156  62.206 103.363  1.00  0.00           C
ATOM   1288  C   THR A  75      58.876  62.466 102.433  1.00  0.00           C
ATOM   1289  O   THR A  75      59.156  63.446 103.134  1.00  0.00           O
ATOM   1290  N   MET A  76      58.966  62.516 101.094  1.00  0.00           N
ATOM   1292  CA  MET A  76      59.346  63.716 100.395  1.00  0.00           C
ATOM   1294  CB  MET A  76      60.866  63.946 100.374  1.00  0.00           C
ATOM   1297  CG  MET A  76      61.706  63.036  99.464  1.00  0.00           C
ATOM   1300  SD  MET A  76      63.406  63.646  99.384  1.00  0.00           S
ATOM   1301  CE  MET A  76      64.006  62.876 100.914  1.00  0.00           C
ATOM   1305  C   MET A  76      58.846  63.746  98.963  1.00  0.00           C
ATOM   1306  O   MET A  76      58.436  62.746  98.384  1.00  0.00           O
ATOM   1307  N   LYS A  77      58.956  64.956  98.384  1.00  0.00           N
ATOM   1309  CA  LYS A  77      58.856  65.236  96.973  1.00  0.00           C
ATOM   1311  CB  LYS A  77      57.846  66.366  96.703  1.00  0.00           C
ATOM   1314  CG  LYS A  77      56.386  65.916  96.863  1.00  0.00           C
ATOM   1317  CD  LYS A  77      55.406  67.096  96.763  1.00  0.00           C
ATOM   1320  CE  LYS A  77      53.946  66.646  96.694  1.00  0.00           C
ATOM   1323  NZ  LYS A  77      53.036  67.796  96.924  1.00  0.00           N
ATOM   1327  C   LYS A  77      60.216  65.656  96.453  1.00  0.00           C
ATOM   1328  O   LYS A  77      60.926  66.436  97.094  1.00  0.00           O
ATOM   1329  N   LEU A  78      60.576  65.146  95.264  1.00  0.00           N
ATOM   1331  CA  LEU A  78      61.746  65.546  94.503  1.00  0.00           C
ATOM   1333  CB  LEU A  78      62.636  64.316  94.184  1.00  0.00           C
ATOM   1336  CG  LEU A  78      63.266  63.556  95.343  1.00  0.00           C
ATOM   1338  CD1 LEU A  78      64.076  62.376  94.763  1.00  0.00           C
ATOM   1342  CD2 LEU A  78      64.166  64.496  96.143  1.00  0.00           C
ATOM   1346  C   LEU A  78      61.366  66.136  93.154  1.00  0.00           C
ATOM   1347  O   LEU A  78      60.476  65.646  92.453  1.00  0.00           O
ATOM   1348  N   LYS A  79      62.106  67.176  92.714  1.00  0.00           N
ATOM   1350  CA  LYS A  79      62.236  67.536  91.314  1.00  0.00           C
ATOM   1352  CB  LYS A  79      61.896  69.036  91.054  1.00  0.00           C
ATOM   1355  CG  LYS A  79      62.136  69.566  89.624  1.00  0.00           C
ATOM   1358  CD  LYS A  79      61.836  71.076  89.424  1.00  0.00           C
ATOM   1361  CE  LYS A  79      62.296  71.566  88.035  1.00  0.00           C
ATOM   1364  NZ  LYS A  79      61.836  72.916  87.615  1.00  0.00           N
ATOM   1368  C   LYS A  79      63.656  67.236  90.874  1.00  0.00           C
ATOM   1369  O   LYS A  79      64.616  67.676  91.505  1.00  0.00           O
ATOM   1370  N   LEU A  80      63.836  66.476  89.785  1.00  0.00           N
ATOM   1372  CA  LEU A  80      65.096  65.956  89.313  1.00  0.00           C
ATOM   1374  CB  LEU A  80      65.196  64.406  89.313  1.00  0.00           C
ATOM   1377  CG  LEU A  80      64.866  63.696  90.633  1.00  0.00           C
ATOM   1379  CD1 LEU A  80      63.366  63.596  90.934  1.00  0.00           C
ATOM   1383  CD2 LEU A  80      65.376  62.246  90.584  1.00  0.00           C
ATOM   1387  C   LEU A  80      65.316  66.386  87.885  1.00  0.00           C
ATOM   1388  O   LEU A  80      64.376  66.796  87.195  1.00  0.00           O
ATOM   1389  N   LYS A  81      66.576  66.316  87.433  1.00  0.00           N
ATOM   1391  CA  LYS A  81      67.006  66.736  86.124  1.00  0.00           C
ATOM   1393  CB  LYS A  81      67.496  68.196  86.203  1.00  0.00           C
ATOM   1396  CG  LYS A  81      68.266  68.796  85.023  1.00  0.00           C
ATOM   1399  CD  LYS A  81      68.546  70.276  85.324  1.00  0.00           C
ATOM   1402  CE  LYS A  81      69.466  71.026  84.354  1.00  0.00           C
ATOM   1405  NZ  LYS A  81      70.866  70.606  84.494  1.00  0.00           N
ATOM   1409  C   LYS A  81      68.106  65.836  85.594  1.00  0.00           C
ATOM   1410  O   LYS A  81      69.006  65.416  86.323  1.00  0.00           O
ATOM   1411  N   ALA A  82      68.036  65.506  84.294  1.00  0.00           N
ATOM   1413  CA  ALA A  82      68.886  64.496  83.715  1.00  0.00           C
ATOM   1415  CB  ALA A  82      68.176  63.136  83.753  1.00  0.00           C
ATOM   1419  C   ALA A  82      69.186  64.846  82.285  1.00  0.00           C
ATOM   1420  O   ALA A  82      68.536  65.696  81.684  1.00  0.00           O
ATOM   1421  N   LEU A  83      70.216  64.216  81.674  1.00  0.00           N
ATOM   1423  CA  LEU A  83      70.506  64.296  80.253  1.00  0.00           C
ATOM   1425  CB  LEU A  83      72.036  64.466  80.014  1.00  0.00           C
ATOM   1428  CG  LEU A  83      72.486  65.116  78.673  1.00  0.00           C
ATOM   1430  CD1 LEU A  83      71.896  64.426  77.433  1.00  0.00           C
ATOM   1434  CD2 LEU A  83      72.206  66.616  78.574  1.00  0.00           C
ATOM   1438  C   LEU A  83      70.016  62.986  79.624  1.00  0.00           C
ATOM   1439  O   LEU A  83      70.676  61.956  79.793  1.00  0.00           O
ATOM   1440  N   PRO A  84      68.896  62.936  78.914  1.00  0.00           N
ATOM   1441  CD  PRO A  84      67.856  63.956  78.944  1.00  0.00           C
ATOM   1444  CA  PRO A  84      68.566  61.826  78.044  1.00  0.00           C
ATOM   1446  CB  PRO A  84      67.236  62.196  77.403  1.00  0.00           C
ATOM   1449  CG  PRO A  84      66.656  63.326  78.253  1.00  0.00           C
ATOM   1452  C   PRO A  84      69.596  61.586  76.965  1.00  0.00           C
ATOM   1453  O   PRO A  84      69.846  62.466  76.144  1.00  0.00           O
ATOM   1454  N   VAL A  85      70.166  60.386  76.924  1.00  0.00           N
ATOM   1456  CA  VAL A  85      71.116  60.016  75.903  1.00  0.00           C
ATOM   1458  CB  VAL A  85      72.466  59.586  76.453  1.00  0.00           C
ATOM   1460  CG1 VAL A  85      73.036  60.756  77.263  1.00  0.00           C
ATOM   1464  CG2 VAL A  85      72.346  58.326  77.344  1.00  0.00           C
ATOM   1468  C   VAL A  85      70.526  58.876  75.144  1.00  0.00           C
ATOM   1469  O   VAL A  85      69.676  58.146  75.653  1.00  0.00           O
ATOM   1470  N   PHE A  86      70.996  58.646  73.914  1.00  0.00           N
ATOM   1472  CA  PHE A  86      70.656  57.456  73.184  1.00  0.00           C
ATOM   1474  CB  PHE A  86      69.866  57.846  71.924  1.00  0.00           C
ATOM   1477  CG  PHE A  86      69.426  56.666  71.124  1.00  0.00           C
ATOM   1478  CD1 PHE A  86      68.356  55.856  71.545  1.00  0.00           C
ATOM   1480  CE1 PHE A  86      67.986  54.736  70.793  1.00  0.00           C
ATOM   1482  CZ  PHE A  86      68.676  54.416  69.614  1.00  0.00           C
ATOM   1484  CD2 PHE A  86      70.096  56.346  69.933  1.00  0.00           C
ATOM   1486  CE2 PHE A  86      69.736  55.226  69.194  1.00  0.00           C
ATOM   1488  C   PHE A  86      71.916  56.646  72.893  1.00  0.00           C
ATOM   1489  O   PHE A  86      72.846  57.106  72.223  1.00  0.00           O
ATOM   1490  N   ASP A  87      71.936  55.406  73.444  1.00  0.00           N
ATOM   1492  CA  ASP A  87      72.956  54.406  73.244  1.00  0.00           C
ATOM   1494  CB  ASP A  87      73.176  53.586  74.554  1.00  0.00           C
ATOM   1497  CG  ASP A  87      74.396  52.666  74.524  1.00  0.00           C
ATOM   1498  OD1 ASP A  87      74.956  52.486  73.423  1.00  0.00           O
ATOM   1499  OD2 ASP A  87      74.716  52.056  75.593  1.00  0.00           O
ATOM   1500  C   ASP A  87      72.466  53.546  72.083  1.00  0.00           C
ATOM   1501  O   ASP A  87      71.526  52.756  72.215  1.00  0.00           O
ATOM   1502  N   LYS A  88      73.106  53.726  70.903  1.00  0.00           N
ATOM   1504  CA  LYS A  88      72.796  53.106  69.624  1.00  0.00           C
ATOM   1506  CB  LYS A  88      73.696  53.666  68.473  1.00  0.00           C
ATOM   1509  CG  LYS A  88      73.236  54.986  67.784  1.00  0.00           C
ATOM   1512  CD  LYS A  88      73.246  56.296  68.613  1.00  0.00           C
ATOM   1515  CE  LYS A  88      74.606  57.016  68.694  1.00  0.00           C
ATOM   1518  NZ  LYS A  88      74.476  58.316  69.395  1.00  0.00           N
ATOM   1522  C   LYS A  88      72.866  51.576  69.704  1.00  0.00           C
ATOM   1523  O   LYS A  88      71.996  50.856  69.224  1.00  0.00           O
ATOM   1524  N   GLU A  89      73.886  51.056  70.414  1.00  0.00           N
ATOM   1526  CA  GLU A  89      74.046  49.646  70.733  1.00  0.00           C
ATOM   1528  CB  GLU A  89      75.376  49.466  71.503  1.00  0.00           C
ATOM   1531  CG  GLU A  89      76.606  49.636  70.593  1.00  0.00           C
ATOM   1534  CD  GLU A  89      77.386  50.896  70.903  1.00  0.00           C
ATOM   1535  OE1 GLU A  89      78.226  50.866  71.843  1.00  0.00           O
ATOM   1536  OE2 GLU A  89      77.176  51.916  70.194  1.00  0.00           O
ATOM   1537  C   GLU A  89      72.916  48.996  71.513  1.00  0.00           C
ATOM   1538  O   GLU A  89      72.616  47.816  71.374  1.00  0.00           O
ATOM   1539  N   LYS A  90      72.286  49.756  72.433  1.00  0.00           N
ATOM   1541  CA  LYS A  90      71.256  49.206  73.304  1.00  0.00           C
ATOM   1543  CB  LYS A  90      71.256  49.976  74.645  1.00  0.00           C
ATOM   1546  CG  LYS A  90      72.616  49.976  75.333  1.00  0.00           C
ATOM   1549  CD  LYS A  90      73.076  48.636  75.923  1.00  0.00           C
ATOM   1552  CE  LYS A  90      74.466  48.726  76.563  1.00  0.00           C
ATOM   1555  NZ  LYS A  90      74.546  49.936  77.414  1.00  0.00           N
ATOM   1559  C   LYS A  90      69.876  49.406  72.734  1.00  0.00           C
ATOM   1560  O   LYS A  90      68.906  48.806  73.215  1.00  0.00           O
ATOM   1561  N   GLY A  91      69.746  50.316  71.755  1.00  0.00           N
ATOM   1563  CA  GLY A  91      68.486  50.846  71.243  1.00  0.00           C
ATOM   1566  C   GLY A  91      67.646  51.496  72.313  1.00  0.00           C
ATOM   1567  O   GLY A  91      66.426  51.346  72.333  1.00  0.00           O
ATOM   1568  N   ALA A  92      68.276  52.216  73.263  1.00  0.00           N
ATOM   1570  CA  ALA A  92      67.586  52.656  74.454  1.00  0.00           C
ATOM   1572  CB  ALA A  92      67.816  51.666  75.614  1.00  0.00           C
ATOM   1576  C   ALA A  92      68.026  54.036  74.914  1.00  0.00           C
ATOM   1577  O   ALA A  92      69.146  54.476  74.704  1.00  0.00           O
ATOM   1578  N   ILE A  93      67.096  54.716  75.614  1.00  0.00           N
ATOM   1580  CA  ILE A  93      67.276  56.036  76.164  1.00  0.00           C
ATOM   1582  CB  ILE A  93      66.126  57.016  75.864  1.00  0.00           C
ATOM   1584  CG2 ILE A  93      66.286  58.326  76.674  1.00  0.00           C
ATOM   1588  CG1 ILE A  93      66.086  57.306  74.343  1.00  0.00           C
ATOM   1591  CD  ILE A  93      64.776  57.956  73.854  1.00  0.00           C
ATOM   1595  C   ILE A  93      67.476  55.896  77.644  1.00  0.00           C
ATOM   1596  O   ILE A  93      66.706  55.256  78.364  1.00  0.00           O
ATOM   1597  N   PHE A  94      68.556  56.516  78.143  1.00  0.00           N
ATOM   1599  CA  PHE A  94      68.916  56.496  79.533  1.00  0.00           C
ATOM   1601  CB  PHE A  94      70.336  55.936  79.804  1.00  0.00           C
ATOM   1604  CG  PHE A  94      70.516  54.566  79.223  1.00  0.00           C
ATOM   1605  CD1 PHE A  94      70.706  54.396  77.844  1.00  0.00           C
ATOM   1607  CE1 PHE A  94      70.826  53.126  77.293  1.00  0.00           C
ATOM   1609  CZ  PHE A  94      70.846  51.996  78.124  1.00  0.00           C
ATOM   1611  CD2 PHE A  94      70.536  53.436  80.054  1.00  0.00           C
ATOM   1613  CE2 PHE A  94      70.726  52.156  79.513  1.00  0.00           C
ATOM   1615  C   PHE A  94      68.896  57.936  79.973  1.00  0.00           C
ATOM   1616  O   PHE A  94      69.436  58.806  79.304  1.00  0.00           O
ATOM   1617  N   LEU A  95      68.256  58.216  81.124  1.00  0.00           N
ATOM   1619  CA  LEU A  95      68.256  59.546  81.704  1.00  0.00           C
ATOM   1621  CB  LEU A  95      66.956  59.796  82.503  1.00  0.00           C
ATOM   1624  CG  LEU A  95      65.656  59.726  81.684  1.00  0.00           C
ATOM   1626  CD1 LEU A  95      64.496  60.366  82.453  1.00  0.00           C
ATOM   1630  CD2 LEU A  95      65.796  60.386  80.304  1.00  0.00           C
ATOM   1634  C   LEU A  95      69.496  59.706  82.564  1.00  0.00           C
ATOM   1635  O   LEU A  95      69.486  59.556  83.785  1.00  0.00           O
ATOM   1636  N   LYS A  96      70.636  60.006  81.924  1.00  0.00           N
ATOM   1638  CA  LYS A  96      71.926  60.026  82.573  1.00  0.00           C
ATOM   1640  CB  LYS A  96      73.096  59.656  81.614  1.00  0.00           C
ATOM   1643  CG  LYS A  96      73.106  58.136  81.323  1.00  0.00           C
ATOM   1646  CD  LYS A  96      73.966  57.676  80.124  1.00  0.00           C
ATOM   1649  CE  LYS A  96      75.286  56.996  80.473  1.00  0.00           C
ATOM   1652  NZ  LYS A  96      75.846  56.216  79.333  1.00  0.00           N
ATOM   1656  C   LYS A  96      72.166  61.316  83.344  1.00  0.00           C
ATOM   1657  O   LYS A  96      71.456  62.306  83.184  1.00  0.00           O
ATOM   1658  N   GLU A  97      73.166  61.306  84.234  1.00  0.00           N
ATOM   1660  CA  GLU A  97      73.446  62.406  85.154  1.00  0.00           C
ATOM   1662  CB  GLU A  97      73.996  63.656  84.424  1.00  0.00           C
ATOM   1665  CG  GLU A  97      75.236  63.436  83.535  1.00  0.00           C
ATOM   1668  CD  GLU A  97      75.296  64.576  82.523  1.00  0.00           C
ATOM   1669  OE1 GLU A  97      75.196  65.766  82.934  1.00  0.00           O
ATOM   1670  OE2 GLU A  97      75.436  64.276  81.314  1.00  0.00           O
ATOM   1671  C   GLU A  97      72.246  62.846  85.993  1.00  0.00           C
ATOM   1672  O   GLU A  97      71.936  64.026  86.094  1.00  0.00           O
ATOM   1673  N   MET A  98      71.526  61.876  86.594  1.00  0.00           N
ATOM   1675  CA  MET A  98      70.466  62.196  87.523  1.00  0.00           C
ATOM   1677  CB  MET A  98      69.606  60.976  87.895  1.00  0.00           C
ATOM   1680  CG  MET A  98      68.526  60.706  86.844  1.00  0.00           C
ATOM   1683  SD  MET A  98      67.016  61.686  87.074  1.00  0.00           S
ATOM   1684  CE  MET A  98      66.146  60.606  85.914  1.00  0.00           C
ATOM   1688  C   MET A  98      70.946  62.916  88.753  1.00  0.00           C
ATOM   1689  O   MET A  98      71.736  62.416  89.555  1.00  0.00           O
ATOM   1690  N   GLU A  99      70.446  64.156  88.874  1.00  0.00           N
ATOM   1692  CA  GLU A  99      70.776  65.046  89.944  1.00  0.00           C
ATOM   1694  CB  GLU A  99      71.746  66.136  89.434  1.00  0.00           C
ATOM   1697  CG  GLU A  99      72.356  67.006  90.555  1.00  0.00           C
ATOM   1700  CD  GLU A  99      73.636  67.736  90.163  1.00  0.00           C
ATOM   1701  OE1 GLU A  99      74.136  67.626  89.005  1.00  0.00           O
ATOM   1702  OE2 GLU A  99      74.196  68.396  91.074  1.00  0.00           O
ATOM   1703  C   GLU A  99      69.456  65.646  90.344  1.00  0.00           C
ATOM   1704  O   GLU A  99      68.626  65.996  89.503  1.00  0.00           O
ATOM   1705  N   VAL A 100      69.206  65.746  91.654  1.00  0.00           N
ATOM   1707  CA  VAL A 100      68.056  66.466  92.153  1.00  0.00           C
ATOM   1709  CB  VAL A 100      67.736  66.106  93.604  1.00  0.00           C
ATOM   1711  CG1 VAL A 100      66.396  66.706  94.044  1.00  0.00           C
ATOM   1715  CG2 VAL A 100      67.676  64.576  93.773  1.00  0.00           C
ATOM   1719  C   VAL A 100      68.226  67.986  91.974  1.00  0.00           C
ATOM   1720  O   VAL A 100      69.296  68.566  92.174  1.00  0.00           O
ATOM   1721  N   VAL A 101      67.146  68.666  91.564  1.00  0.00           N
ATOM   1723  CA  VAL A 101      67.086  70.096  91.365  1.00  0.00           C
ATOM   1725  CB  VAL A 101      66.126  70.426  90.224  1.00  0.00           C
ATOM   1727  CG1 VAL A 101      66.126  71.936  89.953  1.00  0.00           C
ATOM   1731  CG2 VAL A 101      66.546  69.696  88.934  1.00  0.00           C
ATOM   1735  C   VAL A 101      66.586  70.756  92.654  1.00  0.00           C
ATOM   1736  O   VAL A 101      67.226  71.646  93.214  1.00  0.00           O
ATOM   1737  N   ASP A 102      65.416  70.286  93.133  1.00  0.00           N
ATOM   1739  CA  ASP A 102      64.726  70.776  94.313  1.00  0.00           C
ATOM   1741  CB  ASP A 102      63.416  71.566  93.993  1.00  0.00           C
ATOM   1744  CG  ASP A 102      63.576  73.016  93.613  1.00  0.00           C
ATOM   1745  OD1 ASP A 102      64.366  73.296  92.694  1.00  0.00           O
ATOM   1746  OD2 ASP A 102      62.776  73.856  94.145  1.00  0.00           O
ATOM   1747  C   ASP A 102      64.276  69.556  95.115  1.00  0.00           C
ATOM   1748  O   ASP A 102      63.746  68.596  94.553  1.00  0.00           O
ATOM   1749  N   ALA A 103      64.406  69.596  96.463  1.00  0.00           N
ATOM   1751  CA  ALA A 103      63.786  68.596  97.314  1.00  0.00           C
ATOM   1753  CB  ALA A 103      64.756  67.486  97.734  1.00  0.00           C
ATOM   1757  C   ALA A 103      63.226  69.226  98.564  1.00  0.00           C
ATOM   1758  O   ALA A 103      63.846  70.046  99.243  1.00  0.00           O
ATOM   1759  N   THR A 104      61.996  68.796  98.893  1.00  0.00           N
ATOM   1761  CA  THR A 104      61.386  69.036 100.184  1.00  0.00           C
ATOM   1763  CB  THR A 104      59.866  69.186 100.154  1.00  0.00           C
ATOM   1765  OG1 THR A 104      59.126  67.996  99.854  1.00  0.00           O
ATOM   1767  CG2 THR A 104      59.516  70.206  99.063  1.00  0.00           C
ATOM   1771  C   THR A 104      61.796  67.886 101.054  1.00  0.00           C
ATOM   1772  O   THR A 104      62.286  66.876 100.583  1.00  0.00           O
ATOM   1773  N   VAL A 105      61.596  68.026 102.374  1.00  0.00           N
ATOM   1775  CA  VAL A 105      61.686  66.886 103.263  1.00  0.00           C
ATOM   1777  CB  VAL A 105      63.036  66.716 103.934  1.00  0.00           C
ATOM   1779  CG1 VAL A 105      62.986  65.586 104.973  1.00  0.00           C
ATOM   1783  CG2 VAL A 105      64.076  66.336 102.874  1.00  0.00           C
ATOM   1787  C   VAL A 105      60.636  67.096 104.313  1.00  0.00           C
ATOM   1788  O   VAL A 105      60.526  68.186 104.863  1.00  0.00           O
ATOM   1789  N   GLN A 106      59.786  66.096 104.583  1.00  0.00           N
ATOM   1791  CA  GLN A 106      58.796  66.216 105.634  1.00  0.00           C
ATOM   1793  CB  GLN A 106      57.666  65.176 105.423  1.00  0.00           C
ATOM   1796  CG  GLN A 106      56.816  65.406 104.145  1.00  0.00           C
ATOM   1799  CD  GLN A 106      56.426  66.856 103.874  1.00  0.00           C
ATOM   1800  OE1 GLN A 106      55.876  67.496 104.774  1.00  0.00           O
ATOM   1801  NE2 GLN A 106      56.666  67.396 102.654  1.00  0.00           N
ATOM   1804  C   GLN A 106      59.296  66.306 107.083  1.00  0.00           C
ATOM   1805  O   GLN A 106      58.866  67.266 107.724  1.00  0.00           O
ATOM   1806  N   PRO A 107      60.146  65.476 107.694  1.00  0.00           N
ATOM   1807  CD  PRO A 107      60.416  64.106 107.274  1.00  0.00           C
ATOM   1810  CA  PRO A 107      60.756  65.786 108.984  1.00  0.00           C
ATOM   1812  CB  PRO A 107      61.466  64.496 109.434  1.00  0.00           C
ATOM   1815  CG  PRO A 107      61.546  63.616 108.184  1.00  0.00           C
ATOM   1818  C   PRO A 107      61.636  67.026 108.934  1.00  0.00           C
ATOM   1819  O   PRO A 107      62.436  67.196 108.023  1.00  0.00           O
ATOM   1820  N   GLU A 108      61.486  67.916 109.923  1.00  0.00           N
ATOM   1822  CA  GLU A 108      62.176  69.186 109.973  1.00  0.00           C
ATOM   1824  CB  GLU A 108      61.596  69.906 111.194  1.00  0.00           C
ATOM   1827  CG  GLU A 108      62.256  71.256 111.484  1.00  0.00           C
ATOM   1830  CD  GLU A 108      61.906  71.776 112.853  1.00  0.00           C
ATOM   1831  OE1 GLU A 108      61.346  71.026 113.713  1.00  0.00           O
ATOM   1832  OE2 GLU A 108      62.216  72.976 113.074  1.00  0.00           O
ATOM   1833  C   GLU A 108      63.686  69.086 110.103  1.00  0.00           C
ATOM   1834  O   GLU A 108      64.466  69.656 109.333  1.00  0.00           O
ATOM   1835  N   LYS A 109      64.146  68.276 111.073  1.00  0.00           N
ATOM   1837  CA  LYS A 109      65.546  68.056 111.353  1.00  0.00           C
ATOM   1839  CB  LYS A 109      65.646  67.286 112.694  1.00  0.00           C
ATOM   1842  CG  LYS A 109      65.426  68.196 113.893  1.00  0.00           C
ATOM   1845  CD  LYS A 109      66.566  69.236 113.984  1.00  0.00           C
ATOM   1848  CE  LYS A 109      66.826  69.716 115.415  1.00  0.00           C
ATOM   1851  NZ  LYS A 109      68.136  70.386 115.504  1.00  0.00           N
ATOM   1855  C   LYS A 109      66.256  67.276 110.283  1.00  0.00           C
ATOM   1856  O   LYS A 109      67.486  67.276 110.164  1.00  0.00           O
ATOM   1857  N   MET A 110      65.446  66.616 109.445  1.00  0.00           N
ATOM   1859  CA  MET A 110      65.946  65.816 108.384  1.00  0.00           C
ATOM   1861  CB  MET A 110      64.846  64.836 107.973  1.00  0.00           C
ATOM   1864  CG  MET A 110      65.396  63.646 107.193  1.00  0.00           C
ATOM   1867  SD  MET A 110      66.556  62.696 108.204  1.00  0.00           S
ATOM   1868  CE  MET A 110      65.356  62.026 109.384  1.00  0.00           C
ATOM   1872  C   MET A 110      66.376  66.676 107.214  1.00  0.00           C
ATOM   1873  O   MET A 110      67.266  66.296 106.463  1.00  0.00           O
ATOM   1874  N   GLN A 111      65.836  67.896 107.053  1.00  0.00           N
ATOM   1876  CA  GLN A 111      66.226  68.806 105.984  1.00  0.00           C
ATOM   1878  CB  GLN A 111      65.446  70.126 106.124  1.00  0.00           C
ATOM   1881  CG  GLN A 111      65.696  71.076 104.944  1.00  0.00           C
ATOM   1884  CD  GLN A 111      64.786  72.306 104.984  1.00  0.00           C
ATOM   1885  OE1 GLN A 111      65.066  73.316 105.623  1.00  0.00           O
ATOM   1886  NE2 GLN A 111      63.686  72.266 104.194  1.00  0.00           N
ATOM   1889  C   GLN A 111      67.696  69.176 105.943  1.00  0.00           C
ATOM   1890  O   GLN A 111      68.346  69.206 104.893  1.00  0.00           O
ATOM   1891  N   THR A 112      68.266  69.456 107.113  1.00  0.00           N
ATOM   1893  CA  THR A 112      69.686  69.716 107.234  1.00  0.00           C
ATOM   1895  CB  THR A 112      70.116  70.116 108.634  1.00  0.00           C
ATOM   1897  OG1 THR A 112      69.376  71.236 109.063  1.00  0.00           O
ATOM   1899  CG2 THR A 112      71.576  70.566 108.543  1.00  0.00           C
ATOM   1903  C   THR A 112      70.556  68.546 106.824  1.00  0.00           C
ATOM   1904  O   THR A 112      71.526  68.686 106.083  1.00  0.00           O
ATOM   1905  N   VAL A 113      70.206  67.326 107.263  1.00  0.00           N
ATOM   1907  CA  VAL A 113      70.926  66.136 106.854  1.00  0.00           C
ATOM   1909  CB  VAL A 113      70.816  64.986 107.843  1.00  0.00           C
ATOM   1911  CG1 VAL A 113      71.496  65.386 109.173  1.00  0.00           C
ATOM   1915  CG2 VAL A 113      69.356  64.636 108.104  1.00  0.00           C
ATOM   1919  C   VAL A 113      70.566  65.696 105.434  1.00  0.00           C
ATOM   1920  O   VAL A 113      71.396  65.116 104.763  1.00  0.00           O
ATOM   1921  N   MET A 114      69.376  66.046 104.884  1.00  0.00           N
ATOM   1923  CA  MET A 114      69.006  65.766 103.503  1.00  0.00           C
ATOM   1925  CB  MET A 114      67.556  66.206 103.163  1.00  0.00           C
ATOM   1928  CG  MET A 114      67.316  67.546 102.414  1.00  0.00           C
ATOM   1931  SD  MET A 114      67.476  67.486 100.593  1.00  0.00           S
ATOM   1932  CE  MET A 114      66.996  69.236 100.423  1.00  0.00           C
ATOM   1936  C   MET A 114      69.996  66.426 102.573  1.00  0.00           C
ATOM   1937  O   MET A 114      70.356  65.886 101.544  1.00  0.00           O
ATOM   1938  N   GLN A 115      70.516  67.596 102.964  1.00  0.00           N
ATOM   1940  CA  GLN A 115      71.476  68.346 102.204  1.00  0.00           C
ATOM   1942  CB  GLN A 115      71.336  69.826 102.643  1.00  0.00           C
ATOM   1945  CG  GLN A 115      71.906  70.876 101.665  1.00  0.00           C
ATOM   1948  CD  GLN A 115      70.996  71.116 100.473  1.00  0.00           C
ATOM   1949  OE1 GLN A 115      70.366  72.166 100.343  1.00  0.00           O
ATOM   1950  NE2 GLN A 115      70.936  70.136  99.543  1.00  0.00           N
ATOM   1953  C   GLN A 115      72.916  67.906 102.473  1.00  0.00           C
ATOM   1954  O   GLN A 115      73.856  68.376 101.824  1.00  0.00           O
ATOM   1955  N   THR A 116      73.166  66.996 103.433  1.00  0.00           N
ATOM   1957  CA  THR A 116      74.436  66.276 103.513  1.00  0.00           C
ATOM   1959  CB  THR A 116      74.926  65.986 104.944  1.00  0.00           C
ATOM   1961  OG1 THR A 116      74.156  65.046 105.695  1.00  0.00           O
ATOM   1963  CG2 THR A 116      74.846  67.296 105.714  1.00  0.00           C
ATOM   1967  C   THR A 116      74.346  64.996 102.713  1.00  0.00           C
ATOM   1968  O   THR A 116      75.276  64.626 101.994  1.00  0.00           O
ATOM   1969  N   LEU A 117      73.176  64.356 102.734  1.00  0.00           N
ATOM   1971  CA  LEU A 117      72.876  63.176 101.973  1.00  0.00           C
ATOM   1973  CB  LEU A 117      71.676  62.426 102.584  1.00  0.00           C
ATOM   1976  CG  LEU A 117      71.896  61.966 104.044  1.00  0.00           C
ATOM   1978  CD1 LEU A 117      70.806  60.996 104.445  1.00  0.00           C
ATOM   1982  CD2 LEU A 117      73.276  61.346 104.263  1.00  0.00           C
ATOM   1986  C   LEU A 117      72.626  63.406 100.504  1.00  0.00           C
ATOM   1987  O   LEU A 117      72.736  62.476  99.704  1.00  0.00           O
ATOM   1988  N   LEU A 118      72.316  64.636 100.073  1.00  0.00           N
ATOM   1990  CA  LEU A 118      72.066  64.946  98.683  1.00  0.00           C
ATOM   1992  CB  LEU A 118      71.606  66.406  98.503  1.00  0.00           C
ATOM   1995  CG  LEU A 118      71.326  66.776  97.034  1.00  0.00           C
ATOM   1997  CD1 LEU A 118      70.286  65.816  96.444  1.00  0.00           C
ATOM   2001  CD2 LEU A 118      70.866  68.226  96.894  1.00  0.00           C
ATOM   2005  C   LEU A 118      73.206  64.596  97.713  1.00  0.00           C
ATOM   2006  O   LEU A 118      72.936  63.976  96.684  1.00  0.00           O
ATOM   2007  N   PRO A 119      74.486  64.866  97.983  1.00  0.00           N
ATOM   2008  CD  PRO A 119      74.936  66.046  98.713  1.00  0.00           C
ATOM   2011  CA  PRO A 119      75.566  64.316  97.164  1.00  0.00           C
ATOM   2013  CB  PRO A 119      76.866  64.866  97.775  1.00  0.00           C
ATOM   2016  CG  PRO A 119      76.456  65.966  98.774  1.00  0.00           C
ATOM   2019  C   PRO A 119      75.566  62.806  97.094  1.00  0.00           C
ATOM   2020  O   PRO A 119      75.876  62.256  96.033  1.00  0.00           O
ATOM   2021  N   TYR A 120      75.256  62.086  98.195  1.00  0.00           N
ATOM   2023  CA  TYR A 120      75.096  60.636  98.163  1.00  0.00           C
ATOM   2025  CB  TYR A 120      74.906  60.046  99.583  1.00  0.00           C
ATOM   2028  CG  TYR A 120      76.126  60.306 100.404  1.00  0.00           C
ATOM   2029  CD1 TYR A 120      77.136  59.336 100.504  1.00  0.00           C
ATOM   2031  CE1 TYR A 120      78.276  59.576 101.274  1.00  0.00           C
ATOM   2033  CZ  TYR A 120      78.436  60.806 101.894  1.00  0.00           C
ATOM   2034  OH  TYR A 120      79.596  61.116 102.615  1.00  0.00           O
ATOM   2036  CD2 TYR A 120      76.286  61.526 101.073  1.00  0.00           C
ATOM   2038  CE2 TYR A 120      77.446  61.786 101.805  1.00  0.00           C
ATOM   2040  C   TYR A 120      73.926  60.176  97.304  1.00  0.00           C
ATOM   2041  O   TYR A 120      74.046  59.306  96.444  1.00  0.00           O
ATOM   2042  N   LEU A 121      72.756  60.826  97.463  1.00  0.00           N
ATOM   2044  CA  LEU A 121      71.566  60.526  96.694  1.00  0.00           C
ATOM   2046  CB  LEU A 121      70.416  61.426  97.174  1.00  0.00           C
ATOM   2049  CG  LEU A 121      69.076  61.206  96.444  1.00  0.00           C
ATOM   2051  CD1 LEU A 121      68.456  59.846  96.805  1.00  0.00           C
ATOM   2055  CD2 LEU A 121      68.126  62.346  96.785  1.00  0.00           C
ATOM   2059  C   LEU A 121      71.756  60.716  95.203  1.00  0.00           C
ATOM   2060  O   LEU A 121      71.466  59.826  94.403  1.00  0.00           O
ATOM   2061  N   ASN A 122      72.336  61.866  94.804  1.00  0.00           N
ATOM   2063  CA  ASN A 122      72.616  62.156  93.403  1.00  0.00           C
ATOM   2065  CB  ASN A 122      73.296  63.536  93.214  1.00  0.00           C
ATOM   2068  CG  ASN A 122      72.346  64.686  93.563  1.00  0.00           C
ATOM   2069  OD1 ASN A 122      71.126  64.606  93.504  1.00  0.00           O
ATOM   2070  ND2 ASN A 122      72.956  65.826  93.953  1.00  0.00           N
ATOM   2073  C   ASN A 122      73.516  61.106  92.774  1.00  0.00           C
ATOM   2074  O   ASN A 122      73.326  60.686  91.635  1.00  0.00           O
ATOM   2075  N   GLN A 123      74.526  60.616  93.524  1.00  0.00           N
ATOM   2077  CA  GLN A 123      75.286  59.466  93.074  1.00  0.00           C
ATOM   2079  CB  GLN A 123      76.486  59.156  94.014  1.00  0.00           C
ATOM   2082  CG  GLN A 123      77.276  57.896  93.604  1.00  0.00           C
ATOM   2085  CD  GLN A 123      78.456  57.616  94.524  1.00  0.00           C
ATOM   2086  OE1 GLN A 123      78.426  56.706  95.364  1.00  0.00           O
ATOM   2087  NE2 GLN A 123      79.536  58.426  94.403  1.00  0.00           N
ATOM   2090  C   GLN A 123      74.466  58.196  92.904  1.00  0.00           C
ATOM   2091  O   GLN A 123      74.526  57.526  91.875  1.00  0.00           O
ATOM   2092  N   ALA A 124      73.616  57.846  93.894  1.00  0.00           N
ATOM   2094  CA  ALA A 124      72.806  56.656  93.843  1.00  0.00           C
ATOM   2096  CB  ALA A 124      72.036  56.556  95.173  1.00  0.00           C
ATOM   2100  C   ALA A 124      71.826  56.616  92.684  1.00  0.00           C
ATOM   2101  O   ALA A 124      71.726  55.616  91.974  1.00  0.00           O
ATOM   2102  N   LEU A 125      71.136  57.756  92.453  1.00  0.00           N
ATOM   2104  CA  LEU A 125      70.286  58.036  91.323  1.00  0.00           C
ATOM   2106  CB  LEU A 125      69.706  59.476  91.454  1.00  0.00           C
ATOM   2109  CG  LEU A 125      68.376  59.576  92.223  1.00  0.00           C
ATOM   2111  CD1 LEU A 125      68.426  58.906  93.583  1.00  0.00           C
ATOM   2115  CD2 LEU A 125      68.006  61.056  92.374  1.00  0.00           C
ATOM   2119  C   LEU A 125      70.986  57.966  89.994  1.00  0.00           C
ATOM   2120  O   LEU A 125      70.576  57.236  89.104  1.00  0.00           O
ATOM   2121  N   ARG A 126      72.126  58.686  89.844  1.00  0.00           N
ATOM   2123  CA  ARG A 126      72.896  58.616  88.624  1.00  0.00           C
ATOM   2125  CB  ARG A 126      74.096  59.586  88.674  1.00  0.00           C
ATOM   2128  CG  ARG A 126      75.046  59.496  87.453  1.00  0.00           C
ATOM   2131  CD  ARG A 126      76.176  60.516  87.453  1.00  0.00           C
ATOM   2134  NE  ARG A 126      77.016  60.226  88.644  1.00  0.00           N
ATOM   2136  CZ  ARG A 126      77.026  60.976  89.743  1.00  0.00           C
ATOM   2137  NH1 ARG A 126      76.306  62.066  89.914  1.00  0.00           N
ATOM   2140  NH2 ARG A 126      77.806  60.556  90.724  1.00  0.00           N
ATOM   2143  C   ARG A 126      73.366  57.216  88.294  1.00  0.00           C
ATOM   2144  O   ARG A 126      73.196  56.756  87.174  1.00  0.00           O
ATOM   2145  N   ASN A 127      73.886  56.486  89.285  1.00  0.00           N
ATOM   2147  CA  ASN A 127      74.306  55.106  89.145  1.00  0.00           C
ATOM   2149  CB  ASN A 127      74.886  54.566  90.484  1.00  0.00           C
ATOM   2152  CG  ASN A 127      76.196  55.266  90.864  1.00  0.00           C
ATOM   2153  OD1 ASN A 127      76.676  56.186  90.204  1.00  0.00           O
ATOM   2154  ND2 ASN A 127      76.826  54.836  91.984  1.00  0.00           N
ATOM   2157  C   ASN A 127      73.176  54.186  88.674  1.00  0.00           C
ATOM   2158  O   ASN A 127      73.366  53.366  87.784  1.00  0.00           O
ATOM   2159  N   TYR A 128      71.956  54.286  89.243  1.00  0.00           N
ATOM   2161  CA  TYR A 128      70.826  53.526  88.723  1.00  0.00           C
ATOM   2163  CB  TYR A 128      69.656  53.536  89.743  1.00  0.00           C
ATOM   2166  CG  TYR A 128      68.526  52.626  89.324  1.00  0.00           C
ATOM   2167  CD1 TYR A 128      68.646  51.236  89.484  1.00  0.00           C
ATOM   2169  CE1 TYR A 128      67.586  50.376  89.135  1.00  0.00           C
ATOM   2171  CZ  TYR A 128      66.386  50.906  88.644  1.00  0.00           C
ATOM   2172  OH  TYR A 128      65.326  50.026  88.333  1.00  0.00           O
ATOM   2174  CD2 TYR A 128      67.326  53.146  88.804  1.00  0.00           C
ATOM   2176  CE2 TYR A 128      66.266  52.286  88.464  1.00  0.00           C
ATOM   2178  C   TYR A 128      70.326  53.946  87.344  1.00  0.00           C
ATOM   2179  O   TYR A 128      70.156  53.106  86.464  1.00  0.00           O
ATOM   2180  N   PHE A 129      70.116  55.256  87.094  1.00  0.00           N
ATOM   2182  CA  PHE A 129      69.556  55.706  85.824  1.00  0.00           C
ATOM   2184  CB  PHE A 129      68.946  57.116  85.954  1.00  0.00           C
ATOM   2187  CG  PHE A 129      67.616  57.086  86.664  1.00  0.00           C
ATOM   2188  CD1 PHE A 129      67.466  57.536  87.984  1.00  0.00           C
ATOM   2190  CE1 PHE A 129      66.196  57.626  88.574  1.00  0.00           C
ATOM   2192  CZ  PHE A 129      65.076  57.186  87.873  1.00  0.00           C
ATOM   2194  CD2 PHE A 129      66.466  56.736  85.945  1.00  0.00           C
ATOM   2196  CE2 PHE A 129      65.206  56.756  86.553  1.00  0.00           C
ATOM   2198  C   PHE A 129      70.546  55.686  84.664  1.00  0.00           C
ATOM   2199  O   PHE A 129      70.176  55.686  83.493  1.00  0.00           O
ATOM   2200  N   ASN A 130      71.856  55.616  84.965  1.00  0.00           N
ATOM   2202  CA  ASN A 130      72.876  55.236  84.014  1.00  0.00           C
ATOM   2204  CB  ASN A 130      74.286  55.596  84.624  1.00  0.00           C
ATOM   2207  CG  ASN A 130      75.466  55.466  83.674  1.00  0.00           C
ATOM   2208  OD1 ASN A 130      75.616  54.526  82.895  1.00  0.00           O
ATOM   2209  ND2 ASN A 130      76.366  56.476  83.674  1.00  0.00           N
ATOM   2212  C   ASN A 130      72.726  53.806  83.504  1.00  0.00           C
ATOM   2213  O   ASN A 130      72.826  53.546  82.304  1.00  0.00           O
ATOM   2214  N   GLN A 131      72.436  52.826  84.394  1.00  0.00           N
ATOM   2216  CA  GLN A 131      72.436  51.426  84.014  1.00  0.00           C
ATOM   2218  CB  GLN A 131      72.986  50.596  85.194  1.00  0.00           C
ATOM   2221  CG  GLN A 131      74.416  51.006  85.633  1.00  0.00           C
ATOM   2224  CD  GLN A 131      75.466  51.046  84.534  1.00  0.00           C
ATOM   2225  OE1 GLN A 131      76.456  51.776  84.684  1.00  0.00           O
ATOM   2226  NE2 GLN A 131      75.336  50.256  83.445  1.00  0.00           N
ATOM   2229  C   GLN A 131      71.066  50.886  83.674  1.00  0.00           C
ATOM   2230  O   GLN A 131      70.926  49.906  82.944  1.00  0.00           O
ATOM   2231  N   GLN A 132      70.016  51.546  84.174  1.00  0.00           N
ATOM   2233  CA  GLN A 132      68.656  51.186  83.884  1.00  0.00           C
ATOM   2235  CB  GLN A 132      67.756  51.336  85.134  1.00  0.00           C
ATOM   2238  CG  GLN A 132      66.326  50.786  84.933  1.00  0.00           C
ATOM   2241  CD  GLN A 132      66.356  49.346  84.424  1.00  0.00           C
ATOM   2242  OE1 GLN A 132      67.106  48.496  84.903  1.00  0.00           O
ATOM   2243  NE2 GLN A 132      65.536  49.046  83.393  1.00  0.00           N
ATOM   2246  C   GLN A 132      68.116  52.096  82.794  1.00  0.00           C
ATOM   2247  O   GLN A 132      67.876  53.276  83.063  1.00  0.00           O
ATOM   2248  N   PRO A 133      67.886  51.656  81.553  1.00  0.00           N
ATOM   2249  CD  PRO A 133      68.156  50.296  81.104  1.00  0.00           C
ATOM   2252  CA  PRO A 133      67.196  52.456  80.555  1.00  0.00           C
ATOM   2254  CB  PRO A 133      67.206  51.626  79.263  1.00  0.00           C
ATOM   2257  CG  PRO A 133      67.746  50.236  79.634  1.00  0.00           C
ATOM   2260  C   PRO A 133      65.806  52.876  80.973  1.00  0.00           C
ATOM   2261  O   PRO A 133      65.056  52.076  81.514  1.00  0.00           O
ATOM   2262  N   ALA A 134      65.446  54.136  80.704  1.00  0.00           N
ATOM   2264  CA  ALA A 134      64.146  54.696  80.954  1.00  0.00           C
ATOM   2266  CB  ALA A 134      64.356  56.216  80.965  1.00  0.00           C
ATOM   2270  C   ALA A 134      63.126  54.266  79.894  1.00  0.00           C
ATOM   2271  O   ALA A 134      61.956  54.036  80.203  1.00  0.00           O
ATOM   2272  N   TYR A 135      63.566  54.086  78.634  1.00  0.00           N
ATOM   2274  CA  TYR A 135      62.756  53.526  77.563  1.00  0.00           C
ATOM   2276  CB  TYR A 135      61.996  54.616  76.734  1.00  0.00           C
ATOM   2279  CG  TYR A 135      60.936  54.046  75.793  1.00  0.00           C
ATOM   2280  CD1 TYR A 135      59.606  53.956  76.223  1.00  0.00           C
ATOM   2282  CE1 TYR A 135      58.606  53.406  75.414  1.00  0.00           C
ATOM   2284  CZ  TYR A 135      58.936  52.956  74.124  1.00  0.00           C
ATOM   2285  OH  TYR A 135      57.976  52.326  73.304  1.00  0.00           O
ATOM   2287  CD2 TYR A 135      61.226  53.636  74.473  1.00  0.00           C
ATOM   2289  CE2 TYR A 135      60.226  53.106  73.653  1.00  0.00           C
ATOM   2291  C   TYR A 135      63.676  52.716  76.685  1.00  0.00           C
ATOM   2292  O   TYR A 135      64.796  53.146  76.363  1.00  0.00           O
ATOM   2293  N   VAL A 136      63.236  51.536  76.234  1.00  0.00           N
ATOM   2295  CA  VAL A 136      63.996  50.666  75.365  1.00  0.00           C
ATOM   2297  CB  VAL A 136      64.436  49.366  76.043  1.00  0.00           C
ATOM   2299  CG1 VAL A 136      63.256  48.496  76.523  1.00  0.00           C
ATOM   2303  CG2 VAL A 136      65.336  48.566  75.084  1.00  0.00           C
ATOM   2307  C   VAL A 136      63.136  50.406  74.143  1.00  0.00           C
ATOM   2308  O   VAL A 136      61.966  50.046  74.263  1.00  0.00           O
ATOM   2309  N   LEU A 137      63.696  50.616  72.944  1.00  0.00           N
ATOM   2311  CA  LEU A 137      62.996  50.336  71.703  1.00  0.00           C
ATOM   2313  CB  LEU A 137      63.756  50.896  70.494  1.00  0.00           C
ATOM   2316  CG  LEU A 137      64.016  52.406  70.474  1.00  0.00           C
ATOM   2318  CD1 LEU A 137      65.016  52.746  69.354  1.00  0.00           C
ATOM   2322  CD2 LEU A 137      62.716  53.186  70.273  1.00  0.00           C
ATOM   2326  C   LEU A 137      62.706  48.856  71.464  1.00  0.00           C
ATOM   2327  O   LEU A 137      63.546  47.966  71.643  1.00  0.00           O
ATOM   2328  N   ARG A 138      61.496  48.556  70.965  1.00  0.00           N
ATOM   2330  CA  ARG A 138      61.086  47.216  70.593  1.00  0.00           C
ATOM   2332  CB  ARG A 138      59.686  46.946  71.183  1.00  0.00           C
ATOM   2335  CG  ARG A 138      59.776  46.806  72.703  1.00  0.00           C
ATOM   2338  CD  ARG A 138      58.506  46.206  73.304  1.00  0.00           C
ATOM   2341  NE  ARG A 138      58.886  45.656  74.634  1.00  0.00           N
ATOM   2343  CZ  ARG A 138      59.326  44.426  74.824  1.00  0.00           C
ATOM   2344  NH1 ARG A 138      59.676  43.566  73.894  1.00  0.00           N
ATOM   2347  NH2 ARG A 138      59.366  44.006  76.074  1.00  0.00           N
ATOM   2350  C   ARG A 138      61.116  46.836  69.115  1.00  0.00           C
ATOM   2351  O   ARG A 138      61.006  47.666  68.215  1.00  0.00           O
ATOM   2352  N   GLU A 139      61.236  45.516  68.823  1.00  0.00           N
ATOM   2354  CA  GLU A 139      60.986  45.006  67.473  1.00  0.00           C
ATOM   2356  CB  GLU A 139      62.006  43.906  67.083  1.00  0.00           C
ATOM   2359  CG  GLU A 139      63.306  44.486  66.493  1.00  0.00           C
ATOM   2362  CD  GLU A 139      64.496  43.556  66.624  1.00  0.00           C
ATOM   2363  OE1 GLU A 139      64.326  42.326  66.814  1.00  0.00           O
ATOM   2364  OE2 GLU A 139      65.626  44.106  66.624  1.00  0.00           O
ATOM   2365  C   GLU A 139      59.616  44.386  67.344  1.00  0.00           C
ATOM   2366  O   GLU A 139      59.116  44.176  66.243  1.00  0.00           O
ATOM   2367  N   ASP A 140      58.956  44.076  68.465  1.00  0.00           N
ATOM   2369  CA  ASP A 140      57.676  43.426  68.465  1.00  0.00           C
ATOM   2371  CB  ASP A 140      57.676  42.446  69.673  1.00  0.00           C
ATOM   2374  CG  ASP A 140      57.946  43.176  70.973  1.00  0.00           C
ATOM   2375  OD1 ASP A 140      59.116  43.586  71.215  1.00  0.00           O
ATOM   2376  OD2 ASP A 140      56.956  43.436  71.703  1.00  0.00           O
ATOM   2377  C   ASP A 140      56.586  44.476  68.554  1.00  0.00           C
ATOM   2378  O   ASP A 140      55.416  44.186  68.344  1.00  0.00           O
ATOM   2379  N   GLY A 141      56.976  45.726  68.863  1.00  0.00           N
ATOM   2381  CA  GLY A 141      56.086  46.866  68.993  1.00  0.00           C
ATOM   2384  C   GLY A 141      55.626  47.436  67.683  1.00  0.00           C
ATOM   2385  O   GLY A 141      55.496  46.736  66.685  1.00  0.00           O
ATOM   2386  N   SER A 142      55.356  48.756  67.654  1.00  0.00           N
ATOM   2388  CA  SER A 142      54.956  49.456  66.444  1.00  0.00           C
ATOM   2390  CB  SER A 142      54.646  50.976  66.664  1.00  0.00           C
ATOM   2393  OG  SER A 142      55.806  51.816  66.744  1.00  0.00           O
ATOM   2395  C   SER A 142      55.996  49.336  65.354  1.00  0.00           C
ATOM   2396  O   SER A 142      57.196  49.226  65.593  1.00  0.00           O
ATOM   2397  N   GLN A 143      55.556  49.406  64.083  1.00  0.00           N
ATOM   2399  CA  GLN A 143      56.486  49.446  62.984  1.00  0.00           C
ATOM   2401  CB  GLN A 143      55.746  49.476  61.624  1.00  0.00           C
ATOM   2404  CG  GLN A 143      55.136  48.116  61.234  1.00  0.00           C
ATOM   2407  CD  GLN A 143      56.226  47.116  60.833  1.00  0.00           C
ATOM   2408  OE1 GLN A 143      57.366  47.086  61.285  1.00  0.00           O
ATOM   2409  NE2 GLN A 143      55.836  46.236  59.894  1.00  0.00           N
ATOM   2412  C   GLN A 143      57.466  50.596  63.044  1.00  0.00           C
ATOM   2413  O   GLN A 143      58.646  50.476  62.743  1.00  0.00           O
ATOM   2414  N   GLY A 144      56.986  51.776  63.493  1.00  0.00           N
ATOM   2416  CA  GLY A 144      57.826  52.946  63.715  1.00  0.00           C
ATOM   2419  C   GLY A 144      58.916  52.746  64.734  1.00  0.00           C
ATOM   2420  O   GLY A 144      60.036  53.226  64.575  1.00  0.00           O
ATOM   2421  N   GLU A 145      58.596  52.046  65.833  1.00  0.00           N
ATOM   2423  CA  GLU A 145      59.566  51.636  66.825  1.00  0.00           C
ATOM   2425  CB  GLU A 145      58.806  51.086  68.044  1.00  0.00           C
ATOM   2428  CG  GLU A 145      59.716  50.956  69.273  1.00  0.00           C
ATOM   2431  CD  GLU A 145      58.916  50.826  70.554  1.00  0.00           C
ATOM   2432  OE1 GLU A 145      57.656  50.836  70.523  1.00  0.00           O
ATOM   2433  OE2 GLU A 145      59.556  50.726  71.624  1.00  0.00           O
ATOM   2434  C   GLU A 145      60.586  50.616  66.344  1.00  0.00           C
ATOM   2435  O   GLU A 145      61.796  50.776  66.554  1.00  0.00           O
ATOM   2436  N   ALA A 146      60.156  49.586  65.593  1.00  0.00           N
ATOM   2438  CA  ALA A 146      61.056  48.686  64.903  1.00  0.00           C
ATOM   2440  CB  ALA A 146      60.236  47.586  64.224  1.00  0.00           C
ATOM   2444  C   ALA A 146      61.956  49.386  63.894  1.00  0.00           C
ATOM   2445  O   ALA A 146      63.156  49.086  63.785  1.00  0.00           O
ATOM   2446  N   MET A 147      61.426  50.386  63.163  1.00  0.00           N
ATOM   2448  CA  MET A 147      62.236  51.316  62.394  1.00  0.00           C
ATOM   2450  CB  MET A 147      61.406  52.376  61.653  1.00  0.00           C
ATOM   2453  CG  MET A 147      60.656  51.776  60.484  1.00  0.00           C
ATOM   2456  SD  MET A 147      61.746  51.186  59.164  1.00  0.00           S
ATOM   2457  CE  MET A 147      60.226  50.666  58.374  1.00  0.00           C
ATOM   2461  C   MET A 147      63.276  52.056  63.184  1.00  0.00           C
ATOM   2462  O   MET A 147      64.446  52.076  62.794  1.00  0.00           O
ATOM   2463  N   ALA A 148      62.866  52.616  64.333  1.00  0.00           N
ATOM   2465  CA  ALA A 148      63.696  53.436  65.183  1.00  0.00           C
ATOM   2467  CB  ALA A 148      62.876  53.926  66.383  1.00  0.00           C
ATOM   2471  C   ALA A 148      64.936  52.706  65.624  1.00  0.00           C
ATOM   2472  O   ALA A 148      66.026  53.246  65.663  1.00  0.00           O
ATOM   2473  N   LYS A 149      64.846  51.396  65.923  1.00  0.00           N
ATOM   2475  CA  LYS A 149      66.006  50.596  66.264  1.00  0.00           C
ATOM   2477  CB  LYS A 149      65.586  49.166  66.594  1.00  0.00           C
ATOM   2480  CG  LYS A 149      64.776  49.166  67.883  1.00  0.00           C
ATOM   2483  CD  LYS A 149      64.376  47.766  68.333  1.00  0.00           C
ATOM   2486  CE  LYS A 149      65.566  46.926  68.804  1.00  0.00           C
ATOM   2489  NZ  LYS A 149      65.076  45.756  69.543  1.00  0.00           N
ATOM   2493  C   LYS A 149      67.126  50.506  65.253  1.00  0.00           C
ATOM   2494  O   LYS A 149      68.296  50.586  65.624  1.00  0.00           O
ATOM   2495  N   LYS A 150      66.816  50.306  63.953  1.00  0.00           N
ATOM   2497  CA  LYS A 150      67.886  50.106  63.013  1.00  0.00           C
ATOM   2499  CB  LYS A 150      67.516  49.046  61.934  1.00  0.00           C
ATOM   2502  CG  LYS A 150      66.836  47.766  62.473  1.00  0.00           C
ATOM   2505  CD  LYS A 150      67.706  46.906  63.403  1.00  0.00           C
ATOM   2508  CE  LYS A 150      66.926  45.966  64.333  1.00  0.00           C
ATOM   2511  NZ  LYS A 150      66.076  45.016  63.594  1.00  0.00           N
ATOM   2515  C   LYS A 150      68.236  51.446  62.363  1.00  0.00           C
ATOM   2516  O   LYS A 150      69.326  51.646  61.864  1.00  0.00           O
ATOM   2517  N   LEU A 151      67.346  52.446  62.384  1.00  0.00           N
ATOM   2519  CA  LEU A 151      67.576  53.686  61.664  1.00  0.00           C
ATOM   2521  CB  LEU A 151      66.326  54.126  60.863  1.00  0.00           C
ATOM   2524  CG  LEU A 151      65.926  53.376  59.575  1.00  0.00           C
ATOM   2526  CD1 LEU A 151      66.836  53.766  58.403  1.00  0.00           C
ATOM   2530  CD2 LEU A 151      65.806  51.856  59.673  1.00  0.00           C
ATOM   2534  C   LEU A 151      67.916  54.836  62.613  1.00  0.00           C
ATOM   2535  O   LEU A 151      67.986  55.986  62.194  1.00  0.00           O
ATOM   2536  N   ALA A 152      68.086  54.596  63.933  1.00  0.00           N
ATOM   2538  CA  ALA A 152      68.246  55.696  64.874  1.00  0.00           C
ATOM   2540  CB  ALA A 152      68.196  55.276  66.354  1.00  0.00           C
ATOM   2544  C   ALA A 152      69.546  56.456  64.704  1.00  0.00           C
ATOM   2545  O   ALA A 152      70.636  55.956  64.965  1.00  0.00           O
ATOM   2546  N   LYS A 153      69.416  57.756  64.395  1.00  0.00           N
ATOM   2548  CA  LYS A 153      70.546  58.656  64.325  1.00  0.00           C
ATOM   2550  CB  LYS A 153      70.206  59.666  63.233  1.00  0.00           C
ATOM   2553  CG  LYS A 153      70.296  58.976  61.884  1.00  0.00           C
ATOM   2556  CD  LYS A 153      70.006  59.976  60.784  1.00  0.00           C
ATOM   2559  CE  LYS A 153      70.876  59.696  59.594  1.00  0.00           C
ATOM   2562  NZ  LYS A 153      70.426  60.566  58.524  1.00  0.00           N
ATOM   2566  C   LYS A 153      70.846  59.376  65.614  1.00  0.00           C
ATOM   2567  O   LYS A 153      71.606  60.346  65.684  1.00  0.00           O
ATOM   2568  N   GLY A 154      70.246  58.896  66.703  1.00  0.00           N
ATOM   2570  CA  GLY A 154      70.296  59.566  67.984  1.00  0.00           C
ATOM   2573  C   GLY A 154      68.936  59.916  68.395  1.00  0.00           C
ATOM   2574  O   GLY A 154      67.976  59.186  68.145  1.00  0.00           O
ATOM   2575  N   ILE A 155      68.836  61.066  69.045  1.00  0.00           N
ATOM   2577  CA  ILE A 155      67.596  61.606  69.535  1.00  0.00           C
ATOM   2579  CB  ILE A 155      67.266  61.286  71.013  1.00  0.00           C
ATOM   2581  CG2 ILE A 155      66.996  59.776  71.144  1.00  0.00           C
ATOM   2585  CG1 ILE A 155      68.246  61.846  72.094  1.00  0.00           C
ATOM   2588  CD  ILE A 155      69.756  61.616  71.934  1.00  0.00           C
ATOM   2592  C   ILE A 155      67.666  63.106  69.354  1.00  0.00           C
ATOM   2593  O   ILE A 155      68.726  63.706  69.505  1.00  0.00           O
ATOM   2594  N   GLU A 156      66.516  63.746  69.083  1.00  0.00           N
ATOM   2596  CA  GLU A 156      66.356  65.176  69.073  1.00  0.00           C
ATOM   2598  CB  GLU A 156      65.836  65.666  67.683  1.00  0.00           C
ATOM   2601  CG  GLU A 156      65.556  67.196  67.543  1.00  0.00           C
ATOM   2604  CD  GLU A 156      64.806  67.586  66.264  1.00  0.00           C
ATOM   2605  OE1 GLU A 156      64.956  66.886  65.224  1.00  0.00           O
ATOM   2606  OE2 GLU A 156      64.066  68.606  66.304  1.00  0.00           O
ATOM   2607  C   GLU A 156      65.366  65.526  70.174  1.00  0.00           C
ATOM   2608  O   GLU A 156      64.226  65.056  70.174  1.00  0.00           O
ATOM   2609  N   VAL A 157      65.776  66.326  71.183  1.00  0.00           N
ATOM   2611  CA  VAL A 157      64.846  66.776  72.204  1.00  0.00           C
ATOM   2613  CB  VAL A 157      65.476  67.016  73.574  1.00  0.00           C
ATOM   2615  CG1 VAL A 157      64.396  67.376  74.614  1.00  0.00           C
ATOM   2619  CG2 VAL A 157      66.146  65.696  73.953  1.00  0.00           C
ATOM   2623  C   VAL A 157      64.136  68.026  71.773  1.00  0.00           C
ATOM   2624  O   VAL A 157      64.716  69.046  71.414  1.00  0.00           O
ATOM   2625  N   LYS A 158      62.806  67.966  71.825  1.00  0.00           N
ATOM   2627  CA  LYS A 158      61.996  69.096  71.493  1.00  0.00           C
ATOM   2629  CB  LYS A 158      61.456  68.946  70.063  1.00  0.00           C
ATOM   2632  CG  LYS A 158      60.706  67.626  69.824  1.00  0.00           C
ATOM   2635  CD  LYS A 158      60.166  67.526  68.395  1.00  0.00           C
ATOM   2638  CE  LYS A 158      58.816  68.186  68.145  1.00  0.00           C
ATOM   2641  NZ  LYS A 158      58.986  69.626  67.854  1.00  0.00           N
ATOM   2645  C   LYS A 158      60.906  69.146  72.535  1.00  0.00           C
ATOM   2646  O   LYS A 158      60.696  68.156  73.244  1.00  0.00           O
ATOM   2647  N   PRO A 159      60.216  70.246  72.714  1.00  0.00           N
ATOM   2648  CD  PRO A 159      60.386  71.466  71.934  1.00  0.00           C
ATOM   2651  CA  PRO A 159      59.246  70.416  73.793  1.00  0.00           C
ATOM   2653  CB  PRO A 159      58.806  71.886  73.634  1.00  0.00           C
ATOM   2656  CG  PRO A 159      59.956  72.546  72.893  1.00  0.00           C
ATOM   2659  C   PRO A 159      58.106  69.396  73.823  1.00  0.00           C
ATOM   2660  O   PRO A 159      57.326  69.266  72.865  1.00  0.00           O
ATOM   2661  N   GLY A 160      57.966  68.646  74.933  1.00  0.00           N
ATOM   2663  CA  GLY A 160      56.926  67.646  75.183  1.00  0.00           C
ATOM   2666  C   GLY A 160      57.216  66.216  74.785  1.00  0.00           C
ATOM   2667  O   GLY A 160      56.596  65.286  75.284  1.00  0.00           O
ATOM   2668  N   GLU A 161      58.166  65.976  73.874  1.00  0.00           N
ATOM   2670  CA  GLU A 161      58.436  64.646  73.364  1.00  0.00           C
ATOM   2672  CB  GLU A 161      57.476  64.276  72.215  1.00  0.00           C
ATOM   2675  CG  GLU A 161      57.576  65.216  70.973  1.00  0.00           C
ATOM   2678  CD  GLU A 161      56.316  65.176  70.144  1.00  0.00           C
ATOM   2679  OE1 GLU A 161      55.226  65.126  70.763  1.00  0.00           O
ATOM   2680  OE2 GLU A 161      56.386  65.296  68.894  1.00  0.00           O
ATOM   2681  C   GLU A 161      59.836  64.476  72.854  1.00  0.00           C
ATOM   2682  O   GLU A 161      60.496  65.406  72.403  1.00  0.00           O
ATOM   2683  N   ILE A 162      60.326  63.226  72.883  1.00  0.00           N
ATOM   2685  CA  ILE A 162      61.646  62.886  72.403  1.00  0.00           C
ATOM   2687  CB  ILE A 162      62.336  61.856  73.293  1.00  0.00           C
ATOM   2689  CG2 ILE A 162      63.756  61.566  72.724  1.00  0.00           C
ATOM   2693  CG1 ILE A 162      62.386  62.376  74.743  1.00  0.00           C
ATOM   2696  CD  ILE A 162      62.886  61.336  75.744  1.00  0.00           C
ATOM   2700  C   ILE A 162      61.506  62.296  71.035  1.00  0.00           C
ATOM   2701  O   ILE A 162      60.636  61.466  70.785  1.00  0.00           O
ATOM   2702  N   VAL A 163      62.356  62.706  70.104  1.00  0.00           N
ATOM   2704  CA  VAL A 163      62.256  62.246  68.753  1.00  0.00           C
ATOM   2706  CB  VAL A 163      62.026  63.456  67.914  1.00  0.00           C
ATOM   2708  CG1 VAL A 163      62.086  63.126  66.444  1.00  0.00           C
ATOM   2712  CG2 VAL A 163      60.606  63.966  68.215  1.00  0.00           C
ATOM   2716  C   VAL A 163      63.476  61.456  68.364  1.00  0.00           C
ATOM   2717  O   VAL A 163      64.576  61.726  68.834  1.00  0.00           O
ATOM   2718  N   ILE A 164      63.306  60.406  67.535  1.00  0.00           N
ATOM   2720  CA  ILE A 164      64.366  59.596  66.973  1.00  0.00           C
ATOM   2722  CB  ILE A 164      64.216  58.136  67.363  1.00  0.00           C
ATOM   2724  CG2 ILE A 164      65.316  57.266  66.703  1.00  0.00           C
ATOM   2728  CG1 ILE A 164      64.246  57.986  68.894  1.00  0.00           C
ATOM   2731  CD  ILE A 164      63.626  56.666  69.333  1.00  0.00           C
ATOM   2735  C   ILE A 164      64.266  59.686  65.463  1.00  0.00           C
ATOM   2736  O   ILE A 164      63.406  59.016  64.874  1.00  0.00           O
ATOM   2737  N   PRO A 165      65.086  60.456  64.785  1.00  0.00           N
ATOM   2738  CD  PRO A 165      65.866  61.546  65.374  1.00  0.00           C
ATOM   2741  CA  PRO A 165      65.066  60.506  63.333  1.00  0.00           C
ATOM   2743  CB  PRO A 165      65.966  61.706  62.974  1.00  0.00           C
ATOM   2746  CG  PRO A 165      66.756  62.046  64.244  1.00  0.00           C
ATOM   2749  C   PRO A 165      65.476  59.236  62.613  1.00  0.00           C
ATOM   2750  O   PRO A 165      66.556  58.726  62.883  1.00  0.00           O
ATOM   2751  N   PHE A 166      64.656  58.776  61.643  1.00  0.00           N
ATOM   2753  CA  PHE A 166      65.116  57.946  60.555  1.00  0.00           C
ATOM   2755  CB  PHE A 166      64.136  56.866  60.003  1.00  0.00           C
ATOM   2758  CG  PHE A 166      62.906  56.686  60.833  1.00  0.00           C
ATOM   2759  CD1 PHE A 166      62.926  55.876  61.983  1.00  0.00           C
ATOM   2761  CE1 PHE A 166      61.736  55.606  62.673  1.00  0.00           C
ATOM   2763  CZ  PHE A 166      60.526  56.126  62.194  1.00  0.00           C
ATOM   2765  CD2 PHE A 166      61.696  57.216  60.383  1.00  0.00           C
ATOM   2767  CE2 PHE A 166      60.496  56.926  61.054  1.00  0.00           C
ATOM   2769  C   PHE A 166      65.436  58.866  59.394  1.00  0.00           C
ATOM   2770  O   PHE A 166      64.606  59.686  58.993  1.00  0.00           O
ATOM   2771  N   THR A 167      66.646  58.716  58.863  1.00  0.00           N
ATOM   2773  CA  THR A 167      67.386  59.476  57.883  1.00  0.00           C
ATOM   2775  CB  THR A 167      66.836  59.996  56.523  1.00  0.00           C
ATOM   2777  OG1 THR A 167      65.456  59.766  56.334  1.00  0.00           O
ATOM   2779  CG2 THR A 167      67.086  61.526  56.453  1.00  0.00           C
ATOM   2783  C   THR A 167      68.566  58.526  57.633  1.00  0.00           C
ATOM   2784  OT1 THR A 167      68.796  57.556  58.414  1.00  0.00           O
ATOM   2785  OT2 THR A 167      69.376  58.876  56.744  1.00  0.00           O
ATOM   2786  NH3 POPEB 168     112.156 125.798  62.784  1.00  0.00           N
ATOM   2790  C12 POPEB 168     110.926 126.258  62.083  1.00  0.00           C
ATOM   2793  C11 POPEB 168     109.806 126.598  63.074  1.00  0.00           C
ATOM   2796  P   POPEB 168     107.596 125.308  62.514  1.00  0.00           P
ATOM   2797  O13 POPEB 168     108.356 124.108  62.903  1.00  0.00           O
ATOM   2798  O14 POPEB 168     106.386 125.638  63.293  1.00  0.00           O
ATOM   2799  O11 POPEB 168     107.126 125.158  61.004  1.00  0.00           O
ATOM   2800  O12 POPEB 168     108.536 126.558  62.423  1.00  0.00           O
ATOM   2801  C1  POPEB 168     108.036 125.218  59.914  1.00  0.00           C
ATOM   2804  C2  POPEB 168     107.646 124.208  58.804  1.00  0.00           C
ATOM   2806  O21 POPEB 168     108.526 124.358  57.673  1.00  0.00           O
ATOM   2807  C21 POPEB 168     108.336 125.378  56.854  1.00  0.00           C
ATOM   2808  O22 POPEB 168     107.576 126.328  56.983  1.00  0.00           O
ATOM   2809  C22 POPEB 168     109.256 125.178  55.663  1.00  0.00           C
ATOM   2812  C3  POPEB 168     106.156 124.178  58.374  1.00  0.00           C
ATOM   2815  O31 POPEB 168     106.016 123.338  57.194  1.00  0.00           O
ATOM   2816  C31 POPEB 168     105.916 122.036  57.473  1.00  0.00           C
ATOM   2817  O32 POPEB 168     105.896 121.566  58.594  1.00  0.00           O
ATOM   2818  C32 POPEB 168     105.886 121.216  56.183  1.00  0.00           C
ATOM   2821  C23 POPEB 168     109.706 126.528  55.063  1.00  0.00           C
ATOM   2824  C24 POPEB 168     110.446 126.328  53.743  1.00  0.00           C
ATOM   2827  C25 POPEB 168     109.476 126.038  52.594  1.00  0.00           C
ATOM   2830  C26 POPEB 168     110.156 125.508  51.344  1.00  0.00           C
ATOM   2833  C27 POPEB 168     109.276 125.748  50.113  1.00  0.00           C
ATOM   2836  C28 POPEB 168     109.766 125.028  48.844  1.00  0.00           C
ATOM   2839  C29 POPEB 168     108.736 124.078  48.305  1.00  0.00           C
ATOM   2841 0C21 POPEB 168     108.016 124.208  47.174  1.00  0.00           C
ATOM   2843 1C21 POPEB 168     108.126 125.348  46.173  1.00  0.00           C
ATOM   2846 2C21 POPEB 168     108.916 124.888  44.934  1.00  0.00           C
ATOM   2849 3C21 POPEB 168     109.506 126.048  44.124  1.00  0.00           C
ATOM   2852 4C21 POPEB 168     110.556 125.558  43.124  1.00  0.00           C
ATOM   2855 5C21 POPEB 168     111.516 126.638  42.614  1.00  0.00           C
ATOM   2858 6C21 POPEB 168     112.786 126.008  42.024  1.00  0.00           C
ATOM   2861 7C21 POPEB 168     113.776 127.038  41.453  1.00  0.00           C
ATOM   2864 8C21 POPEB 168     114.886 126.368  40.634  1.00  0.00           C
ATOM   2868  C33 POPEB 168     106.816 121.696  55.035  1.00  0.00           C
ATOM   2871  C34 POPEB 168     107.576 120.546  54.354  1.00  0.00           C
ATOM   2874  C35 POPEB 168     108.476 121.006  53.214  1.00  0.00           C
ATOM   2877  C36 POPEB 168     109.276 119.856  52.584  1.00  0.00           C
ATOM   2880  C37 POPEB 168     110.176 120.316  51.433  1.00  0.00           C
ATOM   2883  C38 POPEB 168     111.166 119.226  50.984  1.00  0.00           C
ATOM   2886  C39 POPEB 168     112.216 119.756  49.993  1.00  0.00           C
ATOM   2889 0C31 POPEB 168     111.626 120.316  48.694  1.00  0.00           C
ATOM   2892 1C31 POPEB 168     112.646 121.106  47.864  1.00  0.00           C
ATOM   2895 2C31 POPEB 168     111.996 121.886  46.703  1.00  0.00           C
ATOM   2898 3C31 POPEB 168     112.846 123.038  46.144  1.00  0.00           C
ATOM   2901 4C31 POPEB 168     113.176 124.108  47.204  1.00  0.00           C
ATOM   2904 5C31 POPEB 168     113.506 125.498  46.643  1.00  0.00           C
ATOM   2907 6C31 POPEB 168     113.946 126.498  47.724  1.00  0.00           C
ATOM   2911  NH3 POPEC 169     119.996  99.696  17.754  1.00  0.00           N
ATOM   2915  C12 POPEC 169     120.146 101.176  17.714  1.00  0.00           C
ATOM   2918  C11 POPEC 169     121.606 101.576  17.544  1.00  0.00           C
ATOM   2921  P   POPEC 169     122.006 104.126  16.794  1.00  0.00           P
ATOM   2922  O13 POPEC 169     120.676 104.606  16.333  1.00  0.00           O
ATOM   2923  O14 POPEC 169     123.016 103.796  15.774  1.00  0.00           O
ATOM   2924  O11 POPEC 169     122.676 105.166  17.754  1.00  0.00           O
ATOM   2925  O12 POPEC 169     121.736 102.946  17.783  1.00  0.00           O
ATOM   2926  C1  POPEC 169     122.256 105.596  19.054  1.00  0.00           C
ATOM   2929  C2  POPEC 169     122.516 104.566  20.194  1.00  0.00           C
ATOM   2931  O21 POPEC 169     121.876 105.036  21.403  1.00  0.00           O
ATOM   2932  C21 POPEC 169     121.306 104.076  22.144  1.00  0.00           C
ATOM   2933  O22 POPEC 169     121.526 102.886  22.014  1.00  0.00           O
ATOM   2934  C22 POPEC 169     120.406 104.666  23.224  1.00  0.00           C
ATOM   2937  C3  POPEC 169     124.046 104.316  20.364  1.00  0.00           C
ATOM   2940  O31 POPEC 169     124.356 102.916  20.444  1.00  0.00           O
ATOM   2941  C31 POPEC 169     124.476 102.236  21.603  1.00  0.00           C
ATOM   2942  O32 POPEC 169     124.596 101.016  21.633  1.00  0.00           O
ATOM   2943  C32 POPEC 169     124.576 103.116  22.843  1.00  0.00           C
ATOM   2946  C23 POPEC 169     121.016 104.676  24.654  1.00  0.00           C
ATOM   2949  C24 POPEC 169     120.276 105.666  25.574  1.00  0.00           C
ATOM   2952  C25 POPEC 169     120.906 105.866  26.963  1.00  0.00           C
ATOM   2955  C26 POPEC 169     120.256 105.066  28.103  1.00  0.00           C
ATOM   2958  C27 POPEC 169     120.866 105.396  29.474  1.00  0.00           C
ATOM   2961  C28 POPEC 169     120.326 104.536  30.644  1.00  0.00           C
ATOM   2964  C29 POPEC 169     118.926 104.906  31.073  1.00  0.00           C
ATOM   2966 0C21 POPEC 169     118.436 104.796  32.323  1.00  0.00           C
ATOM   2968 1C21 POPEC 169     119.136 104.176  33.513  1.00  0.00           C
ATOM   2971 2C21 POPEC 169     118.176 103.956  34.704  1.00  0.00           C
ATOM   2974 3C21 POPEC 169     118.786 103.076  35.813  1.00  0.00           C
ATOM   2977 4C21 POPEC 169     117.746 102.576  36.824  1.00  0.00           C
ATOM   2980 5C21 POPEC 169     118.226 101.366  37.653  1.00  0.00           C
ATOM   2983 6C21 POPEC 169     119.056 101.696  38.903  1.00  0.00           C
ATOM   2986 7C21 POPEC 169     119.466 100.426  39.653  1.00  0.00           C
ATOM   2989 8C21 POPEC 169     120.306 100.656  40.913  1.00  0.00           C
ATOM   2993  C33 POPEC 169     124.836 102.276  24.114  1.00  0.00           C
ATOM   2996  C34 POPEC 169     124.876 103.126  25.394  1.00  0.00           C
ATOM   2999  C35 POPEC 169     126.116 102.796  26.234  1.00  0.00           C
ATOM   3002  C36 POPEC 169     126.216 103.626  27.513  1.00  0.00           C
ATOM   3005  C37 POPEC 169     127.516 103.306  28.254  1.00  0.00           C
ATOM   3008  C38 POPEC 169     127.706 104.086  29.544  1.00  0.00           C
ATOM   3011  C39 POPEC 169     126.616 103.886  30.594  1.00  0.00           C
ATOM   3014 0C31 POPEC 169     127.096 104.456  31.933  1.00  0.00           C
ATOM   3017 1C31 POPEC 169     126.106 104.216  33.074  1.00  0.00           C
ATOM   3020 2C31 POPEC 169     126.686 104.576  34.454  1.00  0.00           C
ATOM   3023 3C31 POPEC 169     127.366 105.956  34.474  1.00  0.00           C
ATOM   3026 4C31 POPEC 169     127.606 106.486  35.894  1.00  0.00           C
ATOM   3029 5C31 POPEC 169     128.246 107.886  35.883  1.00  0.00           C
ATOM   3032 6C31 POPEC 169     128.566 108.426  37.274  1.00  0.00           C
ATOM   3036  NH3 POPED 170      67.626  42.736  15.174  1.00  0.00           N
ATOM   3040  C12 POPED 170      68.106  44.156  15.083  1.00  0.00           C
ATOM   3043  C11 POPED 170      67.996  44.906  16.433  1.00  0.00           C
ATOM   3046  P   POPED 170      67.756  47.396  15.614  1.00  0.00           P
ATOM   3047  O13 POPED 170      68.306  48.726  15.954  1.00  0.00           O
ATOM   3048  O14 POPED 170      67.786  47.056  14.174  1.00  0.00           O
ATOM   3049  O11 POPED 170      66.276  47.336  16.114  1.00  0.00           O
ATOM   3050  O12 POPED 170      68.536  46.236  16.364  1.00  0.00           O
ATOM   3051  C1  POPED 170      65.806  48.226  17.144  1.00  0.00           C
ATOM   3054  C2  POPED 170      65.016  47.426  18.194  1.00  0.00           C
ATOM   3056  O21 POPED 170      65.986  46.696  18.954  1.00  0.00           O
ATOM   3057  C21 POPED 170      65.826  46.716  20.254  1.00  0.00           C
ATOM   3058  O22 POPED 170      64.776  46.856  20.864  1.00  0.00           O
ATOM   3059  C22 POPED 170      67.216  46.706  20.884  1.00  0.00           C
ATOM   3062  C3  POPED 170      64.016  46.506  17.444  1.00  0.00           C
ATOM   3065  O31 POPED 170      63.376  45.526  18.284  1.00  0.00           O
ATOM   3066  C31 POPED 170      62.406  46.056  19.024  1.00  0.00           C
ATOM   3067  O32 POPED 170      62.176  47.236  19.154  1.00  0.00           O
ATOM   3068  C32 POPED 170      61.536  44.936  19.574  1.00  0.00           C
ATOM   3071  C23 POPED 170      67.146  46.786  22.423  1.00  0.00           C
ATOM   3074  C24 POPED 170      68.486  47.156  23.074  1.00  0.00           C
ATOM   3077  C25 POPED 170      68.386  46.986  24.584  1.00  0.00           C
ATOM   3080  C26 POPED 170      69.686  47.106  25.383  1.00  0.00           C
ATOM   3083  C27 POPED 170      69.366  47.636  26.794  1.00  0.00           C
ATOM   3086  C28 POPED 170      70.546  47.696  27.774  1.00  0.00           C
ATOM   3089  C29 POPED 170      70.176  48.616  28.914  1.00  0.00           C
ATOM   3091 0C21 POPED 170      70.166  48.376  30.243  1.00  0.00           C
ATOM   3093 1C21 POPED 170      70.556  47.116  30.973  1.00  0.00           C
ATOM   3096 2C21 POPED 170      69.436  46.546  31.864  1.00  0.00           C
ATOM   3099 3C21 POPED 170      68.816  47.556  32.843  1.00  0.00           C
ATOM   3102 4C21 POPED 170      67.936  46.916  33.933  1.00  0.00           C
ATOM   3105 5C21 POPED 170      68.736  46.406  35.144  1.00  0.00           C
ATOM   3108 6C21 POPED 170      67.836  45.896  36.274  1.00  0.00           C
ATOM   3111 7C21 POPED 170      68.646  45.346  37.464  1.00  0.00           C
ATOM   3114 8C21 POPED 170      67.816  45.076  38.714  1.00  0.00           C
ATOM   3118  C33 POPED 170      61.346  45.046  21.094  1.00  0.00           C
ATOM   3121  C34 POPED 170      60.126  44.246  21.564  1.00  0.00           C
ATOM   3124  C35 POPED 170      60.076  43.936  23.053  1.00  0.00           C
ATOM   3127  C36 POPED 170      59.676  45.096  23.973  1.00  0.00           C
ATOM   3130  C37 POPED 170      60.036  44.796  25.434  1.00  0.00           C
ATOM   3133  C38 POPED 170      59.676  45.916  26.414  1.00  0.00           C
ATOM   3136  C39 POPED 170      58.166  46.066  26.593  1.00  0.00           C
ATOM   3139 0C31 POPED 170      57.776  47.106  27.653  1.00  0.00           C
ATOM   3142 1C31 POPED 170      56.286  47.026  27.994  1.00  0.00           C
ATOM   3145 2C31 POPED 170      55.886  47.906  29.174  1.00  0.00           C
ATOM   3148 3C31 POPED 170      55.936  49.406  28.864  1.00  0.00           C
ATOM   3151 4C31 POPED 170      55.426  50.246  30.044  1.00  0.00           C
ATOM   3154 5C31 POPED 170      55.246  51.726  29.683  1.00  0.00           C
ATOM   3157 6C31 POPED 170      54.386  52.476  30.704  1.00  0.00           C
ATOM   3161  NH3 POPEE 171      11.136  59.516  13.344  1.00  0.00           N
ATOM   3165  C12 POPEE 171      11.546  60.066  14.694  1.00  0.00           C
ATOM   3168  C11 POPEE 171      11.436  61.606  14.714  1.00  0.00           C
ATOM   3171  P   POPEE 171      13.026  62.066  16.734  1.00  0.00           P
ATOM   3172  O13 POPEE 171      13.216  60.726  17.314  1.00  0.00           O
ATOM   3173  O14 POPEE 171      13.976  62.556  15.714  1.00  0.00           O
ATOM   3174  O11 POPEE 171      12.866  63.156  17.874  1.00  0.00           O
ATOM   3175  O12 POPEE 171      11.626  62.146  16.034  1.00  0.00           O
ATOM   3176  C1  POPEE 171      13.826  63.306  18.924  1.00  0.00           C
ATOM   3179  C2  POPEE 171      13.256  64.086  20.164  1.00  0.00           C
ATOM   3181  O21 POPEE 171      14.356  64.376  21.024  1.00  0.00           O
ATOM   3182  C21 POPEE 171      14.406  65.426  21.863  1.00  0.00           C
ATOM   3183  O22 POPEE 171      15.256  65.506  22.744  1.00  0.00           O
ATOM   3184  C22 POPEE 171      13.366  66.536  21.674  1.00  0.00           C
ATOM   3187  C3  POPEE 171      12.166  63.276  20.944  1.00  0.00           C
ATOM   3190  O31 POPEE 171      11.936  63.836  22.263  1.00  0.00           O
ATOM   3191  C31 POPEE 171      12.286  63.096  23.313  1.00  0.00           C
ATOM   3192  O32 POPEE 171      12.456  61.886  23.304  1.00  0.00           O
ATOM   3193  C32 POPEE 171      12.516  64.006  24.524  1.00  0.00           C
ATOM   3196  C23 POPEE 171      13.596  67.626  22.764  1.00  0.00           C
ATOM   3199  C24 POPEE 171      12.676  68.846  22.723  1.00  0.00           C
ATOM   3202  C25 POPEE 171      11.816  68.996  23.984  1.00  0.00           C
ATOM   3205  C26 POPEE 171      12.586  69.276  25.284  1.00  0.00           C
ATOM   3208  C27 POPEE 171      11.656  69.796  26.403  1.00  0.00           C
ATOM   3211  C28 POPEE 171      12.356  70.026  27.764  1.00  0.00           C
ATOM   3214  C29 POPEE 171      12.556  68.756  28.543  1.00  0.00           C
ATOM   3216 0C21 POPEE 171      13.116  68.676  29.763  1.00  0.00           C
ATOM   3218 1C21 POPEE 171      13.656  69.836  30.564  1.00  0.00           C
ATOM   3221 2C21 POPEE 171      13.066  69.956  31.984  1.00  0.00           C
ATOM   3224 3C21 POPEE 171      13.346  68.766  32.913  1.00  0.00           C
ATOM   3227 4C21 POPEE 171      12.926  69.046  34.364  1.00  0.00           C
ATOM   3230 5C21 POPEE 171      11.426  69.366  34.513  1.00  0.00           C
ATOM   3233 6C21 POPEE 171      11.006  69.676  35.954  1.00  0.00           C
ATOM   3236 7C21 POPEE 171       9.496  69.886  36.064  1.00  0.00           C
ATOM   3239 8C21 POPEE 171       9.026  70.266  37.474  1.00  0.00           C
ATOM   3243  C33 POPEE 171      13.906  63.746  25.164  1.00  0.00           C
ATOM   3246  C34 POPEE 171      13.916  62.596  26.184  1.00  0.00           C
ATOM   3249  C35 POPEE 171      13.236  62.936  27.524  1.00  0.00           C
ATOM   3252  C36 POPEE 171      14.046  63.916  28.383  1.00  0.00           C
ATOM   3255  C37 POPEE 171      13.396  64.146  29.763  1.00  0.00           C
ATOM   3258  C38 POPEE 171      14.296  64.946  30.714  1.00  0.00           C
ATOM   3261  C39 POPEE 171      15.436  64.126  31.343  1.00  0.00           C
ATOM   3264 0C31 POPEE 171      14.966  63.146  32.423  1.00  0.00           C
ATOM   3267 1C31 POPEE 171      16.136  62.516  33.194  1.00  0.00           C
ATOM   3270 2C31 POPEE 171      15.716  61.456  34.224  1.00  0.00           C
ATOM   3273 3C31 POPEE 171      14.716  61.976  35.264  1.00  0.00           C
ATOM   3276 4C31 POPEE 171      14.396  60.966  36.384  1.00  0.00           C
ATOM   3279 5C31 POPEE 171      13.476  61.606  37.434  1.00  0.00           C
ATOM   3282 6C31 POPEE 171      13.146  60.716  38.634  1.00  0.00           C
ATOM   3286  NH3 POPEF 172      81.676  17.616  19.114  1.00  0.00           N
ATOM   3290  C12 POPEF 172      83.106  17.256  18.933  1.00  0.00           C
ATOM   3293  C11 POPEF 172      83.306  16.616  17.554  1.00  0.00           C
ATOM   3296  P   POPEF 172      81.296  14.916  17.244  1.00  0.00           P
ATOM   3297  O13 POPEF 172      81.256  13.756  16.324  1.00  0.00           O
ATOM   3298  O14 POPEF 172      80.536  16.146  16.943  1.00  0.00           O
ATOM   3299  O11 POPEF 172      80.846  14.496  18.703  1.00  0.00           O
ATOM   3300  O12 POPEF 172      82.806  15.276  17.524  1.00  0.00           O
ATOM   3301  C1  POPEF 172      80.826  13.096  19.044  1.00  0.00           C
ATOM   3304  C2  POPEF 172      80.976  12.886  20.574  1.00  0.00           C
ATOM   3306  O21 POPEF 172      79.656  12.856  21.173  1.00  0.00           O
ATOM   3307  C21 POPEF 172      79.576  12.166  22.304  1.00  0.00           C
ATOM   3308  O22 POPEF 172      80.466  11.566  22.853  1.00  0.00           O
ATOM   3309  C22 POPEF 172      78.136  12.146  22.814  1.00  0.00           C
ATOM   3312  C3  POPEF 172      81.886  13.996  21.164  1.00  0.00           C
ATOM   3315  O31 POPEF 172      82.336  13.706  22.504  1.00  0.00           O
ATOM   3316  C31 POPEF 172      81.706  14.306  23.494  1.00  0.00           C
ATOM   3317  O32 POPEF 172      80.886  15.196  23.404  1.00  0.00           O
ATOM   3318  C32 POPEF 172      82.186  13.696  24.804  1.00  0.00           C
ATOM   3321  C23 POPEF 172      78.066  12.556  24.303  1.00  0.00           C
ATOM   3324  C24 POPEF 172      76.616  12.656  24.784  1.00  0.00           C
ATOM   3327  C25 POPEF 172      76.456  13.446  26.094  1.00  0.00           C
ATOM   3330  C26 POPEF 172      76.466  12.606  27.374  1.00  0.00           C
ATOM   3333  C27 POPEF 172      75.496  13.196  28.424  1.00  0.00           C
ATOM   3336  C28 POPEF 172      75.406  12.346  29.694  1.00  0.00           C
ATOM   3339  C29 POPEF 172      74.176  12.656  30.513  1.00  0.00           C
ATOM   3341 0C21 POPEF 172      74.106  13.386  31.644  1.00  0.00           C
ATOM   3343 1C21 POPEF 172      75.246  14.076  32.344  1.00  0.00           C
ATOM   3346 2C21 POPEF 172      75.096  14.046  33.884  1.00  0.00           C
ATOM   3349 3C21 POPEF 172      76.056  15.036  34.563  1.00  0.00           C
ATOM   3352 4C21 POPEF 172      75.726  15.306  36.043  1.00  0.00           C
ATOM   3355 5C21 POPEF 172      76.156  14.196  37.024  1.00  0.00           C
ATOM   3358 6C21 POPEF 172      77.676  14.016  37.104  1.00  0.00           C
ATOM   3361 7C21 POPEF 172      78.126  13.196  38.324  1.00  0.00           C
ATOM   3364 8C21 POPEF 172      79.646  12.996  38.394  1.00  0.00           C
ATOM   3368  C33 POPEF 172      81.646  14.476  26.024  1.00  0.00           C
ATOM   3371  C34 POPEF 172      82.336  14.056  27.334  1.00  0.00           C
ATOM   3374  C35 POPEF 172      81.676  14.666  28.573  1.00  0.00           C
ATOM   3377  C36 POPEF 172      80.436  13.896  29.044  1.00  0.00           C
ATOM   3380  C37 POPEF 172      80.796  12.576  29.753  1.00  0.00           C
ATOM   3383  C38 POPEF 172      79.576  11.746  30.173  1.00  0.00           C
ATOM   3386  C39 POPEF 172      79.936  10.636  31.173  1.00  0.00           C
ATOM   3389 0C31 POPEF 172      80.316  11.206  32.544  1.00  0.00           C
ATOM   3392 1C31 POPEF 172      80.426  10.146  33.654  1.00  0.00           C
ATOM   3395 2C31 POPEF 172      80.116  10.766  35.024  1.00  0.00           C
ATOM   3398 3C31 POPEF 172      80.126   9.756  36.173  1.00  0.00           C
ATOM   3401 4C31 POPEF 172      81.516   9.386  36.684  1.00  0.00           C
ATOM   3404 5C31 POPEF 172      81.426   8.456  37.904  1.00  0.00           C
ATOM   3407 6C31 POPEF 172      82.726   8.346  38.694  1.00  0.00           C
ATOM   3411  NH3 POPEG 173     120.356  45.326  19.304  1.00  0.00           N
ATOM   3415  C12 POPEG 173     119.916  44.536  18.084  1.00  0.00           C
ATOM   3418  C11 POPEG 173     120.896  43.386  17.754  1.00  0.00           C
ATOM   3421  P   POPEG 173     123.516  43.846  17.894  1.00  0.00           P
ATOM   3422  O13 POPEG 173     124.256  42.586  17.604  1.00  0.00           O
ATOM   3423  O14 POPEG 173     124.126  45.136  17.524  1.00  0.00           O
ATOM   3424  O11 POPEG 173     123.136  43.936  19.434  1.00  0.00           O
ATOM   3425  O12 POPEG 173     122.116  43.846  17.173  1.00  0.00           O
ATOM   3426  C1  POPEG 173     124.146  44.186  20.424  1.00  0.00           C
ATOM   3429  C2  POPEG 173     123.856  45.416  21.343  1.00  0.00           C
ATOM   3431  O21 POPEG 173     122.496  45.376  21.824  1.00  0.00           O
ATOM   3432  C21 POPEG 173     122.356  44.986  23.083  1.00  0.00           C
ATOM   3433  O22 POPEG 173     123.246  44.576  23.814  1.00  0.00           O
ATOM   3434  C22 POPEG 173     120.906  45.146  23.503  1.00  0.00           C
ATOM   3437  C3  POPEG 173     124.136  46.786  20.643  1.00  0.00           C
ATOM   3440  O31 POPEG 173     125.296  47.406  21.254  1.00  0.00           O
ATOM   3441  C31 POPEG 173     125.516  48.666  20.873  1.00  0.00           C
ATOM   3442  O32 POPEG 173     124.876  49.266  20.024  1.00  0.00           O
ATOM   3443  C32 POPEG 173     126.656  49.266  21.703  1.00  0.00           C
ATOM   3446  C23 POPEG 173     120.676  45.076  25.034  1.00  0.00           C
ATOM   3449  C24 POPEG 173     119.456  45.926  25.394  1.00  0.00           C
ATOM   3452  C25 POPEG 173     118.716  45.616  26.694  1.00  0.00           C
ATOM   3455  C26 POPEG 173     119.446  45.836  28.024  1.00  0.00           C
ATOM   3458  C27 POPEG 173     118.426  45.936  29.174  1.00  0.00           C
ATOM   3461  C28 POPEG 173     119.006  46.326  30.544  1.00  0.00           C
ATOM   3464  C29 POPEG 173     117.926  46.786  31.484  1.00  0.00           C
ATOM   3466 0C21 POPEG 173     117.456  46.156  32.574  1.00  0.00           C
ATOM   3468 1C21 POPEG 173     117.906  44.816  33.124  1.00  0.00           C
ATOM   3471 2C21 POPEG 173     118.206  44.866  34.633  1.00  0.00           C
ATOM   3474 3C21 POPEG 173     118.586  43.476  35.164  1.00  0.00           C
ATOM   3477 4C21 POPEG 173     118.796  43.416  36.694  1.00  0.00           C
ATOM   3480 5C21 POPEG 173     120.146  44.006  37.133  1.00  0.00           C
ATOM   3483 6C21 POPEG 173     120.316  44.036  38.664  1.00  0.00           C
ATOM   3486 7C21 POPEG 173     121.346  45.076  39.103  1.00  0.00           C
ATOM   3489 8C21 POPEG 173     121.456  45.226  40.624  1.00  0.00           C
ATOM   3493  C33 POPEG 173     128.076  48.926  21.184  1.00  0.00           C
ATOM   3496  C34 POPEG 173     128.626  47.556  21.624  1.00  0.00           C
ATOM   3499  C35 POPEG 173     129.246  47.506  23.034  1.00  0.00           C
ATOM   3502  C36 POPEG 173     128.216  47.426  24.163  1.00  0.00           C
ATOM   3505  C37 POPEG 173     128.776  46.886  25.483  1.00  0.00           C
ATOM   3508  C38 POPEG 173     127.646  46.716  26.503  1.00  0.00           C
ATOM   3511  C39 POPEG 173     128.036  45.916  27.764  1.00  0.00           C
ATOM   3514 0C31 POPEG 173     128.926  46.696  28.734  1.00  0.00           C
ATOM   3517 1C31 POPEG 173     129.086  45.946  30.064  1.00  0.00           C
ATOM   3520 2C31 POPEG 173     129.826  46.756  31.134  1.00  0.00           C
ATOM   3523 3C31 POPEG 173     129.046  48.006  31.544  1.00  0.00           C
ATOM   3526 4C31 POPEG 173     129.636  48.686  32.784  1.00  0.00           C
ATOM   3529 5C31 POPEG 173     128.816  49.896  33.224  1.00  0.00           C
ATOM   3532 6C31 POPEG 173     129.466  50.626  34.394  1.00  0.00           C
ATOM   3536  NH3 POPEH 174      94.156  99.466  18.234  1.00  0.00           N
ATOM   3540  C12 POPEH 174      92.676  99.376  17.954  1.00  0.00           C
ATOM   3543  C11 POPEH 174      91.806  99.706  19.194  1.00  0.00           C
ATOM   3546  P   POPEH 174      89.176  99.736  19.644  1.00  0.00           P
ATOM   3547  O13 POPEH 174      88.036 100.356  18.944  1.00  0.00           O
ATOM   3548  O14 POPEH 174      89.126  98.316  20.044  1.00  0.00           O
ATOM   3549  O11 POPEH 174      89.476 100.646  20.904  1.00  0.00           O
ATOM   3550  O12 POPEH 174      90.476  99.956  18.764  1.00  0.00           O
ATOM   3551  C1  POPEH 174      89.516 100.106  22.223  1.00  0.00           C
ATOM   3554  C2  POPEH 174      88.146 100.126  22.983  1.00  0.00           C
ATOM   3556  O21 POPEH 174      88.436 100.056  24.403  1.00  0.00           O
ATOM   3557  C21 POPEH 174      88.776 101.226  24.964  1.00  0.00           C
ATOM   3558  O22 POPEH 174      88.806 102.306  24.393  1.00  0.00           O
ATOM   3559  C22 POPEH 174      89.246 101.006  26.403  1.00  0.00           C
ATOM   3562  C3  POPEH 174      87.186  98.956  22.583  1.00  0.00           C
ATOM   3565  O31 POPEH 174      86.116  98.726  23.534  1.00  0.00           O
ATOM   3566  C31 POPEH 174      86.296  97.706  24.364  1.00  0.00           C
ATOM   3567  O32 POPEH 174      87.306  97.006  24.414  1.00  0.00           O
ATOM   3568  C32 POPEH 174      85.116  97.566  25.323  1.00  0.00           C
ATOM   3571  C23 POPEH 174      88.476  99.886  27.144  1.00  0.00           C
ATOM   3574  C24 POPEH 174      88.796  99.786  28.643  1.00  0.00           C
ATOM   3577  C25 POPEH 174      88.176 100.936  29.444  1.00  0.00           C
ATOM   3580  C26 POPEH 174      88.136 100.706  30.964  1.00  0.00           C
ATOM   3583  C27 POPEH 174      87.316 101.786  31.674  1.00  0.00           C
ATOM   3586  C28 POPEH 174      86.866 101.436  33.103  1.00  0.00           C
ATOM   3589  C29 POPEH 174      87.976 101.346  34.114  1.00  0.00           C
ATOM   3591 0C21 POPEH 174      87.806 100.956  35.394  1.00  0.00           C
ATOM   3593 1C21 POPEH 174      86.476 100.586  36.013  1.00  0.00           C
ATOM   3596 2C21 POPEH 174      86.276 101.066  37.464  1.00  0.00           C
ATOM   3599 3C21 POPEH 174      86.706 100.056  38.543  1.00  0.00           C
ATOM   3602 4C21 POPEH 174      88.186  99.666  38.535  1.00  0.00           C
ATOM   3605 5C21 POPEH 174      88.576  98.626  39.593  1.00  0.00           C
ATOM   3608 6C21 POPEH 174      88.196  99.016  41.035  1.00  0.00           C
ATOM   3611 7C21 POPEH 174      88.796  98.076  42.083  1.00  0.00           C
ATOM   3614 8C21 POPEH 174      88.356  98.376  43.524  1.00  0.00           C
ATOM   3618  C33 POPEH 174      85.406  98.326  26.644  1.00  0.00           C
ATOM   3621  C34 POPEH 174      84.386  98.066  27.753  1.00  0.00           C
ATOM   3624  C35 POPEH 174      84.776  98.786  29.054  1.00  0.00           C
ATOM   3627  C36 POPEH 174      83.756  98.556  30.173  1.00  0.00           C
ATOM   3630  C37 POPEH 174      84.116  99.266  31.484  1.00  0.00           C
ATOM   3633  C38 POPEH 174      83.096  98.966  32.583  1.00  0.00           C
ATOM   3636  C39 POPEH 174      83.406  99.676  33.914  1.00  0.00           C
ATOM   3639 0C31 POPEH 174      82.316  99.436  34.974  1.00  0.00           C
ATOM   3642 1C31 POPEH 174      82.656 100.066  36.333  1.00  0.00           C
ATOM   3645 2C31 POPEH 174      81.436 100.226  37.263  1.00  0.00           C
ATOM   3648 3C31 POPEH 174      80.636  98.936  37.513  1.00  0.00           C
ATOM   3651 4C31 POPEH 174      81.356  97.916  38.403  1.00  0.00           C
ATOM   3654 5C31 POPEH 174      80.766  96.516  38.243  1.00  0.00           C
ATOM   3657 6C31 POPEH 174      81.396  95.466  39.163  1.00  0.00           C
ATOM   3661  NH3 POPEI 175       1.046   4.126  16.374  1.00  0.00           N
ATOM   3665  C12 POPEI 175       1.026   3.036  15.344  1.00  0.00           C
ATOM   3668  C11 POPEI 175      -0.286   3.086  14.524  1.00  0.00           C
ATOM   3671  P   POPEI 175      -2.256   3.536  16.224  1.00  0.00           P
ATOM   3672  O13 POPEI 175      -3.706   3.226  16.253  1.00  0.00           O
ATOM   3673  O14 POPEI 175      -1.796   4.936  16.074  1.00  0.00           O
ATOM   3674  O11 POPEI 175      -1.586   3.046  17.564  1.00  0.00           O
ATOM   3675  O12 POPEI 175      -1.416   2.586  15.254  1.00  0.00           O
ATOM   3676  C1  POPEI 175      -1.646   3.746  18.804  1.00  0.00           C
ATOM   3679  C2  POPEI 175      -2.536   2.976  19.824  1.00  0.00           C
ATOM   3681  O21 POPEI 175      -2.006   3.076  21.154  1.00  0.00           O
ATOM   3682  C21 POPEI 175      -2.196   4.246  21.754  1.00  0.00           C
ATOM   3683  O22 POPEI 175      -2.666   5.246  21.254  1.00  0.00           O
ATOM   3684  C22 POPEI 175      -1.856   4.086  23.243  1.00  0.00           C
ATOM   3687  C3  POPEI 175      -2.636   1.466  19.434  1.00  0.00           C
ATOM   3690  O31 POPEI 175      -3.356   0.676  20.424  1.00  0.00           O
ATOM   3691  C31 POPEI 175      -2.576   0.046  21.314  1.00  0.00           C
ATOM   3692  O32 POPEI 175      -1.356   0.046  21.314  1.00  0.00           O
ATOM   3693  C32 POPEI 175      -3.466  -0.694  22.304  1.00  0.00           C
ATOM   3696  C23 POPEI 175      -0.766   5.046  23.743  1.00  0.00           C
ATOM   3699  C24 POPEI 175       0.634   4.416  23.673  1.00  0.00           C
ATOM   3702  C25 POPEI 175       1.726   5.356  24.194  1.00  0.00           C
ATOM   3705  C26 POPEI 175       1.936   5.316  25.713  1.00  0.00           C
ATOM   3708  C27 POPEI 175       3.026   6.316  26.134  1.00  0.00           C
ATOM   3711  C28 POPEI 175       3.436   6.196  27.614  1.00  0.00           C
ATOM   3714  C29 POPEI 175       4.516   7.196  27.924  1.00  0.00           C
ATOM   3716 0C21 POPEI 175       4.496   8.166  28.864  1.00  0.00           C
ATOM   3718 1C21 POPEI 175       3.406   8.396  29.874  1.00  0.00           C
ATOM   3721 2C21 POPEI 175       3.956   9.116  31.113  1.00  0.00           C
ATOM   3724 3C21 POPEI 175       2.906   9.286  32.215  1.00  0.00           C
ATOM   3727 4C21 POPEI 175       3.496   9.966  33.454  1.00  0.00           C
ATOM   3730 5C21 POPEI 175       2.576   9.906  34.674  1.00  0.00           C
ATOM   3733 6C21 POPEI 175       3.336  10.146  35.984  1.00  0.00           C
ATOM   3736 7C21 POPEI 175       2.436  10.326  37.204  1.00  0.00           C
ATOM   3739 8C21 POPEI 175       3.236  10.536  38.494  1.00  0.00           C
ATOM   3743  C33 POPEI 175      -2.846  -0.824  23.704  1.00  0.00           C
ATOM   3746  C34 POPEI 175      -2.116  -2.144  23.964  1.00  0.00           C
ATOM   3749  C35 POPEI 175      -1.676  -2.214  25.434  1.00  0.00           C
ATOM   3752  C36 POPEI 175      -1.036  -3.544  25.843  1.00  0.00           C
ATOM   3755  C37 POPEI 175      -0.866  -3.614  27.363  1.00  0.00           C
ATOM   3758  C38 POPEI 175      -0.326  -4.964  27.843  1.00  0.00           C
ATOM   3761  C39 POPEI 175      -0.446  -5.154  29.364  1.00  0.00           C
ATOM   3764 0C31 POPEI 175       0.074  -6.536  29.804  1.00  0.00           C
ATOM   3767 1C31 POPEI 175      -0.366  -6.926  31.224  1.00  0.00           C
ATOM   3770 2C31 POPEI 175      -0.106  -8.416  31.524  1.00  0.00           C
ATOM   3773 3C31 POPEI 175       1.256  -8.686  32.194  1.00  0.00           C
ATOM   3776 4C31 POPEI 175       1.256  -8.376  33.694  1.00  0.00           C
ATOM   3779 5C31 POPEI 175       2.546  -8.806  34.394  1.00  0.00           C
ATOM   3782 6C31 POPEI 175       2.516  -8.606  35.913  1.00  0.00           C
ATOM   3786  NH3 POPEJ 176      33.406  54.556  53.603  1.00  0.00           N
ATOM   3790  C12 POPEJ 176      32.256  53.696  53.124  1.00  0.00           C
ATOM   3793  C11 POPEJ 176      31.496  53.016  54.283  1.00  0.00           C
ATOM   3796  P   POPEJ 176      30.036  50.796  54.104  1.00  0.00           P
ATOM   3797  O13 POPEJ 176      30.646  50.436  55.393  1.00  0.00           O
ATOM   3798  O14 POPEJ 176      28.586  50.546  53.974  1.00  0.00           O
ATOM   3799  O11 POPEJ 176      30.806  50.076  52.944  1.00  0.00           O
ATOM   3800  O12 POPEJ 176      30.326  52.336  53.813  1.00  0.00           O
ATOM   3801  C1  POPEJ 176      30.486  50.296  51.573  1.00  0.00           C
ATOM   3804  C2  POPEJ 176      30.876  49.056  50.723  1.00  0.00           C
ATOM   3806  O21 POPEJ 176      30.186  49.216  49.464  1.00  0.00           O
ATOM   3807  C21 POPEJ 176      30.446  48.386  48.473  1.00  0.00           C
ATOM   3808  O22 POPEJ 176      30.436  47.176  48.473  1.00  0.00           O
ATOM   3809  C22 POPEJ 176      30.826  49.206  47.243  1.00  0.00           C
ATOM   3812  C3  POPEJ 176      30.576  47.766  51.563  1.00  0.00           C
ATOM   3815  O31 POPEJ 176      30.946  46.506  50.944  1.00  0.00           O
ATOM   3816  C31 POPEJ 176      32.266  46.296  50.884  1.00  0.00           C
ATOM   3817  O32 POPEJ 176      33.086  46.976  51.465  1.00  0.00           O
ATOM   3818  C32 POPEJ 176      32.636  45.026  50.094  1.00  0.00           C
ATOM   3821  C23 POPEJ 176      32.246  48.856  46.795  1.00  0.00           C
ATOM   3824  C24 POPEJ 176      32.486  49.076  45.304  1.00  0.00           C
ATOM   3827  C25 POPEJ 176      31.636  48.136  44.435  1.00  0.00           C
ATOM   3830  C26 POPEJ 176      32.056  48.186  42.975  1.00  0.00           C
ATOM   3833  C27 POPEJ 176      31.296  47.176  42.104  1.00  0.00           C
ATOM   3836  C28 POPEJ 176      31.576  47.456  40.634  1.00  0.00           C
ATOM   3839  C29 POPEJ 176      30.836  46.556  39.683  1.00  0.00           C
ATOM   3841 0C21 POPEJ 176      30.016  46.936  38.684  1.00  0.00           C
ATOM   3843 1C21 POPEJ 176      29.656  48.356  38.284  1.00  0.00           C
ATOM   3846 2C21 POPEJ 176      30.816  49.246  37.804  1.00  0.00           C
ATOM   3849 3C21 POPEJ 176      31.586  48.696  36.603  1.00  0.00           C
ATOM   3852 4C21 POPEJ 176      32.886  49.466  36.353  1.00  0.00           C
ATOM   3855 5C21 POPEJ 176      33.766  48.886  35.234  1.00  0.00           C
ATOM   3858 6C21 POPEJ 176      34.386  47.536  35.614  1.00  0.00           C
ATOM   3861 7C21 POPEJ 176      35.256  46.956  34.493  1.00  0.00           C
ATOM   3864 8C21 POPEJ 176      35.976  45.676  34.914  1.00  0.00           C
ATOM   3868  C33 POPEJ 176      33.276  45.296  48.714  1.00  0.00           C
ATOM   3871  C34 POPEJ 176      33.916  44.056  48.054  1.00  0.00           C
ATOM   3874  C35 POPEJ 176      34.396  44.286  46.604  1.00  0.00           C
ATOM   3877  C36 POPEJ 176      33.326  43.936  45.554  1.00  0.00           C
ATOM   3880  C37 POPEJ 176      33.866  43.746  44.114  1.00  0.00           C
ATOM   3883  C38 POPEJ 176      32.796  43.156  43.174  1.00  0.00           C
ATOM   3886  C39 POPEJ 176      33.266  43.016  41.725  1.00  0.00           C
ATOM   3889 0C31 POPEJ 176      32.166  42.526  40.763  1.00  0.00           C
ATOM   3892 1C31 POPEJ 176      32.686  42.286  39.333  1.00  0.00           C
ATOM   3895 2C31 POPEJ 176      31.796  42.916  38.254  1.00  0.00           C
ATOM   3898 3C31 POPEJ 176      32.176  42.506  36.824  1.00  0.00           C
ATOM   3901 4C31 POPEJ 176      31.556  43.426  35.774  1.00  0.00           C
ATOM   3904 5C31 POPEJ 176      30.036  43.276  35.614  1.00  0.00           C
ATOM   3907 6C31 POPEJ 176      29.486  44.216  34.544  1.00  0.00           C
ATOM   3911  NH3 POPEK 177      28.626  60.126   9.514  1.00  0.00           N
ATOM   3915  C12 POPEK 177      27.736  59.606   8.424  1.00  0.00           C
ATOM   3918  C11 POPEK 177      26.266  59.706   8.884  1.00  0.00           C
ATOM   3921  P   POPEK 177      24.756  58.896  10.864  1.00  0.00           P
ATOM   3922  O13 POPEK 177      24.606  60.256  11.404  1.00  0.00           O
ATOM   3923  O14 POPEK 177      23.626  58.296  10.134  1.00  0.00           O
ATOM   3924  O11 POPEK 177      25.126  57.866  12.004  1.00  0.00           O
ATOM   3925  O12 POPEK 177      26.036  58.776   9.934  1.00  0.00           O
ATOM   3926  C1  POPEK 177      24.986  58.226  13.373  1.00  0.00           C
ATOM   3929  C2  POPEK 177      25.576  57.106  14.274  1.00  0.00           C
ATOM   3931  O21 POPEK 177      25.016  57.056  15.604  1.00  0.00           O
ATOM   3932  C21 POPEK 177      25.086  58.136  16.354  1.00  0.00           C
ATOM   3933  O22 POPEK 177      25.386  59.266  15.994  1.00  0.00           O
ATOM   3934  C22 POPEK 177      24.726  57.756  17.794  1.00  0.00           C
ATOM   3937  C3  POPEK 177      27.126  57.086  14.314  1.00  0.00           C
ATOM   3940  O31 POPEK 177      27.566  55.996  15.144  1.00  0.00           O
ATOM   3941  C31 POPEK 177      28.656  55.346  14.764  1.00  0.00           C
ATOM   3942  O32 POPEK 177      29.346  55.606  13.794  1.00  0.00           O
ATOM   3943  C32 POPEK 177      28.856  54.136  15.684  1.00  0.00           C
ATOM   3946  C23 POPEK 177      25.266  56.376  18.243  1.00  0.00           C
ATOM   3949  C24 POPEK 177      24.686  55.936  19.594  1.00  0.00           C
ATOM   3952  C25 POPEK 177      25.046  56.816  20.804  1.00  0.00           C
ATOM   3955  C26 POPEK 177      24.266  56.366  22.044  1.00  0.00           C
ATOM   3958  C27 POPEK 177      24.646  57.136  23.313  1.00  0.00           C
ATOM   3961  C28 POPEK 177      23.876  56.656  24.554  1.00  0.00           C
ATOM   3964  C29 POPEK 177      24.336  57.336  25.824  1.00  0.00           C
ATOM   3966 0C21 POPEK 177      23.806  57.106  27.044  1.00  0.00           C
ATOM   3968 1C21 POPEK 177      22.676  56.156  27.334  1.00  0.00           C
ATOM   3971 2C21 POPEK 177      21.296  56.816  27.204  1.00  0.00           C
ATOM   3974 3C21 POPEK 177      20.916  57.726  28.383  1.00  0.00           C
ATOM   3977 4C21 POPEK 177      19.596  58.466  28.124  1.00  0.00           C
ATOM   3980 5C21 POPEK 177      18.796  58.836  29.384  1.00  0.00           C
ATOM   3983 6C21 POPEK 177      17.536  59.626  29.034  1.00  0.00           C
ATOM   3986 7C21 POPEK 177      16.596  59.826  30.223  1.00  0.00           C
ATOM   3989 8C21 POPEK 177      15.216  60.356  29.823  1.00  0.00           C
ATOM   3993  C33 POPEK 177      30.326  53.966  16.094  1.00  0.00           C
ATOM   3996  C34 POPEK 177      30.666  52.526  16.533  1.00  0.00           C
ATOM   3999  C35 POPEK 177      30.126  52.146  17.913  1.00  0.00           C
ATOM   4002  C36 POPEK 177      30.666  53.036  19.054  1.00  0.00           C
ATOM   4005  C37 POPEK 177      30.266  52.506  20.434  1.00  0.00           C
ATOM   4008  C38 POPEK 177      30.746  53.366  21.603  1.00  0.00           C
ATOM   4011  C39 POPEK 177      30.136  54.786  21.633  1.00  0.00           C
ATOM   4014 0C31 POPEK 177      30.156  55.376  23.044  1.00  0.00           C
ATOM   4017 1C31 POPEK 177      29.356  56.686  23.183  1.00  0.00           C
ATOM   4020 2C31 POPEK 177      29.166  57.106  24.654  1.00  0.00           C
ATOM   4023 3C31 POPEK 177      30.466  57.526  25.364  1.00  0.00           C
ATOM   4026 4C31 POPEK 177      30.296  57.566  26.893  1.00  0.00           C
ATOM   4029 5C31 POPEK 177      31.596  57.946  27.614  1.00  0.00           C
ATOM   4032 6C31 POPEK 177      31.456  57.936  29.144  1.00  0.00           C
ATOM   4036  NH3 POPEL 178      69.966   2.936  15.684  1.00  0.00           N
ATOM   4040  C12 POPEL 178      69.286   2.186  14.564  1.00  0.00           C
ATOM   4043  C11 POPEL 178      67.896   2.756  14.174  1.00  0.00           C
ATOM   4046  P   POPEL 178      68.426   5.316  14.064  1.00  0.00           P
ATOM   4047  O13 POPEL 178      69.896   5.206  14.263  1.00  0.00           O
ATOM   4048  O14 POPEL 178      67.816   6.476  13.404  1.00  0.00           O
ATOM   4049  O11 POPEL 178      67.786   5.156  15.504  1.00  0.00           O
ATOM   4050  O12 POPEL 178      67.956   3.946  13.394  1.00  0.00           O
ATOM   4051  C1  POPEL 178      68.416   5.866  16.584  1.00  0.00           C
ATOM   4054  C2  POPEL 178      67.426   6.126  17.754  1.00  0.00           C
ATOM   4056  O21 POPEL 178      66.826   4.976  18.364  1.00  0.00           O
ATOM   4057  C21 POPEL 178      67.406   3.806  18.464  1.00  0.00           C
ATOM   4058  O22 POPEL 178      68.456   3.426  17.954  1.00  0.00           O
ATOM   4059  C22 POPEL 178      66.596   2.976  19.464  1.00  0.00           C
ATOM   4062  C3  POPEL 178      66.296   7.076  17.294  1.00  0.00           C
ATOM   4065  O31 POPEL 178      65.396   7.396  18.373  1.00  0.00           O
ATOM   4066  C31 POPEL 178      65.816   8.366  19.163  1.00  0.00           C
ATOM   4067  O32 POPEL 178      66.866   8.966  19.074  1.00  0.00           O
ATOM   4068  C32 POPEL 178      64.776   8.616  20.263  1.00  0.00           C
ATOM   4071  C23 POPEL 178      67.316   1.656  19.874  1.00  0.00           C
ATOM   4074  C24 POPEL 178      67.116   1.266  21.343  1.00  0.00           C
ATOM   4077  C25 POPEL 178      67.636   2.336  22.314  1.00  0.00           C
ATOM   4080  C26 POPEL 178      68.006   1.756  23.684  1.00  0.00           C
ATOM   4083  C27 POPEL 178      67.366   2.496  24.863  1.00  0.00           C
ATOM   4086  C28 POPEL 178      67.456   1.696  26.184  1.00  0.00           C
ATOM   4089  C29 POPEL 178      66.516   0.526  26.113  1.00  0.00           C
ATOM   4091 0C21 POPEL 178      66.176  -0.354  27.074  1.00  0.00           C
ATOM   4093 1C21 POPEL 178      66.646  -0.474  28.503  1.00  0.00           C
ATOM   4096 2C21 POPEL 178      68.116  -0.184  28.884  1.00  0.00           C
ATOM   4099 3C21 POPEL 178      68.306  -0.394  30.404  1.00  0.00           C
ATOM   4102 4C21 POPEL 178      69.736  -0.204  30.913  1.00  0.00           C
ATOM   4105 5C21 POPEL 178      69.816  -0.124  32.444  1.00  0.00           C
ATOM   4108 6C21 POPEL 178      69.356   1.236  32.994  1.00  0.00           C
ATOM   4111 7C21 POPEL 178      69.516   1.396  34.504  1.00  0.00           C
ATOM   4114 8C21 POPEL 178      69.026   2.756  35.013  1.00  0.00           C
ATOM   4118  C33 POPEL 178      65.106   7.926  21.614  1.00  0.00           C
ATOM   4121  C34 POPEL 178      64.016   8.206  22.653  1.00  0.00           C
ATOM   4124  C35 POPEL 178      63.846   7.116  23.734  1.00  0.00           C
ATOM   4127  C36 POPEL 178      65.036   6.956  24.694  1.00  0.00           C
ATOM   4130  C37 POPEL 178      64.736   5.886  25.764  1.00  0.00           C
ATOM   4133  C38 POPEL 178      65.946   5.426  26.573  1.00  0.00           C
ATOM   4136  C39 POPEL 178      66.426   6.406  27.664  1.00  0.00           C
ATOM   4139 0C31 POPEL 178      65.516   6.466  28.903  1.00  0.00           C
ATOM   4142 1C31 POPEL 178      66.236   7.156  30.074  1.00  0.00           C
ATOM   4145 2C31 POPEL 178      65.356   7.356  31.314  1.00  0.00           C
ATOM   4148 3C31 POPEL 178      66.186   7.896  32.504  1.00  0.00           C
ATOM   4151 4C31 POPEL 178      65.326   8.376  33.673  1.00  0.00           C
ATOM   4154 5C31 POPEL 178      66.176   8.806  34.874  1.00  0.00           C
ATOM   4157 6C31 POPEL 178      65.356   9.406  36.024  1.00  0.00           C
ATOM   4161  NH3 POPEM 179      -3.336  38.166  15.734  1.00  0.00           N
ATOM   4165  C12 POPEM 179      -3.266  39.116  14.573  1.00  0.00           C
ATOM   4168  C11 POPEM 179      -1.866  39.726  14.514  1.00  0.00           C
ATOM   4171  P   POPEM 179      -0.166  40.766  12.854  1.00  0.00           P
ATOM   4172  O13 POPEM 179       0.544  39.486  12.783  1.00  0.00           O
ATOM   4173  O14 POPEM 179      -0.156  41.626  11.654  1.00  0.00           O
ATOM   4174  O11 POPEM 179       0.344  41.636  14.124  1.00  0.00           O
ATOM   4175  O12 POPEM 179      -1.656  40.466  13.314  1.00  0.00           O
ATOM   4176  C1  POPEM 179       1.166  40.956  15.083  1.00  0.00           C
ATOM   4179  C2  POPEM 179       1.326  41.736  16.424  1.00  0.00           C
ATOM   4181  O21 POPEM 179       2.026  40.926  17.394  1.00  0.00           O
ATOM   4182  C21 POPEM 179       3.346  40.966  17.273  1.00  0.00           C
ATOM   4183  O22 POPEM 179       3.946  41.496  16.354  1.00  0.00           O
ATOM   4184  C22 POPEM 179       3.996  40.306  18.484  1.00  0.00           C
ATOM   4187  C3  POPEM 179      -0.026  42.176  17.054  1.00  0.00           C
ATOM   4190  O31 POPEM 179       0.154  42.826  18.344  1.00  0.00           O
ATOM   4191  C31 POPEM 179       0.234  42.016  19.393  1.00  0.00           C
ATOM   4192  O32 POPEM 179       0.264  40.796  19.374  1.00  0.00           O
ATOM   4193  C32 POPEM 179       0.364  42.876  20.664  1.00  0.00           C
ATOM   4196  C23 POPEM 179       5.126  41.186  19.044  1.00  0.00           C
ATOM   4199  C24 POPEM 179       5.306  41.086  20.574  1.00  0.00           C
ATOM   4202  C25 POPEM 179       5.886  39.756  21.053  1.00  0.00           C
ATOM   4205  C26 POPEM 179       7.416  39.796  21.214  1.00  0.00           C
ATOM   4208  C27 POPEM 179       7.986  38.626  22.033  1.00  0.00           C
ATOM   4211  C28 POPEM 179       7.846  38.896  23.554  1.00  0.00           C
ATOM   4214  C29 POPEM 179       8.136  37.686  24.403  1.00  0.00           C
ATOM   4216 0C21 POPEM 179       9.076  37.596  25.364  1.00  0.00           C
ATOM   4218 1C21 POPEM 179      10.066  38.666  25.743  1.00  0.00           C
ATOM   4221 2C21 POPEM 179      10.836  38.396  27.044  1.00  0.00           C
ATOM   4224 3C21 POPEM 179      11.706  37.146  26.954  1.00  0.00           C
ATOM   4227 4C21 POPEM 179      12.806  37.076  28.004  1.00  0.00           C
ATOM   4230 5C21 POPEM 179      13.666  35.826  27.794  1.00  0.00           C
ATOM   4233 6C21 POPEM 179      14.846  35.776  28.763  1.00  0.00           C
ATOM   4236 7C21 POPEM 179      15.696  34.506  28.594  1.00  0.00           C
ATOM   4239 8C21 POPEM 179      16.996  34.556  29.403  1.00  0.00           C
ATOM   4243  C33 POPEM 179       0.274  42.136  22.033  1.00  0.00           C
ATOM   4246  C34 POPEM 179      -1.146  42.136  22.623  1.00  0.00           C
ATOM   4249  C35 POPEM 179      -1.146  42.216  24.154  1.00  0.00           C
ATOM   4252  C36 POPEM 179      -2.576  42.296  24.704  1.00  0.00           C
ATOM   4255  C37 POPEM 179      -2.636  42.896  26.113  1.00  0.00           C
ATOM   4258  C38 POPEM 179      -4.056  42.906  26.674  1.00  0.00           C
ATOM   4261  C39 POPEM 179      -4.086  43.396  28.124  1.00  0.00           C
ATOM   4264 0C31 POPEM 179      -5.506  43.546  28.694  1.00  0.00           C
ATOM   4267 1C31 POPEM 179      -5.486  43.716  30.214  1.00  0.00           C
ATOM   4270 2C31 POPEM 179      -6.316  44.896  30.734  1.00  0.00           C
ATOM   4273 3C31 POPEM 179      -6.326  44.896  32.263  1.00  0.00           C
ATOM   4276 4C31 POPEM 179      -6.906  46.156  32.913  1.00  0.00           C
ATOM   4279 5C31 POPEM 179      -6.696  46.136  34.433  1.00  0.00           C
ATOM   4282 6C31 POPEM 179      -7.206  47.386  35.153  1.00  0.00           C
ATOM   4286  NH3 POPEN 180     121.676  62.846  60.474  1.00  0.00           N
ATOM   4290  C12 POPEN 180     121.286  63.936  61.433  1.00  0.00           C
ATOM   4293  C11 POPEN 180     122.156  65.206  61.344  1.00  0.00           C
ATOM   4296  P   POPEN 180     124.406  66.146  60.614  1.00  0.00           P
ATOM   4297  O13 POPEN 180     124.266  67.256  61.573  1.00  0.00           O
ATOM   4298  O14 POPEN 180     125.776  65.626  60.474  1.00  0.00           O
ATOM   4299  O11 POPEN 180     123.906  66.666  59.184  1.00  0.00           O
ATOM   4300  O12 POPEN 180     123.486  64.906  60.923  1.00  0.00           O
ATOM   4301  C1  POPEN 180     124.356  66.026  57.994  1.00  0.00           C
ATOM   4304  C2  POPEN 180     123.236  65.336  57.184  1.00  0.00           C
ATOM   4306  O21 POPEN 180     123.866  65.076  55.923  1.00  0.00           O
ATOM   4307  C21 POPEN 180     123.436  64.046  55.224  1.00  0.00           C
ATOM   4308  O22 POPEN 180     122.356  63.496  55.333  1.00  0.00           O
ATOM   4309  C22 POPEN 180     124.556  63.646  54.244  1.00  0.00           C
ATOM   4312  C3  POPEN 180     122.006  66.286  57.094  1.00  0.00           C
ATOM   4315  O31 POPEN 180     120.816  65.646  56.594  1.00  0.00           O
ATOM   4316  C31 POPEN 180     120.196  66.246  55.604  1.00  0.00           C
ATOM   4317  O32 POPEN 180     120.566  67.286  55.063  1.00  0.00           O
ATOM   4318  C32 POPEN 180     118.996  65.456  55.124  1.00  0.00           C
ATOM   4321  C23 POPEN 180     124.086  62.806  53.033  1.00  0.00           C
ATOM   4324  C24 POPEN 180     123.526  63.616  51.843  1.00  0.00           C
ATOM   4327  C25 POPEN 180     124.486  64.646  51.214  1.00  0.00           C
ATOM   4330  C26 POPEN 180     125.766  63.996  50.674  1.00  0.00           C
ATOM   4333  C27 POPEN 180     126.576  64.926  49.743  1.00  0.00           C
ATOM   4336  C28 POPEN 180     128.076  64.576  49.734  1.00  0.00           C
ATOM   4339  C29 POPEN 180     128.726  65.036  51.013  1.00  0.00           C
ATOM   4341 0C21 POPEN 180     129.908  64.646  51.514  1.00  0.00           C
ATOM   4343 1C21 POPEN 180     130.898  63.726  50.854  1.00  0.00           C
ATOM   4346 2C21 POPEN 180     132.288  64.386  50.833  1.00  0.00           C
ATOM   4349 3C21 POPEN 180     132.348  65.686  50.004  1.00  0.00           C
ATOM   4352 4C21 POPEN 180     133.608  66.516  50.273  1.00  0.00           C
ATOM   4355 5C21 POPEN 180     133.318  67.856  50.973  1.00  0.00           C
ATOM   4358 6C21 POPEN 180     132.648  68.876  50.043  1.00  0.00           C
ATOM   4361 7C21 POPEN 180     132.288  70.196  50.744  1.00  0.00           C
ATOM   4364 8C21 POPEN 180     131.558  71.156  49.793  1.00  0.00           C
ATOM   4368  C33 POPEN 180     118.876  65.566  53.594  1.00  0.00           C
ATOM   4371  C34 POPEN 180     117.746  64.706  53.013  1.00  0.00           C
ATOM   4374  C35 POPEN 180     117.566  64.946  51.503  1.00  0.00           C
ATOM   4377  C36 POPEN 180     118.226  63.906  50.593  1.00  0.00           C
ATOM   4380  C37 POPEN 180     119.726  63.646  50.833  1.00  0.00           C
ATOM   4383  C38 POPEN 180     120.276  62.526  49.934  1.00  0.00           C
ATOM   4386  C39 POPEN 180     120.376  62.886  48.444  1.00  0.00           C
ATOM   4389 0C31 POPEN 180     121.746  63.426  48.013  1.00  0.00           C
ATOM   4392 1C31 POPEN 180     122.826  62.346  47.833  1.00  0.00           C
ATOM   4395 2C31 POPEN 180     123.776  62.686  46.684  1.00  0.00           C
ATOM   4398 3C31 POPEN 180     124.896  61.666  46.474  1.00  0.00           C
ATOM   4401 4C31 POPEN 180     126.116  61.896  47.374  1.00  0.00           C
ATOM   4404 5C31 POPEN 180     127.316  61.016  46.983  1.00  0.00           C
ATOM   4407 6C31 POPEN 180     128.616  61.406  47.694  1.00  0.00           C
ATOM   4411  NH3 POPEO 181      38.176   7.976  57.794  1.00  0.00           N
ATOM   4415  C12 POPEO 181      39.666   7.946  57.624  1.00  0.00           C
ATOM   4418  C11 POPEO 181      40.426   7.236  58.743  1.00  0.00           C
ATOM   4421  P   POPEO 181      42.876   6.266  58.603  1.00  0.00           P
ATOM   4422  O13 POPEO 181      42.736   5.636  59.944  1.00  0.00           O
ATOM   4423  O14 POPEO 181      44.216   6.716  58.153  1.00  0.00           O
ATOM   4424  O11 POPEO 181      42.346   5.246  57.514  1.00  0.00           O
ATOM   4425  O12 POPEO 181      41.816   7.426  58.504  1.00  0.00           O
ATOM   4426  C1  POPEO 181      42.036   5.746  56.194  1.00  0.00           C
ATOM   4429  C2  POPEO 181      43.076   5.306  55.124  1.00  0.00           C
ATOM   4431  O21 POPEO 181      43.026   6.286  54.073  1.00  0.00           O
ATOM   4432  C21 POPEO 181      44.096   7.046  53.933  1.00  0.00           C
ATOM   4433  O22 POPEO 181      45.166   6.896  54.494  1.00  0.00           O
ATOM   4434  C22 POPEO 181      43.716   8.236  53.083  1.00  0.00           C
ATOM   4437  C3  POPEO 181      42.826   3.886  54.575  1.00  0.00           C
ATOM   4440  O31 POPEO 181      43.566   3.696  53.354  1.00  0.00           O
ATOM   4441  C31 POPEO 181      42.886   3.786  52.234  1.00  0.00           C
ATOM   4442  O32 POPEO 181      41.676   3.726  52.104  1.00  0.00           O
ATOM   4443  C32 POPEO 181      43.866   3.976  51.094  1.00  0.00           C
ATOM   4446  C23 POPEO 181      44.286   9.556  53.634  1.00  0.00           C
ATOM   4449  C24 POPEO 181      43.746  10.756  52.864  1.00  0.00           C
ATOM   4452  C25 POPEO 181      44.266  10.816  51.423  1.00  0.00           C
ATOM   4455  C26 POPEO 181      43.626  11.936  50.593  1.00  0.00           C
ATOM   4458  C27 POPEO 181      44.296  12.086  49.225  1.00  0.00           C
ATOM   4461  C28 POPEO 181      43.746  13.246  48.384  1.00  0.00           C
ATOM   4464  C29 POPEO 181      42.336  12.996  47.924  1.00  0.00           C
ATOM   4466 0C21 POPEO 181      41.886  13.086  46.653  1.00  0.00           C
ATOM   4468 1C21 POPEO 181      42.696  13.446  45.444  1.00  0.00           C
ATOM   4471 2C21 POPEO 181      42.106  12.916  44.124  1.00  0.00           C
ATOM   4474 3C21 POPEO 181      42.336  11.416  43.904  1.00  0.00           C
ATOM   4477 4C21 POPEO 181      41.926  10.976  42.493  1.00  0.00           C
ATOM   4480 5C21 POPEO 181      41.956   9.456  42.285  1.00  0.00           C
ATOM   4483 6C21 POPEO 181      41.186   9.036  41.024  1.00  0.00           C
ATOM   4486 7C21 POPEO 181      40.836   7.546  41.013  1.00  0.00           C
ATOM   4489 8C21 POPEO 181      39.906   7.136  39.863  1.00  0.00           C
ATOM   4493  C33 POPEO 181      43.286   4.586  49.813  1.00  0.00           C
ATOM   4496  C34 POPEO 181      44.416   4.966  48.844  1.00  0.00           C
ATOM   4499  C35 POPEO 181      44.986   3.776  48.064  1.00  0.00           C
ATOM   4502  C36 POPEO 181      43.956   3.176  47.083  1.00  0.00           C
ATOM   4505  C37 POPEO 181      44.546   2.126  46.144  1.00  0.00           C
ATOM   4508  C38 POPEO 181      44.356   2.466  44.663  1.00  0.00           C
ATOM   4511  C39 POPEO 181      45.226   3.646  44.213  1.00  0.00           C
ATOM   4514 0C31 POPEO 181      44.996   3.996  42.743  1.00  0.00           C
ATOM   4517 1C31 POPEO 181      46.016   5.006  42.204  1.00  0.00           C
ATOM   4520 2C31 POPEO 181      45.876   5.176  40.683  1.00  0.00           C
ATOM   4523 3C31 POPEO 181      44.806   6.196  40.274  1.00  0.00           C
ATOM   4526 4C31 POPEO 181      44.666   6.266  38.743  1.00  0.00           C
ATOM   4529 5C31 POPEO 181      43.656   7.306  38.254  1.00  0.00           C
ATOM   4532 6C31 POPEO 181      43.706   7.496  36.733  1.00  0.00           C
ATOM   4536  NH3 POPEP 182      76.446  46.486  17.403  1.00  0.00           N
ATOM   4540  C12 POPEP 182      75.996  47.686  16.613  1.00  0.00           C
ATOM   4543  C11 POPEP 182      76.236  49.006  17.334  1.00  0.00           C
ATOM   4546  P   POPEP 182      74.076  50.386  17.783  1.00  0.00           P
ATOM   4547  O13 POPEP 182      73.196  51.316  17.024  1.00  0.00           O
ATOM   4548  O14 POPEP 182      73.466  49.146  18.324  1.00  0.00           O
ATOM   4549  O11 POPEP 182      74.856  51.186  18.914  1.00  0.00           O
ATOM   4550  O12 POPEP 182      75.286  49.956  16.854  1.00  0.00           O
ATOM   4551  C1  POPEP 182      75.956  52.036  18.544  1.00  0.00           C
ATOM   4554  C2  POPEP 182      76.426  52.936  19.734  1.00  0.00           C
ATOM   4556  O21 POPEP 182      77.676  52.576  20.334  1.00  0.00           O
ATOM   4557  C21 POPEP 182      77.736  51.436  21.004  1.00  0.00           C
ATOM   4558  O22 POPEP 182      76.996  50.486  20.884  1.00  0.00           O
ATOM   4559  C22 POPEP 182      78.966  51.466  21.933  1.00  0.00           C
ATOM   4562  C3  POPEP 182      75.316  53.136  20.804  1.00  0.00           C
ATOM   4565  O31 POPEP 182      75.796  53.856  21.974  1.00  0.00           O
ATOM   4566  C31 POPEP 182      75.836  53.126  23.094  1.00  0.00           C
ATOM   4567  O32 POPEP 182      75.526  51.966  23.194  1.00  0.00           O
ATOM   4568  C32 POPEP 182      76.366  53.956  24.263  1.00  0.00           C
ATOM   4571  C23 POPEP 182      78.646  51.146  23.424  1.00  0.00           C
ATOM   4574  C24 POPEP 182      79.756  50.326  24.103  1.00  0.00           C
ATOM   4577  C25 POPEP 182      81.086  51.066  24.294  1.00  0.00           C
ATOM   4580  C26 POPEP 182      81.036  52.176  25.353  1.00  0.00           C
ATOM   4583  C27 POPEP 182      82.416  52.456  25.964  1.00  0.00           C
ATOM   4586  C28 POPEP 182      82.496  53.756  26.784  1.00  0.00           C
ATOM   4589  C29 POPEP 182      81.936  53.676  28.183  1.00  0.00           C
ATOM   4591 0C21 POPEP 182      82.426  54.306  29.274  1.00  0.00           C
ATOM   4593 1C21 POPEP 182      83.606  55.256  29.333  1.00  0.00           C
ATOM   4596 2C21 POPEP 182      83.256  56.696  29.774  1.00  0.00           C
ATOM   4599 3C21 POPEP 182      83.076  56.826  31.294  1.00  0.00           C
ATOM   4602 4C21 POPEP 182      82.776  58.246  31.794  1.00  0.00           C
ATOM   4605 5C21 POPEP 182      82.376  58.236  33.274  1.00  0.00           C
ATOM   4608 6C21 POPEP 182      82.356  59.626  33.944  1.00  0.00           C
ATOM   4611 7C21 POPEP 182      82.086  59.506  35.444  1.00  0.00           C
ATOM   4614 8C21 POPEP 182      82.106  60.836  36.204  1.00  0.00           C
ATOM   4618  C33 POPEP 182      76.036  53.266  25.614  1.00  0.00           C
ATOM   4621  C34 POPEP 182      76.026  54.236  26.794  1.00  0.00           C
ATOM   4624  C35 POPEP 182      77.416  54.836  27.104  1.00  0.00           C
ATOM   4627  C36 POPEP 182      77.466  55.466  28.503  1.00  0.00           C
ATOM   4630  C37 POPEP 182      78.706  56.346  28.724  1.00  0.00           C
ATOM   4633  C38 POPEP 182      78.756  57.006  30.103  1.00  0.00           C
ATOM   4636  C39 POPEP 182      79.436  56.156  31.194  1.00  0.00           C
ATOM   4639 0C31 POPEP 182      78.566  55.026  31.794  1.00  0.00           C
ATOM   4642 1C31 POPEP 182      79.166  54.436  33.074  1.00  0.00           C
ATOM   4645 2C31 POPEP 182      80.556  53.816  32.874  1.00  0.00           C
ATOM   4648 3C31 POPEP 182      81.146  53.216  34.154  1.00  0.00           C
ATOM   4651 4C31 POPEP 182      82.556  52.656  33.964  1.00  0.00           C
ATOM   4654 5C31 POPEP 182      83.076  51.956  35.223  1.00  0.00           C
ATOM   4657 6C31 POPEP 182      84.496  51.396  35.103  1.00  0.00           C
ATOM   4661  NH3 POPEQ 183      67.096 111.566  57.833  1.00  0.00           N
ATOM   4665  C12 POPEQ 183      66.856 113.026  57.673  1.00  0.00           C
ATOM   4668  C11 POPEQ 183      65.356 113.316  57.673  1.00  0.00           C
ATOM   4671  P   POPEQ 183      63.166 112.106  57.043  1.00  0.00           P
ATOM   4672  O13 POPEQ 183      62.776 110.866  56.344  1.00  0.00           O
ATOM   4673  O14 POPEQ 183      62.916 112.146  58.504  1.00  0.00           O
ATOM   4674  O11 POPEQ 183      62.446 113.326  56.353  1.00  0.00           O
ATOM   4675  O12 POPEQ 183      64.706 112.376  56.805  1.00  0.00           O
ATOM   4676  C1  POPEQ 183      62.716 113.746  55.024  1.00  0.00           C
ATOM   4679  C2  POPEQ 183      61.806 112.986  54.023  1.00  0.00           C
ATOM   4681  O21 POPEQ 183      62.596 112.526  52.903  1.00  0.00           O
ATOM   4682  C21 POPEQ 183      63.436 111.556  53.223  1.00  0.00           C
ATOM   4683  O22 POPEQ 183      64.636 111.666  53.375  1.00  0.00           O
ATOM   4684  C22 POPEQ 183      62.686 110.226  53.233  1.00  0.00           C
ATOM   4687  C3  POPEQ 183      60.546 113.796  53.563  1.00  0.00           C
ATOM   4690  O31 POPEQ 183      60.296 113.726  52.145  1.00  0.00           O
ATOM   4691  C31 POPEQ 183      59.916 112.546  51.664  1.00  0.00           C
ATOM   4692  O32 POPEQ 183      59.436 111.626  52.313  1.00  0.00           O
ATOM   4693  C32 POPEQ 183      60.306 112.516  50.194  1.00  0.00           C
ATOM   4696  C23 POPEQ 183      62.736 109.596  51.843  1.00  0.00           C
ATOM   4699  C24 POPEQ 183      61.626 108.576  51.633  1.00  0.00           C
ATOM   4702  C25 POPEQ 183      61.856 107.776  50.344  1.00  0.00           C
ATOM   4705  C26 POPEQ 183      61.606 108.566  49.054  1.00  0.00           C
ATOM   4708  C27 POPEQ 183      62.336 107.926  47.864  1.00  0.00           C
ATOM   4711  C28 POPEQ 183      61.486 107.896  46.594  1.00  0.00           C
ATOM   4714  C29 POPEQ 183      62.316 107.396  45.434  1.00  0.00           C
ATOM   4716 0C21 POPEQ 183      62.126 106.256  44.754  1.00  0.00           C
ATOM   4718 1C21 POPEQ 183      61.016 105.256  44.954  1.00  0.00           C
ATOM   4721 2C21 POPEQ 183      60.576 104.636  43.623  1.00  0.00           C
ATOM   4724 3C21 POPEQ 183      59.416 103.646  43.794  1.00  0.00           C
ATOM   4727 4C21 POPEQ 183      59.136 102.806  42.544  1.00  0.00           C
ATOM   4730 5C21 POPEQ 183      60.166 101.686  42.353  1.00  0.00           C
ATOM   4733 6C21 POPEQ 183      60.216 101.126  40.933  1.00  0.00           C
ATOM   4736 7C21 POPEQ 183      61.236  99.986  40.794  1.00  0.00           C
ATOM   4739 8C21 POPEQ 183      61.526  99.586  39.344  1.00  0.00           C
ATOM   4743  C33 POPEQ 183      59.236 112.076  49.174  1.00  0.00           C
ATOM   4746  C34 POPEQ 183      59.866 112.146  47.773  1.00  0.00           C
ATOM   4749  C35 POPEQ 183      59.056 111.546  46.624  1.00  0.00           C
ATOM   4752  C36 POPEQ 183      59.796 111.746  45.294  1.00  0.00           C
ATOM   4755  C37 POPEQ 183      59.456 110.726  44.184  1.00  0.00           C
ATOM   4758  C38 POPEQ 183      60.266 110.956  42.893  1.00  0.00           C
ATOM   4761  C39 POPEQ 183      61.756 110.626  43.054  1.00  0.00           C
ATOM   4764 0C31 POPEQ 183      62.616 110.946  41.814  1.00  0.00           C
ATOM   4767 1C31 POPEQ 183      64.086 110.556  42.024  1.00  0.00           C
ATOM   4770 2C31 POPEQ 183      64.886 110.306  40.734  1.00  0.00           C
ATOM   4773 3C31 POPEQ 183      64.946 111.506  39.774  1.00  0.00           C
ATOM   4776 4C31 POPEQ 183      65.796 112.686  40.274  1.00  0.00           C
ATOM   4779 5C31 POPEQ 183      65.676 113.906  39.344  1.00  0.00           C
ATOM   4782 6C31 POPEQ 183      66.536 115.106  39.744  1.00  0.00           C
ATOM   4786  NH3 POPER 184     104.616  45.106  59.673  1.00  0.00           N
ATOM   4790  C12 POPER 184     104.256  44.616  61.054  1.00  0.00           C
ATOM   4793  C11 POPER 184     102.776  44.936  61.423  1.00  0.00           C
ATOM   4796  P   POPER 184     101.736  43.426  59.464  1.00  0.00           P
ATOM   4797  O13 POPER 184     103.046  42.836  59.143  1.00  0.00           O
ATOM   4798  O14 POPER 184     100.546  42.566  59.283  1.00  0.00           O
ATOM   4799  O11 POPER 184     101.566  44.676  58.535  1.00  0.00           O
ATOM   4800  O12 POPER 184     101.766  44.076  60.895  1.00  0.00           O
ATOM   4801  C1  POPER 184     100.656  44.576  57.433  1.00  0.00           C
ATOM   4804  C2  POPER 184     101.136  45.436  56.253  1.00  0.00           C
ATOM   4806  O21 POPER 184     101.806  44.646  55.243  1.00  0.00           O
ATOM   4807  C21 POPER 184     102.936  44.016  55.523  1.00  0.00           C
ATOM   4808  O22 POPER 184     103.606  44.136  56.523  1.00  0.00           O
ATOM   4809  C22 POPER 184     103.316  43.126  54.324  1.00  0.00           C
ATOM   4812  C3  POPER 184     101.906  46.696  56.773  1.00  0.00           C
ATOM   4815  O31 POPER 184     101.976  47.726  55.763  1.00  0.00           O
ATOM   4816  C31 POPER 184     100.856  48.446  55.694  1.00  0.00           C
ATOM   4817  O32 POPER 184      99.846  48.276  56.363  1.00  0.00           O
ATOM   4818  C32 POPER 184     101.026  49.546  54.653  1.00  0.00           C
ATOM   4821  C23 POPER 184     104.546  43.656  53.554  1.00  0.00           C
ATOM   4824  C24 POPER 184     104.736  42.996  52.174  1.00  0.00           C
ATOM   4827  C25 POPER 184     105.876  43.616  51.363  1.00  0.00           C
ATOM   4830  C26 POPER 184     105.926  43.146  49.894  1.00  0.00           C
ATOM   4833  C27 POPER 184     106.956  43.916  49.063  1.00  0.00           C
ATOM   4836  C28 POPER 184     106.986  43.526  47.574  1.00  0.00           C
ATOM   4839  C29 POPER 184     107.766  42.256  47.313  1.00  0.00           C
ATOM   4841 0C21 POPER 184     107.456  41.306  46.414  1.00  0.00           C
ATOM   4843 1C21 POPER 184     106.266  41.346  45.494  1.00  0.00           C
ATOM   4846 2C21 POPER 184     106.346  40.416  44.273  1.00  0.00           C
ATOM   4849 3C21 POPER 184     107.386  40.816  43.214  1.00  0.00           C
ATOM   4852 4C21 POPER 184     107.026  40.256  41.833  1.00  0.00           C
ATOM   4855 5C21 POPER 184     108.056  40.556  40.734  1.00  0.00           C
ATOM   4858 6C21 POPER 184     107.496  40.266  39.333  1.00  0.00           C
ATOM   4861 7C21 POPER 184     108.516  40.466  38.204  1.00  0.00           C
ATOM   4864 8C21 POPER 184     107.946  40.116  36.824  1.00  0.00           C
ATOM   4868  C33 POPER 184      99.766  49.756  53.774  1.00  0.00           C
ATOM   4871  C34 POPER 184      99.326  48.506  53.013  1.00  0.00           C
ATOM   4874  C35 POPER 184     100.446  47.876  52.164  1.00  0.00           C
ATOM   4877  C36 POPER 184      99.986  46.556  51.535  1.00  0.00           C
ATOM   4880  C37 POPER 184     101.046  45.926  50.624  1.00  0.00           C
ATOM   4883  C38 POPER 184     100.646  44.526  50.133  1.00  0.00           C
ATOM   4886  C39 POPER 184      99.306  44.476  49.374  1.00  0.00           C
ATOM   4889 0C31 POPER 184      99.366  45.156  47.994  1.00  0.00           C
ATOM   4892 1C31 POPER 184      98.016  45.206  47.254  1.00  0.00           C
ATOM   4895 2C31 POPER 184      97.736  43.996  46.334  1.00  0.00           C
ATOM   4898 3C31 POPER 184      97.636  42.656  47.075  1.00  0.00           C
ATOM   4901 4C31 POPER 184      97.236  41.496  46.153  1.00  0.00           C
ATOM   4904 5C31 POPER 184      97.306  40.136  46.865  1.00  0.00           C
ATOM   4907 6C31 POPER 184      96.866  38.976  45.973  1.00  0.00           C
ATOM   4911  NH3 POPES 185      12.186  69.576  18.174  1.00  0.00           N
ATOM   4915  C12 POPES 185      12.786  70.696  17.364  1.00  0.00           C
ATOM   4918  C11 POPES 185      12.516  72.046  18.044  1.00  0.00           C
ATOM   4921  P   POPES 185      13.946  73.666  16.564  1.00  0.00           P
ATOM   4922  O13 POPES 185      14.596  72.616  15.754  1.00  0.00           O
ATOM   4923  O14 POPES 185      13.696  75.006  15.973  1.00  0.00           O
ATOM   4924  O11 POPES 185      14.746  73.896  17.913  1.00  0.00           O
ATOM   4925  O12 POPES 185      12.586  73.126  17.144  1.00  0.00           O
ATOM   4926  C1  POPES 185      16.076  73.366  18.044  1.00  0.00           C
ATOM   4929  C2  POPES 185      16.656  73.476  19.493  1.00  0.00           C
ATOM   4931  O21 POPES 185      16.986  74.816  19.874  1.00  0.00           O
ATOM   4932  C21 POPES 185      16.086  75.586  20.404  1.00  0.00           C
ATOM   4933  O22 POPES 185      14.866  75.486  20.324  1.00  0.00           O
ATOM   4934  C22 POPES 185      16.816  76.656  21.224  1.00  0.00           C
ATOM   4937  C3  POPES 185      17.996  72.676  19.594  1.00  0.00           C
ATOM   4940  O31 POPES 185      18.846  73.016  20.723  1.00  0.00           O
ATOM   4941  C31 POPES 185      18.386  72.666  21.914  1.00  0.00           C
ATOM   4942  O32 POPES 185      17.296  72.186  22.144  1.00  0.00           O
ATOM   4943  C32 POPES 185      19.446  73.036  22.953  1.00  0.00           C
ATOM   4946  C23 POPES 185      15.896  77.636  22.004  1.00  0.00           C
ATOM   4949  C24 POPES 185      16.666  78.526  23.013  1.00  0.00           C
ATOM   4952  C25 POPES 185      17.256  77.716  24.184  1.00  0.00           C
ATOM   4955  C26 POPES 185      18.006  78.506  25.264  1.00  0.00           C
ATOM   4958  C27 POPES 185      18.406  77.586  26.433  1.00  0.00           C
ATOM   4961  C28 POPES 185      19.486  78.176  27.374  1.00  0.00           C
ATOM   4964  C29 POPES 185      19.066  79.426  28.094  1.00  0.00           C
ATOM   4966 0C21 POPES 185      19.736  79.986  29.124  1.00  0.00           C
ATOM   4968 1C21 POPES 185      21.036  79.466  29.694  1.00  0.00           C
ATOM   4971 2C21 POPES 185      21.976  80.576  30.234  1.00  0.00           C
ATOM   4974 3C21 POPES 185      23.336  80.006  30.683  1.00  0.00           C
ATOM   4977 4C21 POPES 185      24.476  81.036  30.774  1.00  0.00           C
ATOM   4980 5C21 POPES 185      24.326  82.066  31.903  1.00  0.00           C
ATOM   4983 6C21 POPES 185      25.536  83.016  31.944  1.00  0.00           C
ATOM   4986 7C21 POPES 185      25.616  83.816  33.254  1.00  0.00           C
ATOM   4989 8C21 POPES 185      26.766  84.816  33.304  1.00  0.00           C
ATOM   4993  C33 POPES 185      19.286  72.386  24.353  1.00  0.00           C
ATOM   4996  C34 POPES 185      20.436  72.856  25.234  1.00  0.00           C
ATOM   4999  C35 POPES 185      20.796  71.906  26.373  1.00  0.00           C
ATOM   5002  C36 POPES 185      21.506  72.656  27.493  1.00  0.00           C
ATOM   5005  C37 POPES 185      22.296  71.746  28.424  1.00  0.00           C
ATOM   5008  C38 POPES 185      23.106  72.536  29.454  1.00  0.00           C
ATOM   5011  C39 POPES 185      23.826  71.596  30.424  1.00  0.00           C
ATOM   5014 0C31 POPES 185      24.716  72.316  31.444  1.00  0.00           C
ATOM   5017 1C31 POPES 185      25.466  71.296  32.304  1.00  0.00           C
ATOM   5020 2C31 POPES 185      26.526  71.926  33.224  1.00  0.00           C
ATOM   5023 3C31 POPES 185      25.956  72.506  34.524  1.00  0.00           C
ATOM   5026 4C31 POPES 185      27.056  73.106  35.404  1.00  0.00           C
ATOM   5029 5C31 POPES 185      26.626  73.346  36.853  1.00  0.00           C
ATOM   5032 6C31 POPES 185      27.756  73.866  37.743  1.00  0.00           C
ATOM   5036  NH3 POPET 186      16.706  11.606  56.054  1.00  0.00           N
ATOM   5040  C12 POPET 186      15.936  10.796  57.075  1.00  0.00           C
ATOM   5043  C11 POPET 186      16.396   9.326  57.145  1.00  0.00           C
ATOM   5046  P   POPET 186      19.016   9.166  57.034  1.00  0.00           P
ATOM   5047  O13 POPET 186      18.826   9.926  55.774  1.00  0.00           O
ATOM   5048  O14 POPET 186      20.126   9.556  57.924  1.00  0.00           O
ATOM   5049  O11 POPET 186      19.096   7.616  56.744  1.00  0.00           O
ATOM   5050  O12 POPET 186      17.646   9.236  57.833  1.00  0.00           O
ATOM   5051  C1  POPET 186      19.866   7.056  55.674  1.00  0.00           C
ATOM   5054  C2  POPET 186      18.936   6.536  54.534  1.00  0.00           C
ATOM   5056  O21 POPET 186      19.516   5.406  53.863  1.00  0.00           O
ATOM   5057  C21 POPET 186      20.426   5.626  52.914  1.00  0.00           C
ATOM   5058  O22 POPET 186      20.906   6.686  52.603  1.00  0.00           O
ATOM   5059  C22 POPET 186      20.696   4.316  52.174  1.00  0.00           C
ATOM   5062  C3  POPET 186      18.446   7.706  53.614  1.00  0.00           C
ATOM   5065  O31 POPET 186      18.056   7.256  52.285  1.00  0.00           O
ATOM   5066  C31 POPET 186      18.386   8.106  51.313  1.00  0.00           C
ATOM   5067  O32 POPET 186      18.756   9.256  51.474  1.00  0.00           O
ATOM   5068  C32 POPET 186      18.136   7.466  49.954  1.00  0.00           C
ATOM   5071  C23 POPET 186      19.966   4.306  50.814  1.00  0.00           C
ATOM   5074  C24 POPET 186      20.176   2.996  50.054  1.00  0.00           C
ATOM   5077  C25 POPET 186      19.396   2.936  48.734  1.00  0.00           C
ATOM   5080  C26 POPET 186      17.916   2.556  48.914  1.00  0.00           C
ATOM   5083  C27 POPET 186      17.226   2.306  47.554  1.00  0.00           C
ATOM   5086  C28 POPET 186      15.876   1.576  47.654  1.00  0.00           C
ATOM   5089  C29 POPET 186      16.066   0.126  48.045  1.00  0.00           C
ATOM   5091 0C21 POPET 186      15.726  -0.964  47.333  1.00  0.00           C
ATOM   5093 1C21 POPET 186      15.046  -1.004  45.993  1.00  0.00           C
ATOM   5096 2C21 POPET 186      16.016  -1.534  44.923  1.00  0.00           C
ATOM   5099 3C21 POPET 186      15.376  -1.684  43.535  1.00  0.00           C
ATOM   5102 4C21 POPET 186      16.306  -2.484  42.614  1.00  0.00           C
ATOM   5105 5C21 POPET 186      15.776  -2.694  41.193  1.00  0.00           C
ATOM   5108 6C21 POPET 186      16.776  -3.524  40.374  1.00  0.00           C
ATOM   5111 7C21 POPET 186      16.356  -3.724  38.903  1.00  0.00           C
ATOM   5114 8C21 POPET 186      17.376  -4.554  38.114  1.00  0.00           C
ATOM   5118  C33 POPET 186      19.146   7.936  48.863  1.00  0.00           C
ATOM   5121  C34 POPET 186      19.066   7.106  47.574  1.00  0.00           C
ATOM   5124  C35 POPET 186      17.646   6.986  47.013  1.00  0.00           C
ATOM   5127  C36 POPET 186      17.486   5.986  45.854  1.00  0.00           C
ATOM   5130  C37 POPET 186      15.996   5.676  45.615  1.00  0.00           C
ATOM   5133  C38 POPET 186      15.736   4.506  44.663  1.00  0.00           C
ATOM   5136  C39 POPET 186      16.196   4.726  43.223  1.00  0.00           C
ATOM   5139 0C31 POPET 186      15.956   3.466  42.384  1.00  0.00           C
ATOM   5142 1C31 POPET 186      16.606   3.486  41.003  1.00  0.00           C
ATOM   5145 2C31 POPET 186      16.726   2.056  40.444  1.00  0.00           C
ATOM   5148 3C31 POPET 186      17.526   1.926  39.154  1.00  0.00           C
ATOM   5151 4C31 POPET 186      17.756   0.446  38.794  1.00  0.00           C
ATOM   5154 5C31 POPET 186      18.466   0.236  37.454  1.00  0.00           C
ATOM   5157 6C31 POPET 186      18.806  -1.234  37.183  1.00  0.00           C
ATOM   5161  NH3 POPEU 187      88.816  41.016  16.564  1.00  0.00           N
ATOM   5165  C12 POPEU 187      87.916  39.826  16.763  1.00  0.00           C
ATOM   5168  C11 POPEU 187      86.876  40.036  17.863  1.00  0.00           C
ATOM   5171  P   POPEU 187      84.436  39.066  18.093  1.00  0.00           P
ATOM   5172  O13 POPEU 187      84.016  40.436  17.733  1.00  0.00           O
ATOM   5173  O14 POPEU 187      83.796  37.936  17.374  1.00  0.00           O
ATOM   5174  O11 POPEU 187      84.366  38.776  19.664  1.00  0.00           O
ATOM   5175  O12 POPEU 187      85.996  38.926  17.884  1.00  0.00           O
ATOM   5176  C1  POPEU 187      85.196  39.496  20.593  1.00  0.00           C
ATOM   5179  C2  POPEU 187      84.636  39.446  22.054  1.00  0.00           C
ATOM   5181  O21 POPEU 187      83.346  40.036  21.993  1.00  0.00           O
ATOM   5182  C21 POPEU 187      82.496  39.676  22.934  1.00  0.00           C
ATOM   5183  O22 POPEU 187      82.706  38.856  23.814  1.00  0.00           O
ATOM   5184  C22 POPEU 187      81.246  40.546  22.784  1.00  0.00           C
ATOM   5187  C3  POPEU 187      85.566  40.226  23.034  1.00  0.00           C
ATOM   5190  O31 POPEU 187      85.066  40.406  24.384  1.00  0.00           O
ATOM   5191  C31 POPEU 187      85.536  39.576  25.314  1.00  0.00           C
ATOM   5192  O32 POPEU 187      86.296  38.646  25.093  1.00  0.00           O
ATOM   5193  C32 POPEU 187      85.026  39.996  26.694  1.00  0.00           C
ATOM   5196  C23 POPEU 187      80.106  40.046  23.684  1.00  0.00           C
ATOM   5199  C24 POPEU 187      79.066  41.116  24.014  1.00  0.00           C
ATOM   5202  C25 POPEU 187      78.476  41.026  25.434  1.00  0.00           C
ATOM   5205  C26 POPEU 187      79.536  41.106  26.544  1.00  0.00           C
ATOM   5208  C27 POPEU 187      78.956  41.516  27.904  1.00  0.00           C
ATOM   5211  C28 POPEU 187      80.026  41.686  29.003  1.00  0.00           C
ATOM   5214  C29 POPEU 187      80.466  40.376  29.624  1.00  0.00           C
ATOM   5216 0C21 POPEU 187      80.166  39.966  30.874  1.00  0.00           C
ATOM   5218 1C21 POPEU 187      79.306  40.696  31.864  1.00  0.00           C
ATOM   5221 2C21 POPEU 187      80.116  41.586  32.834  1.00  0.00           C
ATOM   5224 3C21 POPEU 187      79.206  42.416  33.754  1.00  0.00           C
ATOM   5227 4C21 POPEU 187      79.956  43.476  34.574  1.00  0.00           C
ATOM   5230 5C21 POPEU 187      79.816  43.276  36.094  1.00  0.00           C
ATOM   5233 6C21 POPEU 187      80.486  44.396  36.894  1.00  0.00           C
ATOM   5236 7C21 POPEU 187      80.176  44.316  38.394  1.00  0.00           C
ATOM   5239 8C21 POPEU 187      81.106  45.176  39.263  1.00  0.00           C
ATOM   5243  C33 POPEU 187      85.426  38.976  27.784  1.00  0.00           C
ATOM   5246  C34 POPEU 187      84.966  39.356  29.194  1.00  0.00           C
ATOM   5249  C35 POPEU 187      85.296  38.246  30.214  1.00  0.00           C
ATOM   5252  C36 POPEU 187      84.656  38.486  31.584  1.00  0.00           C
ATOM   5255  C37 POPEU 187      84.846  37.306  32.544  1.00  0.00           C
ATOM   5258  C38 POPEU 187      83.876  37.386  33.734  1.00  0.00           C
ATOM   5261  C39 POPEU 187      83.926  36.176  34.683  1.00  0.00           C
ATOM   5264 0C31 POPEU 187      85.266  36.046  35.424  1.00  0.00           C
ATOM   5267 1C31 POPEU 187      85.136  35.206  36.714  1.00  0.00           C
ATOM   5270 2C31 POPEU 187      86.296  35.446  37.694  1.00  0.00           C
ATOM   5273 3C31 POPEU 187      86.036  34.806  39.063  1.00  0.00           C
ATOM   5276 4C31 POPEU 187      86.826  35.476  40.204  1.00  0.00           C
ATOM   5279 5C31 POPEU 187      86.486  34.876  41.573  1.00  0.00           C
ATOM   5282 6C31 POPEU 187      86.766  35.816  42.753  1.00  0.00           C
ATOM   5286  NH3 POPEV 188      25.586 103.626  56.684  1.00  0.00           N
ATOM   5290  C12 POPEV 188      25.226 104.786  57.584  1.00  0.00           C
ATOM   5293  C11 POPEV 188      24.206 105.786  56.973  1.00  0.00           C
ATOM   5296  P   POPEV 188      24.046 108.496  57.113  1.00  0.00           P
ATOM   5297  O13 POPEV 188      22.626 108.576  56.713  1.00  0.00           O
ATOM   5298  O14 POPEV 188      24.506 109.306  58.263  1.00  0.00           O
ATOM   5299  O11 POPEV 188      24.986 108.816  55.884  1.00  0.00           O
ATOM   5300  O12 POPEV 188      24.356 107.036  57.624  1.00  0.00           O
ATOM   5301  C1  POPEV 188      24.626 109.846  54.933  1.00  0.00           C
ATOM   5304  C2  POPEV 188      25.896 110.586  54.354  1.00  0.00           C
ATOM   5306  O21 POPEV 188      25.746 111.466  53.214  1.00  0.00           O
ATOM   5307  C21 POPEV 188      24.686 111.586  52.434  1.00  0.00           C
ATOM   5308  O22 POPEV 188      23.576 111.136  52.644  1.00  0.00           O
ATOM   5309  C22 POPEV 188      25.066 112.406  51.184  1.00  0.00           C
ATOM   5312  C3  POPEV 188      26.986 109.546  53.993  1.00  0.00           C
ATOM   5315  O31 POPEV 188      28.216 110.146  53.554  1.00  0.00           O
ATOM   5316  C31 POPEV 188      28.386 110.166  52.234  1.00  0.00           C
ATOM   5317  O32 POPEV 188      27.526 109.976  51.394  1.00  0.00           O
ATOM   5318  C32 POPEV 188      29.876 110.326  51.954  1.00  0.00           C
ATOM   5321  C23 POPEV 188      24.336 111.946  49.894  1.00  0.00           C
ATOM   5324  C24 POPEV 188      24.596 112.826  48.653  1.00  0.00           C
ATOM   5327  C25 POPEV 188      23.606 113.996  48.493  1.00  0.00           C
ATOM   5330  C26 POPEV 188      24.036 115.006  47.414  1.00  0.00           C
ATOM   5333  C27 POPEV 188      23.276 116.336  47.524  1.00  0.00           C
ATOM   5336  C28 POPEV 188      23.696 117.396  46.484  1.00  0.00           C
ATOM   5339  C29 POPEV 188      23.256 117.026  45.084  1.00  0.00           C
ATOM   5341 0C21 POPEV 188      22.546 117.796  44.244  1.00  0.00           C
ATOM   5343 1C21 POPEV 188      22.086 119.206  44.524  1.00  0.00           C
ATOM   5346 2C21 POPEV 188      21.836 120.016  43.244  1.00  0.00           C
ATOM   5349 3C21 POPEV 188      23.086 120.376  42.434  1.00  0.00           C
ATOM   5352 4C21 POPEV 188      22.766 120.986  41.064  1.00  0.00           C
ATOM   5355 5C21 POPEV 188      22.446 119.926  39.993  1.00  0.00           C
ATOM   5358 6C21 POPEV 188      22.276 120.496  38.573  1.00  0.00           C
ATOM   5361 7C21 POPEV 188      22.226 119.406  37.493  1.00  0.00           C
ATOM   5364 8C21 POPEV 188      22.276 119.956  36.073  1.00  0.00           C
ATOM   5368  C33 POPEV 188      30.236 111.606  51.173  1.00  0.00           C
ATOM   5371  C34 POPEV 188      31.756 111.676  51.043  1.00  0.00           C
ATOM   5374  C35 POPEV 188      32.286 112.896  50.304  1.00  0.00           C
ATOM   5377  C36 POPEV 188      33.436 112.516  49.374  1.00  0.00           C
ATOM   5380  C37 POPEV 188      34.036 113.706  48.624  1.00  0.00           C
ATOM   5383  C38 POPEV 188      35.006 113.256  47.534  1.00  0.00           C
ATOM   5386  C39 POPEV 188      34.296 112.626  46.334  1.00  0.00           C
ATOM   5389 0C31 POPEV 188      35.266 112.336  45.183  1.00  0.00           C
ATOM   5392 1C31 POPEV 188      34.606 111.496  44.094  1.00  0.00           C
ATOM   5395 2C31 POPEV 188      35.616 111.076  43.033  1.00  0.00           C
ATOM   5398 3C31 POPEV 188      34.956 110.396  41.833  1.00  0.00           C
ATOM   5401 4C31 POPEV 188      35.976 109.786  40.875  1.00  0.00           C
ATOM   5404 5C31 POPEV 188      35.306 109.126  39.674  1.00  0.00           C
ATOM   5407 6C31 POPEV 188      36.296 108.426  38.734  1.00  0.00           C
ATOM   5411  NH3 POPEW 189      -1.396 108.006  59.143  1.00  0.00           N
ATOM   5415  C12 POPEW 189      -0.456 106.806  59.063  1.00  0.00           C
ATOM   5418  C11 POPEW 189      -0.256 106.326  57.624  1.00  0.00           C
ATOM   5421  P   POPEW 189       1.596 107.386  56.103  1.00  0.00           P
ATOM   5422  O13 POPEW 189       1.966 108.766  55.755  1.00  0.00           O
ATOM   5423  O14 POPEW 189       2.566 106.626  56.924  1.00  0.00           O
ATOM   5424  O11 POPEW 189       1.316 106.596  54.774  1.00  0.00           O
ATOM   5425  O12 POPEW 189       0.194 107.406  56.814  1.00  0.00           O
ATOM   5426  C1  POPEW 189       0.794 105.256  54.684  1.00  0.00           C
ATOM   5429  C2  POPEW 189       1.436 104.546  53.444  1.00  0.00           C
ATOM   5431  O21 POPEW 189       0.534 103.666  52.753  1.00  0.00           O
ATOM   5432  C21 POPEW 189       0.234 102.466  53.255  1.00  0.00           C
ATOM   5433  O22 POPEW 189       0.374 102.116  54.413  1.00  0.00           O
ATOM   5434  C22 POPEW 189      -0.296 101.616  52.083  1.00  0.00           C
ATOM   5437  C3  POPEW 189       2.836 103.936  53.723  1.00  0.00           C
ATOM   5440  O31 POPEW 189       3.726 104.156  52.613  1.00  0.00           O
ATOM   5441  C31 POPEW 189       3.746 103.226  51.653  1.00  0.00           C
ATOM   5442  O32 POPEW 189       3.136 102.176  51.674  1.00  0.00           O
ATOM   5443  C32 POPEW 189       4.706 103.726  50.554  1.00  0.00           C
ATOM   5446  C23 POPEW 189      -0.096 100.076  52.153  1.00  0.00           C
ATOM   5449  C24 POPEW 189      -0.096  99.446  50.733  1.00  0.00           C
ATOM   5452  C25 POPEW 189       0.154  97.916  50.663  1.00  0.00           C
ATOM   5455  C26 POPEW 189       0.554  97.476  49.244  1.00  0.00           C
ATOM   5458  C27 POPEW 189       0.534  95.966  48.933  1.00  0.00           C
ATOM   5461  C28 POPEW 189       0.674  95.636  47.414  1.00  0.00           C
ATOM   5464  C29 POPEW 189       2.046  95.796  46.795  1.00  0.00           C
ATOM   5466 0C21 POPEW 189       2.376  96.336  45.593  1.00  0.00           C
ATOM   5468 1C21 POPEW 189       1.466  96.956  44.543  1.00  0.00           C
ATOM   5471 2C21 POPEW 189       1.876  98.356  44.023  1.00  0.00           C
ATOM   5474 3C21 POPEW 189       0.764  99.036  43.194  1.00  0.00           C
ATOM   5477 4C21 POPEW 189       1.176 100.196  42.274  1.00  0.00           C
ATOM   5480 5C21 POPEW 189      -0.026 100.806  41.523  1.00  0.00           C
ATOM   5483 6C21 POPEW 189      -0.896 101.756  42.373  1.00  0.00           C
ATOM   5486 7C21 POPEW 189      -0.416 103.206  42.334  1.00  0.00           C
ATOM   5489 8C21 POPEW 189      -1.166 104.136  43.284  1.00  0.00           C
ATOM   5493  C33 POPEW 189       5.176 102.666  49.534  1.00  0.00           C
ATOM   5496  C34 POPEW 189       6.626 102.906  49.054  1.00  0.00           C
ATOM   5499  C35 POPEW 189       6.746 103.646  47.715  1.00  0.00           C
ATOM   5502  C36 POPEW 189       7.076 102.696  46.544  1.00  0.00           C
ATOM   5505  C37 POPEW 189       7.136 103.416  45.194  1.00  0.00           C
ATOM   5508  C38 POPEW 189       7.736 102.576  44.054  1.00  0.00           C
ATOM   5511  C39 POPEW 189       6.976 101.266  43.794  1.00  0.00           C
ATOM   5514 0C31 POPEW 189       7.176 100.736  42.364  1.00  0.00           C
ATOM   5517 1C31 POPEW 189       6.446  99.416  42.113  1.00  0.00           C
ATOM   5520 2C31 POPEW 189       6.396  98.986  40.634  1.00  0.00           C
ATOM   5523 3C31 POPEW 189       7.756  99.016  39.904  1.00  0.00           C
ATOM   5526 4C31 POPEW 189       8.816  98.066  40.483  1.00  0.00           C
ATOM   5529 5C31 POPEW 189      10.236  98.466  40.044  1.00  0.00           C
ATOM   5532 6C31 POPEW 189      11.336  97.526  40.513  1.00  0.00           C
ATOM   5536  NH3 POPEX 190      13.996  66.746  60.344  1.00  0.00           N
ATOM   5540  C12 POPEX 190      13.376  67.756  61.264  1.00  0.00           C
ATOM   5543  C11 POPEX 190      12.226  67.126  62.064  1.00  0.00           C
ATOM   5546  P   POPEX 190       9.676  67.576  62.075  1.00  0.00           P
ATOM   5547  O13 POPEX 190       9.516  66.486  63.055  1.00  0.00           O
ATOM   5548  O14 POPEX 190       8.796  68.756  62.124  1.00  0.00           O
ATOM   5549  O11 POPEX 190       9.706  66.986  60.604  1.00  0.00           O
ATOM   5550  O12 POPEX 190      11.176  68.086  62.234  1.00  0.00           O
ATOM   5551  C1  POPEX 190      10.246  67.776  59.554  1.00  0.00           C
ATOM   5554  C2  POPEX 190       9.116  68.366  58.683  1.00  0.00           C
ATOM   5556  O21 POPEX 190       9.156  67.666  57.423  1.00  0.00           O
ATOM   5557  C21 POPEX 190       8.146  66.876  57.134  1.00  0.00           C
ATOM   5558  O22 POPEX 190       7.126  66.716  57.784  1.00  0.00           O
ATOM   5559  C22 POPEX 190       8.446  66.216  55.774  1.00  0.00           C
ATOM   5562  C3  POPEX 190       9.316  69.896  58.473  1.00  0.00           C
ATOM   5565  O31 POPEX 190       8.586  70.366  57.333  1.00  0.00           O
ATOM   5566  C31 POPEX 190       9.136  70.426  56.094  1.00  0.00           C
ATOM   5567  O32 POPEX 190       8.486  70.756  55.113  1.00  0.00           O
ATOM   5568  C32 POPEX 190      10.606  69.996  56.004  1.00  0.00           C
ATOM   5571  C23 POPEX 190       7.206  66.066  54.863  1.00  0.00           C
ATOM   5574  C24 POPEX 190       7.486  66.496  53.414  1.00  0.00           C
ATOM   5577  C25 POPEX 190       8.366  65.496  52.654  1.00  0.00           C
ATOM   5580  C26 POPEX 190       7.626  64.226  52.204  1.00  0.00           C
ATOM   5583  C27 POPEX 190       8.616  63.176  51.674  1.00  0.00           C
ATOM   5586  C28 POPEX 190       8.156  62.296  50.494  1.00  0.00           C
ATOM   5589  C29 POPEX 190       7.746  63.046  49.263  1.00  0.00           C
ATOM   5591 0C21 POPEX 190       6.716  62.696  48.465  1.00  0.00           C
ATOM   5593 1C21 POPEX 190       5.826  61.506  48.704  1.00  0.00           C
ATOM   5596 2C21 POPEX 190       4.766  61.336  47.603  1.00  0.00           C
ATOM   5599 3C21 POPEX 190       5.316  60.756  46.293  1.00  0.00           C
ATOM   5602 4C21 POPEX 190       4.266  60.706  45.173  1.00  0.00           C
ATOM   5605 5C21 POPEX 190       3.996  62.096  44.583  1.00  0.00           C
ATOM   5608 6C21 POPEX 190       2.826  62.146  43.584  1.00  0.00           C
ATOM   5611 7C21 POPEX 190       2.306  63.576  43.424  1.00  0.00           C
ATOM   5614 8C21 POPEX 190       1.106  63.736  42.484  1.00  0.00           C
ATOM   5618  C33 POPEX 190      11.096  69.686  54.575  1.00  0.00           C
ATOM   5621  C34 POPEX 190      12.516  69.096  54.624  1.00  0.00           C
ATOM   5624  C35 POPEX 190      13.316  69.146  53.314  1.00  0.00           C
ATOM   5627  C36 POPEX 190      12.716  68.376  52.125  1.00  0.00           C
ATOM   5630  C37 POPEX 190      13.776  67.616  51.313  1.00  0.00           C
ATOM   5633  C38 POPEX 190      13.386  67.396  49.844  1.00  0.00           C
ATOM   5636  C39 POPEX 190      13.896  68.536  48.933  1.00  0.00           C
ATOM   5639 0C31 POPEX 190      13.036  68.816  47.703  1.00  0.00           C
ATOM   5642 1C31 POPEX 190      11.946  69.866  47.994  1.00  0.00           C
ATOM   5645 2C31 POPEX 190      11.116  70.316  46.783  1.00  0.00           C
ATOM   5648 3C31 POPEX 190      11.646  71.586  46.083  1.00  0.00           C
ATOM   5651 4C31 POPEX 190      10.546  72.346  45.333  1.00  0.00           C
ATOM   5654 5C31 POPEX 190      11.036  73.636  44.674  1.00  0.00           C
ATOM   5657 6C31 POPEX 190       9.896  74.616  44.343  1.00  0.00           C
ATOM   5661  NH3 POPEY 191       4.306 124.398  17.284  1.00  0.00           N
ATOM   5665  C12 POPEY 191       5.716 123.898  17.314  1.00  0.00           C
ATOM   5668  C11 POPEY 191       6.686 125.048  17.594  1.00  0.00           C
ATOM   5671  P   POPEY 191       8.706 123.688  18.594  1.00  0.00           P
ATOM   5672  O13 POPEY 191       8.066 122.346  18.544  1.00  0.00           O
ATOM   5673  O14 POPEY 191      10.176 123.788  18.423  1.00  0.00           O
ATOM   5674  O11 POPEY 191       8.266 124.438  19.914  1.00  0.00           O
ATOM   5675  O12 POPEY 191       8.026 124.598  17.494  1.00  0.00           O
ATOM   5676  C1  POPEY 191       7.216 124.018  20.784  1.00  0.00           C
ATOM   5679  C2  POPEY 191       7.786 123.748  22.194  1.00  0.00           C
ATOM   5681  O21 POPEY 191       6.956 122.818  22.913  1.00  0.00           O
ATOM   5682  C21 POPEY 191       7.596 122.246  23.944  1.00  0.00           C
ATOM   5683  O22 POPEY 191       8.786 122.346  24.174  1.00  0.00           O
ATOM   5684  C22 POPEY 191       6.586 121.536  24.844  1.00  0.00           C
ATOM   5687  C3  POPEY 191       7.956 125.078  22.994  1.00  0.00           C
ATOM   5690  O31 POPEY 191       6.676 125.648  23.383  1.00  0.00           O
ATOM   5691  C31 POPEY 191       6.636 126.058  24.663  1.00  0.00           C
ATOM   5692  O32 POPEY 191       7.596 126.098  25.404  1.00  0.00           O
ATOM   5693  C32 POPEY 191       5.226 126.438  25.083  1.00  0.00           C
ATOM   5696  C23 POPEY 191       7.206 120.856  26.084  1.00  0.00           C
ATOM   5699  C24 POPEY 191       6.156 120.476  27.133  1.00  0.00           C
ATOM   5702  C25 POPEY 191       6.766 120.136  28.503  1.00  0.00           C
ATOM   5705  C26 POPEY 191       5.706 119.786  29.563  1.00  0.00           C
ATOM   5708  C27 POPEY 191       6.206 118.766  30.583  1.00  0.00           C
ATOM   5711  C28 POPEY 191       5.146 118.416  31.644  1.00  0.00           C
ATOM   5714  C29 POPEY 191       5.586 117.306  32.564  1.00  0.00           C
ATOM   5716 0C21 POPEY 191       5.876 117.406  33.874  1.00  0.00           C
ATOM   5718 1C21 POPEY 191       5.846 118.656  34.704  1.00  0.00           C
ATOM   5721 2C21 POPEY 191       7.186 118.946  35.404  1.00  0.00           C
ATOM   5724 3C21 POPEY 191       7.446 118.046  36.614  1.00  0.00           C
ATOM   5727 4C21 POPEY 191       8.656 118.526  37.434  1.00  0.00           C
ATOM   5730 5C21 POPEY 191       8.816 117.816  38.774  1.00  0.00           C
ATOM   5733 6C21 POPEY 191       9.976 118.396  39.604  1.00  0.00           C
ATOM   5736 7C21 POPEY 191      10.046 117.816  41.013  1.00  0.00           C
ATOM   5739 8C21 POPEY 191      11.266 118.286  41.804  1.00  0.00           C
ATOM   5743  C33 POPEY 191       5.016 126.228  26.614  1.00  0.00           C
ATOM   5746  C34 POPEY 191       5.106 124.748  27.054  1.00  0.00           C
ATOM   5749  C35 POPEY 191       4.806 124.528  28.554  1.00  0.00           C
ATOM   5752  C36 POPEY 191       5.846 125.128  29.514  1.00  0.00           C
ATOM   5755  C37 POPEY 191       5.436 125.018  31.003  1.00  0.00           C
ATOM   5758  C38 POPEY 191       6.016 126.128  31.894  1.00  0.00           C
ATOM   5761  C39 POPEY 191       5.766 125.908  33.395  1.00  0.00           C
ATOM   5764 0C31 POPEY 191       6.256 127.068  34.274  1.00  0.00           C
ATOM   5767 1C31 POPEY 191       6.406 126.678  35.763  1.00  0.00           C
ATOM   5770 2C31 POPEY 191       6.826 127.858  36.663  1.00  0.00           C
ATOM   5773 3C31 POPEY 191       7.216 127.418  38.083  1.00  0.00           C
ATOM   5776 4C31 POPEY 191       8.696 127.048  38.224  1.00  0.00           C
ATOM   5779 5C31 POPEY 191       9.066 126.548  39.624  1.00  0.00           C
ATOM   5782 6C31 POPEY 191      10.576 126.518  39.884  1.00  0.00           C
ATOM   5786  NH3 POPEZ 192      47.786  72.486  10.614  1.00  0.00           N
ATOM   5790  C12 POPEZ 192      49.176  72.406  10.034  1.00  0.00           C
ATOM   5793  C11 POPEZ 192      50.046  71.336  10.714  1.00  0.00           C
ATOM   5796  P   POPEZ 192      52.656  71.766  10.864  1.00  0.00           P
ATOM   5797  O13 POPEZ 192      53.736  70.866  10.394  1.00  0.00           O
ATOM   5798  O14 POPEZ 192      52.886  73.226  10.744  1.00  0.00           O
ATOM   5799  O11 POPEZ 192      52.366  71.346  12.364  1.00  0.00           O
ATOM   5800  O12 POPEZ 192      51.336  71.356  10.114  1.00  0.00           O
ATOM   5801  C1  POPEZ 192      52.686  72.216  13.454  1.00  0.00           C
ATOM   5804  C2  POPEZ 192      53.346  71.416  14.604  1.00  0.00           C
ATOM   5806  O21 POPEZ 192      53.756  72.316  15.643  1.00  0.00           O
ATOM   5807  C21 POPEZ 192      52.816  72.736  16.474  1.00  0.00           C
ATOM   5808  O22 POPEZ 192      51.636  72.426  16.444  1.00  0.00           O
ATOM   5809  C22 POPEZ 192      53.526  73.476  17.604  1.00  0.00           C
ATOM   5812  C3  POPEZ 192      54.606  70.626  14.144  1.00  0.00           C
ATOM   5815  O31 POPEZ 192      55.006  69.686  15.164  1.00  0.00           O
ATOM   5816  C31 POPEZ 192      55.446  68.496  14.734  1.00  0.00           C
ATOM   5817  O32 POPEZ 192      55.416  68.126  13.574  1.00  0.00           O
ATOM   5818  C32 POPEZ 192      55.846  67.586  15.914  1.00  0.00           C
ATOM   5821  C23 POPEZ 192      52.696  74.416  18.504  1.00  0.00           C
ATOM   5824  C24 POPEZ 192      53.596  74.776  19.694  1.00  0.00           C
ATOM   5827  C25 POPEZ 192      52.986  75.756  20.704  1.00  0.00           C
ATOM   5830  C26 POPEZ 192      51.846  75.126  21.514  1.00  0.00           C
ATOM   5833  C27 POPEZ 192      51.356  76.006  22.664  1.00  0.00           C
ATOM   5836  C28 POPEZ 192      50.226  75.336  23.444  1.00  0.00           C
ATOM   5839  C29 POPEZ 192      49.686  76.216  24.544  1.00  0.00           C
ATOM   5841 0C21 POPEZ 192      49.256  75.786  25.734  1.00  0.00           C
ATOM   5843 1C21 POPEZ 192      49.206  74.356  26.204  1.00  0.00           C
ATOM   5846 2C21 POPEZ 192      50.516  73.996  26.933  1.00  0.00           C
ATOM   5849 3C21 POPEZ 192      50.386  72.756  27.823  1.00  0.00           C
ATOM   5852 4C21 POPEZ 192      51.466  72.716  28.914  1.00  0.00           C
ATOM   5855 5C21 POPEZ 192      52.856  72.306  28.404  1.00  0.00           C
ATOM   5858 6C21 POPEZ 192      52.966  70.786  28.164  1.00  0.00           C
ATOM   5861 7C21 POPEZ 192      54.416  70.296  28.103  1.00  0.00           C
ATOM   5864 8C21 POPEZ 192      54.516  68.776  27.983  1.00  0.00           C
ATOM   5868  C33 POPEZ 192      56.766  68.216  16.984  1.00  0.00           C
ATOM   5871  C34 POPEZ 192      56.616  67.606  18.384  1.00  0.00           C
ATOM   5874  C35 POPEZ 192      57.376  68.416  19.444  1.00  0.00           C
ATOM   5877  C36 POPEZ 192      57.266  67.866  20.873  1.00  0.00           C
ATOM   5880  C37 POPEZ 192      58.046  68.746  21.863  1.00  0.00           C
ATOM   5883  C38 POPEZ 192      58.646  67.966  23.044  1.00  0.00           C
ATOM   5886  C39 POPEZ 192      57.806  67.946  24.333  1.00  0.00           C
ATOM   5889 0C31 POPEZ 192      58.526  67.106  25.404  1.00  0.00           C
ATOM   5892 1C31 POPEZ 192      57.866  67.096  26.794  1.00  0.00           C
ATOM   5895 2C31 POPEZ 192      58.626  66.146  27.744  1.00  0.00           C
ATOM   5898 3C31 POPEZ 192      58.016  66.026  29.144  1.00  0.00           C
ATOM   5901 4C31 POPEZ 192      57.916  67.366  29.904  1.00  0.00           C
ATOM   5904 5C31 POPEZ 192      57.436  67.186  31.343  1.00  0.00           C
ATOM   5907 6C31 POPEZ 192      57.046  68.496  32.024  1.00  0.00           C
ATOM   5911  NH3 POPEa 193      64.456 127.868  56.903  1.00  0.00           N
ATOM   5915  C12 POPEa 193      65.466 128.248  57.963  1.00  0.00           C
ATOM   5918  C11 POPEa 193      64.866 128.078  59.375  1.00  0.00           C
ATOM   5921  P   POPEa 193      64.856 125.488  59.494  1.00  0.00           P
ATOM   5922  O13 POPEa 193      64.006 124.528  60.224  1.00  0.00           O
ATOM   5923  O14 POPEa 193      66.256 125.668  59.923  1.00  0.00           O
ATOM   5924  O11 POPEa 193      64.816 125.228  57.944  1.00  0.00           O
ATOM   5925  O12 POPEa 193      64.126 126.878  59.534  1.00  0.00           O
ATOM   5926  C1  POPEa 193      64.626 123.898  57.454  1.00  0.00           C
ATOM   5929  C2  POPEa 193      64.276 123.978  55.965  1.00  0.00           C
ATOM   5931  O21 POPEa 193      63.616 122.768  55.504  1.00  0.00           O
ATOM   5932  C21 POPEa 193      62.296 122.878  55.323  1.00  0.00           C
ATOM   5933  O22 POPEa 193      61.646 123.908  55.463  1.00  0.00           O
ATOM   5934  C22 POPEa 193      61.746 121.556  54.804  1.00  0.00           C
ATOM   5937  C3  POPEa 193      65.526 124.308  55.103  1.00  0.00           C
ATOM   5940  O31 POPEa 193      65.116 125.118  53.984  1.00  0.00           O
ATOM   5941  C31 POPEa 193      64.846 124.398  52.883  1.00  0.00           C
ATOM   5942  O32 POPEa 193      65.186 123.248  52.715  1.00  0.00           O
ATOM   5943  C32 POPEa 193      63.986 125.218  51.944  1.00  0.00           C
ATOM   5946  C23 POPEa 193      60.336 121.726  54.184  1.00  0.00           C
ATOM   5949  C24 POPEa 193      59.826 120.496  53.414  1.00  0.00           C
ATOM   5952  C25 POPEa 193      60.786 120.056  52.304  1.00  0.00           C
ATOM   5955  C26 POPEa 193      60.246 118.966  51.363  1.00  0.00           C
ATOM   5958  C27 POPEa 193      61.316 118.516  50.354  1.00  0.00           C
ATOM   5961  C28 POPEa 193      60.806 117.456  49.365  1.00  0.00           C
ATOM   5964  C29 POPEa 193      61.916 116.936  48.484  1.00  0.00           C
ATOM   5966 0C21 POPEa 193      62.046 117.076  47.145  1.00  0.00           C
ATOM   5968 1C21 POPEa 193      61.146 117.806  46.173  1.00  0.00           C
ATOM   5971 2C21 POPEa 193      61.996 118.676  45.224  1.00  0.00           C
ATOM   5974 3C21 POPEa 193      61.216 119.176  43.993  1.00  0.00           C
ATOM   5977 4C21 POPEa 193      62.066 120.066  43.074  1.00  0.00           C
ATOM   5980 5C21 POPEa 193      63.226 119.326  42.384  1.00  0.00           C
ATOM   5983 6C21 POPEa 193      64.086 120.286  41.544  1.00  0.00           C
ATOM   5986 7C21 POPEa 193      65.306 119.606  40.903  1.00  0.00           C
ATOM   5989 8C21 POPEa 193      66.106 120.566  40.013  1.00  0.00           C
ATOM   5993  C33 POPEa 193      64.796 125.858  50.805  1.00  0.00           C
ATOM   5996  C34 POPEa 193      65.646 127.068  51.243  1.00  0.00           C
ATOM   5999  C35 POPEa 193      66.026 127.938  50.043  1.00  0.00           C
ATOM   6002  C36 POPEa 193      67.156 128.938  50.273  1.00  0.00           C
ATOM   6005  C37 POPEa 193      67.156 130.078  49.244  1.00  0.00           C
ATOM   6008  C38 POPEa 193      68.036 131.268  49.653  1.00  0.00           C
ATOM   6011  C39 POPEa 193      69.486 131.228  49.164  1.00  0.00           C
ATOM   6014 0C31 POPEa 193      69.636 131.398  47.633  1.00  0.00           C
ATOM   6017 1C31 POPEa 193      71.116 131.308  47.234  1.00  0.00           C
ATOM   6020 2C31 POPEa 193      71.376 131.158  45.723  1.00  0.00           C
ATOM   6023 3C31 POPEa 193      71.466 132.488  44.974  1.00  0.00           C
ATOM   6026 4C31 POPEa 193      71.986 132.288  43.535  1.00  0.00           C
ATOM   6029 5C31 POPEa 193      71.956 133.558  42.683  1.00  0.00           C
ATOM   6032 6C31 POPEa 193      72.386 133.298  41.234  1.00  0.00           C
ATOM   6036  NH3 POPEb 194      10.906  52.606  62.603  1.00  0.00           N
ATOM   6040  C12 POPEb 194      12.396  52.586  62.324  1.00  0.00           C
ATOM   6043  C11 POPEb 194      13.206  53.376  63.384  1.00  0.00           C
ATOM   6046  P   POPEb 194      14.586  55.416  62.374  1.00  0.00           P
ATOM   6047  O13 POPEb 194      13.406  56.176  62.864  1.00  0.00           O
ATOM   6048  O14 POPEb 194      15.946  55.826  62.833  1.00  0.00           O
ATOM   6049  O11 POPEb 194      14.516  55.216  60.804  1.00  0.00           O
ATOM   6050  O12 POPEb 194      14.416  53.916  62.833  1.00  0.00           O
ATOM   6051  C1  POPEb 194      14.486  56.336  59.914  1.00  0.00           C
ATOM   6054  C2  POPEb 194      14.976  56.006  58.444  1.00  0.00           C
ATOM   6056  O21 POPEb 194      14.106  56.696  57.503  1.00  0.00           O
ATOM   6057  C21 POPEb 194      14.686  57.026  56.334  1.00  0.00           C
ATOM   6058  O22 POPEb 194      15.836  56.786  56.024  1.00  0.00           O
ATOM   6059  C22 POPEb 194      13.656  57.666  55.414  1.00  0.00           C
ATOM   6062  C3  POPEb 194      15.026  54.476  58.125  1.00  0.00           C
ATOM   6065  O31 POPEb 194      15.806  54.236  56.934  1.00  0.00           O
ATOM   6066  C31 POPEb 194      15.606  53.096  56.274  1.00  0.00           C
ATOM   6067  O32 POPEb 194      14.726  52.296  56.534  1.00  0.00           O
ATOM   6068  C32 POPEb 194      16.586  53.016  55.113  1.00  0.00           C
ATOM   6071  C23 POPEb 194      14.276  58.296  54.133  1.00  0.00           C
ATOM   6074  C24 POPEb 194      13.476  57.986  52.864  1.00  0.00           C
ATOM   6077  C25 POPEb 194      12.436  59.036  52.473  1.00  0.00           C
ATOM   6080  C26 POPEb 194      11.246  58.326  51.824  1.00  0.00           C
ATOM   6083  C27 POPEb 194      10.476  59.216  50.833  1.00  0.00           C
ATOM   6086  C28 POPEb 194       9.166  58.566  50.364  1.00  0.00           C
ATOM   6089  C29 POPEb 194       9.406  57.306  49.564  1.00  0.00           C
ATOM   6091 0C21 POPEb 194       8.746  56.936  48.465  1.00  0.00           C
ATOM   6093 1C21 POPEb 194       7.646  57.716  47.785  1.00  0.00           C
ATOM   6096 2C21 POPEb 194       7.556  57.336  46.293  1.00  0.00           C
ATOM   6099 3C21 POPEb 194       8.736  57.816  45.444  1.00  0.00           C
ATOM   6102 4C21 POPEb 194       8.796  57.056  44.114  1.00  0.00           C
ATOM   6105 5C21 POPEb 194       9.906  57.556  43.174  1.00  0.00           C
ATOM   6108 6C21 POPEb 194       9.886  56.806  41.833  1.00  0.00           C
ATOM   6111 7C21 POPEb 194      11.246  56.286  41.383  1.00  0.00           C
ATOM   6114 8C21 POPEb 194      11.206  55.666  39.984  1.00  0.00           C
ATOM   6118  C33 POPEb 194      16.356  51.806  54.164  1.00  0.00           C
ATOM   6121  C34 POPEb 194      16.146  52.276  52.724  1.00  0.00           C
ATOM   6124  C35 POPEb 194      15.616  51.226  51.734  1.00  0.00           C
ATOM   6127  C36 POPEb 194      16.436  49.946  51.725  1.00  0.00           C
ATOM   6130  C37 POPEb 194      16.356  49.246  50.364  1.00  0.00           C
ATOM   6133  C38 POPEb 194      17.176  47.956  50.364  1.00  0.00           C
ATOM   6136  C39 POPEb 194      16.906  47.076  49.143  1.00  0.00           C
ATOM   6139 0C31 POPEb 194      17.736  47.436  47.903  1.00  0.00           C
ATOM   6142 1C31 POPEb 194      17.616  46.356  46.824  1.00  0.00           C
ATOM   6145 2C31 POPEb 194      18.356  46.676  45.523  1.00  0.00           C
ATOM   6148 3C31 POPEb 194      18.756  45.396  44.785  1.00  0.00           C
ATOM   6151 4C31 POPEb 194      19.256  45.656  43.363  1.00  0.00           C
ATOM   6154 5C31 POPEb 194      19.816  44.406  42.673  1.00  0.00           C
ATOM   6157 6C31 POPEb 194      20.346  44.686  41.264  1.00  0.00           C
ATOM   6161  NH3 POPEc 195      51.446 107.206  12.034  1.00  0.00           N
ATOM   6165  C12 POPEc 195      50.266 107.656  11.214  1.00  0.00           C
ATOM   6168  C11 POPEc 195      49.696 106.606  10.264  1.00  0.00           C
ATOM   6171  P   POPEc 195      47.066 106.856   9.984  1.00  0.00           P
ATOM   6172  O13 POPEc 195      46.156 107.816   9.333  1.00  0.00           O
ATOM   6173  O14 POPEc 195      46.826 105.416   9.764  1.00  0.00           O
ATOM   6174  O11 POPEc 195      46.956 107.096  11.554  1.00  0.00           O
ATOM   6175  O12 POPEc 195      48.576 107.176   9.603  1.00  0.00           O
ATOM   6176  C1  POPEc 195      45.756 106.536  12.144  1.00  0.00           C
ATOM   6179  C2  POPEc 195      45.366 107.106  13.534  1.00  0.00           C
ATOM   6181  O21 POPEc 195      44.316 106.226  13.994  1.00  0.00           O
ATOM   6182  C21 POPEc 195      44.166 106.096  15.294  1.00  0.00           C
ATOM   6183  O22 POPEc 195      44.756 106.716  16.153  1.00  0.00           O
ATOM   6184  C22 POPEc 195      43.216 104.906  15.564  1.00  0.00           C
ATOM   6187  C3  POPEc 195      44.866 108.576  13.454  1.00  0.00           C
ATOM   6190  O31 POPEc 195      45.126 109.326  14.673  1.00  0.00           O
ATOM   6191  C31 POPEc 195      44.096 109.516  15.494  1.00  0.00           C
ATOM   6192  O32 POPEc 195      42.976 109.056  15.324  1.00  0.00           O
ATOM   6193  C32 POPEc 195      44.486 110.526  16.574  1.00  0.00           C
ATOM   6196  C23 POPEc 195      41.806 105.286  16.084  1.00  0.00           C
ATOM   6199  C24 POPEc 195      41.096 104.056  16.663  1.00  0.00           C
ATOM   6202  C25 POPEc 195      39.586 104.206  16.914  1.00  0.00           C
ATOM   6205  C26 POPEc 195      39.046 102.896  17.503  1.00  0.00           C
ATOM   6208  C27 POPEc 195      37.536 102.686  17.353  1.00  0.00           C
ATOM   6211  C28 POPEc 195      37.136 101.246  17.764  1.00  0.00           C
ATOM   6214  C29 POPEc 195      35.786 100.826  17.223  1.00  0.00           C
ATOM   6216 0C21 POPEc 195      34.726 100.396  17.924  1.00  0.00           C
ATOM   6218 1C21 POPEc 195      34.656 100.236  19.414  1.00  0.00           C
ATOM   6221 2C21 POPEc 195      34.456 101.586  20.154  1.00  0.00           C
ATOM   6224 3C21 POPEc 195      34.356 101.366  21.663  1.00  0.00           C
ATOM   6227 4C21 POPEc 195      34.336 102.656  22.504  1.00  0.00           C
ATOM   6230 5C21 POPEc 195      34.016 102.366  23.973  1.00  0.00           C
ATOM   6233 6C21 POPEc 195      35.136 101.646  24.753  1.00  0.00           C
ATOM   6236 7C21 POPEc 195      34.636 101.146  26.113  1.00  0.00           C
ATOM   6239 8C21 POPEc 195      35.676 100.346  26.903  1.00  0.00           C
ATOM   6243  C33 POPEc 195      44.086 110.106  18.004  1.00  0.00           C
ATOM   6246  C34 POPEc 195      44.186 111.256  19.024  1.00  0.00           C
ATOM   6249  C35 POPEc 195      43.996 110.786  20.474  1.00  0.00           C
ATOM   6252  C36 POPEc 195      43.756 111.926  21.473  1.00  0.00           C
ATOM   6255  C37 POPEc 195      43.646 111.436  22.924  1.00  0.00           C
ATOM   6258  C38 POPEc 195      43.276 112.566  23.894  1.00  0.00           C
ATOM   6261  C39 POPEc 195      43.336 112.176  25.383  1.00  0.00           C
ATOM   6264 0C31 POPEc 195      43.046 113.386  26.274  1.00  0.00           C
ATOM   6267 1C31 POPEc 195      43.226 113.156  27.774  1.00  0.00           C
ATOM   6270 2C31 POPEc 195      42.726 114.366  28.573  1.00  0.00           C
ATOM   6273 3C31 POPEc 195      43.516 114.686  29.844  1.00  0.00           C
ATOM   6276 4C31 POPEc 195      43.456 113.586  30.903  1.00  0.00           C
ATOM   6279 5C31 POPEc 195      43.966 114.106  32.244  1.00  0.00           C
ATOM   6282 6C31 POPEc 195      43.786 113.126  33.395  1.00  0.00           C
ATOM   6286  NH3 POPEd 196      65.606  80.056  14.994  1.00  0.00           N
ATOM   6290  C12 POPEd 196      66.266  78.706  14.984  1.00  0.00           C
ATOM   6293  C11 POPEd 196      67.786  78.796  15.314  1.00  0.00           C
ATOM   6296  P   POPEd 196      69.606  79.996  16.804  1.00  0.00           P
ATOM   6297  O13 POPEd 196      70.386  78.736  16.774  1.00  0.00           O
ATOM   6298  O14 POPEd 196      70.186  81.206  16.164  1.00  0.00           O
ATOM   6299  O11 POPEd 196      69.296  80.346  18.304  1.00  0.00           O
ATOM   6300  O12 POPEd 196      68.086  79.766  16.333  1.00  0.00           O
ATOM   6301  C1  POPEd 196      70.096  79.866  19.384  1.00  0.00           C
ATOM   6304  C2  POPEd 196      69.276  80.096  20.674  1.00  0.00           C
ATOM   6306  O21 POPEd 196      70.076  80.216  21.854  1.00  0.00           O
ATOM   6307  C21 POPEd 196      70.606  79.126  22.363  1.00  0.00           C
ATOM   6308  O22 POPEd 196      70.746  78.056  21.784  1.00  0.00           O
ATOM   6309  C22 POPEd 196      70.986  79.386  23.824  1.00  0.00           C
ATOM   6312  C3  POPEd 196      68.106  79.086  20.804  1.00  0.00           C
ATOM   6315  O31 POPEd 196      67.406  79.276  22.054  1.00  0.00           O
ATOM   6316  C31 POPEd 196      66.496  78.336  22.274  1.00  0.00           C
ATOM   6317  O32 POPEd 196      66.276  77.376  21.554  1.00  0.00           O
ATOM   6318  C32 POPEd 196      65.786  78.646  23.584  1.00  0.00           C
ATOM   6321  C23 POPEd 196      70.846  78.106  24.674  1.00  0.00           C
ATOM   6324  C24 POPEd 196      71.236  78.306  26.134  1.00  0.00           C
ATOM   6327  C25 POPEd 196      71.306  76.946  26.833  1.00  0.00           C
ATOM   6330  C26 POPEd 196      71.936  76.936  28.224  1.00  0.00           C
ATOM   6333  C27 POPEd 196      72.546  75.556  28.524  1.00  0.00           C
ATOM   6336  C28 POPEd 196      73.506  75.526  29.734  1.00  0.00           C
ATOM   6339  C29 POPEd 196      72.796  75.656  31.054  1.00  0.00           C
ATOM   6341 0C21 POPEd 196      72.506  74.656  31.914  1.00  0.00           C
ATOM   6343 1C21 POPEd 196      72.806  73.196  31.744  1.00  0.00           C
ATOM   6346 2C21 POPEd 196      71.546  72.306  31.864  1.00  0.00           C
ATOM   6349 3C21 POPEd 196      70.936  72.276  33.274  1.00  0.00           C
ATOM   6352 4C21 POPEd 196      69.986  71.086  33.473  1.00  0.00           C
ATOM   6355 5C21 POPEd 196      69.356  71.036  34.863  1.00  0.00           C
ATOM   6358 6C21 POPEd 196      68.426  69.836  35.054  1.00  0.00           C
ATOM   6361 7C21 POPEd 196      67.916  69.706  36.493  1.00  0.00           C
ATOM   6364 8C21 POPEd 196      66.756  68.706  36.633  1.00  0.00           C
ATOM   6368  C33 POPEd 196      66.656  78.226  24.784  1.00  0.00           C
ATOM   6371  C34 POPEd 196      66.436  79.096  26.024  1.00  0.00           C
ATOM   6374  C35 POPEd 196      65.036  78.996  26.633  1.00  0.00           C
ATOM   6377  C36 POPEd 196      64.966  79.806  27.934  1.00  0.00           C
ATOM   6380  C37 POPEd 196      63.556  79.886  28.524  1.00  0.00           C
ATOM   6383  C38 POPEd 196      63.546  80.786  29.774  1.00  0.00           C
ATOM   6386  C39 POPEd 196      62.186  80.846  30.464  1.00  0.00           C
ATOM   6389 0C31 POPEd 196      62.176  81.816  31.654  1.00  0.00           C
ATOM   6392 1C31 POPEd 196      60.756  82.106  32.153  1.00  0.00           C
ATOM   6395 2C31 POPEd 196      60.706  82.676  33.573  1.00  0.00           C
ATOM   6398 3C31 POPEd 196      60.966  81.616  34.653  1.00  0.00           C
ATOM   6401 4C31 POPEd 196      60.436  82.086  36.013  1.00  0.00           C
ATOM   6404 5C31 POPEd 196      60.626  81.066  37.144  1.00  0.00           C
ATOM   6407 6C31 POPEd 196      60.106  81.576  38.484  1.00  0.00           C
ATOM   6411  NH3 POPEe 197      70.686 118.396  15.044  1.00  0.00           N
ATOM   6415  C12 POPEe 197      71.516 119.626  14.874  1.00  0.00           C
ATOM   6418  C11 POPEe 197      70.856 120.796  15.634  1.00  0.00           C
ATOM   6421  P   POPEe 197      68.486 121.916  15.254  1.00  0.00           P
ATOM   6422  O13 POPEe 197      69.256 123.038  14.654  1.00  0.00           O
ATOM   6423  O14 POPEe 197      67.276 121.486  14.534  1.00  0.00           O
ATOM   6424  O11 POPEe 197      68.086 122.366  16.704  1.00  0.00           O
ATOM   6425  O12 POPEe 197      69.436 120.686  15.554  1.00  0.00           O
ATOM   6426  C1  POPEe 197      66.736 122.688  17.034  1.00  0.00           C
ATOM   6429  C2  POPEe 197      66.406 122.346  18.514  1.00  0.00           C
ATOM   6431  O21 POPEe 197      67.516 122.516  19.404  1.00  0.00           O
ATOM   6432  C21 POPEe 197      67.976 123.738  19.534  1.00  0.00           C
ATOM   6433  O22 POPEe 197      67.516 124.748  19.013  1.00  0.00           O
ATOM   6434  C22 POPEe 197      69.166 123.738  20.474  1.00  0.00           C
ATOM   6437  C3  POPEe 197      65.916 120.876  18.644  1.00  0.00           C
ATOM   6440  O31 POPEe 197      65.396 120.606  19.964  1.00  0.00           O
ATOM   6441  C31 POPEe 197      64.206 121.176  20.174  1.00  0.00           C
ATOM   6442  O32 POPEe 197      63.576 121.816  19.354  1.00  0.00           O
ATOM   6443  C32 POPEe 197      63.776 120.916  21.603  1.00  0.00           C
ATOM   6446  C23 POPEe 197      68.916 124.688  21.654  1.00  0.00           C
ATOM   6449  C24 POPEe 197      67.936 124.048  22.634  1.00  0.00           C
ATOM   6452  C25 POPEe 197      67.306 125.028  23.613  1.00  0.00           C
ATOM   6455  C26 POPEe 197      66.356 124.298  24.574  1.00  0.00           C
ATOM   6458  C27 POPEe 197      65.496 125.258  25.394  1.00  0.00           C
ATOM   6461  C28 POPEe 197      64.796 124.558  26.564  1.00  0.00           C
ATOM   6464  C29 POPEe 197      63.636 125.378  27.104  1.00  0.00           C
ATOM   6466 0C21 POPEe 197      63.386 125.668  28.383  1.00  0.00           C
ATOM   6468 1C21 POPEe 197      64.216 125.228  29.574  1.00  0.00           C
ATOM   6471 2C21 POPEe 197      63.956 126.128  30.794  1.00  0.00           C
ATOM   6474 3C21 POPEe 197      64.806 125.718  32.004  1.00  0.00           C
ATOM   6477 4C21 POPEe 197      64.586 126.638  33.214  1.00  0.00           C
ATOM   6480 5C21 POPEe 197      65.406 126.238  34.454  1.00  0.00           C
ATOM   6483 6C21 POPEe 197      65.226 124.768  34.853  1.00  0.00           C
ATOM   6486 7C21 POPEe 197      65.886 124.418  36.194  1.00  0.00           C
ATOM   6489 8C21 POPEe 197      65.816 122.928  36.514  1.00  0.00           C
ATOM   6493  C33 POPEe 197      62.906 122.066  22.154  1.00  0.00           C
ATOM   6496  C34 POPEe 197      62.726 121.856  23.654  1.00  0.00           C
ATOM   6499  C35 POPEe 197      61.626 122.708  24.294  1.00  0.00           C
ATOM   6502  C36 POPEe 197      61.556 122.326  25.774  1.00  0.00           C
ATOM   6505  C37 POPEe 197      60.486 123.068  26.584  1.00  0.00           C
ATOM   6508  C38 POPEe 197      60.756 122.958  28.094  1.00  0.00           C
ATOM   6511  C39 POPEe 197      61.006 121.536  28.634  1.00  0.00           C
ATOM   6514 0C31 POPEe 197      59.816 120.576  28.494  1.00  0.00           C
ATOM   6517 1C31 POPEe 197      59.716 119.626  29.704  1.00  0.00           C
ATOM   6520 2C31 POPEe 197      58.836 118.396  29.444  1.00  0.00           C
ATOM   6523 3C31 POPEe 197      57.346 118.716  29.224  1.00  0.00           C
ATOM   6526 4C31 POPEe 197      56.636 117.716  28.313  1.00  0.00           C
ATOM   6529 5C31 POPEe 197      57.106 117.806  26.853  1.00  0.00           C
ATOM   6532 6C31 POPEe 197      56.196 117.096  25.864  1.00  0.00           C
ATOM   6536  NH3 POPEf 198       7.376   0.546  18.093  1.00  0.00           N
ATOM   6540  C12 POPEf 198       6.666   1.306  17.004  1.00  0.00           C
ATOM   6543  C11 POPEf 198       5.136   1.126  17.134  1.00  0.00           C
ATOM   6546  P   POPEf 198       3.406  -0.924  17.044  1.00  0.00           P
ATOM   6547  O13 POPEf 198       2.326  -0.004  16.613  1.00  0.00           O
ATOM   6548  O14 POPEf 198       3.506  -2.174  16.264  1.00  0.00           O
ATOM   6549  O11 POPEf 198       3.186  -1.334  18.544  1.00  0.00           O
ATOM   6550  O12 POPEf 198       4.826  -0.264  17.094  1.00  0.00           O
ATOM   6551  C1  POPEf 198       2.856  -0.374  19.554  1.00  0.00           C
ATOM   6554  C2  POPEf 198       3.226  -0.954  20.934  1.00  0.00           C
ATOM   6556  O21 POPEf 198       2.586  -0.174  21.954  1.00  0.00           O
ATOM   6557  C21 POPEf 198       1.396  -0.634  22.344  1.00  0.00           C
ATOM   6558  O22 POPEf 198       0.854  -1.634  21.903  1.00  0.00           O
ATOM   6559  C22 POPEf 198       0.926   0.206  23.534  1.00  0.00           C
ATOM   6562  C3  POPEf 198       4.776  -1.064  21.154  1.00  0.00           C
ATOM   6565  O31 POPEf 198       5.306  -0.084  22.074  1.00  0.00           O
ATOM   6566  C31 POPEf 198       5.946   0.936  21.554  1.00  0.00           C
ATOM   6567  O32 POPEf 198       6.166   1.136  20.374  1.00  0.00           O
ATOM   6568  C32 POPEf 198       6.446   1.856  22.664  1.00  0.00           C
ATOM   6571  C23 POPEf 198       2.006   0.276  24.633  1.00  0.00           C
ATOM   6574  C24 POPEf 198       1.506   0.816  25.973  1.00  0.00           C
ATOM   6577  C25 POPEf 198       2.626   0.786  27.024  1.00  0.00           C
ATOM   6580  C26 POPEf 198       2.206   1.236  28.424  1.00  0.00           C
ATOM   6583  C27 POPEf 198       1.246   0.256  29.133  1.00  0.00           C
ATOM   6586  C28 POPEf 198       1.166   0.576  30.644  1.00  0.00           C
ATOM   6589  C29 POPEf 198       0.874  -0.614  31.514  1.00  0.00           C
ATOM   6591 0C21 POPEf 198       0.084  -0.634  32.603  1.00  0.00           C
ATOM   6593 1C21 POPEf 198      -0.636   0.576  33.164  1.00  0.00           C
ATOM   6596 2C21 POPEf 198      -0.566   0.686  34.694  1.00  0.00           C
ATOM   6599 3C21 POPEf 198       0.844   0.816  35.274  1.00  0.00           C
ATOM   6602 4C21 POPEf 198       0.804   1.416  36.694  1.00  0.00           C
ATOM   6605 5C21 POPEf 198       2.046   1.126  37.544  1.00  0.00           C
ATOM   6608 6C21 POPEf 198       2.126  -0.344  37.983  1.00  0.00           C
ATOM   6611 7C21 POPEf 198       3.266  -0.604  38.973  1.00  0.00           C
ATOM   6614 8C21 POPEf 198       3.326  -2.064  39.414  1.00  0.00           C
ATOM   6618  C33 POPEf 198       6.416   3.336  22.204  1.00  0.00           C
ATOM   6621  C34 POPEf 198       7.276   4.246  23.074  1.00  0.00           C
ATOM   6624  C35 POPEf 198       8.786   4.066  22.864  1.00  0.00           C
ATOM   6627  C36 POPEf 198       9.586   4.976  23.803  1.00  0.00           C
ATOM   6630  C37 POPEf 198      11.096   4.776  23.673  1.00  0.00           C
ATOM   6633  C38 POPEf 198      11.866   5.646  24.674  1.00  0.00           C
ATOM   6636  C39 POPEf 198      13.356   5.306  24.694  1.00  0.00           C
ATOM   6639 0C31 POPEf 198      14.086   5.876  25.913  1.00  0.00           C
ATOM   6642 1C31 POPEf 198      15.356   5.076  26.194  1.00  0.00           C
ATOM   6645 2C31 POPEf 198      16.176   5.626  27.363  1.00  0.00           C
ATOM   6648 3C31 POPEf 198      15.596   5.366  28.763  1.00  0.00           C
ATOM   6651 4C31 POPEf 198      15.406   3.886  29.133  1.00  0.00           C
ATOM   6654 5C31 POPEf 198      15.076   3.716  30.624  1.00  0.00           C
ATOM   6657 6C31 POPEf 198      15.086   2.266  31.113  1.00  0.00           C
ATOM   6661  NH3 POPEg 199      72.936 121.616  56.544  1.00  0.00           N
ATOM   6665  C12 POPEg 199      73.006 121.016  57.924  1.00  0.00           C
ATOM   6668  C11 POPEg 199      74.416 120.516  58.263  1.00  0.00           C
ATOM   6671  P   POPEg 199      75.396 118.146  58.984  1.00  0.00           P
ATOM   6672  O13 POPEg 199      75.036 117.156  60.014  1.00  0.00           O
ATOM   6673  O14 POPEg 199      76.766 118.706  58.953  1.00  0.00           O
ATOM   6674  O11 POPEg 199      75.136 117.406  57.603  1.00  0.00           O
ATOM   6675  O12 POPEg 199      74.306 119.286  58.964  1.00  0.00           O
ATOM   6676  C1  POPEg 199      75.846 117.736  56.414  1.00  0.00           C
ATOM   6679  C2  POPEg 199      75.016 117.236  55.214  1.00  0.00           C
ATOM   6681  O21 POPEg 199      75.786 117.366  54.013  1.00  0.00           O
ATOM   6682  C21 POPEg 199      75.446 116.506  53.054  1.00  0.00           C
ATOM   6683  O22 POPEg 199      74.696 115.556  53.163  1.00  0.00           O
ATOM   6684  C22 POPEg 199      76.146 116.946  51.763  1.00  0.00           C
ATOM   6687  C3  POPEg 199      73.696 118.036  55.113  1.00  0.00           C
ATOM   6690  O31 POPEg 199      72.716 117.416  54.254  1.00  0.00           O
ATOM   6691  C31 POPEg 199      72.086 116.396  54.813  1.00  0.00           C
ATOM   6692  O32 POPEg 199      72.316 115.946  55.923  1.00  0.00           O
ATOM   6693  C32 POPEg 199      70.996 115.856  53.914  1.00  0.00           C
ATOM   6696  C23 POPEg 199      75.166 117.266  50.615  1.00  0.00           C
ATOM   6699  C24 POPEg 199      75.896 117.906  49.424  1.00  0.00           C
ATOM   6702  C25 POPEg 199      74.956 118.496  48.354  1.00  0.00           C
ATOM   6705  C26 POPEg 199      74.176 117.446  47.554  1.00  0.00           C
ATOM   6708  C27 POPEg 199      73.596 118.036  46.254  1.00  0.00           C
ATOM   6711  C28 POPEg 199      72.916 116.966  45.383  1.00  0.00           C
ATOM   6714  C29 POPEg 199      72.636 117.436  43.984  1.00  0.00           C
ATOM   6716 0C21 POPEg 199      71.436 117.666  43.424  1.00  0.00           C
ATOM   6718 1C21 POPEg 199      70.096 117.566  44.114  1.00  0.00           C
ATOM   6721 2C21 POPEg 199      69.156 118.726  43.724  1.00  0.00           C
ATOM   6724 3C21 POPEg 199      69.676 120.096  44.194  1.00  0.00           C
ATOM   6727 4C21 POPEg 199      68.836 121.266  43.673  1.00  0.00           C
ATOM   6730 5C21 POPEg 199      69.466 122.618  44.023  1.00  0.00           C
ATOM   6733 6C21 POPEg 199      69.066 123.768  43.093  1.00  0.00           C
ATOM   6736 7C21 POPEg 199      69.736 123.668  41.713  1.00  0.00           C
ATOM   6739 8C21 POPEg 199      69.446 124.858  40.794  1.00  0.00           C
ATOM   6743  C33 POPEg 199      71.356 114.466  53.344  1.00  0.00           C
ATOM   6746  C34 POPEg 199      70.186 113.896  52.534  1.00  0.00           C
ATOM   6749  C35 POPEg 199      70.626 112.846  51.493  1.00  0.00           C
ATOM   6752  C36 POPEg 199      71.256 113.496  50.253  1.00  0.00           C
ATOM   6755  C37 POPEg 199      71.386 112.546  49.054  1.00  0.00           C
ATOM   6758  C38 POPEg 199      71.966 113.276  47.833  1.00  0.00           C
ATOM   6761  C39 POPEg 199      71.906 112.476  46.523  1.00  0.00           C
ATOM   6764 0C31 POPEg 199      72.496 111.056  46.614  1.00  0.00           C
ATOM   6767 1C31 POPEg 199      72.566 110.376  45.234  1.00  0.00           C
ATOM   6770 2C31 POPEg 199      73.026 108.916  45.304  1.00  0.00           C
ATOM   6773 3C31 POPEg 199      73.926 108.506  44.133  1.00  0.00           C
ATOM   6776 4C31 POPEg 199      73.336 108.696  42.734  1.00  0.00           C
ATOM   6779 5C31 POPEg 199      74.326 108.216  41.664  1.00  0.00           C
ATOM   6782 6C31 POPEg 199      73.836 108.426  40.223  1.00  0.00           C
ATOM   6786  NH3 POPEh 200     120.486  41.016  61.875  1.00  0.00           N
ATOM   6790  C12 POPEh 200     120.916  42.296  61.194  1.00  0.00           C
ATOM   6793  C11 POPEh 200     122.446  42.426  61.173  1.00  0.00           C
ATOM   6796  P   POPEh 200     124.196  44.176  60.304  1.00  0.00           P
ATOM   6797  O13 POPEh 200     124.986  43.606  61.423  1.00  0.00           O
ATOM   6798  O14 POPEh 200     124.816  44.146  58.953  1.00  0.00           O
ATOM   6799  O11 POPEh 200     123.726  45.676  60.574  1.00  0.00           O
ATOM   6800  O12 POPEh 200     122.836  43.376  60.183  1.00  0.00           O
ATOM   6801  C1  POPEh 200     122.606  46.236  59.863  1.00  0.00           C
ATOM   6804  C2  POPEh 200     123.056  47.446  58.993  1.00  0.00           C
ATOM   6806  O21 POPEh 200     121.956  48.266  58.554  1.00  0.00           O
ATOM   6807  C21 POPEh 200     121.016  47.736  57.784  1.00  0.00           C
ATOM   6808  O22 POPEh 200     120.906  46.566  57.484  1.00  0.00           O
ATOM   6809  C22 POPEh 200     120.066  48.846  57.353  1.00  0.00           C
ATOM   6812  C3  POPEh 200     124.006  47.076  57.823  1.00  0.00           C
ATOM   6815  O31 POPEh 200     124.476  48.276  57.173  1.00  0.00           O
ATOM   6816  C31 POPEh 200     125.106  48.076  56.013  1.00  0.00           C
ATOM   6817  O32 POPEh 200     125.506  46.986  55.625  1.00  0.00           O
ATOM   6818  C32 POPEh 200     125.356  49.426  55.344  1.00  0.00           C
ATOM   6821  C23 POPEh 200     118.676  48.356  56.894  1.00  0.00           C
ATOM   6824  C24 POPEh 200     118.626  47.836  55.453  1.00  0.00           C
ATOM   6827  C25 POPEh 200     117.216  48.006  54.894  1.00  0.00           C
ATOM   6830  C26 POPEh 200     116.966  47.296  53.563  1.00  0.00           C
ATOM   6833  C27 POPEh 200     115.606  47.726  52.975  1.00  0.00           C
ATOM   6836  C28 POPEh 200     115.276  47.056  51.624  1.00  0.00           C
ATOM   6839  C29 POPEh 200     114.956  45.586  51.744  1.00  0.00           C
ATOM   6841 0C21 POPEh 200     114.346  44.796  50.844  1.00  0.00           C
ATOM   6843 1C21 POPEh 200     113.876  45.106  49.435  1.00  0.00           C
ATOM   6846 2C21 POPEh 200     114.576  46.276  48.714  1.00  0.00           C
ATOM   6849 3C21 POPEh 200     114.436  46.266  47.184  1.00  0.00           C
ATOM   6852 4C21 POPEh 200     115.346  47.306  46.503  1.00  0.00           C
ATOM   6855 5C21 POPEh 200     116.846  46.956  46.573  1.00  0.00           C
ATOM   6858 6C21 POPEh 200     117.746  48.026  45.954  1.00  0.00           C
ATOM   6861 7C21 POPEh 200     119.236  47.626  46.004  1.00  0.00           C
ATOM   6864 8C21 POPEh 200     120.186  48.636  45.344  1.00  0.00           C
ATOM   6868  C33 POPEh 200     124.746  49.536  53.933  1.00  0.00           C
ATOM   6871  C34 POPEh 200     125.116  50.856  53.255  1.00  0.00           C
ATOM   6874  C35 POPEh 200     124.406  51.066  51.903  1.00  0.00           C
ATOM   6877  C36 POPEh 200     125.356  51.146  50.704  1.00  0.00           C
ATOM   6880  C37 POPEh 200     124.696  50.696  49.384  1.00  0.00           C
ATOM   6883  C38 POPEh 200     125.706  50.646  48.233  1.00  0.00           C
ATOM   6886  C39 POPEh 200     125.166  50.016  46.935  1.00  0.00           C
ATOM   6889 0C31 POPEh 200     125.106  48.486  46.983  1.00  0.00           C
ATOM   6892 1C31 POPEh 200     124.706  47.866  45.634  1.00  0.00           C
ATOM   6895 2C31 POPEh 200     124.716  46.336  45.674  1.00  0.00           C
ATOM   6898 3C31 POPEh 200     124.266  45.676  44.365  1.00  0.00           C
ATOM   6901 4C31 POPEh 200     124.506  44.166  44.403  1.00  0.00           C
ATOM   6904 5C31 POPEh 200     124.276  43.436  43.074  1.00  0.00           C
ATOM   6907 6C31 POPEh 200     124.336  41.916  43.233  1.00  0.00           C
ATOM   6911  NH3 POPEi 201      71.546  94.546  14.484  1.00  0.00           N
ATOM   6915  C12 POPEi 201      71.216  95.346  13.254  1.00  0.00           C
ATOM   6918  C11 POPEi 201      69.886  96.086  13.423  1.00  0.00           C
ATOM   6921  P   POPEi 201      68.836  97.946  15.003  1.00  0.00           P
ATOM   6922  O13 POPEi 201      69.096  99.316  14.484  1.00  0.00           O
ATOM   6923  O14 POPEi 201      67.476  97.406  14.874  1.00  0.00           O
ATOM   6924  O11 POPEi 201      69.126  98.036  16.514  1.00  0.00           O
ATOM   6925  O12 POPEi 201      69.966  96.916  14.573  1.00  0.00           O
ATOM   6926  C1  POPEi 201      69.336  96.846  17.264  1.00  0.00           C
ATOM   6929  C2  POPEi 201      69.106  97.296  18.703  1.00  0.00           C
ATOM   6931  O21 POPEi 201      69.496  96.266  19.623  1.00  0.00           O
ATOM   6932  C21 POPEi 201      70.796  96.216  19.824  1.00  0.00           C
ATOM   6933  O22 POPEi 201      71.636  96.876  19.234  1.00  0.00           O
ATOM   6934  C22 POPEi 201      71.106  95.246  20.954  1.00  0.00           C
ATOM   6937  C3  POPEi 201      67.666  97.806  18.984  1.00  0.00           C
ATOM   6940  O31 POPEi 201      67.626  98.916  19.914  1.00  0.00           O
ATOM   6941  C31 POPEi 201      67.426  98.776  21.224  1.00  0.00           C
ATOM   6942  O32 POPEi 201      67.016  99.676  21.954  1.00  0.00           O
ATOM   6943  C32 POPEi 201      67.776  97.396  21.763  1.00  0.00           C
ATOM   6946  C23 POPEi 201      71.746  95.936  22.174  1.00  0.00           C
ATOM   6949  C24 POPEi 201      72.156  94.896  23.224  1.00  0.00           C
ATOM   6952  C25 POPEi 201      73.166  95.426  24.244  1.00  0.00           C
ATOM   6955  C26 POPEi 201      72.546  95.926  25.553  1.00  0.00           C
ATOM   6958  C27 POPEi 201      73.636  96.296  26.564  1.00  0.00           C
ATOM   6961  C28 POPEi 201      73.106  96.516  27.983  1.00  0.00           C
ATOM   6964  C29 POPEi 201      74.186  97.106  28.864  1.00  0.00           C
ATOM   6966 0C21 POPEi 201      75.246  96.446  29.374  1.00  0.00           C
ATOM   6968 1C21 POPEi 201      75.556  94.976  29.233  1.00  0.00           C
ATOM   6971 2C21 POPEi 201      76.106  94.366  30.544  1.00  0.00           C
ATOM   6974 3C21 POPEi 201      75.176  94.526  31.754  1.00  0.00           C
ATOM   6977 4C21 POPEi 201      75.606  93.696  32.964  1.00  0.00           C
ATOM   6980 5C21 POPEi 201      74.736  94.006  34.194  1.00  0.00           C
ATOM   6983 6C21 POPEi 201      74.966  93.076  35.383  1.00  0.00           C
ATOM   6986 7C21 POPEi 201      74.066  93.456  36.563  1.00  0.00           C
ATOM   6989 8C21 POPEi 201      74.356  92.696  37.864  1.00  0.00           C
ATOM   6993  C33 POPEi 201      67.646  97.256  23.294  1.00  0.00           C
ATOM   6996  C34 POPEi 201      68.016  95.836  23.743  1.00  0.00           C
ATOM   6999  C35 POPEi 201      68.796  95.806  25.064  1.00  0.00           C
ATOM   7002  C36 POPEi 201      68.056  96.516  26.204  1.00  0.00           C
ATOM   7005  C37 POPEi 201      68.536  96.076  27.593  1.00  0.00           C
ATOM   7008  C38 POPEi 201      67.726  96.756  28.704  1.00  0.00           C
ATOM   7011  C39 POPEi 201      67.966  96.146  30.083  1.00  0.00           C
ATOM   7014 0C31 POPEi 201      67.006  96.696  31.154  1.00  0.00           C
ATOM   7017 1C31 POPEi 201      67.216  98.186  31.464  1.00  0.00           C
ATOM   7020 2C31 POPEi 201      66.186  98.766  32.454  1.00  0.00           C
ATOM   7023 3C31 POPEi 201      66.136  98.056  33.814  1.00  0.00           C
ATOM   7026 4C31 POPEi 201      64.966  97.076  33.914  1.00  0.00           C
ATOM   7029 5C31 POPEi 201      65.126  96.036  35.034  1.00  0.00           C
ATOM   7032 6C31 POPEi 201      64.076  94.926  34.954  1.00  0.00           C
ATOM   7036  NH3 POPEj 202      -3.456  64.416  17.534  1.00  0.00           N
ATOM   7040  C12 POPEj 202      -3.916  63.076  17.004  1.00  0.00           C
ATOM   7043  C11 POPEj 202      -2.876  61.976  17.264  1.00  0.00           C
ATOM   7046  P   POPEj 202      -1.746  61.546  14.953  1.00  0.00           P
ATOM   7047  O13 POPEj 202      -2.156  60.876  13.714  1.00  0.00           O
ATOM   7048  O14 POPEj 202      -1.706  63.026  14.903  1.00  0.00           O
ATOM   7049  O11 POPEj 202      -0.316  60.986  15.324  1.00  0.00           O
ATOM   7050  O12 POPEj 202      -2.686  61.096  16.144  1.00  0.00           O
ATOM   7051  C1  POPEj 202      -0.156  59.546  15.324  1.00  0.00           C
ATOM   7054  C2  POPEj 202       1.126  59.156  16.074  1.00  0.00           C
ATOM   7056  O21 POPEj 202       0.814  58.126  17.034  1.00  0.00           O
ATOM   7057  C21 POPEj 202       1.746  57.236  17.273  1.00  0.00           C
ATOM   7058  O22 POPEj 202       2.686  56.966  16.533  1.00  0.00           O
ATOM   7059  C22 POPEj 202       1.466  56.596  18.624  1.00  0.00           C
ATOM   7062  C3  POPEj 202       1.656  60.406  16.824  1.00  0.00           C
ATOM   7065  O31 POPEj 202       2.816  60.196  17.644  1.00  0.00           O
ATOM   7066  C31 POPEj 202       2.496  60.356  18.933  1.00  0.00           C
ATOM   7067  O32 POPEj 202       1.596  59.776  19.504  1.00  0.00           O
ATOM   7068  C32 POPEj 202       3.106  61.696  19.343  1.00  0.00           C
ATOM   7071  C23 POPEj 202       0.314  55.576  18.624  1.00  0.00           C
ATOM   7074  C24 POPEj 202      -0.896  56.056  19.434  1.00  0.00           C
ATOM   7077  C25 POPEj 202      -0.606  56.366  20.923  1.00  0.00           C
ATOM   7080  C26 POPEj 202      -0.106  55.186  21.763  1.00  0.00           C
ATOM   7083  C27 POPEj 202      -1.086  53.996  21.794  1.00  0.00           C
ATOM   7086  C28 POPEj 202      -0.806  52.996  22.934  1.00  0.00           C
ATOM   7089  C29 POPEj 202      -1.196  53.526  24.284  1.00  0.00           C
ATOM   7091 0C21 POPEj 202      -1.066  52.896  25.464  1.00  0.00           C
ATOM   7093 1C21 POPEj 202      -0.436  51.546  25.713  1.00  0.00           C
ATOM   7096 2C21 POPEj 202       0.494  51.706  26.923  1.00  0.00           C
ATOM   7099 3C21 POPEj 202       1.206  50.436  27.384  1.00  0.00           C
ATOM   7102 4C21 POPEj 202       2.176  50.786  28.513  1.00  0.00           C
ATOM   7105 5C21 POPEj 202       2.896  49.606  29.174  1.00  0.00           C
ATOM   7108 6C21 POPEj 202       3.806  48.846  28.194  1.00  0.00           C
ATOM   7111 7C21 POPEj 202       4.726  47.856  28.903  1.00  0.00           C
ATOM   7114 8C21 POPEj 202       5.596  47.076  27.934  1.00  0.00           C
ATOM   7118  C33 POPEj 202       2.526  62.176  20.684  1.00  0.00           C
ATOM   7121  C34 POPEj 202       3.176  63.456  21.194  1.00  0.00           C
ATOM   7124  C35 POPEj 202       2.786  63.666  22.653  1.00  0.00           C
ATOM   7127  C36 POPEj 202       3.346  64.926  23.313  1.00  0.00           C
ATOM   7130  C37 POPEj 202       3.056  64.886  24.814  1.00  0.00           C
ATOM   7133  C38 POPEj 202       3.496  66.116  25.594  1.00  0.00           C
ATOM   7136  C39 POPEj 202       3.876  65.776  27.044  1.00  0.00           C
ATOM   7139 0C31 POPEj 202       2.796  64.996  27.804  1.00  0.00           C
ATOM   7142 1C31 POPEj 202       3.326  64.336  29.084  1.00  0.00           C
ATOM   7145 2C31 POPEj 202       2.436  63.156  29.504  1.00  0.00           C
ATOM   7148 3C31 POPEj 202       2.926  62.456  30.774  1.00  0.00           C
ATOM   7151 4C31 POPEj 202       2.266  61.086  30.973  1.00  0.00           C
ATOM   7154 5C31 POPEj 202       2.806  60.326  32.183  1.00  0.00           C
ATOM   7157 6C31 POPEj 202       1.866  59.236  32.683  1.00  0.00           C
ATOM   7161  NH3 POPEk 203      41.246 105.486  53.933  1.00  0.00           N
ATOM   7165  C12 POPEk 203      41.296 106.696  54.833  1.00  0.00           C
ATOM   7168  C11 POPEk 203      40.656 106.446  56.204  1.00  0.00           C
ATOM   7171  P   POPEk 203      39.536 108.626  57.254  1.00  0.00           P
ATOM   7172  O13 POPEk 203      38.496 108.026  58.114  1.00  0.00           O
ATOM   7173  O14 POPEk 203      40.116 109.926  57.624  1.00  0.00           O
ATOM   7174  O11 POPEk 203      38.976 108.716  55.784  1.00  0.00           O
ATOM   7175  O12 POPEk 203      40.726 107.566  57.094  1.00  0.00           O
ATOM   7176  C1  POPEk 203      37.696 108.196  55.403  1.00  0.00           C
ATOM   7179  C2  POPEk 203      37.706 107.796  53.904  1.00  0.00           C
ATOM   7181  O21 POPEk 203      36.856 108.606  53.074  1.00  0.00           O
ATOM   7182  C21 POPEk 203      35.546 108.376  53.163  1.00  0.00           C
ATOM   7183  O22 POPEk 203      34.986 107.796  54.073  1.00  0.00           O
ATOM   7184  C22 POPEk 203      34.866 108.906  51.903  1.00  0.00           C
ATOM   7187  C3  POPEk 203      37.456 106.276  53.694  1.00  0.00           C
ATOM   7190  O31 POPEk 203      37.236 105.986  52.293  1.00  0.00           O
ATOM   7191  C31 POPEk 203      38.296 105.736  51.563  1.00  0.00           C
ATOM   7192  O32 POPEk 203      39.456 105.856  51.935  1.00  0.00           O
ATOM   7193  C32 POPEk 203      37.876 105.366  50.154  1.00  0.00           C
ATOM   7196  C23 POPEk 203      34.566 107.776  50.884  1.00  0.00           C
ATOM   7199  C24 POPEk 203      33.976 108.296  49.555  1.00  0.00           C
ATOM   7202  C25 POPEk 203      32.446 108.156  49.435  1.00  0.00           C
ATOM   7205  C26 POPEk 203      31.896 106.726  49.273  1.00  0.00           C
ATOM   7208  C27 POPEk 203      32.466 105.876  48.124  1.00  0.00           C
ATOM   7211  C28 POPEk 203      31.876 106.126  46.725  1.00  0.00           C
ATOM   7214  C29 POPEk 203      32.246 107.436  46.083  1.00  0.00           C
ATOM   7216 0C21 POPEk 203      31.386 108.416  45.763  1.00  0.00           C
ATOM   7218 1C21 POPEk 203      29.906 108.386  46.063  1.00  0.00           C
ATOM   7221 2C21 POPEk 203      29.316 109.806  46.035  1.00  0.00           C
ATOM   7224 3C21 POPEk 203      27.916 109.866  46.674  1.00  0.00           C
ATOM   7227 4C21 POPEk 203      27.306 111.276  46.604  1.00  0.00           C
ATOM   7230 5C21 POPEk 203      26.696 111.606  45.224  1.00  0.00           C
ATOM   7233 6C21 POPEk 203      26.496 113.116  45.014  1.00  0.00           C
ATOM   7236 7C21 POPEk 203      25.876 113.466  43.664  1.00  0.00           C
ATOM   7239 8C21 POPEk 203      26.056 114.926  43.263  1.00  0.00           C
ATOM   7243  C33 POPEk 203      38.176 106.516  49.174  1.00  0.00           C
ATOM   7246  C34 POPEk 203      37.466 106.336  47.833  1.00  0.00           C
ATOM   7249  C35 POPEk 203      37.596 107.556  46.913  1.00  0.00           C
ATOM   7252  C36 POPEk 203      39.016 107.736  46.353  1.00  0.00           C
ATOM   7255  C37 POPEk 203      39.106 108.976  45.453  1.00  0.00           C
ATOM   7258  C38 POPEk 203      40.296 108.946  44.494  1.00  0.00           C
ATOM   7261  C39 POPEk 203      40.346 110.206  43.623  1.00  0.00           C
ATOM   7264 0C31 POPEk 203      41.416 110.136  42.534  1.00  0.00           C
ATOM   7267 1C31 POPEk 203      41.396 111.416  41.694  1.00  0.00           C
ATOM   7270 2C31 POPEk 203      42.466 111.466  40.603  1.00  0.00           C
ATOM   7273 3C31 POPEk 203      42.416 112.786  39.814  1.00  0.00           C
ATOM   7276 4C31 POPEk 203      41.176 112.936  38.914  1.00  0.00           C
ATOM   7279 5C31 POPEk 203      41.186 114.246  38.124  1.00  0.00           C
ATOM   7282 6C31 POPEk 203      40.016 114.376  37.144  1.00  0.00           C
ATOM   7286  NH3 POPEl 204      44.466 119.866  12.954  1.00  0.00           N
ATOM   7290  C12 POPEl 204      43.196 119.106  13.243  1.00  0.00           C
ATOM   7293  C11 POPEl 204      43.426 117.576  13.294  1.00  0.00           C
ATOM   7296  P   POPEl 204      44.416 115.596  11.934  1.00  0.00           P
ATOM   7297  O13 POPEl 204      43.086 115.136  11.483  1.00  0.00           O
ATOM   7298  O14 POPEl 204      45.576 115.296  11.054  1.00  0.00           O
ATOM   7299  O11 POPEl 204      44.746 114.966  13.334  1.00  0.00           O
ATOM   7300  O12 POPEl 204      44.356 117.156  12.284  1.00  0.00           O
ATOM   7301  C1  POPEl 204      46.016 115.136  13.964  1.00  0.00           C
ATOM   7304  C2  POPEl 204      45.886 114.726  15.444  1.00  0.00           C
ATOM   7306  O21 POPEl 204      45.176 115.776  16.134  1.00  0.00           O
ATOM   7307  C21 POPEl 204      44.186 115.306  16.874  1.00  0.00           C
ATOM   7308  O22 POPEl 204      43.696 114.196  16.804  1.00  0.00           O
ATOM   7309  C22 POPEl 204      43.756 116.346  17.904  1.00  0.00           C
ATOM   7312  C3  POPEl 204      47.246 114.466  16.144  1.00  0.00           C
ATOM   7315  O31 POPEl 204      47.036 114.186  17.554  1.00  0.00           O
ATOM   7316  C31 POPEl 204      47.996 113.446  18.124  1.00  0.00           C
ATOM   7317  O32 POPEl 204      48.936 112.956  17.534  1.00  0.00           O
ATOM   7318  C32 POPEl 204      47.846 113.566  19.644  1.00  0.00           C
ATOM   7321  C23 POPEl 204      43.596 115.696  19.294  1.00  0.00           C
ATOM   7324  C24 POPEl 204      43.816 116.686  20.434  1.00  0.00           C
ATOM   7327  C25 POPEl 204      42.686 116.656  21.473  1.00  0.00           C
ATOM   7330  C26 POPEl 204      42.916 117.656  22.604  1.00  0.00           C
ATOM   7333  C27 POPEl 204      41.686 117.846  23.494  1.00  0.00           C
ATOM   7336  C28 POPEl 204      41.936 118.786  24.683  1.00  0.00           C
ATOM   7339  C29 POPEl 204      42.646 118.076  25.813  1.00  0.00           C
ATOM   7341 0C21 POPEl 204      42.136 117.786  27.024  1.00  0.00           C
ATOM   7343 1C21 POPEl 204      40.746 118.116  27.513  1.00  0.00           C
ATOM   7346 2C21 POPEl 204      39.586 117.366  26.814  1.00  0.00           C
ATOM   7349 3C21 POPEl 204      39.586 115.856  27.063  1.00  0.00           C
ATOM   7352 4C21 POPEl 204      38.276 115.196  26.614  1.00  0.00           C
ATOM   7355 5C21 POPEl 204      38.046 113.766  27.144  1.00  0.00           C
ATOM   7358 6C21 POPEl 204      39.156 112.776  26.774  1.00  0.00           C
ATOM   7361 7C21 POPEl 204      38.836 111.346  27.204  1.00  0.00           C
ATOM   7364 8C21 POPEl 204      39.906 110.326  26.794  1.00  0.00           C
ATOM   7368  C33 POPEl 204      48.146 112.246  20.404  1.00  0.00           C
ATOM   7371  C34 POPEl 204      48.506 112.486  21.884  1.00  0.00           C
ATOM   7374  C35 POPEl 204      47.416 113.206  22.683  1.00  0.00           C
ATOM   7377  C36 POPEl 204      47.906 113.686  24.064  1.00  0.00           C
ATOM   7380  C37 POPEl 204      46.796 114.436  24.814  1.00  0.00           C
ATOM   7383  C38 POPEl 204      47.256 115.006  26.164  1.00  0.00           C
ATOM   7386  C39 POPEl 204      47.376 113.946  27.263  1.00  0.00           C
ATOM   7389 0C31 POPEl 204      47.636 114.596  28.624  1.00  0.00           C
ATOM   7392 1C31 POPEl 204      47.806 113.566  29.753  1.00  0.00           C
ATOM   7395 2C31 POPEl 204      47.986 114.246  31.124  1.00  0.00           C
ATOM   7398 3C31 POPEl 204      48.486 113.296  32.223  1.00  0.00           C
ATOM   7401 4C31 POPEl 204      47.656 112.016  32.404  1.00  0.00           C
ATOM   7404 5C31 POPEl 204      48.286 111.066  33.433  1.00  0.00           C
ATOM   7407 6C31 POPEl 204      47.486 109.786  33.673  1.00  0.00           C
ATOM   7411  NH3 POPEm 205     126.966  14.996  58.524  1.00  0.00           N
ATOM   7415  C12 POPEm 205     127.486  13.786  57.784  1.00  0.00           C
ATOM   7418  C11 POPEm 205     129.026  13.716  57.874  1.00  0.00           C
ATOM   7421  P   POPEm 205     130.248  11.966  56.293  1.00  0.00           P
ATOM   7422  O13 POPEm 205     131.698  12.116  56.493  1.00  0.00           O
ATOM   7423  O14 POPEm 205     129.756  10.616  55.965  1.00  0.00           O
ATOM   7424  O11 POPEm 205     129.726  12.946  55.194  1.00  0.00           O
ATOM   7425  O12 POPEm 205     129.486  12.406  57.603  1.00  0.00           O
ATOM   7426  C1  POPEm 205     130.618  13.686  54.364  1.00  0.00           C
ATOM   7429  C2  POPEm 205     129.838  14.766  53.583  1.00  0.00           C
ATOM   7431  O21 POPEm 205     130.808  15.566  52.893  1.00  0.00           O
ATOM   7432  C21 POPEm 205     130.518  16.326  51.824  1.00  0.00           C
ATOM   7433  O22 POPEm 205     131.218  17.246  51.444  1.00  0.00           O
ATOM   7434  C22 POPEm 205     129.306  15.846  51.024  1.00  0.00           C
ATOM   7437  C3  POPEm 205     128.986  15.646  54.554  1.00  0.00           C
ATOM   7440  O31 POPEm 205     127.846  16.266  53.933  1.00  0.00           O
ATOM   7441  C31 POPEm 205     126.796  15.456  53.824  1.00  0.00           C
ATOM   7442  O32 POPEm 205     126.766  14.286  54.153  1.00  0.00           O
ATOM   7443  C32 POPEm 205     125.636  16.216  53.204  1.00  0.00           C
ATOM   7446  C23 POPEm 205     129.036  16.706  49.754  1.00  0.00           C
ATOM   7449  C24 POPEm 205     127.706  16.316  49.104  1.00  0.00           C
ATOM   7452  C25 POPEm 205     127.206  17.306  48.045  1.00  0.00           C
ATOM   7455  C26 POPEm 205     127.646  16.976  46.604  1.00  0.00           C
ATOM   7458  C27 POPEm 205     127.066  17.986  45.603  1.00  0.00           C
ATOM   7461  C28 POPEm 205     127.316  17.616  44.124  1.00  0.00           C
ATOM   7464  C29 POPEm 205     126.386  16.536  43.614  1.00  0.00           C
ATOM   7466 0C21 POPEm 205     125.256  16.736  42.914  1.00  0.00           C
ATOM   7468 1C21 POPEm 205     124.656  18.076  42.554  1.00  0.00           C
ATOM   7471 2C21 POPEm 205     125.056  18.596  41.164  1.00  0.00           C
ATOM   7474 3C21 POPEm 205     124.436  17.816  39.993  1.00  0.00           C
ATOM   7477 4C21 POPEm 205     124.986  18.216  38.613  1.00  0.00           C
ATOM   7480 5C21 POPEm 205     124.736  19.676  38.194  1.00  0.00           C
ATOM   7483 6C21 POPEm 205     123.256  20.056  38.114  1.00  0.00           C
ATOM   7486 7C21 POPEm 205     123.026  21.456  37.544  1.00  0.00           C
ATOM   7489 8C21 POPEm 205     121.596  21.966  37.743  1.00  0.00           C
ATOM   7493  C33 POPEm 205     124.996  15.356  52.083  1.00  0.00           C
ATOM   7496  C34 POPEm 205     123.616  15.866  51.694  1.00  0.00           C
ATOM   7499  C35 POPEm 205     123.006  15.056  50.554  1.00  0.00           C
ATOM   7502  C36 POPEm 205     123.646  15.346  49.203  1.00  0.00           C
ATOM   7505  C37 POPEm 205     122.786  14.816  48.054  1.00  0.00           C
ATOM   7508  C38 POPEm 205     123.476  14.986  46.694  1.00  0.00           C
ATOM   7511  C39 POPEm 205     122.486  15.136  45.533  1.00  0.00           C
ATOM   7514 0C31 POPEm 205     121.406  14.056  45.453  1.00  0.00           C
ATOM   7517 1C31 POPEm 205     120.396  14.366  44.343  1.00  0.00           C
ATOM   7520 2C31 POPEm 205     119.206  13.406  44.295  1.00  0.00           C
ATOM   7523 3C31 POPEm 205     117.946  14.066  43.724  1.00  0.00           C
ATOM   7526 4C31 POPEm 205     118.166  14.786  42.384  1.00  0.00           C
ATOM   7529 5C31 POPEm 205     116.876  15.336  41.773  1.00  0.00           C
ATOM   7532 6C31 POPEm 205     117.096  16.096  40.475  1.00  0.00           C
ATOM   7536  NH3 POPEn 206      77.626  39.946  18.344  1.00  0.00           N
ATOM   7540  C12 POPEn 206      78.546  41.046  18.784  1.00  0.00           C
ATOM   7543  C11 POPEn 206      78.256  42.376  18.093  1.00  0.00           C
ATOM   7546  P   POPEn 206      79.246  44.766  18.114  1.00  0.00           P
ATOM   7547  O13 POPEn 206      78.586  44.976  16.814  1.00  0.00           O
ATOM   7548  O14 POPEn 206      80.586  45.376  18.274  1.00  0.00           O
ATOM   7549  O11 POPEn 206      78.296  45.286  19.244  1.00  0.00           O
ATOM   7550  O12 POPEn 206      79.356  43.226  18.394  1.00  0.00           O
ATOM   7551  C1  POPEn 206      78.526  44.996  20.624  1.00  0.00           C
ATOM   7554  C2  POPEn 206      78.706  46.346  21.373  1.00  0.00           C
ATOM   7556  O21 POPEn 206      79.006  46.336  22.774  1.00  0.00           O
ATOM   7557  C21 POPEn 206      78.866  45.296  23.564  1.00  0.00           C
ATOM   7558  O22 POPEn 206      78.636  44.146  23.243  1.00  0.00           O
ATOM   7559  C22 POPEn 206      78.956  45.796  24.993  1.00  0.00           C
ATOM   7562  C3  POPEn 206      77.476  47.276  21.164  1.00  0.00           C
ATOM   7565  O31 POPEn 206      76.326  46.826  21.893  1.00  0.00           O
ATOM   7566  C31 POPEn 206      75.396  46.156  21.194  1.00  0.00           C
ATOM   7567  O32 POPEn 206      75.486  45.846  20.014  1.00  0.00           O
ATOM   7568  C32 POPEn 206      74.166  45.916  22.084  1.00  0.00           C
ATOM   7571  C23 POPEn 206      79.496  44.806  26.034  1.00  0.00           C
ATOM   7574  C24 POPEn 206      79.356  45.386  27.454  1.00  0.00           C
ATOM   7577  C25 POPEn 206      77.896  45.526  27.913  1.00  0.00           C
ATOM   7580  C26 POPEn 206      77.736  45.996  29.364  1.00  0.00           C
ATOM   7583  C27 POPEn 206      76.306  46.466  29.644  1.00  0.00           C
ATOM   7586  C28 POPEn 206      75.996  46.666  31.143  1.00  0.00           C
ATOM   7589  C29 POPEn 206      74.626  47.256  31.343  1.00  0.00           C
ATOM   7591 0C21 POPEn 206      74.166  47.786  32.484  1.00  0.00           C
ATOM   7593 1C21 POPEn 206      74.896  47.896  33.794  1.00  0.00           C
ATOM   7596 2C21 POPEn 206      74.816  49.326  34.353  1.00  0.00           C
ATOM   7599 3C21 POPEn 206      75.696  50.326  33.594  1.00  0.00           C
ATOM   7602 4C21 POPEn 206      75.416  51.796  33.964  1.00  0.00           C
ATOM   7605 5C21 POPEn 206      75.436  52.046  35.474  1.00  0.00           C
ATOM   7608 6C21 POPEn 206      75.606  53.526  35.843  1.00  0.00           C
ATOM   7611 7C21 POPEn 206      75.636  53.756  37.363  1.00  0.00           C
ATOM   7614 8C21 POPEn 206      75.876  55.216  37.743  1.00  0.00           C
ATOM   7618  C33 POPEn 206      74.256  44.746  23.094  1.00  0.00           C
ATOM   7621  C34 POPEn 206      73.066  44.746  24.084  1.00  0.00           C
ATOM   7624  C35 POPEn 206      73.456  44.756  25.574  1.00  0.00           C
ATOM   7627  C36 POPEn 206      74.096  43.446  26.064  1.00  0.00           C
ATOM   7630  C37 POPEn 206      74.416  43.446  27.564  1.00  0.00           C
ATOM   7633  C38 POPEn 206      75.206  42.186  27.974  1.00  0.00           C
ATOM   7636  C39 POPEn 206      75.746  42.216  29.414  1.00  0.00           C
ATOM   7639 0C31 POPEn 206      74.686  41.896  30.474  1.00  0.00           C
ATOM   7642 1C31 POPEn 206      75.276  41.646  31.874  1.00  0.00           C
ATOM   7645 2C31 POPEn 206      74.686  40.386  32.524  1.00  0.00           C
ATOM   7648 3C31 POPEn 206      75.166  40.126  33.964  1.00  0.00           C
ATOM   7651 4C31 POPEn 206      74.376  38.996  34.633  1.00  0.00           C
ATOM   7654 5C31 POPEn 206      74.506  39.006  36.164  1.00  0.00           C
ATOM   7657 6C31 POPEn 206      73.656  37.936  36.853  1.00  0.00           C
ATOM   7661  NH3 POPEo 207      24.296  55.656   9.984  1.00  0.00           N
ATOM   7665  C12 POPEo 207      25.506  55.076  10.674  1.00  0.00           C
ATOM   7668  C11 POPEo 207      25.476  53.536  10.654  1.00  0.00           C
ATOM   7671  P   POPEo 207      22.966  52.746  10.484  1.00  0.00           P
ATOM   7672  O13 POPEo 207      22.236  54.026  10.514  1.00  0.00           O
ATOM   7673  O14 POPEo 207      23.326  52.226   9.143  1.00  0.00           O
ATOM   7674  O11 POPEo 207      22.276  51.596  11.324  1.00  0.00           O
ATOM   7675  O12 POPEo 207      24.306  53.006  11.284  1.00  0.00           O
ATOM   7676  C1  POPEo 207      21.236  51.776  12.294  1.00  0.00           C
ATOM   7679  C2  POPEo 207      21.666  51.166  13.653  1.00  0.00           C
ATOM   7681  O21 POPEo 207      20.776  51.546  14.744  1.00  0.00           O
ATOM   7682  C21 POPEo 207      19.886  50.606  15.083  1.00  0.00           C
ATOM   7683  O22 POPEo 207      19.616  49.636  14.404  1.00  0.00           O
ATOM   7684  C22 POPEo 207      19.406  50.836  16.524  1.00  0.00           C
ATOM   7687  C3  POPEo 207      23.106  51.676  13.974  1.00  0.00           C
ATOM   7690  O31 POPEo 207      23.566  51.296  15.283  1.00  0.00           O
ATOM   7691  C31 POPEo 207      24.296  52.216  15.914  1.00  0.00           C
ATOM   7692  O32 POPEo 207      24.366  53.396  15.584  1.00  0.00           O
ATOM   7693  C32 POPEo 207      25.076  51.556  17.054  1.00  0.00           C
ATOM   7696  C23 POPEo 207      18.246  49.926  16.943  1.00  0.00           C
ATOM   7699  C24 POPEo 207      17.626  50.296  18.304  1.00  0.00           C
ATOM   7702  C25 POPEo 207      18.566  50.076  19.493  1.00  0.00           C
ATOM   7705  C26 POPEo 207      17.816  50.136  20.834  1.00  0.00           C
ATOM   7708  C27 POPEo 207      18.746  49.956  22.044  1.00  0.00           C
ATOM   7711  C28 POPEo 207      18.006  49.676  23.374  1.00  0.00           C
ATOM   7714  C29 POPEo 207      17.066  50.766  23.803  1.00  0.00           C
ATOM   7716 0C21 POPEo 207      16.156  50.636  24.784  1.00  0.00           C
ATOM   7718 1C21 POPEo 207      15.946  49.406  25.634  1.00  0.00           C
ATOM   7721 2C21 POPEo 207      16.766  49.506  26.923  1.00  0.00           C
ATOM   7724 3C21 POPEo 207      16.426  48.426  27.953  1.00  0.00           C
ATOM   7727 4C21 POPEo 207      17.166  48.616  29.284  1.00  0.00           C
ATOM   7730 5C21 POPEo 207      18.676  48.346  29.194  1.00  0.00           C
ATOM   7733 6C21 POPEo 207      19.326  48.276  30.583  1.00  0.00           C
ATOM   7736 7C21 POPEo 207      20.766  47.756  30.594  1.00  0.00           C
ATOM   7739 8C21 POPEo 207      21.296  47.546  32.013  1.00  0.00           C
ATOM   7743  C33 POPEo 207      24.836  52.166  18.454  1.00  0.00           C
ATOM   7746  C34 POPEo 207      25.686  51.396  19.484  1.00  0.00           C
ATOM   7749  C35 POPEo 207      25.356  51.596  20.964  1.00  0.00           C
ATOM   7752  C36 POPEo 207      26.166  52.686  21.674  1.00  0.00           C
ATOM   7755  C37 POPEo 207      26.126  52.506  23.204  1.00  0.00           C
ATOM   7758  C38 POPEo 207      26.626  53.736  23.954  1.00  0.00           C
ATOM   7761  C39 POPEo 207      26.736  53.546  25.474  1.00  0.00           C
ATOM   7764 0C31 POPEo 207      25.416  53.166  26.154  1.00  0.00           C
ATOM   7767 1C31 POPEo 207      25.556  53.016  27.674  1.00  0.00           C
ATOM   7770 2C31 POPEo 207      24.276  52.526  28.364  1.00  0.00           C
ATOM   7773 3C31 POPEo 207      24.546  51.986  29.763  1.00  0.00           C
ATOM   7776 4C31 POPEo 207      23.266  51.696  30.564  1.00  0.00           C
ATOM   7779 5C31 POPEo 207      23.566  51.136  31.964  1.00  0.00           C
ATOM   7782 6C31 POPEo 207      22.376  51.236  32.934  1.00  0.00           C
ATOM   7786  NH3 POPEp 208      44.366  97.446  12.874  1.00  0.00           N
ATOM   7790  C12 POPEp 208      45.116  98.326  11.904  1.00  0.00           C
ATOM   7793  C11 POPEp 208      46.636  98.116  12.034  1.00  0.00           C
ATOM   7796  P   POPEp 208      48.466  96.216  12.144  1.00  0.00           P
ATOM   7797  O13 POPEp 208      48.856  95.466  10.914  1.00  0.00           O
ATOM   7798  O14 POPEp 208      49.336  97.326  12.583  1.00  0.00           O
ATOM   7799  O11 POPEp 208      48.396  95.166  13.294  1.00  0.00           O
ATOM   7800  O12 POPEp 208      46.946  96.716  12.014  1.00  0.00           O
ATOM   7801  C1  POPEp 208      49.486  94.276  13.534  1.00  0.00           C
ATOM   7804  C2  POPEp 208      50.126  94.636  14.894  1.00  0.00           C
ATOM   7806  O21 POPEp 208      50.846  93.476  15.334  1.00  0.00           O
ATOM   7807  C21 POPEp 208      51.736  93.756  16.274  1.00  0.00           C
ATOM   7808  O22 POPEp 208      52.066  94.866  16.644  1.00  0.00           O
ATOM   7809  C22 POPEp 208      52.246  92.446  16.874  1.00  0.00           C
ATOM   7812  C3  POPEp 208      48.936  95.076  15.834  1.00  0.00           C
ATOM   7815  O31 POPEp 208      49.156  95.006  17.254  1.00  0.00           O
ATOM   7816  C31 POPEp 208      48.326  94.206  17.934  1.00  0.00           C
ATOM   7817  O32 POPEp 208      47.596  93.366  17.434  1.00  0.00           O
ATOM   7818  C32 POPEp 208      48.376  94.526  19.414  1.00  0.00           C
ATOM   7821  C23 POPEp 208      52.826  92.736  18.274  1.00  0.00           C
ATOM   7824  C24 POPEp 208      53.056  91.516  19.163  1.00  0.00           C
ATOM   7827  C25 POPEp 208      53.366  91.936  20.614  1.00  0.00           C
ATOM   7830  C26 POPEp 208      52.396  91.346  21.644  1.00  0.00           C
ATOM   7833  C27 POPEp 208      53.006  91.216  23.044  1.00  0.00           C
ATOM   7836  C28 POPEp 208      52.826  92.436  23.973  1.00  0.00           C
ATOM   7839  C29 POPEp 208      51.396  92.836  24.263  1.00  0.00           C
ATOM   7841 0C21 POPEp 208      50.506  92.186  25.044  1.00  0.00           C
ATOM   7843 1C21 POPEp 208      50.696  90.876  25.774  1.00  0.00           C
ATOM   7846 2C21 POPEp 208      49.366  90.136  26.094  1.00  0.00           C
ATOM   7849 3C21 POPEp 208      48.556  89.726  24.853  1.00  0.00           C
ATOM   7852 4C21 POPEp 208      47.146  89.196  25.174  1.00  0.00           C
ATOM   7855 5C21 POPEp 208      46.266  89.206  23.924  1.00  0.00           C
ATOM   7858 6C21 POPEp 208      44.816  88.736  24.084  1.00  0.00           C
ATOM   7861 7C21 POPEp 208      44.016  89.006  22.794  1.00  0.00           C
ATOM   7864 8C21 POPEp 208      42.536  88.626  22.864  1.00  0.00           C
ATOM   7868  C33 POPEp 208      47.106  94.226  20.224  1.00  0.00           C
ATOM   7871  C34 POPEp 208      47.186  94.826  21.633  1.00  0.00           C
ATOM   7874  C35 POPEp 208      46.966  93.776  22.723  1.00  0.00           C
ATOM   7877  C36 POPEp 208      46.986  94.336  24.154  1.00  0.00           C
ATOM   7880  C37 POPEp 208      46.726  93.246  25.194  1.00  0.00           C
ATOM   7883  C38 POPEp 208      47.246  93.576  26.603  1.00  0.00           C
ATOM   7886  C39 POPEp 208      46.256  94.346  27.493  1.00  0.00           C
ATOM   7889 0C31 POPEp 208      46.286  95.866  27.323  1.00  0.00           C
ATOM   7892 1C31 POPEp 208      45.776  96.606  28.564  1.00  0.00           C
ATOM   7895 2C31 POPEp 208      46.016  98.116  28.494  1.00  0.00           C
ATOM   7898 3C31 POPEp 208      45.706  98.856  29.804  1.00  0.00           C
ATOM   7901 4C31 POPEp 208      45.886 100.376  29.654  1.00  0.00           C
ATOM   7904 5C31 POPEp 208      45.516 101.156  30.924  1.00  0.00           C
ATOM   7907 6C31 POPEp 208      45.606 102.676  30.754  1.00  0.00           C
ATOM   7911  NH3 POPEq 209     110.486  41.376  18.394  1.00  0.00           N
ATOM   7915  C12 POPEq 209     111.736  41.486  17.564  1.00  0.00           C
ATOM   7918  C11 POPEq 209     113.036  41.406  18.404  1.00  0.00           C
ATOM   7921  P   POPEq 209     114.986  41.246  16.624  1.00  0.00           P
ATOM   7922  O13 POPEq 209     115.196  40.186  15.614  1.00  0.00           O
ATOM   7923  O14 POPEq 209     114.356  42.496  16.164  1.00  0.00           O
ATOM   7924  O11 POPEq 209     116.336  41.536  17.394  1.00  0.00           O
ATOM   7925  O12 POPEq 209     114.036  40.636  17.733  1.00  0.00           O
ATOM   7926  C1  POPEq 209     116.596  41.376  18.794  1.00  0.00           C
ATOM   7929  C2  POPEq 209     117.596  40.206  19.024  1.00  0.00           C
ATOM   7931  O21 POPEq 209     117.636  39.666  20.354  1.00  0.00           O
ATOM   7932  C21 POPEq 209     117.846  40.476  21.364  1.00  0.00           C
ATOM   7933  O22 POPEq 209     117.976  41.686  21.333  1.00  0.00           O
ATOM   7934  C22 POPEq 209     118.146  39.606  22.593  1.00  0.00           C
ATOM   7937  C3  POPEq 209     119.026  40.466  18.464  1.00  0.00           C
ATOM   7940  O31 POPEq 209     119.976  40.926  19.454  1.00  0.00           O
ATOM   7941  C31 POPEq 209     120.766  39.996  19.984  1.00  0.00           C
ATOM   7942  O32 POPEq 209     120.626  38.796  19.864  1.00  0.00           O
ATOM   7943  C32 POPEq 209     121.846  40.696  20.804  1.00  0.00           C
ATOM   7946  C23 POPEq 209     118.666  40.426  23.814  1.00  0.00           C
ATOM   7949  C24 POPEq 209     117.536  41.076  24.604  1.00  0.00           C
ATOM   7952  C25 POPEq 209     118.026  41.906  25.804  1.00  0.00           C
ATOM   7955  C26 POPEq 209     118.686  41.086  26.914  1.00  0.00           C
ATOM   7958  C27 POPEq 209     119.036  41.906  28.164  1.00  0.00           C
ATOM   7961  C28 POPEq 209     119.926  41.146  29.163  1.00  0.00           C
ATOM   7964  C29 POPEq 209     120.236  41.976  30.383  1.00  0.00           C
ATOM   7966 0C21 POPEq 209     119.936  41.666  31.654  1.00  0.00           C
ATOM   7968 1C21 POPEq 209     119.226  40.416  32.083  1.00  0.00           C
ATOM   7971 2C21 POPEq 209     119.256  40.126  33.594  1.00  0.00           C
ATOM   7974 3C21 POPEq 209     118.516  38.826  33.933  1.00  0.00           C
ATOM   7977 4C21 POPEq 209     117.986  38.786  35.364  1.00  0.00           C
ATOM   7980 5C21 POPEq 209     117.166  37.526  35.634  1.00  0.00           C
ATOM   7983 6C21 POPEq 209     116.546  37.506  37.044  1.00  0.00           C
ATOM   7986 7C21 POPEq 209     115.906  36.146  37.374  1.00  0.00           C
ATOM   7989 8C21 POPEq 209     115.196  36.136  38.724  1.00  0.00           C
ATOM   7993  C33 POPEq 209     122.796  39.746  21.584  1.00  0.00           C
ATOM   7996  C34 POPEq 209     122.186  39.126  22.853  1.00  0.00           C
ATOM   7999  C35 POPEq 209     123.276  38.786  23.873  1.00  0.00           C
ATOM   8002  C36 POPEq 209     122.796  38.166  25.194  1.00  0.00           C
ATOM   8005  C37 POPEq 209     123.986  37.856  26.124  1.00  0.00           C
ATOM   8008  C38 POPEq 209     123.596  37.166  27.444  1.00  0.00           C
ATOM   8011  C39 POPEq 209     123.136  38.126  28.543  1.00  0.00           C
ATOM   8014 0C31 POPEq 209     124.206  38.296  29.614  1.00  0.00           C
ATOM   8017 1C31 POPEq 209     123.756  39.236  30.743  1.00  0.00           C
ATOM   8020 2C31 POPEq 209     124.546  39.046  32.044  1.00  0.00           C
ATOM   8023 3C31 POPEq 209     126.076  39.026  31.894  1.00  0.00           C
ATOM   8026 4C31 POPEq 209     126.686  40.276  31.234  1.00  0.00           C
ATOM   8029 5C31 POPEq 209     128.116  40.026  30.754  1.00  0.00           C
ATOM   8032 6C31 POPEq 209     128.746  41.236  30.064  1.00  0.00           C
ATOM   8036  NH3 POPEr 210     100.976 128.878  17.044  1.00  0.00           N
ATOM   8040  C12 POPEr 210     101.776 128.438  18.223  1.00  0.00           C
ATOM   8043  C11 POPEr 210     102.436 127.088  17.904  1.00  0.00           C
ATOM   8046  P   POPEr 210     100.586 125.328  18.524  1.00  0.00           P
ATOM   8047  O13 POPEr 210      99.396 126.128  18.844  1.00  0.00           O
ATOM   8048  O14 POPEr 210     100.276 124.008  17.944  1.00  0.00           O
ATOM   8049  O11 POPEr 210     101.496 125.188  19.814  1.00  0.00           O
ATOM   8050  O12 POPEr 210     101.446 126.148  17.474  1.00  0.00           O
ATOM   8051  C1  POPEr 210     100.906 125.328  21.114  1.00  0.00           C
ATOM   8054  C2  POPEr 210     101.956 125.698  22.204  1.00  0.00           C
ATOM   8056  O21 POPEr 210     101.526 125.318  23.513  1.00  0.00           O
ATOM   8057  C21 POPEr 210     100.466 125.908  24.044  1.00  0.00           C
ATOM   8058  O22 POPEr 210      99.636 126.588  23.454  1.00  0.00           O
ATOM   8059  C22 POPEr 210     100.506 125.658  25.553  1.00  0.00           C
ATOM   8062  C3  POPEr 210     102.406 127.198  22.154  1.00  0.00           C
ATOM   8065  O31 POPEr 210     103.586 127.458  22.964  1.00  0.00           O
ATOM   8066  C31 POPEr 210     103.336 127.908  24.194  1.00  0.00           C
ATOM   8067  O32 POPEr 210     102.236 128.188  24.644  1.00  0.00           O
ATOM   8068  C32 POPEr 210     104.636 128.008  25.013  1.00  0.00           C
ATOM   8071  C23 POPEr 210      99.376 126.358  26.343  1.00  0.00           C
ATOM   8074  C24 POPEr 210      99.716 126.388  27.843  1.00  0.00           C
ATOM   8077  C25 POPEr 210     100.576 127.608  28.243  1.00  0.00           C
ATOM   8080  C26 POPEr 210     101.496 127.358  29.444  1.00  0.00           C
ATOM   8083  C27 POPEr 210     100.816 126.668  30.634  1.00  0.00           C
ATOM   8086  C28 POPEr 210     101.706 126.628  31.894  1.00  0.00           C
ATOM   8089  C29 POPEr 210     101.076 125.758  32.944  1.00  0.00           C
ATOM   8091 0C21 POPEr 210     101.706 124.998  33.853  1.00  0.00           C
ATOM   8093 1C21 POPEr 210     103.196 124.888  34.073  1.00  0.00           C
ATOM   8096 2C21 POPEr 210     103.626 125.508  35.413  1.00  0.00           C
ATOM   8099 3C21 POPEr 210     103.186 124.698  36.644  1.00  0.00           C
ATOM   8102 4C21 POPEr 210     103.466 125.408  37.983  1.00  0.00           C
ATOM   8105 5C21 POPEr 210     104.926 125.878  38.094  1.00  0.00           C
ATOM   8108 6C21 POPEr 210     105.336 126.358  39.484  1.00  0.00           C
ATOM   8111 7C21 POPEr 210     106.766 126.918  39.454  1.00  0.00           C
ATOM   8114 8C21 POPEr 210     107.386 127.098  40.843  1.00  0.00           C
ATOM   8118  C33 POPEr 210     104.336 127.958  26.534  1.00  0.00           C
ATOM   8121  C34 POPEr 210     105.586 128.028  27.414  1.00  0.00           C
ATOM   8124  C35 POPEr 210     105.216 127.998  28.894  1.00  0.00           C
ATOM   8127  C36 POPEr 210     106.376 127.728  29.863  1.00  0.00           C
ATOM   8130  C37 POPEr 210     105.856 127.708  31.314  1.00  0.00           C
ATOM   8133  C38 POPEr 210     106.956 127.898  32.374  1.00  0.00           C
ATOM   8136  C39 POPEr 210     106.396 127.958  33.804  1.00  0.00           C
ATOM   8139 0C31 POPEr 210     105.376 129.088  34.034  1.00  0.00           C
ATOM   8142 1C31 POPEr 210     105.066 129.308  35.524  1.00  0.00           C
ATOM   8145 2C31 POPEr 210     103.746 130.048  35.754  1.00  0.00           C
ATOM   8148 3C31 POPEr 210     103.436 130.288  37.234  1.00  0.00           C
ATOM   8151 4C31 POPEr 210     102.046 130.918  37.434  1.00  0.00           C
ATOM   8154 5C31 POPEr 210     101.776 131.358  38.874  1.00  0.00           C
ATOM   8157 6C31 POPEr 210     100.426 132.058  39.034  1.00  0.00           C
ATOM   8161  NH3 POPEs 211      50.496  18.066  53.124  1.00  0.00           N
ATOM   8165  C12 POPEs 211      49.676  16.826  53.354  1.00  0.00           C
ATOM   8168  C11 POPEs 211      48.346  17.136  54.083  1.00  0.00           C
ATOM   8171  P   POPEs 211      47.426  19.566  53.793  1.00  0.00           P
ATOM   8172  O13 POPEs 211      48.736  20.176  53.484  1.00  0.00           O
ATOM   8173  O14 POPEs 211      46.946  19.636  55.194  1.00  0.00           O
ATOM   8174  O11 POPEs 211      46.306  20.096  52.804  1.00  0.00           O
ATOM   8175  O12 POPEs 211      47.536  18.056  53.354  1.00  0.00           O
ATOM   8176  C1  POPEs 211      46.496  20.086  51.383  1.00  0.00           C
ATOM   8179  C2  POPEs 211      45.756  18.916  50.674  1.00  0.00           C
ATOM   8181  O21 POPEs 211      45.976  19.026  49.254  1.00  0.00           O
ATOM   8182  C21 POPEs 211      47.036  18.356  48.804  1.00  0.00           C
ATOM   8183  O22 POPEs 211      47.926  17.896  49.505  1.00  0.00           O
ATOM   8184  C22 POPEs 211      46.876  18.146  47.293  1.00  0.00           C
ATOM   8187  C3  POPEs 211      44.216  18.876  50.965  1.00  0.00           C
ATOM   8190  O31 POPEs 211      43.366  18.546  49.824  1.00  0.00           O
ATOM   8191  C31 POPEs 211      43.566  17.356  49.244  1.00  0.00           C
ATOM   8192  O32 POPEs 211      44.426  16.546  49.543  1.00  0.00           O
ATOM   8193  C32 POPEs 211      42.566  17.176  48.083  1.00  0.00           C
ATOM   8196  C23 POPEs 211      47.896  17.166  46.674  1.00  0.00           C
ATOM   8199  C24 POPEs 211      47.216  16.086  45.814  1.00  0.00           C
ATOM   8202  C25 POPEs 211      46.716  16.626  44.464  1.00  0.00           C
ATOM   8205  C26 POPEs 211      45.666  15.726  43.804  1.00  0.00           C
ATOM   8208  C27 POPEs 211      45.396  16.146  42.353  1.00  0.00           C
ATOM   8211  C28 POPEs 211      44.076  15.576  41.804  1.00  0.00           C
ATOM   8214  C29 POPEs 211      43.876  16.016  40.374  1.00  0.00           C
ATOM   8216 0C21 POPEs 211      43.736  15.236  39.284  1.00  0.00           C
ATOM   8218 1C21 POPEs 211      43.706  13.726  39.254  1.00  0.00           C
ATOM   8221 2C21 POPEs 211      45.016  13.106  38.714  1.00  0.00           C
ATOM   8224 3C21 POPEs 211      45.366  13.486  37.274  1.00  0.00           C
ATOM   8227 4C21 POPEs 211      46.236  12.416  36.603  1.00  0.00           C
ATOM   8230 5C21 POPEs 211      46.626  12.746  35.153  1.00  0.00           C
ATOM   8233 6C21 POPEs 211      47.936  13.546  35.044  1.00  0.00           C
ATOM   8236 7C21 POPEs 211      48.416  13.716  33.594  1.00  0.00           C
ATOM   8239 8C21 POPEs 211      49.816  14.316  33.473  1.00  0.00           C
ATOM   8243  C33 POPEs 211      43.176  17.476  46.694  1.00  0.00           C
ATOM   8246  C34 POPEs 211      42.166  17.396  45.523  1.00  0.00           C
ATOM   8249  C35 POPEs 211      41.246  18.616  45.424  1.00  0.00           C
ATOM   8252  C36 POPEs 211      40.506  18.716  44.073  1.00  0.00           C
ATOM   8255  C37 POPEs 211      39.736  20.046  43.914  1.00  0.00           C
ATOM   8258  C38 POPEs 211      39.916  20.706  42.534  1.00  0.00           C
ATOM   8261  C39 POPEs 211      39.686  22.226  42.514  1.00  0.00           C
ATOM   8264 0C31 POPEs 211      38.336  22.676  41.935  1.00  0.00           C
ATOM   8267 1C31 POPEs 211      38.266  24.196  41.773  1.00  0.00           C
ATOM   8270 2C31 POPEs 211      37.026  24.686  41.003  1.00  0.00           C
ATOM   8273 3C31 POPEs 211      36.026  25.466  41.865  1.00  0.00           C
ATOM   8276 4C31 POPEs 211      35.196  24.596  42.813  1.00  0.00           C
ATOM   8279 5C31 POPEs 211      34.176  25.436  43.603  1.00  0.00           C
ATOM   8282 6C31 POPEs 211      33.206  24.596  44.435  1.00  0.00           C
ATOM   8286  NH3 POPEt 212      32.836  92.816  14.694  1.00  0.00           N
ATOM   8290  C12 POPEt 212      33.476  93.886  13.864  1.00  0.00           C
ATOM   8293  C11 POPEt 212      34.116  94.916  14.773  1.00  0.00           C
ATOM   8296  P   POPEt 212      35.656  96.966  14.834  1.00  0.00           P
ATOM   8297  O13 POPEt 212      37.046  96.546  15.133  1.00  0.00           O
ATOM   8298  O14 POPEt 212      35.486  98.196  14.024  1.00  0.00           O
ATOM   8299  O11 POPEt 212      34.766  97.056  16.174  1.00  0.00           O
ATOM   8300  O12 POPEt 212      34.966  95.766  14.033  1.00  0.00           O
ATOM   8301  C1  POPEt 212      35.266  96.486  17.394  1.00  0.00           C
ATOM   8304  C2  POPEt 212      34.186  96.006  18.423  1.00  0.00           C
ATOM   8306  O21 POPEt 212      34.886  95.376  19.514  1.00  0.00           O
ATOM   8307  C21 POPEt 212      35.086  94.086  19.634  1.00  0.00           C
ATOM   8308  O22 POPEt 212      34.836  93.226  18.804  1.00  0.00           O
ATOM   8309  C22 POPEt 212      35.656  93.816  21.034  1.00  0.00           C
ATOM   8312  C3  POPEt 212      32.996  95.196  17.814  1.00  0.00           C
ATOM   8315  O31 POPEt 212      32.046  94.736  18.804  1.00  0.00           O
ATOM   8316  C31 POPEt 212      31.486  93.546  18.564  1.00  0.00           C
ATOM   8317  O32 POPEt 212      31.736  92.816  17.614  1.00  0.00           O
ATOM   8318  C32 POPEt 212      30.526  93.176  19.684  1.00  0.00           C
ATOM   8321  C23 POPEt 212      36.796  92.776  21.064  1.00  0.00           C
ATOM   8324  C24 POPEt 212      37.156  92.286  22.474  1.00  0.00           C
ATOM   8327  C25 POPEt 212      37.786  93.366  23.383  1.00  0.00           C
ATOM   8330  C26 POPEt 212      36.796  94.016  24.353  1.00  0.00           C
ATOM   8333  C27 POPEt 212      37.476  95.046  25.274  1.00  0.00           C
ATOM   8336  C28 POPEt 212      36.526  95.806  26.214  1.00  0.00           C
ATOM   8339  C29 POPEt 212      35.626  94.996  27.114  1.00  0.00           C
ATOM   8341 0C21 POPEt 212      35.986  94.246  28.173  1.00  0.00           C
ATOM   8343 1C21 POPEt 212      37.386  93.986  28.664  1.00  0.00           C
ATOM   8346 2C21 POPEt 212      37.846  94.976  29.744  1.00  0.00           C
ATOM   8349 3C21 POPEt 212      39.286  94.686  30.194  1.00  0.00           C
ATOM   8352 4C21 POPEt 212      39.866  95.816  31.054  1.00  0.00           C
ATOM   8355 5C21 POPEt 212      41.316  95.576  31.484  1.00  0.00           C
ATOM   8358 6C21 POPEt 212      41.876  96.766  32.263  1.00  0.00           C
ATOM   8361 7C21 POPEt 212      43.346  96.586  32.673  1.00  0.00           C
ATOM   8364 8C21 POPEt 212      43.896  97.786  33.433  1.00  0.00           C
ATOM   8368  C33 POPEt 212      31.146  93.476  21.064  1.00  0.00           C
ATOM   8371  C34 POPEt 212      30.246  93.136  22.253  1.00  0.00           C
ATOM   8374  C35 POPEt 212      28.916  93.906  22.223  1.00  0.00           C
ATOM   8377  C36 POPEt 212      28.326  94.196  23.603  1.00  0.00           C
ATOM   8380  C37 POPEt 212      26.986  94.936  23.473  1.00  0.00           C
ATOM   8383  C38 POPEt 212      26.526  95.686  24.723  1.00  0.00           C
ATOM   8386  C39 POPEt 212      27.386  96.916  25.034  1.00  0.00           C
ATOM   8389 0C31 POPEt 212      26.686  97.906  25.984  1.00  0.00           C
ATOM   8392 1C31 POPEt 212      27.586  99.096  26.333  1.00  0.00           C
ATOM   8395 2C31 POPEt 212      26.886 100.256  27.044  1.00  0.00           C
ATOM   8398 3C31 POPEt 212      26.116  99.876  28.324  1.00  0.00           C
ATOM   8401 4C31 POPEt 212      27.006  99.246  29.403  1.00  0.00           C
ATOM   8404 5C31 POPEt 212      26.216  98.886  30.664  1.00  0.00           C
ATOM   8407 6C31 POPEt 212      27.126  98.476  31.824  1.00  0.00           C
ATOM   8411  NH3 POPEu 213      14.276 104.966  16.114  1.00  0.00           N
ATOM   8415  C12 POPEu 213      12.946 105.236  15.444  1.00  0.00           C
ATOM   8418  C11 POPEu 213      12.166 103.936  15.124  1.00  0.00           C
ATOM   8421  P   POPEu 213      13.966 102.486  13.854  1.00  0.00           P
ATOM   8422  O13 POPEu 213      13.776 101.146  13.264  1.00  0.00           O
ATOM   8423  O14 POPEu 213      14.896 103.386  13.143  1.00  0.00           O
ATOM   8424  O11 POPEu 213      14.456 102.426  15.334  1.00  0.00           O
ATOM   8425  O12 POPEu 213      12.606 103.296  13.933  1.00  0.00           O
ATOM   8426  C1  POPEu 213      14.306 101.326  16.214  1.00  0.00           C
ATOM   8429  C2  POPEu 213      14.676 101.766  17.654  1.00  0.00           C
ATOM   8431  O21 POPEu 213      15.686 100.926  18.214  1.00  0.00           O
ATOM   8432  C21 POPEu 213      15.386  99.706  18.574  1.00  0.00           C
ATOM   8433  O22 POPEu 213      14.546  98.986  18.054  1.00  0.00           O
ATOM   8434  C22 POPEu 213      16.346  99.286  19.694  1.00  0.00           C
ATOM   8437  C3  POPEu 213      13.466 102.026  18.603  1.00  0.00           C
ATOM   8440  O31 POPEu 213      13.646 102.996  19.664  1.00  0.00           O
ATOM   8441  C31 POPEu 213      14.716 102.976  20.463  1.00  0.00           C
ATOM   8442  O32 POPEu 213      15.816 102.546  20.214  1.00  0.00           O
ATOM   8443  C32 POPEu 213      14.336 103.596  21.803  1.00  0.00           C
ATOM   8446  C23 POPEu 213      15.696  99.266  21.103  1.00  0.00           C
ATOM   8449  C24 POPEu 213      16.716  99.316  22.253  1.00  0.00           C
ATOM   8452  C25 POPEu 213      16.046  99.326  23.634  1.00  0.00           C
ATOM   8455  C26 POPEu 213      17.006  99.256  24.834  1.00  0.00           C
ATOM   8458  C27 POPEu 213      16.296  98.746  26.103  1.00  0.00           C
ATOM   8461  C28 POPEu 213      17.226  98.546  27.323  1.00  0.00           C
ATOM   8464  C29 POPEu 213      17.656  99.836  27.974  1.00  0.00           C
ATOM   8466 0C21 POPEu 213      17.466 100.196  29.254  1.00  0.00           C
ATOM   8468 1C21 POPEu 213      16.756  99.426  30.343  1.00  0.00           C
ATOM   8471 2C21 POPEu 213      16.046 100.366  31.343  1.00  0.00           C
ATOM   8474 3C21 POPEu 213      15.666  99.676  32.664  1.00  0.00           C
ATOM   8477 4C21 POPEu 213      14.786 100.576  33.543  1.00  0.00           C
ATOM   8480 5C21 POPEu 213      14.396  99.966  34.904  1.00  0.00           C
ATOM   8483 6C21 POPEu 213      15.486 100.076  35.994  1.00  0.00           C
ATOM   8486 7C21 POPEu 213      15.036  99.426  37.314  1.00  0.00           C
ATOM   8489 8C21 POPEu 213      16.006  99.636  38.484  1.00  0.00           C
ATOM   8493  C33 POPEu 213      15.376 103.336  22.913  1.00  0.00           C
ATOM   8496  C34 POPEu 213      15.006 103.946  24.274  1.00  0.00           C
ATOM   8499  C35 POPEu 213      16.006 103.526  25.364  1.00  0.00           C
ATOM   8502  C36 POPEu 213      15.726 104.116  26.754  1.00  0.00           C
ATOM   8505  C37 POPEu 213      16.706 103.576  27.794  1.00  0.00           C
ATOM   8508  C38 POPEu 213      16.436 104.036  29.233  1.00  0.00           C
ATOM   8511  C39 POPEu 213      17.726 104.086  30.064  1.00  0.00           C
ATOM   8514 0C31 POPEu 213      17.526 104.496  31.534  1.00  0.00           C
ATOM   8517 1C31 POPEu 213      18.866 104.486  32.293  1.00  0.00           C
ATOM   8520 2C31 POPEu 213      18.856 105.276  33.603  1.00  0.00           C
ATOM   8523 3C31 POPEu 213      18.496 104.456  34.844  1.00  0.00           C
ATOM   8526 4C31 POPEu 213      18.566 105.296  36.124  1.00  0.00           C
ATOM   8529 5C31 POPEu 213      19.016 104.496  37.353  1.00  0.00           C
ATOM   8532 6C31 POPEu 213      19.266 105.376  38.584  1.00  0.00           C
ATOM   8536  NH3 POPEv 214      49.236  78.486  56.363  1.00  0.00           N
ATOM   8540  C12 POPEv 214      47.766  78.346  56.124  1.00  0.00           C
ATOM   8543  C11 POPEv 214      47.426  76.906  55.684  1.00  0.00           C
ATOM   8546  P   POPEv 214      49.346  76.236  53.993  1.00  0.00           P
ATOM   8547  O13 POPEv 214      50.116  77.506  53.953  1.00  0.00           O
ATOM   8548  O14 POPEv 214      49.756  75.206  54.965  1.00  0.00           O
ATOM   8549  O11 POPEv 214      49.166  75.536  52.603  1.00  0.00           O
ATOM   8550  O12 POPEv 214      47.866  76.616  54.364  1.00  0.00           O
ATOM   8551  C1  POPEv 214      48.846  76.176  51.374  1.00  0.00           C
ATOM   8554  C2  POPEv 214      47.866  75.276  50.583  1.00  0.00           C
ATOM   8556  O21 POPEv 214      47.536  75.796  49.283  1.00  0.00           O
ATOM   8557  C21 POPEv 214      48.426  75.506  48.344  1.00  0.00           C
ATOM   8558  O22 POPEv 214      49.526  75.016  48.524  1.00  0.00           O
ATOM   8559  C22 POPEv 214      47.866  75.956  46.983  1.00  0.00           C
ATOM   8562  C3  POPEv 214      46.546  75.156  51.374  1.00  0.00           C
ATOM   8565  O31 POPEv 214      45.626  74.226  50.793  1.00  0.00           O
ATOM   8566  C31 POPEv 214      45.756  72.956  51.144  1.00  0.00           C
ATOM   8567  O32 POPEv 214      46.576  72.556  51.973  1.00  0.00           O
ATOM   8568  C32 POPEv 214      44.686  72.136  50.383  1.00  0.00           C
ATOM   8571  C23 POPEv 214      48.866  75.806  45.814  1.00  0.00           C
ATOM   8574  C24 POPEv 214      48.806  74.456  45.084  1.00  0.00           C
ATOM   8577  C25 POPEv 214      49.786  74.446  43.894  1.00  0.00           C
ATOM   8580  C26 POPEv 214      49.766  73.196  43.004  1.00  0.00           C
ATOM   8583  C27 POPEv 214      50.886  73.286  41.954  1.00  0.00           C
ATOM   8586  C28 POPEv 214      51.176  71.986  41.184  1.00  0.00           C
ATOM   8589  C29 POPEv 214      50.136  71.626  40.164  1.00  0.00           C
ATOM   8591 0C21 POPEv 214      50.376  71.316  38.874  1.00  0.00           C
ATOM   8593 1C21 POPEv 214      51.726  71.246  38.214  1.00  0.00           C
ATOM   8596 2C21 POPEv 214      51.696  70.426  36.903  1.00  0.00           C
ATOM   8599 3C21 POPEv 214      50.946  71.086  35.743  1.00  0.00           C
ATOM   8602 4C21 POPEv 214      51.026  70.246  34.454  1.00  0.00           C
ATOM   8605 5C21 POPEv 214      50.626  71.006  33.173  1.00  0.00           C
ATOM   8608 6C21 POPEv 214      49.136  71.336  33.103  1.00  0.00           C
ATOM   8611 7C21 POPEv 214      48.756  71.956  31.754  1.00  0.00           C
ATOM   8614 8C21 POPEv 214      47.266  72.286  31.644  1.00  0.00           C
ATOM   8618  C33 POPEv 214      43.836  72.976  49.374  1.00  0.00           C
ATOM   8621  C34 POPEv 214      42.486  72.376  48.965  1.00  0.00           C
ATOM   8624  C35 POPEv 214      42.586  71.096  48.134  1.00  0.00           C
ATOM   8627  C36 POPEv 214      41.206  70.576  47.694  1.00  0.00           C
ATOM   8630  C37 POPEv 214      41.296  69.186  47.064  1.00  0.00           C
ATOM   8633  C38 POPEv 214      39.936  68.616  46.643  1.00  0.00           C
ATOM   8636  C39 POPEv 214      40.116  67.366  45.774  1.00  0.00           C
ATOM   8639 0C31 POPEv 214      38.796  66.726  45.333  1.00  0.00           C
ATOM   8642 1C31 POPEv 214      39.016  65.456  44.494  1.00  0.00           C
ATOM   8645 2C31 POPEv 214      39.486  65.696  43.054  1.00  0.00           C
ATOM   8648 3C31 POPEv 214      38.376  66.166  42.113  1.00  0.00           C
ATOM   8651 4C31 POPEv 214      38.866  66.256  40.664  1.00  0.00           C
ATOM   8654 5C31 POPEv 214      37.756  66.516  39.653  1.00  0.00           C
ATOM   8657 6C31 POPEv 214      38.196  66.206  38.224  1.00  0.00           C
ATOM   8661  NH3 POPEw 215      58.586  95.536  55.403  1.00  0.00           N
ATOM   8665  C12 POPEw 215      58.446  94.466  56.474  1.00  0.00           C
ATOM   8668  C11 POPEw 215      59.476  94.586  57.624  1.00  0.00           C
ATOM   8671  P   POPEw 215      61.936  93.586  57.893  1.00  0.00           P
ATOM   8672  O13 POPEw 215      62.016  93.886  59.333  1.00  0.00           O
ATOM   8673  O14 POPEw 215      61.806  92.156  57.514  1.00  0.00           O
ATOM   8674  O11 POPEw 215      63.246  94.116  57.204  1.00  0.00           O
ATOM   8675  O12 POPEw 215      60.816  94.436  57.153  1.00  0.00           O
ATOM   8676  C1  POPEw 215      63.256  94.646  55.884  1.00  0.00           C
ATOM   8679  C2  POPEw 215      64.526  94.136  55.164  1.00  0.00           C
ATOM   8681  O21 POPEw 215      64.916  94.916  54.013  1.00  0.00           O
ATOM   8682  C21 POPEw 215      64.086  95.366  53.115  1.00  0.00           C
ATOM   8683  O22 POPEw 215      62.876  95.156  53.023  1.00  0.00           O
ATOM   8684  C22 POPEw 215      64.876  96.276  52.164  1.00  0.00           C
ATOM   8687  C3  POPEw 215      64.516  92.586  54.944  1.00  0.00           C
ATOM   8690  O31 POPEw 215      64.116  92.166  53.624  1.00  0.00           O
ATOM   8691  C31 POPEw 215      62.976  91.496  53.504  1.00  0.00           C
ATOM   8692  O32 POPEw 215      62.036  91.526  54.283  1.00  0.00           O
ATOM   8693  C32 POPEw 215      63.046  90.696  52.194  1.00  0.00           C
ATOM   8696  C23 POPEw 215      65.266  95.606  50.825  1.00  0.00           C
ATOM   8699  C24 POPEw 215      66.266  94.446  50.993  1.00  0.00           C
ATOM   8702  C25 POPEw 215      67.036  94.116  49.704  1.00  0.00           C
ATOM   8705  C26 POPEw 215      66.166  93.906  48.454  1.00  0.00           C
ATOM   8708  C27 POPEw 215      67.016  93.486  47.243  1.00  0.00           C
ATOM   8711  C28 POPEw 215      66.186  93.036  46.024  1.00  0.00           C
ATOM   8714  C29 POPEw 215      66.146  94.026  44.873  1.00  0.00           C
ATOM   8716 0C21 POPEw 215      66.926  93.996  43.774  1.00  0.00           C
ATOM   8718 1C21 POPEw 215      68.026  93.006  43.473  1.00  0.00           C
ATOM   8721 2C21 POPEw 215      67.636  91.976  42.404  1.00  0.00           C
ATOM   8724 3C21 POPEw 215      68.706  90.886  42.204  1.00  0.00           C
ATOM   8727 4C21 POPEw 215      68.276  89.796  41.224  1.00  0.00           C
ATOM   8730 5C21 POPEw 215      69.076  88.496  41.364  1.00  0.00           C
ATOM   8733 6C21 POPEw 215      68.396  87.326  40.634  1.00  0.00           C
ATOM   8736 7C21 POPEw 215      69.046  85.966  40.854  1.00  0.00           C
ATOM   8739 8C21 POPEw 215      68.196  84.806  40.334  1.00  0.00           C
ATOM   8743  C33 POPEw 215      61.676  90.196  51.694  1.00  0.00           C
ATOM   8746  C34 POPEw 215      60.726  91.306  51.204  1.00  0.00           C
ATOM   8749  C35 POPEw 215      61.196  92.066  49.954  1.00  0.00           C
ATOM   8752  C36 POPEw 215      61.246  91.216  48.673  1.00  0.00           C
ATOM   8755  C37 POPEw 215      61.546  92.086  47.434  1.00  0.00           C
ATOM   8758  C38 POPEw 215      61.226  91.386  46.103  1.00  0.00           C
ATOM   8761  C39 POPEw 215      59.726  91.316  45.793  1.00  0.00           C
ATOM   8764 0C31 POPEw 215      59.226  92.426  44.844  1.00  0.00           C
ATOM   8767 1C31 POPEw 215      57.706  92.366  44.663  1.00  0.00           C
ATOM   8770 2C31 POPEw 215      57.156  93.356  43.623  1.00  0.00           C
ATOM   8773 3C31 POPEw 215      57.346  92.896  42.174  1.00  0.00           C
ATOM   8776 4C31 POPEw 215      56.286  93.496  41.254  1.00  0.00           C
ATOM   8779 5C31 POPEw 215      56.466  93.096  39.785  1.00  0.00           C
ATOM   8782 6C31 POPEw 215      55.296  93.526  38.914  1.00  0.00           C
ATOM   8786  NH3 POPEx 216      86.926 130.958  60.634  1.00  0.00           N
ATOM   8790  C12 POPEx 216      87.436 129.718  61.304  1.00  0.00           C
ATOM   8793  C11 POPEx 216      88.026 128.748  60.284  1.00  0.00           C
ATOM   8796  P   POPEx 216      90.186 127.348  60.774  1.00  0.00           P
ATOM   8797  O13 POPEx 216      90.996 128.328  61.523  1.00  0.00           O
ATOM   8798  O14 POPEx 216      90.416 125.908  61.004  1.00  0.00           O
ATOM   8799  O11 POPEx 216      90.356 127.638  59.224  1.00  0.00           O
ATOM   8800  O12 POPEx 216      88.656 127.678  60.984  1.00  0.00           O
ATOM   8801  C1  POPEx 216      91.566 127.278  58.574  1.00  0.00           C
ATOM   8804  C2  POPEx 216      92.556 128.478  58.574  1.00  0.00           C
ATOM   8806  O21 POPEx 216      92.606 129.118  57.274  1.00  0.00           O
ATOM   8807  C21 POPEx 216      93.076 128.408  56.253  1.00  0.00           C
ATOM   8808  O22 POPEx 216      93.636 127.338  56.334  1.00  0.00           O
ATOM   8809  C22 POPEx 216      92.796 129.178  54.954  1.00  0.00           C
ATOM   8812  C3  POPEx 216      93.946 128.118  59.203  1.00  0.00           C
ATOM   8815  O31 POPEx 216      94.776 129.278  59.394  1.00  0.00           O
ATOM   8816  C31 POPEx 216      95.286 129.928  58.344  1.00  0.00           C
ATOM   8817  O32 POPEx 216      95.166 131.138  58.184  1.00  0.00           O
ATOM   8818  C32 POPEx 216      96.146 129.068  57.423  1.00  0.00           C
ATOM   8821  C23 POPEx 216      93.586 128.678  53.714  1.00  0.00           C
ATOM   8824  C24 POPEx 216      93.116 129.368  52.423  1.00  0.00           C
ATOM   8827  C25 POPEx 216      93.986 129.048  51.204  1.00  0.00           C
ATOM   8830  C26 POPEx 216      93.756 127.668  50.593  1.00  0.00           C
ATOM   8833  C27 POPEx 216      94.746 127.398  49.454  1.00  0.00           C
ATOM   8836  C28 POPEx 216      94.776 125.928  48.974  1.00  0.00           C
ATOM   8839  C29 POPEx 216      93.636 125.568  48.054  1.00  0.00           C
ATOM   8841 0C21 POPEx 216      93.746 124.938  46.865  1.00  0.00           C
ATOM   8843 1C21 POPEx 216      95.026 124.448  46.234  1.00  0.00           C
ATOM   8846 2C21 POPEx 216      95.606 125.418  45.173  1.00  0.00           C
ATOM   8849 3C21 POPEx 216      94.976 125.278  43.784  1.00  0.00           C
ATOM   8852 4C21 POPEx 216      95.566 126.228  42.734  1.00  0.00           C
ATOM   8855 5C21 POPEx 216      97.016 125.888  42.364  1.00  0.00           C
ATOM   8858 6C21 POPEx 216      97.626 126.788  41.284  1.00  0.00           C
ATOM   8861 7C21 POPEx 216      99.086 126.418  41.003  1.00  0.00           C
ATOM   8864 8C21 POPEx 216      99.716 127.208  39.844  1.00  0.00           C
ATOM   8868  C33 POPEx 216      96.256 129.668  56.004  1.00  0.00           C
ATOM   8871  C34 POPEx 216      97.556 130.428  55.763  1.00  0.00           C
ATOM   8874  C35 POPEx 216      97.736 130.768  54.273  1.00  0.00           C
ATOM   8877  C36 POPEx 216      96.866 131.928  53.793  1.00  0.00           C
ATOM   8880  C37 POPEx 216      96.656 131.948  52.274  1.00  0.00           C
ATOM   8883  C38 POPEx 216      95.876 133.178  51.824  1.00  0.00           C
ATOM   8886  C39 POPEx 216      95.146 132.978  50.484  1.00  0.00           C
ATOM   8889 0C31 POPEx 216      96.106 132.838  49.283  1.00  0.00           C
ATOM   8892 1C31 POPEx 216      95.386 132.998  47.944  1.00  0.00           C
ATOM   8895 2C31 POPEx 216      94.356 131.908  47.624  1.00  0.00           C
ATOM   8898 3C31 POPEx 216      93.346 132.328  46.535  1.00  0.00           C
ATOM   8901 4C31 POPEx 216      93.996 132.738  45.203  1.00  0.00           C
ATOM   8904 5C31 POPEx 216      92.946 133.218  44.194  1.00  0.00           C
ATOM   8907 6C31 POPEx 216      93.546 133.618  42.844  1.00  0.00           C
ATOM   8911  NH3 POPEy 217      59.756  63.146  53.263  1.00  0.00           N
ATOM   8915  C12 POPEy 217      60.786  63.866  54.104  1.00  0.00           C
ATOM   8918  C11 POPEy 217      62.236  63.706  53.574  1.00  0.00           C
ATOM   8921  P   POPEy 217      63.186  66.056  54.294  1.00  0.00           P
ATOM   8922  O13 POPEy 217      61.986  66.876  54.534  1.00  0.00           O
ATOM   8923  O14 POPEy 217      63.836  65.416  55.453  1.00  0.00           O
ATOM   8924  O11 POPEy 217      64.326  66.886  53.583  1.00  0.00           O
ATOM   8925  O12 POPEy 217      62.836  64.946  53.214  1.00  0.00           O
ATOM   8926  C1  POPEy 217      64.736  68.186  54.013  1.00  0.00           C
ATOM   8929  C2  POPEy 217      65.056  69.086  52.785  1.00  0.00           C
ATOM   8931  O21 POPEy 217      66.486  69.116  52.524  1.00  0.00           O
ATOM   8932  C21 POPEy 217      66.826  69.386  51.264  1.00  0.00           C
ATOM   8933  O22 POPEy 217      66.056  69.396  50.313  1.00  0.00           O
ATOM   8934  C22 POPEy 217      68.326  69.626  51.134  1.00  0.00           C
ATOM   8937  C3  POPEy 217      64.456  70.516  52.934  1.00  0.00           C
ATOM   8940  O31 POPEy 217      63.996  71.056  51.674  1.00  0.00           O
ATOM   8941  C31 POPEy 217      64.696  72.026  51.124  1.00  0.00           C
ATOM   8942  O32 POPEy 217      65.706  72.526  51.604  1.00  0.00           O
ATOM   8943  C32 POPEy 217      64.076  72.426  49.785  1.00  0.00           C
ATOM   8946  C23 POPEy 217      68.746  69.696  49.645  1.00  0.00           C
ATOM   8949  C24 POPEy 217      70.236  69.996  49.435  1.00  0.00           C
ATOM   8952  C25 POPEy 217      70.666  69.906  47.963  1.00  0.00           C
ATOM   8955  C26 POPEy 217      72.146  70.276  47.773  1.00  0.00           C
ATOM   8958  C27 POPEy 217      72.586  70.316  46.304  1.00  0.00           C
ATOM   8961  C28 POPEy 217      74.066  70.686  46.103  1.00  0.00           C
ATOM   8964  C29 POPEy 217      75.036  69.566  46.394  1.00  0.00           C
ATOM   8966 0C21 POPEy 217      75.806  68.926  45.494  1.00  0.00           C
ATOM   8968 1C21 POPEy 217      75.816  69.156  44.003  1.00  0.00           C
ATOM   8971 2C21 POPEy 217      76.266  67.906  43.204  1.00  0.00           C
ATOM   8974 3C21 POPEy 217      76.336  68.176  41.694  1.00  0.00           C
ATOM   8977 4C21 POPEy 217      76.866  66.996  40.864  1.00  0.00           C
ATOM   8980 5C21 POPEy 217      76.036  65.706  40.933  1.00  0.00           C
ATOM   8983 6C21 POPEy 217      74.546  65.916  40.624  1.00  0.00           C
ATOM   8986 7C21 POPEy 217      73.756  64.606  40.444  1.00  0.00           C
ATOM   8989 8C21 POPEy 217      72.236  64.816  40.464  1.00  0.00           C
ATOM   8993  C33 POPEy 217      62.606  72.916  49.833  1.00  0.00           C
ATOM   8996  C34 POPEy 217      61.616  72.086  48.993  1.00  0.00           C
ATOM   8999  C35 POPEy 217      61.916  72.036  47.484  1.00  0.00           C
ATOM   9002  C36 POPEy 217      60.816  71.306  46.694  1.00  0.00           C
ATOM   9005  C37 POPEy 217      61.236  70.746  45.323  1.00  0.00           C
ATOM   9008  C38 POPEy 217      60.046  70.586  44.365  1.00  0.00           C
ATOM   9011  C39 POPEy 217      60.396  69.966  42.994  1.00  0.00           C
ATOM   9014 0C31 POPEy 217      60.986  68.546  43.093  1.00  0.00           C
ATOM   9017 1C31 POPEy 217      61.006  67.766  41.763  1.00  0.00           C
ATOM   9020 2C31 POPEy 217      62.286  67.876  40.924  1.00  0.00           C
ATOM   9023 3C31 POPEy 217      62.626  69.286  40.383  1.00  0.00           C
ATOM   9026 4C31 POPEy 217      61.586  69.756  39.353  1.00  0.00           C
ATOM   9029 5C31 POPEy 217      61.956  71.076  38.664  1.00  0.00           C
ATOM   9032 6C31 POPEy 217      60.946  71.456  37.574  1.00  0.00           C
ATOM   9036  NH3 POPEz 218       6.526  81.356  59.234  1.00  0.00           N
ATOM   9040  C12 POPEz 218       7.126  81.186  60.614  1.00  0.00           C
ATOM   9043  C11 POPEz 218       7.626  79.736  60.814  1.00  0.00           C
ATOM   9046  P   POPEz 218       8.316  78.046  62.683  1.00  0.00           P
ATOM   9047  O13 POPEz 218       9.176  78.136  63.883  1.00  0.00           O
ATOM   9048  O14 POPEz 218       6.916  77.636  62.893  1.00  0.00           O
ATOM   9049  O11 POPEz 218       9.006  77.126  61.563  1.00  0.00           O
ATOM   9050  O12 POPEz 218       8.266  79.516  62.075  1.00  0.00           O
ATOM   9051  C1  POPEz 218       8.286  76.306  60.625  1.00  0.00           C
ATOM   9054  C2  POPEz 218       8.986  76.236  59.224  1.00  0.00           C
ATOM   9056  O21 POPEz 218       8.086  75.706  58.214  1.00  0.00           O
ATOM   9057  C21 POPEz 218       8.236  76.266  57.013  1.00  0.00           C
ATOM   9058  O22 POPEz 218       8.826  77.306  56.805  1.00  0.00           O
ATOM   9059  C22 POPEz 218       7.506  75.496  55.923  1.00  0.00           C
ATOM   9062  C3  POPEz 218      10.296  75.386  59.213  1.00  0.00           C
ATOM   9065  O31 POPEz 218      10.906  75.366  57.903  1.00  0.00           O
ATOM   9066  C31 POPEz 218      11.026  74.216  57.274  1.00  0.00           C
ATOM   9067  O32 POPEz 218      10.636  73.116  57.633  1.00  0.00           O
ATOM   9068  C32 POPEz 218      11.646  74.486  55.903  1.00  0.00           C
ATOM   9071  C23 POPEz 218       8.046  75.866  54.513  1.00  0.00           C
ATOM   9074  C24 POPEz 218       7.056  75.586  53.395  1.00  0.00           C
ATOM   9077  C25 POPEz 218       7.626  75.876  51.994  1.00  0.00           C
ATOM   9080  C26 POPEz 218       6.676  75.326  50.924  1.00  0.00           C
ATOM   9083  C27 POPEz 218       7.266  75.156  49.513  1.00  0.00           C
ATOM   9086  C28 POPEz 218       6.526  74.096  48.684  1.00  0.00           C
ATOM   9089  C29 POPEz 218       5.136  74.526  48.263  1.00  0.00           C
ATOM   9091 0C21 POPEz 218       4.546  74.226  47.094  1.00  0.00           C
ATOM   9093 1C21 POPEz 218       5.186  73.366  46.035  1.00  0.00           C
ATOM   9096 2C21 POPEz 218       4.166  72.786  45.034  1.00  0.00           C
ATOM   9099 3C21 POPEz 218       4.826  71.766  44.104  1.00  0.00           C
ATOM   9102 4C21 POPEz 218       4.046  71.496  42.813  1.00  0.00           C
ATOM   9105 5C21 POPEz 218       2.636  70.916  43.023  1.00  0.00           C
ATOM   9108 6C21 POPEz 218       2.606  69.416  43.363  1.00  0.00           C
ATOM   9111 7C21 POPEz 218       1.166  68.916  43.543  1.00  0.00           C
ATOM   9114 8C21 POPEz 218       1.016  67.426  43.834  1.00  0.00           C
ATOM   9118  C33 POPEz 218      12.516  73.316  55.403  1.00  0.00           C
ATOM   9121  C34 POPEz 218      13.366  73.666  54.174  1.00  0.00           C
ATOM   9124  C35 POPEz 218      12.576  74.056  52.914  1.00  0.00           C
ATOM   9127  C36 POPEz 218      11.356  73.166  52.624  1.00  0.00           C
ATOM   9130  C37 POPEz 218      10.736  73.416  51.254  1.00  0.00           C
ATOM   9133  C38 POPEz 218       9.526  72.526  50.924  1.00  0.00           C
ATOM   9136  C39 POPEz 218       9.796  71.016  50.973  1.00  0.00           C
ATOM   9139 0C31 POPEz 218       8.706  70.216  50.253  1.00  0.00           C
ATOM   9142 1C31 POPEz 218       8.876  68.696  50.383  1.00  0.00           C
ATOM   9145 2C31 POPEz 218       7.886  67.916  49.505  1.00  0.00           C
ATOM   9148 3C31 POPEz 218       8.286  67.866  48.023  1.00  0.00           C
ATOM   9151 4C31 POPEz 218       7.416  66.896  47.215  1.00  0.00           C
ATOM   9154 5C31 POPEz 218       7.756  66.936  45.733  1.00  0.00           C
ATOM   9157 6C31 POPEz 218       7.006  65.896  44.904  1.00  0.00           C
ATOM   9161  NH3 POPE0 219      26.446  39.296  14.623  1.00  0.00           N
ATOM   9165  C12 POPE0 219      27.006  40.386  13.744  1.00  0.00           C
ATOM   9168  C11 POPE0 219      26.166  41.686  13.784  1.00  0.00           C
ATOM   9171  P   POPE0 219      24.136  40.536  12.514  1.00  0.00           P
ATOM   9172  O13 POPE0 219      25.046  40.346  11.364  1.00  0.00           O
ATOM   9173  O14 POPE0 219      23.816  39.326  13.294  1.00  0.00           O
ATOM   9174  O11 POPE0 219      22.856  41.296  12.004  1.00  0.00           O
ATOM   9175  O12 POPE0 219      24.766  41.546  13.534  1.00  0.00           O
ATOM   9176  C1  POPE0 219      21.956  42.016  12.844  1.00  0.00           C
ATOM   9179  C2  POPE0 219      20.946  41.046  13.484  1.00  0.00           C
ATOM   9181  O21 POPE0 219      19.596  41.486  13.234  1.00  0.00           O
ATOM   9182  C21 POPE0 219      18.826  42.146  14.084  1.00  0.00           C
ATOM   9183  O22 POPE0 219      17.636  41.886  14.244  1.00  0.00           O
ATOM   9184  C22 POPE0 219      19.456  43.346  14.744  1.00  0.00           C
ATOM   9187  C3  POPE0 219      21.366  40.676  14.934  1.00  0.00           C
ATOM   9190  O31 POPE0 219      20.256  40.446  15.804  1.00  0.00           O
ATOM   9191  C31 POPE0 219      19.896  39.206  16.044  1.00  0.00           C
ATOM   9192  O32 POPE0 219      20.366  38.206  15.534  1.00  0.00           O
ATOM   9193  C32 POPE0 219      18.866  39.286  17.173  1.00  0.00           C
ATOM   9196  C23 POPE0 219      18.386  43.996  15.654  1.00  0.00           C
ATOM   9199  C24 POPE0 219      18.796  45.346  16.244  1.00  0.00           C
ATOM   9202  C25 POPE0 219      20.226  45.366  16.784  1.00  0.00           C
ATOM   9205  C26 POPE0 219      20.576  46.716  17.394  1.00  0.00           C
ATOM   9208  C27 POPE0 219      21.956  46.676  18.044  1.00  0.00           C
ATOM   9211  C28 POPE0 219      22.236  47.946  18.854  1.00  0.00           C
ATOM   9214  C29 POPE0 219      23.556  47.816  19.564  1.00  0.00           C
ATOM   9216 0C21 POPE0 219      23.826  48.216  20.814  1.00  0.00           C
ATOM   9218 1C21 POPE0 219      22.876  48.886  21.774  1.00  0.00           C
ATOM   9221 2C21 POPE0 219      22.716  48.076  23.074  1.00  0.00           C
ATOM   9224 3C21 POPE0 219      21.756  48.776  24.044  1.00  0.00           C
ATOM   9227 4C21 POPE0 219      21.756  48.226  25.474  1.00  0.00           C
ATOM   9230 5C21 POPE0 219      23.136  48.336  26.124  1.00  0.00           C
ATOM   9233 6C21 POPE0 219      23.106  48.076  27.634  1.00  0.00           C
ATOM   9236 7C21 POPE0 219      24.516  47.916  28.204  1.00  0.00           C
ATOM   9239 8C21 POPE0 219      24.536  47.636  29.704  1.00  0.00           C
ATOM   9243  C33 POPE0 219      19.376  40.126  18.394  1.00  0.00           C
ATOM   9246  C34 POPE0 219      18.266  40.586  19.354  1.00  0.00           C
ATOM   9249  C35 POPE0 219      17.706  39.466  20.234  1.00  0.00           C
ATOM   9252  C36 POPE0 219      18.226  39.526  21.684  1.00  0.00           C
ATOM   9255  C37 POPE0 219      18.056  38.196  22.423  1.00  0.00           C
ATOM   9258  C38 POPE0 219      18.386  38.256  23.933  1.00  0.00           C
ATOM   9261  C39 POPE0 219      19.886  38.386  24.284  1.00  0.00           C
ATOM   9264 0C31 POPE0 219      20.106  38.256  25.804  1.00  0.00           C
ATOM   9267 1C31 POPE0 219      21.536  38.606  26.263  1.00  0.00           C
ATOM   9270 2C31 POPE0 219      21.726  38.456  27.784  1.00  0.00           C
ATOM   9273 3C31 POPE0 219      23.046  39.046  28.294  1.00  0.00           C
ATOM   9276 4C31 POPE0 219      24.296  38.216  27.974  1.00  0.00           C
ATOM   9279 5C31 POPE0 219      25.576  38.876  28.524  1.00  0.00           C
ATOM   9282 6C31 POPE0 219      26.856  38.076  28.283  1.00  0.00           C
ATOM   9286  NH3 POPE1 220      41.746  43.336  12.644  1.00  0.00           N
ATOM   9290  C12 POPE1 220      40.496  44.146  12.574  1.00  0.00           C
ATOM   9293  C11 POPE1 220      39.366  43.436  11.814  1.00  0.00           C
ATOM   9296  P   POPE1 220      37.046  44.096  10.794  1.00  0.00           P
ATOM   9297  O13 POPE1 220      36.426  45.346  10.344  1.00  0.00           O
ATOM   9298  O14 POPE1 220      37.396  43.096   9.754  1.00  0.00           O
ATOM   9299  O11 POPE1 220      36.106  43.336  11.834  1.00  0.00           O
ATOM   9300  O12 POPE1 220      38.306  44.376  11.704  1.00  0.00           O
ATOM   9301  C1  POPE1 220      35.256  44.066  12.744  1.00  0.00           C
ATOM   9304  C2  POPE1 220      35.366  43.616  14.234  1.00  0.00           C
ATOM   9306  O21 POPE1 220      34.146  43.996  14.914  1.00  0.00           O
ATOM   9307  C21 POPE1 220      33.776  43.246  15.954  1.00  0.00           C
ATOM   9308  O22 POPE1 220      34.276  42.186  16.274  1.00  0.00           O
ATOM   9309  C22 POPE1 220      32.726  43.986  16.804  1.00  0.00           C
ATOM   9312  C3  POPE1 220      36.606  44.276  14.914  1.00  0.00           C
ATOM   9315  O31 POPE1 220      37.016  43.576  16.114  1.00  0.00           O
ATOM   9316  C31 POPE1 220      36.426  43.986  17.244  1.00  0.00           C
ATOM   9317  O32 POPE1 220      35.686  44.936  17.353  1.00  0.00           O
ATOM   9318  C32 POPE1 220      36.756  43.006  18.364  1.00  0.00           C
ATOM   9321  C23 POPE1 220      31.676  43.036  17.414  1.00  0.00           C
ATOM   9324  C24 POPE1 220      30.886  43.636  18.603  1.00  0.00           C
ATOM   9327  C25 POPE1 220      31.746  43.866  19.853  1.00  0.00           C
ATOM   9330  C26 POPE1 220      30.936  44.116  21.134  1.00  0.00           C
ATOM   9333  C27 POPE1 220      31.816  44.596  22.304  1.00  0.00           C
ATOM   9336  C28 POPE1 220      31.266  44.236  23.694  1.00  0.00           C
ATOM   9339  C29 POPE1 220      32.226  44.656  24.793  1.00  0.00           C
ATOM   9341 0C21 POPE1 220      31.996  45.506  25.804  1.00  0.00           C
ATOM   9343 1C21 POPE1 220      30.736  46.296  26.103  1.00  0.00           C
ATOM   9346 2C21 POPE1 220      31.076  47.676  26.694  1.00  0.00           C
ATOM   9349 3C21 POPE1 220      29.866  48.436  27.274  1.00  0.00           C
ATOM   9352 4C21 POPE1 220      30.186  49.926  27.513  1.00  0.00           C
ATOM   9355 5C21 POPE1 220      29.316  50.586  28.594  1.00  0.00           C
ATOM   9358 6C21 POPE1 220      29.436  52.116  28.594  1.00  0.00           C
ATOM   9361 7C21 POPE1 220      28.686  52.786  29.753  1.00  0.00           C
ATOM   9364 8C21 POPE1 220      28.626  54.306  29.614  1.00  0.00           C
ATOM   9368  C33 POPE1 220      35.676  42.846  19.473  1.00  0.00           C
ATOM   9371  C34 POPE1 220      35.706  43.896  20.584  1.00  0.00           C
ATOM   9374  C35 POPE1 220      37.026  43.956  21.373  1.00  0.00           C
ATOM   9377  C36 POPE1 220      36.836  44.406  22.823  1.00  0.00           C
ATOM   9380  C37 POPE1 220      38.156  44.426  23.613  1.00  0.00           C
ATOM   9383  C38 POPE1 220      37.946  44.546  25.134  1.00  0.00           C
ATOM   9386  C39 POPE1 220      39.246  44.406  25.954  1.00  0.00           C
ATOM   9389 0C31 POPE1 220      40.176  45.616  25.824  1.00  0.00           C
ATOM   9392 1C31 POPE1 220      41.546  45.426  26.494  1.00  0.00           C
ATOM   9395 2C31 POPE1 220      42.376  46.716  26.534  1.00  0.00           C
ATOM   9398 3C31 POPE1 220      42.616  47.376  25.164  1.00  0.00           C
ATOM   9401 4C31 POPE1 220      43.136  48.816  25.284  1.00  0.00           C
ATOM   9404 5C31 POPE1 220      43.116  49.556  23.944  1.00  0.00           C
ATOM   9407 6C31 POPE1 220      43.106  51.086  24.103  1.00  0.00           C
ATOM   9411  NH3 POPE2 221      34.486 120.216  54.543  1.00  0.00           N
ATOM   9415  C12 POPE2 221      34.016 119.006  53.804  1.00  0.00           C
ATOM   9418  C11 POPE2 221      32.886 119.386  52.823  1.00  0.00           C
ATOM   9421  P   POPE2 221      31.276 121.046  54.143  1.00  0.00           P
ATOM   9422  O13 POPE2 221      32.456 121.926  54.203  1.00  0.00           O
ATOM   9423  O14 POPE2 221      30.526 120.796  55.393  1.00  0.00           O
ATOM   9424  O11 POPE2 221      30.266 121.616  53.074  1.00  0.00           O
ATOM   9425  O12 POPE2 221      31.676 119.676  53.504  1.00  0.00           O
ATOM   9426  C1  POPE2 221      29.426 120.666  52.394  1.00  0.00           C
ATOM   9429  C2  POPE2 221      28.066 121.306  52.024  1.00  0.00           C
ATOM   9431  O21 POPE2 221      27.166 120.226  51.694  1.00  0.00           O
ATOM   9432  C21 POPE2 221      26.616 120.196  50.504  1.00  0.00           C
ATOM   9433  O22 POPE2 221      25.506 120.596  50.215  1.00  0.00           O
ATOM   9434  C22 POPE2 221      27.596 119.536  49.524  1.00  0.00           C
ATOM   9437  C3  POPE2 221      28.266 122.446  50.973  1.00  0.00           C
ATOM   9440  O31 POPE2 221      27.016 123.088  50.653  1.00  0.00           O
ATOM   9441  C31 POPE2 221      26.856 123.388  49.365  1.00  0.00           C
ATOM   9442  O32 POPE2 221      27.736 123.338  48.524  1.00  0.00           O
ATOM   9443  C32 POPE2 221      25.406 123.808  49.124  1.00  0.00           C
ATOM   9446  C23 POPE2 221      27.136 119.616  48.054  1.00  0.00           C
ATOM   9449  C24 POPE2 221      28.336 119.806  47.125  1.00  0.00           C
ATOM   9452  C25 POPE2 221      27.926 119.956  45.663  1.00  0.00           C
ATOM   9455  C26 POPE2 221      29.046 120.586  44.834  1.00  0.00           C
ATOM   9458  C27 POPE2 221      28.616 120.776  43.375  1.00  0.00           C
ATOM   9461  C28 POPE2 221      29.606 121.646  42.584  1.00  0.00           C
ATOM   9464  C29 POPE2 221      29.016 121.866  41.224  1.00  0.00           C
ATOM   9466 0C21 POPE2 221      29.266 122.858  40.364  1.00  0.00           C
ATOM   9468 1C21 POPE2 221      30.266 123.988  40.424  1.00  0.00           C
ATOM   9471 2C21 POPE2 221      31.706 123.588  40.825  1.00  0.00           C
ATOM   9474 3C21 POPE2 221      32.746 124.548  40.223  1.00  0.00           C
ATOM   9477 4C21 POPE2 221      34.196 124.138  40.504  1.00  0.00           C
ATOM   9480 5C21 POPE2 221      34.536 124.178  41.994  1.00  0.00           C
ATOM   9483 6C21 POPE2 221      35.986 123.808  42.303  1.00  0.00           C
ATOM   9486 7C21 POPE2 221      36.296 123.958  43.794  1.00  0.00           C
ATOM   9489 8C21 POPE2 221      37.746 123.648  44.133  1.00  0.00           C
ATOM   9493  C33 POPE2 221      24.826 123.248  47.794  1.00  0.00           C
ATOM   9496  C34 POPE2 221      25.286 124.028  46.554  1.00  0.00           C
ATOM   9499  C35 POPE2 221      24.286 125.088  46.063  1.00  0.00           C
ATOM   9502  C36 POPE2 221      23.166 124.508  45.183  1.00  0.00           C
ATOM   9505  C37 POPE2 221      22.066 125.538  44.904  1.00  0.00           C
ATOM   9508  C38 POPE2 221      21.126 125.188  43.734  1.00  0.00           C
ATOM   9511  C39 POPE2 221      20.586 123.748  43.754  1.00  0.00           C
ATOM   9514 0C31 POPE2 221      19.366 123.538  42.844  1.00  0.00           C
ATOM   9517 1C31 POPE2 221      18.836 122.096  42.883  1.00  0.00           C
ATOM   9520 2C31 POPE2 221      17.516 121.896  42.125  1.00  0.00           C
ATOM   9523 3C31 POPE2 221      17.056 120.426  42.064  1.00  0.00           C
ATOM   9526 4C31 POPE2 221      17.886 119.576  41.084  1.00  0.00           C
ATOM   9529 5C31 POPE2 221      17.296 118.166  40.883  1.00  0.00           C
ATOM   9532 6C31 POPE2 221      18.096 117.326  39.874  1.00  0.00           C
ATOM   9536  NH3 POPE3 222      28.336  32.636  57.444  1.00  0.00           N
ATOM   9540  C12 POPE3 222      29.606  32.416  58.214  1.00  0.00           C
ATOM   9543  C11 POPE3 222      30.456  33.686  58.293  1.00  0.00           C
ATOM   9546  P   POPE3 222      32.956  34.336  58.673  1.00  0.00           P
ATOM   9547  O13 POPE3 222      32.586  35.756  58.883  1.00  0.00           O
ATOM   9548  O14 POPE3 222      34.096  33.726  59.413  1.00  0.00           O
ATOM   9549  O11 POPE3 222      33.286  34.096  57.134  1.00  0.00           O
ATOM   9550  O12 POPE3 222      31.716  33.376  58.874  1.00  0.00           O
ATOM   9551  C1  POPE3 222      33.566  35.226  56.293  1.00  0.00           C
ATOM   9554  C2  POPE3 222      33.896  34.806  54.824  1.00  0.00           C
ATOM   9556  O21 POPE3 222      33.346  35.706  53.834  1.00  0.00           O
ATOM   9557  C21 POPE3 222      33.776  36.946  53.764  1.00  0.00           C
ATOM   9558  O22 POPE3 222      34.366  37.566  54.634  1.00  0.00           O
ATOM   9559  C22 POPE3 222      33.396  37.556  52.403  1.00  0.00           C
ATOM   9562  C3  POPE3 222      33.376  33.376  54.494  1.00  0.00           C
ATOM   9565  O31 POPE3 222      33.526  33.036  53.093  1.00  0.00           O
ATOM   9566  C31 POPE3 222      34.666  32.426  52.794  1.00  0.00           C
ATOM   9567  O32 POPE3 222      35.536  32.136  53.583  1.00  0.00           O
ATOM   9568  C32 POPE3 222      34.706  32.166  51.284  1.00  0.00           C
ATOM   9571  C23 POPE3 222      33.136  36.546  51.264  1.00  0.00           C
ATOM   9574  C24 POPE3 222      33.236  37.186  49.874  1.00  0.00           C
ATOM   9577  C25 POPE3 222      33.756  36.186  48.834  1.00  0.00           C
ATOM   9580  C26 POPE3 222      34.116  36.786  47.464  1.00  0.00           C
ATOM   9583  C27 POPE3 222      35.276  37.796  47.524  1.00  0.00           C
ATOM   9586  C28 POPE3 222      34.886  39.206  47.034  1.00  0.00           C
ATOM   9589  C29 POPE3 222      35.946  40.256  47.243  1.00  0.00           C
ATOM   9591 0C21 POPE3 222      37.126  40.366  46.604  1.00  0.00           C
ATOM   9593 1C21 POPE3 222      37.676  39.466  45.523  1.00  0.00           C
ATOM   9596 2C21 POPE3 222      37.186  39.806  44.104  1.00  0.00           C
ATOM   9599 3C21 POPE3 222      37.616  41.196  43.634  1.00  0.00           C
ATOM   9602 4C21 POPE3 222      36.946  41.646  42.334  1.00  0.00           C
ATOM   9605 5C21 POPE3 222      37.486  42.986  41.814  1.00  0.00           C
ATOM   9608 6C21 POPE3 222      36.726  43.506  40.583  1.00  0.00           C
ATOM   9611 7C21 POPE3 222      37.416  44.686  39.884  1.00  0.00           C
ATOM   9614 8C21 POPE3 222      36.566  45.286  38.763  1.00  0.00           C
ATOM   9618  C33 POPE3 222      35.706  33.056  50.494  1.00  0.00           C
ATOM   9621  C34 POPE3 222      35.446  32.956  48.974  1.00  0.00           C
ATOM   9624  C35 POPE3 222      36.446  33.746  48.124  1.00  0.00           C
ATOM   9627  C36 POPE3 222      37.726  32.956  47.773  1.00  0.00           C
ATOM   9630  C37 POPE3 222      38.006  32.996  46.274  1.00  0.00           C
ATOM   9633  C38 POPE3 222      39.346  32.376  45.875  1.00  0.00           C
ATOM   9636  C39 POPE3 222      39.556  32.526  44.365  1.00  0.00           C
ATOM   9639 0C31 POPE3 222      40.876  31.946  43.853  1.00  0.00           C
ATOM   9642 1C31 POPE3 222      40.836  31.866  42.324  1.00  0.00           C
ATOM   9645 2C31 POPE3 222      42.056  31.246  41.653  1.00  0.00           C
ATOM   9648 3C31 POPE3 222      41.666  30.616  40.304  1.00  0.00           C
ATOM   9651 4C31 POPE3 222      40.836  31.526  39.403  1.00  0.00           C
ATOM   9654 5C31 POPE3 222      40.236  30.746  38.224  1.00  0.00           C
ATOM   9657 6C31 POPE3 222      39.486  31.606  37.204  1.00  0.00           C
ATOM   9661  NH3 POPE4 223      20.466 109.406  58.055  1.00  0.00           N
ATOM   9665  C12 POPE4 223      19.856 108.566  59.133  1.00  0.00           C
ATOM   9668  C11 POPE4 223      20.796 107.466  59.634  1.00  0.00           C
ATOM   9671  P   POPE4 223      20.016 105.066  59.034  1.00  0.00           P
ATOM   9672  O13 POPE4 223      21.366 104.496  59.143  1.00  0.00           O
ATOM   9673  O14 POPE4 223      18.886 104.166  59.403  1.00  0.00           O
ATOM   9674  O11 POPE4 223      19.786 105.736  57.624  1.00  0.00           O
ATOM   9675  O12 POPE4 223      20.016 106.336  59.993  1.00  0.00           O
ATOM   9676  C1  POPE4 223      19.976 104.956  56.444  1.00  0.00           C
ATOM   9679  C2  POPE4 223      19.216 105.606  55.243  1.00  0.00           C
ATOM   9681  O21 POPE4 223      19.806 106.806  54.723  1.00  0.00           O
ATOM   9682  C21 POPE4 223      21.016 106.746  54.203  1.00  0.00           C
ATOM   9683  O22 POPE4 223      21.786 105.806  54.234  1.00  0.00           O
ATOM   9684  C22 POPE4 223      21.326 108.096  53.543  1.00  0.00           C
ATOM   9687  C3  POPE4 223      17.756 105.946  55.674  1.00  0.00           C
ATOM   9690  O31 POPE4 223      16.876 106.076  54.543  1.00  0.00           O
ATOM   9691  C31 POPE4 223      16.806 107.176  53.793  1.00  0.00           C
ATOM   9692  O32 POPE4 223      16.546 107.176  52.603  1.00  0.00           O
ATOM   9693  C32 POPE4 223      17.016 108.466  54.583  1.00  0.00           C
ATOM   9696  C23 POPE4 223      20.346 108.486  52.414  1.00  0.00           C
ATOM   9699  C24 POPE4 223      20.626 109.886  51.843  1.00  0.00           C
ATOM   9702  C25 POPE4 223      19.526 110.396  50.895  1.00  0.00           C
ATOM   9705  C26 POPE4 223      19.706 109.986  49.424  1.00  0.00           C
ATOM   9708  C27 POPE4 223      20.676 110.896  48.644  1.00  0.00           C
ATOM   9711  C28 POPE4 223      20.466 110.816  47.113  1.00  0.00           C
ATOM   9714  C29 POPE4 223      20.236 112.166  46.474  1.00  0.00           C
ATOM   9716 0C21 POPE4 223      20.886 112.686  45.403  1.00  0.00           C
ATOM   9718 1C21 POPE4 223      21.946 111.996  44.583  1.00  0.00           C
ATOM   9721 2C21 POPE4 223      21.846 112.336  43.083  1.00  0.00           C
ATOM   9724 3C21 POPE4 223      22.846 111.546  42.223  1.00  0.00           C
ATOM   9727 4C21 POPE4 223      22.956 112.116  40.805  1.00  0.00           C
ATOM   9730 5C21 POPE4 223      24.056 111.466  39.944  1.00  0.00           C
ATOM   9733 6C21 POPE4 223      23.576 110.246  39.144  1.00  0.00           C
ATOM   9736 7C21 POPE4 223      24.506 109.926  37.964  1.00  0.00           C
ATOM   9739 8C21 POPE4 223      24.076 108.686  37.174  1.00  0.00           C
ATOM   9743  C33 POPE4 223      16.516 109.666  53.754  1.00  0.00           C
ATOM   9746  C34 POPE4 223      17.056 111.026  54.203  1.00  0.00           C
ATOM   9749  C35 POPE4 223      16.586 112.126  53.255  1.00  0.00           C
ATOM   9752  C36 POPE4 223      17.526 113.316  53.093  1.00  0.00           C
ATOM   9755  C37 POPE4 223      16.896 114.326  52.125  1.00  0.00           C
ATOM   9758  C38 POPE4 223      17.886 115.346  51.563  1.00  0.00           C
ATOM   9761  C39 POPE4 223      17.716 115.506  50.054  1.00  0.00           C
ATOM   9764 0C31 POPE4 223      18.676 116.506  49.403  1.00  0.00           C
ATOM   9767 1C31 POPE4 223      18.896 116.186  47.924  1.00  0.00           C
ATOM   9770 2C31 POPE4 223      19.336 117.386  47.075  1.00  0.00           C
ATOM   9773 3C31 POPE4 223      18.226 118.436  46.833  1.00  0.00           C
ATOM   9776 4C31 POPE4 223      17.026 117.966  45.993  1.00  0.00           C
ATOM   9779 5C31 POPE4 223      16.056 119.136  45.744  1.00  0.00           C
ATOM   9782 6C31 POPE4 223      14.906 118.806  44.785  1.00  0.00           C
ATOM   9786  NH3 POPE5 224      76.366  52.956  62.423  1.00  0.00           N
ATOM   9790  C12 POPE5 224      75.066  52.216  62.514  1.00  0.00           C
ATOM   9793  C11 POPE5 224      74.126  52.926  63.504  1.00  0.00           C
ATOM   9796  P   POPE5 224      73.796  55.296  62.414  1.00  0.00           P
ATOM   9797  O13 POPE5 224      72.656  54.696  61.713  1.00  0.00           O
ATOM   9798  O14 POPE5 224      73.706  56.686  62.883  1.00  0.00           O
ATOM   9799  O11 POPE5 224      75.066  55.216  61.453  1.00  0.00           O
ATOM   9800  O12 POPE5 224      74.316  54.346  63.574  1.00  0.00           O
ATOM   9801  C1  POPE5 224      75.026  55.936  60.214  1.00  0.00           C
ATOM   9804  C2  POPE5 224      75.116  54.916  59.044  1.00  0.00           C
ATOM   9806  O21 POPE5 224      75.696  55.466  57.844  1.00  0.00           O
ATOM   9807  C21 POPE5 224      76.996  55.656  57.854  1.00  0.00           C
ATOM   9808  O22 POPE5 224      77.686  55.986  58.793  1.00  0.00           O
ATOM   9809  C22 POPE5 224      77.496  55.196  56.484  1.00  0.00           C
ATOM   9812  C3  POPE5 224      73.756  54.266  58.683  1.00  0.00           C
ATOM   9815  O31 POPE5 224      73.896  52.836  58.504  1.00  0.00           O
ATOM   9816  C31 POPE5 224      72.816  52.256  57.984  1.00  0.00           C
ATOM   9817  O32 POPE5 224      71.816  52.836  57.594  1.00  0.00           O
ATOM   9818  C32 POPE5 224      73.056  50.776  57.773  1.00  0.00           C
ATOM   9821  C23 POPE5 224      78.956  54.716  56.544  1.00  0.00           C
ATOM   9824  C24 POPE5 224      79.386  53.966  55.284  1.00  0.00           C
ATOM   9827  C25 POPE5 224      79.236  54.776  53.984  1.00  0.00           C
ATOM   9830  C26 POPE5 224      79.706  54.006  52.734  1.00  0.00           C
ATOM   9833  C27 POPE5 224      81.096  53.376  52.874  1.00  0.00           C
ATOM   9836  C28 POPE5 224      81.526  52.566  51.643  1.00  0.00           C
ATOM   9839  C29 POPE5 224      81.956  53.466  50.504  1.00  0.00           C
ATOM   9841 0C21 POPE5 224      83.136  53.426  49.874  1.00  0.00           C
ATOM   9843 1C21 POPE5 224      84.246  52.426  50.103  1.00  0.00           C
ATOM   9846 2C21 POPE5 224      85.036  52.116  48.813  1.00  0.00           C
ATOM   9849 3C21 POPE5 224      84.156  51.566  47.673  1.00  0.00           C
ATOM   9852 4C21 POPE5 224      83.896  52.576  46.544  1.00  0.00           C
ATOM   9855 5C21 POPE5 224      82.766  52.136  45.615  1.00  0.00           C
ATOM   9858 6C21 POPE5 224      83.156  51.036  44.634  1.00  0.00           C
ATOM   9861 7C21 POPE5 224      81.946  50.476  43.864  1.00  0.00           C
ATOM   9864 8C21 POPE5 224      82.336  49.496  42.764  1.00  0.00           C
ATOM   9868  C33 POPE5 224      73.586  50.556  56.344  1.00  0.00           C
ATOM   9871  C34 POPE5 224      75.096  50.376  56.374  1.00  0.00           C
ATOM   9874  C35 POPE5 224      75.706  50.636  55.003  1.00  0.00           C
ATOM   9877  C36 POPE5 224      77.196  50.326  54.984  1.00  0.00           C
ATOM   9880  C37 POPE5 224      77.756  50.506  53.574  1.00  0.00           C
ATOM   9883  C38 POPE5 224      79.246  50.156  53.465  1.00  0.00           C
ATOM   9886  C39 POPE5 224      79.596  48.786  54.054  1.00  0.00           C
ATOM   9889 0C31 POPE5 224      80.946  48.276  53.563  1.00  0.00           C
ATOM   9892 1C31 POPE5 224      81.536  47.216  54.494  1.00  0.00           C
ATOM   9895 2C31 POPE5 224      82.656  46.426  53.813  1.00  0.00           C
ATOM   9898 3C31 POPE5 224      82.106  45.236  53.023  1.00  0.00           C
ATOM   9901 4C31 POPE5 224      83.186  44.456  52.263  1.00  0.00           C
ATOM   9904 5C31 POPE5 224      82.576  43.416  51.324  1.00  0.00           C
ATOM   9907 6C31 POPE5 224      83.596  42.486  50.653  1.00  0.00           C
ATOM   9911  NH3 POPE6 225      56.806  61.506  13.794  1.00  0.00           N
ATOM   9915  C12 POPE6 225      56.366  62.226  12.554  1.00  0.00           C
ATOM   9918  C11 POPE6 225      56.686  63.726  12.694  1.00  0.00           C
ATOM   9921  P   POPE6 225      54.726  64.596  11.134  1.00  0.00           P
ATOM   9922  O13 POPE6 225      54.486  65.966  10.664  1.00  0.00           O
ATOM   9923  O14 POPE6 225      54.486  63.496  10.164  1.00  0.00           O
ATOM   9924  O11 POPE6 225      53.886  64.306  12.453  1.00  0.00           O
ATOM   9925  O12 POPE6 225      56.236  64.496  11.584  1.00  0.00           O
ATOM   9926  C1  POPE6 225      53.746  65.196  13.564  1.00  0.00           C
ATOM   9929  C2  POPE6 225      52.436  64.906  14.384  1.00  0.00           C
ATOM   9931  O21 POPE6 225      52.336  65.666  15.624  1.00  0.00           O
ATOM   9932  C21 POPE6 225      53.176  65.316  16.613  1.00  0.00           C
ATOM   9933  O22 POPE6 225      54.146  64.596  16.494  1.00  0.00           O
ATOM   9934  C22 POPE6 225      52.766  65.986  17.924  1.00  0.00           C
ATOM   9937  C3  POPE6 225      52.166  63.396  14.623  1.00  0.00           C
ATOM   9940  O31 POPE6 225      50.916  63.206  15.344  1.00  0.00           O
ATOM   9941  C31 POPE6 225      51.006  62.766  16.594  1.00  0.00           C
ATOM   9942  O32 POPE6 225      52.036  62.486  17.184  1.00  0.00           O
ATOM   9943  C32 POPE6 225      49.626  62.666  17.204  1.00  0.00           C
ATOM   9946  C23 POPE6 225      53.666  65.546  19.104  1.00  0.00           C
ATOM   9949  C24 POPE6 225      53.426  66.346  20.393  1.00  0.00           C
ATOM   9952  C25 POPE6 225      52.206  65.876  21.203  1.00  0.00           C
ATOM   9955  C26 POPE6 225      52.226  66.336  22.674  1.00  0.00           C
ATOM   9958  C27 POPE6 225      50.916  66.036  23.413  1.00  0.00           C
ATOM   9961  C28 POPE6 225      50.926  66.526  24.884  1.00  0.00           C
ATOM   9964  C29 POPE6 225      49.546  66.556  25.494  1.00  0.00           C
ATOM   9966 0C21 POPE6 225      49.156  67.276  26.564  1.00  0.00           C
ATOM   9968 1C21 POPE6 225      50.036  68.156  27.414  1.00  0.00           C
ATOM   9971 2C21 POPE6 225      49.306  68.666  28.673  1.00  0.00           C
ATOM   9974 3C21 POPE6 225      49.006  67.576  29.704  1.00  0.00           C
ATOM   9977 4C21 POPE6 225      48.166  68.096  30.883  1.00  0.00           C
ATOM   9980 5C21 POPE6 225      47.056  67.136  31.333  1.00  0.00           C
ATOM   9983 6C21 POPE6 225      45.926  66.956  30.304  1.00  0.00           C
ATOM   9986 7C21 POPE6 225      44.816  66.026  30.804  1.00  0.00           C
ATOM   9989 8C21 POPE6 225      43.636  65.916  29.844  1.00  0.00           C
ATOM   9993  C33 POPE6 225      49.686  62.126  18.644  1.00  0.00           C
ATOM   9996  C34 POPE6 225      50.176  63.156  19.664  1.00  0.00           C
ATOM   9999  C35 POPE6 225      50.246  62.576  21.084  1.00  0.00           C
ATOM  10002  C36 POPE6 225      49.036  62.916  21.974  1.00  0.00           C
ATOM  10005  C37 POPE6 225      49.186  62.326  23.383  1.00  0.00           C
ATOM  10008  C38 POPE6 225      48.326  63.046  24.423  1.00  0.00           C
ATOM  10011  C39 POPE6 225      47.906  62.146  25.583  1.00  0.00           C
ATOM  10014 0C31 POPE6 225      47.366  62.936  26.794  1.00  0.00           C
ATOM  10017 1C31 POPE6 225      46.556  62.026  27.723  1.00  0.00           C
ATOM  10020 2C31 POPE6 225      46.266  62.606  29.114  1.00  0.00           C
ATOM  10023 3C31 POPE6 225      47.466  62.476  30.064  1.00  0.00           C
ATOM  10026 4C31 POPE6 225      47.036  62.506  31.534  1.00  0.00           C
ATOM  10029 5C31 POPE6 225      48.146  62.036  32.484  1.00  0.00           C
ATOM  10032 6C31 POPE6 225      47.646  61.766  33.903  1.00  0.00           C
ATOM  10036  NH3 POPE7 226      20.486  86.376  58.583  1.00  0.00           N
ATOM  10040  C12 POPE7 226      20.436  85.666  59.894  1.00  0.00           C
ATOM  10043  C11 POPE7 226      21.546  86.266  60.784  1.00  0.00           C
ATOM  10046  P   POPE7 226      22.376  88.736  60.374  1.00  0.00           P
ATOM  10047  O13 POPE7 226      23.226  89.326  61.433  1.00  0.00           O
ATOM  10048  O14 POPE7 226      23.016  88.066  59.234  1.00  0.00           O
ATOM  10049  O11 POPE7 226      21.346  89.796  59.824  1.00  0.00           O
ATOM  10050  O12 POPE7 226      21.346  87.676  60.984  1.00  0.00           O
ATOM  10051  C1  POPE7 226      21.596  90.376  58.543  1.00  0.00           C
ATOM  10054  C2  POPE7 226      20.636  89.766  57.524  1.00  0.00           C
ATOM  10056  O21 POPE7 226      21.006  90.136  56.183  1.00  0.00           O
ATOM  10057  C21 POPE7 226      21.866  89.296  55.614  1.00  0.00           C
ATOM  10058  O22 POPE7 226      22.426  88.366  56.164  1.00  0.00           O
ATOM  10059  C22 POPE7 226      21.986  89.656  54.133  1.00  0.00           C
ATOM  10062  C3  POPE7 226      19.206  90.216  57.844  1.00  0.00           C
ATOM  10065  O31 POPE7 226      18.316  90.006  56.734  1.00  0.00           O
ATOM  10066  C31 POPE7 226      17.966  88.736  56.554  1.00  0.00           C
ATOM  10067  O32 POPE7 226      18.366  87.796  57.215  1.00  0.00           O
ATOM  10068  C32 POPE7 226      17.016  88.646  55.374  1.00  0.00           C
ATOM  10071  C23 POPE7 226      22.566  88.496  53.305  1.00  0.00           C
ATOM  10074  C24 POPE7 226      21.576  87.366  52.975  1.00  0.00           C
ATOM  10077  C25 POPE7 226      20.496  87.756  51.954  1.00  0.00           C
ATOM  10080  C26 POPE7 226      20.776  87.256  50.523  1.00  0.00           C
ATOM  10083  C27 POPE7 226      19.546  87.456  49.613  1.00  0.00           C
ATOM  10086  C28 POPE7 226      19.776  86.996  48.163  1.00  0.00           C
ATOM  10089  C29 POPE7 226      20.656  87.936  47.384  1.00  0.00           C
ATOM  10091 0C21 POPE7 226      20.586  88.216  46.074  1.00  0.00           C
ATOM  10093 1C21 POPE7 226      19.626  87.626  45.063  1.00  0.00           C
ATOM  10096 2C21 POPE7 226      20.316  86.746  44.014  1.00  0.00           C
ATOM  10099 3C21 POPE7 226      19.416  86.496  42.794  1.00  0.00           C
ATOM  10102 4C21 POPE7 226      20.106  85.746  41.633  1.00  0.00           C
ATOM  10105 5C21 POPE7 226      20.286  84.236  41.853  1.00  0.00           C
ATOM  10108 6C21 POPE7 226      20.796  83.546  40.583  1.00  0.00           C
ATOM  10111 7C21 POPE7 226      21.026  82.036  40.673  1.00  0.00           C
ATOM  10114 8C21 POPE7 226      21.346  81.436  39.294  1.00  0.00           C
ATOM  10118  C33 POPE7 226      17.716  88.126  54.104  1.00  0.00           C
ATOM  10121  C34 POPE7 226      16.856  88.286  52.833  1.00  0.00           C
ATOM  10124  C35 POPE7 226      15.636  87.366  52.785  1.00  0.00           C
ATOM  10127  C36 POPE7 226      15.976  85.906  52.473  1.00  0.00           C
ATOM  10130  C37 POPE7 226      14.796  84.966  52.785  1.00  0.00           C
ATOM  10133  C38 POPE7 226      14.926  83.616  52.075  1.00  0.00           C
ATOM  10136  C39 POPE7 226      14.096  82.516  52.743  1.00  0.00           C
ATOM  10139 0C31 POPE7 226      13.316  81.636  51.754  1.00  0.00           C
ATOM  10142 1C31 POPE7 226      13.186  80.206  52.274  1.00  0.00           C
ATOM  10145 2C31 POPE7 226      12.056  79.416  51.604  1.00  0.00           C
ATOM  10148 3C31 POPE7 226      12.436  78.646  50.333  1.00  0.00           C
ATOM  10151 4C31 POPE7 226      11.456  77.506  50.034  1.00  0.00           C
ATOM  10154 5C31 POPE7 226      11.776  76.776  48.723  1.00  0.00           C
ATOM  10157 6C31 POPE7 226      10.746  75.706  48.333  1.00  0.00           C
ATOM  10161  NH3 POPE8 227      79.136 113.896  16.694  1.00  0.00           N
ATOM  10165  C12 POPE8 227      78.696 114.306  15.314  1.00  0.00           C
ATOM  10168  C11 POPE8 227      77.196 114.656  15.324  1.00  0.00           C
ATOM  10171  P   POPE8 227      75.366 112.756  15.114  1.00  0.00           P
ATOM  10172  O13 POPE8 227      75.876 111.406  14.794  1.00  0.00           O
ATOM  10173  O14 POPE8 227      74.796 113.546  14.004  1.00  0.00           O
ATOM  10174  O11 POPE8 227      74.236 112.526  16.153  1.00  0.00           O
ATOM  10175  O12 POPE8 227      76.466 113.576  15.904  1.00  0.00           O
ATOM  10176  C1  POPE8 227      74.526 112.376  17.534  1.00  0.00           C
ATOM  10179  C2  POPE8 227      73.416 113.086  18.314  1.00  0.00           C
ATOM  10181  O21 POPE8 227      73.696 112.896  19.704  1.00  0.00           O
ATOM  10182  C21 POPE8 227      74.676 113.626  20.183  1.00  0.00           C
ATOM  10183  O22 POPE8 227      75.226 114.566  19.634  1.00  0.00           O
ATOM  10184  C22 POPE8 227      75.066 113.026  21.514  1.00  0.00           C
ATOM  10187  C3  POPE8 227      72.066 112.406  17.944  1.00  0.00           C
ATOM  10190  O31 POPE8 227      70.846 113.126  18.184  1.00  0.00           O
ATOM  10191  C31 POPE8 227      70.496 113.236  19.464  1.00  0.00           C
ATOM  10192  O32 POPE8 227      71.226 113.596  20.364  1.00  0.00           O
ATOM  10193  C32 POPE8 227      69.086 112.666  19.634  1.00  0.00           C
ATOM  10196  C23 POPE8 227      76.536 113.316  21.824  1.00  0.00           C
ATOM  10199  C24 POPE8 227      76.916 112.856  23.234  1.00  0.00           C
ATOM  10202  C25 POPE8 227      76.296 113.696  24.364  1.00  0.00           C
ATOM  10205  C26 POPE8 227      76.396 115.216  24.144  1.00  0.00           C
ATOM  10208  C27 POPE8 227      76.426 116.006  25.464  1.00  0.00           C
ATOM  10211  C28 POPE8 227      76.526 117.526  25.223  1.00  0.00           C
ATOM  10214  C29 POPE8 227      76.726 118.376  26.454  1.00  0.00           C
ATOM  10216 0C21 POPE8 227      75.896 118.406  27.524  1.00  0.00           C
ATOM  10218 1C21 POPE8 227      74.616 117.626  27.644  1.00  0.00           C
ATOM  10221 2C21 POPE8 227      73.466 118.426  28.264  1.00  0.00           C
ATOM  10224 3C21 POPE8 227      72.276 117.506  28.554  1.00  0.00           C
ATOM  10227 4C21 POPE8 227      70.956 118.276  28.684  1.00  0.00           C
ATOM  10230 5C21 POPE8 227      69.776 117.366  29.044  1.00  0.00           C
ATOM  10233 6C21 POPE8 227      69.726 117.026  30.544  1.00  0.00           C
ATOM  10236 7C21 POPE8 227      68.546 116.126  30.913  1.00  0.00           C
ATOM  10239 8C21 POPE8 227      68.686 114.676  30.413  1.00  0.00           C
ATOM  10243  C33 POPE8 227      68.756 112.346  21.114  1.00  0.00           C
ATOM  10246  C34 POPE8 227      69.176 110.956  21.603  1.00  0.00           C
ATOM  10249  C35 POPE8 227      70.616 110.536  21.234  1.00  0.00           C
ATOM  10252  C36 POPE8 227      71.136 109.356  22.074  1.00  0.00           C
ATOM  10255  C37 POPE8 227      72.466 108.816  21.533  1.00  0.00           C
ATOM  10258  C38 POPE8 227      73.016 107.616  22.314  1.00  0.00           C
ATOM  10261  C39 POPE8 227      73.396 107.926  23.763  1.00  0.00           C
ATOM  10264 0C31 POPE8 227      74.736 108.666  23.924  1.00  0.00           C
ATOM  10267 1C31 POPE8 227      74.956 109.086  25.383  1.00  0.00           C
ATOM  10270 2C31 POPE8 227      76.386 109.526  25.734  1.00  0.00           C
ATOM  10273 3C31 POPE8 227      77.486 108.486  25.413  1.00  0.00           C
ATOM  10276 4C31 POPE8 227      77.206 107.086  26.003  1.00  0.00           C
ATOM  10279 5C31 POPE8 227      78.176 106.016  25.494  1.00  0.00           C
ATOM  10282 6C31 POPE8 227      77.746 104.596  25.864  1.00  0.00           C
ATOM  10286  NH3 POPE9 228      83.376 121.386  59.923  1.00  0.00           N
ATOM  10290  C12 POPE9 228      83.516 119.946  59.513  1.00  0.00           C
ATOM  10293  C11 POPE9 228      84.366 119.816  58.263  1.00  0.00           C
ATOM  10296  P   POPE9 228      85.356 117.406  58.304  1.00  0.00           P
ATOM  10297  O13 POPE9 228      85.486 117.426  59.763  1.00  0.00           O
ATOM  10298  O14 POPE9 228      85.056 116.116  57.654  1.00  0.00           O
ATOM  10299  O11 POPE9 228      86.656 118.036  57.654  1.00  0.00           O
ATOM  10300  O12 POPE9 228      84.286 118.466  57.813  1.00  0.00           O
ATOM  10301  C1  POPE9 228      87.306 117.376  56.573  1.00  0.00           C
ATOM  10304  C2  POPE9 228      86.636 117.716  55.194  1.00  0.00           C
ATOM  10306  O21 POPE9 228      87.476 117.366  54.083  1.00  0.00           O
ATOM  10307  C21 POPE9 228      87.946 116.136  54.013  1.00  0.00           C
ATOM  10308  O22 POPE9 228      87.586 115.166  54.664  1.00  0.00           O
ATOM  10309  C22 POPE9 228      89.126 116.096  53.045  1.00  0.00           C
ATOM  10312  C3  POPE9 228      86.376 119.246  55.094  1.00  0.00           C
ATOM  10315  O31 POPE9 228      85.336 119.596  54.164  1.00  0.00           O
ATOM  10316  C31 POPE9 228      85.596 120.576  53.305  1.00  0.00           C
ATOM  10317  O32 POPE9 228      86.676 121.076  53.093  1.00  0.00           O
ATOM  10318  C32 POPE9 228      84.276 120.916  52.613  1.00  0.00           C
ATOM  10321  C23 POPE9 228      88.846 115.286  51.763  1.00  0.00           C
ATOM  10324  C24 POPE9 228      88.876 116.206  50.533  1.00  0.00           C
ATOM  10327  C25 POPE9 228      88.356 115.506  49.273  1.00  0.00           C
ATOM  10330  C26 POPE9 228      89.336 114.536  48.624  1.00  0.00           C
ATOM  10333  C27 POPE9 228      88.626 113.506  47.734  1.00  0.00           C
ATOM  10336  C28 POPE9 228      89.606 112.656  46.913  1.00  0.00           C
ATOM  10339  C29 POPE9 228      88.916 111.456  46.334  1.00  0.00           C
ATOM  10341 0C21 POPE9 228      88.336 111.366  45.124  1.00  0.00           C
ATOM  10343 1C21 POPE9 228      88.236 112.456  44.083  1.00  0.00           C
ATOM  10346 2C21 POPE9 228      86.766 112.826  43.794  1.00  0.00           C
ATOM  10349 3C21 POPE9 228      85.966 111.726  43.074  1.00  0.00           C
ATOM  10352 4C21 POPE9 228      84.476 112.066  42.944  1.00  0.00           C
ATOM  10355 5C21 POPE9 228      83.666 110.986  42.223  1.00  0.00           C
ATOM  10358 6C21 POPE9 228      83.606 111.206  40.704  1.00  0.00           C
ATOM  10361 7C21 POPE9 228      82.706 110.186  39.984  1.00  0.00           C
ATOM  10364 8C21 POPE9 228      82.276 110.666  38.603  1.00  0.00           C
ATOM  10368  C33 POPE9 228      84.376 122.006  51.523  1.00  0.00           C
ATOM  10371  C34 POPE9 228      85.126 121.526  50.273  1.00  0.00           C
ATOM  10374  C35 POPE9 228      84.876 122.436  49.063  1.00  0.00           C
ATOM  10377  C36 POPE9 228      85.966 122.266  47.994  1.00  0.00           C
ATOM  10380  C37 POPE9 228      85.736 123.118  46.744  1.00  0.00           C
ATOM  10383  C38 POPE9 228      86.936 123.038  45.805  1.00  0.00           C
ATOM  10386  C39 POPE9 228      86.636 123.378  44.333  1.00  0.00           C
ATOM  10389 0C31 POPE9 228      86.766 124.858  43.974  1.00  0.00           C
ATOM  10392 1C31 POPE9 228      87.076 125.018  42.474  1.00  0.00           C
ATOM  10395 2C31 POPE9 228      87.276 126.468  42.013  1.00  0.00           C
ATOM  10398 3C31 POPE9 228      87.766 126.518  40.564  1.00  0.00           C
ATOM  10401 4C31 POPE9 228      88.306 127.898  40.153  1.00  0.00           C
ATOM  10404 5C31 POPE9 228      88.826 127.908  38.714  1.00  0.00           C
ATOM  10407 6C31 POPE9 228      89.346 129.268  38.254  1.00  0.00           C
ATOM  10411  NH3 POPE  229      44.886  66.656  55.154  1.00  0.00           N
ATOM  10415  C12 POPE  229      46.096  65.766  55.263  1.00  0.00           C
ATOM  10418  C11 POPE  229      46.196  65.076  56.643  1.00  0.00           C
ATOM  10421  P   POPE  229      43.696  64.436  57.243  1.00  0.00           P
ATOM  10422  O13 POPE  229      43.686  65.746  57.934  1.00  0.00           O
ATOM  10423  O14 POPE  229      43.006  63.296  57.883  1.00  0.00           O
ATOM  10424  O11 POPE  229      43.186  64.636  55.744  1.00  0.00           O
ATOM  10425  O12 POPE  229      45.196  64.076  56.884  1.00  0.00           O
ATOM  10426  C1  POPE  229      42.576  63.526  55.054  1.00  0.00           C
ATOM  10429  C2  POPE  229      43.356  63.036  53.804  1.00  0.00           C
ATOM  10431  O21 POPE  229      42.376  62.536  52.883  1.00  0.00           O
ATOM  10432  C21 POPE  229      42.546  62.686  51.573  1.00  0.00           C
ATOM  10433  O22 POPE  229      42.346  61.786  50.774  1.00  0.00           O
ATOM  10434  C22 POPE  229      42.806  64.136  51.173  1.00  0.00           C
ATOM  10437  C3  POPE  229      44.376  61.896  54.133  1.00  0.00           C
ATOM  10440  O31 POPE  229      44.756  61.166  52.934  1.00  0.00           O
ATOM  10441  C31 POPE  229      44.106  60.026  52.724  1.00  0.00           C
ATOM  10442  O32 POPE  229      43.166  59.606  53.384  1.00  0.00           O
ATOM  10443  C32 POPE  229      44.586  59.326  51.444  1.00  0.00           C
ATOM  10446  C23 POPE  229      44.236  64.396  50.644  1.00  0.00           C
ATOM  10449  C24 POPE  229      44.236  64.906  49.194  1.00  0.00           C
ATOM  10452  C25 POPE  229      43.956  63.776  48.194  1.00  0.00           C
ATOM  10455  C26 POPE  229      43.396  64.286  46.865  1.00  0.00           C
ATOM  10458  C27 POPE  229      44.466  64.816  45.903  1.00  0.00           C
ATOM  10461  C28 POPE  229      43.816  65.376  44.625  1.00  0.00           C
ATOM  10464  C29 POPE  229      44.756  65.476  43.454  1.00  0.00           C
ATOM  10466 0C21 POPE  229      44.396  65.266  42.174  1.00  0.00           C
ATOM  10468 1C21 POPE  229      42.986  64.996  41.734  1.00  0.00           C
ATOM  10471 2C21 POPE  229      42.656  65.616  40.364  1.00  0.00           C
ATOM  10474 3C21 POPE  229      42.576  67.146  40.334  1.00  0.00           C
ATOM  10477 4C21 POPE  229      42.116  67.596  38.933  1.00  0.00           C
ATOM  10480 5C21 POPE  229      41.926  69.106  38.724  1.00  0.00           C
ATOM  10483 6C21 POPE  229      41.356  69.316  37.314  1.00  0.00           C
ATOM  10486 7C21 POPE  229      41.026  70.746  36.894  1.00  0.00           C
ATOM  10489 8C21 POPE  229      40.216  70.756  35.594  1.00  0.00           C
ATOM  10493  C33 POPE  229      44.436  57.776  51.474  1.00  0.00           C
ATOM  10496  C34 POPE  229      44.336  57.136  50.084  1.00  0.00           C
ATOM  10499  C35 POPE  229      45.206  55.876  49.914  1.00  0.00           C
ATOM  10502  C36 POPE  229      45.016  55.266  48.524  1.00  0.00           C
ATOM  10505  C37 POPE  229      46.136  54.326  48.064  1.00  0.00           C
ATOM  10508  C38 POPE  229      45.896  53.776  46.653  1.00  0.00           C
ATOM  10511  C39 POPE  229      46.026  54.786  45.494  1.00  0.00           C
ATOM  10514 0C31 POPE  229      45.826  54.086  44.143  1.00  0.00           C
ATOM  10517 1C31 POPE  229      45.536  55.006  42.953  1.00  0.00           C
ATOM  10520 2C31 POPE  229      44.936  54.226  41.773  1.00  0.00           C
ATOM  10523 3C31 POPE  229      44.266  55.096  40.704  1.00  0.00           C
ATOM  10526 4C31 POPE  229      45.206  56.096  40.024  1.00  0.00           C
ATOM  10529 5C31 POPE  229      44.476  56.986  39.003  1.00  0.00           C
ATOM  10532 6C31 POPE  229      45.386  58.036  38.374  1.00  0.00           C
ATOM  10536  NH3 POPE  230      46.236 126.368  11.454  1.00  0.00           N
ATOM  10540  C12 POPE  230      45.126 126.128  10.474  1.00  0.00           C
ATOM  10543  C11 POPE  230      44.306 124.898  10.904  1.00  0.00           C
ATOM  10546  P   POPE  230      43.206 123.768  12.974  1.00  0.00           P
ATOM  10547  O13 POPE  230      41.756 123.998  12.754  1.00  0.00           O
ATOM  10548  O14 POPE  230      43.746 122.456  12.534  1.00  0.00           O
ATOM  10549  O11 POPE  230      43.556 123.978  14.493  1.00  0.00           O
ATOM  10550  O12 POPE  230      44.036 124.948  12.314  1.00  0.00           O
ATOM  10551  C1  POPE  230      42.866 124.888  15.344  1.00  0.00           C
ATOM  10554  C2  POPE  230      42.116 124.128  16.464  1.00  0.00           C
ATOM  10556  O21 POPE  230      41.356 125.058  17.254  1.00  0.00           O
ATOM  10557  C21 POPE  230      40.156 125.328  16.754  1.00  0.00           C
ATOM  10558  O22 POPE  230      39.716 124.838  15.734  1.00  0.00           O
ATOM  10559  C22 POPE  230      39.396 126.268  17.674  1.00  0.00           C
ATOM  10562  C3  POPE  230      43.086 123.338  17.374  1.00  0.00           C
ATOM  10565  O31 POPE  230      42.386 122.578  18.404  1.00  0.00           O
ATOM  10566  C31 POPE  230      42.976 122.648  19.614  1.00  0.00           C
ATOM  10567  O32 POPE  230      44.086 123.078  19.824  1.00  0.00           O
ATOM  10568  C32 POPE  230      42.026 122.086  20.674  1.00  0.00           C
ATOM  10571  C23 POPE  230      38.566 125.488  18.714  1.00  0.00           C
ATOM  10574  C24 POPE  230      37.806 126.378  19.694  1.00  0.00           C
ATOM  10577  C25 POPE  230      37.316 125.598  20.923  1.00  0.00           C
ATOM  10580  C26 POPE  230      36.236 126.328  21.744  1.00  0.00           C
ATOM  10583  C27 POPE  230      35.736 125.488  22.924  1.00  0.00           C
ATOM  10586  C28 POPE  230      34.696 126.198  23.814  1.00  0.00           C
ATOM  10589  C29 POPE  230      33.726 125.238  24.463  1.00  0.00           C
ATOM  10591 0C21 POPE  230      33.766 124.748  25.724  1.00  0.00           C
ATOM  10593 1C21 POPE  230      34.816 125.018  26.774  1.00  0.00           C
ATOM  10596 2C21 POPE  230      34.306 125.808  27.994  1.00  0.00           C
ATOM  10599 3C21 POPE  230      33.466 124.978  28.994  1.00  0.00           C
ATOM  10602 4C21 POPE  230      33.096 125.748  30.274  1.00  0.00           C
ATOM  10605 5C21 POPE  230      34.306 126.158  31.134  1.00  0.00           C
ATOM  10608 6C21 POPE  230      33.946 127.088  32.304  1.00  0.00           C
ATOM  10611 7C21 POPE  230      35.196 127.768  32.883  1.00  0.00           C
ATOM  10614 8C21 POPE  230      34.896 128.768  33.993  1.00  0.00           C
ATOM  10618  C33 POPE  230      42.476 122.466  22.104  1.00  0.00           C
ATOM  10621  C34 POPE  230      43.756 121.736  22.544  1.00  0.00           C
ATOM  10624  C35 POPE  230      44.326 122.196  23.894  1.00  0.00           C
ATOM  10627  C36 POPE  230      44.756 123.668  23.884  1.00  0.00           C
ATOM  10630  C37 POPE  230      45.756 123.988  25.004  1.00  0.00           C
ATOM  10633  C38 POPE  230      46.076 125.488  25.144  1.00  0.00           C
ATOM  10636  C39 POPE  230      44.906 126.298  25.743  1.00  0.00           C
ATOM  10639 0C31 POPE  230      45.256 126.968  27.074  1.00  0.00           C
ATOM  10642 1C31 POPE  230      44.016 127.538  27.764  1.00  0.00           C
ATOM  10645 2C31 POPE  230      44.286 128.098  29.174  1.00  0.00           C
ATOM  10648 3C31 POPE  230      44.476 127.018  30.253  1.00  0.00           C
ATOM  10651 4C31 POPE  230      44.456 127.618  31.663  1.00  0.00           C
ATOM  10654 5C31 POPE  230      44.436 126.548  32.774  1.00  0.00           C
ATOM  10657 6C31 POPE  230      44.356 127.158  34.174  1.00  0.00           C
ATOM  10661  NH3 POPE  231     119.236  22.456  17.204  1.00  0.00           N
ATOM  10665  C12 POPE  231     120.626  22.606  16.604  1.00  0.00           C
ATOM  10668  C11 POPE  231     120.766  23.836  15.674  1.00  0.00           C
ATOM  10671  P   POPE  231     123.446  24.216  15.664  1.00  0.00           P
ATOM  10672  O13 POPE  231     123.676  22.786  15.384  1.00  0.00           O
ATOM  10673  O14 POPE  231     124.016  25.176  14.694  1.00  0.00           O
ATOM  10674  O11 POPE  231     124.136  24.466  17.084  1.00  0.00           O
ATOM  10675  O12 POPE  231     121.946  24.586  15.954  1.00  0.00           O
ATOM  10676  C1  POPE  231     124.046  23.446  18.093  1.00  0.00           C
ATOM  10679  C2  POPE  231     123.196  23.876  19.314  1.00  0.00           C
ATOM  10681  O21 POPE  231     122.326  22.776  19.644  1.00  0.00           O
ATOM  10682  C21 POPE  231     121.976  22.456  20.894  1.00  0.00           C
ATOM  10683  O22 POPE  231     121.026  21.746  21.164  1.00  0.00           O
ATOM  10684  C22 POPE  231     122.886  23.036  21.974  1.00  0.00           C
ATOM  10687  C3  POPE  231     122.366  25.176  19.044  1.00  0.00           C
ATOM  10690  O31 POPE  231     121.836  25.786  20.244  1.00  0.00           O
ATOM  10691  C31 POPE  231     120.576  25.436  20.504  1.00  0.00           C
ATOM  10692  O32 POPE  231     119.976  24.516  19.974  1.00  0.00           O
ATOM  10693  C32 POPE  231     120.046  26.306  21.644  1.00  0.00           C
ATOM  10696  C23 POPE  231     122.486  22.626  23.413  1.00  0.00           C
ATOM  10699  C24 POPE  231     123.346  23.356  24.454  1.00  0.00           C
ATOM  10702  C25 POPE  231     122.716  23.356  25.854  1.00  0.00           C
ATOM  10705  C26 POPE  231     123.476  24.236  26.874  1.00  0.00           C
ATOM  10708  C27 POPE  231     122.586  24.626  28.064  1.00  0.00           C
ATOM  10711  C28 POPE  231     123.276  25.546  29.084  1.00  0.00           C
ATOM  10714  C29 POPE  231     124.066  24.796  30.134  1.00  0.00           C
ATOM  10716 0C21 POPE  231     123.776  24.726  31.444  1.00  0.00           C
ATOM  10718 1C21 POPE  231     122.586  25.376  32.114  1.00  0.00           C
ATOM  10721 2C21 POPE  231     121.276  24.616  31.824  1.00  0.00           C
ATOM  10724 3C21 POPE  231     121.136  23.296  32.593  1.00  0.00           C
ATOM  10727 4C21 POPE  231     120.396  23.446  33.933  1.00  0.00           C
ATOM  10730 5C21 POPE  231     118.876  23.426  33.734  1.00  0.00           C
ATOM  10733 6C21 POPE  231     118.126  23.726  35.024  1.00  0.00           C
ATOM  10736 7C21 POPE  231     116.606  23.696  34.844  1.00  0.00           C
ATOM  10739 8C21 POPE  231     115.886  24.176  36.094  1.00  0.00           C
ATOM  10743  C33 POPE  231     118.686  25.786  22.133  1.00  0.00           C
ATOM  10746  C34 POPE  231     118.116  26.526  23.354  1.00  0.00           C
ATOM  10749  C35 POPE  231     118.836  26.256  24.694  1.00  0.00           C
ATOM  10752  C36 POPE  231     117.936  26.656  25.874  1.00  0.00           C
ATOM  10755  C37 POPE  231     118.336  26.076  27.244  1.00  0.00           C
ATOM  10758  C38 POPE  231     119.326  26.956  28.024  1.00  0.00           C
ATOM  10761  C39 POPE  231     119.396  26.596  29.514  1.00  0.00           C
ATOM  10764 0C31 POPE  231     118.146  27.026  30.304  1.00  0.00           C
ATOM  10767 1C31 POPE  231     118.466  27.436  31.754  1.00  0.00           C
ATOM  10770 2C31 POPE  231     117.396  28.356  32.384  1.00  0.00           C
ATOM  10773 3C31 POPE  231     117.886  29.036  33.673  1.00  0.00           C
ATOM  10776 4C31 POPE  231     117.896  28.116  34.904  1.00  0.00           C
ATOM  10779 5C31 POPE  231     118.646  28.746  36.084  1.00  0.00           C
ATOM  10782 6C31 POPE  231     118.536  27.956  37.393  1.00  0.00           C
ATOM  10786  NH3 POPE  232      40.436  60.346  52.715  1.00  0.00           N
ATOM  10790  C12 POPE  232      39.926  58.946  52.464  1.00  0.00           C
ATOM  10793  C11 POPE  232      38.806  58.526  53.434  1.00  0.00           C
ATOM  10796  P   POPE  232      37.026  56.996  52.164  1.00  0.00           P
ATOM  10797  O13 POPE  232      37.466  56.206  50.993  1.00  0.00           O
ATOM  10798  O14 POPE  232      35.906  56.446  52.953  1.00  0.00           O
ATOM  10799  O11 POPE  232      36.666  58.466  51.694  1.00  0.00           O
ATOM  10800  O12 POPE  232      38.306  57.236  53.083  1.00  0.00           O
ATOM  10801  C1  POPE  232      35.596  58.656  50.763  1.00  0.00           C
ATOM  10804  C2  POPE  232      35.926  59.746  49.715  1.00  0.00           C
ATOM  10806  O21 POPE  232      36.246  59.076  48.473  1.00  0.00           O
ATOM  10807  C21 POPE  232      35.946  59.716  47.364  1.00  0.00           C
ATOM  10808  O22 POPE  232      35.506  60.846  47.263  1.00  0.00           O
ATOM  10809  C22 POPE  232      36.206  58.766  46.173  1.00  0.00           C
ATOM  10812  C3  POPE  232      37.126  60.586  50.234  1.00  0.00           C
ATOM  10815  O31 POPE  232      37.406  61.756  49.444  1.00  0.00           O
ATOM  10816  C31 POPE  232      38.566  62.316  49.763  1.00  0.00           C
ATOM  10817  O32 POPE  232      39.336  61.896  50.615  1.00  0.00           O
ATOM  10818  C32 POPE  232      38.816  63.506  48.844  1.00  0.00           C
ATOM  10821  C23 POPE  232      34.966  58.606  45.253  1.00  0.00           C
ATOM  10824  C24 POPE  232      35.026  59.386  43.923  1.00  0.00           C
ATOM  10827  C25 POPE  232      35.016  60.906  44.104  1.00  0.00           C
ATOM  10830  C26 POPE  232      34.886  61.686  42.785  1.00  0.00           C
ATOM  10833  C27 POPE  232      34.896  63.206  43.023  1.00  0.00           C
ATOM  10836  C28 POPE  232      34.856  64.066  41.744  1.00  0.00           C
ATOM  10839  C29 POPE  232      33.576  63.956  40.954  1.00  0.00           C
ATOM  10841 0C21 POPE  232      32.616  64.896  40.813  1.00  0.00           C
ATOM  10843 1C21 POPE  232      32.556  66.266  41.453  1.00  0.00           C
ATOM  10846 2C21 POPE  232      32.836  67.426  40.483  1.00  0.00           C
ATOM  10849 3C21 POPE  232      31.806  67.626  39.353  1.00  0.00           C
ATOM  10852 4C21 POPE  232      30.626  68.546  39.734  1.00  0.00           C
ATOM  10855 5C21 POPE  232      29.666  68.846  38.573  1.00  0.00           C
ATOM  10858 6C21 POPE  232      30.346  69.496  37.363  1.00  0.00           C
ATOM  10861 7C21 POPE  232      29.376  69.846  36.224  1.00  0.00           C
ATOM  10864 8C21 POPE  232      30.096  70.456  35.013  1.00  0.00           C
ATOM  10868  C33 POPE  232      38.696  63.086  47.364  1.00  0.00           C
ATOM  10871  C34 POPE  232      39.786  62.086  46.935  1.00  0.00           C
ATOM  10874  C35 POPE  232      39.326  61.146  45.814  1.00  0.00           C
ATOM  10877  C36 POPE  232      39.246  61.796  44.435  1.00  0.00           C
ATOM  10880  C37 POPE  232      38.836  60.786  43.343  1.00  0.00           C
ATOM  10883  C38 POPE  232      38.816  61.396  41.935  1.00  0.00           C
ATOM  10886  C39 POPE  232      40.196  61.406  41.264  1.00  0.00           C
ATOM  10889 0C31 POPE  232      40.196  62.236  39.974  1.00  0.00           C
ATOM  10892 1C31 POPE  232      41.506  62.126  39.184  1.00  0.00           C
ATOM  10895 2C31 POPE  232      41.496  63.006  37.934  1.00  0.00           C
ATOM  10898 3C31 POPE  232      42.736  62.806  37.034  1.00  0.00           C
ATOM  10901 4C31 POPE  232      44.076  63.026  37.734  1.00  0.00           C
ATOM  10904 5C31 POPE  232      45.266  62.856  36.784  1.00  0.00           C
ATOM  10907 6C31 POPE  232      46.606  62.956  37.504  1.00  0.00           C
ATOM  10911  NH3 POPE  233      93.686   5.746  59.914  1.00  0.00           N
ATOM  10915  C12 POPE  233      93.926   4.636  60.895  1.00  0.00           C
ATOM  10918  C11 POPE  233      94.976   4.986  61.934  1.00  0.00           C
ATOM  10921  P   POPE  233      97.506   5.066  62.223  1.00  0.00           P
ATOM  10922  O13 POPE  233      97.386   6.086  63.293  1.00  0.00           O
ATOM  10923  O14 POPE  233      97.686   3.636  62.573  1.00  0.00           O
ATOM  10924  O11 POPE  233      98.696   5.486  61.253  1.00  0.00           O
ATOM  10925  O12 POPE  233      96.226   5.206  61.293  1.00  0.00           O
ATOM  10926  C1  POPE  233      99.176   4.466  60.354  1.00  0.00           C
ATOM  10929  C2  POPE  233     100.396   4.906  59.483  1.00  0.00           C
ATOM  10931  O21 POPE  233     100.376   3.996  58.353  1.00  0.00           O
ATOM  10932  C21 POPE  233     100.756   4.536  57.215  1.00  0.00           C
ATOM  10933  O22 POPE  233     101.206   5.656  57.075  1.00  0.00           O
ATOM  10934  C22 POPE  233     100.456   3.576  56.074  1.00  0.00           C
ATOM  10937  C3  POPE  233     101.756   4.866  60.253  1.00  0.00           C
ATOM  10940  O31 POPE  233     102.906   4.736  59.375  1.00  0.00           O
ATOM  10941  C31 POPE  233     103.546   5.836  58.993  1.00  0.00           C
ATOM  10942  O32 POPE  233     103.306   6.966  59.375  1.00  0.00           O
ATOM  10943  C32 POPE  233     104.556   5.446  57.903  1.00  0.00           C
ATOM  10946  C23 POPE  233     101.076   3.996  54.715  1.00  0.00           C
ATOM  10949  C24 POPE  233     102.416   3.306  54.473  1.00  0.00           C
ATOM  10952  C25 POPE  233     102.906   3.406  53.023  1.00  0.00           C
ATOM  10955  C26 POPE  233     103.026   4.836  52.484  1.00  0.00           C
ATOM  10958  C27 POPE  233     103.866   4.906  51.204  1.00  0.00           C
ATOM  10961  C28 POPE  233     103.846   6.296  50.545  1.00  0.00           C
ATOM  10964  C29 POPE  233     104.876   6.436  49.454  1.00  0.00           C
ATOM  10966 0C21 POPE  233     104.646   6.596  48.134  1.00  0.00           C
ATOM  10968 1C21 POPE  233     103.296   6.656  47.464  1.00  0.00           C
ATOM  10971 2C21 POPE  233     102.796   8.106  47.414  1.00  0.00           C
ATOM  10974 3C21 POPE  233     101.516   8.276  46.573  1.00  0.00           C
ATOM  10977 4C21 POPE  233     100.986   9.716  46.583  1.00  0.00           C
ATOM  10980 5C21 POPE  233     102.016  10.766  46.144  1.00  0.00           C
ATOM  10983 6C21 POPE  233     101.476  12.196  46.134  1.00  0.00           C
ATOM  10986 7C21 POPE  233     102.566  13.246  45.854  1.00  0.00           C
ATOM  10989 8C21 POPE  233     102.016  14.666  45.714  1.00  0.00           C
ATOM  10993  C33 POPE  233     105.906   4.846  58.384  1.00  0.00           C
ATOM  10996  C34 POPE  233     106.496   3.906  57.313  1.00  0.00           C
ATOM  10999  C35 POPE  233     108.026   3.736  57.313  1.00  0.00           C
ATOM  11002  C36 POPE  233     108.446   2.816  56.153  1.00  0.00           C
ATOM  11005  C37 POPE  233     109.956   2.816  55.863  1.00  0.00           C
ATOM  11008  C38 POPE  233     110.296   1.856  54.715  1.00  0.00           C
ATOM  11011  C39 POPE  233     110.106   2.396  53.284  1.00  0.00           C
ATOM  11014 0C31 POPE  233     111.256   3.276  52.764  1.00  0.00           C
ATOM  11017 1C31 POPE  233     111.486   3.106  51.254  1.00  0.00           C
ATOM  11020 2C31 POPE  233     112.346   1.866  50.944  1.00  0.00           C
ATOM  11023 3C31 POPE  233     112.586   1.606  49.444  1.00  0.00           C
ATOM  11026 4C31 POPE  233     111.386   0.946  48.743  1.00  0.00           C
ATOM  11029 5C31 POPE  233     111.616   0.776  47.234  1.00  0.00           C
ATOM  11032 6C31 POPE  233     110.406   0.216  46.493  1.00  0.00           C
ATOM  11036  NH3 POPE  234      13.516 114.726  15.804  1.00  0.00           N
ATOM  11040  C12 POPE  234      12.246 114.536  15.014  1.00  0.00           C
ATOM  11043  C11 POPE  234      11.306 113.526  15.664  1.00  0.00           C
ATOM  11046  P   POPE  234       9.146 112.186  15.314  1.00  0.00           P
ATOM  11047  O13 POPE  234       7.746 112.556  14.984  1.00  0.00           O
ATOM  11048  O14 POPE  234       9.626 110.836  14.934  1.00  0.00           O
ATOM  11049  O11 POPE  234       9.336 112.296  16.874  1.00  0.00           O
ATOM  11050  O12 POPE  234      10.166 113.306  14.814  1.00  0.00           O
ATOM  11051  C1  POPE  234       8.316 111.856  17.774  1.00  0.00           C
ATOM  11054  C2  POPE  234       8.936 111.276  19.084  1.00  0.00           C
ATOM  11056  O21 POPE  234       9.406 112.216  20.064  1.00  0.00           O
ATOM  11057  C21 POPE  234       8.896 113.426  20.064  1.00  0.00           C
ATOM  11058  O22 POPE  234       9.146 114.306  19.254  1.00  0.00           O
ATOM  11059  C22 POPE  234       7.816 113.456  21.164  1.00  0.00           C
ATOM  11062  C3  POPE  234      10.056 110.236  18.804  1.00  0.00           C
ATOM  11065  O31 POPE  234       9.946 109.126  19.714  1.00  0.00           O
ATOM  11066  C31 POPE  234      10.606 109.306  20.873  1.00  0.00           C
ATOM  11067  O32 POPE  234      11.246 110.286  21.173  1.00  0.00           O
ATOM  11068  C32 POPE  234      10.386 108.116  21.803  1.00  0.00           C
ATOM  11071  C23 POPE  234       8.226 114.146  22.484  1.00  0.00           C
ATOM  11074  C24 POPE  234       7.296 113.856  23.673  1.00  0.00           C
ATOM  11077  C25 POPE  234       7.286 114.966  24.734  1.00  0.00           C
ATOM  11080  C26 POPE  234       8.406 114.846  25.774  1.00  0.00           C
ATOM  11083  C27 POPE  234       8.526 116.116  26.624  1.00  0.00           C
ATOM  11086  C28 POPE  234       9.586 115.996  27.723  1.00  0.00           C
ATOM  11089  C29 POPE  234       9.806 117.326  28.404  1.00  0.00           C
ATOM  11091 0C21 POPE  234       9.666 117.616  29.704  1.00  0.00           C
ATOM  11093 1C21 POPE  234       9.296 116.676  30.824  1.00  0.00           C
ATOM  11096 2C21 POPE  234      10.196 116.856  32.074  1.00  0.00           C
ATOM  11099 3C21 POPE  234      10.236 118.296  32.603  1.00  0.00           C
ATOM  11102 4C21 POPE  234      10.796 118.376  34.024  1.00  0.00           C
ATOM  11105 5C21 POPE  234      11.006 119.826  34.484  1.00  0.00           C
ATOM  11108 6C21 POPE  234      12.446 120.306  34.294  1.00  0.00           C
ATOM  11111 7C21 POPE  234      12.786 121.456  35.243  1.00  0.00           C
ATOM  11114 8C21 POPE  234      14.276 121.786  35.343  1.00  0.00           C
ATOM  11118  C33 POPE  234      11.476 108.016  22.904  1.00  0.00           C
ATOM  11121  C34 POPE  234      10.936 107.566  24.263  1.00  0.00           C
ATOM  11124  C35 POPE  234      12.056 106.996  25.153  1.00  0.00           C
ATOM  11127  C36 POPE  234      11.726 107.056  26.644  1.00  0.00           C
ATOM  11130  C37 POPE  234      12.706 106.236  27.504  1.00  0.00           C
ATOM  11133  C38 POPE  234      12.786 106.666  28.973  1.00  0.00           C
ATOM  11136  C39 POPE  234      11.436 107.046  29.593  1.00  0.00           C
ATOM  11139 0C31 POPE  234      11.526 107.346  31.094  1.00  0.00           C
ATOM  11142 1C31 POPE  234      10.406 108.276  31.584  1.00  0.00           C
ATOM  11145 2C31 POPE  234      10.526 108.606  33.074  1.00  0.00           C
ATOM  11148 3C31 POPE  234       9.796 107.626  33.993  1.00  0.00           C
ATOM  11151 4C31 POPE  234      10.136 107.886  35.474  1.00  0.00           C
ATOM  11154 5C31 POPE  234       9.356 107.016  36.454  1.00  0.00           C
ATOM  11157 6C31 POPE  234       9.806 107.236  37.904  1.00  0.00           C
ATOM  11161  NH3 POPE  235      41.206 116.056  53.284  1.00  0.00           N
ATOM  11165  C12 POPE  235      39.906 116.786  53.045  1.00  0.00           C
ATOM  11168  C11 POPE  235      39.636 117.926  54.044  1.00  0.00           C
ATOM  11171  P   POPE  235      37.996 119.986  53.614  1.00  0.00           P
ATOM  11172  O13 POPE  235      37.106 120.416  54.715  1.00  0.00           O
ATOM  11173  O14 POPE  235      39.206 120.766  53.325  1.00  0.00           O
ATOM  11174  O11 POPE  235      37.116 119.926  52.313  1.00  0.00           O
ATOM  11175  O12 POPE  235      38.346 118.466  53.804  1.00  0.00           O
ATOM  11176  C1  POPE  235      37.526 119.246  51.134  1.00  0.00           C
ATOM  11179  C2  POPE  235      36.356 118.376  50.615  1.00  0.00           C
ATOM  11181  O21 POPE  235      36.786 117.326  49.734  1.00  0.00           O
ATOM  11182  C21 POPE  235      36.996 117.656  48.484  1.00  0.00           C
ATOM  11183  O22 POPE  235      37.316 118.756  48.054  1.00  0.00           O
ATOM  11184  C22 POPE  235      36.646 116.446  47.633  1.00  0.00           C
ATOM  11187  C3  POPE  235      35.166 119.226  50.074  1.00  0.00           C
ATOM  11190  O31 POPE  235      34.066 118.336  49.884  1.00  0.00           O
ATOM  11191  C31 POPE  235      33.086 118.556  49.014  1.00  0.00           C
ATOM  11192  O32 POPE  235      32.456 117.656  48.484  1.00  0.00           O
ATOM  11193  C32 POPE  235      32.656 120.016  48.904  1.00  0.00           C
ATOM  11196  C23 POPE  235      36.546 116.776  46.134  1.00  0.00           C
ATOM  11199  C24 POPE  235      35.266 117.496  45.733  1.00  0.00           C
ATOM  11202  C25 POPE  235      35.326 117.886  44.254  1.00  0.00           C
ATOM  11205  C26 POPE  235      34.026 118.506  43.754  1.00  0.00           C
ATOM  11208  C27 POPE  235      34.226 119.246  42.434  1.00  0.00           C
ATOM  11211  C28 POPE  235      32.896 119.606  41.754  1.00  0.00           C
ATOM  11214  C29 POPE  235      32.276 118.426  41.035  1.00  0.00           C
ATOM  11216 0C21 POPE  235      31.636 118.476  39.844  1.00  0.00           C
ATOM  11218 1C21 POPE  235      31.356 119.726  39.063  1.00  0.00           C
ATOM  11221 2C21 POPE  235      32.436 120.056  38.013  1.00  0.00           C
ATOM  11224 3C21 POPE  235      32.266 121.466  37.444  1.00  0.00           C
ATOM  11227 4C21 POPE  235      33.356 121.866  36.444  1.00  0.00           C
ATOM  11230 5C21 POPE  235      33.266 121.096  35.124  1.00  0.00           C
ATOM  11233 6C21 POPE  235      34.046 121.786  34.003  1.00  0.00           C
ATOM  11236 7C21 POPE  235      33.936 121.056  32.664  1.00  0.00           C
ATOM  11239 8C21 POPE  235      34.346 121.926  31.484  1.00  0.00           C
ATOM  11243  C33 POPE  235      32.816 120.596  47.484  1.00  0.00           C
ATOM  11246  C34 POPE  235      32.056 121.926  47.333  1.00  0.00           C
ATOM  11249  C35 POPE  235      32.556 122.768  46.164  1.00  0.00           C
ATOM  11252  C36 POPE  235      31.676 124.008  45.944  1.00  0.00           C
ATOM  11255  C37 POPE  235      32.226 124.948  44.864  1.00  0.00           C
ATOM  11258  C38 POPE  235      31.316 126.168  44.663  1.00  0.00           C
ATOM  11261  C39 POPE  235      31.736 127.058  43.493  1.00  0.00           C
ATOM  11264 0C31 POPE  235      33.026 127.838  43.804  1.00  0.00           C
ATOM  11267 1C31 POPE  235      33.396 128.848  42.715  1.00  0.00           C
ATOM  11270 2C31 POPE  235      34.326 129.938  43.274  1.00  0.00           C
ATOM  11273 3C31 POPE  235      34.846 130.888  42.184  1.00  0.00           C
ATOM  11276 4C31 POPE  235      35.626 132.068  42.764  1.00  0.00           C
ATOM  11279 5C31 POPE  235      36.506 132.738  41.703  1.00  0.00           C
ATOM  11282 6C31 POPE  235      36.966 134.148  42.093  1.00  0.00           C
ATOM  11286  NH3 POPE  236     116.276  32.116  59.114  1.00  0.00           N
ATOM  11290  C12 POPE  236     117.496  31.586  59.824  1.00  0.00           C
ATOM  11293  C11 POPE  236     118.656  32.596  59.754  1.00  0.00           C
ATOM  11296  P   POPE  236     121.016  31.526  59.575  1.00  0.00           P
ATOM  11297  O13 POPE  236     121.486  32.556  58.613  1.00  0.00           O
ATOM  11298  O14 POPE  236     122.026  30.986  60.504  1.00  0.00           O
ATOM  11299  O11 POPE  236     120.306  30.286  58.923  1.00  0.00           O
ATOM  11300  O12 POPE  236     119.826  32.126  60.424  1.00  0.00           O
ATOM  11301  C1  POPE  236     119.956  30.136  57.563  1.00  0.00           C
ATOM  11304  C2  POPE  236     120.996  29.276  56.814  1.00  0.00           C
ATOM  11306  O21 POPE  236     121.146  29.826  55.494  1.00  0.00           O
ATOM  11307  C21 POPE  236     122.026  30.816  55.414  1.00  0.00           C
ATOM  11308  O22 POPE  236     122.726  31.236  56.313  1.00  0.00           O
ATOM  11309  C22 POPE  236     122.006  31.366  53.993  1.00  0.00           C
ATOM  11312  C3  POPE  236     120.596  27.766  56.734  1.00  0.00           C
ATOM  11315  O31 POPE  236     121.466  27.036  55.853  1.00  0.00           O
ATOM  11316  C31 POPE  236     121.316  27.036  54.513  1.00  0.00           C
ATOM  11317  O32 POPE  236     122.196  26.706  53.734  1.00  0.00           O
ATOM  11318  C32 POPE  236     119.936  27.506  54.023  1.00  0.00           C
ATOM  11321  C23 POPE  236     123.076  30.716  53.093  1.00  0.00           C
ATOM  11324  C24 POPE  236     123.216  31.466  51.754  1.00  0.00           C
ATOM  11327  C25 POPE  236     122.506  30.806  50.564  1.00  0.00           C
ATOM  11330  C26 POPE  236     123.316  29.626  49.993  1.00  0.00           C
ATOM  11333  C27 POPE  236     122.766  29.126  48.653  1.00  0.00           C
ATOM  11336  C28 POPE  236     123.516  27.896  48.103  1.00  0.00           C
ATOM  11339  C29 POPE  236     124.946  28.216  47.764  1.00  0.00           C
ATOM  11341 0C21 POPE  236     125.406  28.416  46.523  1.00  0.00           C
ATOM  11343 1C21 POPE  236     124.576  28.396  45.273  1.00  0.00           C
ATOM  11346 2C21 POPE  236     125.436  28.616  44.023  1.00  0.00           C
ATOM  11349 3C21 POPE  236     126.286  27.386  43.664  1.00  0.00           C
ATOM  11352 4C21 POPE  236     127.236  27.646  42.493  1.00  0.00           C
ATOM  11355 5C21 POPE  236     128.016  26.396  42.104  1.00  0.00           C
ATOM  11358 6C21 POPE  236     129.176  26.726  41.154  1.00  0.00           C
ATOM  11361 7C21 POPE  236     129.626  25.536  40.294  1.00  0.00           C
ATOM  11364 8C21 POPE  236     130.708  25.926  39.284  1.00  0.00           C
ATOM  11368  C33 POPE  236     119.936  27.666  52.493  1.00  0.00           C
ATOM  11371  C34 POPE  236     118.746  28.446  51.924  1.00  0.00           C
ATOM  11374  C35 POPE  236     118.586  28.146  50.434  1.00  0.00           C
ATOM  11377  C36 POPE  236     117.536  29.006  49.723  1.00  0.00           C
ATOM  11380  C37 POPE  236     117.336  28.536  48.284  1.00  0.00           C
ATOM  11383  C38 POPE  236     116.246  29.316  47.534  1.00  0.00           C
ATOM  11386  C39 POPE  236     114.956  28.516  47.304  1.00  0.00           C
ATOM  11389 0C31 POPE  236     115.166  27.336  46.334  1.00  0.00           C
ATOM  11392 1C31 POPE  236     114.906  25.966  46.973  1.00  0.00           C
ATOM  11395 2C31 POPE  236     115.106  24.836  45.965  1.00  0.00           C
ATOM  11398 3C31 POPE  236     114.706  23.456  46.493  1.00  0.00           C
ATOM  11401 4C31 POPE  236     115.766  22.736  47.333  1.00  0.00           C
ATOM  11404 5C31 POPE  236     115.806  21.236  47.005  1.00  0.00           C
ATOM  11407 6C31 POPE  236     116.706  20.416  47.924  1.00  0.00           C
ATOM  11411  NH3 POPE  237     117.476  36.096  18.054  1.00  0.00           N
ATOM  11415  C12 POPE  237     118.586  37.046  17.774  1.00  0.00           C
ATOM  11418  C11 POPE  237     119.796  36.396  17.084  1.00  0.00           C
ATOM  11421  P   POPE  237     122.006  37.626  16.274  1.00  0.00           P
ATOM  11422  O13 POPE  237     122.006  36.576  15.233  1.00  0.00           O
ATOM  11423  O14 POPE  237     121.836  39.026  15.834  1.00  0.00           O
ATOM  11424  O11 POPE  237     123.376  37.446  17.094  1.00  0.00           O
ATOM  11425  O12 POPE  237     120.906  37.256  17.324  1.00  0.00           O
ATOM  11426  C1  POPE  237     123.266  36.736  18.344  1.00  0.00           C
ATOM  11429  C2  POPE  237     124.606  36.196  18.914  1.00  0.00           C
ATOM  11431  O21 POPE  237     124.306  35.526  20.164  1.00  0.00           O
ATOM  11432  C21 POPE  237     123.846  34.306  20.003  1.00  0.00           C
ATOM  11433  O22 POPE  237     123.836  33.686  18.944  1.00  0.00           O
ATOM  11434  C22 POPE  237     123.126  33.866  21.264  1.00  0.00           C
ATOM  11437  C3  POPE  237     125.656  37.306  19.134  1.00  0.00           C
ATOM  11440  O31 POPE  237     126.696  36.876  20.024  1.00  0.00           O
ATOM  11441  C31 POPE  237     126.486  37.196  21.284  1.00  0.00           C
ATOM  11442  O32 POPE  237     125.586  37.906  21.703  1.00  0.00           O
ATOM  11443  C32 POPE  237     127.546  36.526  22.154  1.00  0.00           C
ATOM  11446  C23 POPE  237     123.976  33.826  22.544  1.00  0.00           C
ATOM  11449  C24 POPE  237     123.196  34.456  23.704  1.00  0.00           C
ATOM  11452  C25 POPE  237     123.906  34.306  25.053  1.00  0.00           C
ATOM  11455  C26 POPE  237     123.776  32.896  25.624  1.00  0.00           C
ATOM  11458  C27 POPE  237     124.376  32.706  27.014  1.00  0.00           C
ATOM  11461  C28 POPE  237     125.886  32.366  27.014  1.00  0.00           C
ATOM  11464  C29 POPE  237     126.806  33.536  27.204  1.00  0.00           C
ATOM  11466 0C21 POPE  237     127.596  33.756  28.274  1.00  0.00           C
ATOM  11468 1C21 POPE  237     127.706  32.876  29.504  1.00  0.00           C
ATOM  11471 2C21 POPE  237     127.726  33.696  30.804  1.00  0.00           C
ATOM  11474 3C21 POPE  237     128.136  32.836  32.004  1.00  0.00           C
ATOM  11477 4C21 POPE  237     128.416  33.666  33.263  1.00  0.00           C
ATOM  11480 5C21 POPE  237     127.136  34.116  33.984  1.00  0.00           C
ATOM  11483 6C21 POPE  237     127.436  35.006  35.194  1.00  0.00           C
ATOM  11486 7C21 POPE  237     126.186  35.296  36.024  1.00  0.00           C
ATOM  11489 8C21 POPE  237     126.516  35.826  37.423  1.00  0.00           C
ATOM  11493  C33 POPE  237     127.906  37.376  23.383  1.00  0.00           C
ATOM  11496  C34 POPE  237     128.856  36.626  24.324  1.00  0.00           C
ATOM  11499  C35 POPE  237     129.036  37.386  25.634  1.00  0.00           C
ATOM  11502  C36 POPE  237     129.908  36.636  26.654  1.00  0.00           C
ATOM  11505  C37 POPE  237     129.766  37.286  28.034  1.00  0.00           C
ATOM  11508  C38 POPE  237     130.668  36.666  29.093  1.00  0.00           C
ATOM  11511  C39 POPE  237     130.358  37.266  30.464  1.00  0.00           C
ATOM  11514 0C31 POPE  237     131.078  36.586  31.633  1.00  0.00           C
ATOM  11517 1C31 POPE  237     130.598  37.166  32.974  1.00  0.00           C
ATOM  11520 2C31 POPE  237     131.118  36.426  34.214  1.00  0.00           C
ATOM  11523 3C31 POPE  237     132.648  36.326  34.303  1.00  0.00           C
ATOM  11526 4C31 POPE  237     133.078  35.636  35.603  1.00  0.00           C
ATOM  11529 5C31 POPE  237     134.528  35.156  35.574  1.00  0.00           C
ATOM  11532 6C31 POPE  237     134.878  34.266  36.774  1.00  0.00           C
ATOM  11536  NH3 POPE  238      95.186   3.096  19.143  1.00  0.00           N
ATOM  11540  C12 POPE  238      94.526   1.816  18.734  1.00  0.00           C
ATOM  11543  C11 POPE  238      93.166   1.706  19.414  1.00  0.00           C
ATOM  11546  P   POPE  238      92.856  -0.614  20.513  1.00  0.00           P
ATOM  11547  O13 POPE  238      92.216  -1.904  20.214  1.00  0.00           O
ATOM  11548  O14 POPE  238      94.306  -0.664  20.804  1.00  0.00           O
ATOM  11549  O11 POPE  238      92.156   0.116  21.733  1.00  0.00           O
ATOM  11550  O12 POPE  238      92.676   0.376  19.314  1.00  0.00           O
ATOM  11551  C1  POPE  238      92.516  -0.154  23.094  1.00  0.00           C
ATOM  11554  C2  POPE  238      93.556   0.856  23.643  1.00  0.00           C
ATOM  11556  O21 POPE  238      93.776   0.576  25.044  1.00  0.00           O
ATOM  11557  C21 POPE  238      95.026   0.376  25.404  1.00  0.00           C
ATOM  11558  O22 POPE  238      95.966   0.186  24.644  1.00  0.00           O
ATOM  11559  C22 POPE  238      95.146   0.326  26.933  1.00  0.00           C
ATOM  11562  C3  POPE  238      93.076   2.326  23.494  1.00  0.00           C
ATOM  11565  O31 POPE  238      94.086   3.286  23.864  1.00  0.00           O
ATOM  11566  C31 POPE  238      95.056   3.476  22.983  1.00  0.00           C
ATOM  11567  O32 POPE  238      95.116   2.976  21.874  1.00  0.00           O
ATOM  11568  C32 POPE  238      96.146   4.346  23.584  1.00  0.00           C
ATOM  11571  C23 POPE  238      94.586   1.586  27.644  1.00  0.00           C
ATOM  11574  C24 POPE  238      94.006   1.286  29.034  1.00  0.00           C
ATOM  11577  C25 POPE  238      94.876   1.716  30.223  1.00  0.00           C
ATOM  11580  C26 POPE  238      96.096   0.816  30.504  1.00  0.00           C
ATOM  11583  C27 POPE  238      96.616   1.046  31.933  1.00  0.00           C
ATOM  11586  C28 POPE  238      97.956   0.346  32.223  1.00  0.00           C
ATOM  11589  C29 POPE  238      98.436   0.726  33.613  1.00  0.00           C
ATOM  11591 0C21 POPE  238      98.476  -0.064  34.694  1.00  0.00           C
ATOM  11593 1C21 POPE  238      98.116  -1.524  34.763  1.00  0.00           C
ATOM  11596 2C21 POPE  238      98.796  -2.164  35.984  1.00  0.00           C
ATOM  11599 3C21 POPE  238      98.586  -3.674  36.124  1.00  0.00           C
ATOM  11602 4C21 POPE  238      99.176  -4.184  37.444  1.00  0.00           C
ATOM  11605 5C21 POPE  238      99.516  -5.674  37.493  1.00  0.00           C
ATOM  11608 6C21 POPE  238      99.966  -6.074  38.903  1.00  0.00           C
ATOM  11611 7C21 POPE  238     100.476  -7.516  38.993  1.00  0.00           C
ATOM  11614 8C21 POPE  238     100.776  -7.946  40.434  1.00  0.00           C
ATOM  11618  C33 POPE  238      96.436   3.976  25.053  1.00  0.00           C
ATOM  11621  C34 POPE  238      97.536   4.846  25.664  1.00  0.00           C
ATOM  11624  C35 POPE  238      97.546   4.776  27.194  1.00  0.00           C
ATOM  11627  C36 POPE  238      98.446   5.836  27.823  1.00  0.00           C
ATOM  11630  C37 POPE  238      98.376   5.836  29.353  1.00  0.00           C
ATOM  11633  C38 POPE  238      99.396   6.796  29.984  1.00  0.00           C
ATOM  11636  C39 POPE  238      98.946   7.406  31.324  1.00  0.00           C
ATOM  11639 0C31 POPE  238      98.596   6.376  32.393  1.00  0.00           C
ATOM  11642 1C31 POPE  238      98.496   7.026  33.784  1.00  0.00           C
ATOM  11645 2C31 POPE  238      98.036   6.036  34.853  1.00  0.00           C
ATOM  11648 3C31 POPE  238      98.066   6.606  36.284  1.00  0.00           C
ATOM  11651 4C31 POPE  238      99.496   6.966  36.714  1.00  0.00           C
ATOM  11654 5C31 POPE  238      99.676   7.036  38.234  1.00  0.00           C
ATOM  11657 6C31 POPE  238     101.156   7.036  38.624  1.00  0.00           C
ATOM  11661  NH3 POPE  239     103.326  78.386  17.963  1.00  0.00           N
ATOM  11665  C12 POPE  239     103.826  79.686  17.374  1.00  0.00           C
ATOM  11668  C11 POPE  239     104.666  80.436  18.414  1.00  0.00           C
ATOM  11671  P   POPE  239     104.556  82.886  19.324  1.00  0.00           P
ATOM  11672  O13 POPE  239     105.756  82.806  20.194  1.00  0.00           O
ATOM  11673  O14 POPE  239     104.226  84.196  18.753  1.00  0.00           O
ATOM  11674  O11 POPE  239     103.296  82.356  20.144  1.00  0.00           O
ATOM  11675  O12 POPE  239     104.726  81.846  18.143  1.00  0.00           O
ATOM  11676  C1  POPE  239     103.206  82.696  21.533  1.00  0.00           C
ATOM  11679  C2  POPE  239     103.066  81.426  22.423  1.00  0.00           C
ATOM  11681  O21 POPE  239     101.696  81.146  22.774  1.00  0.00           O
ATOM  11682  C21 POPE  239     101.096  81.956  23.613  1.00  0.00           C
ATOM  11683  O22 POPE  239     101.306  83.146  23.784  1.00  0.00           O
ATOM  11684  C22 POPE  239     100.076  81.146  24.423  1.00  0.00           C
ATOM  11687  C3  POPE  239     103.996  81.456  23.673  1.00  0.00           C
ATOM  11690  O31 POPE  239     104.236  80.126  24.163  1.00  0.00           O
ATOM  11691  C31 POPE  239     103.746  79.756  25.323  1.00  0.00           C
ATOM  11692  O32 POPE  239     103.036  80.436  26.054  1.00  0.00           O
ATOM  11693  C32 POPE  239     104.286  78.356  25.614  1.00  0.00           C
ATOM  11696  C23 POPE  239      99.886  81.686  25.854  1.00  0.00           C
ATOM  11699  C24 POPE  239      99.376  80.586  26.794  1.00  0.00           C
ATOM  11702  C25 POPE  239      99.486  80.926  28.283  1.00  0.00           C
ATOM  11705  C26 POPE  239     100.486  80.016  29.014  1.00  0.00           C
ATOM  11708  C27 POPE  239     100.766  80.416  30.474  1.00  0.00           C
ATOM  11711  C28 POPE  239     101.716  79.416  31.173  1.00  0.00           C
ATOM  11714  C29 POPE  239     102.266  79.946  32.484  1.00  0.00           C
ATOM  11716 0C21 POPE  239     103.006  79.276  33.383  1.00  0.00           C
ATOM  11718 1C21 POPE  239     103.436  77.836  33.304  1.00  0.00           C
ATOM  11721 2C21 POPE  239     103.996  77.266  34.633  1.00  0.00           C
ATOM  11724 3C21 POPE  239     103.056  77.336  35.854  1.00  0.00           C
ATOM  11727 4C21 POPE  239     103.546  78.336  36.914  1.00  0.00           C
ATOM  11730 5C21 POPE  239     102.586  78.526  38.103  1.00  0.00           C
ATOM  11733 6C21 POPE  239     103.126  79.556  39.103  1.00  0.00           C
ATOM  11736 7C21 POPE  239     102.116  79.896  40.215  1.00  0.00           C
ATOM  11739 8C21 POPE  239     102.586  80.986  41.184  1.00  0.00           C
ATOM  11743  C33 POPE  239     105.486  78.386  26.593  1.00  0.00           C
ATOM  11746  C34 POPE  239     106.146  77.006  26.763  1.00  0.00           C
ATOM  11749  C35 POPE  239     107.386  76.986  27.674  1.00  0.00           C
ATOM  11752  C36 POPE  239     107.126  77.406  29.124  1.00  0.00           C
ATOM  11755  C37 POPE  239     108.386  77.546  29.993  1.00  0.00           C
ATOM  11758  C38 POPE  239     108.066  77.736  31.484  1.00  0.00           C
ATOM  11761  C39 POPE  239     107.856  79.206  31.853  1.00  0.00           C
ATOM  11764 0C31 POPE  239     107.236  79.386  33.243  1.00  0.00           C
ATOM  11767 1C31 POPE  239     106.786  80.836  33.503  1.00  0.00           C
ATOM  11770 2C31 POPE  239     106.386  81.116  34.964  1.00  0.00           C
ATOM  11773 3C31 POPE  239     107.576  81.066  35.933  1.00  0.00           C
ATOM  11776 4C31 POPE  239     107.206  81.506  37.363  1.00  0.00           C
ATOM  11779 5C31 POPE  239     108.296  81.186  38.394  1.00  0.00           C
ATOM  11782 6C31 POPE  239     107.936  81.626  39.814  1.00  0.00           C
ATOM  11786  NH3 POPE  240      71.566  83.276  15.164  1.00  0.00           N
ATOM  11790  C12 POPE  240      71.106  84.506  15.894  1.00  0.00           C
ATOM  11793  C11 POPE  240      72.006  84.906  17.064  1.00  0.00           C
ATOM  11796  P   POPE  240      74.416  85.876  17.534  1.00  0.00           P
ATOM  11797  O13 POPE  240      75.456  86.506  16.684  1.00  0.00           O
ATOM  11798  O14 POPE  240      73.766  86.726  18.544  1.00  0.00           O
ATOM  11799  O11 POPE  240      75.096  84.666  18.274  1.00  0.00           O
ATOM  11800  O12 POPE  240      73.326  85.186  16.604  1.00  0.00           O
ATOM  11801  C1  POPE  240      74.486  83.566  18.944  1.00  0.00           C
ATOM  11804  C2  POPE  240      73.626  83.956  20.174  1.00  0.00           C
ATOM  11806  O21 POPE  240      74.396  84.806  21.044  1.00  0.00           O
ATOM  11807  C21 POPE  240      73.666  85.586  21.824  1.00  0.00           C
ATOM  11808  O22 POPE  240      72.456  85.756  21.744  1.00  0.00           O
ATOM  11809  C22 POPE  240      74.526  86.086  22.983  1.00  0.00           C
ATOM  11812  C3  POPE  240      73.116  82.696  20.954  1.00  0.00           C
ATOM  11815  O31 POPE  240      71.976  83.026  21.774  1.00  0.00           O
ATOM  11816  C31 POPE  240      72.066  82.886  23.094  1.00  0.00           C
ATOM  11817  O32 POPE  240      72.896  82.226  23.684  1.00  0.00           O
ATOM  11818  C32 POPE  240      70.966  83.726  23.763  1.00  0.00           C
ATOM  11821  C23 POPE  240      75.846  86.776  22.564  1.00  0.00           C
ATOM  11824  C24 POPE  240      76.886  86.936  23.694  1.00  0.00           C
ATOM  11827  C25 POPE  240      76.476  87.876  24.823  1.00  0.00           C
ATOM  11830  C26 POPE  240      75.716  87.166  25.944  1.00  0.00           C
ATOM  11833  C27 POPE  240      75.036  88.156  26.893  1.00  0.00           C
ATOM  11836  C28 POPE  240      74.246  87.446  27.983  1.00  0.00           C
ATOM  11839  C29 POPE  240      73.706  88.446  28.973  1.00  0.00           C
ATOM  11841 0C21 POPE  240      73.856  88.396  30.304  1.00  0.00           C
ATOM  11843 1C21 POPE  240      74.536  87.276  31.043  1.00  0.00           C
ATOM  11846 2C21 POPE  240      74.186  87.266  32.544  1.00  0.00           C
ATOM  11849 3C21 POPE  240      74.776  88.406  33.383  1.00  0.00           C
ATOM  11852 4C21 POPE  240      76.316  88.476  33.364  1.00  0.00           C
ATOM  11855 5C21 POPE  240      76.986  88.396  34.753  1.00  0.00           C
ATOM  11858 6C21 POPE  240      76.736  87.046  35.453  1.00  0.00           C
ATOM  11861 7C21 POPE  240      77.716  86.756  36.593  1.00  0.00           C
ATOM  11864 8C21 POPE  240      77.486  85.376  37.223  1.00  0.00           C
ATOM  11868  C33 POPE  240      71.396  84.346  25.123  1.00  0.00           C
ATOM  11871  C34 POPE  240      71.116  85.846  25.264  1.00  0.00           C
ATOM  11874  C35 POPE  240      69.906  86.216  26.143  1.00  0.00           C
ATOM  11877  C36 POPE  240      70.186  86.066  27.653  1.00  0.00           C
ATOM  11880  C37 POPE  240      69.286  86.956  28.513  1.00  0.00           C
ATOM  11883  C38 POPE  240      69.636  86.896  30.013  1.00  0.00           C
ATOM  11886  C39 POPE  240      68.816  87.926  30.804  1.00  0.00           C
ATOM  11889 0C31 POPE  240      69.216  88.036  32.285  1.00  0.00           C
ATOM  11892 1C31 POPE  240      68.386  89.116  32.994  1.00  0.00           C
ATOM  11895 2C31 POPE  240      68.456  89.046  34.524  1.00  0.00           C
ATOM  11898 3C31 POPE  240      67.336  89.846  35.194  1.00  0.00           C
ATOM  11901 4C31 POPE  240      65.936  89.226  35.013  1.00  0.00           C
ATOM  11904 5C31 POPE  240      64.836  89.996  35.754  1.00  0.00           C
ATOM  11907 6C31 POPE  240      63.496  89.256  35.734  1.00  0.00           C
ATOM  11911  NH3 POPE  241      45.196  66.626   9.333  1.00  0.00           N
ATOM  11915  C12 POPE  241      44.116  67.666   9.574  1.00  0.00           C
ATOM  11918  C11 POPE  241      44.176  68.806   8.534  1.00  0.00           C
ATOM  11921  P   POPE  241      44.526  71.346   8.824  1.00  0.00           P
ATOM  11922  O13 POPE  241      45.806  71.176   9.544  1.00  0.00           O
ATOM  11923  O14 POPE  241      44.606  71.616   7.364  1.00  0.00           O
ATOM  11924  O11 POPE  241      43.766  72.566   9.484  1.00  0.00           O
ATOM  11925  O12 POPE  241      43.656  70.036   9.084  1.00  0.00           O
ATOM  11926  C1  POPE  241      42.766  72.356  10.464  1.00  0.00           C
ATOM  11929  C2  POPE  241      42.116  73.706  10.894  1.00  0.00           C
ATOM  11931  O21 POPE  241      42.836  74.296  11.993  1.00  0.00           O
ATOM  11932  C21 POPE  241      42.696  73.676  13.164  1.00  0.00           C
ATOM  11933  O22 POPE  241      42.276  72.536  13.323  1.00  0.00           O
ATOM  11934  C22 POPE  241      43.106  74.626  14.263  1.00  0.00           C
ATOM  11937  C3  POPE  241      40.566  73.686  11.203  1.00  0.00           C
ATOM  11940  O31 POPE  241      40.256  74.586  12.294  1.00  0.00           O
ATOM  11941  C31 POPE  241      39.236  75.416  12.273  1.00  0.00           C
ATOM  11942  O32 POPE  241      38.396  75.516  11.394  1.00  0.00           O
ATOM  11943  C32 POPE  241      39.386  76.296  13.514  1.00  0.00           C
ATOM  11946  C23 POPE  241      43.116  73.946  15.643  1.00  0.00           C
ATOM  11949  C24 POPE  241      43.216  74.986  16.754  1.00  0.00           C
ATOM  11952  C25 POPE  241      42.906  74.416  18.134  1.00  0.00           C
ATOM  11955  C26 POPE  241      42.326  75.506  19.044  1.00  0.00           C
ATOM  11958  C27 POPE  241      43.336  76.566  19.514  1.00  0.00           C
ATOM  11961  C28 POPE  241      42.676  77.836  20.094  1.00  0.00           C
ATOM  11964  C29 POPE  241      41.436  77.556  20.894  1.00  0.00           C
ATOM  11966 0C21 POPE  241      41.286  77.546  22.234  1.00  0.00           C
ATOM  11968 1C21 POPE  241      42.326  77.866  23.274  1.00  0.00           C
ATOM  11971 2C21 POPE  241      41.786  78.936  24.244  1.00  0.00           C
ATOM  11974 3C21 POPE  241      42.746  79.236  25.404  1.00  0.00           C
ATOM  11977 4C21 POPE  241      42.146  80.216  26.414  1.00  0.00           C
ATOM  11980 5C21 POPE  241      42.836  80.126  27.784  1.00  0.00           C
ATOM  11983 6C21 POPE  241      42.196  81.016  28.854  1.00  0.00           C
ATOM  11986 7C21 POPE  241      42.716  80.706  30.264  1.00  0.00           C
ATOM  11989 8C21 POPE  241      42.096  81.606  31.343  1.00  0.00           C
ATOM  11993  C33 POPE  241      38.256  77.346  13.674  1.00  0.00           C
ATOM  11996  C34 POPE  241      38.546  78.326  14.824  1.00  0.00           C
ATOM  11999  C35 POPE  241      37.876  77.996  16.153  1.00  0.00           C
ATOM  12002  C36 POPE  241      37.986  79.176  17.144  1.00  0.00           C
ATOM  12005  C37 POPE  241      37.176  78.986  18.423  1.00  0.00           C
ATOM  12008  C38 POPE  241      37.196  80.206  19.364  1.00  0.00           C
ATOM  12011  C39 POPE  241      38.136  80.026  20.574  1.00  0.00           C
ATOM  12014 0C31 POPE  241      38.036  81.166  21.603  1.00  0.00           C
ATOM  12017 1C31 POPE  241      38.876  80.846  22.853  1.00  0.00           C
ATOM  12020 2C31 POPE  241      38.986  81.976  23.894  1.00  0.00           C
ATOM  12023 3C31 POPE  241      37.696  82.246  24.683  1.00  0.00           C
ATOM  12026 4C31 POPE  241      37.966  83.076  25.944  1.00  0.00           C
ATOM  12029 5C31 POPE  241      36.706  83.336  26.784  1.00  0.00           C
ATOM  12032 6C31 POPE  241      36.996  84.056  28.103  1.00  0.00           C
ATOM  12036  NH3 POPE  242      46.806  47.726  54.333  1.00  0.00           N
ATOM  12040  C12 POPE  242      45.816  46.626  54.624  1.00  0.00           C
ATOM  12043  C11 POPE  242      46.346  45.246  54.194  1.00  0.00           C
ATOM  12046  P   POPE  242      45.096  43.006  53.574  1.00  0.00           P
ATOM  12047  O13 POPE  242      46.396  42.386  53.263  1.00  0.00           O
ATOM  12048  O14 POPE  242      44.426  42.556  54.804  1.00  0.00           O
ATOM  12049  O11 POPE  242      44.126  42.816  52.333  1.00  0.00           O
ATOM  12050  O12 POPE  242      45.266  44.566  53.583  1.00  0.00           O
ATOM  12051  C1  POPE  242      44.586  42.606  50.993  1.00  0.00           C
ATOM  12054  C2  POPE  242      44.766  43.936  50.203  1.00  0.00           C
ATOM  12056  O21 POPE  242      44.616  43.716  48.784  1.00  0.00           O
ATOM  12057  C21 POPE  242      45.596  43.076  48.194  1.00  0.00           C
ATOM  12058  O22 POPE  242      46.526  42.496  48.734  1.00  0.00           O
ATOM  12059  C22 POPE  242      45.396  43.116  46.674  1.00  0.00           C
ATOM  12062  C3  POPE  242      46.086  44.686  50.564  1.00  0.00           C
ATOM  12065  O31 POPE  242      46.506  45.606  49.524  1.00  0.00           O
ATOM  12066  C31 POPE  242      46.926  46.806  49.923  1.00  0.00           C
ATOM  12067  O32 POPE  242      46.936  47.216  51.074  1.00  0.00           O
ATOM  12068  C32 POPE  242      47.346  47.606  48.684  1.00  0.00           C
ATOM  12071  C23 POPE  242      46.646  43.666  45.924  1.00  0.00           C
ATOM  12074  C24 POPE  242      46.766  43.166  44.483  1.00  0.00           C
ATOM  12077  C25 POPE  242      45.556  43.406  43.574  1.00  0.00           C
ATOM  12080  C26 POPE  242      45.336  44.826  43.045  1.00  0.00           C
ATOM  12083  C27 POPE  242      45.116  44.846  41.523  1.00  0.00           C
ATOM  12086  C28 POPE  242      44.696  46.226  40.984  1.00  0.00           C
ATOM  12089  C29 POPE  242      44.096  46.116  39.593  1.00  0.00           C
ATOM  12091 0C21 POPE  242      44.316  46.906  38.524  1.00  0.00           C
ATOM  12093 1C21 POPE  242      45.216  48.116  38.454  1.00  0.00           C
ATOM  12096 2C21 POPE  242      46.206  48.116  37.274  1.00  0.00           C
ATOM  12099 3C21 POPE  242      45.566  48.326  35.883  1.00  0.00           C
ATOM  12102 4C21 POPE  242      46.526  49.076  34.954  1.00  0.00           C
ATOM  12105 5C21 POPE  242      46.096  49.146  33.494  1.00  0.00           C
ATOM  12108 6C21 POPE  242      47.076  49.996  32.673  1.00  0.00           C
ATOM  12111 7C21 POPE  242      46.876  49.906  31.154  1.00  0.00           C
ATOM  12114 8C21 POPE  242      47.886  50.756  30.383  1.00  0.00           C
ATOM  12118  C33 POPE  242      48.716  47.186  48.093  1.00  0.00           C
ATOM  12121  C34 POPE  242      48.806  47.386  46.573  1.00  0.00           C
ATOM  12124  C35 POPE  242      48.386  48.776  46.054  1.00  0.00           C
ATOM  12127  C36 POPE  242      49.126  49.936  46.734  1.00  0.00           C
ATOM  12130  C37 POPE  242      49.006  51.256  45.973  1.00  0.00           C
ATOM  12133  C38 POPE  242      49.586  52.426  46.773  1.00  0.00           C
ATOM  12136  C39 POPE  242      49.766  53.716  45.984  1.00  0.00           C
ATOM  12139 0C31 POPE  242      50.936  53.666  44.993  1.00  0.00           C
ATOM  12142 1C31 POPE  242      51.146  55.016  44.314  1.00  0.00           C
ATOM  12145 2C31 POPE  242      52.266  54.996  43.263  1.00  0.00           C
ATOM  12148 3C31 POPE  242      51.736  54.986  41.824  1.00  0.00           C
ATOM  12151 4C31 POPE  242      51.106  56.336  41.423  1.00  0.00           C
ATOM  12154 5C31 POPE  242      50.416  56.286  40.054  1.00  0.00           C
ATOM  12157 6C31 POPE  242      49.666  57.566  39.694  1.00  0.00           C
ATOM  12161  NH3 POPE  243     103.856  -2.974  62.465  1.00  0.00           N
ATOM  12165  C12 POPE  243     103.006  -1.984  63.204  1.00  0.00           C
ATOM  12168  C11 POPE  243     103.806  -0.794  63.734  1.00  0.00           C
ATOM  12171  P   POPE  243     102.406   1.446  63.353  1.00  0.00           P
ATOM  12172  O13 POPE  243     100.926   1.386  63.293  1.00  0.00           O
ATOM  12173  O14 POPE  243     103.006   2.686  63.894  1.00  0.00           O
ATOM  12174  O11 POPE  243     102.996   1.206  61.894  1.00  0.00           O
ATOM  12175  O12 POPE  243     102.926   0.216  64.203  1.00  0.00           O
ATOM  12176  C1  POPE  243     102.096   0.786  60.853  1.00  0.00           C
ATOM  12179  C2  POPE  243     102.626   1.036  59.413  1.00  0.00           C
ATOM  12181  O21 POPE  243     102.156  -0.034  58.574  1.00  0.00           O
ATOM  12182  C21 POPE  243     100.936   0.146  58.114  1.00  0.00           C
ATOM  12183  O22 POPE  243     100.176   1.056  58.414  1.00  0.00           O
ATOM  12184  C22 POPE  243     100.646  -0.894  57.043  1.00  0.00           C
ATOM  12187  C3  POPE  243     104.176   1.126  59.324  1.00  0.00           C
ATOM  12190  O31 POPE  243     104.746   0.246  58.325  1.00  0.00           O
ATOM  12191  C31 POPE  243     104.446   0.546  57.075  1.00  0.00           C
ATOM  12192  O32 POPE  243     103.936   1.586  56.684  1.00  0.00           O
ATOM  12193  C32 POPE  243     104.736  -0.674  56.204  1.00  0.00           C
ATOM  12196  C23 POPE  243     101.036  -0.364  55.644  1.00  0.00           C
ATOM  12199  C24 POPE  243     100.856  -1.424  54.554  1.00  0.00           C
ATOM  12202  C25 POPE  243      99.916  -0.994  53.424  1.00  0.00           C
ATOM  12205  C26 POPE  243     100.556   0.016  52.464  1.00  0.00           C
ATOM  12208  C27 POPE  243      99.646   0.386  51.284  1.00  0.00           C
ATOM  12211  C28 POPE  243     100.326   1.296  50.234  1.00  0.00           C
ATOM  12214  C29 POPE  243     101.406   0.566  49.464  1.00  0.00           C
ATOM  12216 0C21 POPE  243     101.836   0.886  48.233  1.00  0.00           C
ATOM  12218 1C21 POPE  243     101.366   2.076  47.434  1.00  0.00           C
[truncated: 1,737,143 more chars]
