# Supplementary material for: Characterizing Membrane Association and Periplasmic Transfer of Bacterial Lipoproteins through Molecular Dynamics Simulations
Source: Structure. 2020 Apr 7;28(4):475–487.e3. doi: 10.1016/j.str.2020.01.012 (PMC7139219; doi:10.1016/j.str.2020.01.012)
Supplement: Data S1. Final Coordinates from Simulations (Y–Z), Related to Figure 3 [file mmc3.zip › Y-Z/YCEB-2-atomistic.pdb]

TITLE     Protein
REMARK    THIS IS A SIMULATION BOX
CRYST1  129.109  129.109  126.876  90.00  90.00  90.00 P 1           1
MODEL        1
ATOM      1  N   CYSTA   1      83.724  61.989  61.655  1.00  0.00           N
ATOM      3  CA  CYSTA   1      84.714  62.889  62.255  1.00  0.00           C
ATOM      5  C   CYSTA   1      84.395  63.289  63.715  1.00  0.00           C
ATOM      6  O   CYSTA   1      84.305  64.479  64.005  1.00  0.00           O
ATOM      7  CB  CYSTA   1      86.215  62.439  62.105  1.00  0.00           C
ATOM     10  SG  CYSTA   1      86.925  62.229  60.415  1.00  0.00           S
ATOM     11  C1  CYSTA   1      86.034  63.299  59.225  1.00  0.00           C
ATOM     14  CA1 CYSTA   1      83.625  60.679  61.945  1.00  0.00           C
ATOM     15  OA1 CYSTA   1      84.275  60.229  62.885  1.00  0.00           O
ATOM     16  CA2 CYSTA   1      82.745  59.709  61.215  1.00  0.00           C
ATOM     19  C11 CYSTA   1      86.775  63.659  57.895  1.00  0.00           C
ATOM     21  O11 CYSTA   1      87.375  62.490  57.305  1.00  0.00           O
ATOM     22  CX1 CYSTA   1      87.945  62.659  56.105  1.00  0.00           C
ATOM     23  OX1 CYSTA   1      87.684  63.579  55.345  1.00  0.00           O
ATOM     24  CX2 CYSTA   1      88.995  61.579  55.855  1.00  0.00           C
ATOM     27  C12 CYSTA   1      87.785  64.839  58.075  1.00  0.00           C
ATOM     30  O12 CYSTA   1      89.154  64.410  58.055  1.00  0.00           O
ATOM     31  CD1 CYSTA   1      90.005  65.429  57.965  1.00  0.00           C
ATOM     32  OD1 CYSTA   1      89.744  66.590  58.215  1.00  0.00           O
ATOM     33  CD2 CYSTA   1      91.324  64.899  57.435  1.00  0.00           C
ATOM     36  CA3 CYSTA   1      82.035  60.239  59.945  1.00  0.00           C
ATOM     39  CA4 CYSTA   1      80.894  61.269  60.095  1.00  0.00           C
ATOM     42  CA5 CYSTA   1      80.865  62.199  58.875  1.00  0.00           C
ATOM     45  CA6 CYSTA   1      79.654  63.139  58.765  1.00  0.00           C
ATOM     48  CA7 CYSTA   1      79.904  64.369  57.885  1.00  0.00           C
ATOM     51  CA8 CYSTA   1      80.114  64.109  56.375  1.00  0.00           C
ATOM     54  CA9 CYSTA   1      80.785  65.320  55.695  1.00  0.00           C
ATOM     57 0CA1 CYSTA   1      81.335  65.049  54.285  1.00  0.00           C
ATOM     60 1CA1 CYSTA   1      80.245  65.060  53.205  1.00  0.00           C
ATOM     63 2CA1 CYSTA   1      80.794  64.889  51.785  1.00  0.00           C
ATOM     66 3CA1 CYSTA   1      79.804  65.389  50.725  1.00  0.00           C
ATOM     69 4CA1 CYSTA   1      80.345  65.289  49.295  1.00  0.00           C
ATOM     72 5CA1 CYSTA   1      79.425  65.979  48.275  1.00  0.00           C
ATOM     75 6CA1 CYSTA   1      79.934  65.899  46.825  1.00  0.00           C
ATOM     79  CD3 CYSTA   1      91.775  65.749  56.245  1.00  0.00           C
ATOM     82  CD4 CYSTA   1      90.695  65.829  55.155  1.00  0.00           C
ATOM     85  CD5 CYSTA   1      91.095  66.689  53.965  1.00  0.00           C
ATOM     88  CD6 CYSTA   1      91.995  65.969  52.965  1.00  0.00           C
ATOM     91  CD7 CYSTA   1      92.304  66.879  51.785  1.00  0.00           C
ATOM     94  CD8 CYSTA   1      92.964  66.119  50.645  1.00  0.00           C
ATOM     97  CD9 CYSTA   1      93.414  67.019  49.505  1.00  0.00           C
ATOM    100 0CD1 CYSTA   1      94.275  66.259  48.495  1.00  0.00           C
ATOM    103 1CD1 CYSTA   1      94.404  67.009  47.175  1.00  0.00           C
ATOM    106 2CD1 CYSTA   1      95.055  66.139  46.095  1.00  0.00           C
ATOM    109 3CD1 CYSTA   1      94.994  66.789  44.715  1.00  0.00           C
ATOM    112 4CD1 CYSTA   1      95.614  65.910  43.615  1.00  0.00           C
ATOM    115 5CD1 CYSTA   1      95.445  66.529  42.225  1.00  0.00           C
ATOM    118 6CD1 CYSTA   1      96.025  65.669  41.105  1.00  0.00           C
ATOM    122  CX3 CYSTA   1      89.644  61.679  54.455  1.00  0.00           C
ATOM    125  CX4 CYSTA   1      90.805  60.689  54.185  1.00  0.00           C
ATOM    128  CX5 CYSTA   1      91.174  60.649  52.695  1.00  0.00           C
ATOM    131  CX6 CYSTA   1      92.235  59.599  52.305  1.00  0.00           C
ATOM    134  CX7 CYSTA   1      92.725  59.829  50.865  1.00  0.00           C
ATOM    137  CX8 CYSTA   1      93.954  58.989  50.445  1.00  0.00           C
ATOM    140  CX9 CYSTA   1      94.544  59.519  49.155  1.00  0.00           C
ATOM    142 0CX1 CYSTA   1      95.005  58.849  48.085  1.00  0.00           C
ATOM    144 1CX1 CYSTA   1      95.134  57.350  47.875  1.00  0.00           C
ATOM    147 2CX1 CYSTA   1      96.405  56.999  47.075  1.00  0.00           C
ATOM    150 3CX1 CYSTA   1      96.384  55.619  46.385  1.00  0.00           C
ATOM    153 4CX1 CYSTA   1      97.645  55.410  45.535  1.00  0.00           C
ATOM    156 5CX1 CYSTA   1      97.614  54.239  44.545  1.00  0.00           C
ATOM    159 6CX1 CYSTA   1      98.055  52.889  45.135  1.00  0.00           C
ATOM    162 7CX1 CYSTA   1      98.234  51.829  44.035  1.00  0.00           C
ATOM    165 8CX1 CYSTA   1      98.744  50.479  44.545  1.00  0.00           C
ATOM    169  N   ASN A   2      84.165  62.290  64.615  1.00  0.00           N
ATOM    171  CA  ASN A   2      83.494  62.339  65.935  1.00  0.00           C
ATOM    173  CB  ASN A   2      83.744  61.129  66.925  1.00  0.00           C
ATOM    176  CG  ASN A   2      84.974  60.209  66.875  1.00  0.00           C
ATOM    177  OD1 ASN A   2      85.394  59.809  67.965  1.00  0.00           O
ATOM    178  ND2 ASN A   2      85.564  59.860  65.715  1.00  0.00           N
ATOM    181  C   ASN A   2      83.424  63.629  66.775  1.00  0.00           C
ATOM    182  O   ASN A   2      84.395  64.369  66.975  1.00  0.00           O
ATOM    183  N   GLN A   3      82.284  63.979  67.435  1.00  0.00           N
ATOM    185  CA  GLN A   3      80.945  63.439  67.385  1.00  0.00           C
ATOM    187  CB  GLN A   3      80.245  63.649  66.035  1.00  0.00           C
ATOM    190  CG  GLN A   3      79.574  65.049  65.905  1.00  0.00           C
ATOM    193  CD  GLN A   3      80.195  66.200  66.715  1.00  0.00           C
ATOM    194  OE1 GLN A   3      79.725  66.609  67.785  1.00  0.00           O
ATOM    195  NE2 GLN A   3      81.314  66.759  66.215  1.00  0.00           N
ATOM    198  C   GLN A   3      80.625  62.239  68.265  1.00  0.00           C
ATOM    199  O   GLN A   3      81.504  61.719  68.955  1.00  0.00           O
ATOM    200  N   LEU A   4      79.375  61.770  68.375  1.00  0.00           N
ATOM    202  CA  LEU A   4      78.055  62.259  67.935  1.00  0.00           C
ATOM    204  CB  LEU A   4      77.035  61.119  68.155  1.00  0.00           C
ATOM    207  CG  LEU A   4      76.735  60.299  66.875  1.00  0.00           C
ATOM    209  CD1 LEU A   4      75.765  59.130  67.145  1.00  0.00           C
ATOM    213  CD2 LEU A   4      77.985  59.769  66.185  1.00  0.00           C
ATOM    217  C   LEU A   4      77.564  63.629  68.435  1.00  0.00           C
ATOM    218  O   LEU A   4      78.195  64.259  69.275  1.00  0.00           O
ATOM    219  N   THR A   5      76.384  64.090  67.925  1.00  0.00           N
ATOM    221  CA  THR A   5      75.705  65.340  68.295  1.00  0.00           C
ATOM    223  CB  THR A   5      75.614  66.410  67.165  1.00  0.00           C
ATOM    225  OG1 THR A   5      74.375  67.100  67.065  1.00  0.00           O
ATOM    227  CG2 THR A   5      76.625  67.539  67.405  1.00  0.00           C
ATOM    231  C   THR A   5      74.334  64.950  68.855  1.00  0.00           C
ATOM    232  O   THR A   5      73.615  64.130  68.285  1.00  0.00           O
ATOM    233  N   GLN A   6      73.945  65.460  70.045  1.00  0.00           N
ATOM    235  CA  GLN A   6      72.724  65.009  70.695  1.00  0.00           C
ATOM    237  CB  GLN A   6      72.974  63.779  71.605  1.00  0.00           C
ATOM    240  CG  GLN A   6      73.715  62.569  70.965  1.00  0.00           C
ATOM    243  CD  GLN A   6      74.455  61.770  72.025  1.00  0.00           C
ATOM    244  OE1 GLN A   6      75.404  62.279  72.625  1.00  0.00           O
ATOM    245  NE2 GLN A   6      74.035  60.509  72.275  1.00  0.00           N
ATOM    248  C   GLN A   6      72.154  66.130  71.575  1.00  0.00           C
ATOM    249  O   GLN A   6      72.875  67.049  71.965  1.00  0.00           O
ATOM    250  N   TYR A   7      70.854  66.069  71.915  1.00  0.00           N
ATOM    252  CA  TYR A   7      70.294  66.890  72.975  1.00  0.00           C
ATOM    254  CB  TYR A   7      68.854  67.410  72.685  1.00  0.00           C
ATOM    257  CG  TYR A   7      68.445  68.469  73.665  1.00  0.00           C
ATOM    258  CD1 TYR A   7      69.104  69.699  73.615  1.00  0.00           C
ATOM    260  CE1 TYR A   7      68.744  70.749  74.465  1.00  0.00           C
ATOM    262  CZ  TYR A   7      67.714  70.579  75.405  1.00  0.00           C
ATOM    263  OH  TYR A   7      67.334  71.669  76.215  1.00  0.00           O
ATOM    265  CD2 TYR A   7      67.424  68.299  74.625  1.00  0.00           C
ATOM    267  CE2 TYR A   7      67.065  69.350  75.485  1.00  0.00           C
ATOM    269  C   TYR A   7      70.255  66.069  74.245  1.00  0.00           C
ATOM    270  O   TYR A   7      70.005  64.869  74.225  1.00  0.00           O
ATOM    271  N   THR A   8      70.515  66.689  75.395  1.00  0.00           N
ATOM    273  CA  THR A   8      70.565  65.969  76.655  1.00  0.00           C
ATOM    275  CB  THR A   8      71.904  66.079  77.385  1.00  0.00           C
ATOM    277  OG1 THR A   8      72.965  65.629  76.565  1.00  0.00           O
ATOM    279  CG2 THR A   8      71.945  65.200  78.635  1.00  0.00           C
ATOM    283  C   THR A   8      69.495  66.579  77.505  1.00  0.00           C
ATOM    284  O   THR A   8      69.275  67.779  77.465  1.00  0.00           O
ATOM    285  N   ILE A   9      68.775  65.759  78.285  1.00  0.00           N
ATOM    287  CA  ILE A   9      67.864  66.249  79.305  1.00  0.00           C
ATOM    289  CB  ILE A   9      66.415  65.869  79.005  1.00  0.00           C
ATOM    291  CG2 ILE A   9      65.515  66.419  80.125  1.00  0.00           C
ATOM    295  CG1 ILE A   9      65.995  66.419  77.615  1.00  0.00           C
ATOM    298  CD  ILE A   9      64.695  65.829  77.075  1.00  0.00           C
ATOM    302  C   ILE A   9      68.324  65.629  80.615  1.00  0.00           C
ATOM    303  O   ILE A   9      68.275  64.410  80.785  1.00  0.00           O
ATOM    304  N   THR A  10      68.805  66.450  81.565  1.00  0.00           N
ATOM    306  CA  THR A  10      69.344  65.999  82.855  1.00  0.00           C
ATOM    308  CB  THR A  10      70.235  66.999  83.595  1.00  0.00           C
ATOM    310  OG1 THR A  10      69.555  68.219  83.805  1.00  0.00           O
ATOM    312  CG2 THR A  10      71.505  67.299  82.825  1.00  0.00           C
ATOM    316  C   THR A  10      68.265  65.660  83.845  1.00  0.00           C
ATOM    317  O   THR A  10      67.104  66.049  83.715  1.00  0.00           O
ATOM    318  N   GLU A  11      68.604  64.920  84.925  1.00  0.00           N
ATOM    320  CA  GLU A  11      67.665  64.660  86.005  1.00  0.00           C
ATOM    322  CB  GLU A  11      68.084  63.489  86.945  1.00  0.00           C
ATOM    325  CG  GLU A  11      69.465  63.540  87.665  1.00  0.00           C
ATOM    328  CD  GLU A  11      69.875  62.189  88.285  1.00  0.00           C
ATOM    329  OE1 GLU A  11      69.415  61.119  87.825  1.00  0.00           O
ATOM    330  OE2 GLU A  11      70.695  62.179  89.245  1.00  0.00           O
ATOM    331  C   GLU A  11      67.055  65.880  86.705  1.00  0.00           C
ATOM    332  O   GLU A  11      65.864  65.869  87.015  1.00  0.00           O
ATOM    333  N   GLN A  12      67.794  66.990  86.905  1.00  0.00           N
ATOM    335  CA  GLN A  12      67.205  68.210  87.435  1.00  0.00           C
ATOM    337  CB  GLN A  12      68.265  69.289  87.735  1.00  0.00           C
ATOM    340  CG  GLN A  12      68.955  69.869  86.475  1.00  0.00           C
ATOM    343  CD  GLN A  12      69.865  71.049  86.775  1.00  0.00           C
ATOM    344  OE1 GLN A  12      69.364  72.160  86.955  1.00  0.00           O
ATOM    345  NE2 GLN A  12      71.195  70.829  86.765  1.00  0.00           N
ATOM    348  C   GLN A  12      66.104  68.819  86.565  1.00  0.00           C
ATOM    349  O   GLN A  12      65.095  69.279  87.105  1.00  0.00           O
ATOM    350  N   GLU A  13      66.275  68.819  85.215  1.00  0.00           N
ATOM    352  CA  GLU A  13      65.334  69.309  84.225  1.00  0.00           C
ATOM    354  CB  GLU A  13      65.915  69.200  82.785  1.00  0.00           C
ATOM    357  CG  GLU A  13      67.104  70.149  82.535  1.00  0.00           C
ATOM    360  CD  GLU A  13      67.775  69.859  81.195  1.00  0.00           C
ATOM    361  OE1 GLU A  13      67.245  70.349  80.175  1.00  0.00           O
ATOM    362  OE2 GLU A  13      68.784  69.109  81.225  1.00  0.00           O
ATOM    363  C   GLU A  13      64.044  68.549  84.255  1.00  0.00           C
ATOM    364  O   GLU A  13      62.945  69.109  84.235  1.00  0.00           O
ATOM    365  N   ILE A  14      64.135  67.209  84.375  1.00  0.00           N
ATOM    367  CA  ILE A  14      62.965  66.349  84.555  1.00  0.00           C
ATOM    369  CB  ILE A  14      63.345  64.880  84.615  1.00  0.00           C
ATOM    371  CG2 ILE A  14      62.104  63.969  84.825  1.00  0.00           C
ATOM    375  CG1 ILE A  14      64.084  64.460  83.345  1.00  0.00           C
ATOM    378  CD  ILE A  14      63.324  64.789  82.065  1.00  0.00           C
ATOM    382  C   ILE A  14      62.215  66.710  85.795  1.00  0.00           C
ATOM    383  O   ILE A  14      61.015  66.969  85.745  1.00  0.00           O
ATOM    384  N   ASN A  15      62.895  66.829  86.935  1.00  0.00           N
ATOM    386  CA  ASN A  15      62.285  67.119  88.235  1.00  0.00           C
ATOM    388  CB  ASN A  15      63.354  67.119  89.355  1.00  0.00           C
ATOM    391  CG  ASN A  15      64.044  65.780  89.545  1.00  0.00           C
ATOM    392  OD1 ASN A  15      64.964  65.660  90.355  1.00  0.00           O
ATOM    393  ND2 ASN A  15      63.665  64.729  88.785  1.00  0.00           N
ATOM    396  C   ASN A  15      61.555  68.449  88.275  1.00  0.00           C
ATOM    397  O   ASN A  15      60.434  68.549  88.775  1.00  0.00           O
ATOM    398  N   GLN A  16      62.165  69.509  87.705  1.00  0.00           N
ATOM    400  CA  GLN A  16      61.565  70.809  87.505  1.00  0.00           C
ATOM    402  CB  GLN A  16      62.615  71.770  86.905  1.00  0.00           C
ATOM    405  CG  GLN A  16      63.824  72.059  87.845  1.00  0.00           C
ATOM    408  CD  GLN A  16      65.005  72.560  87.015  1.00  0.00           C
ATOM    409  OE1 GLN A  16      64.865  72.840  85.825  1.00  0.00           O
ATOM    410  NE2 GLN A  16      66.214  72.680  87.625  1.00  0.00           N
ATOM    413  C   GLN A  16      60.345  70.789  86.585  1.00  0.00           C
ATOM    414  O   GLN A  16      59.355  71.479  86.825  1.00  0.00           O
ATOM    415  N   SER A  17      60.415  70.029  85.485  1.00  0.00           N
ATOM    417  CA  SER A  17      59.305  69.770  84.575  1.00  0.00           C
ATOM    419  CB  SER A  17      59.825  69.099  83.275  1.00  0.00           C
ATOM    422  OG  SER A  17      58.935  69.270  82.175  1.00  0.00           O
ATOM    424  C   SER A  17      58.184  68.950  85.205  1.00  0.00           C
ATOM    425  O   SER A  17      57.015  69.319  85.125  1.00  0.00           O
ATOM    426  N   LEU A  18      58.515  67.880  85.965  1.00  0.00           N
ATOM    428  CA  LEU A  18      57.575  67.119  86.755  1.00  0.00           C
ATOM    430  CB  LEU A  18      58.265  65.979  87.545  1.00  0.00           C
ATOM    433  CG  LEU A  18      58.785  64.789  86.705  1.00  0.00           C
ATOM    435  CD1 LEU A  18      59.434  63.750  87.625  1.00  0.00           C
ATOM    439  CD2 LEU A  18      57.665  64.130  85.895  1.00  0.00           C
ATOM    443  C   LEU A  18      56.845  67.999  87.745  1.00  0.00           C
ATOM    444  O   LEU A  18      55.625  67.979  87.825  1.00  0.00           O
ATOM    445  N   ALA A  19      57.565  68.889  88.435  1.00  0.00           N
ATOM    447  CA  ALA A  19      57.025  69.819  89.395  1.00  0.00           C
ATOM    449  CB  ALA A  19      58.195  70.479  90.145  1.00  0.00           C
ATOM    453  C   ALA A  19      56.095  70.889  88.835  1.00  0.00           C
ATOM    454  O   ALA A  19      55.535  71.679  89.595  1.00  0.00           O
ATOM    455  N   LYS A  20      55.894  70.969  87.505  1.00  0.00           N
ATOM    457  CA  LYS A  20      54.945  71.859  86.855  1.00  0.00           C
ATOM    459  CB  LYS A  20      55.684  72.599  85.715  1.00  0.00           C
ATOM    462  CG  LYS A  20      56.645  73.679  86.215  1.00  0.00           C
ATOM    465  CD  LYS A  20      57.615  74.160  85.125  1.00  0.00           C
ATOM    468  CE  LYS A  20      58.685  75.130  85.615  1.00  0.00           C
ATOM    471  NZ  LYS A  20      59.405  74.519  86.735  1.00  0.00           N
ATOM    475  C   LYS A  20      53.755  71.160  86.215  1.00  0.00           C
ATOM    476  O   LYS A  20      52.695  71.749  86.025  1.00  0.00           O
ATOM    477  N   HIS A  21      53.925  69.880  85.835  1.00  0.00           N
ATOM    479  CA  HIS A  21      52.904  69.079  85.185  1.00  0.00           C
ATOM    481  CB  HIS A  21      53.555  68.289  84.015  1.00  0.00           C
ATOM    484  ND1 HIS A  21      55.215  69.229  82.435  1.00  0.00           N
ATOM    485  CG  HIS A  21      53.895  69.119  82.815  1.00  0.00           C
ATOM    486  CE1 HIS A  21      55.195  69.729  81.215  1.00  0.00           C
ATOM    488  NE2 HIS A  21      53.925  69.959  80.795  1.00  0.00           N
ATOM    490  CD2 HIS A  21      53.085  69.569  81.825  1.00  0.00           C
ATOM    492  C   HIS A  21      52.305  68.039  86.105  1.00  0.00           C
ATOM    493  O   HIS A  21      51.334  67.359  85.775  1.00  0.00           O
ATOM    494  N   ASN A  22      52.915  67.859  87.295  1.00  0.00           N
ATOM    496  CA  ASN A  22      52.474  66.859  88.235  1.00  0.00           C
ATOM    498  CB  ASN A  22      53.645  66.219  89.035  1.00  0.00           C
ATOM    501  CG  ASN A  22      53.195  65.169  90.045  1.00  0.00           C
ATOM    502  OD1 ASN A  22      53.184  63.969  89.745  1.00  0.00           O
ATOM    503  ND2 ASN A  22      52.805  65.590  91.265  1.00  0.00           N
ATOM    506  C   ASN A  22      51.455  67.479  89.165  1.00  0.00           C
ATOM    507  O   ASN A  22      51.835  68.049  90.175  1.00  0.00           O
ATOM    508  N   ASN A  23      50.154  67.319  88.845  1.00  0.00           N
ATOM    510  CA  ASN A  23      49.075  67.560  89.785  1.00  0.00           C
ATOM    512  CB  ASN A  23      48.165  68.740  89.375  1.00  0.00           C
ATOM    515  CG  ASN A  23      48.935  70.060  89.335  1.00  0.00           C
ATOM    516  OD1 ASN A  23      49.025  70.780  90.325  1.00  0.00           O
ATOM    517  ND2 ASN A  23      49.475  70.410  88.145  1.00  0.00           N
ATOM    520  C   ASN A  23      48.254  66.270  89.895  1.00  0.00           C
ATOM    521  O   ASN A  23      47.085  66.189  89.525  1.00  0.00           O
ATOM    522  N   PHE A  24      48.895  65.180  90.375  1.00  0.00           N
ATOM    524  CA  PHE A  24      48.275  63.899  90.605  1.00  0.00           C
ATOM    526  CB  PHE A  24      49.305  62.719  90.715  1.00  0.00           C
ATOM    529  CG  PHE A  24      48.625  61.389  90.815  1.00  0.00           C
ATOM    530  CD1 PHE A  24      48.165  60.789  89.645  1.00  0.00           C
ATOM    532  CE1 PHE A  24      47.535  59.539  89.685  1.00  0.00           C
ATOM    534  CZ  PHE A  24      47.355  58.899  90.905  1.00  0.00           C
ATOM    536  CD2 PHE A  24      48.515  60.709  92.035  1.00  0.00           C
ATOM    538  CE2 PHE A  24      47.885  59.459  92.075  1.00  0.00           C
ATOM    540  C   PHE A  24      47.495  63.959  91.895  1.00  0.00           C
ATOM    541  O   PHE A  24      48.064  63.909  92.985  1.00  0.00           O
ATOM    542  N   SER A  25      46.165  64.049  91.805  1.00  0.00           N
ATOM    544  CA  SER A  25      45.315  63.919  92.965  1.00  0.00           C
ATOM    546  CB  SER A  25      44.815  65.270  93.495  1.00  0.00           C
ATOM    549  OG  SER A  25      44.215  65.060  94.765  1.00  0.00           O
ATOM    551  C   SER A  25      44.165  63.069  92.505  1.00  0.00           C
ATOM    552  O   SER A  25      43.485  63.449  91.555  1.00  0.00           O
ATOM    553  N   LYS A  26      43.974  61.869  93.085  1.00  0.00           N
ATOM    555  CA  LYS A  26      43.055  60.889  92.535  1.00  0.00           C
ATOM    557  CB  LYS A  26      43.695  60.069  91.375  1.00  0.00           C
ATOM    560  CG  LYS A  26      43.935  60.879  90.095  1.00  0.00           C
ATOM    563  CD  LYS A  26      44.114  60.029  88.845  1.00  0.00           C
ATOM    566  CE  LYS A  26      44.475  60.889  87.625  1.00  0.00           C
ATOM    569  NZ  LYS A  26      43.375  61.819  87.275  1.00  0.00           N
ATOM    573  C   LYS A  26      42.595  59.879  93.565  1.00  0.00           C
ATOM    574  O   LYS A  26      43.324  59.559  94.495  1.00  0.00           O
ATOM    575  N   ASP A  27      41.395  59.279  93.355  1.00  0.00           N
ATOM    577  CA  ASP A  27      40.835  58.249  94.215  1.00  0.00           C
ATOM    579  CB  ASP A  27      39.275  58.279  94.255  1.00  0.00           C
ATOM    582  CG  ASP A  27      38.685  59.660  94.495  1.00  0.00           C
ATOM    583  OD1 ASP A  27      39.415  60.619  94.845  1.00  0.00           O
ATOM    584  OD2 ASP A  27      37.474  59.790  94.205  1.00  0.00           O
ATOM    585  C   ASP A  27      41.265  56.849  93.755  1.00  0.00           C
ATOM    586  O   ASP A  27      41.315  56.539  92.555  1.00  0.00           O
ATOM    587  N   ILE A  28      41.625  55.959  94.695  1.00  0.00           N
ATOM    589  CA  ILE A  28      42.015  54.590  94.415  1.00  0.00           C
ATOM    591  CB  ILE A  28      43.515  54.340  94.605  1.00  0.00           C
ATOM    593  CG2 ILE A  28      44.265  55.169  93.545  1.00  0.00           C
ATOM    597  CG1 ILE A  28      44.005  54.669  96.025  1.00  0.00           C
ATOM    600  CD  ILE A  28      45.375  54.079  96.355  1.00  0.00           C
ATOM    604  C   ILE A  28      41.255  53.659  95.325  1.00  0.00           C
ATOM    605  O   ILE A  28      40.845  54.039  96.415  1.00  0.00           O
ATOM    606  N   GLY A  29      41.084  52.379  94.925  1.00  0.00           N
ATOM    608  CA  GLY A  29      40.385  51.399  95.745  1.00  0.00           C
ATOM    611  C   GLY A  29      38.895  51.380  95.575  1.00  0.00           C
ATOM    612  O   GLY A  29      38.324  52.029  94.695  1.00  0.00           O
ATOM    613  N   LEU A  30      38.225  50.569  96.405  1.00  0.00           N
ATOM    615  CA  LEU A  30      36.805  50.329  96.335  1.00  0.00           C
ATOM    617  CB  LEU A  30      36.435  48.859  96.635  1.00  0.00           C
ATOM    620  CG  LEU A  30      37.185  47.750  95.865  1.00  0.00           C
ATOM    622  CD1 LEU A  30      38.524  47.420  96.505  1.00  0.00           C
ATOM    626  CD2 LEU A  30      36.385  46.459  95.895  1.00  0.00           C
ATOM    630  C   LEU A  30      36.075  51.219  97.355  1.00  0.00           C
ATOM    631  O   LEU A  30      36.315  51.059  98.555  1.00  0.00           O
ATOM    632  N   PRO A  31      35.185  52.149  96.965  1.00  0.00           N
ATOM    633  CD  PRO A  31      34.915  52.469  95.565  1.00  0.00           C
ATOM    636  CA  PRO A  31      34.314  52.910  97.865  1.00  0.00           C
ATOM    638  CB  PRO A  31      33.215  53.429  96.955  1.00  0.00           C
ATOM    641  CG  PRO A  31      33.925  53.629  95.615  1.00  0.00           C
ATOM    644  C   PRO A  31      33.735  52.169  99.035  1.00  0.00           C
ATOM    645  O   PRO A  31      33.225  51.069  98.845  1.00  0.00           O
ATOM    646  N   GLY A  32      33.785  52.729 100.255  1.00  0.00           N
ATOM    648  CA  GLY A  32      33.195  52.079 101.425  1.00  0.00           C
ATOM    651  C   GLY A  32      34.055  50.999 102.035  1.00  0.00           C
ATOM    652  O   GLY A  32      34.244  50.939 103.245  1.00  0.00           O
ATOM    653  N   VAL A  33      34.615  50.099 101.205  1.00  0.00           N
ATOM    655  CA  VAL A  33      35.605  49.139 101.645  1.00  0.00           C
ATOM    657  CB  VAL A  33      35.905  48.129 100.555  1.00  0.00           C
ATOM    659  CG1 VAL A  33      36.924  47.049 100.985  1.00  0.00           C
ATOM    663  CG2 VAL A  33      34.574  47.479 100.145  1.00  0.00           C
ATOM    667  C   VAL A  33      36.915  49.779 102.085  1.00  0.00           C
ATOM    668  O   VAL A  33      37.435  49.489 103.175  1.00  0.00           O
ATOM    669  N   ALA A  34      37.435  50.679 101.245  1.00  0.00           N
ATOM    671  CA  ALA A  34      38.775  51.189 101.315  1.00  0.00           C
ATOM    673  CB  ALA A  34      39.815  50.079 101.355  1.00  0.00           C
ATOM    677  C   ALA A  34      39.035  51.999 100.065  1.00  0.00           C
ATOM    678  O   ALA A  34      39.695  51.569  99.115  1.00  0.00           O
ATOM    679  N   ASP A  35      38.515  53.209 100.065  1.00  0.00           N
ATOM    681  CA  ASP A  35      38.755  54.189  99.045  1.00  0.00           C
ATOM    683  CB  ASP A  35      37.395  54.839  98.715  1.00  0.00           C
ATOM    686  CG  ASP A  35      37.465  56.110  97.915  1.00  0.00           C
ATOM    687  OD1 ASP A  35      38.454  56.310  97.175  1.00  0.00           O
ATOM    688  OD2 ASP A  35      36.485  56.889  97.955  1.00  0.00           O
ATOM    689  C   ASP A  35      39.815  55.130  99.595  1.00  0.00           C
ATOM    690  O   ASP A  35      39.865  55.399 100.795  1.00  0.00           O
ATOM    691  N   ALA A  36      40.754  55.579  98.765  1.00  0.00           N
ATOM    693  CA  ALA A  36      41.825  56.409  99.245  1.00  0.00           C
ATOM    695  CB  ALA A  36      43.025  55.520  99.545  1.00  0.00           C
ATOM    699  C   ALA A  36      42.165  57.519  98.275  1.00  0.00           C
ATOM    700  O   ALA A  36      42.495  57.279  97.115  1.00  0.00           O
ATOM    701  N   HIS A  37      42.074  58.769  98.725  1.00  0.00           N
ATOM    703  CA  HIS A  37      42.245  59.920  97.875  1.00  0.00           C
ATOM    705  CB  HIS A  37      41.235  61.040  98.215  1.00  0.00           C
ATOM    708  ND1 HIS A  37      41.175  62.329  96.055  1.00  0.00           N
ATOM    710  CG  HIS A  37      41.445  62.269  97.405  1.00  0.00           C
ATOM    711  CE1 HIS A  37      41.474  63.589  95.655  1.00  0.00           C
ATOM    713  NE2 HIS A  37      41.885  64.340  96.655  1.00  0.00           N
ATOM    714  CD2 HIS A  37      41.875  63.509  97.755  1.00  0.00           C
ATOM    716  C   HIS A  37      43.665  60.410  98.005  1.00  0.00           C
ATOM    717  O   HIS A  37      44.055  61.040  98.995  1.00  0.00           O
ATOM    718  N   ILE A  38      44.504  60.099  97.005  1.00  0.00           N
ATOM    720  CA  ILE A  38      45.945  60.270  97.125  1.00  0.00           C
ATOM    722  CB  ILE A  38      46.735  59.029  96.695  1.00  0.00           C
ATOM    724  CG2 ILE A  38      46.505  58.699  95.205  1.00  0.00           C
ATOM    728  CG1 ILE A  38      48.225  59.179  97.115  1.00  0.00           C
ATOM    731  CD  ILE A  38      49.005  57.859  97.185  1.00  0.00           C
ATOM    735  C   ILE A  38      46.415  61.489  96.355  1.00  0.00           C
ATOM    736  O   ILE A  38      46.055  61.679  95.195  1.00  0.00           O
ATOM    737  N   VAL A  39      47.265  62.319  96.975  1.00  0.00           N
ATOM    739  CA  VAL A  39      47.974  63.389  96.295  1.00  0.00           C
ATOM    741  CB  VAL A  39      47.654  64.779  96.835  1.00  0.00           C
ATOM    743  CG1 VAL A  39      48.225  64.990  98.255  1.00  0.00           C
ATOM    747  CG2 VAL A  39      48.155  65.880  95.875  1.00  0.00           C
ATOM    751  C   VAL A  39      49.455  63.099  96.355  1.00  0.00           C
ATOM    752  O   VAL A  39      49.985  62.729  97.405  1.00  0.00           O
ATOM    753  N   LEU A  40      50.175  63.259  95.235  1.00  0.00           N
ATOM    755  CA  LEU A  40      51.605  62.979  95.145  1.00  0.00           C
ATOM    757  CB  LEU A  40      51.875  62.129  93.875  1.00  0.00           C
ATOM    760  CG  LEU A  40      53.335  61.739  93.585  1.00  0.00           C
ATOM    762  CD1 LEU A  40      53.945  60.829  94.665  1.00  0.00           C
ATOM    766  CD2 LEU A  40      53.435  61.069  92.205  1.00  0.00           C
ATOM    770  C   LEU A  40      52.395  64.270  95.005  1.00  0.00           C
ATOM    771  O   LEU A  40      52.035  65.139  94.205  1.00  0.00           O
ATOM    772  N   THR A  41      53.495  64.449  95.745  1.00  0.00           N
ATOM    774  CA  THR A  41      54.255  65.699  95.785  1.00  0.00           C
ATOM    776  CB  THR A  41      53.935  66.619  96.975  1.00  0.00           C
ATOM    778  OG1 THR A  41      54.165  65.959  98.205  1.00  0.00           O
ATOM    780  CG2 THR A  41      52.455  67.039  96.965  1.00  0.00           C
ATOM    784  C   THR A  41      55.754  65.399  95.705  1.00  0.00           C
ATOM    785  O   THR A  41      56.165  64.249  95.695  1.00  0.00           O
ATOM    786  N   ASN A  42      56.614  66.450  95.555  1.00  0.00           N
ATOM    788  CA  ASN A  42      58.075  66.389  95.575  1.00  0.00           C
ATOM    790  CB  ASN A  42      58.654  66.660  96.985  1.00  0.00           C
ATOM    793  CG  ASN A  42      58.155  65.669  98.035  1.00  0.00           C
ATOM    794  OD1 ASN A  42      57.274  66.020  98.815  1.00  0.00           O
ATOM    795  ND2 ASN A  42      58.805  64.490  98.095  1.00  0.00           N
ATOM    798  C   ASN A  42      58.795  65.249  94.835  1.00  0.00           C
ATOM    799  O   ASN A  42      59.715  64.619  95.345  1.00  0.00           O
ATOM    800  N   LEU A  43      58.384  65.029  93.585  1.00  0.00           N
ATOM    802  CA  LEU A  43      58.945  64.059  92.665  1.00  0.00           C
ATOM    804  CB  LEU A  43      58.075  63.909  91.395  1.00  0.00           C
ATOM    807  CG  LEU A  43      56.605  63.569  91.685  1.00  0.00           C
ATOM    809  CD1 LEU A  43      55.715  64.749  92.075  1.00  0.00           C
ATOM    813  CD2 LEU A  43      55.975  62.859  90.485  1.00  0.00           C
ATOM    817  C   LEU A  43      60.395  64.329  92.305  1.00  0.00           C
ATOM    818  O   LEU A  43      60.725  65.320  91.635  1.00  0.00           O
ATOM    819  N   THR A  44      61.295  63.459  92.755  1.00  0.00           N
ATOM    821  CA  THR A  44      62.715  63.519  92.455  1.00  0.00           C
ATOM    823  CB  THR A  44      63.605  63.680  93.675  1.00  0.00           C
ATOM    825  OG1 THR A  44      63.375  64.920  94.315  1.00  0.00           O
ATOM    827  CG2 THR A  44      65.104  63.629  93.325  1.00  0.00           C
ATOM    831  C   THR A  44      63.035  62.239  91.735  1.00  0.00           C
ATOM    832  O   THR A  44      62.584  61.159  92.105  1.00  0.00           O
ATOM    833  N   SER A  45      63.815  62.329  90.655  1.00  0.00           N
ATOM    835  CA  SER A  45      64.044  61.250  89.715  1.00  0.00           C
ATOM    837  CB  SER A  45      63.784  61.619  88.235  1.00  0.00           C
ATOM    840  OG  SER A  45      62.485  62.129  87.985  1.00  0.00           O
ATOM    842  C   SER A  45      65.515  60.889  89.735  1.00  0.00           C
ATOM    843  O   SER A  45      66.375  61.749  89.945  1.00  0.00           O
ATOM    844  N   GLN A  46      65.805  59.609  89.475  1.00  0.00           N
ATOM    846  CA  GLN A  46      67.135  59.079  89.275  1.00  0.00           C
ATOM    848  CB  GLN A  46      67.494  58.119  90.435  1.00  0.00           C
ATOM    851  CG  GLN A  46      67.525  58.799  91.815  1.00  0.00           C
ATOM    854  CD  GLN A  46      68.555  59.920  91.865  1.00  0.00           C
ATOM    855  OE1 GLN A  46      69.745  59.679  91.625  1.00  0.00           O
ATOM    856  NE2 GLN A  46      68.165  61.139  92.285  1.00  0.00           N
ATOM    859  C   GLN A  46      67.174  58.309  87.975  1.00  0.00           C
ATOM    860  O   GLN A  46      66.415  57.360  87.785  1.00  0.00           O
ATOM    861  N   ILE A  47      68.035  58.709  87.015  1.00  0.00           N
ATOM    863  CA  ILE A  47      67.945  58.169  85.665  1.00  0.00           C
ATOM    865  CB  ILE A  47      68.265  59.219  84.595  1.00  0.00           C
ATOM    867  CG2 ILE A  47      68.265  58.589  83.185  1.00  0.00           C
ATOM    871  CG1 ILE A  47      67.324  60.429  84.655  1.00  0.00           C
ATOM    874  CD  ILE A  47      65.875  60.139  84.245  1.00  0.00           C
ATOM    878  C   ILE A  47      68.865  56.999  85.435  1.00  0.00           C
ATOM    879  O   ILE A  47      70.095  57.149  85.505  1.00  0.00           O
ATOM    880  N   GLY A  48      68.315  55.819  85.085  1.00  0.00           N
ATOM    882  CA  GLY A  48      69.055  54.720  84.455  1.00  0.00           C
ATOM    885  C   GLY A  48      70.125  54.079  85.285  1.00  0.00           C
ATOM    886  O   GLY A  48      71.095  53.549  84.755  1.00  0.00           O
ATOM    887  N   ARG A  49      69.994  54.160  86.625  1.00  0.00           N
ATOM    889  CA  ARG A  49      71.044  53.729  87.505  1.00  0.00           C
ATOM    891  CB  ARG A  49      71.125  54.699  88.715  1.00  0.00           C
ATOM    894  CG  ARG A  49      71.525  56.149  88.435  1.00  0.00           C
ATOM    897  CD  ARG A  49      71.415  56.979  89.725  1.00  0.00           C
ATOM    900  NE  ARG A  49      71.555  58.419  89.375  1.00  0.00           N
ATOM    902  CZ  ARG A  49      72.685  59.090  89.365  1.00  0.00           C
ATOM    903  NH1 ARG A  49      73.805  58.579  89.825  1.00  0.00           N
ATOM    906  NH2 ARG A  49      72.685  60.289  88.815  1.00  0.00           N
ATOM    909  C   ARG A  49      70.875  52.309  88.025  1.00  0.00           C
ATOM    910  O   ARG A  49      71.875  51.669  88.365  1.00  0.00           O
ATOM    911  N   GLU A  50      69.644  51.759  88.095  1.00  0.00           N
ATOM    913  CA  GLU A  50      69.385  50.410  88.585  1.00  0.00           C
ATOM    915  CB  GLU A  50      68.455  50.399  89.835  1.00  0.00           C
ATOM    918  CG  GLU A  50      67.044  51.019  89.675  1.00  0.00           C
ATOM    921  CD  GLU A  50      66.334  51.100  91.025  1.00  0.00           C
ATOM    922  OE1 GLU A  50      65.985  50.029  91.565  1.00  0.00           O
ATOM    923  OE2 GLU A  50      66.125  52.229  91.565  1.00  0.00           O
ATOM    924  C   GLU A  50      68.854  49.489  87.505  1.00  0.00           C
ATOM    925  O   GLU A  50      69.195  48.319  87.465  1.00  0.00           O
ATOM    926  N   GLU A  51      68.114  50.019  86.515  1.00  0.00           N
ATOM    928  CA  GLU A  51      68.015  49.369  85.225  1.00  0.00           C
ATOM    930  CB  GLU A  51      66.584  48.880  84.865  1.00  0.00           C
ATOM    933  CG  GLU A  51      65.945  47.959  85.945  1.00  0.00           C
ATOM    936  CD  GLU A  51      65.325  48.719  87.115  1.00  0.00           C
ATOM    937  OE1 GLU A  51      65.005  49.930  86.985  1.00  0.00           O
ATOM    938  OE2 GLU A  51      65.074  48.039  88.145  1.00  0.00           O
ATOM    939  C   GLU A  51      68.455  50.399  84.185  1.00  0.00           C
ATOM    940  O   GLU A  51      67.954  51.529  84.225  1.00  0.00           O
ATOM    941  N   PRO A  52      69.334  50.109  83.235  1.00  0.00           N
ATOM    942  CD  PRO A  52      70.214  48.939  83.285  1.00  0.00           C
ATOM    945  CA  PRO A  52      69.854  51.119  82.315  1.00  0.00           C
ATOM    947  CB  PRO A  52      70.875  50.340  81.465  1.00  0.00           C
ATOM    950  CG  PRO A  52      71.435  49.319  82.445  1.00  0.00           C
ATOM    953  C   PRO A  52      68.795  51.739  81.425  1.00  0.00           C
ATOM    954  O   PRO A  52      69.044  52.789  80.835  1.00  0.00           O
ATOM    955  N   ASN A  53      67.634  51.089  81.325  1.00  0.00           N
ATOM    957  CA  ASN A  53      66.515  51.479  80.495  1.00  0.00           C
ATOM    959  CB  ASN A  53      65.945  50.209  79.795  1.00  0.00           C
ATOM    962  CG  ASN A  53      67.025  49.469  79.015  1.00  0.00           C
ATOM    963  OD1 ASN A  53      67.864  48.740  79.535  1.00  0.00           O
ATOM    964  ND2 ASN A  53      66.925  49.539  77.685  1.00  0.00           N
ATOM    967  C   ASN A  53      65.345  52.059  81.275  1.00  0.00           C
ATOM    968  O   ASN A  53      64.275  52.249  80.705  1.00  0.00           O
ATOM    969  N   LYS A  54      65.465  52.329  82.585  1.00  0.00           N
ATOM    971  CA  LYS A  54      64.325  52.729  83.395  1.00  0.00           C
ATOM    973  CB  LYS A  54      63.625  51.579  84.195  1.00  0.00           C
ATOM    976  CG  LYS A  54      62.665  50.709  83.335  1.00  0.00           C
ATOM    979  CD  LYS A  54      61.955  49.599  84.135  1.00  0.00           C
ATOM    982  CE  LYS A  54      60.765  48.880  83.455  1.00  0.00           C
ATOM    985  NZ  LYS A  54      59.555  49.749  83.365  1.00  0.00           N
ATOM    989  C   LYS A  54      64.654  53.909  84.275  1.00  0.00           C
ATOM    990  O   LYS A  54      65.815  54.309  84.425  1.00  0.00           O
ATOM    991  N   VAL A  55      63.605  54.549  84.815  1.00  0.00           N
ATOM    993  CA  VAL A  55      63.745  55.679  85.705  1.00  0.00           C
ATOM    995  CB  VAL A  55      63.215  56.979  85.115  1.00  0.00           C
ATOM    997  CG1 VAL A  55      63.145  58.139  86.125  1.00  0.00           C
ATOM   1001  CG2 VAL A  55      64.215  57.329  84.025  1.00  0.00           C
ATOM   1005  C   VAL A  55      63.064  55.399  86.995  1.00  0.00           C
ATOM   1006  O   VAL A  55      61.934  54.909  87.065  1.00  0.00           O
ATOM   1007  N   THR A  56      63.765  55.759  88.075  1.00  0.00           N
ATOM   1009  CA  THR A  56      63.285  55.559  89.405  1.00  0.00           C
ATOM   1011  CB  THR A  56      64.344  54.920  90.265  1.00  0.00           C
ATOM   1013  OG1 THR A  56      64.794  53.680  89.725  1.00  0.00           O
ATOM   1015  CG2 THR A  56      63.755  54.590  91.605  1.00  0.00           C
ATOM   1019  C   THR A  56      62.915  56.919  89.955  1.00  0.00           C
ATOM   1020  O   THR A  56      63.625  57.899  89.755  1.00  0.00           O
ATOM   1021  N   LEU A  57      61.765  57.019  90.625  1.00  0.00           N
ATOM   1023  CA  LEU A  57      61.235  58.249  91.125  1.00  0.00           C
ATOM   1025  CB  LEU A  57      59.885  58.519  90.405  1.00  0.00           C
ATOM   1028  CG  LEU A  57      59.434  59.979  90.325  1.00  0.00           C
ATOM   1030  CD1 LEU A  57      60.375  60.809  89.475  1.00  0.00           C
ATOM   1034  CD2 LEU A  57      58.064  60.039  89.645  1.00  0.00           C
ATOM   1038  C   LEU A  57      61.035  58.090  92.615  1.00  0.00           C
ATOM   1039  O   LEU A  57      60.775  56.989  93.095  1.00  0.00           O
ATOM   1040  N   THR A  58      61.175  59.169  93.395  1.00  0.00           N
ATOM   1042  CA  THR A  58      60.775  59.209  94.795  1.00  0.00           C
ATOM   1044  CB  THR A  58      61.945  59.359  95.775  1.00  0.00           C
ATOM   1046  OG1 THR A  58      61.515  59.439  97.125  1.00  0.00           O
ATOM   1048  CG2 THR A  58      62.724  60.639  95.485  1.00  0.00           C
ATOM   1052  C   THR A  58      59.785  60.340  94.925  1.00  0.00           C
ATOM   1053  O   THR A  58      59.885  61.349  94.225  1.00  0.00           O
ATOM   1054  N   GLY A  59      58.775  60.200  95.795  1.00  0.00           N
ATOM   1056  CA  GLY A  59      57.845  61.269  96.105  1.00  0.00           C
ATOM   1059  C   GLY A  59      57.134  60.979  97.385  1.00  0.00           C
ATOM   1060  O   GLY A  59      56.864  59.819  97.725  1.00  0.00           O
ATOM   1061  N   ASP A  60      56.785  62.039  98.135  1.00  0.00           N
ATOM   1063  CA  ASP A  60      55.985  61.939  99.325  1.00  0.00           C
ATOM   1065  CB  ASP A  60      56.275  63.119 100.315  1.00  0.00           C
ATOM   1068  CG  ASP A  60      57.715  63.219 100.805  1.00  0.00           C
ATOM   1069  OD1 ASP A  60      58.485  62.229 100.785  1.00  0.00           O
ATOM   1070  OD2 ASP A  60      58.015  64.329 101.335  1.00  0.00           O
ATOM   1071  C   ASP A  60      54.525  61.989  98.895  1.00  0.00           C
ATOM   1072  O   ASP A  60      54.184  62.549  97.845  1.00  0.00           O
ATOM   1073  N   ALA A  61      53.584  61.419  99.665  1.00  0.00           N
ATOM   1075  CA  ALA A  61      52.185  61.549  99.335  1.00  0.00           C
ATOM   1077  CB  ALA A  61      51.684  60.340  98.515  1.00  0.00           C
ATOM   1081  C   ALA A  61      51.365  61.739 100.595  1.00  0.00           C
ATOM   1082  O   ALA A  61      51.684  61.219 101.665  1.00  0.00           O
ATOM   1083  N   ASN A  62      50.285  62.529 100.495  1.00  0.00           N
ATOM   1085  CA  ASN A  62      49.275  62.599 101.525  1.00  0.00           C
ATOM   1087  CB  ASN A  62      48.695  64.009 101.825  1.00  0.00           C
ATOM   1090  CG  ASN A  62      49.815  64.990 102.155  1.00  0.00           C
ATOM   1091  OD1 ASN A  62      50.575  64.839 103.105  1.00  0.00           O
ATOM   1092  ND2 ASN A  62      49.865  66.100 101.385  1.00  0.00           N
ATOM   1095  C   ASN A  62      48.135  61.729 101.045  1.00  0.00           C
ATOM   1096  O   ASN A  62      47.785  61.759  99.865  1.00  0.00           O
ATOM   1097  N   LEU A  63      47.565  60.919 101.925  1.00  0.00           N
ATOM   1099  CA  LEU A  63      46.505  60.029 101.555  1.00  0.00           C
ATOM   1101  CB  LEU A  63      47.015  58.569 101.545  1.00  0.00           C
ATOM   1104  CG  LEU A  63      45.954  57.539 101.135  1.00  0.00           C
ATOM   1106  CD1 LEU A  63      45.635  57.789  99.675  1.00  0.00           C
ATOM   1110  CD2 LEU A  63      46.435  56.100 101.335  1.00  0.00           C
ATOM   1114  C   LEU A  63      45.415  60.200 102.565  1.00  0.00           C
ATOM   1115  O   LEU A  63      45.625  59.949 103.745  1.00  0.00           O
ATOM   1116  N   ASP A  64      44.215  60.569 102.115  1.00  0.00           N
ATOM   1118  CA  ASP A  64      43.044  60.489 102.955  1.00  0.00           C
ATOM   1120  CB  ASP A  64      42.085  61.669 102.585  1.00  0.00           C
ATOM   1123  CG  ASP A  64      42.665  63.079 102.795  1.00  0.00           C
ATOM   1124  OD1 ASP A  64      43.635  63.259 103.575  1.00  0.00           O
ATOM   1125  OD2 ASP A  64      42.085  64.029 102.205  1.00  0.00           O
ATOM   1126  C   ASP A  64      42.495  59.069 102.695  1.00  0.00           C
ATOM   1127  O   ASP A  64      42.545  58.569 101.575  1.00  0.00           O
ATOM   1128  N   MET A  65      42.055  58.329 103.725  1.00  0.00           N
ATOM   1130  CA  MET A  65      41.535  56.979 103.565  1.00  0.00           C
ATOM   1132  CB  MET A  65      42.355  55.949 104.375  1.00  0.00           C
ATOM   1135  CG  MET A  65      43.565  55.469 103.565  1.00  0.00           C
ATOM   1138  SD  MET A  65      43.275  54.029 102.485  1.00  0.00           S
ATOM   1139  CE  MET A  65      42.035  52.919 103.215  1.00  0.00           C
ATOM   1143  C   MET A  65      40.115  56.910 104.015  1.00  0.00           C
ATOM   1144  O   MET A  65      39.785  57.420 105.075  1.00  0.00           O
ATOM   1145  N   ASN A  66      39.215  56.319 103.225  1.00  0.00           N
ATOM   1147  CA  ASN A  66      37.794  56.299 103.505  1.00  0.00           C
ATOM   1149  CB  ASN A  66      36.945  56.949 102.385  1.00  0.00           C
ATOM   1152  CG  ASN A  66      36.955  58.479 102.275  1.00  0.00           C
ATOM   1153  OD1 ASN A  66      36.245  58.939 101.375  1.00  0.00           O
ATOM   1154  ND2 ASN A  66      37.595  59.270 103.165  1.00  0.00           N
ATOM   1157  C   ASN A  66      37.345  54.860 103.575  1.00  0.00           C
ATOM   1158  O   ASN A  66      37.735  54.009 102.785  1.00  0.00           O
ATOM   1159  N   SER A  67      36.465  54.549 104.525  1.00  0.00           N
ATOM   1161  CA  SER A  67      35.845  53.269 104.635  1.00  0.00           C
ATOM   1163  CB  SER A  67      36.744  52.299 105.455  1.00  0.00           C
ATOM   1166  OG  SER A  67      36.245  50.959 105.515  1.00  0.00           O
ATOM   1168  C   SER A  67      34.515  53.579 105.295  1.00  0.00           C
ATOM   1169  O   SER A  67      34.244  54.729 105.655  1.00  0.00           O
ATOM   1170  N   LEU A  68      33.615  52.599 105.435  1.00  0.00           N
ATOM   1172  CA  LEU A  68      32.385  52.719 106.205  1.00  0.00           C
ATOM   1174  CB  LEU A  68      31.535  51.430 106.035  1.00  0.00           C
ATOM   1177  CG  LEU A  68      30.175  51.349 106.785  1.00  0.00           C
ATOM   1179  CD1 LEU A  68      30.315  50.949 108.261  1.00  0.00           C
ATOM   1183  CD2 LEU A  68      29.295  52.609 106.635  1.00  0.00           C
ATOM   1187  C   LEU A  68      32.635  53.009 107.675  1.00  0.00           C
ATOM   1188  O   LEU A  68      31.975  53.829 108.311  1.00  0.00           O
ATOM   1189  N   PHE A  69      33.654  52.350 108.251  1.00  0.00           N
ATOM   1191  CA  PHE A  69      34.075  52.519 109.621  1.00  0.00           C
ATOM   1193  CB  PHE A  69      35.325  51.660 109.921  1.00  0.00           C
ATOM   1196  CG  PHE A  69      35.045  50.189 109.721  1.00  0.00           C
ATOM   1197  CD1 PHE A  69      34.494  49.429 110.761  1.00  0.00           C
ATOM   1199  CE1 PHE A  69      34.314  48.049 110.631  1.00  0.00           C
ATOM   1201  CZ  PHE A  69      34.695  47.420 109.441  1.00  0.00           C
ATOM   1203  CD2 PHE A  69      35.434  49.539 108.541  1.00  0.00           C
ATOM   1205  CE2 PHE A  69      35.255  48.160 108.391  1.00  0.00           C
ATOM   1207  C   PHE A  69      34.475  53.950 109.921  1.00  0.00           C
ATOM   1208  O   PHE A  69      34.165  54.509 110.971  1.00  0.00           O
ATOM   1209  N   GLY A  70      35.154  54.569 108.951  1.00  0.00           N
ATOM   1211  CA  GLY A  70      35.544  55.929 109.071  1.00  0.00           C
ATOM   1214  C   GLY A  70      36.695  56.250 108.191  1.00  0.00           C
ATOM   1215  O   GLY A  70      37.004  55.539 107.235  1.00  0.00           O
ATOM   1216  N   SER A  71      37.355  57.369 108.511  1.00  0.00           N
ATOM   1218  CA  SER A  71      38.475  57.849 107.745  1.00  0.00           C
ATOM   1220  CB  SER A  71      38.105  59.049 106.805  1.00  0.00           C
ATOM   1223  OG  SER A  71      37.605  60.200 107.485  1.00  0.00           O
ATOM   1225  C   SER A  71      39.644  58.160 108.631  1.00  0.00           C
ATOM   1226  O   SER A  71      39.535  58.289 109.851  1.00  0.00           O
ATOM   1227  N   GLN A  72      40.854  58.169 108.041  1.00  0.00           N
ATOM   1229  CA  GLN A  72      42.064  58.540 108.751  1.00  0.00           C
ATOM   1231  CB  GLN A  72      42.785  57.290 109.341  1.00  0.00           C
ATOM   1234  CG  GLN A  72      43.904  57.599 110.371  1.00  0.00           C
ATOM   1237  CD  GLN A  72      43.365  58.329 111.601  1.00  0.00           C
ATOM   1238  OE1 GLN A  72      43.055  59.519 111.551  1.00  0.00           O
ATOM   1239  NE2 GLN A  72      43.215  57.579 112.721  1.00  0.00           N
ATOM   1242  C   GLN A  72      42.955  59.189 107.725  1.00  0.00           C
ATOM   1243  O   GLN A  72      43.005  58.769 106.575  1.00  0.00           O
ATOM   1244  N   LYS A  73      43.695  60.250 108.101  1.00  0.00           N
ATOM   1246  CA  LYS A  73      44.834  60.699 107.325  1.00  0.00           C
ATOM   1248  CB  LYS A  73      45.305  62.119 107.755  1.00  0.00           C
ATOM   1251  CG  LYS A  73      46.555  62.619 107.025  1.00  0.00           C
ATOM   1254  CD  LYS A  73      46.835  64.099 107.285  1.00  0.00           C
ATOM   1257  CE  LYS A  73      48.025  64.559 106.435  1.00  0.00           C
ATOM   1260  NZ  LYS A  73      48.424  65.939 106.785  1.00  0.00           N
ATOM   1264  C   LYS A  73      46.005  59.720 107.315  1.00  0.00           C
ATOM   1265  O   LYS A  73      46.315  59.069 108.311  1.00  0.00           O
ATOM   1266  N   ALA A  74      46.705  59.599 106.195  1.00  0.00           N
ATOM   1268  CA  ALA A  74      47.974  58.939 106.095  1.00  0.00           C
ATOM   1270  CB  ALA A  74      47.805  57.599 105.365  1.00  0.00           C
ATOM   1274  C   ALA A  74      48.925  59.869 105.365  1.00  0.00           C
ATOM   1275  O   ALA A  74      48.535  60.719 104.575  1.00  0.00           O
ATOM   1276  N   THR A  75      50.224  59.749 105.635  1.00  0.00           N
ATOM   1278  CA  THR A  75      51.245  60.349 104.795  1.00  0.00           C
ATOM   1280  CB  THR A  75      51.955  61.549 105.435  1.00  0.00           C
ATOM   1282  OG1 THR A  75      52.864  62.179 104.555  1.00  0.00           O
ATOM   1284  CG2 THR A  75      52.735  61.170 106.695  1.00  0.00           C
ATOM   1288  C   THR A  75      52.165  59.200 104.505  1.00  0.00           C
ATOM   1289  O   THR A  75      52.215  58.239 105.275  1.00  0.00           O
ATOM   1290  N   MET A  76      52.855  59.209 103.375  1.00  0.00           N
ATOM   1292  CA  MET A  76      53.695  58.099 102.985  1.00  0.00           C
ATOM   1294  CB  MET A  76      52.945  57.049 102.115  1.00  0.00           C
ATOM   1297  CG  MET A  76      52.315  57.619 100.825  1.00  0.00           C
ATOM   1300  SD  MET A  76      51.705  56.380  99.655  1.00  0.00           S
ATOM   1301  CE  MET A  76      50.445  55.579 100.665  1.00  0.00           C
ATOM   1305  C   MET A  76      54.885  58.569 102.215  1.00  0.00           C
ATOM   1306  O   MET A  76      54.875  59.649 101.615  1.00  0.00           O
ATOM   1307  N   LYS A  77      55.924  57.729 102.165  1.00  0.00           N
ATOM   1309  CA  LYS A  77      56.985  57.869 101.195  1.00  0.00           C
ATOM   1311  CB  LYS A  77      58.354  57.849 101.895  1.00  0.00           C
ATOM   1314  CG  LYS A  77      58.625  59.119 102.725  1.00  0.00           C
ATOM   1317  CD  LYS A  77      59.945  59.020 103.515  1.00  0.00           C
ATOM   1320  CE  LYS A  77      60.395  60.359 104.095  1.00  0.00           C
ATOM   1323  NZ  LYS A  77      61.674  60.200 104.835  1.00  0.00           N
ATOM   1327  C   LYS A  77      56.895  56.759 100.155  1.00  0.00           C
ATOM   1328  O   LYS A  77      56.814  55.569 100.485  1.00  0.00           O
ATOM   1329  N   LEU A  78      56.924  57.149  98.865  1.00  0.00           N
ATOM   1331  CA  LEU A  78      56.924  56.229  97.745  1.00  0.00           C
ATOM   1333  CB  LEU A  78      55.845  56.609  96.685  1.00  0.00           C
ATOM   1336  CG  LEU A  78      54.385  56.459  97.135  1.00  0.00           C
ATOM   1338  CD1 LEU A  78      53.424  56.849  96.015  1.00  0.00           C
ATOM   1342  CD2 LEU A  78      54.114  55.009  97.555  1.00  0.00           C
ATOM   1346  C   LEU A  78      58.254  56.240  97.025  1.00  0.00           C
ATOM   1347  O   LEU A  78      58.834  57.290  96.755  1.00  0.00           O
ATOM   1348  N   LYS A  79      58.724  55.039  96.605  1.00  0.00           N
ATOM   1350  CA  LYS A  79      59.704  54.860  95.555  1.00  0.00           C
ATOM   1352  CB  LYS A  79      60.865  53.899  95.955  1.00  0.00           C
ATOM   1355  CG  LYS A  79      61.965  53.759  94.885  1.00  0.00           C
ATOM   1358  CD  LYS A  79      63.155  52.869  95.335  1.00  0.00           C
ATOM   1361  CE  LYS A  79      64.165  52.589  94.205  1.00  0.00           C
ATOM   1364  NZ  LYS A  79      65.385  51.829  94.555  1.00  0.00           N
ATOM   1368  C   LYS A  79      59.005  54.219  94.375  1.00  0.00           C
ATOM   1369  O   LYS A  79      58.314  53.209  94.515  1.00  0.00           O
ATOM   1370  N   LEU A  80      59.145  54.769  93.165  1.00  0.00           N
ATOM   1372  CA  LEU A  80      58.384  54.389  92.005  1.00  0.00           C
ATOM   1374  CB  LEU A  80      57.395  55.489  91.545  1.00  0.00           C
ATOM   1377  CG  LEU A  80      56.495  56.139  92.615  1.00  0.00           C
ATOM   1379  CD1 LEU A  80      57.174  57.179  93.515  1.00  0.00           C
ATOM   1383  CD2 LEU A  80      55.355  56.879  91.925  1.00  0.00           C
ATOM   1387  C   LEU A  80      59.325  54.109  90.865  1.00  0.00           C
ATOM   1388  O   LEU A  80      60.465  54.569  90.835  1.00  0.00           O
ATOM   1389  N   LYS A  81      58.875  53.329  89.885  1.00  0.00           N
ATOM   1391  CA  LYS A  81      59.685  52.919  88.765  1.00  0.00           C
ATOM   1393  CB  LYS A  81      60.235  51.509  89.035  1.00  0.00           C
ATOM   1396  CG  LYS A  81      60.975  50.769  87.905  1.00  0.00           C
ATOM   1399  CD  LYS A  81      61.455  49.429  88.475  1.00  0.00           C
ATOM   1402  CE  LYS A  81      62.134  48.459  87.505  1.00  0.00           C
ATOM   1405  NZ  LYS A  81      61.125  47.729  86.715  1.00  0.00           N
ATOM   1409  C   LYS A  81      58.855  52.979  87.515  1.00  0.00           C
ATOM   1410  O   LYS A  81      57.645  52.759  87.535  1.00  0.00           O
ATOM   1411  N   ALA A  82      59.494  53.340  86.385  1.00  0.00           N
ATOM   1413  CA  ALA A  82      58.785  53.569  85.145  1.00  0.00           C
ATOM   1415  CB  ALA A  82      58.305  55.029  85.095  1.00  0.00           C
ATOM   1419  C   ALA A  82      59.685  53.329  83.965  1.00  0.00           C
ATOM   1420  O   ALA A  82      60.905  53.279  84.075  1.00  0.00           O
ATOM   1421  N   LEU A  83      59.084  53.139  82.775  1.00  0.00           N
ATOM   1423  CA  LEU A  83      59.785  53.109  81.505  1.00  0.00           C
ATOM   1425  CB  LEU A  83      59.205  51.959  80.635  1.00  0.00           C
ATOM   1428  CG  LEU A  83      60.185  51.329  79.615  1.00  0.00           C
ATOM   1430  CD1 LEU A  83      60.824  52.369  78.705  1.00  0.00           C
ATOM   1434  CD2 LEU A  83      61.325  50.529  80.245  1.00  0.00           C
ATOM   1438  C   LEU A  83      59.595  54.469  80.805  1.00  0.00           C
ATOM   1439  O   LEU A  83      58.495  54.779  80.345  1.00  0.00           O
ATOM   1440  N   PRO A  84      60.614  55.340  80.725  1.00  0.00           N
ATOM   1441  CD  PRO A  84      61.814  55.270  81.525  1.00  0.00           C
ATOM   1444  CA  PRO A  84      60.665  56.450  79.785  1.00  0.00           C
ATOM   1446  CB  PRO A  84      62.055  57.069  79.935  1.00  0.00           C
ATOM   1449  CG  PRO A  84      62.485  56.619  81.325  1.00  0.00           C
ATOM   1452  C   PRO A  84      60.455  56.059  78.345  1.00  0.00           C
ATOM   1453  O   PRO A  84      61.185  55.219  77.825  1.00  0.00           O
ATOM   1454  N   VAL A  85      59.494  56.689  77.675  1.00  0.00           N
ATOM   1456  CA  VAL A  85      59.224  56.419  76.285  1.00  0.00           C
ATOM   1458  CB  VAL A  85      57.855  55.799  76.075  1.00  0.00           C
ATOM   1460  CG1 VAL A  85      57.775  54.449  76.825  1.00  0.00           C
ATOM   1464  CG2 VAL A  85      56.765  56.759  76.565  1.00  0.00           C
ATOM   1468  C   VAL A  85      59.275  57.739  75.565  1.00  0.00           C
ATOM   1469  O   VAL A  85      59.125  58.789  76.185  1.00  0.00           O
ATOM   1470  N   PHE A  86      59.434  57.719  74.235  1.00  0.00           N
ATOM   1472  CA  PHE A  86      59.355  58.930  73.455  1.00  0.00           C
ATOM   1474  CB  PHE A  86      60.785  59.309  73.005  1.00  0.00           C
ATOM   1477  CG  PHE A  86      60.905  60.619  72.275  1.00  0.00           C
ATOM   1478  CD1 PHE A  86      61.015  61.840  72.965  1.00  0.00           C
ATOM   1480  CE1 PHE A  86      61.154  63.049  72.275  1.00  0.00           C
ATOM   1482  CZ  PHE A  86      61.175  63.049  70.875  1.00  0.00           C
ATOM   1484  CD2 PHE A  86      60.995  60.629  70.885  1.00  0.00           C
ATOM   1486  CE2 PHE A  86      61.075  61.829  70.185  1.00  0.00           C
ATOM   1488  C   PHE A  86      58.295  58.719  72.365  1.00  0.00           C
ATOM   1489  O   PHE A  86      58.354  57.779  71.565  1.00  0.00           O
ATOM   1490  N   ASP A  87      57.265  59.590  72.365  1.00  0.00           N
ATOM   1492  CA  ASP A  87      56.135  59.569  71.445  1.00  0.00           C
ATOM   1494  CB  ASP A  87      54.785  59.799  72.195  1.00  0.00           C
ATOM   1497  CG  ASP A  87      53.545  60.019  71.315  1.00  0.00           C
ATOM   1498  OD1 ASP A  87      53.685  60.469  70.155  1.00  0.00           O
ATOM   1499  OD2 ASP A  87      52.415  59.930  71.885  1.00  0.00           O
ATOM   1500  C   ASP A  87      56.395  60.639  70.415  1.00  0.00           C
ATOM   1501  O   ASP A  87      56.235  61.840  70.655  1.00  0.00           O
ATOM   1502  N   LYS A  88      56.855  60.229  69.225  1.00  0.00           N
ATOM   1504  CA  LYS A  88      57.495  61.079  68.255  1.00  0.00           C
ATOM   1506  CB  LYS A  88      58.085  60.219  67.115  1.00  0.00           C
ATOM   1509  CG  LYS A  88      59.455  59.599  67.445  1.00  0.00           C
ATOM   1512  CD  LYS A  88      59.525  58.549  68.555  1.00  0.00           C
ATOM   1515  CE  LYS A  88      58.974  57.199  68.095  1.00  0.00           C
ATOM   1518  NZ  LYS A  88      59.695  56.119  68.795  1.00  0.00           N
ATOM   1522  C   LYS A  88      56.654  62.249  67.765  1.00  0.00           C
ATOM   1523  O   LYS A  88      57.174  63.349  67.575  1.00  0.00           O
ATOM   1524  N   GLU A  89      55.345  62.059  67.605  1.00  0.00           N
ATOM   1526  CA  GLU A  89      54.364  63.099  67.315  1.00  0.00           C
ATOM   1528  CB  GLU A  89      52.915  62.519  67.225  1.00  0.00           C
ATOM   1531  CG  GLU A  89      52.715  61.539  66.055  1.00  0.00           C
ATOM   1534  CD  GLU A  89      53.394  60.250  66.405  1.00  0.00           C
ATOM   1535  OE1 GLU A  89      52.895  59.519  67.295  1.00  0.00           O
ATOM   1536  OE2 GLU A  89      54.445  59.990  65.775  1.00  0.00           O
ATOM   1537  C   GLU A  89      54.285  64.179  68.375  1.00  0.00           C
ATOM   1538  O   GLU A  89      54.265  65.380  68.085  1.00  0.00           O
ATOM   1539  N   LYS A  90      54.235  63.769  69.655  1.00  0.00           N
ATOM   1541  CA  LYS A  90      54.025  64.679  70.765  1.00  0.00           C
ATOM   1543  CB  LYS A  90      53.715  63.909  72.075  1.00  0.00           C
ATOM   1546  CG  LYS A  90      52.555  62.929  71.975  1.00  0.00           C
ATOM   1549  CD  LYS A  90      51.125  63.470  71.815  1.00  0.00           C
ATOM   1552  CE  LYS A  90      50.105  62.339  71.545  1.00  0.00           C
ATOM   1555  NZ  LYS A  90      50.195  61.329  72.615  1.00  0.00           N
ATOM   1559  C   LYS A  90      55.265  65.509  71.015  1.00  0.00           C
ATOM   1560  O   LYS A  90      55.185  66.669  71.425  1.00  0.00           O
ATOM   1561  N   GLY A  91      56.445  64.910  70.765  1.00  0.00           N
ATOM   1563  CA  GLY A  91      57.755  65.499  71.075  1.00  0.00           C
ATOM   1566  C   GLY A  91      58.055  65.539  72.555  1.00  0.00           C
ATOM   1567  O   GLY A  91      58.654  66.469  73.065  1.00  0.00           O
ATOM   1568  N   ALA A  92      57.635  64.509  73.295  1.00  0.00           N
ATOM   1570  CA  ALA A  92      57.625  64.469  74.735  1.00  0.00           C
ATOM   1572  CB  ALA A  92      56.195  64.779  75.205  1.00  0.00           C
ATOM   1576  C   ALA A  92      58.085  63.119  75.285  1.00  0.00           C
ATOM   1577  O   ALA A  92      58.075  62.099  74.595  1.00  0.00           O
ATOM   1578  N   ILE A  93      58.485  63.090  76.565  1.00  0.00           N
ATOM   1580  CA  ILE A  93      58.865  61.859  77.235  1.00  0.00           C
ATOM   1582  CB  ILE A  93      60.294  61.869  77.775  1.00  0.00           C
ATOM   1584  CG2 ILE A  93      60.564  60.599  78.625  1.00  0.00           C
ATOM   1588  CG1 ILE A  93      61.275  61.939  76.575  1.00  0.00           C
ATOM   1591  CD  ILE A  93      62.755  62.169  76.895  1.00  0.00           C
ATOM   1595  C   ILE A  93      57.845  61.579  78.325  1.00  0.00           C
ATOM   1596  O   ILE A  93      57.495  62.449  79.135  1.00  0.00           O
ATOM   1597  N   PHE A  94      57.315  60.349  78.355  1.00  0.00           N
ATOM   1599  CA  PHE A  94      56.295  59.930  79.295  1.00  0.00           C
ATOM   1601  CB  PHE A  94      55.045  59.309  78.615  1.00  0.00           C
ATOM   1604  CG  PHE A  94      54.445  60.259  77.625  1.00  0.00           C
ATOM   1605  CD1 PHE A  94      55.015  60.459  76.365  1.00  0.00           C
ATOM   1607  CE1 PHE A  94      54.494  61.419  75.485  1.00  0.00           C
ATOM   1609  CZ  PHE A  94      53.324  62.109  75.815  1.00  0.00           C
ATOM   1611  CD2 PHE A  94      53.265  60.949  77.955  1.00  0.00           C
ATOM   1613  CE2 PHE A  94      52.695  61.849  77.045  1.00  0.00           C
ATOM   1615  C   PHE A  94      56.924  58.869  80.165  1.00  0.00           C
ATOM   1616  O   PHE A  94      57.645  57.999  79.675  1.00  0.00           O
ATOM   1617  N   LEU A  95      56.705  58.930  81.485  1.00  0.00           N
ATOM   1619  CA  LEU A  95      57.215  57.899  82.365  1.00  0.00           C
ATOM   1621  CB  LEU A  95      57.625  58.479  83.735  1.00  0.00           C
ATOM   1624  CG  LEU A  95      58.775  59.509  83.685  1.00  0.00           C
ATOM   1626  CD1 LEU A  95      59.345  59.720  85.095  1.00  0.00           C
ATOM   1630  CD2 LEU A  95      59.904  59.099  82.725  1.00  0.00           C
ATOM   1634  C   LEU A  95      56.185  56.799  82.505  1.00  0.00           C
ATOM   1635  O   LEU A  95      55.395  56.739  83.445  1.00  0.00           O
ATOM   1636  N   LYS A  96      56.145  55.889  81.515  1.00  0.00           N
ATOM   1638  CA  LYS A  96      55.095  54.909  81.385  1.00  0.00           C
ATOM   1640  CB  LYS A  96      54.834  54.549  79.905  1.00  0.00           C
ATOM   1643  CG  LYS A  96      54.055  55.689  79.235  1.00  0.00           C
ATOM   1646  CD  LYS A  96      53.935  55.569  77.705  1.00  0.00           C
ATOM   1649  CE  LYS A  96      52.595  55.119  77.135  1.00  0.00           C
ATOM   1652  NZ  LYS A  96      52.565  55.439  75.705  1.00  0.00           N
ATOM   1656  C   LYS A  96      55.294  53.680  82.245  1.00  0.00           C
ATOM   1657  O   LYS A  96      56.404  53.359  82.645  1.00  0.00           O
ATOM   1658  N   GLU A  97      54.195  52.979  82.605  1.00  0.00           N
ATOM   1660  CA  GLU A  97      54.255  51.729  83.355  1.00  0.00           C
ATOM   1662  CB  GLU A  97      55.224  50.619  82.845  1.00  0.00           C
ATOM   1665  CG  GLU A  97      54.955  49.959  81.465  1.00  0.00           C
ATOM   1668  CD  GLU A  97      56.125  49.020  81.115  1.00  0.00           C
ATOM   1669  OE1 GLU A  97      56.684  48.349  82.035  1.00  0.00           O
ATOM   1670  OE2 GLU A  97      56.535  49.049  79.925  1.00  0.00           O
ATOM   1671  C   GLU A  97      54.535  51.999  84.825  1.00  0.00           C
ATOM   1672  O   GLU A  97      55.165  51.189  85.505  1.00  0.00           O
ATOM   1673  N   MET A  98      54.105  53.169  85.325  1.00  0.00           N
ATOM   1675  CA  MET A  98      54.335  53.579  86.695  1.00  0.00           C
ATOM   1677  CB  MET A  98      53.795  54.990  87.015  1.00  0.00           C
ATOM   1680  CG  MET A  98      54.785  56.110  86.695  1.00  0.00           C
ATOM   1683  SD  MET A  98      56.165  56.240  87.875  1.00  0.00           S
ATOM   1684  CE  MET A  98      56.674  57.809  87.115  1.00  0.00           C
ATOM   1688  C   MET A  98      53.875  52.619  87.755  1.00  0.00           C
ATOM   1689  O   MET A  98      52.675  52.420  88.005  1.00  0.00           O
ATOM   1690  N   GLU A  99      54.845  52.009  88.435  1.00  0.00           N
ATOM   1692  CA  GLU A  99      54.595  51.019  89.435  1.00  0.00           C
ATOM   1694  CB  GLU A  99      54.855  49.619  88.875  1.00  0.00           C
ATOM   1697  CG  GLU A  99      54.455  48.529  89.885  1.00  0.00           C
ATOM   1700  CD  GLU A  99      54.615  47.129  89.335  1.00  0.00           C
ATOM   1701  OE1 GLU A  99      55.035  46.969  88.165  1.00  0.00           O
ATOM   1702  OE2 GLU A  99      54.335  46.199  90.125  1.00  0.00           O
ATOM   1703  C   GLU A  99      55.505  51.269  90.605  1.00  0.00           C
ATOM   1704  O   GLU A  99      56.684  51.599  90.465  1.00  0.00           O
ATOM   1705  N   VAL A 100      54.945  51.159  91.825  1.00  0.00           N
ATOM   1707  CA  VAL A 100      55.695  51.469  93.025  1.00  0.00           C
ATOM   1709  CB  VAL A 100      54.785  51.770  94.205  1.00  0.00           C
ATOM   1711  CG1 VAL A 100      55.555  52.119  95.475  1.00  0.00           C
ATOM   1715  CG2 VAL A 100      53.904  52.979  93.895  1.00  0.00           C
ATOM   1719  C   VAL A 100      56.635  50.309  93.315  1.00  0.00           C
ATOM   1720  O   VAL A 100      56.275  49.139  93.155  1.00  0.00           O
ATOM   1721  N   VAL A 101      57.875  50.619  93.725  1.00  0.00           N
ATOM   1723  CA  VAL A 101      58.904  49.639  94.055  1.00  0.00           C
ATOM   1725  CB  VAL A 101      60.285  50.239  93.795  1.00  0.00           C
ATOM   1727  CG1 VAL A 101      61.385  49.200  94.095  1.00  0.00           C
ATOM   1731  CG2 VAL A 101      60.375  50.709  92.325  1.00  0.00           C
ATOM   1735  C   VAL A 101      58.805  49.270  95.515  1.00  0.00           C
ATOM   1736  O   VAL A 101      58.745  48.109  95.905  1.00  0.00           O
ATOM   1737  N   ASP A 102      58.735  50.309  96.355  1.00  0.00           N
ATOM   1739  CA  ASP A 102      58.785  50.219  97.785  1.00  0.00           C
ATOM   1741  CB  ASP A 102      60.255  50.419  98.255  1.00  0.00           C
ATOM   1744  CG  ASP A 102      60.915  49.099  98.615  1.00  0.00           C
ATOM   1745  OD1 ASP A 102      62.015  48.799  98.055  1.00  0.00           O
ATOM   1746  OD2 ASP A 102      60.375  48.419  99.525  1.00  0.00           O
ATOM   1747  C   ASP A 102      57.924  51.359  98.305  1.00  0.00           C
ATOM   1748  O   ASP A 102      58.015  52.490  97.825  1.00  0.00           O
ATOM   1749  N   ALA A 103      57.085  51.110  99.315  1.00  0.00           N
ATOM   1751  CA  ALA A 103      56.285  52.169  99.865  1.00  0.00           C
ATOM   1753  CB  ALA A 103      54.875  52.149  99.255  1.00  0.00           C
ATOM   1757  C   ALA A 103      56.175  52.009 101.345  1.00  0.00           C
ATOM   1758  O   ALA A 103      56.005  50.899 101.855  1.00  0.00           O
ATOM   1759  N   THR A 104      56.265  53.119 102.085  1.00  0.00           N
ATOM   1761  CA  THR A 104      56.005  53.129 103.515  1.00  0.00           C
ATOM   1763  CB  THR A 104      56.975  53.930 104.385  1.00  0.00           C
ATOM   1765  OG1 THR A 104      56.934  55.329 104.125  1.00  0.00           O
ATOM   1767  CG2 THR A 104      58.394  53.439 104.095  1.00  0.00           C
ATOM   1771  C   THR A 104      54.595  53.619 103.725  1.00  0.00           C
ATOM   1772  O   THR A 104      53.965  54.160 102.815  1.00  0.00           O
ATOM   1773  N   VAL A 105      54.035  53.429 104.915  1.00  0.00           N
ATOM   1775  CA  VAL A 105      52.815  54.109 105.305  1.00  0.00           C
ATOM   1777  CB  VAL A 105      51.614  53.169 105.275  1.00  0.00           C
ATOM   1779  CG1 VAL A 105      50.325  53.880 105.705  1.00  0.00           C
ATOM   1783  CG2 VAL A 105      51.425  52.719 103.835  1.00  0.00           C
ATOM   1787  C   VAL A 105      53.075  54.629 106.685  1.00  0.00           C
ATOM   1788  O   VAL A 105      53.895  54.069 107.405  1.00  0.00           O
ATOM   1789  N   GLN A 106      52.425  55.719 107.115  1.00  0.00           N
ATOM   1791  CA  GLN A 106      52.545  56.129 108.501  1.00  0.00           C
ATOM   1793  CB  GLN A 106      52.675  57.659 108.641  1.00  0.00           C
ATOM   1796  CG  GLN A 106      54.015  58.229 108.081  1.00  0.00           C
ATOM   1799  CD  GLN A 106      55.275  57.360 108.261  1.00  0.00           C
ATOM   1800  OE1 GLN A 106      55.684  56.999 109.361  1.00  0.00           O
ATOM   1801  NE2 GLN A 106      55.945  57.019 107.125  1.00  0.00           N
ATOM   1804  C   GLN A 106      51.505  55.509 109.431  1.00  0.00           C
ATOM   1805  O   GLN A 106      51.945  55.019 110.471  1.00  0.00           O
ATOM   1806  N   PRO A 107      50.195  55.439 109.201  1.00  0.00           N
ATOM   1807  CD  PRO A 107      49.465  56.349 108.311  1.00  0.00           C
ATOM   1810  CA  PRO A 107      49.294  54.609 109.981  1.00  0.00           C
ATOM   1812  CB  PRO A 107      47.885  54.930 109.491  1.00  0.00           C
ATOM   1815  CG  PRO A 107      48.055  55.769 108.221  1.00  0.00           C
ATOM   1818  C   PRO A 107      49.604  53.109 109.941  1.00  0.00           C
ATOM   1819  O   PRO A 107      49.655  52.519 108.871  1.00  0.00           O
ATOM   1820  N   GLU A 108      49.765  52.479 111.111  1.00  0.00           N
ATOM   1822  CA  GLU A 108      50.105  51.069 111.251  1.00  0.00           C
ATOM   1824  CB  GLU A 108      50.325  50.819 112.761  1.00  0.00           C
ATOM   1827  CG  GLU A 108      50.655  49.369 113.211  1.00  0.00           C
ATOM   1830  CD  GLU A 108      50.215  49.090 114.641  1.00  0.00           C
ATOM   1831  OE1 GLU A 108      49.625  49.990 115.321  1.00  0.00           O
ATOM   1832  OE2 GLU A 108      50.315  47.899 115.041  1.00  0.00           O
ATOM   1833  C   GLU A 108      49.084  50.089 110.681  1.00  0.00           C
ATOM   1834  O   GLU A 108      49.415  49.209 109.891  1.00  0.00           O
ATOM   1835  N   LYS A 109      47.775  50.299 110.961  1.00  0.00           N
ATOM   1837  CA  LYS A 109      46.674  49.519 110.371  1.00  0.00           C
ATOM   1839  CB  LYS A 109      45.285  49.850 110.981  1.00  0.00           C
ATOM   1842  CG  LYS A 109      44.945  49.099 112.281  1.00  0.00           C
ATOM   1845  CD  LYS A 109      44.785  47.579 112.041  1.00  0.00           C
ATOM   1848  CE  LYS A 109      44.405  46.770 113.281  1.00  0.00           C
ATOM   1851  NZ  LYS A 109      44.634  45.329 113.011  1.00  0.00           N
ATOM   1855  C   LYS A 109      46.584  49.649 108.861  1.00  0.00           C
ATOM   1856  O   LYS A 109      46.135  48.759 108.141  1.00  0.00           O
ATOM   1857  N   MET A 110      47.015  50.809 108.371  1.00  0.00           N
ATOM   1859  CA  MET A 110      46.885  51.170 107.005  1.00  0.00           C
ATOM   1861  CB  MET A 110      47.064  52.689 106.885  1.00  0.00           C
ATOM   1864  CG  MET A 110      46.495  53.289 105.595  1.00  0.00           C
ATOM   1867  SD  MET A 110      44.715  52.999 105.525  1.00  0.00           S
ATOM   1868  CE  MET A 110      44.125  54.049 106.885  1.00  0.00           C
ATOM   1872  C   MET A 110      47.904  50.450 106.145  1.00  0.00           C
ATOM   1873  O   MET A 110      47.695  50.309 104.945  1.00  0.00           O
ATOM   1874  N   GLN A 111      49.015  49.930 106.695  1.00  0.00           N
ATOM   1876  CA  GLN A 111      49.965  49.179 105.895  1.00  0.00           C
ATOM   1878  CB  GLN A 111      51.245  48.849 106.685  1.00  0.00           C
ATOM   1881  CG  GLN A 111      52.274  48.049 105.855  1.00  0.00           C
ATOM   1884  CD  GLN A 111      53.505  47.709 106.675  1.00  0.00           C
ATOM   1885  OE1 GLN A 111      53.865  46.559 106.935  1.00  0.00           O
ATOM   1886  NE2 GLN A 111      54.255  48.759 107.075  1.00  0.00           N
ATOM   1889  C   GLN A 111      49.434  47.910 105.215  1.00  0.00           C
ATOM   1890  O   GLN A 111      49.704  47.669 104.045  1.00  0.00           O
ATOM   1891  N   THR A 112      48.645  47.069 105.925  1.00  0.00           N
ATOM   1893  CA  THR A 112      48.015  45.899 105.315  1.00  0.00           C
ATOM   1895  CB  THR A 112      47.195  45.060 106.285  1.00  0.00           C
ATOM   1897  OG1 THR A 112      47.904  44.769 107.475  1.00  0.00           O
ATOM   1899  CG2 THR A 112      46.805  43.699 105.685  1.00  0.00           C
ATOM   1903  C   THR A 112      47.045  46.250 104.195  1.00  0.00           C
ATOM   1904  O   THR A 112      47.074  45.669 103.115  1.00  0.00           O
ATOM   1905  N   VAL A 113      46.185  47.279 104.405  1.00  0.00           N
ATOM   1907  CA  VAL A 113      45.334  47.779 103.335  1.00  0.00           C
ATOM   1909  CB  VAL A 113      44.135  48.589 103.795  1.00  0.00           C
ATOM   1911  CG1 VAL A 113      43.205  47.700 104.645  1.00  0.00           C
ATOM   1915  CG2 VAL A 113      44.564  49.799 104.615  1.00  0.00           C
ATOM   1919  C   VAL A 113      46.115  48.489 102.225  1.00  0.00           C
ATOM   1920  O   VAL A 113      45.735  48.379 101.065  1.00  0.00           O
ATOM   1921  N   MET A 114      47.245  49.169 102.495  1.00  0.00           N
ATOM   1923  CA  MET A 114      48.055  49.799 101.455  1.00  0.00           C
ATOM   1925  CB  MET A 114      49.275  50.590 102.005  1.00  0.00           C
ATOM   1928  CG  MET A 114      50.665  49.899 102.005  1.00  0.00           C
ATOM   1931  SD  MET A 114      51.584  49.939 100.425  1.00  0.00           S
ATOM   1932  CE  MET A 114      52.955  49.000 101.145  1.00  0.00           C
ATOM   1936  C   MET A 114      48.515  48.750 100.465  1.00  0.00           C
ATOM   1937  O   MET A 114      48.555  49.000  99.265  1.00  0.00           O
ATOM   1938  N   GLN A 115      48.865  47.539 100.945  1.00  0.00           N
ATOM   1940  CA  GLN A 115      49.235  46.450 100.085  1.00  0.00           C
ATOM   1942  CB  GLN A 115      49.765  45.270 100.935  1.00  0.00           C
ATOM   1945  CG  GLN A 115      50.564  44.200 100.145  1.00  0.00           C
ATOM   1948  CD  GLN A 115      51.924  44.709  99.625  1.00  0.00           C
ATOM   1949  OE1 GLN A 115      52.965  44.529 100.265  1.00  0.00           O
ATOM   1950  NE2 GLN A 115      51.915  45.340  98.435  1.00  0.00           N
ATOM   1953  C   GLN A 115      48.095  46.009  99.165  1.00  0.00           C
ATOM   1954  O   GLN A 115      48.335  45.769  97.985  1.00  0.00           O
ATOM   1955  N   THR A 116      46.835  45.949  99.665  1.00  0.00           N
ATOM   1957  CA  THR A 116      45.614  45.759  98.855  1.00  0.00           C
ATOM   1959  CB  THR A 116      44.325  45.509  99.655  1.00  0.00           C
ATOM   1961  OG1 THR A 116      43.595  46.649 100.075  1.00  0.00           O
ATOM   1963  CG2 THR A 116      44.585  44.720 100.935  1.00  0.00           C
ATOM   1967  C   THR A 116      45.355  46.879  97.855  1.00  0.00           C
ATOM   1968  O   THR A 116      44.965  46.660  96.705  1.00  0.00           O
ATOM   1969  N   LEU A 117      45.575  48.129  98.275  1.00  0.00           N
ATOM   1971  CA  LEU A 117      45.385  49.329  97.485  1.00  0.00           C
ATOM   1973  CB  LEU A 117      45.285  50.590  98.385  1.00  0.00           C
ATOM   1976  CG  LEU A 117      44.075  50.599  99.345  1.00  0.00           C
ATOM   1978  CD1 LEU A 117      43.745  52.019  99.775  1.00  0.00           C
ATOM   1982  CD2 LEU A 117      42.834  49.990  98.725  1.00  0.00           C
ATOM   1986  C   LEU A 117      46.485  49.579  96.475  1.00  0.00           C
ATOM   1987  O   LEU A 117      46.275  50.250  95.465  1.00  0.00           O
ATOM   1988  N   LEU A 118      47.675  48.989  96.695  1.00  0.00           N
ATOM   1990  CA  LEU A 118      48.825  49.109  95.835  1.00  0.00           C
ATOM   1992  CB  LEU A 118      50.075  48.389  96.425  1.00  0.00           C
ATOM   1995  CG  LEU A 118      51.315  48.449  95.505  1.00  0.00           C
ATOM   1997  CD1 LEU A 118      51.755  49.899  95.295  1.00  0.00           C
ATOM   2001  CD2 LEU A 118      52.495  47.619  96.025  1.00  0.00           C
ATOM   2005  C   LEU A 118      48.545  48.699  94.395  1.00  0.00           C
ATOM   2006  O   LEU A 118      48.904  49.439  93.475  1.00  0.00           O
ATOM   2007  N   PRO A 119      47.855  47.589  94.095  1.00  0.00           N
ATOM   2008  CD  PRO A 119      47.855  46.369  94.905  1.00  0.00           C
ATOM   2011  CA  PRO A 119      47.385  47.329  92.755  1.00  0.00           C
ATOM   2013  CB  PRO A 119      46.645  45.979  92.835  1.00  0.00           C
ATOM   2016  CG  PRO A 119      47.074  45.309  94.135  1.00  0.00           C
ATOM   2019  C   PRO A 119      46.535  48.429  92.115  1.00  0.00           C
ATOM   2020  O   PRO A 119      46.744  48.689  90.935  1.00  0.00           O
ATOM   2021  N   TYR A 120      45.575  49.029  92.855  1.00  0.00           N
ATOM   2023  CA  TYR A 120      44.765  50.180  92.425  1.00  0.00           C
ATOM   2025  CB  TYR A 120      43.675  50.559  93.465  1.00  0.00           C
ATOM   2028  CG  TYR A 120      42.675  49.449  93.605  1.00  0.00           C
ATOM   2029  CD1 TYR A 120      41.495  49.479  92.855  1.00  0.00           C
ATOM   2031  CE1 TYR A 120      40.535  48.479  93.005  1.00  0.00           C
ATOM   2033  CZ  TYR A 120      40.754  47.439  93.915  1.00  0.00           C
ATOM   2034  OH  TYR A 120      39.815  46.409  94.015  1.00  0.00           O
ATOM   2036  CD2 TYR A 120      42.875  48.419  94.545  1.00  0.00           C
ATOM   2038  CE2 TYR A 120      41.915  47.409  94.695  1.00  0.00           C
ATOM   2040  C   TYR A 120      45.575  51.439  92.195  1.00  0.00           C
ATOM   2041  O   TYR A 120      45.445  52.119  91.165  1.00  0.00           O
ATOM   2042  N   LEU A 121      46.495  51.759  93.125  1.00  0.00           N
ATOM   2044  CA  LEU A 121      47.415  52.869  93.005  1.00  0.00           C
ATOM   2046  CB  LEU A 121      48.265  52.959  94.295  1.00  0.00           C
ATOM   2049  CG  LEU A 121      49.145  54.229  94.415  1.00  0.00           C
ATOM   2051  CD1 LEU A 121      48.324  55.520  94.535  1.00  0.00           C
ATOM   2055  CD2 LEU A 121      50.145  54.119  95.565  1.00  0.00           C
ATOM   2059  C   LEU A 121      48.275  52.729  91.755  1.00  0.00           C
ATOM   2060  O   LEU A 121      48.394  53.639  90.955  1.00  0.00           O
ATOM   2061  N   ASN A 122      48.805  51.509  91.515  1.00  0.00           N
ATOM   2063  CA  ASN A 122      49.615  51.189  90.345  1.00  0.00           C
ATOM   2065  CB  ASN A 122      50.125  49.720  90.335  1.00  0.00           C
ATOM   2068  CG  ASN A 122      51.154  49.429  91.425  1.00  0.00           C
ATOM   2069  OD1 ASN A 122      51.934  50.270  91.875  1.00  0.00           O
ATOM   2070  ND2 ASN A 122      51.224  48.160  91.885  1.00  0.00           N
ATOM   2073  C   ASN A 122      48.855  51.409  89.045  1.00  0.00           C
ATOM   2074  O   ASN A 122      49.405  51.819  88.025  1.00  0.00           O
ATOM   2075  N   GLN A 123      47.545  51.089  89.005  1.00  0.00           N
ATOM   2077  CA  GLN A 123      46.755  51.509  87.875  1.00  0.00           C
ATOM   2079  CB  GLN A 123      45.364  50.859  87.845  1.00  0.00           C
ATOM   2082  CG  GLN A 123      44.564  51.289  86.595  1.00  0.00           C
ATOM   2085  CD  GLN A 123      43.145  50.769  86.535  1.00  0.00           C
ATOM   2086  OE1 GLN A 123      42.225  51.590  86.515  1.00  0.00           O
ATOM   2087  NE2 GLN A 123      42.945  49.449  86.455  1.00  0.00           N
ATOM   2090  C   GLN A 123      46.575  53.009  87.745  1.00  0.00           C
ATOM   2091  O   GLN A 123      46.765  53.559  86.655  1.00  0.00           O
ATOM   2092  N   ALA A 124      46.215  53.709  88.835  1.00  0.00           N
ATOM   2094  CA  ALA A 124      45.935  55.130  88.825  1.00  0.00           C
ATOM   2096  CB  ALA A 124      45.485  55.539  90.235  1.00  0.00           C
ATOM   2100  C   ALA A 124      47.115  55.979  88.405  1.00  0.00           C
ATOM   2101  O   ALA A 124      47.004  56.899  87.595  1.00  0.00           O
ATOM   2102  N   LEU A 125      48.305  55.649  88.925  1.00  0.00           N
ATOM   2104  CA  LEU A 125      49.585  56.199  88.525  1.00  0.00           C
ATOM   2106  CB  LEU A 125      50.705  55.660  89.435  1.00  0.00           C
ATOM   2109  CG  LEU A 125      50.924  56.489  90.715  1.00  0.00           C
ATOM   2111  CD1 LEU A 125      49.685  56.569  91.595  1.00  0.00           C
ATOM   2115  CD2 LEU A 125      52.035  55.869  91.555  1.00  0.00           C
ATOM   2119  C   LEU A 125      49.935  55.919  87.085  1.00  0.00           C
ATOM   2120  O   LEU A 125      50.224  56.840  86.325  1.00  0.00           O
ATOM   2121  N   ARG A 126      49.834  54.649  86.625  1.00  0.00           N
ATOM   2123  CA  ARG A 126      50.105  54.359  85.225  1.00  0.00           C
ATOM   2125  CB  ARG A 126      50.015  52.849  84.915  1.00  0.00           C
ATOM   2128  CG  ARG A 126      50.154  52.500  83.415  1.00  0.00           C
ATOM   2131  CD  ARG A 126      50.165  51.009  83.025  1.00  0.00           C
ATOM   2134  NE  ARG A 126      48.904  50.380  83.515  1.00  0.00           N
ATOM   2136  CZ  ARG A 126      48.745  49.889  84.735  1.00  0.00           C
ATOM   2137  NH1 ARG A 126      49.704  49.749  85.625  1.00  0.00           N
ATOM   2140  NH2 ARG A 126      47.515  49.559  85.075  1.00  0.00           N
ATOM   2143  C   ARG A 126      49.205  55.099  84.275  1.00  0.00           C
ATOM   2144  O   ARG A 126      49.644  55.660  83.275  1.00  0.00           O
ATOM   2145  N   ASN A 127      47.904  55.169  84.595  1.00  0.00           N
ATOM   2147  CA  ASN A 127      46.945  55.919  83.825  1.00  0.00           C
ATOM   2149  CB  ASN A 127      45.515  55.699  84.375  1.00  0.00           C
ATOM   2152  CG  ASN A 127      45.045  54.270  84.145  1.00  0.00           C
ATOM   2153  OD1 ASN A 127      45.665  53.410  83.505  1.00  0.00           O
ATOM   2154  ND2 ASN A 127      43.845  53.989  84.685  1.00  0.00           N
ATOM   2157  C   ASN A 127      47.245  57.409  83.755  1.00  0.00           C
ATOM   2158  O   ASN A 127      47.115  58.020  82.705  1.00  0.00           O
ATOM   2159  N   TYR A 128      47.665  58.049  84.865  1.00  0.00           N
ATOM   2161  CA  TYR A 128      48.075  59.449  84.795  1.00  0.00           C
ATOM   2163  CB  TYR A 128      48.195  60.039  86.215  1.00  0.00           C
ATOM   2166  CG  TYR A 128      48.454  61.520  86.125  1.00  0.00           C
ATOM   2167  CD1 TYR A 128      47.395  62.379  85.835  1.00  0.00           C
ATOM   2169  CE1 TYR A 128      47.625  63.750  85.665  1.00  0.00           C
ATOM   2171  CZ  TYR A 128      48.915  64.279  85.805  1.00  0.00           C
ATOM   2172  OH  TYR A 128      49.095  65.679  85.755  1.00  0.00           O
ATOM   2174  CD2 TYR A 128      49.765  62.039  86.205  1.00  0.00           C
ATOM   2176  CE2 TYR A 128      49.995  63.399  85.995  1.00  0.00           C
ATOM   2178  C   TYR A 128      49.375  59.709  84.015  1.00  0.00           C
ATOM   2179  O   TYR A 128      49.434  60.559  83.145  1.00  0.00           O
ATOM   2180  N   PHE A 129      50.434  58.950  84.325  1.00  0.00           N
ATOM   2182  CA  PHE A 129      51.755  59.149  83.775  1.00  0.00           C
ATOM   2184  CB  PHE A 129      52.825  58.540  84.725  1.00  0.00           C
ATOM   2187  CG  PHE A 129      53.025  59.419  85.935  1.00  0.00           C
ATOM   2188  CD1 PHE A 129      52.245  59.309  87.095  1.00  0.00           C
ATOM   2190  CE1 PHE A 129      52.505  60.099  88.225  1.00  0.00           C
ATOM   2192  CZ  PHE A 129      53.575  60.989  88.205  1.00  0.00           C
ATOM   2194  CD2 PHE A 129      54.105  60.309  85.945  1.00  0.00           C
ATOM   2196  CE2 PHE A 129      54.385  61.089  87.075  1.00  0.00           C
ATOM   2198  C   PHE A 129      51.915  58.610  82.345  1.00  0.00           C
ATOM   2199  O   PHE A 129      52.834  58.950  81.615  1.00  0.00           O
ATOM   2200  N   ASN A 130      50.975  57.750  81.885  1.00  0.00           N
ATOM   2202  CA  ASN A 130      50.735  57.490  80.475  1.00  0.00           C
ATOM   2204  CB  ASN A 130      49.745  56.289  80.385  1.00  0.00           C
ATOM   2207  CG  ASN A 130      49.485  55.709  78.995  1.00  0.00           C
ATOM   2208  OD1 ASN A 130      49.364  56.380  77.975  1.00  0.00           O
ATOM   2209  ND2 ASN A 130      49.465  54.359  78.925  1.00  0.00           N
ATOM   2212  C   ASN A 130      50.245  58.680  79.675  1.00  0.00           C
ATOM   2213  O   ASN A 130      50.754  58.950  78.595  1.00  0.00           O
ATOM   2214  N   GLN A 131      49.265  59.429  80.215  1.00  0.00           N
ATOM   2216  CA  GLN A 131      48.625  60.520  79.505  1.00  0.00           C
ATOM   2218  CB  GLN A 131      47.174  60.729  80.045  1.00  0.00           C
ATOM   2221  CG  GLN A 131      46.215  59.519  79.945  1.00  0.00           C
ATOM   2224  CD  GLN A 131      45.985  58.889  78.575  1.00  0.00           C
ATOM   2225  OE1 GLN A 131      45.575  57.729  78.485  1.00  0.00           O
ATOM   2226  NE2 GLN A 131      46.195  59.669  77.495  1.00  0.00           N
ATOM   2229  C   GLN A 131      49.345  61.840  79.695  1.00  0.00           C
ATOM   2230  O   GLN A 131      49.294  62.709  78.825  1.00  0.00           O
ATOM   2231  N   GLN A 132      50.015  62.029  80.845  1.00  0.00           N
ATOM   2233  CA  GLN A 132      50.705  63.249  81.185  1.00  0.00           C
ATOM   2235  CB  GLN A 132      50.595  63.610  82.695  1.00  0.00           C
ATOM   2238  CG  GLN A 132      51.275  64.959  83.075  1.00  0.00           C
ATOM   2241  CD  GLN A 132      50.695  66.100  82.235  1.00  0.00           C
ATOM   2242  OE1 GLN A 132      49.475  66.229  82.105  1.00  0.00           O
ATOM   2243  NE2 GLN A 132      51.565  66.960  81.665  1.00  0.00           N
ATOM   2246  C   GLN A 132      52.185  63.149  80.855  1.00  0.00           C
ATOM   2247  O   GLN A 132      52.895  62.430  81.565  1.00  0.00           O
ATOM   2248  N   PRO A 133      52.724  63.849  79.865  1.00  0.00           N
ATOM   2249  CD  PRO A 133      51.975  64.740  79.005  1.00  0.00           C
ATOM   2252  CA  PRO A 133      54.154  63.969  79.675  1.00  0.00           C
ATOM   2254  CB  PRO A 133      54.345  64.789  78.395  1.00  0.00           C
ATOM   2257  CG  PRO A 133      52.955  65.289  77.975  1.00  0.00           C
ATOM   2260  C   PRO A 133      54.904  64.559  80.855  1.00  0.00           C
ATOM   2261  O   PRO A 133      54.515  65.609  81.365  1.00  0.00           O
ATOM   2262  N   ALA A 134      55.985  63.880  81.255  1.00  0.00           N
ATOM   2264  CA  ALA A 134      56.975  64.299  82.215  1.00  0.00           C
ATOM   2266  CB  ALA A 134      57.904  63.090  82.455  1.00  0.00           C
ATOM   2270  C   ALA A 134      57.785  65.479  81.715  1.00  0.00           C
ATOM   2271  O   ALA A 134      58.075  66.439  82.435  1.00  0.00           O
ATOM   2272  N   TYR A 135      58.125  65.439  80.415  1.00  0.00           N
ATOM   2274  CA  TYR A 135      58.845  66.509  79.765  1.00  0.00           C
ATOM   2276  CB  TYR A 135      60.345  66.139  79.695  1.00  0.00           C
ATOM   2279  CG  TYR A 135      61.195  67.339  79.355  1.00  0.00           C
ATOM   2280  CD1 TYR A 135      61.635  68.179  80.385  1.00  0.00           C
ATOM   2282  CE1 TYR A 135      62.395  69.319  80.115  1.00  0.00           C
ATOM   2284  CZ  TYR A 135      62.745  69.619  78.785  1.00  0.00           C
ATOM   2285  OH  TYR A 135      63.485  70.780  78.485  1.00  0.00           O
ATOM   2287  CD2 TYR A 135      61.584  67.619  78.035  1.00  0.00           C
ATOM   2289  CE2 TYR A 135      62.355  68.759  77.755  1.00  0.00           C
ATOM   2291  C   TYR A 135      58.295  66.630  78.365  1.00  0.00           C
ATOM   2292  O   TYR A 135      58.095  65.640  77.675  1.00  0.00           O
ATOM   2293  N   VAL A 136      58.075  67.869  77.885  1.00  0.00           N
ATOM   2295  CA  VAL A 136      57.735  68.119  76.495  1.00  0.00           C
ATOM   2297  CB  VAL A 136      56.334  68.709  76.365  1.00  0.00           C
ATOM   2299  CG1 VAL A 136      56.165  70.020  77.145  1.00  0.00           C
ATOM   2303  CG2 VAL A 136      55.985  68.899  74.875  1.00  0.00           C
ATOM   2307  C   VAL A 136      58.785  69.020  75.895  1.00  0.00           C
ATOM   2308  O   VAL A 136      59.114  70.079  76.435  1.00  0.00           O
ATOM   2309  N   LEU A 137      59.364  68.600  74.745  1.00  0.00           N
ATOM   2311  CA  LEU A 137      60.305  69.410  73.995  1.00  0.00           C
ATOM   2313  CB  LEU A 137      60.905  68.619  72.815  1.00  0.00           C
ATOM   2316  CG  LEU A 137      61.705  67.350  73.145  1.00  0.00           C
ATOM   2318  CD1 LEU A 137      62.004  66.599  71.845  1.00  0.00           C
ATOM   2322  CD2 LEU A 137      62.994  67.709  73.875  1.00  0.00           C
ATOM   2326  C   LEU A 137      59.674  70.660  73.405  1.00  0.00           C
ATOM   2327  O   LEU A 137      58.575  70.640  72.845  1.00  0.00           O
ATOM   2328  N   ARG A 138      60.375  71.789  73.495  1.00  0.00           N
ATOM   2330  CA  ARG A 138      59.925  73.090  73.045  1.00  0.00           C
ATOM   2332  CB  ARG A 138      60.185  74.079  74.185  1.00  0.00           C
ATOM   2335  CG  ARG A 138      59.224  73.840  75.375  1.00  0.00           C
ATOM   2338  CD  ARG A 138      59.305  74.999  76.365  1.00  0.00           C
ATOM   2341  NE  ARG A 138      58.095  74.990  77.235  1.00  0.00           N
ATOM   2343  CZ  ARG A 138      56.924  75.469  76.845  1.00  0.00           C
ATOM   2344  NH1 ARG A 138      56.684  75.969  75.655  1.00  0.00           N
ATOM   2347  NH2 ARG A 138      55.924  75.529  77.705  1.00  0.00           N
ATOM   2350  C   ARG A 138      60.544  73.630  71.765  1.00  0.00           C
ATOM   2351  O   ARG A 138      61.635  73.229  71.385  1.00  0.00           O
ATOM   2352  N   GLU A 139      59.865  74.559  71.055  1.00  0.00           N
ATOM   2354  CA  GLU A 139      60.525  75.349  69.995  1.00  0.00           C
ATOM   2356  CB  GLU A 139      59.604  75.590  68.775  1.00  0.00           C
ATOM   2359  CG  GLU A 139      59.475  74.329  67.915  1.00  0.00           C
ATOM   2362  CD  GLU A 139      58.495  74.509  66.775  1.00  0.00           C
ATOM   2363  OE1 GLU A 139      57.334  74.929  67.035  1.00  0.00           O
ATOM   2364  OE2 GLU A 139      58.885  74.179  65.625  1.00  0.00           O
ATOM   2365  C   GLU A 139      60.965  76.710  70.475  1.00  0.00           C
ATOM   2366  O   GLU A 139      61.645  77.439  69.755  1.00  0.00           O
ATOM   2367  N   ASP A 140      60.564  77.099  71.695  1.00  0.00           N
ATOM   2369  CA  ASP A 140      60.865  78.378  72.265  1.00  0.00           C
ATOM   2371  CB  ASP A 140      59.564  78.889  72.925  1.00  0.00           C
ATOM   2374  CG  ASP A 140      59.005  77.999  74.025  1.00  0.00           C
ATOM   2375  OD1 ASP A 140      58.524  76.869  73.715  1.00  0.00           O
ATOM   2376  OD2 ASP A 140      58.915  78.469  75.195  1.00  0.00           O
ATOM   2377  C   ASP A 140      61.955  78.289  73.325  1.00  0.00           C
ATOM   2378  O   ASP A 140      62.375  79.289  73.915  1.00  0.00           O
ATOM   2379  N   GLY A 141      62.435  77.070  73.595  1.00  0.00           N
ATOM   2381  CA  GLY A 141      63.504  76.809  74.515  1.00  0.00           C
ATOM   2384  C   GLY A 141      64.815  76.910  73.805  1.00  0.00           C
ATOM   2385  O   GLY A 141      64.974  77.689  72.865  1.00  0.00           O
ATOM   2386  N   SER A 142      65.794  76.119  74.245  1.00  0.00           N
ATOM   2388  CA  SER A 142      67.114  76.100  73.645  1.00  0.00           C
ATOM   2390  CB  SER A 142      68.114  75.259  74.475  1.00  0.00           C
ATOM   2393  OG  SER A 142      67.934  73.849  74.315  1.00  0.00           O
ATOM   2395  C   SER A 142      67.095  75.660  72.185  1.00  0.00           C
ATOM   2396  O   SER A 142      66.214  74.939  71.735  1.00  0.00           O
ATOM   2397  N   GLN A 143      68.084  76.100  71.385  1.00  0.00           N
ATOM   2399  CA  GLN A 143      68.184  75.590  70.025  1.00  0.00           C
ATOM   2401  CB  GLN A 143      69.344  76.229  69.225  1.00  0.00           C
ATOM   2404  CG  GLN A 143      69.005  77.639  68.695  1.00  0.00           C
ATOM   2407  CD  GLN A 143      67.845  77.660  67.695  1.00  0.00           C
ATOM   2408  OE1 GLN A 143      67.154  76.700  67.355  1.00  0.00           O
ATOM   2409  NE2 GLN A 143      67.634  78.859  67.125  1.00  0.00           N
ATOM   2412  C   GLN A 143      68.305  74.079  69.925  1.00  0.00           C
ATOM   2413  O   GLN A 143      67.615  73.459  69.125  1.00  0.00           O
ATOM   2414  N   GLY A 144      69.095  73.459  70.815  1.00  0.00           N
ATOM   2416  CA  GLY A 144      69.175  72.009  70.895  1.00  0.00           C
ATOM   2419  C   GLY A 144      67.854  71.329  71.115  1.00  0.00           C
ATOM   2420  O   GLY A 144      67.564  70.299  70.525  1.00  0.00           O
ATOM   2421  N   GLU A 145      66.995  71.899  71.975  1.00  0.00           N
ATOM   2423  CA  GLU A 145      65.645  71.430  72.185  1.00  0.00           C
ATOM   2425  CB  GLU A 145      65.045  72.179  73.385  1.00  0.00           C
ATOM   2428  CG  GLU A 145      63.765  71.529  73.925  1.00  0.00           C
ATOM   2431  CD  GLU A 145      63.415  71.979  75.335  1.00  0.00           C
ATOM   2432  OE1 GLU A 145      64.204  72.700  75.985  1.00  0.00           O
ATOM   2433  OE2 GLU A 145      62.334  71.549  75.805  1.00  0.00           O
ATOM   2434  C   GLU A 145      64.735  71.559  70.965  1.00  0.00           C
ATOM   2435  O   GLU A 145      64.005  70.629  70.595  1.00  0.00           O
ATOM   2436  N   ALA A 146      64.794  72.700  70.245  1.00  0.00           N
ATOM   2438  CA  ALA A 146      64.154  72.859  68.955  1.00  0.00           C
ATOM   2440  CB  ALA A 146      64.344  74.309  68.475  1.00  0.00           C
ATOM   2444  C   ALA A 146      64.654  71.879  67.885  1.00  0.00           C
ATOM   2445  O   ALA A 146      63.854  71.270  67.165  1.00  0.00           O
ATOM   2446  N   MET A 147      65.985  71.649  67.795  1.00  0.00           N
ATOM   2448  CA  MET A 147      66.575  70.600  66.985  1.00  0.00           C
ATOM   2450  CB  MET A 147      68.125  70.649  67.065  1.00  0.00           C
ATOM   2453  CG  MET A 147      68.775  71.939  66.505  1.00  0.00           C
ATOM   2456  SD  MET A 147      68.714  72.119  64.705  1.00  0.00           S
ATOM   2457  CE  MET A 147      69.654  73.679  64.685  1.00  0.00           C
ATOM   2461  C   MET A 147      66.074  69.219  67.375  1.00  0.00           C
ATOM   2462  O   MET A 147      65.705  68.399  66.535  1.00  0.00           O
ATOM   2463  N   ALA A 148      65.975  68.939  68.695  1.00  0.00           N
ATOM   2465  CA  ALA A 148      65.555  67.680  69.265  1.00  0.00           C
ATOM   2467  CB  ALA A 148      65.594  67.709  70.815  1.00  0.00           C
ATOM   2471  C   ALA A 148      64.175  67.259  68.825  1.00  0.00           C
ATOM   2472  O   ALA A 148      63.904  66.089  68.595  1.00  0.00           O
ATOM   2473  N   LYS A 149      63.265  68.210  68.665  1.00  0.00           N
ATOM   2475  CA  LYS A 149      61.924  67.960  68.155  1.00  0.00           C
ATOM   2477  CB  LYS A 149      61.125  69.270  68.215  1.00  0.00           C
ATOM   2480  CG  LYS A 149      60.805  69.579  69.675  1.00  0.00           C
ATOM   2483  CD  LYS A 149      59.895  70.780  69.855  1.00  0.00           C
ATOM   2486  CE  LYS A 149      58.424  70.410  69.745  1.00  0.00           C
ATOM   2489  NZ  LYS A 149      57.615  71.630  69.885  1.00  0.00           N
ATOM   2493  C   LYS A 149      61.794  67.350  66.785  1.00  0.00           C
ATOM   2494  O   LYS A 149      60.935  66.509  66.555  1.00  0.00           O
ATOM   2495  N   LYS A 150      62.635  67.809  65.835  1.00  0.00           N
ATOM   2497  CA  LYS A 150      62.485  67.429  64.435  1.00  0.00           C
ATOM   2499  CB  LYS A 150      62.915  68.609  63.525  1.00  0.00           C
ATOM   2502  CG  LYS A 150      62.255  69.969  63.795  1.00  0.00           C
ATOM   2505  CD  LYS A 150      60.735  69.939  63.675  1.00  0.00           C
ATOM   2508  CE  LYS A 150      60.045  70.920  64.615  1.00  0.00           C
ATOM   2511  NZ  LYS A 150      60.315  72.339  64.275  1.00  0.00           N
ATOM   2515  C   LYS A 150      63.375  66.249  64.105  1.00  0.00           C
ATOM   2516  O   LYS A 150      63.044  65.419  63.265  1.00  0.00           O
ATOM   2517  N   LEU A 151      64.515  66.160  64.795  1.00  0.00           N
ATOM   2519  CA  LEU A 151      65.555  65.209  64.485  1.00  0.00           C
ATOM   2521  CB  LEU A 151      66.945  65.859  64.625  1.00  0.00           C
ATOM   2524  CG  LEU A 151      67.494  66.890  63.605  1.00  0.00           C
ATOM   2526  CD1 LEU A 151      67.954  66.179  62.325  1.00  0.00           C
ATOM   2530  CD2 LEU A 151      66.604  68.090  63.285  1.00  0.00           C
ATOM   2534  C   LEU A 151      65.535  64.049  65.485  1.00  0.00           C
ATOM   2535  O   LEU A 151      66.424  63.199  65.465  1.00  0.00           O
ATOM   2536  N   ALA A 152      64.565  63.989  66.425  1.00  0.00           N
ATOM   2538  CA  ALA A 152      64.555  62.979  67.455  1.00  0.00           C
ATOM   2540  CB  ALA A 152      63.435  63.139  68.485  1.00  0.00           C
ATOM   2544  C   ALA A 152      64.434  61.559  66.965  1.00  0.00           C
ATOM   2545  O   ALA A 152      63.394  61.100  66.495  1.00  0.00           O
ATOM   2546  N   LYS A 153      65.505  60.789  67.195  1.00  0.00           N
ATOM   2548  CA  LYS A 153      65.575  59.399  66.845  1.00  0.00           C
ATOM   2550  CB  LYS A 153      67.025  59.109  66.425  1.00  0.00           C
ATOM   2553  CG  LYS A 153      67.215  59.579  64.985  1.00  0.00           C
ATOM   2556  CD  LYS A 153      68.565  59.189  64.425  1.00  0.00           C
ATOM   2559  CE  LYS A 153      68.544  59.090  62.915  1.00  0.00           C
ATOM   2562  NZ  LYS A 153      69.924  58.919  62.455  1.00  0.00           N
ATOM   2566  C   LYS A 153      65.104  58.479  67.945  1.00  0.00           C
ATOM   2567  O   LYS A 153      65.285  57.269  67.935  1.00  0.00           O
ATOM   2568  N   GLY A 154      64.415  59.049  68.945  1.00  0.00           N
ATOM   2570  CA  GLY A 154      64.055  58.329  70.135  1.00  0.00           C
ATOM   2573  C   GLY A 154      64.955  58.789  71.215  1.00  0.00           C
ATOM   2574  O   GLY A 154      65.684  59.769  71.095  1.00  0.00           O
ATOM   2575  N   ILE A 155      64.934  58.059  72.325  1.00  0.00           N
ATOM   2577  CA  ILE A 155      65.695  58.419  73.485  1.00  0.00           C
ATOM   2579  CB  ILE A 155      64.885  58.689  74.745  1.00  0.00           C
ATOM   2581  CG2 ILE A 155      64.015  59.920  74.455  1.00  0.00           C
ATOM   2585  CG1 ILE A 155      64.104  57.490  75.345  1.00  0.00           C
ATOM   2588  CD  ILE A 155      63.184  56.700  74.415  1.00  0.00           C
ATOM   2592  C   ILE A 155      66.635  57.290  73.745  1.00  0.00           C
ATOM   2593  O   ILE A 155      66.384  56.139  73.415  1.00  0.00           O
ATOM   2594  N   GLU A 156      67.775  57.639  74.325  1.00  0.00           N
ATOM   2596  CA  GLU A 156      68.735  56.700  74.795  1.00  0.00           C
ATOM   2598  CB  GLU A 156      70.025  56.919  73.995  1.00  0.00           C
ATOM   2601  CG  GLU A 156      71.205  55.999  74.375  1.00  0.00           C
ATOM   2604  CD  GLU A 156      72.424  56.319  73.515  1.00  0.00           C
ATOM   2605  OE1 GLU A 156      72.375  57.259  72.695  1.00  0.00           O
ATOM   2606  OE2 GLU A 156      73.434  55.590  73.685  1.00  0.00           O
ATOM   2607  C   GLU A 156      68.935  57.029  76.245  1.00  0.00           C
ATOM   2608  O   GLU A 156      69.395  58.119  76.585  1.00  0.00           O
ATOM   2609  N   VAL A 157      68.595  56.119  77.165  1.00  0.00           N
ATOM   2611  CA  VAL A 157      68.834  56.349  78.565  1.00  0.00           C
ATOM   2613  CB  VAL A 157      67.885  55.559  79.445  1.00  0.00           C
ATOM   2615  CG1 VAL A 157      68.135  55.849  80.945  1.00  0.00           C
ATOM   2619  CG2 VAL A 157      66.455  55.989  79.075  1.00  0.00           C
ATOM   2623  C   VAL A 157      70.294  56.059  78.885  1.00  0.00           C
ATOM   2624  O   VAL A 157      70.845  55.009  78.555  1.00  0.00           O
ATOM   2625  N   LYS A 158      70.955  56.979  79.585  1.00  0.00           N
ATOM   2627  CA  LYS A 158      72.275  56.729  80.085  1.00  0.00           C
ATOM   2629  CB  LYS A 158      73.375  57.420  79.245  1.00  0.00           C
ATOM   2632  CG  LYS A 158      73.215  58.930  79.115  1.00  0.00           C
ATOM   2635  CD  LYS A 158      74.383  59.609  78.375  1.00  0.00           C
ATOM   2638  CE  LYS A 158      75.654  59.790  79.205  1.00  0.00           C
ATOM   2641  NZ  LYS A 158      76.415  58.540  79.265  1.00  0.00           N
ATOM   2645  C   LYS A 158      72.254  57.090  81.535  1.00  0.00           C
ATOM   2646  O   LYS A 158      71.305  57.750  81.955  1.00  0.00           O
ATOM   2647  N   PRO A 159      73.175  56.649  82.385  1.00  0.00           N
ATOM   2648  CD  PRO A 159      74.305  55.789  82.035  1.00  0.00           C
ATOM   2651  CA  PRO A 159      73.154  56.999  83.795  1.00  0.00           C
ATOM   2653  CB  PRO A 159      74.404  56.289  84.355  1.00  0.00           C
ATOM   2656  CG  PRO A 159      74.714  55.169  83.365  1.00  0.00           C
ATOM   2659  C   PRO A 159      73.135  58.509  84.025  1.00  0.00           C
ATOM   2660  O   PRO A 159      73.924  59.239  83.415  1.00  0.00           O
ATOM   2661  N   GLY A 160      72.215  59.009  84.875  1.00  0.00           N
ATOM   2663  CA  GLY A 160      72.085  60.429  85.215  1.00  0.00           C
ATOM   2666  C   GLY A 160      71.275  61.289  84.255  1.00  0.00           C
ATOM   2667  O   GLY A 160      70.715  62.309  84.655  1.00  0.00           O
ATOM   2668  N   GLU A 161      71.195  60.919  82.965  1.00  0.00           N
ATOM   2670  CA  GLU A 161      70.625  61.829  81.975  1.00  0.00           C
ATOM   2672  CB  GLU A 161      71.665  62.869  81.475  1.00  0.00           C
ATOM   2675  CG  GLU A 161      72.925  62.269  80.765  1.00  0.00           C
ATOM   2678  CD  GLU A 161      74.104  63.229  80.625  1.00  0.00           C
ATOM   2679  OE1 GLU A 161      74.265  64.109  81.505  1.00  0.00           O
ATOM   2680  OE2 GLU A 161      74.934  63.119  79.675  1.00  0.00           O
ATOM   2681  C   GLU A 161      69.985  61.100  80.805  1.00  0.00           C
ATOM   2682  O   GLU A 161      70.415  60.019  80.395  1.00  0.00           O
ATOM   2683  N   ILE A 162      68.924  61.669  80.225  1.00  0.00           N
ATOM   2685  CA  ILE A 162      68.294  61.119  79.035  1.00  0.00           C
ATOM   2687  CB  ILE A 162      66.775  61.209  79.045  1.00  0.00           C
ATOM   2689  CG2 ILE A 162      66.205  60.520  77.785  1.00  0.00           C
ATOM   2693  CG1 ILE A 162      66.275  60.539  80.335  1.00  0.00           C
ATOM   2696  CD  ILE A 162      64.754  60.619  80.495  1.00  0.00           C
ATOM   2700  C   ILE A 162      68.845  61.849  77.855  1.00  0.00           C
ATOM   2701  O   ILE A 162      69.015  63.069  77.885  1.00  0.00           O
ATOM   2702  N   VAL A 163      69.175  61.139  76.775  1.00  0.00           N
ATOM   2704  CA  VAL A 163      69.735  61.759  75.605  1.00  0.00           C
ATOM   2706  CB  VAL A 163      71.125  61.240  75.325  1.00  0.00           C
ATOM   2708  CG1 VAL A 163      71.715  61.899  74.085  1.00  0.00           C
ATOM   2712  CG2 VAL A 163      72.004  61.569  76.535  1.00  0.00           C
ATOM   2716  C   VAL A 163      68.854  61.500  74.425  1.00  0.00           C
ATOM   2717  O   VAL A 163      68.345  60.399  74.205  1.00  0.00           O
ATOM   2718  N   ILE A 164      68.654  62.549  73.615  1.00  0.00           N
ATOM   2720  CA  ILE A 164      67.954  62.500  72.365  1.00  0.00           C
ATOM   2722  CB  ILE A 164      66.955  63.639  72.295  1.00  0.00           C
ATOM   2724  CG2 ILE A 164      66.295  63.659  70.895  1.00  0.00           C
ATOM   2728  CG1 ILE A 164      65.965  63.499  73.485  1.00  0.00           C
ATOM   2731  CD  ILE A 164      64.985  64.660  73.615  1.00  0.00           C
ATOM   2735  C   ILE A 164      69.035  62.639  71.305  1.00  0.00           C
ATOM   2736  O   ILE A 164      69.535  63.750  71.105  1.00  0.00           O
ATOM   2737  N   PRO A 165      69.455  61.590  70.605  1.00  0.00           N
ATOM   2738  CD  PRO A 165      69.235  60.200  70.985  1.00  0.00           C
ATOM   2741  CA  PRO A 165      70.275  61.729  69.415  1.00  0.00           C
ATOM   2743  CB  PRO A 165      70.675  60.299  69.035  1.00  0.00           C
ATOM   2746  CG  PRO A 165      69.725  59.369  69.805  1.00  0.00           C
ATOM   2749  C   PRO A 165      69.604  62.479  68.285  1.00  0.00           C
ATOM   2750  O   PRO A 165      68.455  62.189  67.945  1.00  0.00           O
ATOM   2751  N   PHE A 166      70.345  63.410  67.655  1.00  0.00           N
ATOM   2753  CA  PHE A 166      70.034  63.899  66.325  1.00  0.00           C
ATOM   2755  CB  PHE A 166      70.015  65.450  66.195  1.00  0.00           C
ATOM   2758  CG  PHE A 166      70.115  66.219  67.455  1.00  0.00           C
ATOM   2759  CD1 PHE A 166      68.995  66.869  68.015  1.00  0.00           C
ATOM   2761  CE1 PHE A 166      69.175  67.829  69.015  1.00  0.00           C
ATOM   2763  CZ  PHE A 166      70.454  68.179  69.435  1.00  0.00           C
ATOM   2765  CD2 PHE A 166      71.384  66.520  67.945  1.00  0.00           C
ATOM   2767  CE2 PHE A 166      71.564  67.529  68.895  1.00  0.00           C
ATOM   2769  C   PHE A 166      71.115  63.379  65.395  1.00  0.00           C
ATOM   2770  O   PHE A 166      72.154  64.009  65.205  1.00  0.00           O
ATOM   2771  N   THR A 167      70.864  62.229  64.785  1.00  0.00           N
ATOM   2773  CA  THR A 167      71.375  61.719  63.505  1.00  0.00           C
ATOM   2775  CB  THR A 167      72.854  61.739  63.025  1.00  0.00           C
ATOM   2777  OG1 THR A 167      73.625  62.849  63.455  1.00  0.00           O
ATOM   2779  CG2 THR A 167      73.615  60.469  63.435  1.00  0.00           C
ATOM   2783  C   THR A 167      70.354  62.039  62.385  1.00  0.00           C
ATOM   2784  OT1 THR A 167      69.145  62.059  62.715  1.00  0.00           O
ATOM   2785  OT2 THR A 167      70.724  62.119  61.185  1.00  0.00           O
ATOM   2786  NH3 POPEB 168      20.845  84.649  61.445  1.00  0.00           N
ATOM   2790  C12 POPEB 168      21.645  85.870  61.755  1.00  0.00           C
ATOM   2793  C11 POPEB 168      22.755  85.579  62.775  1.00  0.00           C
ATOM   2796  P   POPEB 168      24.905  86.930  63.425  1.00  0.00           P
ATOM   2797  O13 POPEB 168      25.075  87.709  64.665  1.00  0.00           O
ATOM   2798  O14 POPEB 168      25.595  85.619  63.355  1.00  0.00           O
ATOM   2799  O11 POPEB 168      25.465  87.820  62.235  1.00  0.00           O
ATOM   2800  O12 POPEB 168      23.335  86.819  63.165  1.00  0.00           O
ATOM   2801  C1  POPEB 168      24.635  88.518  61.325  1.00  0.00           C
ATOM   2804  C2  POPEB 168      24.655  87.878  59.915  1.00  0.00           C
ATOM   2806  O21 POPEB 168      24.505  86.450  60.055  1.00  0.00           O
ATOM   2807  C21 POPEB 168      24.505  85.729  58.945  1.00  0.00           C
ATOM   2808  O22 POPEB 168      25.225  84.768  58.745  1.00  0.00           O
ATOM   2809  C22 POPEB 168      23.405  86.158  57.985  1.00  0.00           C
ATOM   2812  C3  POPEB 168      25.935  88.250  59.095  1.00  0.00           C
ATOM   2815  O31 POPEB 168      25.575  88.449  57.705  1.00  0.00           O
ATOM   2816  C31 POPEB 168      26.585  88.549  56.855  1.00  0.00           C
ATOM   2817  O32 POPEB 168      27.765  88.410  57.135  1.00  0.00           O
ATOM   2818  C32 POPEB 168      26.065  88.819  55.445  1.00  0.00           C
ATOM   2821  C23 POPEB 168      23.244  85.130  56.845  1.00  0.00           C
ATOM   2824  C24 POPEB 168      21.994  85.420  56.005  1.00  0.00           C
ATOM   2827  C25 POPEB 168      22.205  86.530  54.975  1.00  0.00           C
ATOM   2830  C26 POPEB 168      23.125  86.139  53.805  1.00  0.00           C
ATOM   2833  C27 POPEB 168      23.405  87.350  52.905  1.00  0.00           C
ATOM   2836  C28 POPEB 168      24.335  87.029  51.725  1.00  0.00           C
ATOM   2839  C29 POPEB 168      23.535  86.479  50.565  1.00  0.00           C
ATOM   2841 0C21 POPEB 168      23.305  87.120  49.405  1.00  0.00           C
ATOM   2843 1C21 POPEB 168      23.785  88.489  49.005  1.00  0.00           C
ATOM   2846 2C21 POPEB 168      22.835  89.119  47.975  1.00  0.00           C
ATOM   2849 3C21 POPEB 168      23.465  90.280  47.205  1.00  0.00           C
ATOM   2852 4C21 POPEB 168      22.475  90.919  46.225  1.00  0.00           C
ATOM   2855 5C21 POPEB 168      23.125  91.990  45.345  1.00  0.00           C
ATOM   2858 6C21 POPEB 168      22.095  92.789  44.535  1.00  0.00           C
ATOM   2861 7C21 POPEB 168      22.795  93.759  43.585  1.00  0.00           C
ATOM   2864 8C21 POPEB 168      21.855  94.620  42.745  1.00  0.00           C
ATOM   2868  C33 POPEB 168      25.645  90.299  55.265  1.00  0.00           C
ATOM   2871  C34 POPEB 168      25.125  90.630  53.855  1.00  0.00           C
ATOM   2874  C35 POPEB 168      23.645  91.049  53.885  1.00  0.00           C
ATOM   2877  C36 POPEB 168      23.045  91.359  52.505  1.00  0.00           C
ATOM   2880  C37 POPEB 168      21.545  91.660  52.615  1.00  0.00           C
ATOM   2883  C38 POPEB 168      20.655  90.509  52.125  1.00  0.00           C
ATOM   2886  C39 POPEB 168      20.465  90.519  50.605  1.00  0.00           C
ATOM   2889 0C31 POPEB 168      19.215  91.310  50.185  1.00  0.00           C
ATOM   2892 1C31 POPEB 168      18.985  91.349  48.665  1.00  0.00           C
ATOM   2895 2C31 POPEB 168      18.595  89.990  48.075  1.00  0.00           C
ATOM   2898 3C31 POPEB 168      18.085  90.099  46.635  1.00  0.00           C
ATOM   2901 4C31 POPEB 168      16.725  89.419  46.415  1.00  0.00           C
ATOM   2904 5C31 POPEB 168      16.255  89.579  44.965  1.00  0.00           C
ATOM   2907 6C31 POPEB 168      14.825  89.128  44.685  1.00  0.00           C
ATOM   2911  NH3 POPEC 169       9.005  62.350  15.565  1.00  0.00           N
ATOM   2915  C12 POPEC 169       8.585  62.149  16.975  1.00  0.00           C
ATOM   2918  C11 POPEC 169       7.595  60.970  17.035  1.00  0.00           C
ATOM   2921  P   POPEC 169       6.235  59.479  15.335  1.00  0.00           P
ATOM   2922  O13 POPEC 169       6.365  59.319  13.875  1.00  0.00           O
ATOM   2923  O14 POPEC 169       6.745  58.349  16.145  1.00  0.00           O
ATOM   2924  O11 POPEC 169       4.705  59.660  15.725  1.00  0.00           O
ATOM   2925  O12 POPEC 169       6.865  60.829  15.825  1.00  0.00           O
ATOM   2926  C1  POPEC 169       4.265  59.329  17.055  1.00  0.00           C
ATOM   2929  C2  POPEC 169       3.555  60.520  17.785  1.00  0.00           C
ATOM   2931  O21 POPEC 169       4.415  61.209  18.725  1.00  0.00           O
ATOM   2932  C21 POPEC 169       4.705  60.599  19.855  1.00  0.00           C
ATOM   2933  O22 POPEC 169       4.635  59.399  20.055  1.00  0.00           O
ATOM   2934  C22 POPEC 169       5.155  61.619  20.905  1.00  0.00           C
ATOM   2937  C3  POPEC 169       2.205  60.079  18.435  1.00  0.00           C
ATOM   2940  O31 POPEC 169       1.745  61.029  19.425  1.00  0.00           O
ATOM   2941  C31 POPEC 169       0.435  61.189  19.525  1.00  0.00           C
ATOM   2942  O32 POPEC 169      -0.395  60.799  18.715  1.00  0.00           O
ATOM   2943  C32 POPEC 169       0.105  61.849  20.855  1.00  0.00           C
ATOM   2946  C23 POPEC 169       4.915  61.089  22.335  1.00  0.00           C
ATOM   2949  C24 POPEC 169       5.165  62.129  23.445  1.00  0.00           C
ATOM   2952  C25 POPEC 169       4.525  61.709  24.785  1.00  0.00           C
ATOM   2955  C26 POPEC 169       5.405  60.879  25.725  1.00  0.00           C
ATOM   2958  C27 POPEC 169       4.635  60.489  27.005  1.00  0.00           C
ATOM   2961  C28 POPEC 169       5.365  59.489  27.935  1.00  0.00           C
ATOM   2964  C29 POPEC 169       6.605  60.060  28.595  1.00  0.00           C
ATOM   2966 0C21 POPEC 169       7.105  59.699  29.785  1.00  0.00           C
ATOM   2968 1C21 POPEC 169       6.565  58.639  30.715  1.00  0.00           C
ATOM   2971 2C21 POPEC 169       6.225  59.149  32.135  1.00  0.00           C
ATOM   2974 3C21 POPEC 169       7.295  58.839  33.205  1.00  0.00           C
ATOM   2977 4C21 POPEC 169       8.585  59.669  33.105  1.00  0.00           C
ATOM   2980 5C21 POPEC 169       9.575  59.379  34.245  1.00  0.00           C
ATOM   2983 6C21 POPEC 169      10.215  57.989  34.145  1.00  0.00           C
ATOM   2986 7C21 POPEC 169      11.255  57.719  35.235  1.00  0.00           C
ATOM   2989 8C21 POPEC 169      11.885  56.319  35.125  1.00  0.00           C
ATOM   2993  C33 POPEC 169       0.835  61.219  22.065  1.00  0.00           C
ATOM   2996  C34 POPEC 169       0.105  61.529  23.365  1.00  0.00           C
ATOM   2999  C35 POPEC 169       0.715  60.840  24.585  1.00  0.00           C
ATOM   3002  C36 POPEC 169      -0.225  60.840  25.795  1.00  0.00           C
ATOM   3005  C37 POPEC 169       0.465  60.319  27.055  1.00  0.00           C
ATOM   3008  C38 POPEC 169      -0.525  59.869  28.135  1.00  0.00           C
ATOM   3011  C39 POPEC 169       0.205  59.429  29.415  1.00  0.00           C
ATOM   3014 0C31 POPEC 169       0.425  60.590  30.385  1.00  0.00           C
ATOM   3017 1C31 POPEC 169       1.755  60.509  31.155  1.00  0.00           C
ATOM   3020 2C31 POPEC 169       1.955  59.209  31.945  1.00  0.00           C
ATOM   3023 3C31 POPEC 169       0.895  59.020  33.035  1.00  0.00           C
ATOM   3026 4C31 POPEC 169       1.285  57.919  34.025  1.00  0.00           C
ATOM   3029 5C31 POPEC 169       0.275  57.750  35.155  1.00  0.00           C
ATOM   3032 6C31 POPEC 169       0.825  56.949  36.325  1.00  0.00           C
ATOM   3036  NH3 POPED 170      25.205  80.680  22.075  1.00  0.00           N
ATOM   3040  C12 POPED 170      25.105  79.760  20.895  1.00  0.00           C
ATOM   3043  C11 POPED 170      26.505  79.360  20.385  1.00  0.00           C
ATOM   3046  P   POPED 170      28.705  79.789  21.735  1.00  0.00           P
ATOM   3047  O13 POPED 170      28.125  79.179  22.965  1.00  0.00           O
ATOM   3048  O14 POPED 170      29.625  78.979  20.925  1.00  0.00           O
ATOM   3049  O11 POPED 170      29.305  81.219  22.065  1.00  0.00           O
ATOM   3050  O12 POPED 170      27.515  80.249  20.825  1.00  0.00           O
ATOM   3051  C1  POPED 170      28.395  82.189  22.595  1.00  0.00           C
ATOM   3054  C2  POPED 170      28.815  83.639  22.215  1.00  0.00           C
ATOM   3056  O21 POPED 170      29.355  84.389  23.295  1.00  0.00           O
ATOM   3057  C21 POPED 170      28.575  84.609  24.315  1.00  0.00           C
ATOM   3058  O22 POPED 170      27.565  83.999  24.635  1.00  0.00           O
ATOM   3059  C22 POPED 170      29.165  85.770  25.085  1.00  0.00           C
ATOM   3062  C3  POPED 170      27.785  84.479  21.385  1.00  0.00           C
ATOM   3065  O31 POPED 170      26.735  85.130  22.125  1.00  0.00           O
ATOM   3066  C31 POPED 170      25.605  84.469  22.285  1.00  0.00           C
ATOM   3067  O32 POPED 170      25.355  83.370  21.815  1.00  0.00           O
ATOM   3068  C32 POPED 170      24.705  85.229  23.255  1.00  0.00           C
ATOM   3071  C23 POPED 170      28.125  86.899  25.205  1.00  0.00           C
ATOM   3074  C24 POPED 170      28.225  87.649  26.525  1.00  0.00           C
ATOM   3077  C25 POPED 170      27.995  86.740  27.745  1.00  0.00           C
ATOM   3080  C26 POPED 170      28.075  87.499  29.065  1.00  0.00           C
ATOM   3083  C27 POPED 170      28.345  86.570  30.255  1.00  0.00           C
ATOM   3086  C28 POPED 170      28.174  87.289  31.605  1.00  0.00           C
ATOM   3089  C29 POPED 170      29.235  88.320  31.845  1.00  0.00           C
ATOM   3091 0C21 POPED 170      30.105  88.349  32.875  1.00  0.00           C
ATOM   3093 1C21 POPED 170      30.225  87.350  33.985  1.00  0.00           C
ATOM   3096 2C21 POPED 170      29.545  87.840  35.275  1.00  0.00           C
ATOM   3099 3C21 POPED 170      29.995  87.029  36.505  1.00  0.00           C
ATOM   3102 4C21 POPED 170      29.265  85.680  36.655  1.00  0.00           C
ATOM   3105 5C21 POPED 170      28.195  85.669  37.755  1.00  0.00           C
ATOM   3108 6C21 POPED 170      28.765  85.829  39.165  1.00  0.00           C
ATOM   3111 7C21 POPED 170      27.705  85.659  40.255  1.00  0.00           C
ATOM   3114 8C21 POPED 170      28.244  85.939  41.665  1.00  0.00           C
ATOM   3118  C33 POPED 170      23.995  84.199  24.155  1.00  0.00           C
ATOM   3121  C34 POPED 170      23.375  84.799  25.415  1.00  0.00           C
ATOM   3124  C35 POPED 170      22.255  83.899  25.965  1.00  0.00           C
ATOM   3127  C36 POPED 170      20.995  84.020  25.115  1.00  0.00           C
ATOM   3130  C37 POPED 170      19.765  83.340  25.705  1.00  0.00           C
ATOM   3133  C38 POPED 170      18.535  83.729  24.885  1.00  0.00           C
ATOM   3136  C39 POPED 170      17.285  82.910  25.215  1.00  0.00           C
ATOM   3139 0C31 POPED 170      16.065  83.819  25.335  1.00  0.00           C
ATOM   3142 1C31 POPED 170      14.715  83.110  25.135  1.00  0.00           C
ATOM   3145 2C31 POPED 170      13.595  84.090  25.455  1.00  0.00           C
ATOM   3148 3C31 POPED 170      12.185  83.499  25.465  1.00  0.00           C
ATOM   3151 4C31 POPED 170      11.155  84.640  25.405  1.00  0.00           C
ATOM   3154 5C31 POPED 170       9.695  84.170  25.425  1.00  0.00           C
ATOM   3157 6C31 POPED 170       8.765  85.219  24.845  1.00  0.00           C
ATOM   3161  NH3 POPEE 171      26.825  40.819  22.505  1.00  0.00           N
ATOM   3165  C12 POPEE 171      27.255  40.319  21.155  1.00  0.00           C
ATOM   3168  C11 POPEE 171      28.375  41.180  20.535  1.00  0.00           C
ATOM   3171  P   POPEE 171      28.205  43.740  21.175  1.00  0.00           P
ATOM   3172  O13 POPEE 171      29.575  43.729  21.735  1.00  0.00           O
ATOM   3173  O14 POPEE 171      27.835  44.930  20.385  1.00  0.00           O
ATOM   3174  O11 POPEE 171      27.185  43.519  22.375  1.00  0.00           O
ATOM   3175  O12 POPEE 171      27.905  42.490  20.265  1.00  0.00           O
ATOM   3176  C1  POPEE 171      26.355  44.599  22.845  1.00  0.00           C
ATOM   3179  C2  POPEE 171      25.365  44.109  23.945  1.00  0.00           C
ATOM   3181  O21 POPEE 171      24.745  45.270  24.565  1.00  0.00           O
ATOM   3182  C21 POPEE 171      23.515  45.060  25.045  1.00  0.00           C
ATOM   3183  O22 POPEE 171      22.935  43.989  25.015  1.00  0.00           O
ATOM   3184  C22 POPEE 171      22.905  46.319  25.625  1.00  0.00           C
ATOM   3187  C3  POPEE 171      26.075  43.249  25.025  1.00  0.00           C
ATOM   3190  O31 POPEE 171      25.135  42.560  25.875  1.00  0.00           O
ATOM   3191  C31 POPEE 171      25.075  42.950  27.135  1.00  0.00           C
ATOM   3192  O32 POPEE 171      25.795  43.779  27.655  1.00  0.00           O
ATOM   3193  C32 POPEE 171      23.915  42.249  27.835  1.00  0.00           C
ATOM   3196  C23 POPEE 171      22.405  46.180  27.085  1.00  0.00           C
ATOM   3199  C24 POPEE 171      23.515  46.419  28.115  1.00  0.00           C
ATOM   3202  C25 POPEE 171      23.055  47.129  29.395  1.00  0.00           C
ATOM   3205  C26 POPEE 171      22.675  46.189  30.545  1.00  0.00           C
ATOM   3208  C27 POPEE 171      21.905  46.959  31.625  1.00  0.00           C
ATOM   3211  C28 POPEE 171      21.655  46.149  32.915  1.00  0.00           C
ATOM   3214  C29 POPEE 171      20.485  46.539  33.795  1.00  0.00           C
ATOM   3216 0C21 POPEE 171      19.885  47.739  33.975  1.00  0.00           C
ATOM   3218 1C21 POPEE 171      20.245  49.090  33.395  1.00  0.00           C
ATOM   3221 2C21 POPEE 171      21.375  49.790  34.165  1.00  0.00           C
ATOM   3224 3C21 POPEE 171      21.005  50.149  35.605  1.00  0.00           C
ATOM   3227 4C21 POPEE 171      22.055  51.049  36.275  1.00  0.00           C
ATOM   3230 5C21 POPEE 171      21.755  51.339  37.745  1.00  0.00           C
ATOM   3233 6C21 POPEE 171      22.115  50.189  38.695  1.00  0.00           C
ATOM   3236 7C21 POPEE 171      22.605  50.689  40.055  1.00  0.00           C
ATOM   3239 8C21 POPEE 171      22.985  49.549  41.005  1.00  0.00           C
ATOM   3243  C33 POPEE 171      23.645  42.750  29.275  1.00  0.00           C
ATOM   3246  C34 POPEE 171      23.865  41.669  30.345  1.00  0.00           C
ATOM   3249  C35 POPEE 171      23.395  42.129  31.725  1.00  0.00           C
ATOM   3252  C36 POPEE 171      24.545  42.509  32.675  1.00  0.00           C
ATOM   3255  C37 POPEE 171      24.045  43.109  33.995  1.00  0.00           C
ATOM   3258  C38 POPEE 171      23.355  42.090  34.925  1.00  0.00           C
ATOM   3261  C39 POPEE 171      24.245  41.709  36.115  1.00  0.00           C
ATOM   3264 0C31 POPEE 171      23.495  40.999  37.255  1.00  0.00           C
ATOM   3267 1C31 POPEE 171      24.345  40.919  38.525  1.00  0.00           C
ATOM   3270 2C31 POPEE 171      23.585  40.509  39.795  1.00  0.00           C
ATOM   3273 3C31 POPEE 171      22.325  41.359  40.035  1.00  0.00           C
ATOM   3276 4C31 POPEE 171      21.815  41.329  41.485  1.00  0.00           C
ATOM   3279 5C31 POPEE 171      22.675  42.139  42.455  1.00  0.00           C
ATOM   3282 6C31 POPEE 171      22.065  42.220  43.855  1.00  0.00           C
ATOM   3286  NH3 POPEF 172      26.485  24.269  20.925  1.00  0.00           N
ATOM   3290  C12 POPEF 172      27.645  25.069  21.455  1.00  0.00           C
ATOM   3293  C11 POPEF 172      28.375  25.809  20.315  1.00  0.00           C
ATOM   3296  P   POPEF 172      28.325  28.329  19.545  1.00  0.00           P
ATOM   3297  O13 POPEF 172      29.535  28.399  18.715  1.00  0.00           O
ATOM   3298  O14 POPEF 172      27.015  28.189  18.875  1.00  0.00           O
ATOM   3299  O11 POPEF 172      28.295  29.599  20.515  1.00  0.00           O
ATOM   3300  O12 POPEF 172      28.485  27.179  20.625  1.00  0.00           O
ATOM   3301  C1  POPEF 172      29.285  29.669  21.565  1.00  0.00           C
ATOM   3304  C2  POPEF 172      28.795  28.969  22.855  1.00  0.00           C
ATOM   3306  O21 POPEF 172      28.525  29.969  23.865  1.00  0.00           O
ATOM   3307  C21 POPEF 172      27.235  30.149  24.095  1.00  0.00           C
ATOM   3308  O22 POPEF 172      26.315  29.589  23.515  1.00  0.00           O
ATOM   3309  C22 POPEF 172      27.075  31.189  25.185  1.00  0.00           C
ATOM   3312  C3  POPEF 172      29.745  27.869  23.395  1.00  0.00           C
ATOM   3315  O31 POPEF 172      30.665  28.339  24.405  1.00  0.00           O
ATOM   3316  C31 POPEF 172      31.695  27.529  24.645  1.00  0.00           C
ATOM   3317  O32 POPEF 172      32.154  26.719  23.855  1.00  0.00           O
ATOM   3318  C32 POPEF 172      32.025  27.589  26.135  1.00  0.00           C
ATOM   3321  C23 POPEF 172      26.005  30.819  26.215  1.00  0.00           C
ATOM   3324  C24 POPEF 172      25.955  31.889  27.305  1.00  0.00           C
ATOM   3327  C25 POPEF 172      27.055  31.749  28.395  1.00  0.00           C
ATOM   3330  C26 POPEF 172      26.715  30.789  29.555  1.00  0.00           C
ATOM   3333  C27 POPEF 172      27.835  30.660  30.595  1.00  0.00           C
ATOM   3336  C28 POPEF 172      27.385  29.989  31.915  1.00  0.00           C
ATOM   3339  C29 POPEF 172      26.415  30.789  32.755  1.00  0.00           C
ATOM   3341 0C21 POPEF 172      26.035  30.489  34.015  1.00  0.00           C
ATOM   3343 1C21 POPEF 172      26.465  29.289  34.815  1.00  0.00           C
ATOM   3346 2C21 POPEF 172      27.385  29.639  35.995  1.00  0.00           C
ATOM   3349 3C21 POPEF 172      27.755  28.399  36.825  1.00  0.00           C
ATOM   3352 4C21 POPEF 172      28.815  28.649  37.905  1.00  0.00           C
ATOM   3355 5C21 POPEF 172      30.225  28.899  37.375  1.00  0.00           C
ATOM   3358 6C21 POPEF 172      31.275  28.829  38.495  1.00  0.00           C
ATOM   3361 7C21 POPEF 172      32.695  29.159  38.015  1.00  0.00           C
ATOM   3364 8C21 POPEF 172      33.785  28.839  39.045  1.00  0.00           C
ATOM   3368  C33 POPEF 172      30.755  27.379  27.005  1.00  0.00           C
ATOM   3371  C34 POPEF 172      30.035  28.679  27.415  1.00  0.00           C
ATOM   3374  C35 POPEF 172      30.835  29.579  28.365  1.00  0.00           C
ATOM   3377  C36 POPEF 172      31.395  28.839  29.595  1.00  0.00           C
ATOM   3380  C37 POPEF 172      31.675  29.759  30.795  1.00  0.00           C
ATOM   3383  C38 POPEF 172      32.765  29.199  31.715  1.00  0.00           C
ATOM   3386  C39 POPEF 172      32.744  29.729  33.155  1.00  0.00           C
ATOM   3389 0C31 POPEF 172      32.904  31.259  33.255  1.00  0.00           C
ATOM   3392 1C31 POPEF 172      32.765  31.779  34.695  1.00  0.00           C
ATOM   3395 2C31 POPEF 172      34.015  31.579  35.575  1.00  0.00           C
ATOM   3398 3C31 POPEF 172      35.245  32.369  35.105  1.00  0.00           C
ATOM   3401 4C31 POPEF 172      36.084  32.879  36.285  1.00  0.00           C
ATOM   3404 5C31 POPEF 172      37.325  33.689  35.865  1.00  0.00           C
ATOM   3407 6C31 POPEF 172      38.105  34.219  37.065  1.00  0.00           C
ATOM   3411  NH3 POPEG 173      95.625  37.090  18.025  1.00  0.00           N
ATOM   3415  C12 POPEG 173      97.035  37.560  18.235  1.00  0.00           C
ATOM   3418  C11 POPEG 173      97.304  37.889  19.705  1.00  0.00           C
ATOM   3421  P   POPEG 173      97.574  40.479  19.955  1.00  0.00           P
ATOM   3422  O13 POPEG 173      98.424  40.419  18.755  1.00  0.00           O
ATOM   3423  O14 POPEG 173      96.625  41.609  20.045  1.00  0.00           O
ATOM   3424  O11 POPEG 173      98.485  40.450  21.245  1.00  0.00           O
ATOM   3425  O12 POPEG 173      96.735  39.139  20.055  1.00  0.00           O
ATOM   3426  C1  POPEG 173      98.025  39.949  22.495  1.00  0.00           C
ATOM   3429  C2  POPEG 173      99.055  40.340  23.595  1.00  0.00           C
ATOM   3431  O21 POPEG 173      98.934  39.619  24.825  1.00  0.00           O
ATOM   3432  C21 POPEG 173      97.785  39.419  25.435  1.00  0.00           C
ATOM   3433  O22 POPEG 173      96.674  39.779  25.085  1.00  0.00           O
ATOM   3434  C22 POPEG 173      98.075  38.629  26.725  1.00  0.00           C
ATOM   3437  C3  POPEG 173      99.165  41.889  23.775  1.00  0.00           C
ATOM   3440  O31 POPEG 173      98.934  42.369  25.115  1.00  0.00           O
ATOM   3441  C31 POPEG 173      99.875  42.459  26.055  1.00  0.00           C
ATOM   3442  O32 POPEG 173      99.685  43.009  27.135  1.00  0.00           O
ATOM   3443  C32 POPEG 173     101.184  41.729  25.745  1.00  0.00           C
ATOM   3446  C23 POPEG 173      98.595  39.559  27.845  1.00  0.00           C
ATOM   3449  C24 POPEG 173      99.484  38.899  28.915  1.00  0.00           C
ATOM   3452  C25 POPEG 173      99.915  39.939  29.955  1.00  0.00           C
ATOM   3455  C26 POPEG 173     100.544  39.340  31.215  1.00  0.00           C
ATOM   3458  C27 POPEG 173     101.005  40.450  32.185  1.00  0.00           C
ATOM   3461  C28 POPEG 173     101.495  39.909  33.545  1.00  0.00           C
ATOM   3464  C29 POPEG 173     102.833  39.229  33.415  1.00  0.00           C
ATOM   3466 0C21 POPEG 173     103.794  39.200  34.345  1.00  0.00           C
ATOM   3468 1C21 POPEG 173     103.724  39.809  35.715  1.00  0.00           C
ATOM   3471 2C21 POPEG 173     105.105  39.819  36.395  1.00  0.00           C
ATOM   3474 3C21 POPEG 173     105.044  40.119  37.895  1.00  0.00           C
ATOM   3477 4C21 POPEG 173     106.224  39.519  38.665  1.00  0.00           C
ATOM   3480 5C21 POPEG 173     107.544  40.309  38.565  1.00  0.00           C
ATOM   3483 6C21 POPEG 173     108.654  39.629  39.375  1.00  0.00           C
ATOM   3486 7C21 POPEG 173     110.005  40.349  39.315  1.00  0.00           C
ATOM   3489 8C21 POPEG 173     110.985  39.829  40.375  1.00  0.00           C
ATOM   3493  C33 POPEG 173     102.164  41.779  26.945  1.00  0.00           C
ATOM   3496  C34 POPEG 173     103.584  41.329  26.545  1.00  0.00           C
ATOM   3499  C35 POPEG 173     104.565  41.250  27.725  1.00  0.00           C
ATOM   3502  C36 POPEG 173     104.585  39.879  28.405  1.00  0.00           C
ATOM   3505  C37 POPEG 173     105.835  39.669  29.275  1.00  0.00           C
ATOM   3508  C38 POPEG 173     106.244  38.189  29.365  1.00  0.00           C
ATOM   3511  C39 POPEG 173     105.415  37.369  30.355  1.00  0.00           C
ATOM   3514 0C31 POPEG 173     106.154  37.139  31.675  1.00  0.00           C
ATOM   3517 1C31 POPEG 173     105.424  36.139  32.585  1.00  0.00           C
ATOM   3520 2C31 POPEG 173     106.174  35.949  33.905  1.00  0.00           C
ATOM   3523 3C31 POPEG 173     105.605  34.799  34.745  1.00  0.00           C
ATOM   3526 4C31 POPEG 173     106.475  34.539  35.985  1.00  0.00           C
ATOM   3529 5C31 POPEG 173     105.924  33.419  36.875  1.00  0.00           C
ATOM   3532 6C31 POPEG 173     106.805  33.149  38.095  1.00  0.00           C
ATOM   3536  NH3 POPEH 174      63.555 123.600  20.255  1.00  0.00           N
ATOM   3540  C12 POPEH 174      62.584 122.639  20.885  1.00  0.00           C
ATOM   3543  C11 POPEH 174      62.924 121.179  20.555  1.00  0.00           C
ATOM   3546  P   POPEH 174      62.334 118.849  21.595  1.00  0.00           P
ATOM   3547  O13 POPEH 174      61.755 117.899  20.625  1.00  0.00           O
ATOM   3548  O14 POPEH 174      63.795 118.770  21.875  1.00  0.00           O
ATOM   3549  O11 POPEH 174      61.535 118.689  22.945  1.00  0.00           O
ATOM   3550  O12 POPEH 174      61.965 120.320  21.155  1.00  0.00           O
ATOM   3551  C1  POPEH 174      61.994 119.319  24.145  1.00  0.00           C
ATOM   3554  C2  POPEH 174      61.525 120.779  24.235  1.00  0.00           C
ATOM   3556  O21 POPEH 174      62.085 121.369  25.425  1.00  0.00           O
ATOM   3557  C21 POPEH 174      62.265 122.680  25.335  1.00  0.00           C
ATOM   3558  O22 POPEH 174      61.955 123.359  24.365  1.00  0.00           O
ATOM   3559  C22 POPEH 174      62.834 123.250  26.635  1.00  0.00           C
ATOM   3562  C3  POPEH 174      59.974 120.870  24.205  1.00  0.00           C
ATOM   3565  O31 POPEH 174      59.345 119.839  24.995  1.00  0.00           O
ATOM   3566  C31 POPEH 174      59.125 120.099  26.265  1.00  0.00           C
ATOM   3567  O32 POPEH 174      59.385 121.129  26.855  1.00  0.00           O
ATOM   3568  C32 POPEH 174      58.495 118.849  26.885  1.00  0.00           C
ATOM   3571  C23 POPEH 174      62.055 122.789  27.885  1.00  0.00           C
ATOM   3574  C24 POPEH 174      62.485 123.449  29.205  1.00  0.00           C
ATOM   3577  C25 POPEH 174      63.845 122.979  29.735  1.00  0.00           C
ATOM   3580  C26 POPEH 174      64.184 123.650  31.065  1.00  0.00           C
ATOM   3583  C27 POPEH 174      65.474 123.119  31.705  1.00  0.00           C
ATOM   3586  C28 POPEH 174      65.885 123.859  32.995  1.00  0.00           C
ATOM   3589  C29 POPEH 174      64.904 123.609  34.115  1.00  0.00           C
ATOM   3591 0C21 POPEH 174      65.095 122.850  35.215  1.00  0.00           C
ATOM   3593 1C21 POPEH 174      66.314 122.049  35.585  1.00  0.00           C
ATOM   3596 2C21 POPEH 174      66.004 120.549  35.785  1.00  0.00           C
ATOM   3599 3C21 POPEH 174      65.145 120.280  37.025  1.00  0.00           C
ATOM   3602 4C21 POPEH 174      65.005 118.790  37.375  1.00  0.00           C
ATOM   3605 5C21 POPEH 174      64.375 118.589  38.755  1.00  0.00           C
ATOM   3608 6C21 POPEH 174      64.885 117.350  39.505  1.00  0.00           C
ATOM   3611 7C21 POPEH 174      64.305 117.299  40.925  1.00  0.00           C
ATOM   3614 8C21 POPEH 174      64.695 116.079  41.745  1.00  0.00           C
ATOM   3618  C33 POPEH 174      57.104 119.128  27.495  1.00  0.00           C
ATOM   3621  C34 POPEH 174      57.144 119.369  29.015  1.00  0.00           C
ATOM   3624  C35 POPEH 174      55.995 120.289  29.455  1.00  0.00           C
ATOM   3627  C36 POPEH 174      56.105 120.779  30.905  1.00  0.00           C
ATOM   3630  C37 POPEH 174      55.985 119.649  31.935  1.00  0.00           C
ATOM   3633  C38 POPEH 174      54.895 119.920  32.985  1.00  0.00           C
ATOM   3636  C39 POPEH 174      55.235 121.100  33.885  1.00  0.00           C
ATOM   3639 0C31 POPEH 174      54.095 121.479  34.825  1.00  0.00           C
ATOM   3642 1C31 POPEH 174      54.485 122.630  35.755  1.00  0.00           C
ATOM   3645 2C31 POPEH 174      53.445 122.859  36.865  1.00  0.00           C
ATOM   3648 3C31 POPEH 174      53.985 123.779  37.965  1.00  0.00           C
ATOM   3651 4C31 POPEH 174      53.005 123.919  39.135  1.00  0.00           C
ATOM   3654 5C31 POPEH 174      53.635 124.609  40.345  1.00  0.00           C
ATOM   3657 6C31 POPEH 174      52.685 124.739  41.545  1.00  0.00           C
ATOM   3661  NH3 POPEI 175     106.535  84.500  19.785  1.00  0.00           N
ATOM   3665  C12 POPEI 175     105.305  84.490  18.925  1.00  0.00           C
ATOM   3668  C11 POPEI 175     105.454  83.569  17.705  1.00  0.00           C
ATOM   3671  P   POPEI 175     103.554  82.590  16.135  1.00  0.00           P
ATOM   3672  O13 POPEI 175     102.795  83.180  15.005  1.00  0.00           O
ATOM   3673  O14 POPEI 175     104.515  81.499  15.845  1.00  0.00           O
ATOM   3674  O11 POPEI 175     102.445  82.029  17.145  1.00  0.00           O
ATOM   3675  O12 POPEI 175     104.294  83.740  16.905  1.00  0.00           O
ATOM   3676  C1  POPEI 175     102.424  82.389  18.535  1.00  0.00           C
ATOM   3679  C2  POPEI 175     101.075  81.990  19.185  1.00  0.00           C
ATOM   3681  O21 POPEI 175     100.945  82.548  20.495  1.00  0.00           O
ATOM   3682  C21 POPEI 175     101.635  82.049  21.495  1.00  0.00           C
ATOM   3683  O22 POPEI 175     102.535  81.229  21.415  1.00  0.00           O
ATOM   3684  C22 POPEI 175     101.165  82.749  22.775  1.00  0.00           C
ATOM   3687  C3  POPEI 175     100.845  80.449  19.155  1.00  0.00           C
ATOM   3690  O31 POPEI 175     100.035  79.920  20.225  1.00  0.00           O
ATOM   3691  C31 POPEI 175      98.724  79.979  20.075  1.00  0.00           C
ATOM   3692  O32 POPEI 175      98.114  80.569  19.185  1.00  0.00           O
ATOM   3693  C32 POPEI 175      98.075  79.229  21.225  1.00  0.00           C
ATOM   3696  C23 POPEI 175     100.815  81.799  23.925  1.00  0.00           C
ATOM   3699  C24 POPEI 175     100.114  82.548  25.075  1.00  0.00           C
ATOM   3702  C25 POPEI 175      99.654  81.639  26.225  1.00  0.00           C
ATOM   3705  C26 POPEI 175     100.265  82.029  27.575  1.00  0.00           C
ATOM   3708  C27 POPEI 175      99.664  81.229  28.735  1.00  0.00           C
ATOM   3711  C28 POPEI 175     100.485  81.219  30.035  1.00  0.00           C
ATOM   3714  C29 POPEI 175     101.064  82.560  30.425  1.00  0.00           C
ATOM   3716 0C21 POPEI 175     102.205  82.729  31.105  1.00  0.00           C
ATOM   3718 1C21 POPEI 175     103.094  81.628  31.645  1.00  0.00           C
ATOM   3721 2C21 POPEI 175     103.305  81.729  33.175  1.00  0.00           C
ATOM   3724 3C21 POPEI 175     104.083  82.979  33.595  1.00  0.00           C
ATOM   3727 4C21 POPEI 175     104.445  82.999  35.075  1.00  0.00           C
ATOM   3730 5C21 POPEI 175     105.333  84.210  35.425  1.00  0.00           C
ATOM   3733 6C21 POPEI 175     105.765  84.199  36.895  1.00  0.00           C
ATOM   3736 7C21 POPEI 175     106.515  85.469  37.305  1.00  0.00           C
ATOM   3739 8C21 POPEI 175     106.955  85.460  38.765  1.00  0.00           C
ATOM   3743  C33 POPEI 175      97.395  80.200  22.195  1.00  0.00           C
ATOM   3746  C34 POPEI 175      96.755  79.469  23.385  1.00  0.00           C
ATOM   3749  C35 POPEI 175      96.064  80.460  24.335  1.00  0.00           C
ATOM   3752  C36 POPEI 175      95.445  79.780  25.555  1.00  0.00           C
ATOM   3755  C37 POPEI 175      94.915  80.799  26.565  1.00  0.00           C
ATOM   3758  C38 POPEI 175      94.144  80.160  27.725  1.00  0.00           C
ATOM   3761  C39 POPEI 175      93.704  81.150  28.815  1.00  0.00           C
ATOM   3764 0C31 POPEI 175      92.964  80.449  29.965  1.00  0.00           C
ATOM   3767 1C31 POPEI 175      92.304  81.399  30.975  1.00  0.00           C
ATOM   3770 2C31 POPEI 175      91.324  80.639  31.885  1.00  0.00           C
ATOM   3773 3C31 POPEI 175      91.125  81.270  33.275  1.00  0.00           C
ATOM   3776 4C31 POPEI 175      89.764  81.959  33.475  1.00  0.00           C
ATOM   3779 5C31 POPEI 175      89.434  82.160  34.965  1.00  0.00           C
ATOM   3782 6C31 POPEI 175      88.075  82.799  35.225  1.00  0.00           C
ATOM   3786  NH3 POPEJ 176      69.175  24.949  63.005  1.00  0.00           N
ATOM   3790  C12 POPEJ 176      69.815  24.609  64.315  1.00  0.00           C
ATOM   3793  C11 POPEJ 176      69.315  23.239  64.815  1.00  0.00           C
ATOM   3796  P   POPEJ 176      66.945  22.299  64.015  1.00  0.00           P
ATOM   3797  O13 POPEJ 176      67.385  20.889  64.125  1.00  0.00           O
ATOM   3798  O14 POPEJ 176      65.525  22.539  64.325  1.00  0.00           O
ATOM   3799  O11 POPEJ 176      67.215  22.759  62.535  1.00  0.00           O
ATOM   3800  O12 POPEJ 176      67.885  23.209  64.905  1.00  0.00           O
ATOM   3801  C1  POPEJ 176      66.645  21.949  61.485  1.00  0.00           C
ATOM   3804  C2  POPEJ 176      65.125  22.269  61.285  1.00  0.00           C
ATOM   3806  O21 POPEJ 176      64.525  21.869  60.035  1.00  0.00           O
ATOM   3807  C21 POPEJ 176      65.185  21.229  59.115  1.00  0.00           C
ATOM   3808  O22 POPEJ 176      65.965  20.299  59.255  1.00  0.00           O
ATOM   3809  C22 POPEJ 176      64.924  21.939  57.785  1.00  0.00           C
ATOM   3812  C3  POPEJ 176      64.924  23.809  61.355  1.00  0.00           C
ATOM   3815  O31 POPEJ 176      65.584  24.349  60.185  1.00  0.00           O
ATOM   3816  C31 POPEJ 176      66.695  25.009  60.415  1.00  0.00           C
ATOM   3817  O32 POPEJ 176      66.945  25.709  61.375  1.00  0.00           O
ATOM   3818  C32 POPEJ 176      67.714  24.709  59.345  1.00  0.00           C
ATOM   3821  C23 POPEJ 176      66.125  21.799  56.815  1.00  0.00           C
ATOM   3824  C24 POPEJ 176      66.184  22.909  55.775  1.00  0.00           C
ATOM   3827  C25 POPEJ 176      65.224  22.779  54.575  1.00  0.00           C
ATOM   3830  C26 POPEJ 176      65.555  21.599  53.645  1.00  0.00           C
ATOM   3833  C27 POPEJ 176      64.924  21.749  52.245  1.00  0.00           C
ATOM   3836  C28 POPEJ 176      65.345  20.619  51.285  1.00  0.00           C
ATOM   3839  C29 POPEJ 176      65.125  20.949  49.825  1.00  0.00           C
ATOM   3841 0C21 POPEJ 176      65.754  20.349  48.795  1.00  0.00           C
ATOM   3843 1C21 POPEJ 176      66.755  19.219  48.895  1.00  0.00           C
ATOM   3846 2C21 POPEJ 176      68.205  19.569  48.495  1.00  0.00           C
ATOM   3849 3C21 POPEJ 176      68.644  20.969  48.955  1.00  0.00           C
ATOM   3852 4C21 POPEJ 176      70.095  21.309  48.595  1.00  0.00           C
ATOM   3855 5C21 POPEJ 176      70.354  21.289  47.075  1.00  0.00           C
ATOM   3858 6C21 POPEJ 176      71.654  22.009  46.705  1.00  0.00           C
ATOM   3861 7C21 POPEJ 176      71.904  22.049  45.195  1.00  0.00           C
ATOM   3864 8C21 POPEJ 176      73.125  22.869  44.775  1.00  0.00           C
ATOM   3868  C33 POPEJ 176      68.084  26.029  58.665  1.00  0.00           C
ATOM   3871  C34 POPEJ 176      69.025  25.779  57.505  1.00  0.00           C
ATOM   3874  C35 POPEJ 176      69.315  27.069  56.765  1.00  0.00           C
ATOM   3877  C36 POPEJ 176      69.924  26.799  55.405  1.00  0.00           C
ATOM   3880  C37 POPEJ 176      70.364  28.109  54.755  1.00  0.00           C
ATOM   3883  C38 POPEJ 176      70.565  27.959  53.245  1.00  0.00           C
ATOM   3886  C39 POPEJ 176      70.854  29.309  52.605  1.00  0.00           C
ATOM   3889 0C31 POPEJ 176      70.955  29.209  51.075  1.00  0.00           C
ATOM   3892 1C31 POPEJ 176      71.635  30.429  50.475  1.00  0.00           C
ATOM   3895 2C31 POPEJ 176      71.424  30.569  48.955  1.00  0.00           C
ATOM   3898 3C31 POPEJ 176      71.825  29.329  48.145  1.00  0.00           C
ATOM   3901 4C31 POPEJ 176      73.254  28.829  48.375  1.00  0.00           C
ATOM   3904 5C31 POPEJ 176      73.595  27.689  47.405  1.00  0.00           C
ATOM   3907 6C31 POPEJ 176      74.974  27.059  47.605  1.00  0.00           C
ATOM   3911  NH3 POPEK 177     116.844 108.180  19.635  1.00  0.00           N
ATOM   3915  C12 POPEK 177     116.934 107.408  18.355  1.00  0.00           C
ATOM   3918  C11 POPEK 177     118.365 107.000  18.005  1.00  0.00           C
ATOM   3921  P   POPEK 177     119.344 104.660  17.235  1.00  0.00           P
ATOM   3922  O13 POPEK 177     118.564 103.399  17.385  1.00  0.00           O
ATOM   3923  O14 POPEK 177     120.114 104.839  15.975  1.00  0.00           O
ATOM   3924  O11 POPEK 177     120.204 104.990  18.515  1.00  0.00           O
ATOM   3925  O12 POPEK 177     118.285 105.820  17.215  1.00  0.00           O
ATOM   3926  C1  POPEK 177     121.274 104.259  19.115  1.00  0.00           C
ATOM   3929  C2  POPEK 177     120.835 103.619  20.465  1.00  0.00           C
ATOM   3931  O21 POPEK 177     121.925 102.859  21.035  1.00  0.00           O
ATOM   3932  C21 POPEK 177     122.445 103.359  22.155  1.00  0.00           C
ATOM   3933  O22 POPEK 177     122.174 104.450  22.625  1.00  0.00           O
ATOM   3934  C22 POPEK 177     123.383 102.329  22.805  1.00  0.00           C
ATOM   3937  C3  POPEK 177     119.624 102.669  20.285  1.00  0.00           C
ATOM   3940  O31 POPEK 177     119.235 102.109  21.555  1.00  0.00           O
ATOM   3941  C31 POPEK 177     119.865 100.979  21.895  1.00  0.00           C
ATOM   3942  O32 POPEK 177     120.515 100.280  21.125  1.00  0.00           O
ATOM   3943  C32 POPEK 177     119.804 100.878  23.425  1.00  0.00           C
ATOM   3946  C23 POPEK 177     123.644 102.520  24.325  1.00  0.00           C
ATOM   3949  C24 POPEK 177     122.844 101.579  25.245  1.00  0.00           C
ATOM   3952  C25 POPEK 177     123.493 101.340  26.615  1.00  0.00           C
ATOM   3955  C26 POPEK 177     123.264 102.479  27.615  1.00  0.00           C
ATOM   3958  C27 POPEK 177     123.884 102.229  29.005  1.00  0.00           C
ATOM   3961  C28 POPEK 177     124.144 103.518  29.805  1.00  0.00           C
ATOM   3964  C29 POPEK 177     125.373 104.240  29.305  1.00  0.00           C
ATOM   3966 0C21 POPEK 177     126.493 104.500  29.995  1.00  0.00           C
ATOM   3968 1C21 POPEK 177     126.763 104.160  31.445  1.00  0.00           C
ATOM   3971 2C21 POPEK 177     127.622 102.889  31.595  1.00  0.00           C
ATOM   3974 3C21 POPEK 177     129.122 103.089  31.315  1.00  0.00           C
ATOM   3977 4C21 POPEK 177     129.934 103.779  32.425  1.00  0.00           C
ATOM   3980 5C21 POPEK 177     129.812 103.110  33.795  1.00  0.00           C
ATOM   3983 6C21 POPEK 177     130.844 103.589  34.825  1.00  0.00           C
ATOM   3986 7C21 POPEK 177     130.854 102.689  36.065  1.00  0.00           C
ATOM   3989 8C21 POPEK 177     131.843 103.110  37.145  1.00  0.00           C
ATOM   3993  C33 POPEK 177     119.565  99.479  24.035  1.00  0.00           C
ATOM   3996  C34 POPEK 177     118.424  99.509  25.065  1.00  0.00           C
ATOM   3999  C35 POPEK 177     118.755 100.270  26.345  1.00  0.00           C
ATOM   4002  C36 POPEK 177     119.924  99.640  27.105  1.00  0.00           C
ATOM   4005  C37 POPEK 177     119.965 100.069  28.575  1.00  0.00           C
ATOM   4008  C38 POPEK 177     121.115  99.430  29.355  1.00  0.00           C
ATOM   4011  C39 POPEK 177     120.964  99.599  30.875  1.00  0.00           C
ATOM   4014 0C31 POPEK 177     120.625 101.030  31.305  1.00  0.00           C
ATOM   4017 1C31 POPEK 177     120.454 101.139  32.825  1.00  0.00           C
ATOM   4020 2C31 POPEK 177     120.225 102.590  33.265  1.00  0.00           C
ATOM   4023 3C31 POPEK 177     120.125 102.719  34.785  1.00  0.00           C
ATOM   4026 4C31 POPEK 177     119.735 104.139  35.235  1.00  0.00           C
ATOM   4029 5C31 POPEK 177     119.735 104.259  36.765  1.00  0.00           C
ATOM   4032 6C31 POPEK 177     119.334 105.649  37.265  1.00  0.00           C
ATOM   4036  NH3 POPEL 178      -2.515  14.129  17.165  1.00  0.00           N
ATOM   4040  C12 POPEL 178      -1.475  13.109  16.825  1.00  0.00           C
ATOM   4043  C11 POPEL 178      -0.195  13.289  17.645  1.00  0.00           C
ATOM   4046  P   POPEL 178       2.075  12.039  18.005  1.00  0.00           P
ATOM   4047  O13 POPEL 178       1.955  10.789  18.795  1.00  0.00           O
ATOM   4048  O14 POPEL 178       3.205  12.089  17.055  1.00  0.00           O
ATOM   4049  O11 POPEL 178       2.175  13.239  19.015  1.00  0.00           O
ATOM   4050  O12 POPEL 178       0.725  12.299  17.235  1.00  0.00           O
ATOM   4051  C1  POPEL 178       3.485  13.629  19.455  1.00  0.00           C
ATOM   4054  C2  POPEL 178       3.685  13.439  20.985  1.00  0.00           C
ATOM   4056  O21 POPEL 178       2.845  14.239  21.825  1.00  0.00           O
ATOM   4057  C21 POPEL 178       2.565  15.499  21.575  1.00  0.00           C
ATOM   4058  O22 POPEL 178       2.995  16.199  20.675  1.00  0.00           O
ATOM   4059  C22 POPEL 178       1.635  15.949  22.705  1.00  0.00           C
ATOM   4062  C3  POPEL 178       5.165  13.599  21.405  1.00  0.00           C
ATOM   4065  O31 POPEL 178       5.365  13.649  22.825  1.00  0.00           O
ATOM   4066  C31 POPEL 178       5.545  14.879  23.295  1.00  0.00           C
ATOM   4067  O32 POPEL 178       5.485  15.909  22.645  1.00  0.00           O
ATOM   4068  C32 POPEL 178       5.975  14.829  24.745  1.00  0.00           C
ATOM   4071  C23 POPEL 178       1.935  17.379  23.215  1.00  0.00           C
ATOM   4074  C24 POPEL 178       1.055  17.739  24.415  1.00  0.00           C
ATOM   4077  C25 POPEL 178       1.425  17.029  25.715  1.00  0.00           C
ATOM   4080  C26 POPEL 178       0.785  17.719  26.935  1.00  0.00           C
ATOM   4083  C27 POPEL 178       0.845  16.839  28.195  1.00  0.00           C
ATOM   4086  C28 POPEL 178       0.075  17.429  29.395  1.00  0.00           C
ATOM   4089  C29 POPEL 178       0.955  17.919  30.515  1.00  0.00           C
ATOM   4091 0C21 POPEL 178       1.505  17.149  31.475  1.00  0.00           C
ATOM   4093 1C21 POPEL 178       1.335  15.659  31.635  1.00  0.00           C
ATOM   4096 2C21 POPEL 178       1.185  15.209  33.105  1.00  0.00           C
ATOM   4099 3C21 POPEL 178       2.495  15.319  33.915  1.00  0.00           C
ATOM   4102 4C21 POPEL 178       2.365  14.849  35.375  1.00  0.00           C
ATOM   4105 5C21 POPEL 178       1.245  15.569  36.135  1.00  0.00           C
ATOM   4108 6C21 POPEL 178       1.225  15.259  37.635  1.00  0.00           C
ATOM   4111 7C21 POPEL 178      -0.045  15.809  38.305  1.00  0.00           C
ATOM   4114 8C21 POPEL 178      -0.235  15.319  39.735  1.00  0.00           C
ATOM   4118  C33 POPEL 178       5.215  15.839  25.635  1.00  0.00           C
ATOM   4121  C34 POPEL 178       6.165  16.339  26.725  1.00  0.00           C
ATOM   4124  C35 POPEL 178       5.495  16.879  27.985  1.00  0.00           C
ATOM   4127  C36 POPEL 178       5.005  18.329  27.875  1.00  0.00           C
ATOM   4130  C37 POPEL 178       4.145  18.739  29.085  1.00  0.00           C
ATOM   4133  C38 POPEL 178       4.925  19.169  30.345  1.00  0.00           C
ATOM   4136  C39 POPEL 178       5.515  18.029  31.175  1.00  0.00           C
ATOM   4139 0C31 POPEL 178       5.415  18.319  32.675  1.00  0.00           C
ATOM   4142 1C31 POPEL 178       5.855  17.169  33.585  1.00  0.00           C
ATOM   4145 2C31 POPEL 178       5.535  17.439  35.065  1.00  0.00           C
ATOM   4148 3C31 POPEL 178       6.325  18.629  35.625  1.00  0.00           C
ATOM   4151 4C31 POPEL 178       5.875  19.109  37.005  1.00  0.00           C
ATOM   4154 5C31 POPEL 178       6.755  20.279  37.475  1.00  0.00           C
ATOM   4157 6C31 POPEL 178       6.115  21.149  38.545  1.00  0.00           C
ATOM   4161  NH3 POPEM 179      20.695 103.329  18.925  1.00  0.00           N
ATOM   4165  C12 POPEM 179      22.155 102.929  18.955  1.00  0.00           C
ATOM   4168  C11 POPEM 179      22.705 102.579  20.355  1.00  0.00           C
ATOM   4171  P   POPEM 179      25.035 101.520  19.675  1.00  0.00           P
ATOM   4172  O13 POPEM 179      24.195 100.729  18.745  1.00  0.00           O
ATOM   4173  O14 POPEM 179      26.195 102.189  19.085  1.00  0.00           O
ATOM   4174  O11 POPEM 179      25.515 100.499  20.805  1.00  0.00           O
ATOM   4175  O12 POPEM 179      24.135 102.609  20.405  1.00  0.00           O
ATOM   4176  C1  POPEM 179      26.715 100.740  21.555  1.00  0.00           C
ATOM   4179  C2  POPEM 179      26.435 100.659  23.085  1.00  0.00           C
ATOM   4181  O21 POPEM 179      27.555 101.139  23.845  1.00  0.00           O
ATOM   4182  C21 POPEM 179      28.725 100.529  23.735  1.00  0.00           C
ATOM   4183  O22 POPEM 179      28.945  99.469  23.185  1.00  0.00           O
ATOM   4184  C22 POPEM 179      29.805 101.459  24.345  1.00  0.00           C
ATOM   4187  C3  POPEM 179      25.915  99.259  23.555  1.00  0.00           C
ATOM   4190  O31 POPEM 179      25.185  99.350  24.795  1.00  0.00           O
ATOM   4191  C31 POPEM 179      25.705  98.779  25.875  1.00  0.00           C
ATOM   4192  O32 POPEM 179      26.785  98.219  25.965  1.00  0.00           O
ATOM   4193  C32 POPEM 179      24.765  99.020  27.065  1.00  0.00           C
ATOM   4196  C23 POPEM 179      30.595 100.929  25.575  1.00  0.00           C
ATOM   4199  C24 POPEM 179      31.535 102.020  26.115  1.00  0.00           C
ATOM   4202  C25 POPEM 179      32.395 101.649  27.345  1.00  0.00           C
ATOM   4205  C26 POPEM 179      31.634 101.570  28.675  1.00  0.00           C
ATOM   4208  C27 POPEM 179      32.465 102.070  29.885  1.00  0.00           C
ATOM   4211  C28 POPEM 179      32.525 101.100  31.085  1.00  0.00           C
ATOM   4214  C29 POPEM 179      31.195 100.890  31.765  1.00  0.00           C
ATOM   4216 0C21 POPEM 179      30.995 100.359  32.985  1.00  0.00           C
ATOM   4218 1C21 POPEM 179      32.055  99.889  33.955  1.00  0.00           C
ATOM   4221 2C21 POPEM 179      31.845 100.389  35.395  1.00  0.00           C
ATOM   4224 3C21 POPEM 179      30.635  99.760  36.115  1.00  0.00           C
ATOM   4227 4C21 POPEM 179      30.635 100.099  37.605  1.00  0.00           C
ATOM   4230 5C21 POPEM 179      29.315  99.780  38.325  1.00  0.00           C
ATOM   4233 6C21 POPEM 179      29.305 100.359  39.745  1.00  0.00           C
ATOM   4236 7C21 POPEM 179      28.355  99.660  40.715  1.00  0.00           C
ATOM   4239 8C21 POPEM 179      28.525 100.109  42.165  1.00  0.00           C
ATOM   4243  C33 POPEM 179      24.015  97.739  27.535  1.00  0.00           C
ATOM   4246  C34 POPEM 179      23.095  98.039  28.735  1.00  0.00           C
ATOM   4249  C35 POPEM 179      23.645  97.599  30.095  1.00  0.00           C
ATOM   4252  C36 POPEM 179      23.225  96.179  30.535  1.00  0.00           C
ATOM   4255  C37 POPEM 179      23.355  96.010  32.055  1.00  0.00           C
ATOM   4258  C38 POPEM 179      23.125  94.579  32.565  1.00  0.00           C
ATOM   4261  C39 POPEM 179      23.605  94.369  34.015  1.00  0.00           C
ATOM   4264 0C31 POPEM 179      22.925  95.289  35.045  1.00  0.00           C
ATOM   4267 1C31 POPEM 179      23.725  95.479  36.345  1.00  0.00           C
ATOM   4270 2C31 POPEM 179      22.985  96.410  37.325  1.00  0.00           C
ATOM   4273 3C31 POPEM 179      23.875  97.189  38.315  1.00  0.00           C
ATOM   4276 4C31 POPEM 179      24.935  96.369  39.065  1.00  0.00           C
ATOM   4279 5C31 POPEM 179      25.645  97.229  40.125  1.00  0.00           C
ATOM   4282 6C31 POPEM 179      26.685  96.489  40.965  1.00  0.00           C
ATOM   4286  NH3 POPEN 180     102.645  43.349  56.935  1.00  0.00           N
ATOM   4290  C12 POPEN 180     103.964  42.689  56.625  1.00  0.00           C
ATOM   4293  C11 POPEN 180     104.524  41.959  57.845  1.00  0.00           C
ATOM   4296  P   POPEN 180     105.894  39.720  57.555  1.00  0.00           P
ATOM   4297  O13 POPEN 180     107.214  39.340  58.115  1.00  0.00           O
ATOM   4298  O14 POPEN 180     104.725  39.079  58.195  1.00  0.00           O
ATOM   4299  O11 POPEN 180     105.845  39.319  56.035  1.00  0.00           O
ATOM   4300  O12 POPEN 180     105.745  41.299  57.485  1.00  0.00           O
ATOM   4301  C1  POPEN 180     107.055  39.289  55.275  1.00  0.00           C
ATOM   4304  C2  POPEN 180     106.794  39.699  53.805  1.00  0.00           C
ATOM   4306  O21 POPEN 180     108.025  39.479  53.095  1.00  0.00           O
ATOM   4307  C21 POPEN 180     108.835  40.399  52.655  1.00  0.00           C
ATOM   4308  O22 POPEN 180     108.735  41.609  52.765  1.00  0.00           O
ATOM   4309  C22 POPEN 180     109.954  39.660  51.935  1.00  0.00           C
ATOM   4312  C3  POPEN 180     106.104  41.100  53.705  1.00  0.00           C
ATOM   4315  O31 POPEN 180     105.815  41.479  52.335  1.00  0.00           O
ATOM   4316  C31 POPEN 180     104.875  42.420  52.235  1.00  0.00           C
ATOM   4317  O32 POPEN 180     104.294  42.939  53.185  1.00  0.00           O
ATOM   4318  C32 POPEN 180     104.744  42.889  50.785  1.00  0.00           C
ATOM   4321  C23 POPEN 180     110.894  40.609  51.165  1.00  0.00           C
ATOM   4324  C24 POPEN 180     111.794  39.930  50.125  1.00  0.00           C
ATOM   4327  C25 POPEN 180     111.154  38.810  49.285  1.00  0.00           C
ATOM   4330  C26 POPEN 180     109.854  39.209  48.565  1.00  0.00           C
ATOM   4333  C27 POPEN 180     110.024  39.359  47.045  1.00  0.00           C
ATOM   4336  C28 POPEN 180     109.035  40.369  46.445  1.00  0.00           C
ATOM   4339  C29 POPEN 180     109.255  40.569  44.965  1.00  0.00           C
ATOM   4341 0C21 POPEN 180     108.634  39.909  43.975  1.00  0.00           C
ATOM   4343 1C21 POPEN 180     107.585  38.839  44.115  1.00  0.00           C
ATOM   4346 2C21 POPEN 180     108.154  37.409  44.025  1.00  0.00           C
ATOM   4349 3C21 POPEN 180     108.674  37.109  42.615  1.00  0.00           C
ATOM   4352 4C21 POPEN 180     108.995  35.629  42.345  1.00  0.00           C
ATOM   4355 5C21 POPEN 180     110.333  35.149  42.935  1.00  0.00           C
ATOM   4358 6C21 POPEN 180     110.754  33.799  42.325  1.00  0.00           C
ATOM   4361 7C21 POPEN 180     112.104  33.289  42.835  1.00  0.00           C
ATOM   4364 8C21 POPEN 180     112.505  31.939  42.245  1.00  0.00           C
ATOM   4368  C33 POPEN 180     104.294  41.799  49.775  1.00  0.00           C
ATOM   4371  C34 POPEN 180     105.404  40.819  49.395  1.00  0.00           C
ATOM   4374  C35 POPEN 180     105.184  40.159  48.025  1.00  0.00           C
ATOM   4377  C36 POPEN 180     103.875  39.359  47.905  1.00  0.00           C
ATOM   4380  C37 POPEN 180     103.724  38.670  46.535  1.00  0.00           C
ATOM   4383  C38 POPEN 180     102.445  37.819  46.455  1.00  0.00           C
ATOM   4386  C39 POPEN 180     101.934  37.500  45.035  1.00  0.00           C
ATOM   4389 0C31 POPEN 180     101.484  38.750  44.255  1.00  0.00           C
ATOM   4392 1C31 POPEN 180     100.695  38.399  42.975  1.00  0.00           C
ATOM   4395 2C31 POPEN 180      99.895  39.579  42.405  1.00  0.00           C
ATOM   4398 3C31 POPEN 180      98.595  39.860  43.175  1.00  0.00           C
ATOM   4401 4C31 POPEN 180      97.734  40.970  42.555  1.00  0.00           C
ATOM   4404 5C31 POPEN 180      96.434  41.159  43.335  1.00  0.00           C
ATOM   4407 6C31 POPEN 180      95.505  42.249  42.795  1.00  0.00           C
ATOM   4411  NH3 POPEO 181      26.455  41.019  59.605  1.00  0.00           N
ATOM   4415  C12 POPEO 181      27.135  42.279  60.045  1.00  0.00           C
ATOM   4418  C11 POPEO 181      28.565  42.019  60.555  1.00  0.00           C
ATOM   4421  P   POPEO 181      29.385  39.529  60.325  1.00  0.00           P
ATOM   4422  O13 POPEO 181      29.795  40.079  59.025  1.00  0.00           O
ATOM   4423  O14 POPEO 181      30.435  38.930  61.195  1.00  0.00           O
ATOM   4424  O11 POPEO 181      28.105  38.589  60.155  1.00  0.00           O
ATOM   4425  O12 POPEO 181      28.735  40.709  61.135  1.00  0.00           O
ATOM   4426  C1  POPEO 181      28.105  37.579  59.155  1.00  0.00           C
ATOM   4429  C2  POPEO 181      26.665  37.160  58.725  1.00  0.00           C
ATOM   4431  O21 POPEO 181      25.845  38.269  58.315  1.00  0.00           O
ATOM   4432  C21 POPEO 181      26.135  38.729  57.105  1.00  0.00           C
ATOM   4433  O22 POPEO 181      26.935  39.619  56.865  1.00  0.00           O
ATOM   4434  C22 POPEO 181      25.225  38.029  56.085  1.00  0.00           C
ATOM   4437  C3  POPEO 181      25.905  36.369  59.835  1.00  0.00           C
ATOM   4440  O31 POPEO 181      24.494  36.119  59.565  1.00  0.00           O
ATOM   4441  C31 POPEO 181      24.235  35.399  58.455  1.00  0.00           C
ATOM   4442  O32 POPEO 181      25.075  34.869  57.755  1.00  0.00           O
ATOM   4443  C32 POPEO 181      22.725  35.349  58.205  1.00  0.00           C
ATOM   4446  C23 POPEO 181      25.575  38.399  54.635  1.00  0.00           C
ATOM   4449  C24 POPEO 181      24.845  37.549  53.585  1.00  0.00           C
ATOM   4452  C25 POPEO 181      25.205  38.039  52.185  1.00  0.00           C
ATOM   4455  C26 POPEO 181      25.225  36.959  51.105  1.00  0.00           C
ATOM   4458  C27 POPEO 181      25.615  37.560  49.745  1.00  0.00           C
ATOM   4461  C28 POPEO 181      26.055  36.509  48.715  1.00  0.00           C
ATOM   4464  C29 POPEO 181      25.845  36.999  47.305  1.00  0.00           C
ATOM   4466 0C21 POPEO 181      26.745  37.579  46.495  1.00  0.00           C
ATOM   4468 1C21 POPEO 181      28.174  37.899  46.865  1.00  0.00           C
ATOM   4471 2C21 POPEO 181      28.825  38.919  45.915  1.00  0.00           C
ATOM   4474 3C21 POPEO 181      30.154  39.459  46.465  1.00  0.00           C
ATOM   4477 4C21 POPEO 181      30.925  40.319  45.465  1.00  0.00           C
ATOM   4480 5C21 POPEO 181      31.864  39.499  44.565  1.00  0.00           C
ATOM   4483 6C21 POPEO 181      32.395  40.299  43.365  1.00  0.00           C
ATOM   4486 7C21 POPEO 181      33.325  39.479  42.465  1.00  0.00           C
ATOM   4489 8C21 POPEO 181      33.355  39.920  41.005  1.00  0.00           C
ATOM   4493  C33 POPEO 181      22.205  36.610  57.475  1.00  0.00           C
ATOM   4496  C34 POPEO 181      20.685  36.639  57.255  1.00  0.00           C
ATOM   4499  C35 POPEO 181      20.195  37.789  56.355  1.00  0.00           C
ATOM   4502  C36 POPEO 181      20.825  37.779  54.945  1.00  0.00           C
ATOM   4505  C37 POPEO 181      20.084  38.699  53.955  1.00  0.00           C
ATOM   4508  C38 POPEO 181      20.795  38.819  52.585  1.00  0.00           C
ATOM   4511  C39 POPEO 181      20.855  37.490  51.815  1.00  0.00           C
ATOM   4514 0C31 POPEO 181      21.745  37.529  50.575  1.00  0.00           C
ATOM   4517 1C31 POPEO 181      21.065  37.889  49.245  1.00  0.00           C
ATOM   4520 2C31 POPEO 181      22.045  37.700  48.075  1.00  0.00           C
ATOM   4523 3C31 POPEO 181      21.375  37.700  46.695  1.00  0.00           C
ATOM   4526 4C31 POPEO 181      22.325  37.220  45.595  1.00  0.00           C
ATOM   4529 5C31 POPEO 181      21.635  36.389  44.505  1.00  0.00           C
ATOM   4532 6C31 POPEO 181      22.635  35.629  43.625  1.00  0.00           C
ATOM   4536  NH3 POPEP 182      49.564  80.750  22.825  1.00  0.00           N
ATOM   4540  C12 POPEP 182      48.605  80.669  21.675  1.00  0.00           C
ATOM   4543  C11 POPEP 182      48.834  79.399  20.835  1.00  0.00           C
ATOM   4546  P   POPEP 182      50.224  77.560  22.085  1.00  0.00           P
ATOM   4547  O13 POPEP 182      50.105  76.100  22.245  1.00  0.00           O
ATOM   4548  O14 POPEP 182      51.325  78.079  21.245  1.00  0.00           O
ATOM   4549  O11 POPEP 182      50.395  78.240  23.515  1.00  0.00           O
ATOM   4550  O12 POPEP 182      48.855  78.219  21.645  1.00  0.00           O
ATOM   4551  C1  POPEP 182      51.595  77.990  24.255  1.00  0.00           C
ATOM   4554  C2  POPEP 182      51.265  77.229  25.565  1.00  0.00           C
ATOM   4556  O21 POPEP 182      50.805  78.200  26.535  1.00  0.00           O
ATOM   4557  C21 POPEP 182      49.585  77.979  27.055  1.00  0.00           C
ATOM   4558  O22 POPEP 182      48.805  77.128  26.685  1.00  0.00           O
ATOM   4559  C22 POPEP 182      49.345  78.979  28.195  1.00  0.00           C
ATOM   4562  C3  POPEP 182      52.515  76.479  26.115  1.00  0.00           C
ATOM   4565  O31 POPEP 182      52.285  75.079  26.385  1.00  0.00           O
ATOM   4566  C31 POPEP 182      51.614  74.819  27.505  1.00  0.00           C
ATOM   4567  O32 POPEP 182      51.115  75.640  28.245  1.00  0.00           O
ATOM   4568  C32 POPEP 182      51.665  73.309  27.765  1.00  0.00           C
ATOM   4571  C23 POPEP 182      47.974  78.880  28.895  1.00  0.00           C
ATOM   4574  C24 POPEP 182      47.885  77.799  29.975  1.00  0.00           C
ATOM   4577  C25 POPEP 182      46.665  78.009  30.885  1.00  0.00           C
ATOM   4580  C26 POPEP 182      46.665  77.160  32.175  1.00  0.00           C
ATOM   4583  C27 POPEP 182      45.605  77.680  33.165  1.00  0.00           C
ATOM   4586  C28 POPEP 182      45.285  76.739  34.345  1.00  0.00           C
ATOM   4589  C29 POPEP 182      46.425  76.570  35.315  1.00  0.00           C
ATOM   4591 0C21 POPEP 182      46.415  76.789  36.655  1.00  0.00           C
ATOM   4593 1C21 POPEP 182      45.275  77.280  37.505  1.00  0.00           C
ATOM   4596 2C21 POPEP 182      45.744  78.130  38.715  1.00  0.00           C
ATOM   4599 3C21 POPEP 182      46.515  77.309  39.775  1.00  0.00           C
ATOM   4602 4C21 POPEP 182      46.775  78.079  41.085  1.00  0.00           C
ATOM   4605 5C21 POPEP 182      47.584  79.380  40.945  1.00  0.00           C
ATOM   4608 6C21 POPEP 182      48.935  79.210  40.225  1.00  0.00           C
ATOM   4611 7C21 POPEP 182      49.735  80.519  40.185  1.00  0.00           C
ATOM   4614 8C21 POPEP 182      50.735  80.569  39.025  1.00  0.00           C
ATOM   4618  C33 POPEP 182      50.915  72.929  29.055  1.00  0.00           C
ATOM   4621  C34 POPEP 182      51.345  71.579  29.645  1.00  0.00           C
ATOM   4624  C35 POPEP 182      51.024  70.359  28.765  1.00  0.00           C
ATOM   4627  C36 POPEP 182      52.255  69.719  28.095  1.00  0.00           C
ATOM   4630  C37 POPEP 182      52.064  68.229  27.775  1.00  0.00           C
ATOM   4633  C38 POPEP 182      53.375  67.469  27.545  1.00  0.00           C
ATOM   4636  C39 POPEP 182      53.215  65.939  27.455  1.00  0.00           C
ATOM   4639 0C31 POPEP 182      52.595  65.259  28.695  1.00  0.00           C
ATOM   4642 1C31 POPEP 182      53.125  65.780  30.035  1.00  0.00           C
ATOM   4645 2C31 POPEP 182      52.654  64.959  31.245  1.00  0.00           C
ATOM   4648 3C31 POPEP 182      53.254  65.499  32.545  1.00  0.00           C
ATOM   4651 4C31 POPEP 182      52.985  64.630  33.785  1.00  0.00           C
ATOM   4654 5C31 POPEP 182      52.864  65.489  35.055  1.00  0.00           C
ATOM   4657 6C31 POPEP 182      52.885  64.709  36.365  1.00  0.00           C
ATOM   4661  NH3 POPEQ 183      52.174  87.929  63.355  1.00  0.00           N
ATOM   4665  C12 POPEQ 183      53.615  88.359  63.365  1.00  0.00           C
ATOM   4668  C11 POPEQ 183      53.785  89.829  63.785  1.00  0.00           C
ATOM   4671  P   POPEQ 183      55.614  91.520  64.485  1.00  0.00           P
ATOM   4672  O13 POPEQ 183      54.395  92.319  64.745  1.00  0.00           O
ATOM   4673  O14 POPEQ 183      56.465  91.219  65.655  1.00  0.00           O
ATOM   4674  O11 POPEQ 183      56.404  92.299  63.355  1.00  0.00           O
ATOM   4675  O12 POPEQ 183      55.165  90.200  63.725  1.00  0.00           O
ATOM   4676  C1  POPEQ 183      57.794  92.140  63.065  1.00  0.00           C
ATOM   4679  C2  POPEQ 183      58.295  93.349  62.205  1.00  0.00           C
ATOM   4681  O21 POPEQ 183      59.364  92.979  61.305  1.00  0.00           O
ATOM   4682  C21 POPEQ 183      58.995  92.229  60.285  1.00  0.00           C
ATOM   4683  O22 POPEQ 183      59.084  91.018  60.245  1.00  0.00           O
ATOM   4684  C22 POPEQ 183      58.605  93.110  59.095  1.00  0.00           C
ATOM   4687  C3  POPEQ 183      58.745  94.590  63.045  1.00  0.00           C
ATOM   4690  O31 POPEQ 183      59.485  95.589  62.275  1.00  0.00           O
ATOM   4691  C31 POPEQ 183      58.715  96.270  61.425  1.00  0.00           C
ATOM   4692  O32 POPEQ 183      57.525  96.079  61.265  1.00  0.00           O
ATOM   4693  C32 POPEQ 183      59.515  97.299  60.625  1.00  0.00           C
ATOM   4696  C23 POPEQ 183      58.155  92.299  57.845  1.00  0.00           C
ATOM   4699  C24 POPEQ 183      58.365  93.100  56.555  1.00  0.00           C
ATOM   4702  C25 POPEQ 183      57.805  92.408  55.305  1.00  0.00           C
ATOM   4705  C26 POPEQ 183      58.384  93.039  54.025  1.00  0.00           C
ATOM   4708  C27 POPEQ 183      57.875  92.408  52.725  1.00  0.00           C
ATOM   4711  C28 POPEQ 183      58.654  92.939  51.505  1.00  0.00           C
ATOM   4714  C29 POPEQ 183      58.205  92.329  50.205  1.00  0.00           C
ATOM   4716 0C21 POPEQ 183      58.955  91.619  49.335  1.00  0.00           C
ATOM   4718 1C21 POPEQ 183      60.424  91.329  49.455  1.00  0.00           C
ATOM   4721 2C21 POPEQ 183      61.105  91.259  48.065  1.00  0.00           C
ATOM   4724 3C21 POPEQ 183      62.635  91.279  48.155  1.00  0.00           C
ATOM   4727 4C21 POPEQ 183      63.295  91.010  46.795  1.00  0.00           C
ATOM   4730 5C21 POPEQ 183      64.815  91.240  46.775  1.00  0.00           C
ATOM   4733 6C21 POPEQ 183      65.205  92.719  46.725  1.00  0.00           C
ATOM   4736 7C21 POPEQ 183      66.715  92.939  46.815  1.00  0.00           C
ATOM   4739 8C21 POPEQ 183      67.125  94.409  46.915  1.00  0.00           C
ATOM   4743  C33 POPEQ 183      59.494  97.099  59.085  1.00  0.00           C
ATOM   4746  C34 POPEQ 183      60.035  98.320  58.325  1.00  0.00           C
ATOM   4749  C35 POPEQ 183      60.084  98.100  56.805  1.00  0.00           C
ATOM   4752  C36 POPEQ 183      60.744  99.249  56.025  1.00  0.00           C
ATOM   4755  C37 POPEQ 183      60.795  98.950  54.525  1.00  0.00           C
ATOM   4758  C38 POPEQ 183      61.645  99.929  53.705  1.00  0.00           C
ATOM   4761  C39 POPEQ 183      61.595  99.660  52.185  1.00  0.00           C
ATOM   4764 0C31 POPEQ 183      60.245  99.939  51.495  1.00  0.00           C
ATOM   4767 1C31 POPEQ 183      60.345  99.579  50.015  1.00  0.00           C
ATOM   4770 2C31 POPEQ 183      59.084  99.799  49.165  1.00  0.00           C
ATOM   4773 3C31 POPEQ 183      59.364  99.360  47.725  1.00  0.00           C
ATOM   4776 4C31 POPEQ 183      58.155  99.360  46.775  1.00  0.00           C
ATOM   4779 5C31 POPEQ 183      58.535  98.770  45.405  1.00  0.00           C
ATOM   4782 6C31 POPEQ 183      57.724  99.329  44.245  1.00  0.00           C
ATOM   4786  NH3 POPER 184      35.535  23.859  62.355  1.00  0.00           N
ATOM   4790  C12 POPER 184      36.985  23.509  62.545  1.00  0.00           C
ATOM   4793  C11 POPER 184      37.515  22.589  61.445  1.00  0.00           C
ATOM   4796  P   POPER 184      40.075  22.239  60.825  1.00  0.00           P
ATOM   4797  O13 POPER 184      40.334  23.619  60.385  1.00  0.00           O
ATOM   4798  O14 POPER 184      41.165  21.519  61.525  1.00  0.00           O
ATOM   4799  O11 POPER 184      39.515  21.389  59.575  1.00  0.00           O
ATOM   4800  O12 POPER 184      38.834  22.219  61.805  1.00  0.00           O
ATOM   4801  C1  POPER 184      39.845  21.829  58.245  1.00  0.00           C
ATOM   4804  C2  POPER 184      39.044  21.059  57.145  1.00  0.00           C
ATOM   4806  O21 POPER 184      39.805  20.819  55.945  1.00  0.00           O
ATOM   4807  C21 POPER 184      40.345  21.840  55.305  1.00  0.00           C
ATOM   4808  O22 POPER 184      40.224  23.009  55.605  1.00  0.00           O
ATOM   4809  C22 POPER 184      41.115  21.349  54.055  1.00  0.00           C
ATOM   4812  C3  POPER 184      37.645  21.709  56.855  1.00  0.00           C
ATOM   4815  O31 POPER 184      36.945  21.189  55.695  1.00  0.00           O
ATOM   4816  C31 POPER 184      36.565  19.909  55.775  1.00  0.00           C
ATOM   4817  O32 POPER 184      36.825  19.139  56.665  1.00  0.00           O
ATOM   4818  C32 POPER 184      35.775  19.519  54.525  1.00  0.00           C
ATOM   4821  C23 POPER 184      41.465  19.839  53.995  1.00  0.00           C
ATOM   4824  C24 POPER 184      41.535  19.189  52.595  1.00  0.00           C
ATOM   4827  C25 POPER 184      40.245  19.229  51.755  1.00  0.00           C
ATOM   4830  C26 POPER 184      40.115  17.959  50.875  1.00  0.00           C
ATOM   4833  C27 POPER 184      38.974  17.989  49.845  1.00  0.00           C
ATOM   4836  C28 POPER 184      38.685  16.599  49.225  1.00  0.00           C
ATOM   4839  C29 POPER 184      39.915  15.959  48.625  1.00  0.00           C
ATOM   4841 0C21 POPER 184      40.175  15.749  47.325  1.00  0.00           C
ATOM   4843 1C21 POPER 184      39.305  16.109  46.145  1.00  0.00           C
ATOM   4846 2C21 POPER 184      38.785  14.849  45.425  1.00  0.00           C
ATOM   4849 3C21 POPER 184      37.724  14.069  46.215  1.00  0.00           C
ATOM   4852 4C21 POPER 184      37.615  12.589  45.785  1.00  0.00           C
ATOM   4855 5C21 POPER 184      37.435  12.359  44.275  1.00  0.00           C
ATOM   4858 6C21 POPER 184      36.125  12.929  43.725  1.00  0.00           C
ATOM   4861 7C21 POPER 184      35.925  12.619  42.235  1.00  0.00           C
ATOM   4864 8C21 POPER 184      34.465  12.679  41.775  1.00  0.00           C
ATOM   4868  C33 POPER 184      35.625  17.979  54.315  1.00  0.00           C
ATOM   4871  C34 POPER 184      35.845  17.609  52.845  1.00  0.00           C
ATOM   4874  C35 POPER 184      35.485  16.159  52.475  1.00  0.00           C
ATOM   4877  C36 POPER 184      36.605  15.129  52.715  1.00  0.00           C
ATOM   4880  C37 POPER 184      36.565  13.979  51.685  1.00  0.00           C
ATOM   4883  C38 POPER 184      37.904  13.249  51.555  1.00  0.00           C
ATOM   4886  C39 POPER 184      37.994  12.379  50.305  1.00  0.00           C
ATOM   4889 0C31 POPER 184      37.404  10.969  50.445  1.00  0.00           C
ATOM   4892 1C31 POPER 184      37.715  10.149  49.185  1.00  0.00           C
ATOM   4895 2C31 POPER 184      37.045   8.769  49.115  1.00  0.00           C
ATOM   4898 3C31 POPER 184      37.654   7.969  47.955  1.00  0.00           C
ATOM   4901 4C31 POPER 184      36.875   6.719  47.545  1.00  0.00           C
ATOM   4904 5C31 POPER 184      37.555   6.059  46.335  1.00  0.00           C
ATOM   4907 6C31 POPER 184      36.814   4.859  45.755  1.00  0.00           C
ATOM   4911  NH3 POPES 185      62.465  23.829  20.695  1.00  0.00           N
ATOM   4915  C12 POPES 185      63.665  24.619  20.245  1.00  0.00           C
ATOM   4918  C11 POPES 185      64.974  24.149  20.915  1.00  0.00           C
ATOM   4921  P   POPES 185      66.505  22.929  19.165  1.00  0.00           P
ATOM   4922  O13 POPES 185      65.404  21.949  19.255  1.00  0.00           O
ATOM   4923  O14 POPES 185      66.934  23.389  17.825  1.00  0.00           O
ATOM   4924  O11 POPES 185      67.805  22.439  19.925  1.00  0.00           O
ATOM   4925  O12 POPES 185      66.084  24.209  20.005  1.00  0.00           O
ATOM   4926  C1  POPES 185      67.775  21.539  21.035  1.00  0.00           C
ATOM   4929  C2  POPES 185      68.674  22.109  22.165  1.00  0.00           C
ATOM   4931  O21 POPES 185      69.243  21.139  23.075  1.00  0.00           O
ATOM   4932  C21 POPES 185      68.495  20.199  23.595  1.00  0.00           C
ATOM   4933  O22 POPES 185      67.345  19.939  23.305  1.00  0.00           O
ATOM   4934  C22 POPES 185      69.243  19.539  24.745  1.00  0.00           C
ATOM   4937  C3  POPES 185      67.925  23.219  22.925  1.00  0.00           C
ATOM   4940  O31 POPES 185      68.824  23.909  23.815  1.00  0.00           O
ATOM   4941  C31 POPES 185      68.394  24.049  25.045  1.00  0.00           C
ATOM   4942  O32 POPES 185      67.385  23.579  25.525  1.00  0.00           O
ATOM   4943  C32 POPES 185      69.355  24.959  25.785  1.00  0.00           C
ATOM   4946  C23 POPES 185      68.955  20.309  26.055  1.00  0.00           C
ATOM   4949  C24 POPES 185      69.064  19.439  27.325  1.00  0.00           C
ATOM   4952  C25 POPES 185      68.415  20.129  28.525  1.00  0.00           C
ATOM   4955  C26 POPES 185      69.364  20.999  29.365  1.00  0.00           C
ATOM   4958  C27 POPES 185      69.964  20.239  30.555  1.00  0.00           C
ATOM   4961  C28 POPES 185      70.385  21.149  31.725  1.00  0.00           C
ATOM   4964  C29 POPES 185      69.204  21.779  32.425  1.00  0.00           C
ATOM   4966 0C21 POPES 185      69.235  22.359  33.635  1.00  0.00           C
ATOM   4968 1C21 POPES 185      70.445  22.509  34.515  1.00  0.00           C
ATOM   4971 2C21 POPES 185      70.285  21.749  35.845  1.00  0.00           C
ATOM   4974 3C21 POPES 185      71.595  21.639  36.625  1.00  0.00           C
ATOM   4977 4C21 POPES 185      71.455  20.739  37.865  1.00  0.00           C
ATOM   4980 5C21 POPES 185      72.765  20.539  38.645  1.00  0.00           C
ATOM   4983 6C21 POPES 185      73.294  21.849  39.255  1.00  0.00           C
ATOM   4986 7C21 POPES 185      74.325  21.639  40.365  1.00  0.00           C
ATOM   4989 8C21 POPES 185      74.523  22.899  41.205  1.00  0.00           C
ATOM   4993  C33 POPES 185      68.695  25.539  27.055  1.00  0.00           C
ATOM   4996  C34 POPES 185      69.565  26.639  27.635  1.00  0.00           C
ATOM   4999  C35 POPES 185      68.865  27.500  28.685  1.00  0.00           C
ATOM   5002  C36 POPES 185      69.055  26.979  30.115  1.00  0.00           C
ATOM   5005  C37 POPES 185      68.254  27.839  31.095  1.00  0.00           C
ATOM   5008  C38 POPES 185      68.315  27.369  32.545  1.00  0.00           C
ATOM   5011  C39 POPES 185      69.614  27.789  33.215  1.00  0.00           C
ATOM   5014 0C31 POPES 185      69.735  27.339  34.665  1.00  0.00           C
ATOM   5017 1C31 POPES 185      71.104  27.699  35.245  1.00  0.00           C
ATOM   5020 2C31 POPES 185      71.435  26.969  36.555  1.00  0.00           C
ATOM   5023 3C31 POPES 185      70.395  27.149  37.655  1.00  0.00           C
ATOM   5026 4C31 POPES 185      70.845  26.489  38.965  1.00  0.00           C
ATOM   5029 5C31 POPES 185      69.775  26.539  40.055  1.00  0.00           C
ATOM   5032 6C31 POPES 185      70.214  25.829  41.335  1.00  0.00           C
ATOM   5036  NH3 POPET 186     114.154   9.319  57.265  1.00  0.00           N
ATOM   5040  C12 POPET 186     113.055  10.319  57.215  1.00  0.00           C
ATOM   5043  C11 POPET 186     113.455  11.419  56.215  1.00  0.00           C
ATOM   5046  P   POPET 186     111.805  13.209  57.055  1.00  0.00           P
ATOM   5047  O13 POPET 186     110.404  12.889  57.365  1.00  0.00           O
ATOM   5048  O14 POPET 186     112.754  13.229  58.185  1.00  0.00           O
ATOM   5049  O11 POPET 186     111.875  14.609  56.375  1.00  0.00           O
ATOM   5050  O12 POPET 186     112.354  12.269  55.915  1.00  0.00           O
ATOM   5051  C1  POPET 186     111.324  14.899  55.095  1.00  0.00           C
ATOM   5054  C2  POPET 186     112.384  15.789  54.395  1.00  0.00           C
ATOM   5056  O21 POPET 186     111.965  16.599  53.275  1.00  0.00           O
ATOM   5057  C21 POPET 186     110.865  16.289  52.635  1.00  0.00           C
ATOM   5058  O22 POPET 186     109.725  16.349  53.055  1.00  0.00           O
ATOM   5059  C22 POPET 186     111.285  15.819  51.245  1.00  0.00           C
ATOM   5062  C3  POPET 186     113.645  14.989  54.025  1.00  0.00           C
ATOM   5065  O31 POPET 186     114.725  15.909  53.755  1.00  0.00           O
ATOM   5066  C31 POPET 186     115.473  16.249  54.775  1.00  0.00           C
ATOM   5067  O32 POPET 186     115.435  15.799  55.905  1.00  0.00           O
ATOM   5068  C32 POPET 186     116.344  17.419  54.335  1.00  0.00           C
ATOM   5071  C23 POPET 186     110.114  15.329  50.375  1.00  0.00           C
ATOM   5074  C24 POPET 186     110.625  15.029  48.965  1.00  0.00           C
ATOM   5077  C25 POPET 186     109.535  14.579  47.985  1.00  0.00           C
ATOM   5080  C26 POPET 186     109.074  13.139  48.205  1.00  0.00           C
ATOM   5083  C27 POPET 186     108.134  12.669  47.085  1.00  0.00           C
ATOM   5086  C28 POPET 186     107.664  11.209  47.185  1.00  0.00           C
ATOM   5089  C29 POPET 186     108.765  10.209  47.445  1.00  0.00           C
ATOM   5091 0C21 POPET 186     109.714   9.869  46.555  1.00  0.00           C
ATOM   5093 1C21 POPET 186     109.814  10.369  45.145  1.00  0.00           C
ATOM   5096 2C21 POPET 186     110.204   9.269  44.165  1.00  0.00           C
ATOM   5099 3C21 POPET 186     110.114   9.769  42.725  1.00  0.00           C
ATOM   5102 4C21 POPET 186     110.724   8.769  41.755  1.00  0.00           C
ATOM   5105 5C21 POPET 186     110.275   9.019  40.315  1.00  0.00           C
ATOM   5108 6C21 POPET 186     110.805  10.319  39.705  1.00  0.00           C
ATOM   5111 7C21 POPET 186     110.424  10.459  38.225  1.00  0.00           C
ATOM   5114 8C21 POPET 186     110.473  11.879  37.665  1.00  0.00           C
ATOM   5118  C33 POPET 186     117.585  17.659  55.205  1.00  0.00           C
ATOM   5121  C34 POPET 186     118.684  16.639  54.915  1.00  0.00           C
ATOM   5124  C35 POPET 186     119.384  16.919  53.585  1.00  0.00           C
ATOM   5127  C36 POPET 186     120.464  15.889  53.245  1.00  0.00           C
ATOM   5130  C37 POPET 186     121.355  16.319  52.075  1.00  0.00           C
ATOM   5133  C38 POPET 186     122.035  17.679  52.335  1.00  0.00           C
ATOM   5136  C39 POPET 186     123.163  17.989  51.355  1.00  0.00           C
ATOM   5139 0C31 POPET 186     122.704  18.199  49.915  1.00  0.00           C
ATOM   5142 1C31 POPET 186     123.893  18.269  48.955  1.00  0.00           C
ATOM   5145 2C31 POPET 186     123.473  18.399  47.495  1.00  0.00           C
ATOM   5148 3C31 POPET 186     124.623  17.989  46.555  1.00  0.00           C
ATOM   5151 4C31 POPET 186     124.223  17.969  45.075  1.00  0.00           C
ATOM   5154 5C31 POPET 186     125.274  17.259  44.215  1.00  0.00           C
ATOM   5157 6C31 POPET 186     124.853  17.119  42.745  1.00  0.00           C
ATOM   5161  NH3 POPEU 187      20.975  -2.131  18.875  1.00  0.00           N
ATOM   5165  C12 POPEU 187      19.755  -1.601  19.555  1.00  0.00           C
ATOM   5168  C11 POPEU 187      19.165  -0.391  18.815  1.00  0.00           C
ATOM   5171  P   POPEU 187      17.075   1.179  19.325  1.00  0.00           P
ATOM   5172  O13 POPEU 187      16.525   1.439  17.975  1.00  0.00           O
ATOM   5173  O14 POPEU 187      16.105   1.019  20.425  1.00  0.00           O
ATOM   5174  O11 POPEU 187      18.265   2.149  19.685  1.00  0.00           O
ATOM   5175  O12 POPEU 187      17.825  -0.211  19.255  1.00  0.00           O
ATOM   5176  C1  POPEU 187      18.535   2.519  21.045  1.00  0.00           C
ATOM   5179  C2  POPEU 187      19.135   1.359  21.885  1.00  0.00           C
ATOM   5181  O21 POPEU 187      18.485   1.369  23.175  1.00  0.00           O
ATOM   5182  C21 POPEU 187      18.625   0.229  23.825  1.00  0.00           C
ATOM   5183  O22 POPEU 187      19.265  -0.741  23.445  1.00  0.00           O
ATOM   5184  C22 POPEU 187      17.785   0.279  25.095  1.00  0.00           C
ATOM   5187  C3  POPEU 187      20.705   1.379  21.945  1.00  0.00           C
ATOM   5190  O31 POPEU 187      21.215   1.429  23.305  1.00  0.00           O
ATOM   5191  C31 POPEU 187      21.275   2.669  23.775  1.00  0.00           C
ATOM   5192  O32 POPEU 187      21.215   3.679  23.105  1.00  0.00           O
ATOM   5193  C32 POPEU 187      21.345   2.629  25.295  1.00  0.00           C
ATOM   5196  C23 POPEU 187      18.565  -0.331  26.275  1.00  0.00           C
ATOM   5199  C24 POPEU 187      18.095   0.089  27.675  1.00  0.00           C
ATOM   5202  C25 POPEU 187      16.595  -0.031  27.935  1.00  0.00           C
ATOM   5205  C26 POPEU 187      16.185  -1.441  28.365  1.00  0.00           C
ATOM   5208  C27 POPEU 187      14.745  -1.491  28.875  1.00  0.00           C
ATOM   5211  C28 POPEU 187      14.605  -2.361  30.135  1.00  0.00           C
ATOM   5214  C29 POPEU 187      13.205  -2.281  30.685  1.00  0.00           C
ATOM   5216 0C21 POPEU 187      12.705  -1.281  31.425  1.00  0.00           C
ATOM   5218 1C21 POPEU 187      13.415  -0.031  31.885  1.00  0.00           C
ATOM   5221 2C21 POPEU 187      13.705  -0.031  33.405  1.00  0.00           C
ATOM   5224 3C21 POPEU 187      12.475  -0.401  34.255  1.00  0.00           C
ATOM   5227 4C21 POPEU 187      12.645  -0.131  35.755  1.00  0.00           C
ATOM   5230 5C21 POPEU 187      13.674  -1.051  36.405  1.00  0.00           C
ATOM   5233 6C21 POPEU 187      14.325  -0.401  37.625  1.00  0.00           C
ATOM   5236 7C21 POPEU 187      15.495  -1.231  38.155  1.00  0.00           C
ATOM   5239 8C21 POPEU 187      16.215  -0.531  39.305  1.00  0.00           C
ATOM   5243  C33 POPEU 187      22.285   3.719  25.855  1.00  0.00           C
ATOM   5246  C34 POPEU 187      22.025   4.029  27.335  1.00  0.00           C
ATOM   5249  C35 POPEU 187      22.305   2.859  28.285  1.00  0.00           C
ATOM   5252  C36 POPEU 187      23.725   2.319  28.135  1.00  0.00           C
ATOM   5255  C37 POPEU 187      24.455   2.099  29.465  1.00  0.00           C
ATOM   5258  C38 POPEU 187      24.205   0.719  30.075  1.00  0.00           C
ATOM   5261  C39 POPEU 187      25.095   0.519  31.305  1.00  0.00           C
ATOM   5264 0C31 POPEU 187      24.705  -0.691  32.155  1.00  0.00           C
ATOM   5267 1C31 POPEU 187      25.625  -0.831  33.375  1.00  0.00           C
ATOM   5270 2C31 POPEU 187      25.175  -1.921  34.355  1.00  0.00           C
ATOM   5273 3C31 POPEU 187      26.035  -1.931  35.615  1.00  0.00           C
ATOM   5276 4C31 POPEU 187      25.715  -3.090  36.555  1.00  0.00           C
ATOM   5279 5C31 POPEU 187      26.675  -3.140  37.745  1.00  0.00           C
ATOM   5282 6C31 POPEU 187      26.495  -4.370  38.645  1.00  0.00           C
ATOM   5286  NH3 POPEV 188      89.484  42.409  61.135  1.00  0.00           N
ATOM   5290  C12 POPEV 188      89.674  40.929  60.905  1.00  0.00           C
ATOM   5293  C11 POPEV 188      88.354  40.250  60.485  1.00  0.00           C
ATOM   5296  P   POPEV 188      85.975  39.590  61.395  1.00  0.00           P
ATOM   5297  O13 POPEV 188      85.435  39.489  62.765  1.00  0.00           O
ATOM   5298  O14 POPEV 188      85.125  40.299  60.425  1.00  0.00           O
ATOM   5299  O11 POPEV 188      86.395  38.169  60.875  1.00  0.00           O
ATOM   5300  O12 POPEV 188      87.365  40.359  61.505  1.00  0.00           O
ATOM   5301  C1  POPEV 188      85.645  37.490  59.865  1.00  0.00           C
ATOM   5304  C2  POPEV 188      86.644  36.929  58.825  1.00  0.00           C
ATOM   5306  O21 POPEV 188      86.044  35.979  57.925  1.00  0.00           O
ATOM   5307  C21 POPEV 188      85.385  36.469  56.895  1.00  0.00           C
ATOM   5308  O22 POPEV 188      85.164  37.639  56.655  1.00  0.00           O
ATOM   5309  C22 POPEV 188      85.015  35.319  55.945  1.00  0.00           C
ATOM   5312  C3  POPEV 188      87.795  36.199  59.555  1.00  0.00           C
ATOM   5315  O31 POPEV 188      88.794  35.779  58.615  1.00  0.00           O
ATOM   5316  C31 POPEV 188      89.714  36.680  58.335  1.00  0.00           C
ATOM   5317  O32 POPEV 188      89.875  37.759  58.885  1.00  0.00           O
ATOM   5318  C32 POPEV 188      90.515  36.160  57.165  1.00  0.00           C
ATOM   5321  C23 POPEV 188      86.075  35.130  54.845  1.00  0.00           C
ATOM   5324  C24 POPEV 188      85.564  34.369  53.625  1.00  0.00           C
ATOM   5327  C25 POPEV 188      86.685  34.110  52.605  1.00  0.00           C
ATOM   5330  C26 POPEV 188      86.384  34.629  51.185  1.00  0.00           C
ATOM   5333  C27 POPEV 188      85.385  33.779  50.405  1.00  0.00           C
ATOM   5336  C28 POPEV 188      85.324  34.180  48.925  1.00  0.00           C
ATOM   5339  C29 POPEV 188      84.265  33.359  48.245  1.00  0.00           C
ATOM   5341 0C21 POPEV 188      83.365  33.789  47.345  1.00  0.00           C
ATOM   5343 1C21 POPEV 188      83.274  35.169  46.725  1.00  0.00           C
ATOM   5346 2C21 POPEV 188      84.285  35.349  45.575  1.00  0.00           C
ATOM   5349 3C21 POPEV 188      83.724  36.099  44.355  1.00  0.00           C
ATOM   5352 4C21 POPEV 188      84.744  36.119  43.205  1.00  0.00           C
ATOM   5355 5C21 POPEV 188      84.275  36.829  41.915  1.00  0.00           C
ATOM   5358 6C21 POPEV 188      84.045  38.340  42.045  1.00  0.00           C
ATOM   5361 7C21 POPEV 188      83.554  38.979  40.735  1.00  0.00           C
ATOM   5364 8C21 POPEV 188      83.224  40.469  40.865  1.00  0.00           C
ATOM   5368  C33 POPEV 188      89.664  36.029  55.885  1.00  0.00           C
ATOM   5371  C34 POPEV 188      90.473  35.399  54.755  1.00  0.00           C
ATOM   5374  C35 POPEV 188      91.145  36.429  53.845  1.00  0.00           C
ATOM   5377  C36 POPEV 188      92.144  35.779  52.885  1.00  0.00           C
ATOM   5380  C37 POPEV 188      92.095  36.389  51.475  1.00  0.00           C
ATOM   5383  C38 POPEV 188      91.054  35.669  50.605  1.00  0.00           C
ATOM   5386  C39 POPEV 188      90.675  36.439  49.335  1.00  0.00           C
ATOM   5389 0C31 POPEV 188      89.644  35.649  48.515  1.00  0.00           C
ATOM   5392 1C31 POPEV 188      89.624  36.059  47.035  1.00  0.00           C
ATOM   5395 2C31 POPEV 188      88.674  35.169  46.215  1.00  0.00           C
ATOM   5398 3C31 POPEV 188      89.004  35.159  44.725  1.00  0.00           C
ATOM   5401 4C31 POPEV 188      88.195  34.099  43.975  1.00  0.00           C
ATOM   5404 5C31 POPEV 188      88.514  34.020  42.475  1.00  0.00           C
ATOM   5407 6C31 POPEV 188      87.824  32.849  41.765  1.00  0.00           C
ATOM   5411  NH3 POPEW 189      62.025  96.729  63.865  1.00  0.00           N
ATOM   5415  C12 POPEW 189      62.605  96.310  65.205  1.00  0.00           C
ATOM   5418  C11 POPEW 189      63.445  95.020  65.075  1.00  0.00           C
ATOM   5421  P   POPEW 189      64.055  92.990  66.685  1.00  0.00           P
ATOM   5422  O13 POPEW 189      65.084  92.910  67.735  1.00  0.00           O
ATOM   5423  O14 POPEW 189      62.745  92.350  66.905  1.00  0.00           O
ATOM   5424  O11 POPEW 189      64.754  92.339  65.405  1.00  0.00           O
ATOM   5425  O12 POPEW 189      63.915  94.539  66.335  1.00  0.00           O
ATOM   5426  C1  POPEW 189      63.995  91.930  64.255  1.00  0.00           C
ATOM   5429  C2  POPEW 189      64.555  92.609  62.975  1.00  0.00           C
ATOM   5431  O21 POPEW 189      63.644  92.429  61.865  1.00  0.00           O
ATOM   5432  C21 POPEW 189      62.895  93.479  61.575  1.00  0.00           C
ATOM   5433  O22 POPEW 189      62.755  94.479  62.255  1.00  0.00           O
ATOM   5434  C22 POPEW 189      62.285  93.299  60.185  1.00  0.00           C
ATOM   5437  C3  POPEW 189      65.945  92.059  62.575  1.00  0.00           C
ATOM   5440  O31 POPEW 189      66.395  92.709  61.375  1.00  0.00           O
ATOM   5441  C31 POPEW 189      66.144  92.219  60.145  1.00  0.00           C
ATOM   5442  O32 POPEW 189      66.184  92.920  59.145  1.00  0.00           O
ATOM   5443  C32 POPEW 189      65.875  90.729  60.115  1.00  0.00           C
ATOM   5446  C23 POPEW 189      63.244  93.729  59.055  1.00  0.00           C
ATOM   5449  C24 POPEW 189      62.605  94.599  57.975  1.00  0.00           C
ATOM   5452  C25 POPEW 189      63.574  94.819  56.805  1.00  0.00           C
ATOM   5455  C26 POPEW 189      62.955  95.499  55.585  1.00  0.00           C
ATOM   5458  C27 POPEW 189      63.724  95.160  54.305  1.00  0.00           C
ATOM   5461  C28 POPEW 189      63.365  95.999  53.065  1.00  0.00           C
ATOM   5464  C29 POPEW 189      61.934  95.820  52.615  1.00  0.00           C
ATOM   5466 0C21 POPEW 189      61.485  95.410  51.415  1.00  0.00           C
ATOM   5468 1C21 POPEW 189      62.295  94.999  50.205  1.00  0.00           C
ATOM   5471 2C21 POPEW 189      62.104  95.979  49.045  1.00  0.00           C
ATOM   5474 3C21 POPEW 189      62.755  95.499  47.745  1.00  0.00           C
ATOM   5477 4C21 POPEW 189      62.345  96.349  46.535  1.00  0.00           C
ATOM   5480 5C21 POPEW 189      63.275  96.189  45.335  1.00  0.00           C
ATOM   5483 6C21 POPEW 189      62.675  96.810  44.065  1.00  0.00           C
ATOM   5486 7C21 POPEW 189      63.574  96.670  42.835  1.00  0.00           C
ATOM   5489 8C21 POPEW 189      62.915  97.149  41.545  1.00  0.00           C
ATOM   5493  C33 POPEW 189      66.004  90.189  58.675  1.00  0.00           C
ATOM   5496  C34 POPEW 189      65.555  88.729  58.545  1.00  0.00           C
ATOM   5499  C35 POPEW 189      65.285  88.390  57.075  1.00  0.00           C
ATOM   5502  C36 POPEW 189      64.195  87.329  56.895  1.00  0.00           C
ATOM   5505  C37 POPEW 189      64.735  85.899  56.945  1.00  0.00           C
ATOM   5508  C38 POPEW 189      63.625  84.869  56.745  1.00  0.00           C
ATOM   5511  C39 POPEW 189      64.025  83.729  55.805  1.00  0.00           C
ATOM   5514 0C31 POPEW 189      63.935  84.170  54.345  1.00  0.00           C
ATOM   5517 1C31 POPEW 189      64.565  83.189  53.355  1.00  0.00           C
ATOM   5520 2C31 POPEW 189      64.535  83.759  51.935  1.00  0.00           C
ATOM   5523 3C31 POPEW 189      65.275  82.899  50.905  1.00  0.00           C
ATOM   5526 4C31 POPEW 189      64.535  81.628  50.515  1.00  0.00           C
ATOM   5529 5C31 POPEW 189      65.064  81.030  49.205  1.00  0.00           C
ATOM   5532 6C31 POPEW 189      64.574  79.609  48.945  1.00  0.00           C
ATOM   5536  NH3 POPEX 190     123.563   5.579  58.195  1.00  0.00           N
ATOM   5540  C12 POPEX 190     122.904   4.349  58.775  1.00  0.00           C
ATOM   5543  C11 POPEX 190     122.065   3.599  57.725  1.00  0.00           C
ATOM   5546  P   POPEX 190     119.585   3.899  58.565  1.00  0.00           P
ATOM   5547  O13 POPEX 190     118.934   3.389  59.785  1.00  0.00           O
ATOM   5548  O14 POPEX 190     119.985   5.319  58.575  1.00  0.00           O
ATOM   5549  O11 POPEX 190     118.625   3.579  57.345  1.00  0.00           O
ATOM   5550  O12 POPEX 190     120.874   3.029  58.265  1.00  0.00           O
ATOM   5551  C1  POPEX 190     118.755   4.209  56.065  1.00  0.00           C
ATOM   5554  C2  POPEX 190     119.624   3.379  55.075  1.00  0.00           C
ATOM   5556  O21 POPEX 190     119.965   4.159  53.915  1.00  0.00           O
ATOM   5557  C21 POPEX 190     120.745   5.209  54.085  1.00  0.00           C
ATOM   5558  O22 POPEX 190     121.235   5.609  55.125  1.00  0.00           O
ATOM   5559  C22 POPEX 190     121.084   5.809  52.715  1.00  0.00           C
ATOM   5562  C3  POPEX 190     118.895   2.059  54.655  1.00  0.00           C
ATOM   5565  O31 POPEX 190     118.715   1.889  53.225  1.00  0.00           O
ATOM   5566  C31 POPEX 190     119.825   1.479  52.595  1.00  0.00           C
ATOM   5567  O32 POPEX 190     120.865   1.139  53.115  1.00  0.00           O
ATOM   5568  C32 POPEX 190     119.574   1.509  51.085  1.00  0.00           C
ATOM   5571  C23 POPEX 190     120.365   5.149  51.525  1.00  0.00           C
ATOM   5574  C24 POPEX 190     120.525   5.899  50.205  1.00  0.00           C
ATOM   5577  C25 POPEX 190     119.884   5.139  49.035  1.00  0.00           C
ATOM   5580  C26 POPEX 190     120.164   5.779  47.675  1.00  0.00           C
ATOM   5583  C27 POPEX 190     119.654   4.899  46.525  1.00  0.00           C
ATOM   5586  C28 POPEX 190     119.705   5.569  45.135  1.00  0.00           C
ATOM   5589  C29 POPEX 190     121.104   5.909  44.695  1.00  0.00           C
ATOM   5591 0C21 POPEX 190     121.723   5.489  43.575  1.00  0.00           C
ATOM   5593 1C21 POPEX 190     121.134   4.589  42.515  1.00  0.00           C
ATOM   5596 2C21 POPEX 190     120.094   5.309  41.645  1.00  0.00           C
ATOM   5599 3C21 POPEX 190     119.644   4.489  40.435  1.00  0.00           C
ATOM   5602 4C21 POPEX 190     118.564   5.209  39.615  1.00  0.00           C
ATOM   5605 5C21 POPEX 190     117.195   5.269  40.305  1.00  0.00           C
ATOM   5608 6C21 POPEX 190     116.255   6.309  39.685  1.00  0.00           C
ATOM   5611 7C21 POPEX 190     114.965   6.469  40.495  1.00  0.00           C
ATOM   5614 8C21 POPEX 190     114.135   7.689  40.085  1.00  0.00           C
ATOM   5618  C33 POPEX 190     120.715   0.819  50.305  1.00  0.00           C
ATOM   5621  C34 POPEX 190     120.494   0.909  48.795  1.00  0.00           C
ATOM   5624  C35 POPEX 190     121.635   0.289  47.975  1.00  0.00           C
ATOM   5627  C36 POPEX 190     121.405   0.509  46.485  1.00  0.00           C
ATOM   5630  C37 POPEX 190     122.555   0.039  45.585  1.00  0.00           C
ATOM   5633  C38 POPEX 190     122.375   0.629  44.185  1.00  0.00           C
ATOM   5636  C39 POPEX 190     122.993  -0.201  43.055  1.00  0.00           C
ATOM   5639 0C31 POPEX 190     122.944   0.529  41.705  1.00  0.00           C
ATOM   5642 1C31 POPEX 190     123.973   1.659  41.645  1.00  0.00           C
ATOM   5645 2C31 POPEX 190     123.943   2.479  40.355  1.00  0.00           C
ATOM   5648 3C31 POPEX 190     125.034   3.549  40.395  1.00  0.00           C
ATOM   5651 4C31 POPEX 190     124.824   4.709  39.425  1.00  0.00           C
ATOM   5654 5C31 POPEX 190     126.033   5.659  39.415  1.00  0.00           C
ATOM   5657 6C31 POPEX 190     125.663   7.129  39.285  1.00  0.00           C
ATOM   5661  NH3 POPEY 191      97.544 102.770  17.625  1.00  0.00           N
ATOM   5665  C12 POPEY 191      98.475 103.060  18.775  1.00  0.00           C
ATOM   5668  C11 POPEY 191      97.845 104.039  19.775  1.00  0.00           C
ATOM   5671  P   POPEY 191      97.754 106.660  19.895  1.00  0.00           P
ATOM   5672  O13 POPEY 191      99.204 106.869  20.115  1.00  0.00           O
ATOM   5673  O14 POPEY 191      97.124 107.700  19.075  1.00  0.00           O
ATOM   5674  O11 POPEY 191      97.044 106.469  21.295  1.00  0.00           O
ATOM   5675  O12 POPEY 191      97.564 105.289  19.135  1.00  0.00           O
ATOM   5676  C1  POPEY 191      97.354 107.400  22.345  1.00  0.00           C
ATOM   5679  C2  POPEY 191      97.144 106.710  23.725  1.00  0.00           C
ATOM   5681  O21 POPEY 191      97.365 107.590  24.835  1.00  0.00           O
ATOM   5682  C21 POPEY 191      98.584 108.029  25.055  1.00  0.00           C
ATOM   5683  O22 POPEY 191      99.585 107.799  24.395  1.00  0.00           O
ATOM   5684  C22 POPEY 191      98.625 108.880  26.315  1.00  0.00           C
ATOM   5687  C3  POPEY 191      97.973 105.399  23.825  1.00  0.00           C
ATOM   5690  O31 POPEY 191      97.704 104.689  25.055  1.00  0.00           O
ATOM   5691  C31 POPEY 191      96.735 103.810  24.925  1.00  0.00           C
ATOM   5692  O32 POPEY 191      95.994 103.700  23.975  1.00  0.00           O
ATOM   5693  C32 POPEY 191      96.834 102.820  26.075  1.00  0.00           C
ATOM   5696  C23 POPEY 191      99.135 108.060  27.525  1.00  0.00           C
ATOM   5699  C24 POPEY 191      98.055 107.199  28.195  1.00  0.00           C
ATOM   5702  C25 POPEY 191      96.844 108.039  28.605  1.00  0.00           C
ATOM   5705  C26 POPEY 191      96.084 107.490  29.815  1.00  0.00           C
ATOM   5708  C27 POPEY 191      95.365 108.609  30.575  1.00  0.00           C
ATOM   5711  C28 POPEY 191      95.454 108.449  32.105  1.00  0.00           C
ATOM   5714  C29 POPEY 191      96.864 108.579  32.645  1.00  0.00           C
ATOM   5716 0C21 POPEY 191      97.124 108.779  33.945  1.00  0.00           C
ATOM   5718 1C21 POPEY 191      96.034 108.869  34.965  1.00  0.00           C
ATOM   5721 2C21 POPEY 191      96.434 108.539  36.395  1.00  0.00           C
ATOM   5724 3C21 POPEY 191      95.295 108.919  37.345  1.00  0.00           C
ATOM   5727 4C21 POPEY 191      94.985 107.840  38.385  1.00  0.00           C
ATOM   5730 5C21 POPEY 191      93.575 107.979  38.955  1.00  0.00           C
ATOM   5733 6C21 POPEY 191      93.354 107.059  40.155  1.00  0.00           C
ATOM   5736 7C21 POPEY 191      91.925 107.128  40.695  1.00  0.00           C
ATOM   5739 8C21 POPEY 191      91.744 106.240  41.925  1.00  0.00           C
ATOM   5743  C33 POPEY 191      95.885 103.149  27.245  1.00  0.00           C
ATOM   5746  C34 POPEY 191      95.705 101.919  28.125  1.00  0.00           C
ATOM   5749  C35 POPEY 191      94.725 102.140  29.285  1.00  0.00           C
ATOM   5752  C36 POPEY 191      94.104 100.809  29.705  1.00  0.00           C
ATOM   5755  C37 POPEY 191      92.954 100.969  30.705  1.00  0.00           C
ATOM   5758  C38 POPEY 191      92.154  99.679  30.915  1.00  0.00           C
ATOM   5761  C39 POPEY 191      92.994  98.489  31.395  1.00  0.00           C
ATOM   5764 0C31 POPEY 191      93.645  98.719  32.765  1.00  0.00           C
ATOM   5767 1C31 POPEY 191      92.625  99.030  33.855  1.00  0.00           C
ATOM   5770 2C31 POPEY 191      93.094  98.609  35.255  1.00  0.00           C
ATOM   5773 3C31 POPEY 191      93.215  97.090  35.425  1.00  0.00           C
ATOM   5776 4C31 POPEY 191      93.125  96.719  36.905  1.00  0.00           C
ATOM   5779 5C31 POPEY 191      92.904  95.239  37.215  1.00  0.00           C
ATOM   5782 6C31 POPEY 191      92.754  94.950  38.715  1.00  0.00           C
ATOM   5786  NH3 POPEZ 192     133.363  16.999  18.295  1.00  0.00           N
ATOM   5790  C12 POPEZ 192     132.404  17.179  17.145  1.00  0.00           C
ATOM   5793  C11 POPEZ 192     131.234  16.179  17.195  1.00  0.00           C
ATOM   5796  P   POPEZ 192     128.943  17.459  16.995  1.00  0.00           P
ATOM   5797  O13 POPEZ 192     128.613  18.649  16.185  1.00  0.00           O
ATOM   5798  O14 POPEZ 192     127.833  16.509  17.235  1.00  0.00           O
ATOM   5799  O11 POPEZ 192     129.533  17.969  18.375  1.00  0.00           O
ATOM   5800  O12 POPEZ 192     130.164  16.659  16.375  1.00  0.00           O
ATOM   5801  C1  POPEZ 192     129.173  17.369  19.625  1.00  0.00           C
ATOM   5804  C2  POPEZ 192     127.973  18.099  20.315  1.00  0.00           C
ATOM   5806  O21 POPEZ 192     128.383  18.359  21.675  1.00  0.00           O
ATOM   5807  C21 POPEZ 192     127.593  18.989  22.505  1.00  0.00           C
ATOM   5808  O22 POPEZ 192     126.563  18.569  22.985  1.00  0.00           O
ATOM   5809  C22 POPEZ 192     128.193  20.329  22.915  1.00  0.00           C
ATOM   5812  C3  POPEZ 192     126.603  17.369  19.975  1.00  0.00           C
ATOM   5815  O31 POPEZ 192     125.663  17.119  21.035  1.00  0.00           O
ATOM   5816  C31 POPEZ 192     125.923  16.029  21.745  1.00  0.00           C
ATOM   5817  O32 POPEZ 192     126.824  15.239  21.515  1.00  0.00           O
ATOM   5818  C32 POPEZ 192     124.883  15.899  22.855  1.00  0.00           C
ATOM   5821  C23 POPEZ 192     127.354  20.989  24.035  1.00  0.00           C
ATOM   5824  C24 POPEZ 192     127.984  22.269  24.605  1.00  0.00           C
ATOM   5827  C25 POPEZ 192     127.114  22.899  25.705  1.00  0.00           C
ATOM   5830  C26 POPEZ 192     127.214  22.159  27.055  1.00  0.00           C
ATOM   5833  C27 POPEZ 192     126.063  22.509  28.015  1.00  0.00           C
ATOM   5836  C28 POPEZ 192     126.234  21.789  29.365  1.00  0.00           C
ATOM   5839  C29 POPEZ 192     125.034  21.929  30.275  1.00  0.00           C
ATOM   5841 0C21 POPEZ 192     125.073  22.329  31.555  1.00  0.00           C
ATOM   5843 1C21 POPEZ 192     126.323  22.739  32.285  1.00  0.00           C
ATOM   5846 2C21 POPEZ 192     126.074  23.679  33.475  1.00  0.00           C
ATOM   5849 3C21 POPEZ 192     125.313  23.019  34.645  1.00  0.00           C
ATOM   5852 4C21 POPEZ 192     125.394  23.879  35.915  1.00  0.00           C
ATOM   5855 5C21 POPEZ 192     124.293  23.549  36.925  1.00  0.00           C
ATOM   5858 6C21 POPEZ 192     124.374  24.389  38.205  1.00  0.00           C
ATOM   5861 7C21 POPEZ 192     123.274  24.019  39.215  1.00  0.00           C
ATOM   5864 8C21 POPEZ 192     123.303  24.889  40.485  1.00  0.00           C
ATOM   5868  C33 POPEZ 192     125.283  14.869  23.925  1.00  0.00           C
ATOM   5871  C34 POPEZ 192     126.483  15.329  24.775  1.00  0.00           C
ATOM   5874  C35 POPEZ 192     126.814  14.329  25.895  1.00  0.00           C
ATOM   5877  C36 POPEZ 192     125.904  14.449  27.125  1.00  0.00           C
ATOM   5880  C37 POPEZ 192     126.443  15.459  28.145  1.00  0.00           C
ATOM   5883  C38 POPEZ 192     125.473  15.779  29.305  1.00  0.00           C
ATOM   5886  C39 POPEZ 192     125.374  14.709  30.395  1.00  0.00           C
ATOM   5889 0C31 POPEZ 192     126.113  15.059  31.695  1.00  0.00           C
ATOM   5892 1C31 POPEZ 192     125.854  14.029  32.795  1.00  0.00           C
ATOM   5895 2C31 POPEZ 192     126.323  14.489  34.185  1.00  0.00           C
ATOM   5898 3C31 POPEZ 192     125.934  13.519  35.305  1.00  0.00           C
ATOM   5901 4C31 POPEZ 192     126.743  12.209  35.305  1.00  0.00           C
ATOM   5904 5C31 POPEZ 192     126.284  11.209  36.375  1.00  0.00           C
ATOM   5907 6C31 POPEZ 192     125.034  10.409  35.975  1.00  0.00           C
ATOM   5911  NH3 POPEa 193      65.415  43.029  65.835  1.00  0.00           N
ATOM   5915  C12 POPEa 193      64.415  42.029  66.355  1.00  0.00           C
ATOM   5918  C11 POPEa 193      63.025  42.149  65.675  1.00  0.00           C
ATOM   5921  P   POPEa 193      60.585  43.020  66.175  1.00  0.00           P
ATOM   5922  O13 POPEa 193      59.774  41.849  65.755  1.00  0.00           O
ATOM   5923  O14 POPEa 193      60.025  43.930  67.205  1.00  0.00           O
ATOM   5924  O11 POPEa 193      60.905  43.930  64.925  1.00  0.00           O
ATOM   5925  O12 POPEa 193      62.064  42.649  66.615  1.00  0.00           O
ATOM   5926  C1  POPEa 193      60.575  45.319  64.905  1.00  0.00           C
ATOM   5929  C2  POPEa 193      59.065  45.520  64.585  1.00  0.00           C
ATOM   5931  O21 POPEa 193      58.524  44.619  63.615  1.00  0.00           O
ATOM   5932  C21 POPEa 193      59.125  44.149  62.505  1.00  0.00           C
ATOM   5933  O22 POPEa 193      58.715  43.139  61.945  1.00  0.00           O
ATOM   5934  C22 POPEa 193      60.185  45.060  61.865  1.00  0.00           C
ATOM   5937  C3  POPEa 193      58.595  46.969  64.315  1.00  0.00           C
ATOM   5940  O31 POPEa 193      57.155  46.949  64.295  1.00  0.00           O
ATOM   5941  C31 POPEa 193      56.555  47.420  63.205  1.00  0.00           C
ATOM   5942  O32 POPEa 193      57.095  47.999  62.285  1.00  0.00           O
ATOM   5943  C32 POPEa 193      55.035  47.209  63.365  1.00  0.00           C
ATOM   5946  C23 POPEa 193      59.845  45.439  60.405  1.00  0.00           C
ATOM   5949  C24 POPEa 193      60.655  46.649  59.915  1.00  0.00           C
ATOM   5952  C25 POPEa 193      60.635  46.859  58.395  1.00  0.00           C
ATOM   5955  C26 POPEa 193      61.365  45.779  57.595  1.00  0.00           C
ATOM   5958  C27 POPEa 193      62.245  46.380  56.495  1.00  0.00           C
ATOM   5961  C28 POPEa 193      62.765  45.349  55.475  1.00  0.00           C
ATOM   5964  C29 POPEa 193      61.715  44.969  54.475  1.00  0.00           C
ATOM   5966 0C21 POPEa 193      61.635  45.450  53.225  1.00  0.00           C
ATOM   5968 1C21 POPEa 193      62.595  46.469  52.645  1.00  0.00           C
ATOM   5971 2C21 POPEa 193      62.174  47.029  51.275  1.00  0.00           C
ATOM   5974 3C21 POPEa 193      60.894  47.889  51.325  1.00  0.00           C
ATOM   5977 4C21 POPEa 193      60.865  49.020  50.275  1.00  0.00           C
ATOM   5980 5C21 POPEa 193      61.095  48.529  48.845  1.00  0.00           C
ATOM   5983 6C21 POPEa 193      60.985  49.660  47.805  1.00  0.00           C
ATOM   5986 7C21 POPEa 193      61.465  49.200  46.425  1.00  0.00           C
ATOM   5989 8C21 POPEa 193      61.375  50.270  45.335  1.00  0.00           C
ATOM   5993  C33 POPEa 193      54.184  47.589  62.115  1.00  0.00           C
ATOM   5996  C34 POPEa 193      54.305  46.539  60.995  1.00  0.00           C
ATOM   5999  C35 POPEa 193      53.375  46.660  59.775  1.00  0.00           C
ATOM   6002  C36 POPEa 193      53.424  45.380  58.895  1.00  0.00           C
ATOM   6005  C37 POPEa 193      52.584  45.469  57.615  1.00  0.00           C
ATOM   6008  C38 POPEa 193      52.635  44.270  56.645  1.00  0.00           C
ATOM   6011  C39 POPEa 193      52.755  44.769  55.195  1.00  0.00           C
ATOM   6014 0C31 POPEa 193      52.274  43.819  54.095  1.00  0.00           C
ATOM   6017 1C31 POPEa 193      52.255  44.569  52.745  1.00  0.00           C
ATOM   6020 2C31 POPEa 193      51.415  43.939  51.635  1.00  0.00           C
ATOM   6023 3C31 POPEa 193      51.934  42.609  51.095  1.00  0.00           C
ATOM   6026 4C31 POPEa 193      53.365  42.669  50.535  1.00  0.00           C
ATOM   6029 5C31 POPEa 193      53.615  41.609  49.465  1.00  0.00           C
ATOM   6032 6C31 POPEa 193      55.075  41.520  48.995  1.00  0.00           C
ATOM   6036  NH3 POPEb 194     102.024  74.509  59.055  1.00  0.00           N
ATOM   6040  C12 POPEb 194     102.775  73.660  60.045  1.00  0.00           C
ATOM   6043  C11 POPEb 194     101.915  72.499  60.565  1.00  0.00           C
ATOM   6046  P   POPEb 194     102.535  70.889  62.625  1.00  0.00           P
ATOM   6047  O13 POPEb 194     103.914  70.969  63.155  1.00  0.00           O
ATOM   6048  O14 POPEb 194     101.454  70.699  63.625  1.00  0.00           O
ATOM   6049  O11 POPEb 194     102.434  69.749  61.505  1.00  0.00           O
ATOM   6050  O12 POPEb 194     102.235  72.270  61.925  1.00  0.00           O
ATOM   6051  C1  POPEb 194     103.494  69.549  60.555  1.00  0.00           C
ATOM   6054  C2  POPEb 194     103.195  68.389  59.555  1.00  0.00           C
ATOM   6056  O21 POPEb 194     104.015  68.469  58.365  1.00  0.00           O
ATOM   6057  C21 POPEb 194     103.604  69.270  57.385  1.00  0.00           C
ATOM   6058  O22 POPEb 194     102.824  70.189  57.475  1.00  0.00           O
ATOM   6059  C22 POPEb 194     104.174  68.759  56.065  1.00  0.00           C
ATOM   6062  C3  POPEb 194     101.695  68.109  59.225  1.00  0.00           C
ATOM   6065  O31 POPEb 194     101.604  66.809  58.625  1.00  0.00           O
ATOM   6066  C31 POPEb 194     100.935  66.590  57.525  1.00  0.00           C
ATOM   6067  O32 POPEb 194     100.295  67.429  56.905  1.00  0.00           O
ATOM   6068  C32 POPEb 194     101.034  65.090  57.155  1.00  0.00           C
ATOM   6071  C23 POPEb 194     103.044  68.619  55.015  1.00  0.00           C
ATOM   6074  C24 POPEb 194     103.534  68.340  53.585  1.00  0.00           C
ATOM   6077  C25 POPEb 194     102.655  69.029  52.535  1.00  0.00           C
ATOM   6080  C26 POPEb 194     103.354  69.270  51.185  1.00  0.00           C
ATOM   6083  C27 POPEb 194     102.564  70.259  50.305  1.00  0.00           C
ATOM   6086  C28 POPEb 194     103.294  70.640  48.995  1.00  0.00           C
ATOM   6089  C29 POPEb 194     102.354  71.389  48.075  1.00  0.00           C
ATOM   6091 0C21 POPEb 194     102.634  72.450  47.295  1.00  0.00           C
ATOM   6093 1C21 POPEb 194     103.954  73.140  47.075  1.00  0.00           C
ATOM   6096 2C21 POPEb 194     103.884  74.259  46.005  1.00  0.00           C
ATOM   6099 3C21 POPEb 194     103.365  75.619  46.535  1.00  0.00           C
ATOM   6102 4C21 POPEb 194     102.845  76.559  45.425  1.00  0.00           C
ATOM   6105 5C21 POPEb 194     103.055  78.039  45.745  1.00  0.00           C
ATOM   6108 6C21 POPEb 194     102.505  79.009  44.685  1.00  0.00           C
ATOM   6111 7C21 POPEb 194     102.894  80.469  44.965  1.00  0.00           C
ATOM   6114 8C21 POPEb 194     102.485  81.450  43.855  1.00  0.00           C
ATOM   6118  C33 POPEb 194      99.994  64.579  56.125  1.00  0.00           C
ATOM   6121  C34 POPEb 194     100.174  63.069  55.815  1.00  0.00           C
ATOM   6124  C35 POPEb 194      99.244  62.560  54.705  1.00  0.00           C
ATOM   6127  C36 POPEb 194      99.585  61.159  54.165  1.00  0.00           C
ATOM   6130  C37 POPEb 194      98.875  60.929  52.835  1.00  0.00           C
ATOM   6133  C38 POPEb 194      99.174  59.619  52.115  1.00  0.00           C
ATOM   6136  C39 POPEb 194      98.715  59.660  50.655  1.00  0.00           C
ATOM   6139 0C31 POPEb 194      99.294  58.499  49.845  1.00  0.00           C
ATOM   6142 1C31 POPEb 194      99.674  58.919  48.425  1.00  0.00           C
ATOM   6145 2C31 POPEb 194     100.424  57.819  47.685  1.00  0.00           C
ATOM   6148 3C31 POPEb 194     100.015  57.719  46.215  1.00  0.00           C
ATOM   6151 4C31 POPEb 194     100.634  58.779  45.305  1.00  0.00           C
ATOM   6154 5C31 POPEb 194     100.305  58.470  43.845  1.00  0.00           C
ATOM   6157 6C31 POPEb 194     101.154  59.229  42.825  1.00  0.00           C
ATOM   6161  NH3 POPEc 195      46.285 102.239  19.675  1.00  0.00           N
ATOM   6165  C12 POPEc 195      47.445 101.450  19.185  1.00  0.00           C
ATOM   6168  C11 POPEc 195      48.475 102.408  18.565  1.00  0.00           C
ATOM   6171  P   POPEc 195      50.705 101.189  19.135  1.00  0.00           P
ATOM   6172  O13 POPEc 195      50.385  99.780  19.465  1.00  0.00           O
ATOM   6173  O14 POPEc 195      52.035 101.389  18.525  1.00  0.00           O
ATOM   6174  O11 POPEc 195      50.575 102.039  20.455  1.00  0.00           O
ATOM   6175  O12 POPEc 195      49.634 101.729  18.125  1.00  0.00           O
ATOM   6176  C1  POPEc 195      50.924 103.419  20.655  1.00  0.00           C
ATOM   6179  C2  POPEc 195      51.945 103.689  21.815  1.00  0.00           C
ATOM   6181  O21 POPEc 195      51.674 102.808  22.925  1.00  0.00           O
ATOM   6182  C21 POPEc 195      52.724 102.569  23.705  1.00  0.00           C
ATOM   6183  O22 POPEc 195      53.885 102.840  23.435  1.00  0.00           O
ATOM   6184  C22 POPEc 195      52.305 101.909  25.025  1.00  0.00           C
ATOM   6187  C3  POPEc 195      51.885 105.189  22.305  1.00  0.00           C
ATOM   6190  O31 POPEc 195      53.114 105.700  22.915  1.00  0.00           O
ATOM   6191  C31 POPEc 195      52.994 106.069  24.215  1.00  0.00           C
ATOM   6192  O32 POPEc 195      52.085 105.729  24.945  1.00  0.00           O
ATOM   6193  C32 POPEc 195      54.055 107.109  24.605  1.00  0.00           C
ATOM   6196  C23 POPEc 195      52.765 102.709  26.275  1.00  0.00           C
ATOM   6199  C24 POPEc 195      52.204 102.120  27.575  1.00  0.00           C
ATOM   6202  C25 POPEc 195      52.345 103.039  28.805  1.00  0.00           C
ATOM   6205  C26 POPEc 195      51.584 104.369  28.685  1.00  0.00           C
ATOM   6208  C27 POPEc 195      50.995 104.900  30.005  1.00  0.00           C
ATOM   6211  C28 POPEc 195      52.004 105.219  31.135  1.00  0.00           C
ATOM   6214  C29 POPEc 195      52.285 104.070  32.085  1.00  0.00           C
ATOM   6216 0C21 POPEc 195      51.645 103.790  33.245  1.00  0.00           C
ATOM   6218 1C21 POPEc 195      50.465 104.529  33.835  1.00  0.00           C
ATOM   6221 2C21 POPEc 195      50.695 105.139  35.245  1.00  0.00           C
ATOM   6224 3C21 POPEc 195      50.754 104.109  36.385  1.00  0.00           C
ATOM   6227 4C21 POPEc 195      50.754 104.768  37.775  1.00  0.00           C
ATOM   6230 5C21 POPEc 195      50.695 103.749  38.935  1.00  0.00           C
ATOM   6233 6C21 POPEc 195      50.695 104.399  40.325  1.00  0.00           C
ATOM   6236 7C21 POPEc 195      50.945 103.390  41.455  1.00  0.00           C
ATOM   6239 8C21 POPEc 195      51.055 104.020  42.845  1.00  0.00           C
ATOM   6243  C33 POPEc 195      54.244 107.299  26.125  1.00  0.00           C
ATOM   6246  C34 POPEc 195      55.065 106.170  26.765  1.00  0.00           C
ATOM   6249  C35 POPEc 195      55.265 106.329  28.275  1.00  0.00           C
ATOM   6252  C36 POPEc 195      56.135 105.209  28.875  1.00  0.00           C
ATOM   6255  C37 POPEc 195      56.045 105.130  30.405  1.00  0.00           C
ATOM   6258  C38 POPEc 195      57.395 104.850  31.075  1.00  0.00           C
ATOM   6261  C39 POPEc 195      57.274 104.409  32.545  1.00  0.00           C
ATOM   6264 0C31 POPEc 195      56.595 105.449  33.445  1.00  0.00           C
ATOM   6267 1C31 POPEc 195      56.375 104.990  34.885  1.00  0.00           C
ATOM   6270 2C31 POPEc 195      55.884 106.119  35.795  1.00  0.00           C
ATOM   6273 3C31 POPEc 195      56.075 105.789  37.285  1.00  0.00           C
ATOM   6276 4C31 POPEc 195      55.154 104.689  37.815  1.00  0.00           C
ATOM   6279 5C31 POPEc 195      55.494 104.299  39.255  1.00  0.00           C
ATOM   6282 6C31 POPEc 195      54.345 103.600  39.975  1.00  0.00           C
ATOM   6286  NH3 POPEd 196      85.184 119.279  20.575  1.00  0.00           N
ATOM   6290  C12 POPEd 196      86.224 120.270  21.005  1.00  0.00           C
ATOM   6293  C11 POPEd 196      86.165 121.570  20.185  1.00  0.00           C
ATOM   6296  P   POPEd 196      87.745 123.639  19.795  1.00  0.00           P
ATOM   6297  O13 POPEd 196      89.035 123.329  19.145  1.00  0.00           O
ATOM   6298  O14 POPEd 196      86.665 124.189  18.965  1.00  0.00           O
ATOM   6299  O11 POPEd 196      88.035 124.689  20.945  1.00  0.00           O
ATOM   6300  O12 POPEd 196      87.275 122.359  20.565  1.00  0.00           O
ATOM   6301  C1  POPEd 196      87.365 124.649  22.205  1.00  0.00           C
ATOM   6304  C2  POPEd 196      87.845 123.489  23.115  1.00  0.00           C
ATOM   6306  O21 POPEd 196      87.564 123.729  24.515  1.00  0.00           O
ATOM   6307  C21 POPEd 196      86.314 123.449  24.845  1.00  0.00           C
ATOM   6308  O22 POPEd 196      85.354 123.439  24.105  1.00  0.00           O
ATOM   6309  C22 POPEd 196      86.294 122.949  26.305  1.00  0.00           C
ATOM   6312  C3  POPEd 196      89.364 123.240  22.925  1.00  0.00           C
ATOM   6315  O31 POPEd 196      89.945 122.369  23.905  1.00  0.00           O
ATOM   6316  C31 POPEd 196      89.515 121.119  23.935  1.00  0.00           C
ATOM   6317  O32 POPEd 196      88.674 120.619  23.225  1.00  0.00           O
ATOM   6318  C32 POPEd 196      90.195 120.429  25.115  1.00  0.00           C
ATOM   6321  C23 POPEd 196      85.055 123.349  27.145  1.00  0.00           C
ATOM   6324  C24 POPEd 196      84.615 122.268  28.155  1.00  0.00           C
ATOM   6327  C25 POPEd 196      83.385 122.619  28.995  1.00  0.00           C
ATOM   6330  C26 POPEd 196      83.695 123.449  30.255  1.00  0.00           C
ATOM   6333  C27 POPEd 196      82.634 123.240  31.345  1.00  0.00           C
ATOM   6336  C28 POPEd 196      82.833 124.039  32.645  1.00  0.00           C
ATOM   6339  C29 POPEd 196      84.064 123.609  33.415  1.00  0.00           C
ATOM   6341 0C21 POPEd 196      84.125 123.370  34.745  1.00  0.00           C
ATOM   6343 1C21 POPEd 196      82.985 123.549  35.725  1.00  0.00           C
ATOM   6346 2C21 POPEd 196      82.185 122.249  35.955  1.00  0.00           C
ATOM   6349 3C21 POPEd 196      82.935 121.229  36.815  1.00  0.00           C
ATOM   6352 4C21 POPEd 196      82.124 119.959  37.115  1.00  0.00           C
ATOM   6355 5C21 POPEd 196      82.973 118.959  37.895  1.00  0.00           C
ATOM   6358 6C21 POPEd 196      82.214 117.749  38.445  1.00  0.00           C
ATOM   6361 7C21 POPEd 196      83.044 117.020  39.505  1.00  0.00           C
ATOM   6364 8C21 POPEd 196      82.314 115.849  40.165  1.00  0.00           C
ATOM   6368  C33 POPEd 196      89.265 120.420  26.345  1.00  0.00           C
ATOM   6371  C34 POPEd 196      89.994 119.990  27.635  1.00  0.00           C
ATOM   6374  C35 POPEd 196      90.614 118.600  27.545  1.00  0.00           C
ATOM   6377  C36 POPEd 196      89.555 117.509  27.395  1.00  0.00           C
ATOM   6380  C37 POPEd 196      90.225 116.189  27.045  1.00  0.00           C
ATOM   6383  C38 POPEd 196      89.255 115.109  26.575  1.00  0.00           C
ATOM   6386  C39 POPEd 196      89.144 113.899  27.505  1.00  0.00           C
ATOM   6389 0C31 POPEd 196      88.385 112.770  26.815  1.00  0.00           C
ATOM   6392 1C31 POPEd 196      88.374 111.499  27.645  1.00  0.00           C
ATOM   6395 2C31 POPEd 196      87.824 110.289  26.885  1.00  0.00           C
ATOM   6398 3C31 POPEd 196      88.394 108.979  27.445  1.00  0.00           C
ATOM   6401 4C31 POPEd 196      87.704 108.619  28.755  1.00  0.00           C
ATOM   6404 5C31 POPEd 196      88.265 107.379  29.455  1.00  0.00           C
ATOM   6407 6C31 POPEd 196      87.395 106.969  30.645  1.00  0.00           C
ATOM   6411  NH3 POPEe 197     120.845  58.470  15.025  1.00  0.00           N
ATOM   6415  C12 POPEe 197     120.754  57.609  13.795  1.00  0.00           C
ATOM   6418  C11 POPEe 197     120.585  56.129  14.185  1.00  0.00           C
ATOM   6421  P   POPEe 197     122.883  54.909  14.465  1.00  0.00           P
ATOM   6422  O13 POPEe 197     122.425  53.519  14.295  1.00  0.00           O
ATOM   6423  O14 POPEe 197     123.364  55.619  13.255  1.00  0.00           O
ATOM   6424  O11 POPEe 197     123.954  54.979  15.655  1.00  0.00           O
ATOM   6425  O12 POPEe 197     121.635  55.699  15.055  1.00  0.00           O
ATOM   6426  C1  POPEe 197     123.904  53.939  16.655  1.00  0.00           C
ATOM   6429  C2  POPEe 197     124.764  54.249  17.935  1.00  0.00           C
ATOM   6431  O21 POPEe 197     124.234  53.629  19.135  1.00  0.00           O
ATOM   6432  C21 POPEe 197     124.173  52.319  19.165  1.00  0.00           C
ATOM   6433  O22 POPEe 197     124.493  51.539  18.285  1.00  0.00           O
ATOM   6434  C22 POPEe 197     123.444  51.919  20.455  1.00  0.00           C
ATOM   6437  C3  POPEe 197     124.932  55.749  18.275  1.00  0.00           C
ATOM   6440  O31 POPEe 197     126.063  55.859  19.135  1.00  0.00           O
ATOM   6441  C31 POPEe 197     125.954  56.289  20.375  1.00  0.00           C
ATOM   6442  O32 POPEe 197     124.964  56.779  20.885  1.00  0.00           O
ATOM   6443  C32 POPEe 197     127.273  55.929  21.085  1.00  0.00           C
ATOM   6446  C23 POPEe 197     123.714  50.459  20.855  1.00  0.00           C
ATOM   6449  C24 POPEe 197     125.164  50.250  21.315  1.00  0.00           C
ATOM   6452  C25 POPEe 197     125.383  48.909  22.015  1.00  0.00           C
ATOM   6455  C26 POPEe 197     124.984  48.969  23.495  1.00  0.00           C
ATOM   6458  C27 POPEe 197     124.514  47.619  24.045  1.00  0.00           C
ATOM   6461  C28 POPEe 197     124.074  47.700  25.525  1.00  0.00           C
ATOM   6464  C29 POPEe 197     125.243  47.799  26.475  1.00  0.00           C
ATOM   6466 0C21 POPEe 197     125.624  46.840  27.335  1.00  0.00           C
ATOM   6468 1C21 POPEe 197     124.974  45.479  27.445  1.00  0.00           C
ATOM   6471 2C21 POPEe 197     125.904  44.410  28.045  1.00  0.00           C
ATOM   6474 3C21 POPEe 197     126.023  44.429  29.575  1.00  0.00           C
ATOM   6477 4C21 POPEe 197     127.053  43.410  30.075  1.00  0.00           C
ATOM   6480 5C21 POPEe 197     127.432  43.569  31.555  1.00  0.00           C
ATOM   6483 6C21 POPEe 197     128.553  42.599  31.955  1.00  0.00           C
ATOM   6486 7C21 POPEe 197     129.094  42.840  33.375  1.00  0.00           C
ATOM   6489 8C21 POPEe 197     130.122  41.789  33.805  1.00  0.00           C
ATOM   6493  C33 POPEe 197     127.733  56.899  22.205  1.00  0.00           C
ATOM   6496  C34 POPEe 197     127.164  56.489  23.555  1.00  0.00           C
ATOM   6499  C35 POPEe 197     127.753  57.239  24.745  1.00  0.00           C
ATOM   6502  C36 POPEe 197     127.383  56.569  26.085  1.00  0.00           C
ATOM   6505  C37 POPEe 197     125.893  56.669  26.435  1.00  0.00           C
ATOM   6508  C38 POPEe 197     125.593  56.259  27.885  1.00  0.00           C
ATOM   6511  C39 POPEe 197     126.163  57.249  28.915  1.00  0.00           C
ATOM   6514 0C31 POPEe 197     125.534  57.119  30.295  1.00  0.00           C
ATOM   6517 1C31 POPEe 197     126.163  58.039  31.345  1.00  0.00           C
ATOM   6520 2C31 POPEe 197     125.543  57.889  32.735  1.00  0.00           C
ATOM   6523 3C31 POPEe 197     125.934  56.549  33.395  1.00  0.00           C
ATOM   6526 4C31 POPEe 197     125.674  56.520  34.905  1.00  0.00           C
ATOM   6529 5C31 POPEe 197     126.234  55.239  35.545  1.00  0.00           C
ATOM   6532 6C31 POPEe 197     125.883  55.109  37.035  1.00  0.00           C
ATOM   6536  NH3 POPEf 198     116.604  27.349  16.675  1.00  0.00           N
ATOM   6540  C12 POPEf 198     115.305  27.509  17.405  1.00  0.00           C
ATOM   6543  C11 POPEf 198     114.504  28.679  16.815  1.00  0.00           C
ATOM   6546  P   POPEf 198     112.704  28.779  18.675  1.00  0.00           P
ATOM   6547  O13 POPEf 198     113.884  29.359  19.385  1.00  0.00           O
ATOM   6548  O14 POPEf 198     111.434  29.519  18.805  1.00  0.00           O
ATOM   6549  O11 POPEf 198     112.564  27.259  19.115  1.00  0.00           O
ATOM   6550  O12 POPEf 198     113.134  28.629  17.175  1.00  0.00           O
ATOM   6551  C1  POPEf 198     111.844  26.889  20.295  1.00  0.00           C
ATOM   6554  C2  POPEf 198     112.574  27.329  21.595  1.00  0.00           C
ATOM   6556  O21 POPEf 198     113.505  26.359  22.105  1.00  0.00           O
ATOM   6557  C21 POPEf 198     112.985  25.299  22.725  1.00  0.00           C
ATOM   6558  O22 POPEf 198     111.855  24.879  22.575  1.00  0.00           O
ATOM   6559  C22 POPEf 198     114.015  24.689  23.645  1.00  0.00           C
ATOM   6562  C3  POPEf 198     111.595  27.869  22.685  1.00  0.00           C
ATOM   6565  O31 POPEf 198     112.334  28.389  23.805  1.00  0.00           O
ATOM   6566  C31 POPEf 198     112.885  29.579  23.625  1.00  0.00           C
ATOM   6567  O32 POPEf 198     112.704  30.309  22.665  1.00  0.00           O
ATOM   6568  C32 POPEf 198     113.814  29.899  24.805  1.00  0.00           C
ATOM   6571  C23 POPEf 198     113.674  24.849  25.145  1.00  0.00           C
ATOM   6574  C24 POPEf 198     114.705  24.109  26.005  1.00  0.00           C
ATOM   6577  C25 POPEf 198     114.794  24.649  27.425  1.00  0.00           C
ATOM   6580  C26 POPEf 198     116.104  24.279  28.125  1.00  0.00           C
ATOM   6583  C27 POPEf 198     116.755  25.479  28.815  1.00  0.00           C
ATOM   6586  C28 POPEf 198     118.044  25.159  29.585  1.00  0.00           C
ATOM   6589  C29 POPEf 198     117.845  24.109  30.645  1.00  0.00           C
ATOM   6591 0C21 POPEf 198     117.614  24.340  31.945  1.00  0.00           C
ATOM   6593 1C21 POPEf 198     117.474  25.709  32.555  1.00  0.00           C
ATOM   6596 2C21 POPEf 198     117.095  25.739  34.045  1.00  0.00           C
ATOM   6599 3C21 POPEf 198     118.215  25.279  34.985  1.00  0.00           C
ATOM   6602 4C21 POPEf 198     117.894  25.599  36.445  1.00  0.00           C
ATOM   6605 5C21 POPEf 198     119.115  25.509  37.365  1.00  0.00           C
ATOM   6608 6C21 POPEf 198     118.814  26.009  38.775  1.00  0.00           C
ATOM   6611 7C21 POPEf 198     120.024  25.929  39.705  1.00  0.00           C
ATOM   6614 8C21 POPEf 198     119.755  26.539  41.075  1.00  0.00           C
ATOM   6618  C33 POPEf 198     113.744  28.929  26.025  1.00  0.00           C
ATOM   6621  C34 POPEf 198     114.455  29.489  27.275  1.00  0.00           C
ATOM   6624  C35 POPEf 198     114.425  28.579  28.515  1.00  0.00           C
ATOM   6627  C36 POPEf 198     113.015  28.329  29.065  1.00  0.00           C
ATOM   6630  C37 POPEf 198     112.994  27.469  30.335  1.00  0.00           C
ATOM   6633  C38 POPEf 198     111.564  27.219  30.865  1.00  0.00           C
ATOM   6636  C39 POPEf 198     110.975  28.429  31.595  1.00  0.00           C
ATOM   6639 0C31 POPEf 198     109.574  28.160  32.195  1.00  0.00           C
ATOM   6642 1C31 POPEf 198     109.144  29.219  33.215  1.00  0.00           C
ATOM   6645 2C31 POPEf 198     108.205  30.309  32.675  1.00  0.00           C
ATOM   6648 3C31 POPEf 198     106.744  29.829  32.565  1.00  0.00           C
ATOM   6651 4C31 POPEf 198     105.754  30.949  32.215  1.00  0.00           C
ATOM   6654 5C31 POPEf 198     104.474  30.899  33.055  1.00  0.00           C
ATOM   6657 6C31 POPEf 198     103.394  31.869  32.585  1.00  0.00           C
ATOM   6661  NH3 POPEg 199       4.305 103.559  61.885  1.00  0.00           N
ATOM   6665  C12 POPEg 199       3.395 103.149  63.015  1.00  0.00           C
ATOM   6668  C11 POPEg 199       3.025 104.380  63.865  1.00  0.00           C
ATOM   6671  P   POPEg 199       0.775 105.229  64.925  1.00  0.00           P
ATOM   6672  O13 POPEg 199      -0.525 104.609  65.215  1.00  0.00           O
ATOM   6673  O14 POPEg 199       1.355 106.069  65.985  1.00  0.00           O
ATOM   6674  O11 POPEg 199       0.685 106.069  63.595  1.00  0.00           O
ATOM   6675  O12 POPEg 199       1.825 104.079  64.575  1.00  0.00           O
ATOM   6676  C1  POPEg 199      -0.495 106.039  62.755  1.00  0.00           C
ATOM   6679  C2  POPEg 199      -0.045 105.910  61.275  1.00  0.00           C
ATOM   6681  O21 POPEg 199      -1.065 106.139  60.285  1.00  0.00           O
ATOM   6682  C21 POPEg 199      -1.985 105.219  60.065  1.00  0.00           C
ATOM   6683  O22 POPEg 199      -2.185 104.229  60.735  1.00  0.00           O
ATOM   6684  C22 POPEg 199      -2.745 105.449  58.745  1.00  0.00           C
ATOM   6687  C3  POPEg 199       0.785 104.620  61.065  1.00  0.00           C
ATOM   6690  O31 POPEg 199       2.175 105.009  60.845  1.00  0.00           O
ATOM   6691  C31 POPEg 199       2.315 105.420  59.585  1.00  0.00           C
ATOM   6692  O32 POPEg 199       1.735 104.939  58.635  1.00  0.00           O
ATOM   6693  C32 POPEg 199       3.235 106.628  59.565  1.00  0.00           C
ATOM   6696  C23 POPEg 199      -2.525 106.769  57.965  1.00  0.00           C
ATOM   6699  C24 POPEg 199      -2.765 106.549  56.455  1.00  0.00           C
ATOM   6702  C25 POPEg 199      -2.815 107.840  55.635  1.00  0.00           C
ATOM   6705  C26 POPEg 199      -3.175 107.579  54.155  1.00  0.00           C
ATOM   6708  C27 POPEg 199      -3.665 108.840  53.415  1.00  0.00           C
ATOM   6711  C28 POPEg 199      -4.145 108.579  51.975  1.00  0.00           C
ATOM   6714  C29 POPEg 199      -5.375 107.709  51.885  1.00  0.00           C
ATOM   6716 0C21 POPEg 199      -6.185 107.590  50.825  1.00  0.00           C
ATOM   6718 1C21 POPEg 199      -5.995 108.270  49.485  1.00  0.00           C
ATOM   6721 2C21 POPEg 199      -5.915 107.229  48.355  1.00  0.00           C
ATOM   6724 3C21 POPEg 199      -5.765 107.878  46.965  1.00  0.00           C
ATOM   6727 4C21 POPEg 199      -5.925 106.889  45.805  1.00  0.00           C
ATOM   6730 5C21 POPEg 199      -4.915 105.729  45.805  1.00  0.00           C
ATOM   6733 6C21 POPEg 199      -5.165 104.710  44.685  1.00  0.00           C
ATOM   6736 7C21 POPEg 199      -4.765 105.219  43.295  1.00  0.00           C
ATOM   6739 8C21 POPEg 199      -5.115 104.249  42.155  1.00  0.00           C
ATOM   6743  C33 POPEg 199       2.865 107.459  58.335  1.00  0.00           C
ATOM   6746  C34 POPEg 199       3.775 108.658  58.075  1.00  0.00           C
ATOM   6749  C35 POPEg 199       3.615 109.109  56.625  1.00  0.00           C
ATOM   6752  C36 POPEg 199       4.645 110.149  56.225  1.00  0.00           C
ATOM   6755  C37 POPEg 199       4.485 110.579  54.765  1.00  0.00           C
ATOM   6758  C38 POPEg 199       5.515 111.639  54.385  1.00  0.00           C
ATOM   6761  C39 POPEg 199       5.295 112.990  55.085  1.00  0.00           C
ATOM   6764 0C31 POPEg 199       4.765 114.090  54.155  1.00  0.00           C
ATOM   6767 1C31 POPEg 199       4.225 115.280  54.945  1.00  0.00           C
ATOM   6770 2C31 POPEg 199       4.205 116.619  54.195  1.00  0.00           C
ATOM   6773 3C31 POPEg 199       3.265 116.670  52.975  1.00  0.00           C
ATOM   6776 4C31 POPEg 199       3.925 116.290  51.635  1.00  0.00           C
ATOM   6779 5C31 POPEg 199       2.955 116.450  50.455  1.00  0.00           C
ATOM   6782 6C31 POPEg 199       3.595 116.240  49.085  1.00  0.00           C
ATOM   6786  NH3 POPEh 200       8.945 132.379  60.005  1.00  0.00           N
ATOM   6790  C12 POPEh 200       9.785 132.868  58.865  1.00  0.00           C
ATOM   6793  C11 POPEh 200      10.425 131.689  58.135  1.00  0.00           C
ATOM   6796  P   POPEh 200      12.925 131.059  58.685  1.00  0.00           P
ATOM   6797  O13 POPEh 200      13.255 132.298  57.945  1.00  0.00           O
ATOM   6798  O14 POPEh 200      13.635 130.849  59.965  1.00  0.00           O
ATOM   6799  O11 POPEh 200      13.135 129.809  57.735  1.00  0.00           O
ATOM   6800  O12 POPEh 200      11.375 131.048  58.995  1.00  0.00           O
ATOM   6801  C1  POPEh 200      12.345 129.699  56.545  1.00  0.00           C
ATOM   6804  C2  POPEh 200      12.805 128.488  55.685  1.00  0.00           C
ATOM   6806  O21 POPEh 200      12.125 128.499  54.405  1.00  0.00           O
ATOM   6807  C21 POPEh 200      10.815 128.339  54.405  1.00  0.00           C
ATOM   6808  O22 POPEh 200      10.125 127.998  55.345  1.00  0.00           O
ATOM   6809  C22 POPEh 200      10.225 128.658  53.015  1.00  0.00           C
ATOM   6812  C3  POPEh 200      12.685 127.148  56.475  1.00  0.00           C
ATOM   6815  O31 POPEh 200      12.855 125.999  55.615  1.00  0.00           O
ATOM   6816  C31 POPEh 200      11.835 125.149  55.525  1.00  0.00           C
ATOM   6817  O32 POPEh 200      10.865 125.070  56.265  1.00  0.00           O
ATOM   6818  C32 POPEh 200      12.025 124.340  54.245  1.00  0.00           C
ATOM   6821  C23 POPEh 200       8.855 127.969  52.815  1.00  0.00           C
ATOM   6824  C24 POPEh 200       8.035 128.518  51.635  1.00  0.00           C
ATOM   6827  C25 POPEh 200       8.365 127.888  50.275  1.00  0.00           C
ATOM   6830  C26 POPEh 200       9.255 128.779  49.385  1.00  0.00           C
ATOM   6833  C27 POPEh 200       9.605 128.068  48.065  1.00  0.00           C
ATOM   6836  C28 POPEh 200      10.165 128.999  46.975  1.00  0.00           C
ATOM   6839  C29 POPEh 200      11.555 129.529  47.295  1.00  0.00           C
ATOM   6841 0C21 POPEh 200      12.585 129.599  46.435  1.00  0.00           C
ATOM   6843 1C21 POPEh 200      12.585 129.158  44.985  1.00  0.00           C
ATOM   6846 2C21 POPEh 200      12.295 130.298  43.995  1.00  0.00           C
ATOM   6849 3C21 POPEh 200      13.465 131.279  43.785  1.00  0.00           C
ATOM   6852 4C21 POPEh 200      14.635 130.639  43.025  1.00  0.00           C
ATOM   6855 5C21 POPEh 200      15.785 131.608  42.725  1.00  0.00           C
ATOM   6858 6C21 POPEh 200      16.924 130.919  41.965  1.00  0.00           C
ATOM   6861 7C21 POPEh 200      18.105 130.469  42.845  1.00  0.00           C
ATOM   6864 8C21 POPEh 200      18.845 129.269  42.265  1.00  0.00           C
ATOM   6868  C33 POPEh 200      10.955 123.259  54.035  1.00  0.00           C
ATOM   6871  C34 POPEh 200      11.065 122.560  52.685  1.00  0.00           C
ATOM   6874  C35 POPEh 200      10.715 123.479  51.525  1.00  0.00           C
ATOM   6877  C36 POPEh 200       9.965 122.759  50.405  1.00  0.00           C
ATOM   6880  C37 POPEh 200       9.155 123.750  49.585  1.00  0.00           C
ATOM   6883  C38 POPEh 200       8.095 123.090  48.695  1.00  0.00           C
ATOM   6886  C39 POPEh 200       7.195 124.160  48.075  1.00  0.00           C
ATOM   6889 0C31 POPEh 200       5.845 123.630  47.575  1.00  0.00           C
ATOM   6892 1C31 POPEh 200       4.845 124.780  47.415  1.00  0.00           C
ATOM   6895 2C31 POPEh 200       3.435 124.329  47.005  1.00  0.00           C
ATOM   6898 3C31 POPEh 200       3.345 123.779  45.575  1.00  0.00           C
ATOM   6901 4C31 POPEh 200       3.585 124.839  44.495  1.00  0.00           C
ATOM   6904 5C31 POPEh 200       3.495 124.249  43.075  1.00  0.00           C
ATOM   6907 6C31 POPEh 200       3.725 125.299  41.985  1.00  0.00           C
ATOM   6911  NH3 POPEi 201      36.195  37.279  21.805  1.00  0.00           N
ATOM   6915  C12 POPEi 201      35.095  36.250  21.775  1.00  0.00           C
ATOM   6918  C11 POPEi 201      33.685  36.879  21.715  1.00  0.00           C
ATOM   6921  P   POPEi 201      31.365  35.649  21.225  1.00  0.00           P
ATOM   6922  O13 POPEi 201      31.634  35.909  19.805  1.00  0.00           O
ATOM   6923  O14 POPEi 201      30.965  34.250  21.485  1.00  0.00           O
ATOM   6924  O11 POPEi 201      30.305  36.610  21.905  1.00  0.00           O
ATOM   6925  O12 POPEi 201      32.715  35.869  22.015  1.00  0.00           O
ATOM   6926  C1  POPEi 201      30.565  37.399  23.065  1.00  0.00           C
ATOM   6929  C2  POPEi 201      30.405  36.669  24.445  1.00  0.00           C
ATOM   6931  O21 POPEi 201      30.895  37.569  25.465  1.00  0.00           O
ATOM   6932  C21 POPEi 201      29.945  38.269  26.065  1.00  0.00           C
ATOM   6933  O22 POPEi 201      28.765  38.249  25.775  1.00  0.00           O
ATOM   6934  C22 POPEi 201      30.565  39.099  27.195  1.00  0.00           C
ATOM   6937  C3  POPEi 201      31.195  35.340  24.595  1.00  0.00           C
ATOM   6940  O31 POPEi 201      31.105  34.799  25.935  1.00  0.00           O
ATOM   6941  C31 POPEi 201      31.805  33.679  26.085  1.00  0.00           C
ATOM   6942  O32 POPEi 201      32.385  33.090  25.195  1.00  0.00           O
ATOM   6943  C32 POPEi 201      31.775  33.219  27.535  1.00  0.00           C
ATOM   6946  C23 POPEi 201      29.494  39.619  28.185  1.00  0.00           C
ATOM   6949  C24 POPEi 201      28.945  38.549  29.165  1.00  0.00           C
ATOM   6952  C25 POPEi 201      28.115  39.109  30.345  1.00  0.00           C
ATOM   6955  C26 POPEi 201      28.005  38.169  31.555  1.00  0.00           C
ATOM   6958  C27 POPEi 201      27.235  38.779  32.735  1.00  0.00           C
ATOM   6961  C28 POPEi 201      27.195  37.849  33.975  1.00  0.00           C
ATOM   6964  C29 POPEi 201      26.505  38.459  35.175  1.00  0.00           C
ATOM   6966 0C21 POPEi 201      25.555  37.910  35.965  1.00  0.00           C
ATOM   6968 1C21 POPEi 201      24.924  36.549  35.825  1.00  0.00           C
ATOM   6971 2C21 POPEi 201      23.385  36.579  35.705  1.00  0.00           C
ATOM   6974 3C21 POPEi 201      22.645  36.769  37.035  1.00  0.00           C
ATOM   6977 4C21 POPEi 201      21.135  36.499  36.895  1.00  0.00           C
ATOM   6980 5C21 POPEi 201      20.355  36.579  38.215  1.00  0.00           C
ATOM   6983 6C21 POPEi 201      20.154  38.009  38.715  1.00  0.00           C
ATOM   6986 7C21 POPEi 201      19.215  38.079  39.925  1.00  0.00           C
ATOM   6989 8C21 POPEi 201      18.695  39.499  40.195  1.00  0.00           C
ATOM   6993  C33 POPEi 201      30.915  34.119  28.455  1.00  0.00           C
ATOM   6996  C34 POPEi 201      30.925  33.619  29.895  1.00  0.00           C
ATOM   6999  C35 POPEi 201      30.005  34.449  30.785  1.00  0.00           C
ATOM   7002  C36 POPEi 201      30.075  34.029  32.255  1.00  0.00           C
ATOM   7005  C37 POPEi 201      29.235  34.959  33.135  1.00  0.00           C
ATOM   7008  C38 POPEi 201      29.295  34.599  34.625  1.00  0.00           C
ATOM   7011  C39 POPEi 201      28.585  33.279  34.965  1.00  0.00           C
ATOM   7014 0C31 POPEi 201      28.075  33.269  36.405  1.00  0.00           C
ATOM   7017 1C31 POPEi 201      29.065  32.739  37.445  1.00  0.00           C
ATOM   7020 2C31 POPEi 201      28.925  33.379  38.845  1.00  0.00           C
ATOM   7023 3C31 POPEi 201      27.495  33.389  39.435  1.00  0.00           C
ATOM   7026 4C31 POPEi 201      26.675  34.629  39.055  1.00  0.00           C
ATOM   7029 5C31 POPEi 201      25.505  34.929  39.995  1.00  0.00           C
ATOM   7032 6C31 POPEi 201      25.145  36.419  40.015  1.00  0.00           C
ATOM   7036  NH3 POPEj 202     120.605  52.239  15.665  1.00  0.00           N
ATOM   7040  C12 POPEj 202     119.515  53.199  16.045  1.00  0.00           C
ATOM   7043  C11 POPEj 202     118.824  52.799  17.345  1.00  0.00           C
ATOM   7046  P   POPEj 202     116.235  52.750  17.495  1.00  0.00           P
ATOM   7047  O13 POPEj 202     115.105  53.680  17.725  1.00  0.00           O
ATOM   7048  O14 POPEj 202     116.115  51.840  16.335  1.00  0.00           O
ATOM   7049  O11 POPEj 202     116.504  51.889  18.765  1.00  0.00           O
ATOM   7050  O12 POPEj 202     117.605  53.529  17.425  1.00  0.00           O
ATOM   7051  C1  POPEj 202     115.594  50.849  19.125  1.00  0.00           C
ATOM   7054  C2  POPEj 202     115.634  50.719  20.655  1.00  0.00           C
ATOM   7056  O21 POPEj 202     115.114  49.469  21.145  1.00  0.00           O
ATOM   7057  C21 POPEj 202     115.774  48.919  22.145  1.00  0.00           C
ATOM   7058  O22 POPEj 202     116.875  49.279  22.535  1.00  0.00           O
ATOM   7059  C22 POPEj 202     115.044  47.659  22.615  1.00  0.00           C
ATOM   7062  C3  POPEj 202     114.814  51.879  21.255  1.00  0.00           C
ATOM   7065  O31 POPEj 202     114.845  51.840  22.695  1.00  0.00           O
ATOM   7066  C31 POPEj 202     115.924  52.239  23.375  1.00  0.00           C
ATOM   7067  O32 POPEj 202     116.044  52.059  24.575  1.00  0.00           O
ATOM   7068  C32 POPEj 202     116.934  53.059  22.575  1.00  0.00           C
ATOM   7071  C23 POPEj 202     115.904  46.729  23.515  1.00  0.00           C
ATOM   7074  C24 POPEj 202     115.485  46.689  24.985  1.00  0.00           C
ATOM   7077  C25 POPEj 202     115.394  48.059  25.655  1.00  0.00           C
ATOM   7080  C26 POPEj 202     115.134  47.989  27.165  1.00  0.00           C
ATOM   7083  C27 POPEj 202     114.735  49.349  27.745  1.00  0.00           C
ATOM   7086  C28 POPEj 202     114.775  49.429  29.285  1.00  0.00           C
ATOM   7089  C29 POPEj 202     113.905  48.419  29.985  1.00  0.00           C
ATOM   7091 0C21 POPEj 202     112.674  48.629  30.495  1.00  0.00           C
ATOM   7093 1C21 POPEj 202     111.875  49.909  30.425  1.00  0.00           C
ATOM   7096 2C21 POPEj 202     111.864  50.719  31.735  1.00  0.00           C
ATOM   7099 3C21 POPEj 202     111.224  49.990  32.925  1.00  0.00           C
ATOM   7102 4C21 POPEj 202     110.894  50.939  34.085  1.00  0.00           C
ATOM   7105 5C21 POPEj 202     110.064  50.319  35.205  1.00  0.00           C
ATOM   7108 6C21 POPEj 202     110.695  49.079  35.865  1.00  0.00           C
ATOM   7111 7C21 POPEj 202     110.195  48.889  37.305  1.00  0.00           C
ATOM   7114 8C21 POPEj 202     110.535  47.519  37.905  1.00  0.00           C
ATOM   7118  C33 POPEj 202     118.305  52.989  23.245  1.00  0.00           C
ATOM   7121  C34 POPEj 202     119.355  53.689  22.395  1.00  0.00           C
ATOM   7124  C35 POPEj 202     120.745  53.129  22.685  1.00  0.00           C
ATOM   7127  C36 POPEj 202     121.075  53.160  24.185  1.00  0.00           C
ATOM   7130  C37 POPEj 202     122.585  53.199  24.395  1.00  0.00           C
ATOM   7133  C38 POPEj 202     123.003  53.199  25.865  1.00  0.00           C
ATOM   7136  C39 POPEj 202     122.384  52.029  26.635  1.00  0.00           C
ATOM   7139 0C31 POPEj 202     123.283  51.500  27.755  1.00  0.00           C
ATOM   7142 1C31 POPEj 202     122.544  50.459  28.595  1.00  0.00           C
ATOM   7145 2C31 POPEj 202     123.484  49.629  29.475  1.00  0.00           C
ATOM   7148 3C31 POPEj 202     124.113  50.439  30.605  1.00  0.00           C
ATOM   7151 4C31 POPEj 202     124.994  49.569  31.525  1.00  0.00           C
ATOM   7154 5C31 POPEj 202     125.823  50.410  32.495  1.00  0.00           C
ATOM   7157 6C31 POPEj 202     126.374  49.609  33.665  1.00  0.00           C
ATOM   7161  NH3 POPEk 203     129.993  52.999  59.875  1.00  0.00           N
ATOM   7165  C12 POPEk 203     128.523  53.219  59.655  1.00  0.00           C
ATOM   7168  C11 POPEk 203     127.903  54.079  60.745  1.00  0.00           C
ATOM   7171  P   POPEk 203     125.353  53.629  60.145  1.00  0.00           P
ATOM   7172  O13 POPEk 203     124.164  54.479  60.385  1.00  0.00           O
ATOM   7173  O14 POPEk 203     125.493  52.339  60.875  1.00  0.00           O
ATOM   7174  O11 POPEk 203     125.514  53.329  58.595  1.00  0.00           O
ATOM   7175  O12 POPEk 203     126.624  54.549  60.365  1.00  0.00           O
ATOM   7176  C1  POPEk 203     124.483  53.569  57.625  1.00  0.00           C
ATOM   7179  C2  POPEk 203     124.944  54.599  56.575  1.00  0.00           C
ATOM   7181  O21 POPEk 203     125.954  54.009  55.725  1.00  0.00           O
ATOM   7182  C21 POPEk 203     125.564  53.639  54.525  1.00  0.00           C
ATOM   7183  O22 POPEk 203     124.433  53.779  54.085  1.00  0.00           O
ATOM   7184  C22 POPEk 203     126.743  53.039  53.805  1.00  0.00           C
ATOM   7187  C3  POPEk 203     125.554  55.849  57.245  1.00  0.00           C
ATOM   7190  O31 POPEk 203     126.004  56.749  56.225  1.00  0.00           O
ATOM   7191  C31 POPEk 203     125.243  57.779  55.935  1.00  0.00           C
ATOM   7192  O32 POPEk 203     124.133  58.020  56.395  1.00  0.00           O
ATOM   7193  C32 POPEk 203     125.954  58.659  54.915  1.00  0.00           C
ATOM   7196  C23 POPEk 203     126.893  53.619  52.395  1.00  0.00           C
ATOM   7199  C24 POPEk 203     125.844  53.090  51.415  1.00  0.00           C
ATOM   7202  C25 POPEk 203     126.124  53.509  49.975  1.00  0.00           C
ATOM   7205  C26 POPEk 203     125.164  52.819  48.985  1.00  0.00           C
ATOM   7208  C27 POPEk 203     125.864  52.439  47.675  1.00  0.00           C
ATOM   7211  C28 POPEk 203     125.204  51.229  46.985  1.00  0.00           C
ATOM   7214  C29 POPEk 203     124.124  51.559  45.985  1.00  0.00           C
ATOM   7216 0C21 POPEk 203     124.343  51.700  44.665  1.00  0.00           C
ATOM   7218 1C21 POPEk 203     125.714  51.639  44.025  1.00  0.00           C
ATOM   7221 2C21 POPEk 203     125.814  52.229  42.605  1.00  0.00           C
ATOM   7224 3C21 POPEk 203     125.204  51.349  41.515  1.00  0.00           C
ATOM   7227 4C21 POPEk 203     125.654  51.770  40.105  1.00  0.00           C
ATOM   7230 5C21 POPEk 203     124.932  50.970  38.995  1.00  0.00           C
ATOM   7233 6C21 POPEk 203     124.813  51.709  37.665  1.00  0.00           C
ATOM   7236 7C21 POPEk 203     123.674  51.149  36.795  1.00  0.00           C
ATOM   7239 8C21 POPEk 203     123.484  51.919  35.485  1.00  0.00           C
ATOM   7243  C33 POPEk 203     126.773  57.899  53.855  1.00  0.00           C
ATOM   7246  C34 POPEk 203     127.874  58.789  53.275  1.00  0.00           C
ATOM   7249  C35 POPEk 203     127.374  60.009  52.495  1.00  0.00           C
ATOM   7252  C36 POPEk 203     126.633  59.660  51.205  1.00  0.00           C
ATOM   7255  C37 POPEk 203     126.094  60.889  50.465  1.00  0.00           C
ATOM   7258  C38 POPEk 203     125.783  60.629  48.985  1.00  0.00           C
ATOM   7261  C39 POPEk 203     127.014  60.469  48.095  1.00  0.00           C
ATOM   7264 0C31 POPEk 203     126.613  60.529  46.625  1.00  0.00           C
ATOM   7267 1C31 POPEk 203     127.804  60.380  45.685  1.00  0.00           C
ATOM   7270 2C31 POPEk 203     127.453  60.779  44.245  1.00  0.00           C
ATOM   7273 3C31 POPEk 203     128.624  60.599  43.275  1.00  0.00           C
ATOM   7276 4C31 POPEk 203     128.233  60.979  41.845  1.00  0.00           C
ATOM   7279 5C31 POPEk 203     129.324  60.669  40.815  1.00  0.00           C
ATOM   7282 6C31 POPEk 203     128.973  61.170  39.415  1.00  0.00           C
ATOM   7286  NH3 POPEl 204      78.475 106.749  21.085  1.00  0.00           N
ATOM   7290  C12 POPEl 204      79.834 106.100  21.235  1.00  0.00           C
ATOM   7293  C11 POPEl 204      79.825 104.620  20.805  1.00  0.00           C
ATOM   7296  P   POPEl 204      77.605 103.449  21.455  1.00  0.00           P
ATOM   7297  O13 POPEl 204      76.834 104.710  21.425  1.00  0.00           O
ATOM   7298  O14 POPEl 204      77.645 102.680  20.195  1.00  0.00           O
ATOM   7299  O11 POPEl 204      77.135 102.579  22.695  1.00  0.00           O
ATOM   7300  O12 POPEl 204      79.104 103.840  21.775  1.00  0.00           O
ATOM   7301  C1  POPEl 204      77.814 102.599  23.955  1.00  0.00           C
ATOM   7304  C2  POPEl 204      77.535 103.869  24.825  1.00  0.00           C
ATOM   7306  O21 POPEl 204      78.025 103.609  26.145  1.00  0.00           O
ATOM   7307  C21 POPEl 204      78.864 104.479  26.665  1.00  0.00           C
ATOM   7308  O22 POPEl 204      79.315 105.469  26.125  1.00  0.00           O
ATOM   7309  C22 POPEl 204      79.185 104.049  28.085  1.00  0.00           C
ATOM   7312  C3  POPEl 204      76.015 104.189  24.935  1.00  0.00           C
ATOM   7315  O31 POPEl 204      75.765 105.439  25.605  1.00  0.00           O
ATOM   7316  C31 POPEl 204      75.584 105.369  26.925  1.00  0.00           C
ATOM   7317  O32 POPEl 204      75.633 104.360  27.595  1.00  0.00           O
ATOM   7318  C32 POPEl 204      75.375 106.769  27.485  1.00  0.00           C
ATOM   7321  C23 POPEl 204      80.614 104.450  28.495  1.00  0.00           C
ATOM   7324  C24 POPEl 204      80.654 105.649  29.445  1.00  0.00           C
ATOM   7327  C25 POPEl 204      82.004 105.669  30.175  1.00  0.00           C
ATOM   7330  C26 POPEl 204      82.174 106.769  31.215  1.00  0.00           C
ATOM   7333  C27 POPEl 204      83.445 106.539  32.065  1.00  0.00           C
ATOM   7336  C28 POPEl 204      83.895 107.759  32.905  1.00  0.00           C
ATOM   7339  C29 POPEl 204      82.754 108.270  33.745  1.00  0.00           C
ATOM   7341 0C21 POPEl 204      82.725 108.499  35.065  1.00  0.00           C
ATOM   7343 1C21 POPEl 204      83.844 108.340  36.065  1.00  0.00           C
ATOM   7346 2C21 POPEl 204      84.395 109.729  36.475  1.00  0.00           C
ATOM   7349 3C21 POPEl 204      83.315 110.700  36.995  1.00  0.00           C
ATOM   7352 4C21 POPEl 204      83.864 112.049  37.455  1.00  0.00           C
ATOM   7355 5C21 POPEl 204      84.415 112.910  36.305  1.00  0.00           C
ATOM   7358 6C21 POPEl 204      84.825 114.299  36.785  1.00  0.00           C
ATOM   7361 7C21 POPEl 204      85.564 115.109  35.725  1.00  0.00           C
ATOM   7364 8C21 POPEl 204      85.824 116.549  36.155  1.00  0.00           C
ATOM   7368  C33 POPEl 204      74.915 106.759  28.965  1.00  0.00           C
ATOM   7371  C34 POPEl 204      74.383 108.130  29.425  1.00  0.00           C
ATOM   7374  C35 POPEl 204      73.674 108.110  30.785  1.00  0.00           C
ATOM   7377  C36 POPEl 204      74.595 107.969  32.005  1.00  0.00           C
ATOM   7380  C37 POPEl 204      73.794 107.990  33.325  1.00  0.00           C
ATOM   7383  C38 POPEl 204      74.625 108.169  34.605  1.00  0.00           C
ATOM   7386  C39 POPEl 204      74.725 109.640  35.075  1.00  0.00           C
ATOM   7389 0C31 POPEl 204      74.275 109.829  36.525  1.00  0.00           C
ATOM   7392 1C31 POPEl 204      74.045 111.298  36.885  1.00  0.00           C
ATOM   7395 2C31 POPEl 204      73.375 111.499  38.255  1.00  0.00           C
ATOM   7398 3C31 POPEl 204      73.015 112.969  38.515  1.00  0.00           C
ATOM   7401 4C31 POPEl 204      72.235 113.200  39.815  1.00  0.00           C
ATOM   7404 5C31 POPEl 204      71.825 114.679  39.975  1.00  0.00           C
ATOM   7407 6C31 POPEl 204      71.104 114.979  41.285  1.00  0.00           C
ATOM   7411  NH3 POPEm 205      27.325  83.559  63.555  1.00  0.00           N
ATOM   7415  C12 POPEm 205      27.785  82.960  64.855  1.00  0.00           C
ATOM   7418  C11 POPEm 205      27.365  81.479  64.975  1.00  0.00           C
ATOM   7421  P   POPEm 205      25.115  81.150  63.665  1.00  0.00           P
ATOM   7422  O13 POPEm 205      24.055  80.139  63.845  1.00  0.00           O
ATOM   7423  O14 POPEm 205      24.685  82.499  63.305  1.00  0.00           O
ATOM   7424  O11 POPEm 205      26.135  80.809  62.515  1.00  0.00           O
ATOM   7425  O12 POPEm 205      25.945  81.298  64.995  1.00  0.00           O
ATOM   7426  C1  POPEm 205      25.945  79.760  61.565  1.00  0.00           C
ATOM   7429  C2  POPEm 205      25.305  80.189  60.205  1.00  0.00           C
ATOM   7431  O21 POPEm 205      26.285  80.820  59.345  1.00  0.00           O
ATOM   7432  C21 POPEm 205      26.174  80.449  58.075  1.00  0.00           C
ATOM   7433  O22 POPEm 205      25.535  79.490  57.645  1.00  0.00           O
ATOM   7434  C22 POPEm 205      26.945  81.450  57.215  1.00  0.00           C
ATOM   7437  C3  POPEm 205      24.105  81.150  60.345  1.00  0.00           C
ATOM   7440  O31 POPEm 205      23.455  81.279  59.065  1.00  0.00           O
ATOM   7441  C31 POPEm 205      22.445  82.109  59.065  1.00  0.00           C
ATOM   7442  O32 POPEm 205      22.125  82.859  59.965  1.00  0.00           O
ATOM   7443  C32 POPEm 205      21.685  82.009  57.745  1.00  0.00           C
ATOM   7446  C23 POPEm 205      26.575  81.329  55.725  1.00  0.00           C
ATOM   7449  C24 POPEm 205      27.245  82.408  54.865  1.00  0.00           C
ATOM   7452  C25 POPEm 205      26.705  82.429  53.425  1.00  0.00           C
ATOM   7455  C26 POPEm 205      27.105  81.189  52.615  1.00  0.00           C
ATOM   7458  C27 POPEm 205      26.595  81.240  51.165  1.00  0.00           C
ATOM   7461  C28 POPEm 205      26.905  79.959  50.375  1.00  0.00           C
ATOM   7464  C29 POPEm 205      26.065  79.859  49.125  1.00  0.00           C
ATOM   7466 0C21 POPEm 205      26.475  79.590  47.875  1.00  0.00           C
ATOM   7468 1C21 POPEm 205      27.885  79.269  47.465  1.00  0.00           C
ATOM   7471 2C21 POPEm 205      28.035  78.829  45.985  1.00  0.00           C
ATOM   7474 3C21 POPEm 205      27.495  79.839  44.955  1.00  0.00           C
ATOM   7477 4C21 POPEm 205      27.635  79.360  43.505  1.00  0.00           C
ATOM   7480 5C21 POPEm 205      29.015  79.649  42.885  1.00  0.00           C
ATOM   7483 6C21 POPEm 205      29.105  79.210  41.415  1.00  0.00           C
ATOM   7486 7C21 POPEm 205      29.485  77.729  41.235  1.00  0.00           C
ATOM   7489 8C21 POPEm 205      29.535  77.289  39.765  1.00  0.00           C
ATOM   7493  C33 POPEm 205      20.815  80.740  57.665  1.00  0.00           C
ATOM   7496  C34 POPEm 205      21.475  79.628  56.835  1.00  0.00           C
ATOM   7499  C35 POPEm 205      21.455  79.969  55.355  1.00  0.00           C
ATOM   7502  C36 POPEm 205      22.125  78.899  54.495  1.00  0.00           C
ATOM   7505  C37 POPEm 205      22.485  79.419  53.105  1.00  0.00           C
ATOM   7508  C38 POPEm 205      22.785  78.279  52.125  1.00  0.00           C
ATOM   7511  C39 POPEm 205      21.505  77.649  51.555  1.00  0.00           C
ATOM   7514 0C31 POPEm 205      21.805  76.430  50.685  1.00  0.00           C
ATOM   7517 1C31 POPEm 205      20.715  76.170  49.645  1.00  0.00           C
ATOM   7520 2C31 POPEm 205      21.045  74.979  48.745  1.00  0.00           C
ATOM   7523 3C31 POPEm 205      20.235  74.950  47.455  1.00  0.00           C
ATOM   7526 4C31 POPEm 205      20.615  73.770  46.545  1.00  0.00           C
ATOM   7529 5C31 POPEm 205      20.045  73.919  45.135  1.00  0.00           C
ATOM   7532 6C31 POPEm 205      20.285  72.709  44.245  1.00  0.00           C
ATOM   7536  NH3 POPEn 206       5.835 108.999  20.445  1.00  0.00           N
ATOM   7540  C12 POPEn 206       6.765 108.119  19.665  1.00  0.00           C
ATOM   7543  C11 POPEn 206       8.105 107.990  20.385  1.00  0.00           C
ATOM   7546  P   POPEn 206       9.085 105.630  19.625  1.00  0.00           P
ATOM   7547  O13 POPEn 206       8.105 104.959  18.745  1.00  0.00           O
ATOM   7548  O14 POPEn 206      10.505 105.259  19.455  1.00  0.00           O
ATOM   7549  O11 POPEn 206       8.645 105.259  21.105  1.00  0.00           O
ATOM   7550  O12 POPEn 206       8.965 107.199  19.575  1.00  0.00           O
ATOM   7551  C1  POPEn 206       8.845 103.899  21.545  1.00  0.00           C
ATOM   7554  C2  POPEn 206       9.385 103.869  22.995  1.00  0.00           C
ATOM   7556  O21 POPEn 206       9.235 102.529  23.505  1.00  0.00           O
ATOM   7557  C21 POPEn 206      10.105 102.280  24.485  1.00  0.00           C
ATOM   7558  O22 POPEn 206      11.155 102.869  24.665  1.00  0.00           O
ATOM   7559  C22 POPEn 206       9.535 101.259  25.465  1.00  0.00           C
ATOM   7562  C3  POPEn 206       8.595 104.869  23.895  1.00  0.00           C
ATOM   7565  O31 POPEn 206       8.955 104.729  25.275  1.00  0.00           O
ATOM   7566  C31 POPEn 206       8.695 105.770  26.055  1.00  0.00           C
ATOM   7567  O32 POPEn 206       8.335 106.869  25.685  1.00  0.00           O
ATOM   7568  C32 POPEn 206       8.885 105.270  27.495  1.00  0.00           C
ATOM   7571  C23 POPEn 206       9.925 101.679  26.905  1.00  0.00           C
ATOM   7574  C24 POPEn 206       9.145 100.960  28.005  1.00  0.00           C
ATOM   7577  C25 POPEn 206       9.565  99.500  28.185  1.00  0.00           C
ATOM   7580  C26 POPEn 206       9.065  98.859  29.485  1.00  0.00           C
ATOM   7583  C27 POPEn 206       9.605  97.429  29.645  1.00  0.00           C
ATOM   7586  C28 POPEn 206       9.715  96.969  31.105  1.00  0.00           C
ATOM   7589  C29 POPEn 206       8.415  96.628  31.765  1.00  0.00           C
ATOM   7591 0C21 POPEn 206       8.335  96.039  32.975  1.00  0.00           C
ATOM   7593 1C21 POPEn 206       9.545  95.719  33.835  1.00  0.00           C
ATOM   7596 2C21 POPEn 206       9.295  95.919  35.335  1.00  0.00           C
ATOM   7599 3C21 POPEn 206       8.695  94.669  36.005  1.00  0.00           C
ATOM   7602 4C21 POPEn 206       8.565  94.809  37.525  1.00  0.00           C
ATOM   7605 5C21 POPEn 206       7.425  95.740  37.935  1.00  0.00           C
ATOM   7608 6C21 POPEn 206       7.595  96.259  39.365  1.00  0.00           C
ATOM   7611 7C21 POPEn 206       6.545  97.329  39.665  1.00  0.00           C
ATOM   7614 8C21 POPEn 206       6.525  97.799  41.115  1.00  0.00           C
ATOM   7618  C33 POPEn 206       8.805 106.380  28.555  1.00  0.00           C
ATOM   7621  C34 POPEn 206       9.025 105.870  29.985  1.00  0.00           C
ATOM   7624  C35 POPEn 206       7.935 104.920  30.515  1.00  0.00           C
ATOM   7627  C36 POPEn 206       8.235 104.469  31.955  1.00  0.00           C
ATOM   7630  C37 POPEn 206       7.015 103.910  32.705  1.00  0.00           C
ATOM   7633  C38 POPEn 206       7.305 103.600  34.185  1.00  0.00           C
ATOM   7636  C39 POPEn 206       8.275 102.420  34.375  1.00  0.00           C
ATOM   7639 0C31 POPEn 206       8.355 101.950  35.835  1.00  0.00           C
ATOM   7642 1C31 POPEn 206       9.225 100.689  35.995  1.00  0.00           C
ATOM   7645 2C31 POPEn 206       9.045  99.990  37.355  1.00  0.00           C
ATOM   7648 3C31 POPEn 206       9.385 100.859  38.585  1.00  0.00           C
ATOM   7651 4C31 POPEn 206      10.835 101.380  38.605  1.00  0.00           C
ATOM   7654 5C31 POPEn 206      11.185 102.099  39.905  1.00  0.00           C
ATOM   7657 6C31 POPEn 206      12.515 102.869  39.825  1.00  0.00           C
ATOM   7661  NH3 POPEo 207     111.075  78.790  17.095  1.00  0.00           N
ATOM   7665  C12 POPEo 207     110.945  80.160  16.485  1.00  0.00           C
ATOM   7668  C11 POPEo 207     110.505  81.240  17.465  1.00  0.00           C
ATOM   7671  P   POPEo 207     109.965  83.798  17.395  1.00  0.00           P
ATOM   7672  O13 POPEo 207     110.155  84.850  16.395  1.00  0.00           O
ATOM   7673  O14 POPEo 207     108.715  83.859  18.185  1.00  0.00           O
ATOM   7674  O11 POPEo 207     111.244  83.859  18.315  1.00  0.00           O
ATOM   7675  O12 POPEo 207     110.184  82.400  16.715  1.00  0.00           O
ATOM   7676  C1  POPEo 207     111.174  83.629  19.725  1.00  0.00           C
ATOM   7679  C2  POPEo 207     111.384  84.969  20.475  1.00  0.00           C
ATOM   7681  O21 POPEo 207     111.195  84.859  21.895  1.00  0.00           O
ATOM   7682  C21 POPEo 207     112.065  84.119  22.535  1.00  0.00           C
ATOM   7683  O22 POPEo 207     112.544  83.069  22.175  1.00  0.00           O
ATOM   7684  C22 POPEo 207     112.585  84.939  23.715  1.00  0.00           C
ATOM   7687  C3  POPEo 207     110.445  86.089  19.935  1.00  0.00           C
ATOM   7690  O31 POPEo 207     110.164  87.109  20.905  1.00  0.00           O
ATOM   7691  C31 POPEo 207     109.015  86.979  21.565  1.00  0.00           C
ATOM   7692  O32 POPEo 207     108.165  86.139  21.335  1.00  0.00           O
ATOM   7693  C32 POPEo 207     108.875  88.149  22.545  1.00  0.00           C
ATOM   7696  C23 POPEo 207     112.095  84.430  25.085  1.00  0.00           C
ATOM   7699  C24 POPEo 207     112.365  85.479  26.165  1.00  0.00           C
ATOM   7702  C25 POPEo 207     113.855  85.759  26.375  1.00  0.00           C
ATOM   7705  C26 POPEo 207     114.095  86.850  27.435  1.00  0.00           C
ATOM   7708  C27 POPEo 207     115.324  86.570  28.295  1.00  0.00           C
ATOM   7711  C28 POPEo 207     115.765  87.808  29.095  1.00  0.00           C
ATOM   7714  C29 POPEo 207     116.965  87.469  29.935  1.00  0.00           C
ATOM   7716 0C21 POPEo 207     117.634  88.320  30.715  1.00  0.00           C
ATOM   7718 1C21 POPEo 207     117.304  89.780  30.945  1.00  0.00           C
ATOM   7721 2C21 POPEo 207     117.664  90.139  32.395  1.00  0.00           C
ATOM   7724 3C21 POPEo 207     117.674  91.639  32.705  1.00  0.00           C
ATOM   7727 4C21 POPEo 207     118.015  91.850  34.185  1.00  0.00           C
ATOM   7730 5C21 POPEo 207     118.184  93.309  34.615  1.00  0.00           C
ATOM   7733 6C21 POPEo 207     118.525  93.370  36.115  1.00  0.00           C
ATOM   7736 7C21 POPEo 207     118.884  94.749  36.665  1.00  0.00           C
ATOM   7739 8C21 POPEo 207     119.235  94.649  38.155  1.00  0.00           C
ATOM   7743  C33 POPEo 207     108.305  87.808  23.945  1.00  0.00           C
ATOM   7746  C34 POPEo 207     106.794  88.049  24.085  1.00  0.00           C
ATOM   7749  C35 POPEo 207     105.964  86.779  24.305  1.00  0.00           C
ATOM   7752  C36 POPEo 207     105.894  86.279  25.755  1.00  0.00           C
ATOM   7755  C37 POPEo 207     104.825  85.180  25.895  1.00  0.00           C
ATOM   7758  C38 POPEo 207     104.794  84.520  27.275  1.00  0.00           C
ATOM   7761  C39 POPEo 207     103.964  83.219  27.325  1.00  0.00           C
ATOM   7764 0C31 POPEo 207     104.615  82.049  26.555  1.00  0.00           C
ATOM   7767 1C31 POPEo 207     103.715  80.809  26.475  1.00  0.00           C
ATOM   7770 2C31 POPEo 207     104.174  79.760  25.435  1.00  0.00           C
ATOM   7773 3C31 POPEo 207     103.055  78.810  24.955  1.00  0.00           C
ATOM   7776 4C31 POPEo 207     102.095  78.309  26.055  1.00  0.00           C
ATOM   7779 5C31 POPEo 207     100.894  77.520  25.495  1.00  0.00           C
ATOM   7782 6C31 POPEo 207      99.664  77.529  26.395  1.00  0.00           C
ATOM   7786  NH3 POPEp 208      15.674  41.399  19.735  1.00  0.00           N
ATOM   7790  C12 POPEp 208      15.235  40.450  18.655  1.00  0.00           C
ATOM   7793  C11 POPEp 208      15.885  39.039  18.755  1.00  0.00           C
ATOM   7796  P   POPEp 208      18.155  37.789  18.905  1.00  0.00           P
ATOM   7797  O13 POPEp 208      19.215  38.129  17.925  1.00  0.00           O
ATOM   7798  O14 POPEp 208      17.275  36.639  18.605  1.00  0.00           O
ATOM   7799  O11 POPEp 208      18.885  37.420  20.275  1.00  0.00           O
ATOM   7800  O12 POPEp 208      17.255  39.069  19.205  1.00  0.00           O
ATOM   7801  C1  POPEp 208      18.725  38.279  21.415  1.00  0.00           C
ATOM   7804  C2  POPEp 208      17.385  38.049  22.175  1.00  0.00           C
ATOM   7806  O21 POPEp 208      17.375  38.869  23.365  1.00  0.00           O
ATOM   7807  C21 POPEp 208      16.685  40.000  23.245  1.00  0.00           C
ATOM   7808  O22 POPEp 208      16.135  40.389  22.235  1.00  0.00           O
ATOM   7809  C22 POPEp 208      16.805  40.779  24.565  1.00  0.00           C
ATOM   7812  C3  POPEp 208      17.205  36.559  22.585  1.00  0.00           C
ATOM   7815  O31 POPEp 208      16.085  36.409  23.485  1.00  0.00           O
ATOM   7816  C31 POPEp 208      15.335  35.329  23.325  1.00  0.00           C
ATOM   7817  O32 POPEp 208      15.515  34.459  22.505  1.00  0.00           O
ATOM   7818  C32 POPEp 208      14.185  35.319  24.345  1.00  0.00           C
ATOM   7821  C23 POPEp 208      15.635  40.520  25.545  1.00  0.00           C
ATOM   7824  C24 POPEp 208      15.805  41.319  26.845  1.00  0.00           C
ATOM   7827  C25 POPEp 208      14.705  41.069  27.905  1.00  0.00           C
ATOM   7830  C26 POPEp 208      14.625  39.619  28.405  1.00  0.00           C
ATOM   7833  C27 POPEp 208      13.635  39.429  29.565  1.00  0.00           C
ATOM   7836  C28 POPEp 208      14.195  39.799  30.955  1.00  0.00           C
ATOM   7839  C29 POPEp 208      15.075  38.719  31.545  1.00  0.00           C
ATOM   7841 0C21 POPEp 208      14.855  38.029  32.685  1.00  0.00           C
ATOM   7843 1C21 POPEp 208      13.674  38.149  33.615  1.00  0.00           C
ATOM   7846 2C21 POPEp 208      13.415  36.849  34.425  1.00  0.00           C
ATOM   7849 3C21 POPEp 208      12.985  35.639  33.575  1.00  0.00           C
ATOM   7852 4C21 POPEp 208      13.075  34.299  34.335  1.00  0.00           C
ATOM   7855 5C21 POPEp 208      12.185  34.189  35.585  1.00  0.00           C
ATOM   7858 6C21 POPEp 208      12.425  32.860  36.315  1.00  0.00           C
ATOM   7861 7C21 POPEp 208      11.355  32.509  37.355  1.00  0.00           C
ATOM   7864 8C21 POPEp 208      11.655  31.219  38.115  1.00  0.00           C
ATOM   7868  C33 POPEp 208      14.425  36.179  25.605  1.00  0.00           C
ATOM   7871  C34 POPEp 208      13.695  35.629  26.845  1.00  0.00           C
ATOM   7874  C35 POPEp 208      12.165  35.660  26.765  1.00  0.00           C
ATOM   7877  C36 POPEp 208      11.605  37.039  27.115  1.00  0.00           C
ATOM   7880  C37 POPEp 208      10.075  37.109  27.015  1.00  0.00           C
ATOM   7883  C38 POPEp 208       9.455  37.799  28.235  1.00  0.00           C
ATOM   7886  C39 POPEp 208       9.435  36.939  29.495  1.00  0.00           C
ATOM   7889 0C31 POPEp 208       8.905  37.719  30.705  1.00  0.00           C
ATOM   7892 1C31 POPEp 208       8.865  36.869  31.975  1.00  0.00           C
ATOM   7895 2C31 POPEp 208       8.215  37.609  33.165  1.00  0.00           C
ATOM   7898 3C31 POPEp 208       6.735  37.950  32.935  1.00  0.00           C
ATOM   7901 4C31 POPEp 208       5.975  38.079  34.255  1.00  0.00           C
ATOM   7904 5C31 POPEp 208       4.635  38.799  34.105  1.00  0.00           C
ATOM   7907 6C31 POPEp 208       3.855  38.889  35.415  1.00  0.00           C
ATOM   7911  NH3 POPEq 209      86.204  47.770  20.825  1.00  0.00           N
ATOM   7915  C12 POPEq 209      85.064  48.289  21.665  1.00  0.00           C
ATOM   7918  C11 POPEq 209      85.265  47.959  23.135  1.00  0.00           C
ATOM   7921  P   POPEq 209      82.954  47.700  24.275  1.00  0.00           P
ATOM   7922  O13 POPEq 209      82.074  47.569  23.095  1.00  0.00           O
ATOM   7923  O14 POPEq 209      83.404  46.419  24.875  1.00  0.00           O
ATOM   7924  O11 POPEq 209      82.244  48.589  25.375  1.00  0.00           O
ATOM   7925  O12 POPEq 209      84.214  48.559  23.895  1.00  0.00           O
ATOM   7926  C1  POPEq 209      81.825  47.979  26.595  1.00  0.00           C
ATOM   7929  C2  POPEq 209      81.794  49.009  27.755  1.00  0.00           C
ATOM   7931  O21 POPEq 209      81.785  48.239  28.965  1.00  0.00           O
ATOM   7932  C21 POPEq 209      82.935  48.160  29.605  1.00  0.00           C
ATOM   7933  O22 POPEq 209      83.975  48.699  29.285  1.00  0.00           O
ATOM   7934  C22 POPEq 209      82.734  47.290  30.835  1.00  0.00           C
ATOM   7937  C3  POPEq 209      80.555  49.930  27.755  1.00  0.00           C
ATOM   7940  O31 POPEq 209      80.584  50.849  28.865  1.00  0.00           O
ATOM   7941  C31 POPEq 209      80.134  50.509  30.085  1.00  0.00           C
ATOM   7942  O32 POPEq 209      80.544  51.009  31.115  1.00  0.00           O
ATOM   7943  C32 POPEq 209      79.104  49.369  30.125  1.00  0.00           C
ATOM   7946  C23 POPEq 209      83.215  48.039  32.105  1.00  0.00           C
ATOM   7949  C24 POPEq 209      82.714  47.329  33.365  1.00  0.00           C
ATOM   7952  C25 POPEq 209      82.994  48.119  34.645  1.00  0.00           C
ATOM   7955  C26 POPEq 209      84.484  48.169  35.005  1.00  0.00           C
ATOM   7958  C27 POPEq 209      84.705  47.880  36.495  1.00  0.00           C
ATOM   7961  C28 POPEq 209      84.515  46.380  36.785  1.00  0.00           C
ATOM   7964  C29 POPEq 209      83.595  46.049  37.935  1.00  0.00           C
ATOM   7966 0C21 POPEq 209      83.625  44.889  38.625  1.00  0.00           C
ATOM   7968 1C21 POPEq 209      84.565  43.740  38.365  1.00  0.00           C
ATOM   7971 2C21 POPEq 209      85.695  43.740  39.405  1.00  0.00           C
ATOM   7974 3C21 POPEq 209      86.625  42.529  39.275  1.00  0.00           C
ATOM   7977 4C21 POPEq 209      87.585  42.360  40.465  1.00  0.00           C
ATOM   7980 5C21 POPEq 209      88.485  43.579  40.755  1.00  0.00           C
ATOM   7983 6C21 POPEq 209      87.935  44.529  41.835  1.00  0.00           C
ATOM   7986 7C21 POPEq 209      89.015  45.479  42.355  1.00  0.00           C
ATOM   7989 8C21 POPEq 209      88.534  46.479  43.405  1.00  0.00           C
ATOM   7993  C33 POPEq 209      78.354  49.209  31.465  1.00  0.00           C
ATOM   7996  C34 POPEq 209      77.065  48.379  31.355  1.00  0.00           C
ATOM   7999  C35 POPEq 209      76.324  48.169  32.685  1.00  0.00           C
ATOM   8002  C36 POPEq 209      75.565  49.410  33.175  1.00  0.00           C
ATOM   8005  C37 POPEq 209      75.375  49.359  34.695  1.00  0.00           C
ATOM   8008  C38 POPEq 209      74.285  50.289  35.195  1.00  0.00           C
ATOM   8011  C39 POPEq 209      74.285  50.389  36.725  1.00  0.00           C
ATOM   8014 0C31 POPEq 209      73.025  51.089  37.245  1.00  0.00           C
ATOM   8017 1C31 POPEq 209      73.154  51.430  38.725  1.00  0.00           C
ATOM   8020 2C31 POPEq 209      71.974  52.249  39.245  1.00  0.00           C
ATOM   8023 3C31 POPEq 209      72.195  52.689  40.685  1.00  0.00           C
ATOM   8026 4C31 POPEq 209      70.934  53.279  41.335  1.00  0.00           C
ATOM   8029 5C31 POPEq 209      71.095  53.429  42.855  1.00  0.00           C
ATOM   8032 6C31 POPEq 209      69.805  53.799  43.585  1.00  0.00           C
ATOM   8036  NH3 POPEr 210     105.114  19.719  17.255  1.00  0.00           N
ATOM   8040  C12 POPEr 210     106.235  18.729  17.285  1.00  0.00           C
ATOM   8043  C11 POPEr 210     106.904  18.609  15.915  1.00  0.00           C
ATOM   8046  P   POPEr 210     109.515  18.799  16.105  1.00  0.00           P
ATOM   8047  O13 POPEr 210     110.544  18.019  16.845  1.00  0.00           O
ATOM   8048  O14 POPEr 210     109.814  19.119  14.695  1.00  0.00           O
ATOM   8049  O11 POPEr 210     109.144  20.149  16.875  1.00  0.00           O
ATOM   8050  O12 POPEr 210     108.165  17.979  16.095  1.00  0.00           O
ATOM   8051  C1  POPEr 210     110.024  20.709  17.855  1.00  0.00           C
ATOM   8054  C2  POPEr 210     109.664  20.319  19.325  1.00  0.00           C
ATOM   8056  O21 POPEr 210     109.784  21.499  20.155  1.00  0.00           O
ATOM   8057  C21 POPEr 210     108.995  21.459  21.225  1.00  0.00           C
ATOM   8058  O22 POPEr 210     108.154  20.609  21.455  1.00  0.00           O
ATOM   8059  C22 POPEr 210     109.265  22.659  22.135  1.00  0.00           C
ATOM   8062  C3  POPEr 210     110.625  19.219  19.845  1.00  0.00           C
ATOM   8065  O31 POPEr 210     110.415  18.969  21.235  1.00  0.00           O
ATOM   8066  C31 POPEr 210     111.215  18.090  21.795  1.00  0.00           C
ATOM   8067  O32 POPEr 210     112.055  17.439  21.215  1.00  0.00           O
ATOM   8068  C32 POPEr 210     110.794  17.979  23.255  1.00  0.00           C
ATOM   8071  C23 POPEr 210     109.174  22.349  23.655  1.00  0.00           C
ATOM   8074  C24 POPEr 210     109.945  23.399  24.455  1.00  0.00           C
ATOM   8077  C25 POPEr 210     109.604  23.539  25.945  1.00  0.00           C
ATOM   8080  C26 POPEr 210     110.354  22.569  26.875  1.00  0.00           C
ATOM   8083  C27 POPEr 210     110.715  23.249  28.205  1.00  0.00           C
ATOM   8086  C28 POPEr 210     111.294  22.279  29.245  1.00  0.00           C
ATOM   8089  C29 POPEr 210     111.504  22.949  30.585  1.00  0.00           C
ATOM   8091 0C21 POPEr 210     110.785  22.709  31.695  1.00  0.00           C
ATOM   8093 1C21 POPEr 210     109.635  21.739  31.825  1.00  0.00           C
ATOM   8096 2C21 POPEr 210     110.074  20.389  32.425  1.00  0.00           C
ATOM   8099 3C21 POPEr 210     110.564  20.519  33.875  1.00  0.00           C
ATOM   8102 4C21 POPEr 210     110.614  19.169  34.615  1.00  0.00           C
ATOM   8105 5C21 POPEr 210     111.974  18.479  34.525  1.00  0.00           C
ATOM   8108 6C21 POPEr 210     111.915  17.079  35.145  1.00  0.00           C
ATOM   8111 7C21 POPEr 210     113.294  16.449  35.355  1.00  0.00           C
ATOM   8114 8C21 POPEr 210     113.195  15.009  35.875  1.00  0.00           C
ATOM   8118  C33 POPEr 210     111.895  18.359  24.265  1.00  0.00           C
ATOM   8121  C34 POPEr 210     111.405  18.229  25.715  1.00  0.00           C
ATOM   8124  C35 POPEr 210     112.535  18.109  26.735  1.00  0.00           C
ATOM   8127  C36 POPEr 210     113.494  19.299  26.765  1.00  0.00           C
ATOM   8130  C37 POPEr 210     114.325  19.279  28.055  1.00  0.00           C
ATOM   8133  C38 POPEr 210     115.245  20.499  28.175  1.00  0.00           C
ATOM   8136  C39 POPEr 210     115.994  20.539  29.525  1.00  0.00           C
ATOM   8139 0C31 POPEr 210     115.074  20.839  30.715  1.00  0.00           C
ATOM   8142 1C31 POPEr 210     115.785  20.729  32.065  1.00  0.00           C
ATOM   8145 2C31 POPEr 210     114.865  21.059  33.255  1.00  0.00           C
ATOM   8148 3C31 POPEr 210     114.764  22.569  33.535  1.00  0.00           C
ATOM   8151 4C31 POPEr 210     113.864  22.909  34.735  1.00  0.00           C
ATOM   8154 5C31 POPEr 210     113.274  24.319  34.655  1.00  0.00           C
ATOM   8157 6C31 POPEr 210     112.415  24.679  35.865  1.00  0.00           C
ATOM   8161  NH3 POPEs 211     122.853  94.729  61.295  1.00  0.00           N
ATOM   8165  C12 POPEs 211     121.604  94.070  61.815  1.00  0.00           C
ATOM   8168  C11 POPEs 211     121.825  93.390  63.175  1.00  0.00           C
ATOM   8171  P   POPEs 211     119.744  92.739  64.655  1.00  0.00           P
ATOM   8172  O13 POPEs 211     119.244  91.439  65.155  1.00  0.00           O
ATOM   8173  O14 POPEs 211     120.354  93.670  65.625  1.00  0.00           O
ATOM   8174  O11 POPEs 211     118.554  93.510  63.965  1.00  0.00           O
ATOM   8175  O12 POPEs 211     120.724  92.520  63.435  1.00  0.00           O
ATOM   8176  C1  POPEs 211     117.684  92.910  63.015  1.00  0.00           C
ATOM   8179  C2  POPEs 211     117.104  94.020  62.105  1.00  0.00           C
ATOM   8181  O21 POPEs 211     115.904  93.639  61.405  1.00  0.00           O
ATOM   8182  C21 POPEs 211     115.994  92.649  60.535  1.00  0.00           C
ATOM   8183  O22 POPEs 211     116.945  91.919  60.335  1.00  0.00           O
ATOM   8184  C22 POPEs 211     114.695  92.590  59.735  1.00  0.00           C
ATOM   8187  C3  POPEs 211     118.234  94.570  61.175  1.00  0.00           C
ATOM   8190  O31 POPEs 211     117.795  95.139  59.905  1.00  0.00           O
ATOM   8191  C31 POPEs 211     118.864  95.709  59.315  1.00  0.00           C
ATOM   8192  O32 POPEs 211     119.904  95.989  59.885  1.00  0.00           O
ATOM   8193  C32 POPEs 211     118.674  95.829  57.805  1.00  0.00           C
ATOM   8196  C23 POPEs 211     114.755  91.399  58.755  1.00  0.00           C
ATOM   8199  C24 POPEs 211     113.485  91.179  57.925  1.00  0.00           C
ATOM   8202  C25 POPEs 211     113.075  92.350  57.025  1.00  0.00           C
ATOM   8205  C26 POPEs 211     112.004  91.909  56.005  1.00  0.00           C
ATOM   8208  C27 POPEs 211     110.745  92.789  55.995  1.00  0.00           C
ATOM   8211  C28 POPEs 211     109.654  92.229  55.065  1.00  0.00           C
ATOM   8214  C29 POPEs 211     108.824  91.150  55.705  1.00  0.00           C
ATOM   8216 0C21 POPEs 211     108.165  90.160  55.085  1.00  0.00           C
ATOM   8218 1C21 POPEs 211     108.134  89.879  53.605  1.00  0.00           C
ATOM   8221 2C21 POPEs 211     107.004  90.600  52.835  1.00  0.00           C
ATOM   8224 3C21 POPEs 211     107.494  91.839  52.075  1.00  0.00           C
ATOM   8227 4C21 POPEs 211     106.414  92.548  51.245  1.00  0.00           C
ATOM   8230 5C21 POPEs 211     107.015  93.639  50.355  1.00  0.00           C
ATOM   8233 6C21 POPEs 211     105.994  94.479  49.585  1.00  0.00           C
ATOM   8236 7C21 POPEs 211     106.704  95.449  48.625  1.00  0.00           C
ATOM   8239 8C21 POPEs 211     105.794  96.459  47.925  1.00  0.00           C
ATOM   8243  C33 POPEs 211     119.654  94.850  57.105  1.00  0.00           C
ATOM   8246  C34 POPEs 211     119.455  94.609  55.605  1.00  0.00           C
ATOM   8249  C35 POPEs 211     119.604  95.849  54.715  1.00  0.00           C
ATOM   8252  C36 POPEs 211     119.834  95.560  53.225  1.00  0.00           C
ATOM   8255  C37 POPEs 211     119.504  96.769  52.335  1.00  0.00           C
ATOM   8258  C38 POPEs 211     119.865  96.579  50.855  1.00  0.00           C
ATOM   8261  C39 POPEs 211     118.924  95.639  50.075  1.00  0.00           C
ATOM   8264 0C31 POPEs 211     117.605  96.298  49.615  1.00  0.00           C
ATOM   8267 1C31 POPEs 211     116.695  95.289  48.895  1.00  0.00           C
ATOM   8270 2C31 POPEs 211     115.375  95.878  48.365  1.00  0.00           C
ATOM   8273 3C31 POPEs 211     115.515  96.590  47.005  1.00  0.00           C
ATOM   8276 4C31 POPEs 211     114.165  97.029  46.405  1.00  0.00           C
ATOM   8279 5C31 POPEs 211     114.325  97.660  45.015  1.00  0.00           C
ATOM   8282 6C31 POPEs 211     112.985  98.079  44.385  1.00  0.00           C
ATOM   8286  NH3 POPEt 212     110.625  67.499  19.045  1.00  0.00           N
ATOM   8290  C12 POPEt 212     110.904  66.359  19.985  1.00  0.00           C
ATOM   8293  C11 POPEt 212     111.965  66.700  21.035  1.00  0.00           C
ATOM   8296  P   POPEt 212     114.255  65.729  20.215  1.00  0.00           P
ATOM   8297  O13 POPEt 212     114.615  64.379  19.785  1.00  0.00           O
ATOM   8298  O14 POPEt 212     114.115  66.739  19.155  1.00  0.00           O
ATOM   8299  O11 POPEt 212     115.375  66.240  21.245  1.00  0.00           O
ATOM   8300  O12 POPEt 212     112.945  65.669  21.095  1.00  0.00           O
ATOM   8301  C1  POPEt 212     114.985  67.270  22.165  1.00  0.00           C
ATOM   8304  C2  POPEt 212     116.154  67.829  23.025  1.00  0.00           C
ATOM   8306  O21 POPEt 212     115.885  69.179  23.425  1.00  0.00           O
ATOM   8307  C21 POPEt 212     114.904  69.549  24.245  1.00  0.00           C
ATOM   8308  O22 POPEt 212     114.404  70.669  24.195  1.00  0.00           O
ATOM   8309  C22 POPEt 212     114.555  68.549  25.335  1.00  0.00           C
ATOM   8312  C3  POPEt 212     117.515  67.859  22.275  1.00  0.00           C
ATOM   8315  O31 POPEt 212     118.494  68.589  23.065  1.00  0.00           O
ATOM   8316  C31 POPEt 212     118.595  69.899  22.765  1.00  0.00           C
ATOM   8317  O32 POPEt 212     118.254  70.410  21.705  1.00  0.00           O
ATOM   8318  C32 POPEt 212     119.195  70.640  23.965  1.00  0.00           C
ATOM   8321  C23 POPEt 212     114.415  69.249  26.715  1.00  0.00           C
ATOM   8324  C24 POPEt 212     114.255  68.189  27.805  1.00  0.00           C
ATOM   8327  C25 POPEt 212     114.235  68.709  29.245  1.00  0.00           C
ATOM   8330  C26 POPEt 212     113.814  67.549  30.165  1.00  0.00           C
ATOM   8333  C27 POPEt 212     114.035  67.779  31.665  1.00  0.00           C
ATOM   8336  C28 POPEt 212     113.855  66.459  32.435  1.00  0.00           C
ATOM   8339  C29 POPEt 212     114.244  66.590  33.875  1.00  0.00           C
ATOM   8341 0C21 POPEt 212     113.525  66.200  34.945  1.00  0.00           C
ATOM   8343 1C21 POPEt 212     112.205  65.469  34.905  1.00  0.00           C
ATOM   8346 2C21 POPEt 212     111.875  64.859  36.285  1.00  0.00           C
ATOM   8349 3C21 POPEt 212     112.865  63.779  36.745  1.00  0.00           C
ATOM   8352 4C21 POPEt 212     112.535  63.259  38.155  1.00  0.00           C
ATOM   8355 5C21 POPEt 212     111.515  62.109  38.185  1.00  0.00           C
ATOM   8358 6C21 POPEt 212     112.104  60.699  38.235  1.00  0.00           C
ATOM   8361 7C21 POPEt 212     111.005  59.639  38.165  1.00  0.00           C
ATOM   8364 8C21 POPEt 212     111.515  58.219  38.405  1.00  0.00           C
ATOM   8368  C33 POPEt 212     118.954  72.170  23.985  1.00  0.00           C
ATOM   8371  C34 POPEt 212     119.695  72.869  25.145  1.00  0.00           C
ATOM   8374  C35 POPEt 212     119.325  72.399  26.575  1.00  0.00           C
ATOM   8377  C36 POPEt 212     117.894  72.759  26.995  1.00  0.00           C
ATOM   8380  C37 POPEt 212     117.445  72.090  28.305  1.00  0.00           C
ATOM   8383  C38 POPEt 212     116.165  72.709  28.905  1.00  0.00           C
ATOM   8386  C39 POPEt 212     116.174  72.759  30.435  1.00  0.00           C
ATOM   8389 0C31 POPEt 212     115.044  73.630  31.005  1.00  0.00           C
ATOM   8392 1C31 POPEt 212     115.074  73.740  32.535  1.00  0.00           C
ATOM   8395 2C31 POPEt 212     114.125  74.850  33.005  1.00  0.00           C
ATOM   8398 3C31 POPEt 212     114.015  75.009  34.535  1.00  0.00           C
ATOM   8401 4C31 POPEt 212     112.994  76.119  34.835  1.00  0.00           C
ATOM   8404 5C31 POPEt 212     112.714  76.389  36.315  1.00  0.00           C
ATOM   8407 6C31 POPEt 212     111.535  77.350  36.485  1.00  0.00           C
ATOM   8411  NH3 POPEu 213     121.134  36.299  17.115  1.00  0.00           N
ATOM   8415  C12 POPEu 213     121.794  36.919  15.905  1.00  0.00           C
ATOM   8418  C11 POPEu 213     121.235  38.299  15.495  1.00  0.00           C
ATOM   8421  P   POPEu 213     119.775  39.590  17.225  1.00  0.00           P
ATOM   8422  O13 POPEu 213     118.975  40.469  16.345  1.00  0.00           O
ATOM   8423  O14 POPEu 213     119.204  38.279  17.615  1.00  0.00           O
ATOM   8424  O11 POPEu 213     120.214  40.359  18.535  1.00  0.00           O
ATOM   8425  O12 POPEu 213     121.165  39.239  16.565  1.00  0.00           O
ATOM   8426  C1  POPEu 213     121.154  41.439  18.485  1.00  0.00           C
ATOM   8429  C2  POPEu 213     120.645  42.680  19.265  1.00  0.00           C
ATOM   8431  O21 POPEu 213     120.715  42.409  20.675  1.00  0.00           O
ATOM   8432  C21 POPEu 213     121.044  43.439  21.435  1.00  0.00           C
ATOM   8433  O22 POPEu 213     121.464  44.509  21.055  1.00  0.00           O
ATOM   8434  C22 POPEu 213     120.805  43.039  22.885  1.00  0.00           C
ATOM   8437  C3  POPEu 213     119.185  43.039  18.835  1.00  0.00           C
ATOM   8440  O31 POPEu 213     118.315  43.540  19.855  1.00  0.00           O
ATOM   8441  C31 POPEu 213     117.734  42.750  20.775  1.00  0.00           C
ATOM   8442  O32 POPEu 213     117.095  43.209  21.715  1.00  0.00           O
ATOM   8443  C32 POPEu 213     117.854  41.240  20.525  1.00  0.00           C
ATOM   8446  C23 POPEu 213     121.154  44.179  23.865  1.00  0.00           C
ATOM   8449  C24 POPEu 213     121.075  43.729  25.325  1.00  0.00           C
ATOM   8452  C25 POPEu 213     119.635  43.399  25.765  1.00  0.00           C
ATOM   8455  C26 POPEu 213     119.524  43.090  27.255  1.00  0.00           C
ATOM   8458  C27 POPEu 213     118.195  42.399  27.575  1.00  0.00           C
ATOM   8461  C28 POPEu 213     118.005  42.069  29.055  1.00  0.00           C
ATOM   8464  C29 POPEu 213     116.665  41.419  29.285  1.00  0.00           C
ATOM   8466 0C21 POPEu 213     115.945  41.479  30.415  1.00  0.00           C
ATOM   8468 1C21 POPEu 213     116.375  42.139  31.705  1.00  0.00           C
ATOM   8471 2C21 POPEu 213     116.255  41.129  32.865  1.00  0.00           C
ATOM   8474 3C21 POPEu 213     117.065  41.520  34.105  1.00  0.00           C
ATOM   8477 4C21 POPEu 213     116.504  42.680  34.945  1.00  0.00           C
ATOM   8480 5C21 POPEu 213     117.095  42.639  36.365  1.00  0.00           C
ATOM   8483 6C21 POPEu 213     117.544  43.979  36.935  1.00  0.00           C
ATOM   8486 7C21 POPEu 213     118.064  43.829  38.365  1.00  0.00           C
ATOM   8489 8C21 POPEu 213     118.315  45.159  39.065  1.00  0.00           C
ATOM   8493  C33 POPEu 213     117.195  40.439  21.665  1.00  0.00           C
ATOM   8496  C34 POPEu 213     117.485  38.930  21.605  1.00  0.00           C
ATOM   8499  C35 POPEu 213     116.625  38.129  22.605  1.00  0.00           C
ATOM   8502  C36 POPEu 213     117.024  38.329  24.085  1.00  0.00           C
ATOM   8505  C37 POPEu 213     115.815  38.299  25.025  1.00  0.00           C
ATOM   8508  C38 POPEu 213     116.184  38.259  26.525  1.00  0.00           C
ATOM   8511  C39 POPEu 213     114.934  38.269  27.425  1.00  0.00           C
ATOM   8514 0C31 POPEu 213     114.974  37.279  28.605  1.00  0.00           C
ATOM   8517 1C31 POPEu 213     115.555  37.770  29.925  1.00  0.00           C
ATOM   8520 2C31 POPEu 213     115.445  36.639  30.955  1.00  0.00           C
ATOM   8523 3C31 POPEu 213     115.904  36.989  32.375  1.00  0.00           C
ATOM   8526 4C31 POPEu 213     116.084  35.719  33.215  1.00  0.00           C
ATOM   8529 5C31 POPEu 213     116.104  35.979  34.725  1.00  0.00           C
ATOM   8532 6C31 POPEu 213     116.204  34.679  35.535  1.00  0.00           C
ATOM   8536  NH3 POPEv 214      -2.985  85.369  58.415  1.00  0.00           N
ATOM   8540  C12 POPEv 214      -1.685  85.069  59.135  1.00  0.00           C
ATOM   8543  C11 POPEv 214      -1.385  86.150  60.205  1.00  0.00           C
ATOM   8546  P   POPEv 214       0.875  87.400  60.515  1.00  0.00           P
ATOM   8547  O13 POPEv 214       0.105  88.579  60.985  1.00  0.00           O
ATOM   8548  O14 POPEv 214       2.215  87.179  61.075  1.00  0.00           O
ATOM   8549  O11 POPEv 214       0.965  87.560  58.955  1.00  0.00           O
ATOM   8550  O12 POPEv 214      -0.015  86.109  60.615  1.00  0.00           O
ATOM   8551  C1  POPEv 214       1.545  88.729  58.405  1.00  0.00           C
ATOM   8554  C2  POPEv 214       1.415  88.689  56.865  1.00  0.00           C
ATOM   8556  O21 POPEv 214       1.155  90.009  56.375  1.00  0.00           O
ATOM   8557  C21 POPEv 214       2.135  90.529  55.675  1.00  0.00           C
ATOM   8558  O22 POPEv 214       3.325  90.270  55.805  1.00  0.00           O
ATOM   8559  C22 POPEv 214       1.505  91.509  54.685  1.00  0.00           C
ATOM   8562  C3  POPEv 214       0.225  87.820  56.385  1.00  0.00           C
ATOM   8565  O31 POPEv 214       0.175  87.869  54.945  1.00  0.00           O
ATOM   8566  C31 POPEv 214      -0.905  87.329  54.415  1.00  0.00           C
ATOM   8567  O32 POPEv 214      -1.865  86.909  55.045  1.00  0.00           O
ATOM   8568  C32 POPEv 214      -0.705  87.260  52.895  1.00  0.00           C
ATOM   8571  C23 POPEv 214       2.315  91.769  53.415  1.00  0.00           C
ATOM   8574  C24 POPEv 214       1.785  93.019  52.715  1.00  0.00           C
ATOM   8577  C25 POPEv 214       2.395  93.259  51.335  1.00  0.00           C
ATOM   8580  C26 POPEv 214       3.915  93.378  51.395  1.00  0.00           C
ATOM   8583  C27 POPEv 214       4.535  93.759  50.055  1.00  0.00           C
ATOM   8586  C28 POPEv 214       6.055  93.639  50.115  1.00  0.00           C
ATOM   8589  C29 POPEv 214       6.755  94.269  48.945  1.00  0.00           C
ATOM   8591 0C21 POPEv 214       7.525  95.378  48.975  1.00  0.00           C
ATOM   8593 1C21 POPEv 214       7.805  96.240  50.175  1.00  0.00           C
ATOM   8596 2C21 POPEv 214       9.215  96.049  50.775  1.00  0.00           C
ATOM   8599 3C21 POPEv 214      10.315  96.880  50.105  1.00  0.00           C
ATOM   8602 4C21 POPEv 214      11.585  96.930  50.965  1.00  0.00           C
ATOM   8605 5C21 POPEv 214      12.645  97.920  50.465  1.00  0.00           C
ATOM   8608 6C21 POPEv 214      13.355  97.469  49.185  1.00  0.00           C
ATOM   8611 7C21 POPEv 214      14.555  98.378  48.865  1.00  0.00           C
ATOM   8614 8C21 POPEv 214      15.255  98.009  47.555  1.00  0.00           C
ATOM   8618  C33 POPEv 214      -1.635  88.189  52.065  1.00  0.00           C
ATOM   8621  C34 POPEv 214      -1.565  87.759  50.595  1.00  0.00           C
ATOM   8624  C35 POPEv 214      -2.105  88.759  49.565  1.00  0.00           C
ATOM   8627  C36 POPEv 214      -1.755  88.250  48.155  1.00  0.00           C
ATOM   8630  C37 POPEv 214      -2.045  89.219  47.005  1.00  0.00           C
ATOM   8633  C38 POPEv 214      -1.865  88.579  45.625  1.00  0.00           C
ATOM   8636  C39 POPEv 214      -0.505  87.899  45.385  1.00  0.00           C
ATOM   8639 0C31 POPEv 214      -0.435  87.239  43.995  1.00  0.00           C
ATOM   8642 1C31 POPEv 214       0.795  86.340  43.775  1.00  0.00           C
ATOM   8645 2C31 POPEv 214       0.635  85.519  42.485  1.00  0.00           C
ATOM   8648 3C31 POPEv 214       1.755  84.490  42.225  1.00  0.00           C
ATOM   8651 4C31 POPEv 214       2.985  85.109  41.545  1.00  0.00           C
ATOM   8654 5C31 POPEv 214       4.035  84.079  41.125  1.00  0.00           C
ATOM   8657 6C31 POPEv 214       5.315  84.719  40.575  1.00  0.00           C
ATOM   8661  NH3 POPEw 215      84.635  -9.870  60.455  1.00  0.00           N
ATOM   8665  C12 POPEw 215      84.775  -8.460  60.955  1.00  0.00           C
ATOM   8668  C11 POPEw 215      83.604  -7.560  60.515  1.00  0.00           C
ATOM   8671  P   POPEw 215      84.115  -4.970  60.455  1.00  0.00           P
ATOM   8672  O13 POPEw 215      84.744  -4.140  61.515  1.00  0.00           O
ATOM   8673  O14 POPEw 215      85.015  -5.280  59.335  1.00  0.00           O
ATOM   8674  O11 POPEw 215      82.775  -4.280  59.945  1.00  0.00           O
ATOM   8675  O12 POPEw 215      83.684  -6.300  61.175  1.00  0.00           O
ATOM   8676  C1  POPEw 215      82.704  -2.890  59.605  1.00  0.00           C
ATOM   8679  C2  POPEw 215      81.814  -2.630  58.345  1.00  0.00           C
ATOM   8681  O21 POPEw 215      82.264  -1.401  57.735  1.00  0.00           O
ATOM   8682  C21 POPEw 215      82.015  -1.361  56.425  1.00  0.00           C
ATOM   8683  O22 POPEw 215      81.704  -2.321  55.745  1.00  0.00           O
ATOM   8684  C22 POPEw 215      82.024   0.069  55.875  1.00  0.00           C
ATOM   8687  C3  POPEw 215      80.265  -2.600  58.675  1.00  0.00           C
ATOM   8690  O31 POPEw 215      79.515  -1.671  57.845  1.00  0.00           O
ATOM   8691  C31 POPEw 215      78.385  -2.031  57.255  1.00  0.00           C
ATOM   8692  O32 POPEw 215      77.865  -3.130  57.285  1.00  0.00           O
ATOM   8693  C32 POPEw 215      77.854  -0.821  56.475  1.00  0.00           C
ATOM   8696  C23 POPEw 215      81.364   0.079  54.455  1.00  0.00           C
ATOM   8699  C24 POPEw 215      81.424   1.399  53.675  1.00  0.00           C
ATOM   8702  C25 POPEw 215      82.805   1.619  53.045  1.00  0.00           C
ATOM   8705  C26 POPEw 215      82.915   2.689  51.935  1.00  0.00           C
ATOM   8708  C27 POPEw 215      84.334   2.689  51.315  1.00  0.00           C
ATOM   8711  C28 POPEw 215      84.604   3.709  50.195  1.00  0.00           C
ATOM   8714  C29 POPEw 215      86.044   3.559  49.755  1.00  0.00           C
ATOM   8716 0C21 POPEw 215      86.574   3.639  48.515  1.00  0.00           C
ATOM   8718 1C21 POPEw 215      85.874   3.999  47.235  1.00  0.00           C
ATOM   8721 2C21 POPEw 215      86.735   4.899  46.315  1.00  0.00           C
ATOM   8724 3C21 POPEw 215      87.415   6.089  47.025  1.00  0.00           C
ATOM   8727 4C21 POPEw 215      87.695   7.319  46.145  1.00  0.00           C
ATOM   8730 5C21 POPEw 215      88.654   7.059  44.985  1.00  0.00           C
ATOM   8733 6C21 POPEw 215      90.074   6.709  45.435  1.00  0.00           C
ATOM   8736 7C21 POPEw 215      91.154   7.389  44.595  1.00  0.00           C
ATOM   8739 8C21 POPEw 215      92.555   7.289  45.195  1.00  0.00           C
ATOM   8743  C33 POPEw 215      77.345  -1.181  55.055  1.00  0.00           C
ATOM   8746  C34 POPEw 215      77.275   0.039  54.135  1.00  0.00           C
ATOM   8749  C35 POPEw 215      76.735  -0.291  52.735  1.00  0.00           C
ATOM   8752  C36 POPEw 215      76.724   0.939  51.805  1.00  0.00           C
ATOM   8755  C37 POPEw 215      75.935   0.709  50.505  1.00  0.00           C
ATOM   8758  C38 POPEw 215      75.785   1.969  49.645  1.00  0.00           C
ATOM   8761  C39 POPEw 215      74.784   1.739  48.495  1.00  0.00           C
ATOM   8764 0C31 POPEw 215      74.515   2.979  47.625  1.00  0.00           C
ATOM   8767 1C31 POPEw 215      73.075   2.989  47.085  1.00  0.00           C
ATOM   8770 2C31 POPEw 215      72.854   4.059  46.015  1.00  0.00           C
ATOM   8773 3C31 POPEw 215      72.934   3.419  44.625  1.00  0.00           C
ATOM   8776 4C31 POPEw 215      73.044   4.419  43.475  1.00  0.00           C
ATOM   8779 5C31 POPEw 215      72.904   3.699  42.125  1.00  0.00           C
ATOM   8782 6C31 POPEw 215      73.404   4.519  40.945  1.00  0.00           C
ATOM   8786  NH3 POPEx 216      27.695 105.378  60.405  1.00  0.00           N
ATOM   8790  C12 POPEx 216      28.465 104.590  61.415  1.00  0.00           C
ATOM   8793  C11 POPEx 216      29.955 104.469  61.065  1.00  0.00           C
ATOM   8796  P   POPEx 216      31.634 106.520  61.175  1.00  0.00           P
ATOM   8797  O13 POPEx 216      31.065 107.799  61.645  1.00  0.00           O
ATOM   8798  O14 POPEx 216      32.965 106.100  61.665  1.00  0.00           O
ATOM   8799  O11 POPEx 216      31.515 106.359  59.595  1.00  0.00           O
ATOM   8800  O12 POPEx 216      30.674 105.439  61.825  1.00  0.00           O
ATOM   8801  C1  POPEx 216      31.924 107.450  58.765  1.00  0.00           C
ATOM   8804  C2  POPEx 216      31.975 107.059  57.255  1.00  0.00           C
ATOM   8806  O21 POPEx 216      30.635 106.779  56.815  1.00  0.00           O
ATOM   8807  C21 POPEx 216      30.105 107.179  55.645  1.00  0.00           C
ATOM   8808  O22 POPEx 216      28.965 106.869  55.315  1.00  0.00           O
ATOM   8809  C22 POPEx 216      30.985 108.089  54.775  1.00  0.00           C
ATOM   8812  C3  POPEx 216      32.895 105.820  57.035  1.00  0.00           C
ATOM   8815  O31 POPEx 216      33.015 105.439  55.635  1.00  0.00           O
ATOM   8816  C31 POPEx 216      33.965 104.490  55.465  1.00  0.00           C
ATOM   8817  O32 POPEx 216      34.725 104.109  56.335  1.00  0.00           O
ATOM   8818  C32 POPEx 216      33.935 103.989  54.025  1.00  0.00           C
ATOM   8821  C23 POPEx 216      30.275 108.549  53.475  1.00  0.00           C
ATOM   8824  C24 POPEx 216      31.265 108.989  52.375  1.00  0.00           C
ATOM   8827  C25 POPEx 216      30.575 109.649  51.175  1.00  0.00           C
ATOM   8830  C26 POPEx 216      30.125 108.740  50.025  1.00  0.00           C
ATOM   8833  C27 POPEx 216      29.625 109.590  48.845  1.00  0.00           C
ATOM   8836  C28 POPEx 216      28.705 108.869  47.835  1.00  0.00           C
ATOM   8839  C29 POPEx 216      29.424 108.100  46.765  1.00  0.00           C
ATOM   8841 0C21 POPEx 216      29.665 108.569  45.525  1.00  0.00           C
ATOM   8843 1C21 POPEx 216      29.295 109.950  45.045  1.00  0.00           C
ATOM   8846 2C21 POPEx 216      29.915 110.299  43.675  1.00  0.00           C
ATOM   8849 3C21 POPEx 216      29.494 111.689  43.175  1.00  0.00           C
ATOM   8852 4C21 POPEx 216      29.915 111.919  41.715  1.00  0.00           C
ATOM   8855 5C21 POPEx 216      29.355 113.209  41.105  1.00  0.00           C
ATOM   8858 6C21 POPEx 216      29.735 113.378  39.625  1.00  0.00           C
ATOM   8861 7C21 POPEx 216      29.005 114.549  38.935  1.00  0.00           C
ATOM   8864 8C21 POPEx 216      29.215 114.640  37.415  1.00  0.00           C
ATOM   8868  C33 POPEx 216      34.685 104.959  53.095  1.00  0.00           C
ATOM   8871  C34 POPEx 216      34.985 104.419  51.685  1.00  0.00           C
ATOM   8874  C35 POPEx 216      36.065 103.329  51.665  1.00  0.00           C
ATOM   8877  C36 POPEx 216      36.565 103.029  50.245  1.00  0.00           C
ATOM   8880  C37 POPEx 216      37.735 102.039  50.225  1.00  0.00           C
ATOM   8883  C38 POPEx 216      37.934 101.369  48.855  1.00  0.00           C
ATOM   8886  C39 POPEx 216      39.265 100.619  48.775  1.00  0.00           C
ATOM   8889 0C31 POPEx 216      39.604 100.119  47.355  1.00  0.00           C
ATOM   8892 1C31 POPEx 216      40.945  99.389  47.355  1.00  0.00           C
ATOM   8895 2C31 POPEx 216      41.445  98.950  45.965  1.00  0.00           C
ATOM   8898 3C31 POPEx 216      41.805 100.109  45.035  1.00  0.00           C
ATOM   8901 4C31 POPEx 216      42.535  99.620  43.775  1.00  0.00           C
ATOM   8904 5C31 POPEx 216      42.685 100.689  42.695  1.00  0.00           C
ATOM   8907 6C31 POPEx 216      43.524 100.219  41.495  1.00  0.00           C
ATOM   8911  NH3 POPEy 217      94.325  41.299  58.455  1.00  0.00           N
ATOM   8915  C12 POPEy 217      95.385  42.369  58.495  1.00  0.00           C
ATOM   8918  C11 POPEy 217      94.744  43.750  58.705  1.00  0.00           C
ATOM   8921  P   POPEy 217      92.674  43.629  60.315  1.00  0.00           P
ATOM   8922  O13 POPEy 217      92.395  43.009  61.625  1.00  0.00           O
ATOM   8923  O14 POPEy 217      92.124  42.840  59.185  1.00  0.00           O
ATOM   8924  O11 POPEy 217      92.004  45.049  60.305  1.00  0.00           O
ATOM   8925  O12 POPEy 217      94.204  43.859  60.035  1.00  0.00           O
ATOM   8926  C1  POPEy 217      92.104  46.079  59.345  1.00  0.00           C
ATOM   8929  C2  POPEy 217      91.134  45.849  58.165  1.00  0.00           C
ATOM   8931  O21 POPEy 217      90.955  47.049  57.385  1.00  0.00           O
ATOM   8932  C21 POPEy 217      90.445  46.959  56.135  1.00  0.00           C
ATOM   8933  O22 POPEy 217      89.705  47.799  55.645  1.00  0.00           O
ATOM   8934  C22 POPEy 217      90.985  45.759  55.335  1.00  0.00           C
ATOM   8937  C3  POPEy 217      89.744  45.399  58.685  1.00  0.00           C
ATOM   8940  O31 POPEy 217      88.905  45.009  57.575  1.00  0.00           O
ATOM   8941  C31 POPEy 217      88.274  43.849  57.675  1.00  0.00           C
ATOM   8942  O32 POPEy 217      88.345  43.079  58.615  1.00  0.00           O
ATOM   8943  C32 POPEy 217      87.465  43.719  56.385  1.00  0.00           C
ATOM   8946  C23 POPEy 217      90.724  45.849  53.805  1.00  0.00           C
ATOM   8949  C24 POPEy 217      89.344  45.340  53.375  1.00  0.00           C
ATOM   8952  C25 POPEy 217      89.195  45.149  51.855  1.00  0.00           C
ATOM   8955  C26 POPEy 217      87.865  44.489  51.465  1.00  0.00           C
ATOM   8958  C27 POPEy 217      87.714  44.219  49.945  1.00  0.00           C
ATOM   8961  C28 POPEy 217      86.934  42.929  49.615  1.00  0.00           C
ATOM   8964  C29 POPEy 217      86.095  42.849  48.365  1.00  0.00           C
ATOM   8966 0C21 POPEy 217      86.454  43.129  47.095  1.00  0.00           C
ATOM   8968 1C21 POPEy 217      87.775  43.659  46.615  1.00  0.00           C
ATOM   8971 2C21 POPEy 217      88.765  42.569  46.175  1.00  0.00           C
ATOM   8974 3C21 POPEy 217      88.265  41.700  45.015  1.00  0.00           C
ATOM   8977 4C21 POPEy 217      89.404  40.910  44.345  1.00  0.00           C
ATOM   8980 5C21 POPEy 217      90.225  40.000  45.275  1.00  0.00           C
ATOM   8983 6C21 POPEy 217      91.555  40.679  45.655  1.00  0.00           C
ATOM   8986 7C21 POPEy 217      92.505  39.850  46.535  1.00  0.00           C
ATOM   8989 8C21 POPEy 217      93.274  38.769  45.785  1.00  0.00           C
ATOM   8993  C33 POPEy 217      86.405  42.599  56.355  1.00  0.00           C
ATOM   8996  C34 POPEy 217      85.275  42.899  55.365  1.00  0.00           C
ATOM   8999  C35 POPEy 217      84.934  41.770  54.365  1.00  0.00           C
ATOM   9002  C36 POPEy 217      84.615  40.399  54.975  1.00  0.00           C
ATOM   9005  C37 POPEy 217      83.774  39.529  54.025  1.00  0.00           C
ATOM   9008  C38 POPEy 217      82.264  39.579  54.315  1.00  0.00           C
ATOM   9011  C39 POPEy 217      81.785  38.470  55.275  1.00  0.00           C
ATOM   9014 0C31 POPEy 217      80.774  37.490  54.655  1.00  0.00           C
ATOM   9017 1C31 POPEy 217      81.355  36.709  53.465  1.00  0.00           C
ATOM   9020 2C31 POPEy 217      80.485  35.559  52.935  1.00  0.00           C
ATOM   9023 3C31 POPEy 217      81.364  34.589  52.135  1.00  0.00           C
ATOM   9026 4C31 POPEy 217      80.654  33.429  51.435  1.00  0.00           C
ATOM   9029 5C31 POPEy 217      81.704  32.609  50.675  1.00  0.00           C
ATOM   9032 6C31 POPEy 217      81.165  31.459  49.845  1.00  0.00           C
ATOM   9036  NH3 POPEz 218     129.324  77.420  57.615  1.00  0.00           N
ATOM   9040  C12 POPEz 218     128.064  77.350  58.445  1.00  0.00           C
ATOM   9043  C11 POPEz 218     127.484  78.700  58.905  1.00  0.00           C
ATOM   9046  P   POPEz 218     124.824  79.109  59.295  1.00  0.00           P
ATOM   9047  O13 POPEz 218     124.953  80.569  59.475  1.00  0.00           O
ATOM   9048  O14 POPEz 218     123.764  78.449  60.105  1.00  0.00           O
ATOM   9049  O11 POPEz 218     124.483  78.849  57.765  1.00  0.00           O
ATOM   9050  O12 POPEz 218     126.244  78.460  59.575  1.00  0.00           O
ATOM   9051  C1  POPEz 218     123.674  79.850  57.105  1.00  0.00           C
ATOM   9054  C2  POPEz 218     124.584  80.890  56.385  1.00  0.00           C
ATOM   9056  O21 POPEz 218     123.803  81.619  55.435  1.00  0.00           O
ATOM   9057  C21 POPEz 218     124.004  82.929  55.365  1.00  0.00           C
ATOM   9058  O22 POPEz 218     124.792  83.579  56.025  1.00  0.00           O
ATOM   9059  C22 POPEz 218     123.043  83.499  54.315  1.00  0.00           C
ATOM   9062  C3  POPEz 218     125.674  80.048  55.675  1.00  0.00           C
ATOM   9065  O31 POPEz 218     126.473  80.770  54.725  1.00  0.00           O
ATOM   9066  C31 POPEz 218     127.664  80.189  54.535  1.00  0.00           C
ATOM   9067  O32 POPEz 218     128.113  79.269  55.205  1.00  0.00           O
ATOM   9068  C32 POPEz 218     128.333  80.770  53.295  1.00  0.00           C
ATOM   9071  C23 POPEz 218     123.383  84.939  53.855  1.00  0.00           C
ATOM   9074  C24 POPEz 218     122.713  85.389  52.545  1.00  0.00           C
ATOM   9077  C25 POPEz 218     123.003  86.839  52.145  1.00  0.00           C
ATOM   9080  C26 POPEz 218     122.225  87.850  53.005  1.00  0.00           C
ATOM   9083  C27 POPEz 218     122.684  89.299  52.795  1.00  0.00           C
ATOM   9086  C28 POPEz 218     121.615  90.340  53.155  1.00  0.00           C
ATOM   9089  C29 POPEz 218     120.515  90.378  52.125  1.00  0.00           C
ATOM   9091 0C21 POPEz 218     120.594  90.999  50.935  1.00  0.00           C
ATOM   9093 1C21 POPEz 218     121.785  91.769  50.405  1.00  0.00           C
ATOM   9096 2C21 POPEz 218     122.015  91.570  48.905  1.00  0.00           C
ATOM   9099 3C21 POPEz 218     120.754  91.860  48.065  1.00  0.00           C
ATOM   9102 4C21 POPEz 218     121.044  92.369  46.645  1.00  0.00           C
ATOM   9105 5C21 POPEz 218     121.955  91.439  45.855  1.00  0.00           C
ATOM   9108 6C21 POPEz 218     122.055  91.829  44.375  1.00  0.00           C
ATOM   9111 7C21 POPEz 218     123.074  90.949  43.645  1.00  0.00           C
ATOM   9114 8C21 POPEz 218     123.113  91.189  42.145  1.00  0.00           C
ATOM   9118  C33 POPEz 218     128.033  79.939  52.015  1.00  0.00           C
ATOM   9121  C34 POPEz 218     126.554  79.920  51.615  1.00  0.00           C
ATOM   9124  C35 POPEz 218     126.253  79.128  50.325  1.00  0.00           C
ATOM   9127  C36 POPEz 218     126.583  79.900  49.035  1.00  0.00           C
ATOM   9130  C37 POPEz 218     126.404  79.039  47.775  1.00  0.00           C
ATOM   9133  C38 POPEz 218     126.613  79.839  46.475  1.00  0.00           C
ATOM   9136  C39 POPEz 218     127.114  78.999  45.285  1.00  0.00           C
ATOM   9139 0C31 POPEz 218     126.042  78.119  44.635  1.00  0.00           C
ATOM   9142 1C31 POPEz 218     126.414  77.569  43.245  1.00  0.00           C
ATOM   9145 2C31 POPEz 218     125.223  77.709  42.275  1.00  0.00           C
ATOM   9148 3C31 POPEz 218     125.434  77.140  40.865  1.00  0.00           C
ATOM   9151 4C31 POPEz 218     126.703  77.639  40.165  1.00  0.00           C
ATOM   9154 5C31 POPEz 218     126.694  77.389  38.645  1.00  0.00           C
ATOM   9157 6C31 POPEz 218     128.033  77.719  37.975  1.00  0.00           C
ATOM   9161  NH3 POPE0 219      34.005  23.639  20.965  1.00  0.00           N
ATOM   9165  C12 POPE0 219      32.735  23.519  20.165  1.00  0.00           C
ATOM   9168  C11 POPE0 219      31.555  23.079  21.045  1.00  0.00           C
ATOM   9171  P   POPE0 219      29.424  22.039  19.865  1.00  0.00           P
ATOM   9172  O13 POPE0 219      28.105  22.599  19.475  1.00  0.00           O
ATOM   9173  O14 POPE0 219      30.135  21.199  18.875  1.00  0.00           O
ATOM   9174  O11 POPE0 219      29.305  21.229  21.215  1.00  0.00           O
ATOM   9175  O12 POPE0 219      30.345  23.249  20.315  1.00  0.00           O
ATOM   9176  C1  POPE0 219      28.685  19.929  21.205  1.00  0.00           C
ATOM   9179  C2  POPE0 219      28.135  19.539  22.605  1.00  0.00           C
ATOM   9181  O21 POPE0 219      26.965  20.339  22.815  1.00  0.00           O
ATOM   9182  C21 POPE0 219      25.885  19.989  23.535  1.00  0.00           C
ATOM   9183  O22 POPE0 219      24.895  20.709  23.585  1.00  0.00           O
ATOM   9184  C22 POPE0 219      25.935  18.649  24.285  1.00  0.00           C
ATOM   9187  C3  POPE0 219      29.225  19.729  23.705  1.00  0.00           C
ATOM   9190  O31 POPE0 219      28.765  20.579  24.785  1.00  0.00           O
ATOM   9191  C31 POPE0 219      29.455  21.679  25.055  1.00  0.00           C
ATOM   9192  O32 POPE0 219      30.475  22.039  24.495  1.00  0.00           O
ATOM   9193  C32 POPE0 219      28.785  22.379  26.225  1.00  0.00           C
ATOM   9196  C23 POPE0 219      26.535  18.659  25.715  1.00  0.00           C
ATOM   9199  C24 POPE0 219      26.085  17.449  26.545  1.00  0.00           C
ATOM   9202  C25 POPE0 219      26.735  17.399  27.935  1.00  0.00           C
ATOM   9205  C26 POPE0 219      26.115  16.339  28.875  1.00  0.00           C
ATOM   9208  C27 POPE0 219      25.775  16.929  30.255  1.00  0.00           C
ATOM   9211  C28 POPE0 219      25.235  15.899  31.265  1.00  0.00           C
ATOM   9214  C29 POPE0 219      26.334  15.069  31.875  1.00  0.00           C
ATOM   9216 0C21 POPE0 219      26.635  14.949  33.185  1.00  0.00           C
ATOM   9218 1C21 POPE0 219      25.935  15.589  34.355  1.00  0.00           C
ATOM   9221 2C21 POPE0 219      26.805  16.679  35.015  1.00  0.00           C
ATOM   9224 3C21 POPE0 219      28.095  16.149  35.655  1.00  0.00           C
ATOM   9227 4C21 POPE0 219      28.925  17.279  36.285  1.00  0.00           C
ATOM   9230 5C21 POPE0 219      30.255  16.809  36.905  1.00  0.00           C
ATOM   9233 6C21 POPE0 219      30.095  15.859  38.095  1.00  0.00           C
ATOM   9236 7C21 POPE0 219      31.385  15.749  38.925  1.00  0.00           C
ATOM   9239 8C21 POPE0 219      31.265  14.869  40.175  1.00  0.00           C
ATOM   9243  C33 POPE0 219      29.045  21.659  27.575  1.00  0.00           C
ATOM   9246  C34 POPE0 219      28.135  22.159  28.715  1.00  0.00           C
ATOM   9249  C35 POPE0 219      28.475  21.469  30.045  1.00  0.00           C
ATOM   9252  C36 POPE0 219      27.495  21.769  31.195  1.00  0.00           C
ATOM   9255  C37 POPE0 219      27.945  21.079  32.485  1.00  0.00           C
ATOM   9258  C38 POPE0 219      27.265  21.599  33.765  1.00  0.00           C
ATOM   9261  C39 POPE0 219      27.905  20.999  35.035  1.00  0.00           C
ATOM   9264 0C31 POPE0 219      27.825  21.889  36.285  1.00  0.00           C
ATOM   9267 1C31 POPE0 219      28.665  23.160  36.165  1.00  0.00           C
ATOM   9270 2C31 POPE0 219      28.705  24.049  37.415  1.00  0.00           C
ATOM   9273 3C31 POPE0 219      29.535  23.469  38.565  1.00  0.00           C
ATOM   9276 4C31 POPE0 219      29.875  24.539  39.615  1.00  0.00           C
ATOM   9279 5C31 POPE0 219      30.775  24.009  40.735  1.00  0.00           C
ATOM   9282 6C31 POPE0 219      31.654  25.089  41.365  1.00  0.00           C
ATOM   9286  NH3 POPE1 220      81.714  20.619  16.655  1.00  0.00           N
ATOM   9290  C12 POPE1 220      82.714  20.829  17.755  1.00  0.00           C
ATOM   9293  C11 POPE1 220      83.895  19.839  17.695  1.00  0.00           C
ATOM   9296  P   POPE1 220      86.215  20.929  17.225  1.00  0.00           P
ATOM   9297  O13 POPE1 220      87.044  19.749  16.875  1.00  0.00           O
ATOM   9298  O14 POPE1 220      85.605  21.629  16.095  1.00  0.00           O
ATOM   9299  O11 POPE1 220      87.144  21.910  18.065  1.00  0.00           O
ATOM   9300  O12 POPE1 220      85.064  20.469  18.215  1.00  0.00           O
ATOM   9301  C1  POPE1 220      86.695  22.649  19.205  1.00  0.00           C
ATOM   9304  C2  POPE1 220      87.404  22.189  20.505  1.00  0.00           C
ATOM   9306  O21 POPE1 220      87.095  23.090  21.585  1.00  0.00           O
ATOM   9307  C21 POPE1 220      85.964  22.849  22.215  1.00  0.00           C
ATOM   9308  O22 POPE1 220      85.225  21.899  22.035  1.00  0.00           O
ATOM   9309  C22 POPE1 220      85.734  23.909  23.295  1.00  0.00           C
ATOM   9312  C3  POPE1 220      88.954  22.159  20.375  1.00  0.00           C
ATOM   9315  O31 POPE1 220      89.544  21.269  21.345  1.00  0.00           O
ATOM   9316  C31 POPE1 220      89.985  21.799  22.475  1.00  0.00           C
ATOM   9317  O32 POPE1 220      89.985  22.979  22.775  1.00  0.00           O
ATOM   9318  C32 POPE1 220      90.584  20.660  23.315  1.00  0.00           C
ATOM   9321  C23 POPE1 220      86.525  23.629  24.595  1.00  0.00           C
ATOM   9324  C24 POPE1 220      86.454  24.799  25.575  1.00  0.00           C
ATOM   9327  C25 POPE1 220      87.345  24.629  26.815  1.00  0.00           C
ATOM   9330  C26 POPE1 220      86.744  23.719  27.905  1.00  0.00           C
ATOM   9333  C27 POPE1 220      87.264  24.099  29.305  1.00  0.00           C
ATOM   9336  C28 POPE1 220      86.945  23.049  30.385  1.00  0.00           C
ATOM   9339  C29 POPE1 220      87.865  21.859  30.275  1.00  0.00           C
ATOM   9341 0C21 POPE1 220      88.435  21.209  31.305  1.00  0.00           C
ATOM   9343 1C21 POPE1 220      88.215  21.559  32.755  1.00  0.00           C
ATOM   9346 2C21 POPE1 220      89.045  20.709  33.745  1.00  0.00           C
ATOM   9349 3C21 POPE1 220      88.424  19.349  34.065  1.00  0.00           C
ATOM   9352 4C21 POPE1 220      89.174  18.609  35.195  1.00  0.00           C
ATOM   9355 5C21 POPE1 220      88.895  19.219  36.575  1.00  0.00           C
ATOM   9358 6C21 POPE1 220      89.314  18.309  37.735  1.00  0.00           C
ATOM   9361 7C21 POPE1 220      88.755  18.789  39.075  1.00  0.00           C
ATOM   9364 8C21 POPE1 220      88.715  17.699  40.145  1.00  0.00           C
ATOM   9368  C33 POPE1 220      90.275  20.809  24.825  1.00  0.00           C
ATOM   9371  C34 POPE1 220      90.985  19.739  25.675  1.00  0.00           C
ATOM   9374  C35 POPE1 220      90.535  19.779  27.135  1.00  0.00           C
ATOM   9377  C36 POPE1 220      91.184  18.689  27.985  1.00  0.00           C
ATOM   9380  C37 POPE1 220      90.594  18.619  29.395  1.00  0.00           C
ATOM   9383  C38 POPE1 220      91.095  17.399  30.185  1.00  0.00           C
ATOM   9386  C39 POPE1 220      90.333  17.189  31.495  1.00  0.00           C
ATOM   9389 0C31 POPE1 220      89.185  16.169  31.385  1.00  0.00           C
ATOM   9392 1C31 POPE1 220      89.664  14.719  31.425  1.00  0.00           C
ATOM   9395 2C31 POPE1 220      88.514  13.699  31.385  1.00  0.00           C
ATOM   9398 3C31 POPE1 220      88.895  12.309  31.925  1.00  0.00           C
ATOM   9401 4C31 POPE1 220      90.174  11.719  31.325  1.00  0.00           C
ATOM   9404 5C31 POPE1 220      90.305  10.219  31.625  1.00  0.00           C
ATOM   9407 6C31 POPE1 220      91.735   9.679  31.575  1.00  0.00           C
ATOM   9411  NH3 POPE2 221      44.845   9.229  61.985  1.00  0.00           N
ATOM   9415  C12 POPE2 221      46.105  10.019  61.755  1.00  0.00           C
ATOM   9418  C11 POPE2 221      47.385   9.169  61.865  1.00  0.00           C
ATOM   9421  P   POPE2 221      49.145  10.969  62.705  1.00  0.00           P
ATOM   9422  O13 POPE2 221      48.254  11.199  63.855  1.00  0.00           O
ATOM   9423  O14 POPE2 221      50.525  10.549  62.985  1.00  0.00           O
ATOM   9424  O11 POPE2 221      49.174  12.329  61.865  1.00  0.00           O
ATOM   9425  O12 POPE2 221      48.505   9.999  61.635  1.00  0.00           O
ATOM   9426  C1  POPE2 221      50.105  12.359  60.755  1.00  0.00           C
ATOM   9429  C2  POPE2 221      49.465  12.749  59.385  1.00  0.00           C
ATOM   9431  O21 POPE2 221      50.185  13.919  58.935  1.00  0.00           O
ATOM   9432  C21 POPE2 221      50.345  14.029  57.625  1.00  0.00           C
ATOM   9433  O22 POPE2 221      49.895  13.299  56.765  1.00  0.00           O
ATOM   9434  C22 POPE2 221      51.215  15.259  57.345  1.00  0.00           C
ATOM   9437  C3  POPE2 221      47.924  13.009  59.445  1.00  0.00           C
ATOM   9440  O31 POPE2 221      47.465  13.839  58.355  1.00  0.00           O
ATOM   9441  C31 POPE2 221      46.885  13.289  57.305  1.00  0.00           C
ATOM   9442  O32 POPE2 221      46.544  12.129  57.185  1.00  0.00           O
ATOM   9443  C32 POPE2 221      46.805  14.379  56.235  1.00  0.00           C
ATOM   9446  C23 POPE2 221      52.235  14.989  56.205  1.00  0.00           C
ATOM   9449  C24 POPE2 221      51.705  15.549  54.895  1.00  0.00           C
ATOM   9452  C25 POPE2 221      52.495  15.179  53.635  1.00  0.00           C
ATOM   9455  C26 POPE2 221      51.785  15.739  52.405  1.00  0.00           C
ATOM   9458  C27 POPE2 221      52.435  15.329  51.075  1.00  0.00           C
ATOM   9461  C28 POPE2 221      51.544  15.649  49.855  1.00  0.00           C
ATOM   9464  C29 POPE2 221      51.355  17.129  49.655  1.00  0.00           C
ATOM   9466 0C21 POPE2 221      51.495  17.799  48.495  1.00  0.00           C
ATOM   9468 1C21 POPE2 221      51.895  17.179  47.185  1.00  0.00           C
ATOM   9471 2C21 POPE2 221      50.795  16.319  46.535  1.00  0.00           C
ATOM   9474 3C21 POPE2 221      49.665  17.139  45.895  1.00  0.00           C
ATOM   9477 4C21 POPE2 221      48.384  16.319  45.755  1.00  0.00           C
ATOM   9480 5C21 POPE2 221      47.165  17.119  45.325  1.00  0.00           C
ATOM   9483 6C21 POPE2 221      45.915  16.239  45.165  1.00  0.00           C
ATOM   9486 7C21 POPE2 221      44.655  17.049  44.865  1.00  0.00           C
ATOM   9489 8C21 POPE2 221      43.424  16.169  44.605  1.00  0.00           C
ATOM   9493  C33 POPE2 221      46.125  13.969  54.905  1.00  0.00           C
ATOM   9496  C34 POPE2 221      46.445  14.989  53.795  1.00  0.00           C
ATOM   9499  C35 POPE2 221      45.474  14.949  52.605  1.00  0.00           C
ATOM   9502  C36 POPE2 221      45.954  15.749  51.375  1.00  0.00           C
ATOM   9505  C37 POPE2 221      45.005  15.559  50.175  1.00  0.00           C
ATOM   9508  C38 POPE2 221      45.404  16.349  48.925  1.00  0.00           C
ATOM   9511  C39 POPE2 221      45.084  17.859  48.945  1.00  0.00           C
ATOM   9514 0C31 POPE2 221      43.575  18.169  48.995  1.00  0.00           C
ATOM   9517 1C31 POPE2 221      43.225  19.659  48.855  1.00  0.00           C
ATOM   9520 2C31 POPE2 221      43.445  20.229  47.435  1.00  0.00           C
ATOM   9523 3C31 POPE2 221      43.305  21.759  47.375  1.00  0.00           C
ATOM   9526 4C31 POPE2 221      43.785  22.329  46.035  1.00  0.00           C
ATOM   9529 5C31 POPE2 221      43.965  23.859  46.045  1.00  0.00           C
ATOM   9532 6C31 POPE2 221      44.725  24.439  44.835  1.00  0.00           C
ATOM   9536  NH3 POPE3 222      80.055  27.809  62.685  1.00  0.00           N
ATOM   9540  C12 POPE3 222      80.924  27.989  63.905  1.00  0.00           C
ATOM   9543  C11 POPE3 222      81.574  29.369  63.845  1.00  0.00           C
ATOM   9546  P   POPE3 222      82.465  31.109  65.545  1.00  0.00           P
ATOM   9547  O13 POPE3 222      81.294  31.369  66.415  1.00  0.00           O
ATOM   9548  O14 POPE3 222      83.844  31.389  66.015  1.00  0.00           O
ATOM   9549  O11 POPE3 222      82.294  31.939  64.215  1.00  0.00           O
ATOM   9550  O12 POPE3 222      82.415  29.609  64.995  1.00  0.00           O
ATOM   9551  C1  POPE3 222      83.294  31.879  63.195  1.00  0.00           C
ATOM   9554  C2  POPE3 222      83.564  33.249  62.565  1.00  0.00           C
ATOM   9556  O21 POPE3 222      82.664  33.399  61.455  1.00  0.00           O
ATOM   9557  C21 POPE3 222      81.583  34.099  61.715  1.00  0.00           C
ATOM   9558  O22 POPE3 222      81.184  34.459  62.805  1.00  0.00           O
ATOM   9559  C22 POPE3 222      80.865  34.369  60.405  1.00  0.00           C
ATOM   9562  C3  POPE3 222      85.024  33.309  62.025  1.00  0.00           C
ATOM   9565  O31 POPE3 222      85.164  34.299  60.985  1.00  0.00           O
ATOM   9566  C31 POPE3 222      84.934  33.859  59.745  1.00  0.00           C
ATOM   9567  O32 POPE3 222      84.015  34.229  59.035  1.00  0.00           O
ATOM   9568  C32 POPE3 222      86.044  32.930  59.285  1.00  0.00           C
ATOM   9571  C23 POPE3 222      80.333  35.819  60.335  1.00  0.00           C
ATOM   9574  C24 POPE3 222      79.934  36.209  58.905  1.00  0.00           C
ATOM   9577  C25 POPE3 222      78.765  37.189  58.885  1.00  0.00           C
ATOM   9580  C26 POPE3 222      78.705  38.039  57.605  1.00  0.00           C
ATOM   9583  C27 POPE3 222      77.455  38.930  57.545  1.00  0.00           C
ATOM   9586  C28 POPE3 222      77.754  40.439  57.445  1.00  0.00           C
ATOM   9589  C29 POPE3 222      78.273  40.849  56.095  1.00  0.00           C
ATOM   9591 0C21 POPE3 222      77.544  41.299  55.055  1.00  0.00           C
ATOM   9593 1C21 POPE3 222      76.044  41.430  54.995  1.00  0.00           C
ATOM   9596 2C21 POPE3 222      75.385  40.599  53.875  1.00  0.00           C
ATOM   9599 3C21 POPE3 222      75.375  39.079  54.135  1.00  0.00           C
ATOM   9602 4C21 POPE3 222      76.654  38.340  53.685  1.00  0.00           C
ATOM   9605 5C21 POPE3 222      76.625  36.819  53.915  1.00  0.00           C
ATOM   9608 6C21 POPE3 222      75.544  36.109  53.095  1.00  0.00           C
ATOM   9611 7C21 POPE3 222      75.505  34.599  53.325  1.00  0.00           C
ATOM   9614 8C21 POPE3 222      74.434  33.899  52.485  1.00  0.00           C
ATOM   9618  C33 POPE3 222      85.494  31.609  58.705  1.00  0.00           C
ATOM   9621  C34 POPE3 222      86.604  30.689  58.185  1.00  0.00           C
ATOM   9624  C35 POPE3 222      87.365  31.239  56.965  1.00  0.00           C
ATOM   9627  C36 POPE3 222      88.785  31.729  57.305  1.00  0.00           C
ATOM   9630  C37 POPE3 222      89.654  32.089  56.085  1.00  0.00           C
ATOM   9633  C38 POPE3 222      90.125  30.879  55.265  1.00  0.00           C
ATOM   9636  C39 POPE3 222      91.005  31.289  54.075  1.00  0.00           C
ATOM   9639 0C31 POPE3 222      91.324  30.129  53.115  1.00  0.00           C
ATOM   9642 1C31 POPE3 222      92.695  29.469  53.345  1.00  0.00           C
ATOM   9645 2C31 POPE3 222      92.964  28.349  52.325  1.00  0.00           C
ATOM   9648 3C31 POPE3 222      94.265  27.559  52.545  1.00  0.00           C
ATOM   9651 4C31 POPE3 222      95.555  28.399  52.545  1.00  0.00           C
ATOM   9654 5C31 POPE3 222      96.805  27.519  52.745  1.00  0.00           C
ATOM   9657 6C31 POPE3 222      98.084  28.319  53.005  1.00  0.00           C
ATOM   9661  NH3 POPE4 223     116.395   2.799  58.595  1.00  0.00           N
ATOM   9665  C12 POPE4 223     115.094   2.339  58.015  1.00  0.00           C
ATOM   9668  C11 POPE4 223     113.984   2.859  58.935  1.00  0.00           C
ATOM   9671  P   POPE4 223     112.065   1.329  57.845  1.00  0.00           P
ATOM   9672  O13 POPE4 223     113.075   0.249  57.795  1.00  0.00           O
ATOM   9673  O14 POPE4 223     110.794   1.039  58.545  1.00  0.00           O
ATOM   9674  O11 POPE4 223     111.834   1.809  56.355  1.00  0.00           O
ATOM   9675  O12 POPE4 223     112.674   2.609  58.475  1.00  0.00           O
ATOM   9676  C1  POPE4 223     110.654   2.549  55.995  1.00  0.00           C
ATOM   9679  C2  POPE4 223     109.875   1.789  54.895  1.00  0.00           C
ATOM   9681  O21 POPE4 223     109.744   2.639  53.745  1.00  0.00           O
ATOM   9682  C21 POPE4 223     110.184   2.329  52.515  1.00  0.00           C
ATOM   9683  O22 POPE4 223     109.945   3.059  51.545  1.00  0.00           O
ATOM   9684  C22 POPE4 223     111.014   1.079  52.375  1.00  0.00           C
ATOM   9687  C3  POPE4 223     108.475   1.369  55.375  1.00  0.00           C
ATOM   9690  O31 POPE4 223     107.833   0.669  54.285  1.00  0.00           O
ATOM   9691  C31 POPE4 223     106.515   0.839  54.185  1.00  0.00           C
ATOM   9692  O32 POPE4 223     105.835   1.579  54.875  1.00  0.00           O
ATOM   9693  C32 POPE4 223     105.975  -0.151  53.145  1.00  0.00           C
ATOM   9696  C23 POPE4 223     111.665   0.999  50.975  1.00  0.00           C
ATOM   9699  C24 POPE4 223     112.424  -0.321  50.745  1.00  0.00           C
ATOM   9702  C25 POPE4 223     113.175  -0.341  49.405  1.00  0.00           C
ATOM   9705  C26 POPE4 223     112.325   0.069  48.185  1.00  0.00           C
ATOM   9708  C27 POPE4 223     113.145   0.279  46.905  1.00  0.00           C
ATOM   9711  C28 POPE4 223     112.345   1.029  45.825  1.00  0.00           C
ATOM   9714  C29 POPE4 223     113.245   1.799  44.905  1.00  0.00           C
ATOM   9716 0C21 POPE4 223     113.365   1.719  43.565  1.00  0.00           C
ATOM   9718 1C21 POPE4 223     112.614   0.819  42.615  1.00  0.00           C
ATOM   9721 2C21 POPE4 223     113.534  -0.181  41.875  1.00  0.00           C
ATOM   9724 3C21 POPE4 223     114.674   0.469  41.055  1.00  0.00           C
ATOM   9727 4C21 POPE4 223     116.064  -0.031  41.485  1.00  0.00           C
ATOM   9730 5C21 POPE4 223     117.174   1.029  41.355  1.00  0.00           C
ATOM   9733 6C21 POPE4 223     117.424   1.769  42.685  1.00  0.00           C
ATOM   9736 7C21 POPE4 223     118.165   0.899  43.715  1.00  0.00           C
ATOM   9739 8C21 POPE4 223     117.924   1.329  45.165  1.00  0.00           C
ATOM   9743  C33 POPE4 223     105.505   0.449  51.805  1.00  0.00           C
ATOM   9746  C34 POPE4 223     106.604   0.569  50.745  1.00  0.00           C
ATOM   9749  C35 POPE4 223     106.014   0.939  49.365  1.00  0.00           C
ATOM   9752  C36 POPE4 223     105.184  -0.121  48.635  1.00  0.00           C
ATOM   9755  C37 POPE4 223     104.764   0.459  47.275  1.00  0.00           C
ATOM   9758  C38 POPE4 223     103.785  -0.381  46.445  1.00  0.00           C
ATOM   9761  C39 POPE4 223     103.265   0.449  45.255  1.00  0.00           C
ATOM   9764 0C31 POPE4 223     102.384  -0.311  44.255  1.00  0.00           C
ATOM   9767 1C31 POPE4 223     101.583   0.669  43.385  1.00  0.00           C
ATOM   9770 2C31 POPE4 223     101.145   0.119  42.025  1.00  0.00           C
ATOM   9773 3C31 POPE4 223      99.965  -0.861  42.055  1.00  0.00           C
ATOM   9776 4C31 POPE4 223      99.445  -1.161  40.635  1.00  0.00           C
ATOM   9779 5C31 POPE4 223      98.055  -1.791  40.595  1.00  0.00           C
ATOM   9782 6C31 POPE4 223      97.555  -2.051  39.175  1.00  0.00           C
ATOM   9786  NH3 POPE5 224      31.695  51.700  63.495  1.00  0.00           N
ATOM   9790  C12 POPE5 224      32.555  51.669  64.725  1.00  0.00           C
ATOM   9793  C11 POPE5 224      33.515  50.469  64.715  1.00  0.00           C
ATOM   9796  P   POPE5 224      35.945  50.399  65.725  1.00  0.00           P
ATOM   9797  O13 POPE5 224      36.495  50.139  67.065  1.00  0.00           O
ATOM   9798  O14 POPE5 224      36.265  49.429  64.665  1.00  0.00           O
ATOM   9799  O11 POPE5 224      36.325  51.849  65.235  1.00  0.00           O
ATOM   9800  O12 POPE5 224      34.364  50.529  65.865  1.00  0.00           O
ATOM   9801  C1  POPE5 224      37.545  52.069  64.515  1.00  0.00           C
ATOM   9804  C2  POPE5 224      37.315  52.009  62.975  1.00  0.00           C
ATOM   9806  O21 POPE5 224      38.575  51.709  62.345  1.00  0.00           O
ATOM   9807  C21 POPE5 224      38.485  51.419  61.035  1.00  0.00           C
ATOM   9808  O22 POPE5 224      38.785  52.199  60.155  1.00  0.00           O
ATOM   9809  C22 POPE5 224      37.974  49.979  60.835  1.00  0.00           C
ATOM   9812  C3  POPE5 224      36.674  53.309  62.435  1.00  0.00           C
ATOM   9815  O31 POPE5 224      35.235  53.209  62.545  1.00  0.00           O
ATOM   9816  C31 POPE5 224      34.385  53.169  61.525  1.00  0.00           C
ATOM   9817  O32 POPE5 224      33.205  52.910  61.655  1.00  0.00           O
ATOM   9818  C32 POPE5 224      35.005  53.439  60.165  1.00  0.00           C
ATOM   9821  C23 POPE5 224      37.805  49.599  59.345  1.00  0.00           C
ATOM   9824  C24 POPE5 224      36.794  48.449  59.175  1.00  0.00           C
ATOM   9827  C25 POPE5 224      36.595  48.039  57.705  1.00  0.00           C
ATOM   9830  C26 POPE5 224      37.815  47.339  57.085  1.00  0.00           C
ATOM   9833  C27 POPE5 224      37.685  47.179  55.565  1.00  0.00           C
ATOM   9836  C28 POPE5 224      39.015  46.779  54.895  1.00  0.00           C
ATOM   9839  C29 POPE5 224      39.035  47.009  53.405  1.00  0.00           C
ATOM   9841 0C21 POPE5 224      38.595  46.139  52.475  1.00  0.00           C
ATOM   9843 1C21 POPE5 224      37.924  44.819  52.765  1.00  0.00           C
ATOM   9846 2C21 POPE5 224      37.004  44.379  51.615  1.00  0.00           C
ATOM   9849 3C21 POPE5 224      35.824  45.319  51.365  1.00  0.00           C
ATOM   9852 4C21 POPE5 224      34.885  44.759  50.295  1.00  0.00           C
ATOM   9855 5C21 POPE5 224      33.755  45.729  49.905  1.00  0.00           C
ATOM   9858 6C21 POPE5 224      32.875  45.169  48.785  1.00  0.00           C
ATOM   9861 7C21 POPE5 224      31.375  45.219  49.085  1.00  0.00           C
ATOM   9864 8C21 POPE5 224      30.525  44.519  48.015  1.00  0.00           C
ATOM   9868  C33 POPE5 224      33.955  53.229  59.045  1.00  0.00           C
ATOM   9871  C34 POPE5 224      34.535  53.489  57.665  1.00  0.00           C
ATOM   9874  C35 POPE5 224      34.815  54.969  57.395  1.00  0.00           C
ATOM   9877  C36 POPE5 224      35.735  55.139  56.185  1.00  0.00           C
ATOM   9880  C37 POPE5 224      36.145  56.599  55.995  1.00  0.00           C
ATOM   9883  C38 POPE5 224      37.204  56.759  54.905  1.00  0.00           C
ATOM   9886  C39 POPE5 224      36.635  56.590  53.495  1.00  0.00           C
ATOM   9889 0C31 POPE5 224      37.685  56.040  52.535  1.00  0.00           C
ATOM   9892 1C31 POPE5 224      37.355  56.349  51.075  1.00  0.00           C
ATOM   9895 2C31 POPE5 224      38.425  55.819  50.125  1.00  0.00           C
ATOM   9898 3C31 POPE5 224      37.895  55.559  48.705  1.00  0.00           C
ATOM   9901 4C31 POPE5 224      36.885  54.419  48.685  1.00  0.00           C
ATOM   9904 5C31 POPE5 224      36.485  53.979  47.275  1.00  0.00           C
ATOM   9907 6C31 POPE5 224      35.395  52.910  47.305  1.00  0.00           C
ATOM   9911  NH3 POPE6 225      32.224  32.329  20.045  1.00  0.00           N
ATOM   9915  C12 POPE6 225      33.465  32.979  19.475  1.00  0.00           C
ATOM   9918  C11 POPE6 225      34.675  32.089  19.765  1.00  0.00           C
ATOM   9921  P   POPE6 225      37.095  32.860  20.485  1.00  0.00           P
ATOM   9922  O13 POPE6 225      38.184  32.069  19.905  1.00  0.00           O
ATOM   9923  O14 POPE6 225      37.355  34.289  20.805  1.00  0.00           O
ATOM   9924  O11 POPE6 225      36.584  32.109  21.785  1.00  0.00           O
ATOM   9925  O12 POPE6 225      35.875  32.799  19.495  1.00  0.00           O
ATOM   9926  C1  POPE6 225      36.934  32.649  23.065  1.00  0.00           C
ATOM   9929  C2  POPE6 225      36.575  31.679  24.195  1.00  0.00           C
ATOM   9931  O21 POPE6 225      37.195  32.169  25.415  1.00  0.00           O
ATOM   9932  C21 POPE6 225      36.395  32.209  26.465  1.00  0.00           C
ATOM   9933  O22 POPE6 225      35.224  31.849  26.485  1.00  0.00           O
ATOM   9934  C22 POPE6 225      37.134  32.759  27.695  1.00  0.00           C
ATOM   9937  C3  POPE6 225      37.105  30.269  23.855  1.00  0.00           C
ATOM   9940  O31 POPE6 225      36.945  29.369  24.965  1.00  0.00           O
ATOM   9941  C31 POPE6 225      36.395  28.199  24.715  1.00  0.00           C
ATOM   9942  O32 POPE6 225      35.954  27.799  23.645  1.00  0.00           O
ATOM   9943  C32 POPE6 225      36.365  27.339  25.965  1.00  0.00           C
ATOM   9946  C23 POPE6 225      36.154  33.269  28.785  1.00  0.00           C
ATOM   9949  C24 POPE6 225      36.744  33.369  30.195  1.00  0.00           C
ATOM   9952  C25 POPE6 225      37.885  34.389  30.255  1.00  0.00           C
ATOM   9955  C26 POPE6 225      38.244  34.809  31.675  1.00  0.00           C
ATOM   9958  C27 POPE6 225      39.445  35.759  31.635  1.00  0.00           C
ATOM   9961  C28 POPE6 225      39.585  36.680  32.855  1.00  0.00           C
ATOM   9964  C29 POPE6 225      40.305  36.029  34.015  1.00  0.00           C
ATOM   9966 0C21 POPE6 225      41.565  36.299  34.415  1.00  0.00           C
ATOM   9968 1C21 POPE6 225      42.525  37.269  33.755  1.00  0.00           C
ATOM   9971 2C21 POPE6 225      43.415  38.039  34.745  1.00  0.00           C
ATOM   9974 3C21 POPE6 225      44.504  37.189  35.405  1.00  0.00           C
ATOM   9977 4C21 POPE6 225      45.465  38.079  36.195  1.00  0.00           C
ATOM   9980 5C21 POPE6 225      46.595  37.339  36.905  1.00  0.00           C
ATOM   9983 6C21 POPE6 225      47.174  38.209  38.025  1.00  0.00           C
ATOM   9986 7C21 POPE6 225      48.555  37.779  38.515  1.00  0.00           C
ATOM   9989 8C21 POPE6 225      48.985  38.610  39.715  1.00  0.00           C
ATOM   9993  C33 POPE6 225      35.824  28.099  27.195  1.00  0.00           C
ATOM   9996  C34 POPE6 225      35.505  27.139  28.345  1.00  0.00           C
ATOM   9999  C35 POPE6 225      35.824  27.749  29.705  1.00  0.00           C
ATOM  10002  C36 POPE6 225      35.445  26.819  30.865  1.00  0.00           C
ATOM  10005  C37 POPE6 225      35.905  27.359  32.225  1.00  0.00           C
ATOM  10008  C38 POPE6 225      35.445  26.479  33.405  1.00  0.00           C
ATOM  10011  C39 POPE6 225      36.145  25.119  33.485  1.00  0.00           C
ATOM  10014 0C31 POPE6 225      37.625  25.249  33.845  1.00  0.00           C
ATOM  10017 1C31 POPE6 225      38.254  24.009  34.505  1.00  0.00           C
ATOM  10020 2C31 POPE6 225      39.475  24.439  35.315  1.00  0.00           C
ATOM  10023 3C31 POPE6 225      40.275  23.329  36.025  1.00  0.00           C
ATOM  10026 4C31 POPE6 225      41.305  23.989  36.945  1.00  0.00           C
ATOM  10029 5C31 POPE6 225      42.255  23.039  37.665  1.00  0.00           C
ATOM  10032 6C31 POPE6 225      43.165  23.789  38.635  1.00  0.00           C
ATOM  10036  NH3 POPE7 226      49.035  43.579  66.765  1.00  0.00           N
ATOM  10040  C12 POPE7 226      48.265  44.759  66.275  1.00  0.00           C
ATOM  10043  C11 POPE7 226      46.765  44.479  66.365  1.00  0.00           C
ATOM  10046  P   POPE7 226      45.175  46.489  67.025  1.00  0.00           P
ATOM  10047  O13 POPE7 226      46.005  47.560  67.625  1.00  0.00           O
ATOM  10048  O14 POPE7 226      44.515  45.579  67.995  1.00  0.00           O
ATOM  10049  O11 POPE7 226      44.125  47.199  66.065  1.00  0.00           O
ATOM  10050  O12 POPE7 226      46.055  45.660  66.005  1.00  0.00           O
ATOM  10051  C1  POPE7 226      44.625  47.910  64.905  1.00  0.00           C
ATOM  10054  C2  POPE7 226      44.095  47.309  63.575  1.00  0.00           C
ATOM  10056  O21 POPE7 226      43.915  48.349  62.595  1.00  0.00           O
ATOM  10057  C21 POPE7 226      44.904  48.499  61.745  1.00  0.00           C
ATOM  10058  O22 POPE7 226      46.035  48.049  61.885  1.00  0.00           O
ATOM  10059  C22 POPE7 226      44.415  49.209  60.505  1.00  0.00           C
ATOM  10062  C3  POPE7 226      42.715  46.630  63.725  1.00  0.00           C
ATOM  10065  O31 POPE7 226      42.334  45.939  62.515  1.00  0.00           O
ATOM  10066  C31 POPE7 226      41.445  46.509  61.725  1.00  0.00           C
ATOM  10067  O32 POPE7 226      41.075  47.669  61.745  1.00  0.00           O
ATOM  10068  C32 POPE7 226      40.835  45.419  60.835  1.00  0.00           C
ATOM  10071  C23 POPE7 226      44.424  48.209  59.325  1.00  0.00           C
ATOM  10074  C24 POPE7 226      43.955  48.819  58.005  1.00  0.00           C
ATOM  10077  C25 POPE7 226      44.165  47.840  56.835  1.00  0.00           C
ATOM  10080  C26 POPE7 226      43.805  48.470  55.485  1.00  0.00           C
ATOM  10083  C27 POPE7 226      43.595  47.439  54.365  1.00  0.00           C
ATOM  10086  C28 POPE7 226      43.155  48.090  53.035  1.00  0.00           C
ATOM  10089  C29 POPE7 226      42.595  47.090  52.055  1.00  0.00           C
ATOM  10091 0C21 POPE7 226      42.994  46.889  50.785  1.00  0.00           C
ATOM  10093 1C21 POPE7 226      44.084  47.630  50.045  1.00  0.00           C
ATOM  10096 2C21 POPE7 226      43.875  47.709  48.515  1.00  0.00           C
ATOM  10099 3C21 POPE7 226      43.715  46.349  47.805  1.00  0.00           C
ATOM  10102 4C21 POPE7 226      44.165  46.389  46.335  1.00  0.00           C
ATOM  10105 5C21 POPE7 226      43.945  45.069  45.585  1.00  0.00           C
ATOM  10108 6C21 POPE7 226      44.855  43.950  46.095  1.00  0.00           C
ATOM  10111 7C21 POPE7 226      44.755  42.680  45.245  1.00  0.00           C
ATOM  10114 8C21 POPE7 226      45.645  41.549  45.765  1.00  0.00           C
ATOM  10118  C33 POPE7 226      41.635  44.969  59.585  1.00  0.00           C
ATOM  10121  C34 POPE7 226      40.924  43.759  58.955  1.00  0.00           C
ATOM  10124  C35 POPE7 226      41.674  43.029  57.835  1.00  0.00           C
ATOM  10127  C36 POPE7 226      41.605  43.689  56.455  1.00  0.00           C
ATOM  10130  C37 POPE7 226      41.724  42.649  55.315  1.00  0.00           C
ATOM  10133  C38 POPE7 226      42.355  43.199  54.025  1.00  0.00           C
ATOM  10136  C39 POPE7 226      43.895  43.299  54.115  1.00  0.00           C
ATOM  10139 0C31 POPE7 226      44.535  43.869  52.845  1.00  0.00           C
ATOM  10142 1C31 POPE7 226      46.065  43.709  52.835  1.00  0.00           C
ATOM  10145 2C31 POPE7 226      46.775  44.590  51.785  1.00  0.00           C
ATOM  10148 3C31 POPE7 226      46.285  44.340  50.355  1.00  0.00           C
ATOM  10151 4C31 POPE7 226      47.074  45.119  49.285  1.00  0.00           C
ATOM  10154 5C31 POPE7 226      48.524  44.639  49.145  1.00  0.00           C
ATOM  10157 6C31 POPE7 226      49.235  45.209  47.915  1.00  0.00           C
ATOM  10161  NH3 POPE8 227      15.595 117.529  17.795  1.00  0.00           N
ATOM  10165  C12 POPE8 227      15.435 117.319  16.315  1.00  0.00           C
ATOM  10168  C11 POPE8 227      15.845 115.890  15.945  1.00  0.00           C
ATOM  10171  P   POPE8 227      17.755 114.469  17.155  1.00  0.00           P
ATOM  10172  O13 POPE8 227      16.725 113.849  18.015  1.00  0.00           O
ATOM  10173  O14 POPE8 227      18.545 113.539  16.305  1.00  0.00           O
ATOM  10174  O11 POPE8 227      18.735 115.270  18.065  1.00  0.00           O
ATOM  10175  O12 POPE8 227      17.175 115.680  16.365  1.00  0.00           O
ATOM  10176  C1  POPE8 227      19.465 114.719  19.155  1.00  0.00           C
ATOM  10179  C2  POPE8 227      19.665 115.829  20.215  1.00  0.00           C
ATOM  10181  O21 POPE8 227      20.255 115.249  21.395  1.00  0.00           O
ATOM  10182  C21 POPE8 227      21.185 115.999  21.965  1.00  0.00           C
ATOM  10183  O22 POPE8 227      21.715 116.969  21.465  1.00  0.00           O
ATOM  10184  C22 POPE8 227      21.404 115.449  23.385  1.00  0.00           C
ATOM  10187  C3  POPE8 227      18.305 116.459  20.585  1.00  0.00           C
ATOM  10190  O31 POPE8 227      18.455 117.389  21.655  1.00  0.00           O
ATOM  10191  C31 POPE8 227      18.185 117.149  22.955  1.00  0.00           C
ATOM  10192  O32 POPE8 227      18.465 117.969  23.825  1.00  0.00           O
ATOM  10193  C32 POPE8 227      17.595 115.770  23.255  1.00  0.00           C
ATOM  10196  C23 POPE8 227      22.725 115.919  24.055  1.00  0.00           C
ATOM  10199  C24 POPE8 227      22.495 116.740  25.325  1.00  0.00           C
ATOM  10202  C25 POPE8 227      21.695 116.030  26.415  1.00  0.00           C
ATOM  10205  C26 POPE8 227      21.725 116.829  27.725  1.00  0.00           C
ATOM  10208  C27 POPE8 227      20.835 116.200  28.805  1.00  0.00           C
ATOM  10211  C28 POPE8 227      20.975 116.959  30.125  1.00  0.00           C
ATOM  10214  C29 POPE8 227      19.825 116.649  31.035  1.00  0.00           C
ATOM  10216 0C21 POPE8 227      19.845 115.859  32.125  1.00  0.00           C
ATOM  10218 1C21 POPE8 227      21.005 115.119  32.735  1.00  0.00           C
ATOM  10221 2C21 POPE8 227      20.955 115.340  34.255  1.00  0.00           C
ATOM  10224 3C21 POPE8 227      22.235 114.900  34.945  1.00  0.00           C
ATOM  10227 4C21 POPE8 227      22.305 115.410  36.395  1.00  0.00           C
ATOM  10230 5C21 POPE8 227      23.745 115.378  36.915  1.00  0.00           C
ATOM  10233 6C21 POPE8 227      23.855 115.709  38.405  1.00  0.00           C
ATOM  10236 7C21 POPE8 227      25.275 115.449  38.925  1.00  0.00           C
ATOM  10239 8C21 POPE8 227      25.385 115.529  40.445  1.00  0.00           C
ATOM  10243  C33 POPE8 227      17.395 115.539  24.775  1.00  0.00           C
ATOM  10246  C34 POPE8 227      17.975 114.229  25.315  1.00  0.00           C
ATOM  10249  C35 POPE8 227      17.025 113.049  25.115  1.00  0.00           C
ATOM  10252  C36 POPE8 227      17.635 111.749  25.645  1.00  0.00           C
ATOM  10255  C37 POPE8 227      16.575 110.719  26.075  1.00  0.00           C
ATOM  10258  C38 POPE8 227      17.235 109.380  26.425  1.00  0.00           C
ATOM  10261  C39 POPE8 227      16.315 108.159  26.455  1.00  0.00           C
ATOM  10264 0C31 POPE8 227      15.175 108.259  27.475  1.00  0.00           C
ATOM  10267 1C31 POPE8 227      14.615 106.899  27.925  1.00  0.00           C
ATOM  10270 2C31 POPE8 227      13.525 107.079  28.985  1.00  0.00           C
ATOM  10273 3C31 POPE8 227      13.035 105.779  29.655  1.00  0.00           C
ATOM  10276 4C31 POPE8 227      12.555 106.059  31.085  1.00  0.00           C
ATOM  10279 5C31 POPE8 227      12.265 104.799  31.895  1.00  0.00           C
ATOM  10282 6C31 POPE8 227      12.125 105.090  33.395  1.00  0.00           C
ATOM  10286  NH3 POPE9 228      73.565  84.780  67.395  1.00  0.00           N
ATOM  10290  C12 POPE9 228      74.974  84.249  67.325  1.00  0.00           C
ATOM  10293  C11 POPE9 228      75.845  85.048  66.325  1.00  0.00           C
ATOM  10296  P   POPE9 228      78.145  86.079  67.115  1.00  0.00           P
ATOM  10297  O13 POPE9 228      77.605  86.509  68.425  1.00  0.00           O
ATOM  10298  O14 POPE9 228      79.585  85.719  67.065  1.00  0.00           O
ATOM  10299  O11 POPE9 228      77.824  87.219  66.075  1.00  0.00           O
ATOM  10300  O12 POPE9 228      77.245  84.869  66.575  1.00  0.00           O
ATOM  10301  C1  POPE9 228      77.935  87.000  64.665  1.00  0.00           C
ATOM  10304  C2  POPE9 228      76.644  87.429  63.935  1.00  0.00           C
ATOM  10306  O21 POPE9 228      76.564  86.679  62.715  1.00  0.00           O
ATOM  10307  C21 POPE9 228      75.354  86.219  62.425  1.00  0.00           C
ATOM  10308  O22 POPE9 228      74.344  86.450  63.085  1.00  0.00           O
ATOM  10309  C22 POPE9 228      75.375  85.350  61.175  1.00  0.00           C
ATOM  10312  C3  POPE9 228      76.615  88.959  63.665  1.00  0.00           C
ATOM  10315  O31 POPE9 228      75.305  89.430  63.235  1.00  0.00           O
ATOM  10316  C31 POPE9 228      75.145  89.389  61.905  1.00  0.00           C
ATOM  10317  O32 POPE9 228      76.015  89.128  61.105  1.00  0.00           O
ATOM  10318  C32 POPE9 228      73.695  89.689  61.505  1.00  0.00           C
ATOM  10321  C23 POPE9 228      74.084  85.439  60.335  1.00  0.00           C
ATOM  10324  C24 POPE9 228      74.115  86.579  59.305  1.00  0.00           C
ATOM  10327  C25 POPE9 228      74.585  86.150  57.905  1.00  0.00           C
ATOM  10330  C26 POPE9 228      73.465  85.460  57.105  1.00  0.00           C
ATOM  10333  C27 POPE9 228      73.945  84.929  55.755  1.00  0.00           C
ATOM  10336  C28 POPE9 228      72.895  84.109  54.995  1.00  0.00           C
ATOM  10339  C29 POPE9 228      73.434  83.689  53.645  1.00  0.00           C
ATOM  10341 0C21 POPE9 228      73.455  82.459  53.115  1.00  0.00           C
ATOM  10343 1C21 POPE9 228      72.885  81.200  53.725  1.00  0.00           C
ATOM  10346 2C21 POPE9 228      72.015  80.389  52.755  1.00  0.00           C
ATOM  10349 3C21 POPE9 228      72.805  79.760  51.605  1.00  0.00           C
ATOM  10352 4C21 POPE9 228      71.904  79.009  50.615  1.00  0.00           C
ATOM  10355 5C21 POPE9 228      72.695  78.419  49.435  1.00  0.00           C
ATOM  10358 6C21 POPE9 228      73.604  77.249  49.835  1.00  0.00           C
ATOM  10361 7C21 POPE9 228      74.334  76.630  48.635  1.00  0.00           C
ATOM  10364 8C21 POPE9 228      75.354  75.559  49.015  1.00  0.00           C
ATOM  10368  C33 POPE9 228      73.544  90.069  59.995  1.00  0.00           C
ATOM  10371  C34 POPE9 228      72.195  89.679  59.375  1.00  0.00           C
ATOM  10374  C35 POPE9 228      72.055  90.090  57.905  1.00  0.00           C
ATOM  10377  C36 POPE9 228      70.715  89.660  57.305  1.00  0.00           C
ATOM  10380  C37 POPE9 228      70.285  90.509  56.095  1.00  0.00           C
ATOM  10383  C38 POPE9 228      71.214  90.369  54.885  1.00  0.00           C
ATOM  10386  C39 POPE9 228      71.154  88.969  54.275  1.00  0.00           C
ATOM  10389 0C31 POPE9 228      71.915  88.859  52.955  1.00  0.00           C
ATOM  10392 1C31 POPE9 228      71.435  87.660  52.145  1.00  0.00           C
ATOM  10395 2C31 POPE9 228      72.305  87.400  50.915  1.00  0.00           C
ATOM  10398 3C31 POPE9 228      71.645  86.439  49.915  1.00  0.00           C
ATOM  10401 4C31 POPE9 228      71.614  84.979  50.365  1.00  0.00           C
ATOM  10404 5C31 POPE9 228      70.815  84.109  49.395  1.00  0.00           C
ATOM  10407 6C31 POPE9 228      70.845  82.630  49.745  1.00  0.00           C
ATOM  10411  NH3 POPE  229      57.974  10.889  61.925  1.00  0.00           N
ATOM  10415  C12 POPE  229      57.035  10.749  63.095  1.00  0.00           C
ATOM  10418  C11 POPE  229      57.155  11.929  64.105  1.00  0.00           C
ATOM  10421  P   POPE  229      56.814  14.549  64.115  1.00  0.00           P
ATOM  10422  O13 POPE  229      57.625  14.609  65.355  1.00  0.00           O
ATOM  10423  O14 POPE  229      55.355  14.769  64.195  1.00  0.00           O
ATOM  10424  O11 POPE  229      57.404  15.539  63.035  1.00  0.00           O
ATOM  10425  O12 POPE  229      57.064  13.159  63.405  1.00  0.00           O
ATOM  10426  C1  POPE  229      58.485  15.249  62.145  1.00  0.00           C
ATOM  10429  C2  POPE  229      58.044  14.409  60.905  1.00  0.00           C
ATOM  10431  O21 POPE  229      59.125  14.139  59.995  1.00  0.00           O
ATOM  10432  C21 POPE  229      59.405  14.999  59.035  1.00  0.00           C
ATOM  10433  O22 POPE  229      58.965  16.129  58.905  1.00  0.00           O
ATOM  10434  C22 POPE  229      60.434  14.389  58.095  1.00  0.00           C
ATOM  10437  C3  POPE  229      56.715  14.929  60.265  1.00  0.00           C
ATOM  10440  O31 POPE  229      56.334  14.359  58.995  1.00  0.00           O
ATOM  10441  C31 POPE  229      56.154  13.039  58.855  1.00  0.00           C
ATOM  10442  O32 POPE  229      56.425  12.179  59.685  1.00  0.00           O
ATOM  10443  C32 POPE  229      55.434  12.819  57.525  1.00  0.00           C
ATOM  10446  C23 POPE  229      60.115  14.719  56.625  1.00  0.00           C
ATOM  10449  C24 POPE  229      58.925  13.919  56.095  1.00  0.00           C
ATOM  10452  C25 POPE  229      58.815  13.919  54.555  1.00  0.00           C
ATOM  10455  C26 POPE  229      57.715  14.829  53.995  1.00  0.00           C
ATOM  10458  C27 POPE  229      57.735  14.849  52.455  1.00  0.00           C
ATOM  10461  C28 POPE  229      56.535  15.559  51.795  1.00  0.00           C
ATOM  10464  C29 POPE  229      56.605  17.069  51.825  1.00  0.00           C
ATOM  10466 0C21 POPE  229      57.274  17.859  50.965  1.00  0.00           C
ATOM  10468 1C21 POPE  229      58.145  17.399  49.815  1.00  0.00           C
ATOM  10471 2C21 POPE  229      57.845  18.029  48.445  1.00  0.00           C
ATOM  10474 3C21 POPE  229      56.445  17.749  47.895  1.00  0.00           C
ATOM  10477 4C21 POPE  229      56.334  18.079  46.395  1.00  0.00           C
ATOM  10480 5C21 POPE  229      54.885  18.069  45.895  1.00  0.00           C
ATOM  10483 6C21 POPE  229      54.715  18.509  44.435  1.00  0.00           C
ATOM  10486 7C21 POPE  229      53.265  18.449  43.955  1.00  0.00           C
ATOM  10489 8C21 POPE  229      53.035  19.059  42.575  1.00  0.00           C
ATOM  10493  C33 POPE  229      55.744  11.529  56.745  1.00  0.00           C
ATOM  10496  C34 POPE  229      54.885  11.519  55.475  1.00  0.00           C
ATOM  10499  C35 POPE  229      55.075  10.289  54.585  1.00  0.00           C
ATOM  10502  C36 POPE  229      54.525  10.549  53.185  1.00  0.00           C
ATOM  10505  C37 POPE  229      54.585   9.329  52.265  1.00  0.00           C
ATOM  10508  C38 POPE  229      54.235   9.659  50.805  1.00  0.00           C
ATOM  10511  C39 POPE  229      55.355  10.439  50.085  1.00  0.00           C
ATOM  10514 0C31 POPE  229      55.065  10.659  48.595  1.00  0.00           C
ATOM  10517 1C31 POPE  229      56.285  11.219  47.855  1.00  0.00           C
ATOM  10520 2C31 POPE  229      56.045  11.439  46.355  1.00  0.00           C
ATOM  10523 3C31 POPE  229      55.165  12.649  46.025  1.00  0.00           C
ATOM  10526 4C31 POPE  229      55.305  13.089  44.565  1.00  0.00           C
ATOM  10529 5C31 POPE  229      54.674  14.459  44.275  1.00  0.00           C
ATOM  10532 6C31 POPE  229      54.925  14.939  42.845  1.00  0.00           C
ATOM  10536  NH3 POPE  230     101.364  88.979  20.555  1.00  0.00           N
ATOM  10540  C12 POPE  230     102.524  89.939  20.445  1.00  0.00           C
ATOM  10543  C11 POPE  230     103.785  89.520  21.245  1.00  0.00           C
ATOM  10546  P   POPE  230     103.844  86.909  21.215  1.00  0.00           P
ATOM  10547  O13 POPE  230     102.824  86.539  20.225  1.00  0.00           O
ATOM  10548  O14 POPE  230     104.965  85.989  21.495  1.00  0.00           O
ATOM  10549  O11 POPE  230     103.025  87.280  22.515  1.00  0.00           O
ATOM  10550  O12 POPE  230     104.395  88.320  20.775  1.00  0.00           O
ATOM  10551  C1  POPE  230     101.855  86.530  22.865  1.00  0.00           C
ATOM  10554  C2  POPE  230     101.084  87.229  24.015  1.00  0.00           C
ATOM  10556  O21 POPE  230     102.055  87.450  25.065  1.00  0.00           O
ATOM  10557  C21 POPE  230     101.945  88.619  25.645  1.00  0.00           C
ATOM  10558  O22 POPE  230     100.904  89.219  25.845  1.00  0.00           O
ATOM  10559  C22 POPE  230     103.335  89.249  25.805  1.00  0.00           C
ATOM  10562  C3  POPE  230      99.854  86.389  24.455  1.00  0.00           C
ATOM  10565  O31 POPE  230      99.135  87.029  25.525  1.00  0.00           O
ATOM  10566  C31 POPE  230      99.235  86.419  26.705  1.00  0.00           C
ATOM  10567  O32 POPE  230      99.604  85.280  26.875  1.00  0.00           O
ATOM  10568  C32 POPE  230      98.914  87.389  27.825  1.00  0.00           C
ATOM  10571  C23 POPE  230     103.684  89.590  27.275  1.00  0.00           C
ATOM  10574  C24 POPE  230     105.005  90.378  27.365  1.00  0.00           C
ATOM  10577  C25 POPE  230     105.394  90.700  28.815  1.00  0.00           C
ATOM  10580  C26 POPE  230     104.555  91.810  29.445  1.00  0.00           C
ATOM  10583  C27 POPE  230     104.775  91.979  30.955  1.00  0.00           C
ATOM  10586  C28 POPE  230     104.235  90.799  31.775  1.00  0.00           C
ATOM  10589  C29 POPE  230     104.035  91.179  33.215  1.00  0.00           C
ATOM  10591 0C21 POPE  230     104.895  90.939  34.225  1.00  0.00           C
ATOM  10593 1C21 POPE  230     106.224  90.239  34.115  1.00  0.00           C
ATOM  10596 2C21 POPE  230     107.205  90.669  35.235  1.00  0.00           C
ATOM  10599 3C21 POPE  230     107.985  89.509  35.865  1.00  0.00           C
ATOM  10602 4C21 POPE  230     109.154  88.950  35.035  1.00  0.00           C
ATOM  10605 5C21 POPE  230     109.804  87.780  35.785  1.00  0.00           C
ATOM  10608 6C21 POPE  230     111.044  87.179  35.115  1.00  0.00           C
ATOM  10611 7C21 POPE  230     111.445  85.829  35.735  1.00  0.00           C
ATOM  10614 8C21 POPE  230     112.765  85.249  35.225  1.00  0.00           C
ATOM  10618  C33 POPE  230     100.044  87.319  28.865  1.00  0.00           C
ATOM  10621  C34 POPE  230      99.825  88.219  30.085  1.00  0.00           C
ATOM  10624  C35 POPE  230     100.955  88.110  31.115  1.00  0.00           C
ATOM  10627  C36 POPE  230     101.364  86.660  31.425  1.00  0.00           C
ATOM  10630  C37 POPE  230     102.124  86.539  32.735  1.00  0.00           C
ATOM  10633  C38 POPE  230     101.195  86.150  33.895  1.00  0.00           C
ATOM  10636  C39 POPE  230     101.844  86.179  35.285  1.00  0.00           C
ATOM  10639 0C31 POPE  230     102.625  87.469  35.525  1.00  0.00           C
ATOM  10642 1C31 POPE  230     103.165  87.619  36.955  1.00  0.00           C
ATOM  10645 2C31 POPE  230     104.174  88.770  37.015  1.00  0.00           C
ATOM  10648 3C31 POPE  230     104.695  89.090  38.425  1.00  0.00           C
ATOM  10651 4C31 POPE  230     103.554  89.520  39.355  1.00  0.00           C
ATOM  10654 5C31 POPE  230     103.315  88.530  40.495  1.00  0.00           C
ATOM  10657 6C31 POPE  230     101.984  88.749  41.225  1.00  0.00           C
ATOM  10661  NH3 POPE  231      16.785  82.079  19.655  1.00  0.00           N
ATOM  10665  C12 POPE  231      15.305  82.219  19.455  1.00  0.00           C
ATOM  10668  C11 POPE  231      14.725  80.910  18.895  1.00  0.00           C
ATOM  10671  P   POPE  231      16.545  79.959  17.215  1.00  0.00           P
ATOM  10672  O13 POPE  231      16.425  79.149  16.005  1.00  0.00           O
ATOM  10673  O14 POPE  231      17.575  81.018  17.275  1.00  0.00           O
ATOM  10674  O11 POPE  231      16.725  79.100  18.505  1.00  0.00           O
ATOM  10675  O12 POPE  231      15.165  80.669  17.545  1.00  0.00           O
ATOM  10676  C1  POPE  231      17.415  77.869  18.525  1.00  0.00           C
ATOM  10679  C2  POPE  231      16.905  77.020  19.715  1.00  0.00           C
ATOM  10681  O21 POPE  231      16.645  77.829  20.885  1.00  0.00           O
ATOM  10682  C21 POPE  231      17.665  78.429  21.435  1.00  0.00           C
ATOM  10683  O22 POPE  231      18.825  78.419  21.095  1.00  0.00           O
ATOM  10684  C22 POPE  231      17.185  79.100  22.725  1.00  0.00           C
ATOM  10687  C3  POPE  231      17.805  75.780  20.025  1.00  0.00           C
ATOM  10690  O31 POPE  231      17.435  75.180  21.275  1.00  0.00           O
ATOM  10691  C31 POPE  231      16.265  74.530  21.245  1.00  0.00           C
ATOM  10692  O32 POPE  231      15.615  74.289  20.255  1.00  0.00           O
ATOM  10693  C32 POPE  231      15.815  74.279  22.685  1.00  0.00           C
ATOM  10696  C23 POPE  231      17.125  78.029  23.825  1.00  0.00           C
ATOM  10699  C24 POPE  231      16.185  78.390  24.975  1.00  0.00           C
ATOM  10702  C25 POPE  231      16.835  79.109  26.145  1.00  0.00           C
ATOM  10705  C26 POPE  231      15.785  79.319  27.245  1.00  0.00           C
ATOM  10708  C27 POPE  231      16.315  80.119  28.435  1.00  0.00           C
ATOM  10711  C28 POPE  231      15.205  80.549  29.415  1.00  0.00           C
ATOM  10714  C29 POPE  231      14.365  81.660  28.835  1.00  0.00           C
ATOM  10716 0C21 POPE  231      13.605  82.540  29.525  1.00  0.00           C
ATOM  10718 1C21 POPE  231      13.385  82.548  31.015  1.00  0.00           C
ATOM  10721 2C21 POPE  231      13.935  83.829  31.685  1.00  0.00           C
ATOM  10724 3C21 POPE  231      15.455  83.810  31.875  1.00  0.00           C
ATOM  10727 4C21 POPE  231      15.975  85.169  32.365  1.00  0.00           C
ATOM  10730 5C21 POPE  231      17.475  85.180  32.705  1.00  0.00           C
ATOM  10733 6C21 POPE  231      17.895  86.549  33.265  1.00  0.00           C
ATOM  10736 7C21 POPE  231      19.295  86.590  33.885  1.00  0.00           C
ATOM  10739 8C21 POPE  231      19.685  87.990  34.355  1.00  0.00           C
ATOM  10743  C33 POPE  231      16.355  72.960  23.265  1.00  0.00           C
ATOM  10746  C34 POPE  231      16.265  72.969  24.805  1.00  0.00           C
ATOM  10749  C35 POPE  231      14.845  73.059  25.385  1.00  0.00           C
ATOM  10752  C36 POPE  231      14.555  74.410  26.065  1.00  0.00           C
ATOM  10755  C37 POPE  231      13.065  74.630  26.355  1.00  0.00           C
ATOM  10758  C38 POPE  231      12.795  75.949  27.085  1.00  0.00           C
ATOM  10761  C39 POPE  231      12.845  75.789  28.605  1.00  0.00           C
ATOM  10764 0C31 POPE  231      12.735  77.079  29.425  1.00  0.00           C
ATOM  10767 1C31 POPE  231      12.925  76.770  30.915  1.00  0.00           C
ATOM  10770 2C31 POPE  231      12.795  77.990  31.825  1.00  0.00           C
ATOM  10773 3C31 POPE  231      13.135  77.689  33.295  1.00  0.00           C
ATOM  10776 4C31 POPE  231      12.025  76.929  34.035  1.00  0.00           C
ATOM  10779 5C31 POPE  231      12.445  76.529  35.455  1.00  0.00           C
ATOM  10782 6C31 POPE  231      11.315  75.939  36.295  1.00  0.00           C
ATOM  10786  NH3 POPE  232     113.645  85.999  61.365  1.00  0.00           N
ATOM  10790  C12 POPE  232     112.434  85.270  61.855  1.00  0.00           C
ATOM  10793  C11 POPE  232     111.583  84.869  60.655  1.00  0.00           C
ATOM  10796  P   POPE  232     110.225  82.660  61.105  1.00  0.00           P
ATOM  10797  O13 POPE  232     111.255  82.049  61.965  1.00  0.00           O
ATOM  10798  O14 POPE  232     108.794  82.369  61.315  1.00  0.00           O
ATOM  10799  O11 POPE  232     110.634  82.239  59.645  1.00  0.00           O
ATOM  10800  O12 POPE  232     110.385  84.229  61.075  1.00  0.00           O
ATOM  10801  C1  POPE  232     109.845  82.529  58.495  1.00  0.00           C
ATOM  10804  C2  POPE  232     110.594  83.559  57.625  1.00  0.00           C
ATOM  10806  O21 POPE  232     109.714  84.189  56.675  1.00  0.00           O
ATOM  10807  C21 POPE  232     109.755  83.740  55.425  1.00  0.00           C
ATOM  10808  O22 POPE  232     110.044  82.609  55.075  1.00  0.00           O
ATOM  10809  C22 POPE  232     109.384  84.900  54.505  1.00  0.00           C
ATOM  10812  C3  POPE  232     111.965  82.990  57.105  1.00  0.00           C
ATOM  10815  O31 POPE  232     112.655  83.869  56.195  1.00  0.00           O
ATOM  10816  C31 POPE  232     113.184  84.939  56.745  1.00  0.00           C
ATOM  10817  O32 POPE  232     113.184  85.229  57.935  1.00  0.00           O
ATOM  10818  C32 POPE  232     113.735  85.849  55.655  1.00  0.00           C
ATOM  10821  C23 POPE  232     108.394  84.509  53.385  1.00  0.00           C
ATOM  10824  C24 POPE  232     107.814  85.770  52.735  1.00  0.00           C
ATOM  10827  C25 POPE  232     106.864  85.509  51.555  1.00  0.00           C
ATOM  10830  C26 POPE  232     107.614  84.969  50.335  1.00  0.00           C
ATOM  10833  C27 POPE  232     106.744  84.900  49.065  1.00  0.00           C
ATOM  10836  C28 POPE  232     107.564  84.749  47.775  1.00  0.00           C
ATOM  10839  C29 POPE  232     108.544  83.609  47.785  1.00  0.00           C
ATOM  10841 0C21 POPE  232     108.814  82.739  46.795  1.00  0.00           C
ATOM  10843 1C21 POPE  232     108.184  82.719  45.425  1.00  0.00           C
ATOM  10846 2C21 POPE  232     109.204  82.899  44.285  1.00  0.00           C
ATOM  10849 3C21 POPE  232     109.895  84.269  44.235  1.00  0.00           C
ATOM  10852 4C21 POPE  232     110.525  84.579  42.865  1.00  0.00           C
ATOM  10855 5C21 POPE  232     111.324  83.419  42.265  1.00  0.00           C
ATOM  10858 6C21 POPE  232     112.044  83.749  40.955  1.00  0.00           C
ATOM  10861 7C21 POPE  232     112.875  82.560  40.455  1.00  0.00           C
ATOM  10864 8C21 POPE  232     113.595  82.820  39.125  1.00  0.00           C
ATOM  10868  C33 POPE  232     113.114  87.260  55.785  1.00  0.00           C
ATOM  10871  C34 POPE  232     113.134  88.089  54.495  1.00  0.00           C
ATOM  10874  C35 POPE  232     112.074  87.619  53.485  1.00  0.00           C
ATOM  10877  C36 POPE  232     111.844  88.619  52.345  1.00  0.00           C
ATOM  10880  C37 POPE  232     110.625  88.200  51.525  1.00  0.00           C
ATOM  10883  C38 POPE  232     110.184  89.199  50.455  1.00  0.00           C
ATOM  10886  C39 POPE  232     108.914  88.700  49.775  1.00  0.00           C
ATOM  10889 0C31 POPE  232     108.324  89.669  48.755  1.00  0.00           C
ATOM  10892 1C31 POPE  232     107.185  89.020  47.965  1.00  0.00           C
ATOM  10895 2C31 POPE  232     106.744  89.850  46.765  1.00  0.00           C
ATOM  10898 3C31 POPE  232     105.835  91.039  47.125  1.00  0.00           C
ATOM  10901 4C31 POPE  232     105.505  91.839  45.865  1.00  0.00           C
ATOM  10904 5C31 POPE  232     104.474  92.960  46.065  1.00  0.00           C
ATOM  10907 6C31 POPE  232     104.174  93.740  44.785  1.00  0.00           C
ATOM  10911  NH3 POPE  233     100.945  96.139  63.425  1.00  0.00           N
ATOM  10915  C12 POPE  233     101.044  94.920  62.575  1.00  0.00           C
ATOM  10918  C11 POPE  233     101.844  93.849  63.315  1.00  0.00           C
ATOM  10921  P   POPE  233     103.324  91.979  62.305  1.00  0.00           P
ATOM  10922  O13 POPE  233     103.365  91.290  61.005  1.00  0.00           O
ATOM  10923  O14 POPE  233     103.534  91.139  63.495  1.00  0.00           O
ATOM  10924  O11 POPE  233     104.344  93.180  62.325  1.00  0.00           O
ATOM  10925  O12 POPE  233     101.955  92.739  62.445  1.00  0.00           O
ATOM  10926  C1  POPE  233     105.404  93.359  61.395  1.00  0.00           C
ATOM  10929  C2  POPE  233     104.945  93.759  59.965  1.00  0.00           C
ATOM  10931  O21 POPE  233     106.104  94.199  59.225  1.00  0.00           O
ATOM  10932  C21 POPE  233     106.125  93.829  57.945  1.00  0.00           C
ATOM  10933  O22 POPE  233     105.295  93.110  57.405  1.00  0.00           O
ATOM  10934  C22 POPE  233     107.404  94.369  57.315  1.00  0.00           C
ATOM  10937  C3  POPE  233     103.905  94.900  59.985  1.00  0.00           C
ATOM  10940  O31 POPE  233     102.745  94.529  59.215  1.00  0.00           O
ATOM  10941  C31 POPE  233     102.445  95.270  58.155  1.00  0.00           C
ATOM  10942  O32 POPE  233     102.985  96.310  57.825  1.00  0.00           O
ATOM  10943  C32 POPE  233     101.265  94.609  57.465  1.00  0.00           C
ATOM  10946  C23 POPE  233     107.164  95.529  56.335  1.00  0.00           C
ATOM  10949  C24 POPE  233     108.505  96.079  55.795  1.00  0.00           C
ATOM  10952  C25 POPE  233     108.584  96.139  54.265  1.00  0.00           C
ATOM  10955  C26 POPE  233     108.064  97.450  53.655  1.00  0.00           C
ATOM  10958  C27 POPE  233     108.475  97.579  52.185  1.00  0.00           C
ATOM  10961  C28 POPE  233     108.075  98.910  51.525  1.00  0.00           C
ATOM  10964  C29 POPE  233     108.485  98.919  50.075  1.00  0.00           C
ATOM  10966 0C21 POPE  233     109.635  99.399  49.575  1.00  0.00           C
ATOM  10968 1C21 POPE  233     110.754 100.048  50.355  1.00  0.00           C
ATOM  10971 2C21 POPE  233     110.525 101.570  50.445  1.00  0.00           C
ATOM  10974 3C21 POPE  233     110.435 102.299  49.095  1.00  0.00           C
ATOM  10977 4C21 POPE  233     110.064 103.770  49.285  1.00  0.00           C
ATOM  10980 5C21 POPE  233     109.674 104.459  47.975  1.00  0.00           C
ATOM  10983 6C21 POPE  233     110.715 104.319  46.855  1.00  0.00           C
ATOM  10986 7C21 POPE  233     110.424 105.239  45.665  1.00  0.00           C
ATOM  10989 8C21 POPE  233     111.414 105.090  44.525  1.00  0.00           C
ATOM  10993  C33 POPE  233     100.824  95.340  56.195  1.00  0.00           C
ATOM  10996  C34 POPE  233      99.985  96.609  56.415  1.00  0.00           C
ATOM  10999  C35 POPE  233      98.855  96.649  55.375  1.00  0.00           C
ATOM  11002  C36 POPE  233      97.994  97.910  55.405  1.00  0.00           C
ATOM  11005  C37 POPE  233      96.695  97.680  54.625  1.00  0.00           C
ATOM  11008  C38 POPE  233      96.475  98.600  53.425  1.00  0.00           C
ATOM  11011  C39 POPE  233      97.585  98.569  52.355  1.00  0.00           C
ATOM  11014 0C31 POPE  233      97.095  99.299  51.095  1.00  0.00           C
ATOM  11017 1C31 POPE  233      97.973  99.189  49.845  1.00  0.00           C
ATOM  11020 2C31 POPE  233      97.454 100.139  48.755  1.00  0.00           C
ATOM  11023 3C31 POPE  233      98.394 100.329  47.565  1.00  0.00           C
ATOM  11026 4C31 POPE  233      98.404  99.160  46.575  1.00  0.00           C
ATOM  11029 5C31 POPE  233      99.445  99.369  45.475  1.00  0.00           C
ATOM  11032 6C31 POPE  233      99.474  98.240  44.445  1.00  0.00           C
ATOM  11036  NH3 POPE  234     129.533  -2.341  20.625  1.00  0.00           N
ATOM  11040  C12 POPE  234     128.654  -1.171  21.035  1.00  0.00           C
ATOM  11043  C11 POPE  234     128.783  -0.051  19.995  1.00  0.00           C
ATOM  11046  P   POPE  234     128.684   2.469  19.565  1.00  0.00           P
ATOM  11047  O13 POPE  234     129.533   3.449  20.295  1.00  0.00           O
ATOM  11048  O14 POPE  234     129.264   1.929  18.315  1.00  0.00           O
ATOM  11049  O11 POPE  234     127.304   3.139  19.225  1.00  0.00           O
ATOM  11050  O12 POPE  234     128.354   1.229  20.505  1.00  0.00           O
ATOM  11051  C1  POPE  234     126.094   2.859  19.925  1.00  0.00           C
ATOM  11054  C2  POPE  234     126.054   3.529  21.335  1.00  0.00           C
ATOM  11056  O21 POPE  234     124.844   3.069  21.965  1.00  0.00           O
ATOM  11057  C21 POPE  234     124.932   2.899  23.275  1.00  0.00           C
ATOM  11058  O22 POPE  234     125.883   3.199  23.965  1.00  0.00           O
ATOM  11059  C22 POPE  234     123.674   2.179  23.765  1.00  0.00           C
ATOM  11062  C3  POPE  234     126.094   5.089  21.255  1.00  0.00           C
ATOM  11065  O31 POPE  234     126.773   5.669  22.385  1.00  0.00           O
ATOM  11066  C31 POPE  234     126.034   6.169  23.375  1.00  0.00           C
ATOM  11067  O32 POPE  234     124.813   6.209  23.405  1.00  0.00           O
ATOM  11068  C32 POPE  234     126.974   6.739  24.455  1.00  0.00           C
ATOM  11071  C23 POPE  234     123.794   1.689  25.225  1.00  0.00           C
ATOM  11074  C24 POPE  234     122.415   1.279  25.785  1.00  0.00           C
ATOM  11077  C25 POPE  234     122.465   0.529  27.115  1.00  0.00           C
ATOM  11080  C26 POPE  234     123.124   1.299  28.265  1.00  0.00           C
ATOM  11083  C27 POPE  234     123.054   0.529  29.585  1.00  0.00           C
ATOM  11086  C28 POPE  234     123.734   1.239  30.765  1.00  0.00           C
ATOM  11089  C29 POPE  234     123.584   0.449  32.045  1.00  0.00           C
ATOM  11091 0C21 POPE  234     123.613   0.949  33.295  1.00  0.00           C
ATOM  11093 1C21 POPE  234     123.823   2.389  33.685  1.00  0.00           C
ATOM  11096 2C21 POPE  234     125.264   2.589  34.205  1.00  0.00           C
ATOM  11099 3C21 POPE  234     125.543   3.999  34.755  1.00  0.00           C
ATOM  11102 4C21 POPE  234     127.033   4.359  34.735  1.00  0.00           C
ATOM  11105 5C21 POPE  234     127.313   5.739  35.325  1.00  0.00           C
ATOM  11108 6C21 POPE  234     128.794   5.979  35.615  1.00  0.00           C
ATOM  11111 7C21 POPE  234     129.033   7.289  36.375  1.00  0.00           C
ATOM  11114 8C21 POPE  234     130.493   7.489  36.795  1.00  0.00           C
ATOM  11118  C33 POPE  234     126.323   7.829  25.355  1.00  0.00           C
ATOM  11121  C34 POPE  234     127.184   8.209  26.585  1.00  0.00           C
ATOM  11124  C35 POPE  234     126.483   9.189  27.535  1.00  0.00           C
ATOM  11127  C36 POPE  234     127.164   9.359  28.915  1.00  0.00           C
ATOM  11130  C37 POPE  234     126.234   9.979  29.965  1.00  0.00           C
ATOM  11133  C38 POPE  234     126.913  10.499  31.245  1.00  0.00           C
ATOM  11136  C39 POPE  234     127.684   9.439  32.055  1.00  0.00           C
ATOM  11139 0C31 POPE  234     129.194   9.429  31.775  1.00  0.00           C
ATOM  11142 1C31 POPE  234     129.973   8.539  32.755  1.00  0.00           C
ATOM  11145 2C31 POPE  234     131.464   8.419  32.405  1.00  0.00           C
ATOM  11148 3C31 POPE  234     132.284   9.689  32.645  1.00  0.00           C
ATOM  11151 4C31 POPE  234     132.514   9.989  34.125  1.00  0.00           C
ATOM  11154 5C31 POPE  234     133.624  11.019  34.355  1.00  0.00           C
ATOM  11157 6C31 POPE  234     134.094  11.029  35.805  1.00  0.00           C
ATOM  11161  NH3 POPE  235      15.665  50.719  61.475  1.00  0.00           N
ATOM  11165  C12 POPE  235      15.265  49.299  61.765  1.00  0.00           C
ATOM  11168  C11 POPE  235      16.295  48.610  62.685  1.00  0.00           C
ATOM  11171  P   POPE  235      17.465  46.679  61.405  1.00  0.00           P
ATOM  11172  O13 POPE  235      18.755  46.399  62.085  1.00  0.00           O
ATOM  11173  O14 POPE  235      16.924  45.619  60.545  1.00  0.00           O
ATOM  11174  O11 POPE  235      17.705  47.959  60.505  1.00  0.00           O
ATOM  11175  O12 POPE  235      16.375  47.209  62.405  1.00  0.00           O
ATOM  11176  C1  POPE  235      18.735  47.950  59.525  1.00  0.00           C
ATOM  11179  C2  POPE  235      18.125  48.059  58.125  1.00  0.00           C
ATOM  11181  O21 POPE  235      19.175  48.569  57.295  1.00  0.00           O
ATOM  11182  C21 POPE  235      19.705  47.719  56.465  1.00  0.00           C
ATOM  11183  O22 POPE  235      19.295  46.599  56.195  1.00  0.00           O
ATOM  11184  C22 POPE  235      20.965  48.340  55.895  1.00  0.00           C
ATOM  11187  C3  POPE  235      16.994  49.109  58.125  1.00  0.00           C
ATOM  11190  O31 POPE  235      16.295  49.209  56.865  1.00  0.00           O
ATOM  11191  C31 POPE  235      14.995  49.529  57.025  1.00  0.00           C
ATOM  11192  O32 POPE  235      14.415  49.599  58.085  1.00  0.00           O
ATOM  11193  C32 POPE  235      14.365  49.819  55.665  1.00  0.00           C
ATOM  11196  C23 POPE  235      21.485  47.549  54.685  1.00  0.00           C
ATOM  11199  C24 POPE  235      22.675  48.249  54.025  1.00  0.00           C
ATOM  11202  C25 POPE  235      23.174  47.539  52.775  1.00  0.00           C
ATOM  11205  C26 POPE  235      24.035  48.489  51.945  1.00  0.00           C
ATOM  11208  C27 POPE  235      24.625  47.840  50.685  1.00  0.00           C
ATOM  11211  C28 POPE  235      25.335  48.880  49.815  1.00  0.00           C
ATOM  11214  C29 POPE  235      25.855  48.279  48.545  1.00  0.00           C
ATOM  11216 0C21 POPE  235      26.115  48.959  47.415  1.00  0.00           C
ATOM  11218 1C21 POPE  235      26.025  50.450  47.245  1.00  0.00           C
ATOM  11221 2C21 POPE  235      27.195  51.009  46.415  1.00  0.00           C
ATOM  11224 3C21 POPE  235      27.175  50.549  44.945  1.00  0.00           C
ATOM  11227 4C21 POPE  235      28.275  51.170  44.075  1.00  0.00           C
ATOM  11230 5C21 POPE  235      29.695  50.779  44.515  1.00  0.00           C
ATOM  11233 6C21 POPE  235      30.755  51.170  43.485  1.00  0.00           C
ATOM  11236 7C21 POPE  235      32.175  51.139  44.055  1.00  0.00           C
ATOM  11239 8C21 POPE  235      33.265  51.199  42.985  1.00  0.00           C
ATOM  11243  C33 POPE  235      12.855  49.489  55.615  1.00  0.00           C
ATOM  11246  C34 POPE  235      12.255  49.699  54.215  1.00  0.00           C
ATOM  11249  C35 POPE  235      12.805  48.719  53.165  1.00  0.00           C
ATOM  11252  C36 POPE  235      12.555  49.119  51.705  1.00  0.00           C
ATOM  11255  C37 POPE  235      13.375  48.229  50.755  1.00  0.00           C
ATOM  11258  C38 POPE  235      13.025  48.439  49.275  1.00  0.00           C
ATOM  11261  C39 POPE  235      14.005  49.340  48.505  1.00  0.00           C
ATOM  11264 0C31 POPE  235      14.895  48.589  47.495  1.00  0.00           C
ATOM  11267 1C31 POPE  235      15.785  49.549  46.695  1.00  0.00           C
ATOM  11270 2C31 POPE  235      16.125  49.029  45.285  1.00  0.00           C
ATOM  11273 3C31 POPE  235      16.765  50.119  44.415  1.00  0.00           C
ATOM  11276 4C31 POPE  235      16.845  49.720  42.935  1.00  0.00           C
ATOM  11279 5C31 POPE  235      17.575  50.779  42.085  1.00  0.00           C
ATOM  11282 6C31 POPE  235      17.705  50.389  40.615  1.00  0.00           C
ATOM  11286  NH3 POPE  236      84.794 112.490  62.155  1.00  0.00           N
ATOM  11290  C12 POPE  236      86.285 112.490  61.935  1.00  0.00           C
ATOM  11293  C11 POPE  236      86.934 113.600  62.765  1.00  0.00           C
ATOM  11296  P   POPE  236      89.415 114.269  63.295  1.00  0.00           P
ATOM  11297  O13 POPE  236      88.884 114.679  64.625  1.00  0.00           O
ATOM  11298  O14 POPE  236      90.605 113.390  63.235  1.00  0.00           O
ATOM  11299  O11 POPE  236      89.725 115.600  62.525  1.00  0.00           O
ATOM  11300  O12 POPE  236      88.305 113.658  62.385  1.00  0.00           O
ATOM  11301  C1  POPE  236      90.675 115.709  61.455  1.00  0.00           C
ATOM  11304  C2  POPE  236      90.064 115.600  60.005  1.00  0.00           C
ATOM  11306  O21 POPE  236      90.865 116.200  58.955  1.00  0.00           O
ATOM  11307  C21 POPE  236      92.185 116.310  59.015  1.00  0.00           C
ATOM  11308  O22 POPE  236      92.935 115.939  59.895  1.00  0.00           O
ATOM  11309  C22 POPE  236      92.714 117.059  57.765  1.00  0.00           C
ATOM  11312  C3  POPE  236      88.625 116.209  59.965  1.00  0.00           C
ATOM  11315  O31 POPE  236      87.945 116.030  58.685  1.00  0.00           O
ATOM  11316  C31 POPE  236      86.814 116.759  58.625  1.00  0.00           C
ATOM  11317  O32 POPE  236      86.454 117.560  59.465  1.00  0.00           O
ATOM  11318  C32 POPE  236      85.964 116.340  57.415  1.00  0.00           C
ATOM  11321  C23 POPE  236      92.294 116.549  56.355  1.00  0.00           C
ATOM  11324  C24 POPE  236      92.814 117.469  55.235  1.00  0.00           C
ATOM  11327  C25 POPE  236      92.095 117.339  53.875  1.00  0.00           C
ATOM  11330  C26 POPE  236      92.684 116.319  52.885  1.00  0.00           C
ATOM  11333  C27 POPE  236      92.124 114.900  52.995  1.00  0.00           C
ATOM  11336  C28 POPE  236      92.814 113.959  51.995  1.00  0.00           C
ATOM  11339  C29 POPE  236      92.334 112.529  52.145  1.00  0.00           C
ATOM  11341 0C21 POPE  236      91.984 111.679  51.165  1.00  0.00           C
ATOM  11343 1C21 POPE  236      92.015 111.909  49.675  1.00  0.00           C
ATOM  11346 2C21 POPE  236      93.175 111.089  49.075  1.00  0.00           C
ATOM  11349 3C21 POPE  236      93.184 111.039  47.545  1.00  0.00           C
ATOM  11352 4C21 POPE  236      94.395 110.229  47.065  1.00  0.00           C
ATOM  11355 5C21 POPE  236      94.344 109.829  45.595  1.00  0.00           C
ATOM  11358 6C21 POPE  236      95.415 108.770  45.295  1.00  0.00           C
ATOM  11361 7C21 POPE  236      95.544 108.460  43.805  1.00  0.00           C
ATOM  11364 8C21 POPE  236      96.525 107.329  43.505  1.00  0.00           C
ATOM  11368  C33 POPE  236      86.204 117.210  56.165  1.00  0.00           C
ATOM  11371  C34 POPE  236      85.625 116.549  54.905  1.00  0.00           C
ATOM  11374  C35 POPE  236      85.904 117.359  53.635  1.00  0.00           C
ATOM  11377  C36 POPE  236      85.245 116.819  52.365  1.00  0.00           C
ATOM  11380  C37 POPE  236      85.594 117.639  51.115  1.00  0.00           C
ATOM  11383  C38 POPE  236      85.494 116.839  49.805  1.00  0.00           C
ATOM  11386  C39 POPE  236      84.125 116.179  49.605  1.00  0.00           C
ATOM  11389 0C31 POPE  236      84.083 115.200  48.425  1.00  0.00           C
ATOM  11392 1C31 POPE  236      83.055 114.079  48.695  1.00  0.00           C
ATOM  11395 2C31 POPE  236      83.025 112.979  47.635  1.00  0.00           C
ATOM  11398 3C31 POPE  236      82.255 113.329  46.355  1.00  0.00           C
ATOM  11401 4C31 POPE  236      80.785 113.719  46.575  1.00  0.00           C
ATOM  11404 5C31 POPE  236      80.055 113.939  45.255  1.00  0.00           C
ATOM  11407 6C31 POPE  236      78.534 114.070  45.405  1.00  0.00           C
ATOM  11411  NH3 POPE  237      42.955  73.930  22.125  1.00  0.00           N
ATOM  11415  C12 POPE  237      43.825  73.319  21.055  1.00  0.00           C
ATOM  11418  C11 POPE  237      43.345  73.729  19.635  1.00  0.00           C
ATOM  11421  P   POPE  237      42.875  76.289  19.535  1.00  0.00           P
ATOM  11422  O13 POPE  237      41.934  76.450  18.425  1.00  0.00           O
ATOM  11423  O14 POPE  237      42.315  76.100  20.885  1.00  0.00           O
ATOM  11424  O11 POPE  237      43.865  77.509  19.655  1.00  0.00           O
ATOM  11425  O12 POPE  237      43.815  75.039  19.275  1.00  0.00           O
ATOM  11426  C1  POPE  237      44.445  77.789  20.955  1.00  0.00           C
ATOM  11429  C2  POPE  237      43.765  78.999  21.665  1.00  0.00           C
ATOM  11431  O21 POPE  237      42.675  78.639  22.535  1.00  0.00           O
ATOM  11432  C21 POPE  237      43.015  78.200  23.745  1.00  0.00           C
ATOM  11433  O22 POPE  237      44.165  77.979  24.095  1.00  0.00           O
ATOM  11434  C22 POPE  237      41.765  78.039  24.645  1.00  0.00           C
ATOM  11437  C3  POPE  237      43.275  80.020  20.625  1.00  0.00           C
ATOM  11440  O31 POPE  237      43.354  81.340  21.195  1.00  0.00           O
ATOM  11441  C31 POPE  237      42.325  81.670  21.965  1.00  0.00           C
ATOM  11442  O32 POPE  237      41.265  81.049  22.055  1.00  0.00           O
ATOM  11443  C32 POPE  237      42.705  82.878  22.805  1.00  0.00           C
ATOM  11446  C23 POPE  237      41.575  79.109  25.775  1.00  0.00           C
ATOM  11449  C24 POPE  237      40.674  78.658  26.945  1.00  0.00           C
ATOM  11452  C25 POPE  237      39.165  79.009  26.845  1.00  0.00           C
ATOM  11455  C26 POPE  237      38.324  78.370  27.975  1.00  0.00           C
ATOM  11458  C27 POPE  237      36.855  78.859  28.015  1.00  0.00           C
ATOM  11461  C28 POPE  237      36.065  78.279  29.215  1.00  0.00           C
ATOM  11464  C29 POPE  237      34.615  78.709  29.345  1.00  0.00           C
ATOM  11466 0C21 POPE  237      33.545  78.009  28.945  1.00  0.00           C
ATOM  11468 1C21 POPE  237      33.595  76.710  28.185  1.00  0.00           C
ATOM  11471 2C21 POPE  237      32.375  76.469  27.275  1.00  0.00           C
ATOM  11474 3C21 POPE  237      31.095  76.049  28.035  1.00  0.00           C
ATOM  11477 4C21 POPE  237      30.345  74.910  27.335  1.00  0.00           C
ATOM  11480 5C21 POPE  237      29.135  74.329  28.095  1.00  0.00           C
ATOM  11483 6C21 POPE  237      29.455  73.950  29.555  1.00  0.00           C
ATOM  11486 7C21 POPE  237      28.415  72.989  30.165  1.00  0.00           C
ATOM  11489 8C21 POPE  237      28.995  72.119  31.285  1.00  0.00           C
ATOM  11493  C33 POPE  237      42.395  82.689  24.315  1.00  0.00           C
ATOM  11496  C34 POPE  237      42.735  83.969  25.095  1.00  0.00           C
ATOM  11499  C35 POPE  237      42.565  83.859  26.625  1.00  0.00           C
ATOM  11502  C36 POPE  237      41.125  83.589  27.075  1.00  0.00           C
ATOM  11505  C37 POPE  237      40.985  83.510  28.595  1.00  0.00           C
ATOM  11508  C38 POPE  237      39.574  83.089  29.015  1.00  0.00           C
ATOM  11511  C39 POPE  237      39.325  83.240  30.515  1.00  0.00           C
ATOM  11514 0C31 POPE  237      37.904  82.789  30.895  1.00  0.00           C
ATOM  11517 1C31 POPE  237      37.595  82.999  32.385  1.00  0.00           C
ATOM  11520 2C31 POPE  237      36.255  82.379  32.815  1.00  0.00           C
ATOM  11523 3C31 POPE  237      36.215  80.859  32.605  1.00  0.00           C
ATOM  11526 4C31 POPE  237      35.345  80.119  33.625  1.00  0.00           C
ATOM  11529 5C31 POPE  237      35.564  78.600  33.585  1.00  0.00           C
ATOM  11532 6C31 POPE  237      35.135  77.899  34.875  1.00  0.00           C
ATOM  11536  NH3 POPE  238      85.134  75.029  21.755  1.00  0.00           N
ATOM  11540  C12 POPE  238      86.014  73.939  21.205  1.00  0.00           C
ATOM  11543  C11 POPE  238      86.515  73.020  22.315  1.00  0.00           C
ATOM  11546  P   POPE  238      88.064  71.149  21.265  1.00  0.00           P
ATOM  11547  O13 POPE  238      86.934  70.819  20.365  1.00  0.00           O
ATOM  11548  O14 POPE  238      89.395  71.349  20.645  1.00  0.00           O
ATOM  11549  O11 POPE  238      88.064  70.119  22.475  1.00  0.00           O
ATOM  11550  O12 POPE  238      87.785  72.529  21.945  1.00  0.00           O
ATOM  11551  C1  POPE  238      88.084  70.559  23.845  1.00  0.00           C
ATOM  11554  C2  POPE  238      88.844  69.530  24.735  1.00  0.00           C
ATOM  11556  O21 POPE  238      88.695  69.749  26.155  1.00  0.00           O
ATOM  11557  C21 POPE  238      88.755  70.959  26.675  1.00  0.00           C
ATOM  11558  O22 POPE  238      89.135  71.979  26.145  1.00  0.00           O
ATOM  11559  C22 POPE  238      88.215  70.899  28.105  1.00  0.00           C
ATOM  11562  C3  POPE  238      90.314  69.359  24.255  1.00  0.00           C
ATOM  11565  O31 POPE  238      91.265  69.390  25.345  1.00  0.00           O
ATOM  11566  C31 POPE  238      92.465  69.819  24.955  1.00  0.00           C
ATOM  11567  O32 POPE  238      92.814  70.009  23.815  1.00  0.00           O
ATOM  11568  C32 POPE  238      93.294  70.139  26.195  1.00  0.00           C
ATOM  11571  C23 POPE  238      88.995  71.759  29.115  1.00  0.00           C
ATOM  11574  C24 POPE  238      88.735  71.359  30.575  1.00  0.00           C
ATOM  11577  C25 POPE  238      89.265  69.959  30.935  1.00  0.00           C
ATOM  11580  C26 POPE  238      89.544  69.759  32.435  1.00  0.00           C
ATOM  11583  C27 POPE  238      89.945  68.309  32.785  1.00  0.00           C
ATOM  11586  C28 POPE  238      90.375  68.140  34.265  1.00  0.00           C
ATOM  11589  C29 POPE  238      90.314  66.700  34.735  1.00  0.00           C
ATOM  11591 0C21 POPE  238      91.184  66.039  35.515  1.00  0.00           C
ATOM  11593 1C21 POPE  238      92.494  66.549  36.065  1.00  0.00           C
ATOM  11596 2C21 POPE  238      93.645  65.520  35.945  1.00  0.00           C
ATOM  11599 3C21 POPE  238      93.715  64.829  34.575  1.00  0.00           C
ATOM  11602 4C21 POPE  238      95.125  64.479  34.085  1.00  0.00           C
ATOM  11605 5C21 POPE  238      95.854  63.379  34.865  1.00  0.00           C
ATOM  11608 6C21 POPE  238      97.235  63.109  34.235  1.00  0.00           C
ATOM  11611 7C21 POPE  238      98.044  62.069  34.995  1.00  0.00           C
ATOM  11614 8C21 POPE  238      99.425  61.770  34.395  1.00  0.00           C
ATOM  11618  C33 POPE  238      92.915  71.539  26.695  1.00  0.00           C
ATOM  11621  C34 POPE  238      93.995  72.179  27.575  1.00  0.00           C
ATOM  11624  C35 POPE  238      94.125  71.619  28.995  1.00  0.00           C
ATOM  11627  C36 POPE  238      92.854  71.809  29.835  1.00  0.00           C
ATOM  11630  C37 POPE  238      93.035  71.570  31.335  1.00  0.00           C
ATOM  11633  C38 POPE  238      92.205  72.529  32.195  1.00  0.00           C
ATOM  11636  C39 POPE  238      92.195  72.130  33.675  1.00  0.00           C
ATOM  11639 0C31 POPE  238      93.254  72.859  34.495  1.00  0.00           C
ATOM  11642 1C31 POPE  238      93.175  72.499  35.975  1.00  0.00           C
ATOM  11645 2C31 POPE  238      94.045  73.410  36.855  1.00  0.00           C
ATOM  11648 3C31 POPE  238      95.515  73.439  36.415  1.00  0.00           C
ATOM  11651 4C31 POPE  238      96.384  74.270  37.355  1.00  0.00           C
ATOM  11654 5C31 POPE  238      97.785  74.499  36.805  1.00  0.00           C
ATOM  11657 6C31 POPE  238      98.625  75.419  37.695  1.00  0.00           C
ATOM  11661  NH3 POPE  239      85.424   8.949  15.595  1.00  0.00           N
ATOM  11665  C12 POPE  239      85.134   8.009  16.715  1.00  0.00           C
ATOM  11668  C11 POPE  239      85.044   6.589  16.205  1.00  0.00           C
ATOM  11671  P   POPE  239      83.884   4.999  17.845  1.00  0.00           P
ATOM  11672  O13 POPE  239      82.945   5.999  18.385  1.00  0.00           O
ATOM  11673  O14 POPE  239      83.345   4.189  16.735  1.00  0.00           O
ATOM  11674  O11 POPE  239      84.384   4.039  18.985  1.00  0.00           O
ATOM  11675  O12 POPE  239      85.184   5.709  17.325  1.00  0.00           O
ATOM  11676  C1  POPE  239      85.415   3.079  18.715  1.00  0.00           C
ATOM  11679  C2  POPE  239      85.464   2.009  19.845  1.00  0.00           C
ATOM  11681  O21 POPE  239      85.625   2.489  21.195  1.00  0.00           O
ATOM  11682  C21 POPE  239      86.475   3.459  21.505  1.00  0.00           C
ATOM  11683  O22 POPE  239      87.044   4.229  20.755  1.00  0.00           O
ATOM  11684  C22 POPE  239      86.654   3.409  23.035  1.00  0.00           C
ATOM  11687  C3  POPE  239      86.434   0.819  19.595  1.00  0.00           C
ATOM  11690  O31 POPE  239      86.174  -0.271  20.525  1.00  0.00           O
ATOM  11691  C31 POPE  239      86.844  -0.231  21.675  1.00  0.00           C
ATOM  11692  O32 POPE  239      87.795   0.489  21.905  1.00  0.00           O
ATOM  11693  C32 POPE  239      86.204  -1.121  22.735  1.00  0.00           C
ATOM  11696  C23 POPE  239      86.825   4.789  23.715  1.00  0.00           C
ATOM  11699  C24 POPE  239      86.364   4.789  25.185  1.00  0.00           C
ATOM  11702  C25 POPE  239      87.135   3.789  26.075  1.00  0.00           C
ATOM  11705  C26 POPE  239      86.685   3.799  27.545  1.00  0.00           C
ATOM  11708  C27 POPE  239      87.154   2.559  28.315  1.00  0.00           C
ATOM  11711  C28 POPE  239      86.674   2.529  29.775  1.00  0.00           C
ATOM  11714  C29 POPE  239      87.445   1.489  30.555  1.00  0.00           C
ATOM  11716 0C21 POPE  239      87.745   1.519  31.865  1.00  0.00           C
ATOM  11718 1C21 POPE  239      87.294   2.539  32.885  1.00  0.00           C
ATOM  11721 2C21 POPE  239      86.084   1.959  33.625  1.00  0.00           C
ATOM  11724 3C21 POPE  239      85.564   2.799  34.805  1.00  0.00           C
ATOM  11727 4C21 POPE  239      84.204   2.259  35.265  1.00  0.00           C
ATOM  11730 5C21 POPE  239      83.855   2.569  36.725  1.00  0.00           C
ATOM  11733 6C21 POPE  239      82.564   1.849  37.145  1.00  0.00           C
ATOM  11736 7C21 POPE  239      82.325   1.859  38.665  1.00  0.00           C
ATOM  11739 8C21 POPE  239      80.975   1.259  39.035  1.00  0.00           C
ATOM  11743  C33 POPE  239      86.974  -0.971  24.055  1.00  0.00           C
ATOM  11746  C34 POPE  239      86.583  -1.931  25.185  1.00  0.00           C
ATOM  11749  C35 POPE  239      87.384  -1.711  26.485  1.00  0.00           C
ATOM  11752  C36 POPE  239      87.024  -2.750  27.545  1.00  0.00           C
ATOM  11755  C37 POPE  239      87.684  -2.561  28.925  1.00  0.00           C
ATOM  11758  C38 POPE  239      87.015  -3.500  29.945  1.00  0.00           C
ATOM  11761  C39 POPE  239      87.404  -3.280  31.415  1.00  0.00           C
ATOM  11764 0C31 POPE  239      88.914  -3.430  31.705  1.00  0.00           C
ATOM  11767 1C31 POPE  239      89.223  -4.000  33.095  1.00  0.00           C
ATOM  11770 2C31 POPE  239      88.464  -3.370  34.285  1.00  0.00           C
ATOM  11773 3C31 POPE  239      89.244  -2.311  35.075  1.00  0.00           C
ATOM  11776 4C31 POPE  239      90.464  -2.880  35.835  1.00  0.00           C
ATOM  11779 5C31 POPE  239      91.204  -1.811  36.635  1.00  0.00           C
ATOM  11782 6C31 POPE  239      92.515  -2.321  37.255  1.00  0.00           C
ATOM  11786  NH3 POPE  240     116.364 117.770  20.325  1.00  0.00           N
ATOM  11790  C12 POPE  240     115.195 118.449  19.715  1.00  0.00           C
ATOM  11793  C11 POPE  240     114.074 117.420  19.635  1.00  0.00           C
ATOM  11796  P   POPE  240     111.904 117.169  18.275  1.00  0.00           P
ATOM  11797  O13 POPE  240     110.584 117.808  18.345  1.00  0.00           O
ATOM  11798  O14 POPE  240     112.445 116.759  16.955  1.00  0.00           O
ATOM  11799  O11 POPE  240     111.904 115.890  19.205  1.00  0.00           O
ATOM  11800  O12 POPE  240     112.935 118.060  19.085  1.00  0.00           O
ATOM  11801  C1  POPE  240     110.765 115.090  19.505  1.00  0.00           C
ATOM  11804  C2  POPE  240     110.354 115.249  20.985  1.00  0.00           C
ATOM  11806  O21 POPE  240     109.644 114.049  21.405  1.00  0.00           O
ATOM  11807  C21 POPE  240     109.794 113.810  22.705  1.00  0.00           C
ATOM  11808  O22 POPE  240     110.634 114.339  23.415  1.00  0.00           O
ATOM  11809  C22 POPE  240     108.755 112.820  23.195  1.00  0.00           C
ATOM  11812  C3  POPE  240     109.495 116.530  21.215  1.00  0.00           C
ATOM  11815  O31 POPE  240     108.654 116.479  22.385  1.00  0.00           O
ATOM  11816  C31 POPE  240     108.995 116.939  23.595  1.00  0.00           C
ATOM  11817  O32 POPE  240     108.265 116.869  24.575  1.00  0.00           O
ATOM  11818  C32 POPE  240     110.354 117.630  23.645  1.00  0.00           C
ATOM  11821  C23 POPE  240     109.294 111.919  24.325  1.00  0.00           C
ATOM  11824  C24 POPE  240     108.175 111.129  25.005  1.00  0.00           C
ATOM  11827  C25 POPE  240     108.684 110.350  26.215  1.00  0.00           C
ATOM  11830  C26 POPE  240     107.564 109.869  27.135  1.00  0.00           C
ATOM  11833  C27 POPE  240     108.105 109.229  28.425  1.00  0.00           C
ATOM  11836  C28 POPE  240     107.055 109.189  29.545  1.00  0.00           C
ATOM  11839  C29 POPE  240     107.555 108.510  30.795  1.00  0.00           C
ATOM  11841 0C21 POPE  240     108.025 109.109  31.905  1.00  0.00           C
ATOM  11843 1C21 POPE  240     108.184 110.600  32.135  1.00  0.00           C
ATOM  11846 2C21 POPE  240     107.294 111.170  33.255  1.00  0.00           C
ATOM  11849 3C21 POPE  240     107.625 110.619  34.645  1.00  0.00           C
ATOM  11852 4C21 POPE  240     107.055 111.489  35.785  1.00  0.00           C
ATOM  11855 5C21 POPE  240     107.494 110.989  37.165  1.00  0.00           C
ATOM  11858 6C21 POPE  240     106.644 111.539  38.315  1.00  0.00           C
ATOM  11861 7C21 POPE  240     107.135 111.010  39.675  1.00  0.00           C
ATOM  11864 8C21 POPE  240     106.384 111.600  40.875  1.00  0.00           C
ATOM  11868  C33 POPE  240     110.734 118.119  25.065  1.00  0.00           C
ATOM  11871  C34 POPE  240     111.765 117.229  25.765  1.00  0.00           C
ATOM  11874  C35 POPE  240     111.215 115.939  26.375  1.00  0.00           C
ATOM  11877  C36 POPE  240     110.544 116.158  27.745  1.00  0.00           C
ATOM  11880  C37 POPE  240     109.854 114.900  28.295  1.00  0.00           C
ATOM  11883  C38 POPE  240     109.083 115.180  29.595  1.00  0.00           C
ATOM  11886  C39 POPE  240     109.994 115.469  30.795  1.00  0.00           C
ATOM  11889 0C31 POPE  240     109.214 116.069  31.975  1.00  0.00           C
ATOM  11892 1C31 POPE  240     110.155 116.549  33.095  1.00  0.00           C
ATOM  11895 2C31 POPE  240     109.415 117.280  34.215  1.00  0.00           C
ATOM  11898 3C31 POPE  240     108.335 116.419  34.885  1.00  0.00           C
ATOM  11901 4C31 POPE  240     108.005 116.899  36.295  1.00  0.00           C
ATOM  11904 5C31 POPE  240     106.864 116.100  36.945  1.00  0.00           C
ATOM  11907 6C31 POPE  240     106.685 116.459  38.415  1.00  0.00           C
ATOM  11911  NH3 POPE  241      97.445 119.339  17.925  1.00  0.00           N
ATOM  11915  C12 POPE  241      97.674 117.850  17.785  1.00  0.00           C
ATOM  11918  C11 POPE  241      97.244 117.268  16.415  1.00  0.00           C
ATOM  11921  P   POPE  241      98.744 115.299  15.475  1.00  0.00           P
ATOM  11922  O13 POPE  241      98.704 115.859  14.105  1.00  0.00           O
ATOM  11923  O14 POPE  241      98.724 113.819  15.585  1.00  0.00           O
ATOM  11924  O11 POPE  241      99.965 115.870  16.325  1.00  0.00           O
ATOM  11925  O12 POPE  241      97.535 115.870  16.335  1.00  0.00           O
ATOM  11926  C1  POPE  241     100.745 115.009  17.185  1.00  0.00           C
ATOM  11929  C2  POPE  241     100.055 114.520  18.495  1.00  0.00           C
ATOM  11931  O21 POPE  241      99.395 115.589  19.205  1.00  0.00           O
ATOM  11932  C21 POPE  241     100.155 116.419  19.925  1.00  0.00           C
ATOM  11933  O22 POPE  241     101.344 116.619  19.825  1.00  0.00           O
ATOM  11934  C22 POPE  241      99.255 117.140  20.945  1.00  0.00           C
ATOM  11937  C3  POPE  241     101.005 113.709  19.435  1.00  0.00           C
ATOM  11940  O31 POPE  241     100.305 113.399  20.665  1.00  0.00           O
ATOM  11941  C31 POPE  241      99.875 112.160  20.815  1.00  0.00           C
ATOM  11942  O32 POPE  241     100.155 111.200  20.105  1.00  0.00           O
ATOM  11943  C32 POPE  241      98.884 112.099  21.985  1.00  0.00           C
ATOM  11946  C23 POPE  241      99.735 116.919  22.405  1.00  0.00           C
ATOM  11949  C24 POPE  241      98.584 116.740  23.405  1.00  0.00           C
ATOM  11952  C25 POPE  241      98.945 117.020  24.875  1.00  0.00           C
ATOM  11955  C26 POPE  241      97.674 116.969  25.735  1.00  0.00           C
ATOM  11958  C27 POPE  241      97.814 117.280  27.235  1.00  0.00           C
ATOM  11961  C28 POPE  241      96.445 117.128  27.945  1.00  0.00           C
ATOM  11964  C29 POPE  241      96.375 117.579  29.375  1.00  0.00           C
ATOM  11966 0C21 POPE  241      95.415 117.219  30.255  1.00  0.00           C
ATOM  11968 1C21 POPE  241      94.223 116.329  29.955  1.00  0.00           C
ATOM  11971 2C21 POPE  241      92.885 116.919  30.405  1.00  0.00           C
ATOM  11974 3C21 POPE  241      92.645 116.880  31.925  1.00  0.00           C
ATOM  11977 4C21 POPE  241      91.355 117.630  32.305  1.00  0.00           C
ATOM  11980 5C21 POPE  241      91.184 117.910  33.805  1.00  0.00           C
ATOM  11983 6C21 POPE  241      90.584 116.759  34.625  1.00  0.00           C
ATOM  11986 7C21 POPE  241      89.794 117.299  35.825  1.00  0.00           C
ATOM  11989 8C21 POPE  241      89.364 116.229  36.835  1.00  0.00           C
ATOM  11993  C33 POPE  241      99.515 112.560  23.315  1.00  0.00           C
ATOM  11996  C34 POPE  241      98.534 112.499  24.495  1.00  0.00           C
ATOM  11999  C35 POPE  241      99.244 112.850  25.805  1.00  0.00           C
ATOM  12002  C36 POPE  241      98.285 113.079  26.985  1.00  0.00           C
ATOM  12005  C37 POPE  241      99.004 113.100  28.335  1.00  0.00           C
ATOM  12008  C38 POPE  241      98.234 113.798  29.465  1.00  0.00           C
ATOM  12011  C39 POPE  241      97.024 113.039  30.035  1.00  0.00           C
ATOM  12014 0C31 POPE  241      96.564 113.629  31.385  1.00  0.00           C
ATOM  12017 1C31 POPE  241      95.345 112.910  31.975  1.00  0.00           C
ATOM  12020 2C31 POPE  241      94.725 113.600  33.205  1.00  0.00           C
ATOM  12023 3C31 POPE  241      95.555 113.499  34.495  1.00  0.00           C
ATOM  12026 4C31 POPE  241      94.735 113.899  35.735  1.00  0.00           C
ATOM  12029 5C31 POPE  241      95.515 113.740  37.055  1.00  0.00           C
ATOM  12032 6C31 POPE  241      94.735 114.119  38.315  1.00  0.00           C
ATOM  12036  NH3 POPE  242      22.945 118.790  62.195  1.00  0.00           N
ATOM  12040  C12 POPE  242      21.755 118.840  61.275  1.00  0.00           C
ATOM  12043  C11 POPE  242      20.715 117.759  61.635  1.00  0.00           C
ATOM  12046  P   POPE  242      18.865 117.859  59.755  1.00  0.00           P
ATOM  12047  O13 POPE  242      18.045 118.539  60.755  1.00  0.00           O
ATOM  12048  O14 POPE  242      18.235 116.740  59.015  1.00  0.00           O
ATOM  12049  O11 POPE  242      19.525 118.889  58.735  1.00  0.00           O
ATOM  12050  O12 POPE  242      20.105 117.219  60.465  1.00  0.00           O
ATOM  12051  C1  POPE  242      18.775 119.199  57.555  1.00  0.00           C
ATOM  12054  C2  POPE  242      19.595 120.099  56.565  1.00  0.00           C
ATOM  12056  O21 POPE  242      18.755 120.910  55.715  1.00  0.00           O
ATOM  12057  C21 POPE  242      17.935 120.320  54.875  1.00  0.00           C
ATOM  12058  O22 POPE  242      17.735 119.119  54.795  1.00  0.00           O
ATOM  12059  C22 POPE  242      17.295 121.399  53.985  1.00  0.00           C
ATOM  12062  C3  POPE  242      20.705 119.380  55.775  1.00  0.00           C
ATOM  12065  O31 POPE  242      21.385 120.340  54.935  1.00  0.00           O
ATOM  12066  C31 POPE  242      21.355 120.320  53.605  1.00  0.00           C
ATOM  12067  O32 POPE  242      21.515 121.310  52.915  1.00  0.00           O
ATOM  12068  C32 POPE  242      21.185 118.919  53.015  1.00  0.00           C
ATOM  12071  C23 POPE  242      16.385 120.840  52.865  1.00  0.00           C
ATOM  12074  C24 POPE  242      15.744 121.930  51.985  1.00  0.00           C
ATOM  12077  C25 POPE  242      14.975 121.349  50.795  1.00  0.00           C
ATOM  12080  C26 POPE  242      14.415 122.408  49.815  1.00  0.00           C
ATOM  12083  C27 POPE  242      13.595 121.749  48.695  1.00  0.00           C
ATOM  12086  C28 POPE  242      12.965 122.719  47.675  1.00  0.00           C
ATOM  12089  C29 POPE  242      13.955 123.340  46.715  1.00  0.00           C
ATOM  12091 0C21 POPE  242      14.165 122.979  45.425  1.00  0.00           C
ATOM  12093 1C21 POPE  242      13.505 121.829  44.695  1.00  0.00           C
ATOM  12096 2C21 POPE  242      12.125 122.169  44.105  1.00  0.00           C
ATOM  12099 3C21 POPE  242      12.135 123.110  42.885  1.00  0.00           C
ATOM  12102 4C21 POPE  242      10.735 123.629  42.505  1.00  0.00           C
ATOM  12105 5C21 POPE  242      10.075 124.409  43.655  1.00  0.00           C
ATOM  12108 6C21 POPE  242       8.875 125.259  43.245  1.00  0.00           C
ATOM  12111 7C21 POPE  242       8.205 125.929  44.455  1.00  0.00           C
ATOM  12114 8C21 POPE  242       7.315 127.139  44.115  1.00  0.00           C
ATOM  12118  C33 POPE  242      21.265 118.899  51.465  1.00  0.00           C
ATOM  12121  C34 POPE  242      19.965 119.469  50.875  1.00  0.00           C
ATOM  12124  C35 POPE  242      19.895 119.399  49.345  1.00  0.00           C
ATOM  12127  C36 POPE  242      18.595 120.029  48.845  1.00  0.00           C
ATOM  12130  C37 POPE  242      18.295 119.699  47.375  1.00  0.00           C
ATOM  12133  C38 POPE  242      17.375 120.719  46.675  1.00  0.00           C
ATOM  12136  C39 POPE  242      17.895 122.169  46.645  1.00  0.00           C
ATOM  12139 0C31 POPE  242      19.285 122.359  46.025  1.00  0.00           C
ATOM  12142 1C31 POPE  242      19.265 122.548  44.505  1.00  0.00           C
ATOM  12145 2C31 POPE  242      20.665 122.560  43.885  1.00  0.00           C
ATOM  12148 3C31 POPE  242      21.505 123.790  44.275  1.00  0.00           C
ATOM  12151 4C31 POPE  242      22.845 123.829  43.525  1.00  0.00           C
ATOM  12154 5C31 POPE  242      23.525 125.200  43.605  1.00  0.00           C
ATOM  12157 6C31 POPE  242      24.924 125.218  42.975  1.00  0.00           C
ATOM  12161  NH3 POPE  243     104.834 122.249  62.465  1.00  0.00           N
ATOM  12165  C12 POPE  243     103.544 122.809  61.915  1.00  0.00           C
ATOM  12168  C11 POPE  243     103.274 124.189  62.515  1.00  0.00           C
ATOM  12171  P   POPE  243     101.644 126.209  62.455  1.00  0.00           P
ATOM  12172  O13 POPE  243     100.404 126.200  63.255  1.00  0.00           O
ATOM  12173  O14 POPE  243     102.754 126.938  63.115  1.00  0.00           O
ATOM  12174  O11 POPE  243     101.384 126.909  61.045  1.00  0.00           O
ATOM  12175  O12 POPE  243     102.065 124.749  61.975  1.00  0.00           O
ATOM  12176  C1  POPE  243     102.454 126.918  60.065  1.00  0.00           C
ATOM  12179  C2  POPE  243     102.154 127.908  58.905  1.00  0.00           C
ATOM  12181  O21 POPE  243     103.285 127.998  58.025  1.00  0.00           O
ATOM  12182  C21 POPE  243     103.785 126.918  57.435  1.00  0.00           C
ATOM  12183  O22 POPE  243     104.985 126.708  57.335  1.00  0.00           O
ATOM  12184  C22 POPE  243     102.745 126.079  56.695  1.00  0.00           C
ATOM  12187  C3  POPE  243     101.855 129.339  59.465  1.00  0.00           C
ATOM  12190  O31 POPE  243     102.235 130.398  58.555  1.00  0.00           O
ATOM  12191  C31 POPE  243     101.344 130.729  57.615  1.00  0.00           C
ATOM  12192  O32 POPE  243     100.184 130.358  57.575  1.00  0.00           O
ATOM  12193  C32 POPE  243     102.065 131.608  56.605  1.00  0.00           C
ATOM  12196  C23 POPE  243     101.995 126.868  55.585  1.00  0.00           C
ATOM  12199  C24 POPE  243     101.504 125.939  54.455  1.00  0.00           C
ATOM  12202  C25 POPE  243     100.254 126.489  53.755  1.00  0.00           C
ATOM  12205  C26 POPE  243      99.854 125.750  52.465  1.00  0.00           C
ATOM  12208  C27 POPE  243     100.485 126.369  51.215  1.00  0.00           C
ATOM  12211  C28 POPE  243      99.784 125.999  49.895  1.00  0.00           C
ATOM  12214  C29 POPE  243     100.445 126.748  48.765  1.00  0.00           C
ATOM  12216 0C21 POPE  243      99.895 127.019  47.565  1.00  0.00           C
ATOM  12218 1C21 POPE  243      98.514 126.579  47.145  1.00  0.00           C
[truncated: 1,737,143 more chars]
