# Supplementary material for: Characterizing Membrane Association and Periplasmic Transfer of Bacterial Lipoproteins through Molecular Dynamics Simulations
Source: Structure. 2020 Apr 7;28(4):475–487.e3. doi: 10.1016/j.str.2020.01.012 (PMC7139219; doi:10.1016/j.str.2020.01.012)
Supplement: Data S1. Final Coordinates from Simulations (Y–Z), Related to Figure 3 [file mmc3.zip › Y-Z/YCEB-3-atomistic.pdb]

TITLE     Protein
REMARK    THIS IS A SIMULATION BOX
CRYST1  128.907  128.907  127.302  90.00  90.00  90.00 P 1           1
MODEL        1
ATOM      1  N   CYSTA   1      65.824  51.983  58.825  1.00  0.00           N
ATOM      3  CA  CYSTA   1      66.534  52.953  59.625  1.00  0.00           C
ATOM      5  C   CYSTA   1      66.635  52.653  61.105  1.00  0.00           C
ATOM      6  O   CYSTA   1      66.174  53.404  61.955  1.00  0.00           O
ATOM      7  CB  CYSTA   1      66.064  54.403  59.365  1.00  0.00           C
ATOM     10  SG  CYSTA   1      66.574  54.854  57.685  1.00  0.00           S
ATOM     11  C1  CYSTA   1      66.163  56.614  57.805  1.00  0.00           C
ATOM     14  CA1 CYSTA   1      66.424  50.884  58.345  1.00  0.00           C
ATOM     15  OA1 CYSTA   1      67.454  50.494  58.895  1.00  0.00           O
ATOM     16  CA2 CYSTA   1      65.934  50.233  57.095  1.00  0.00           C
ATOM     19  C11 CYSTA   1      67.294  57.614  57.445  1.00  0.00           C
ATOM     21  O11 CYSTA   1      67.375  57.723  56.025  1.00  0.00           O
ATOM     22  CX1 CYSTA   1      68.214  56.963  55.375  1.00  0.00           C
ATOM     23  OX1 CYSTA   1      68.824  55.993  55.795  1.00  0.00           O
ATOM     24  CX2 CYSTA   1      68.354  57.493  53.975  1.00  0.00           C
ATOM     27  C12 CYSTA   1      68.663  57.474  58.185  1.00  0.00           C
ATOM     30  O12 CYSTA   1      69.453  58.622  57.815  1.00  0.00           O
ATOM     31  CD1 CYSTA   1      70.714  58.694  57.425  1.00  0.00           C
ATOM     32  OD1 CYSTA   1      71.195  59.704  56.905  1.00  0.00           O
ATOM     33  CD2 CYSTA   1      71.554  57.444  57.675  1.00  0.00           C
ATOM     36  CA3 CYSTA   1      66.764  48.983  56.765  1.00  0.00           C
ATOM     39  CA4 CYSTA   1      66.854  48.643  55.275  1.00  0.00           C
ATOM     42  CA5 CYSTA   1      68.044  49.323  54.565  1.00  0.00           C
ATOM     45  CA6 CYSTA   1      68.104  50.853  54.625  1.00  0.00           C
ATOM     48  CA7 CYSTA   1      69.083  51.413  53.585  1.00  0.00           C
ATOM     51  CA8 CYSTA   1      69.064  52.943  53.465  1.00  0.00           C
ATOM     54  CA9 CYSTA   1      69.834  53.493  52.245  1.00  0.00           C
ATOM     57 0CA1 CYSTA   1      69.424  52.813  50.925  1.00  0.00           C
ATOM     60 1CA1 CYSTA   1      69.864  53.544  49.645  1.00  0.00           C
ATOM     63 2CA1 CYSTA   1      69.275  52.822  48.415  1.00  0.00           C
ATOM     66 3CA1 CYSTA   1      69.275  53.633  47.115  1.00  0.00           C
ATOM     69 4CA1 CYSTA   1      68.514  52.873  46.015  1.00  0.00           C
ATOM     72 5CA1 CYSTA   1      68.275  53.674  44.735  1.00  0.00           C
ATOM     75 6CA1 CYSTA   1      67.375  52.933  43.735  1.00  0.00           C
ATOM     79  CD3 CYSTA   1      72.695  57.323  56.645  1.00  0.00           C
ATOM     82  CD4 CYSTA   1      72.104  57.232  55.235  1.00  0.00           C
ATOM     85  CD5 CYSTA   1      72.914  56.403  54.255  1.00  0.00           C
ATOM     88  CD6 CYSTA   1      72.394  56.663  52.835  1.00  0.00           C
ATOM     91  CD7 CYSTA   1      73.145  55.884  51.765  1.00  0.00           C
ATOM     94  CD8 CYSTA   1      72.833  56.413  50.365  1.00  0.00           C
ATOM     97  CD9 CYSTA   1      73.714  55.743  49.305  1.00  0.00           C
ATOM    100 0CD1 CYSTA   1      74.743  56.733  48.755  1.00  0.00           C
ATOM    103 1CD1 CYSTA   1      75.864  56.052  47.955  1.00  0.00           C
ATOM    106 2CD1 CYSTA   1      76.935  57.053  47.535  1.00  0.00           C
ATOM    109 3CD1 CYSTA   1      78.094  56.372  46.795  1.00  0.00           C
ATOM    112 4CD1 CYSTA   1      79.323  57.274  46.675  1.00  0.00           C
ATOM    115 5CD1 CYSTA   1      80.494  56.534  46.025  1.00  0.00           C
ATOM    118 6CD1 CYSTA   1      81.794  57.334  45.925  1.00  0.00           C
ATOM    122  CX3 CYSTA   1      67.383  56.784  53.015  1.00  0.00           C
ATOM    125  CX4 CYSTA   1      67.894  56.784  51.565  1.00  0.00           C
ATOM    128  CX5 CYSTA   1      68.034  58.162  50.915  1.00  0.00           C
ATOM    131  CX6 CYSTA   1      69.324  58.894  51.325  1.00  0.00           C
ATOM    134  CX7 CYSTA   1      69.743  59.974  50.325  1.00  0.00           C
ATOM    137  CX8 CYSTA   1      70.574  59.354  49.195  1.00  0.00           C
ATOM    140  CX9 CYSTA   1      70.845  60.322  48.075  1.00  0.00           C
ATOM    142 0CX1 CYSTA   1      70.584  60.122  46.775  1.00  0.00           C
ATOM    144 1CX1 CYSTA   1      69.964  58.894  46.145  1.00  0.00           C
ATOM    147 2CX1 CYSTA   1      70.924  58.124  45.225  1.00  0.00           C
ATOM    150 3CX1 CYSTA   1      72.095  57.482  45.975  1.00  0.00           C
ATOM    153 4CX1 CYSTA   1      72.934  56.553  45.095  1.00  0.00           C
ATOM    156 5CX1 CYSTA   1      73.514  57.243  43.855  1.00  0.00           C
ATOM    159 6CX1 CYSTA   1      74.525  56.372  43.105  1.00  0.00           C
ATOM    162 7CX1 CYSTA   1      75.064  57.042  41.835  1.00  0.00           C
ATOM    165 8CX1 CYSTA   1      76.144  56.224  41.135  1.00  0.00           C
ATOM    169  N   ASN A   2      67.394  51.593  61.385  1.00  0.00           N
ATOM    171  CA  ASN A   2      68.074  51.413  62.635  1.00  0.00           C
ATOM    173  CB  ASN A   2      67.284  50.424  63.545  1.00  0.00           C
ATOM    176  CG  ASN A   2      67.494  48.894  63.565  1.00  0.00           C
ATOM    177  OD1 ASN A   2      66.883  48.213  64.395  1.00  0.00           O
ATOM    178  ND2 ASN A   2      68.374  48.313  62.715  1.00  0.00           N
ATOM    181  C   ASN A   2      69.484  51.024  62.235  1.00  0.00           C
ATOM    182  O   ASN A   2      69.665  50.322  61.245  1.00  0.00           O
ATOM    183  N   GLN A   3      70.554  51.403  62.955  1.00  0.00           N
ATOM    185  CA  GLN A   3      70.674  52.614  63.735  1.00  0.00           C
ATOM    187  CB  GLN A   3      71.574  52.412  64.975  1.00  0.00           C
ATOM    190  CG  GLN A   3      71.524  53.584  66.005  1.00  0.00           C
ATOM    193  CD  GLN A   3      70.294  53.563  66.925  1.00  0.00           C
ATOM    194  OE1 GLN A   3      70.454  53.503  68.145  1.00  0.00           O
ATOM    195  NE2 GLN A   3      69.054  53.592  66.385  1.00  0.00           N
ATOM    198  C   GLN A   3      71.184  53.724  62.845  1.00  0.00           C
ATOM    199  O   GLN A   3      70.385  54.424  62.225  1.00  0.00           O
ATOM    200  N   LEU A   4      72.534  53.903  62.765  1.00  0.00           N
ATOM    202  CA  LEU A   4      73.234  55.063  62.245  1.00  0.00           C
ATOM    204  CB  LEU A   4      72.754  55.653  60.875  1.00  0.00           C
ATOM    207  CG  LEU A   4      72.864  54.763  59.615  1.00  0.00           C
ATOM    209  CD1 LEU A   4      71.493  54.314  59.055  1.00  0.00           C
ATOM    213  CD2 LEU A   4      73.794  53.552  59.735  1.00  0.00           C
ATOM    217  C   LEU A   4      73.383  56.143  63.315  1.00  0.00           C
ATOM    218  O   LEU A   4      73.324  55.894  64.515  1.00  0.00           O
ATOM    219  N   THR A   5      73.644  57.383  62.895  1.00  0.00           N
ATOM    221  CA  THR A   5      74.024  58.534  63.675  1.00  0.00           C
ATOM    223  CB  THR A   5      74.724  59.524  62.765  1.00  0.00           C
ATOM    225  OG1 THR A   5      74.114  59.524  61.475  1.00  0.00           O
ATOM    227  CG2 THR A   5      76.144  59.023  62.455  1.00  0.00           C
ATOM    231  C   THR A   5      72.854  59.183  64.395  1.00  0.00           C
ATOM    232  O   THR A   5      71.734  59.253  63.895  1.00  0.00           O
ATOM    233  N   GLN A   6      73.063  59.644  65.645  1.00  0.00           N
ATOM    235  CA  GLN A   6      72.055  60.243  66.525  1.00  0.00           C
ATOM    237  CB  GLN A   6      71.384  59.212  67.475  1.00  0.00           C
ATOM    240  CG  GLN A   6      70.845  57.973  66.745  1.00  0.00           C
ATOM    243  CD  GLN A   6      70.544  56.833  67.685  1.00  0.00           C
ATOM    244  OE1 GLN A   6      71.493  56.264  68.225  1.00  0.00           O
ATOM    245  NE2 GLN A   6      69.264  56.453  67.875  1.00  0.00           N
ATOM    248  C   GLN A   6      72.774  61.182  67.465  1.00  0.00           C
ATOM    249  O   GLN A   6      73.964  61.024  67.695  1.00  0.00           O
ATOM    250  N   TYR A   7      72.074  62.162  68.065  1.00  0.00           N
ATOM    252  CA  TYR A   7      72.654  63.003  69.095  1.00  0.00           C
ATOM    254  CB  TYR A   7      72.084  64.444  69.055  1.00  0.00           C
ATOM    257  CG  TYR A   7      72.914  65.342  69.925  1.00  0.00           C
ATOM    258  CD1 TYR A   7      74.243  65.592  69.545  1.00  0.00           C
ATOM    260  CE1 TYR A   7      75.074  66.394  70.325  1.00  0.00           C
ATOM    262  CZ  TYR A   7      74.584  66.924  71.525  1.00  0.00           C
ATOM    263  OH  TYR A   7      75.434  67.692  72.335  1.00  0.00           O
ATOM    265  CD2 TYR A   7      72.434  65.894  71.125  1.00  0.00           C
ATOM    267  CE2 TYR A   7      73.275  66.674  71.925  1.00  0.00           C
ATOM    269  C   TYR A   7      72.364  62.404  70.465  1.00  0.00           C
ATOM    270  O   TYR A   7      71.224  62.084  70.795  1.00  0.00           O
ATOM    271  N   THR A   8      73.394  62.253  71.325  1.00  0.00           N
ATOM    273  CA  THR A   8      73.224  61.712  72.665  1.00  0.00           C
ATOM    275  CB  THR A   8      74.275  60.653  73.045  1.00  0.00           C
ATOM    277  OG1 THR A   8      74.383  59.584  72.105  1.00  0.00           O
ATOM    279  CG2 THR A   8      73.914  60.023  74.385  1.00  0.00           C
ATOM    283  C   THR A   8      73.374  62.843  73.655  1.00  0.00           C
ATOM    284  O   THR A   8      74.374  63.552  73.645  1.00  0.00           O
ATOM    285  N   ILE A   9      72.383  63.003  74.565  1.00  0.00           N
ATOM    287  CA  ILE A   9      72.445  63.883  75.715  1.00  0.00           C
ATOM    289  CB  ILE A   9      71.224  64.802  75.865  1.00  0.00           C
ATOM    291  CG2 ILE A   9      71.354  65.674  77.145  1.00  0.00           C
ATOM    295  CG1 ILE A   9      71.055  65.733  74.645  1.00  0.00           C
ATOM    298  CD  ILE A   9      69.644  66.333  74.545  1.00  0.00           C
ATOM    302  C   ILE A   9      72.504  62.973  76.925  1.00  0.00           C
ATOM    303  O   ILE A   9      71.574  62.232  77.225  1.00  0.00           O
ATOM    304  N   THR A  10      73.614  62.994  77.685  1.00  0.00           N
ATOM    306  CA  THR A  10      73.774  62.144  78.865  1.00  0.00           C
ATOM    308  CB  THR A  10      75.224  61.793  79.165  1.00  0.00           C
ATOM    310  OG1 THR A  10      76.004  62.933  79.485  1.00  0.00           O
ATOM    312  CG2 THR A  10      75.864  61.174  77.925  1.00  0.00           C
ATOM    316  C   THR A  10      73.094  62.752  80.085  1.00  0.00           C
ATOM    317  O   THR A  10      72.704  63.924  80.115  1.00  0.00           O
ATOM    318  N   GLU A  11      72.894  61.963  81.155  1.00  0.00           N
ATOM    320  CA  GLU A  11      72.344  62.474  82.395  1.00  0.00           C
ATOM    322  CB  GLU A  11      71.915  61.333  83.345  1.00  0.00           C
ATOM    325  CG  GLU A  11      72.934  60.223  83.665  1.00  0.00           C
ATOM    328  CD  GLU A  11      72.254  58.973  84.245  1.00  0.00           C
ATOM    329  OE1 GLU A  11      71.004  58.833  84.265  1.00  0.00           O
ATOM    330  OE2 GLU A  11      73.025  58.092  84.705  1.00  0.00           O
ATOM    331  C   GLU A  11      73.133  63.584  83.075  1.00  0.00           C
ATOM    332  O   GLU A  11      72.544  64.523  83.605  1.00  0.00           O
ATOM    333  N   GLN A  12      74.484  63.552  83.005  1.00  0.00           N
ATOM    335  CA  GLN A  12      75.284  64.684  83.465  1.00  0.00           C
ATOM    337  CB  GLN A  12      76.813  64.402  83.435  1.00  0.00           C
ATOM    340  CG  GLN A  12      77.394  64.034  82.065  1.00  0.00           C
ATOM    343  CD  GLN A  12      78.914  63.924  82.155  1.00  0.00           C
ATOM    344  OE1 GLN A  12      79.604  64.842  82.595  1.00  0.00           O
ATOM    345  NE2 GLN A  12      79.474  62.752  81.755  1.00  0.00           N
ATOM    348  C   GLN A  12      75.004  66.013  82.765  1.00  0.00           C
ATOM    349  O   GLN A  12      74.875  67.053  83.415  1.00  0.00           O
ATOM    350  N   GLU A  13      74.814  66.004  81.425  1.00  0.00           N
ATOM    352  CA  GLU A  13      74.434  67.152  80.625  1.00  0.00           C
ATOM    354  CB  GLU A  13      74.354  66.762  79.125  1.00  0.00           C
ATOM    357  CG  GLU A  13      75.714  66.354  78.525  1.00  0.00           C
ATOM    360  CD  GLU A  13      75.563  65.792  77.105  1.00  0.00           C
ATOM    361  OE1 GLU A  13      75.234  66.573  76.185  1.00  0.00           O
ATOM    362  OE2 GLU A  13      75.754  64.553  76.955  1.00  0.00           O
ATOM    363  C   GLU A  13      73.094  67.732  81.045  1.00  0.00           C
ATOM    364  O   GLU A  13      72.945  68.933  81.275  1.00  0.00           O
ATOM    365  N   ILE A  14      72.095  66.854  81.275  1.00  0.00           N
ATOM    367  CA  ILE A  14      70.805  67.223  81.855  1.00  0.00           C
ATOM    369  CB  ILE A  14      69.844  66.042  81.965  1.00  0.00           C
ATOM    371  CG2 ILE A  14      68.523  66.433  82.655  1.00  0.00           C
ATOM    375  CG1 ILE A  14      69.564  65.413  80.575  1.00  0.00           C
ATOM    378  CD  ILE A  14      69.004  66.383  79.535  1.00  0.00           C
ATOM    382  C   ILE A  14      70.974  67.854  83.225  1.00  0.00           C
ATOM    383  O   ILE A  14      70.484  68.942  83.475  1.00  0.00           O
ATOM    384  N   ASN A  15      71.754  67.243  84.125  1.00  0.00           N
ATOM    386  CA  ASN A  15      71.974  67.743  85.475  1.00  0.00           C
ATOM    388  CB  ASN A  15      72.844  66.743  86.285  1.00  0.00           C
ATOM    391  CG  ASN A  15      72.165  65.394  86.515  1.00  0.00           C
ATOM    392  OD1 ASN A  15      72.764  64.444  87.025  1.00  0.00           O
ATOM    393  ND2 ASN A  15      70.874  65.273  86.135  1.00  0.00           N
ATOM    396  C   ASN A  15      72.614  69.122  85.555  1.00  0.00           C
ATOM    397  O   ASN A  15      72.224  69.982  86.345  1.00  0.00           O
ATOM    398  N   GLN A  16      73.625  69.363  84.705  1.00  0.00           N
ATOM    400  CA  GLN A  16      74.243  70.652  84.495  1.00  0.00           C
ATOM    402  CB  GLN A  16      75.454  70.482  83.555  1.00  0.00           C
ATOM    405  CG  GLN A  16      76.583  69.604  84.155  1.00  0.00           C
ATOM    408  CD  GLN A  16      77.604  69.232  83.095  1.00  0.00           C
ATOM    409  OE1 GLN A  16      77.445  69.623  81.935  1.00  0.00           O
ATOM    410  NE2 GLN A  16      78.655  68.482  83.485  1.00  0.00           N
ATOM    413  C   GLN A  16      73.324  71.743  83.935  1.00  0.00           C
ATOM    414  O   GLN A  16      73.404  72.904  84.315  1.00  0.00           O
ATOM    415  N   SER A  17      72.474  71.383  82.955  1.00  0.00           N
ATOM    417  CA  SER A  17      71.404  72.232  82.435  1.00  0.00           C
ATOM    419  CB  SER A  17      70.874  71.644  81.105  1.00  0.00           C
ATOM    422  OG  SER A  17      70.404  72.662  80.215  1.00  0.00           O
ATOM    424  C   SER A  17      70.294  72.482  83.465  1.00  0.00           C
ATOM    425  O   SER A  17      69.864  73.613  83.685  1.00  0.00           O
ATOM    426  N   LEU A  18      69.864  71.464  84.245  1.00  0.00           N
ATOM    428  CA  LEU A  18      68.934  71.614  85.355  1.00  0.00           C
ATOM    430  CB  LEU A  18      68.604  70.273  86.055  1.00  0.00           C
ATOM    433  CG  LEU A  18      67.734  69.294  85.255  1.00  0.00           C
ATOM    435  CD1 LEU A  18      67.494  68.023  86.065  1.00  0.00           C
ATOM    439  CD2 LEU A  18      66.375  69.903  84.875  1.00  0.00           C
ATOM    443  C   LEU A  18      69.444  72.583  86.405  1.00  0.00           C
ATOM    444  O   LEU A  18      68.744  73.473  86.885  1.00  0.00           O
ATOM    445  N   ALA A  19      70.734  72.493  86.735  1.00  0.00           N
ATOM    447  CA  ALA A  19      71.394  73.412  87.615  1.00  0.00           C
ATOM    449  CB  ALA A  19      72.833  72.934  87.865  1.00  0.00           C
ATOM    453  C   ALA A  19      71.384  74.883  87.175  1.00  0.00           C
ATOM    454  O   ALA A  19      71.224  75.773  88.005  1.00  0.00           O
ATOM    455  N   LYS A  20      71.524  75.153  85.865  1.00  0.00           N
ATOM    457  CA  LYS A  20      71.324  76.473  85.285  1.00  0.00           C
ATOM    459  CB  LYS A  20      71.874  76.493  83.825  1.00  0.00           C
ATOM    462  CG  LYS A  20      73.404  76.313  83.785  1.00  0.00           C
ATOM    465  CD  LYS A  20      73.904  75.813  82.425  1.00  0.00           C
ATOM    468  CE  LYS A  20      75.385  75.404  82.375  1.00  0.00           C
ATOM    471  NZ  LYS A  20      75.694  74.493  83.495  1.00  0.00           N
ATOM    475  C   LYS A  20      69.904  77.023  85.305  1.00  0.00           C
ATOM    476  O   LYS A  20      69.674  78.193  85.615  1.00  0.00           O
ATOM    477  N   HIS A  21      68.904  76.203  84.955  1.00  0.00           N
ATOM    479  CA  HIS A  21      67.594  76.713  84.585  1.00  0.00           C
ATOM    481  CB  HIS A  21      67.184  76.104  83.225  1.00  0.00           C
ATOM    484  ND1 HIS A  21      68.934  76.013  81.475  1.00  0.00           N
ATOM    485  CG  HIS A  21      67.833  76.674  81.995  1.00  0.00           C
ATOM    486  CE1 HIS A  21      68.974  76.354  80.205  1.00  0.00           C
ATOM    488  NE2 HIS A  21      67.964  77.193  79.875  1.00  0.00           N
ATOM    490  CD2 HIS A  21      67.235  77.412  81.025  1.00  0.00           C
ATOM    492  C   HIS A  21      66.534  76.403  85.625  1.00  0.00           C
ATOM    493  O   HIS A  21      65.375  76.803  85.505  1.00  0.00           O
ATOM    494  N   ASN A  22      66.904  75.684  86.695  1.00  0.00           N
ATOM    496  CA  ASN A  22      66.023  75.434  87.815  1.00  0.00           C
ATOM    498  CB  ASN A  22      66.254  74.034  88.435  1.00  0.00           C
ATOM    501  CG  ASN A  22      65.314  73.793  89.605  1.00  0.00           C
ATOM    502  OD1 ASN A  22      64.154  73.424  89.415  1.00  0.00           O
ATOM    503  ND2 ASN A  22      65.805  74.004  90.855  1.00  0.00           N
ATOM    506  C   ASN A  22      66.204  76.523  88.845  1.00  0.00           C
ATOM    507  O   ASN A  22      67.084  76.453  89.705  1.00  0.00           O
ATOM    508  N   ASN A  23      65.294  77.513  88.835  1.00  0.00           N
ATOM    510  CA  ASN A  23      65.055  78.373  89.975  1.00  0.00           C
ATOM    512  CB  ASN A  23      65.385  79.854  89.695  1.00  0.00           C
ATOM    515  CG  ASN A  23      66.854  79.872  89.325  1.00  0.00           C
ATOM    516  OD1 ASN A  23      67.724  79.773  90.195  1.00  0.00           O
ATOM    517  ND2 ASN A  23      67.154  80.003  88.015  1.00  0.00           N
ATOM    520  C   ASN A  23      63.625  78.152  90.385  1.00  0.00           C
ATOM    521  O   ASN A  23      62.734  78.993  90.195  1.00  0.00           O
ATOM    522  N   PHE A  24      63.384  76.943  90.925  1.00  0.00           N
ATOM    524  CA  PHE A  24      62.095  76.563  91.415  1.00  0.00           C
ATOM    526  CB  PHE A  24      61.864  75.043  91.305  1.00  0.00           C
ATOM    529  CG  PHE A  24      60.473  74.704  91.765  1.00  0.00           C
ATOM    530  CD1 PHE A  24      59.444  74.883  90.845  1.00  0.00           C
ATOM    532  CE1 PHE A  24      58.114  74.652  91.195  1.00  0.00           C
ATOM    534  CZ  PHE A  24      57.815  74.243  92.495  1.00  0.00           C
ATOM    536  CD2 PHE A  24      60.164  74.273  93.065  1.00  0.00           C
ATOM    538  CE2 PHE A  24      58.833  74.034  93.425  1.00  0.00           C
ATOM    540  C   PHE A  24      61.993  77.042  92.845  1.00  0.00           C
ATOM    541  O   PHE A  24      62.625  76.512  93.755  1.00  0.00           O
ATOM    542  N   SER A  25      61.194  78.113  93.015  1.00  0.00           N
ATOM    544  CA  SER A  25      60.904  78.732  94.285  1.00  0.00           C
ATOM    546  CB  SER A  25      61.934  79.842  94.565  1.00  0.00           C
ATOM    549  OG  SER A  25      61.663  80.613  95.735  1.00  0.00           O
ATOM    551  C   SER A  25      59.485  79.243  94.165  1.00  0.00           C
ATOM    552  O   SER A  25      59.163  80.093  93.325  1.00  0.00           O
ATOM    553  N   LYS A  26      58.555  78.633  94.915  1.00  0.00           N
ATOM    555  CA  LYS A  26      57.125  78.773  94.745  1.00  0.00           C
ATOM    557  CB  LYS A  26      56.534  77.904  93.605  1.00  0.00           C
ATOM    560  CG  LYS A  26      56.973  78.324  92.205  1.00  0.00           C
ATOM    563  CD  LYS A  26      56.144  77.692  91.085  1.00  0.00           C
ATOM    566  CE  LYS A  26      56.785  77.913  89.725  1.00  0.00           C
ATOM    569  NZ  LYS A  26      56.874  79.354  89.425  1.00  0.00           N
ATOM    573  C   LYS A  26      56.375  78.402  96.005  1.00  0.00           C
ATOM    574  O   LYS A  26      56.793  77.534  96.755  1.00  0.00           O
ATOM    575  N   ASP A  27      55.203  79.023  96.185  1.00  0.00           N
ATOM    577  CA  ASP A  27      54.293  78.773  97.265  1.00  0.00           C
ATOM    579  CB  ASP A  27      53.534  80.084  97.605  1.00  0.00           C
ATOM    582  CG  ASP A  27      54.514  81.203  97.935  1.00  0.00           C
ATOM    583  OD1 ASP A  27      55.665  80.933  98.385  1.00  0.00           O
ATOM    584  OD2 ASP A  27      54.124  82.394  97.755  1.00  0.00           O
ATOM    585  C   ASP A  27      53.345  77.633  96.885  1.00  0.00           C
ATOM    586  O   ASP A  27      53.035  77.424  95.705  1.00  0.00           O
ATOM    587  N   ILE A  28      52.903  76.832  97.875  1.00  0.00           N
ATOM    589  CA  ILE A  28      52.004  75.703  97.715  1.00  0.00           C
ATOM    591  CB  ILE A  28      52.674  74.324  97.635  1.00  0.00           C
ATOM    593  CG2 ILE A  28      53.444  74.303  96.325  1.00  0.00           C
ATOM    597  CG1 ILE A  28      53.594  74.004  98.835  1.00  0.00           C
ATOM    600  CD  ILE A  28      54.083  72.552  98.855  1.00  0.00           C
ATOM    604  C   ILE A  28      51.074  75.652  98.885  1.00  0.00           C
ATOM    605  O   ILE A  28      51.383  76.153  99.965  1.00  0.00           O
ATOM    606  N   GLY A  29      49.914  75.003  98.705  1.00  0.00           N
ATOM    608  CA  GLY A  29      48.935  74.872  99.765  1.00  0.00           C
ATOM    611  C   GLY A  29      47.984  76.034  99.815  1.00  0.00           C
ATOM    612  O   GLY A  29      47.825  76.794  98.855  1.00  0.00           O
ATOM    613  N   LEU A  30      47.294  76.144 100.945  1.00  0.00           N
ATOM    615  CA  LEU A  30      46.243  77.083 101.165  1.00  0.00           C
ATOM    617  CB  LEU A  30      44.924  76.394 101.585  1.00  0.00           C
ATOM    620  CG  LEU A  30      44.473  75.183 100.735  1.00  0.00           C
ATOM    622  CD1 LEU A  30      45.195  73.894 101.115  1.00  0.00           C
ATOM    626  CD2 LEU A  30      42.994  74.872 100.935  1.00  0.00           C
ATOM    630  C   LEU A  30      46.705  78.044 102.255  1.00  0.00           C
ATOM    631  O   LEU A  30      46.895  77.604 103.395  1.00  0.00           O
ATOM    632  N   PRO A  31      46.915  79.332 101.995  1.00  0.00           N
ATOM    633  CD  PRO A  31      46.954  79.883 100.635  1.00  0.00           C
ATOM    636  CA  PRO A  31      47.154  80.383 102.985  1.00  0.00           C
ATOM    638  CB  PRO A  31      46.895  81.664 102.195  1.00  0.00           C
ATOM    641  CG  PRO A  31      47.434  81.324 100.815  1.00  0.00           C
ATOM    644  C   PRO A  31      46.394  80.313 104.285  1.00  0.00           C
ATOM    645  O   PRO A  31      45.195  80.034 104.285  1.00  0.00           O
ATOM    646  N   GLY A  32      47.095  80.504 105.425  1.00  0.00           N
ATOM    648  CA  GLY A  32      46.523  80.443 106.755  1.00  0.00           C
ATOM    651  C   GLY A  32      46.484  79.052 107.325  1.00  0.00           C
ATOM    652  O   GLY A  32      46.845  78.813 108.465  1.00  0.00           O
ATOM    653  N   VAL A  33      46.003  78.082 106.535  1.00  0.00           N
ATOM    655  CA  VAL A  33      45.974  76.684 106.935  1.00  0.00           C
ATOM    657  CB  VAL A  33      45.083  75.864 106.015  1.00  0.00           C
ATOM    659  CG1 VAL A  33      45.094  74.363 106.365  1.00  0.00           C
ATOM    663  CG2 VAL A  33      43.654  76.403 106.155  1.00  0.00           C
ATOM    667  C   VAL A  33      47.344  76.084 107.055  1.00  0.00           C
ATOM    668  O   VAL A  33      47.695  75.523 108.095  1.00  0.00           O
ATOM    669  N   ALA A  34      48.134  76.273 105.985  1.00  0.00           N
ATOM    671  CA  ALA A  34      49.264  75.473 105.625  1.00  0.00           C
ATOM    673  CB  ALA A  34      48.945  73.973 105.655  1.00  0.00           C
ATOM    677  C   ALA A  34      49.674  75.883 104.225  1.00  0.00           C
ATOM    678  O   ALA A  34      49.304  75.262 103.215  1.00  0.00           O
ATOM    679  N   ASP A  35      50.445  76.964 104.165  1.00  0.00           N
ATOM    681  CA  ASP A  35      51.014  77.534 102.965  1.00  0.00           C
ATOM    683  CB  ASP A  35      50.614  79.023 102.845  1.00  0.00           C
ATOM    686  CG  ASP A  35      51.194  79.754 101.635  1.00  0.00           C
ATOM    687  OD1 ASP A  35      51.214  79.154 100.535  1.00  0.00           O
ATOM    688  OD2 ASP A  35      51.453  80.973 101.785  1.00  0.00           O
ATOM    689  C   ASP A  35      52.493  77.372 103.105  1.00  0.00           C
ATOM    690  O   ASP A  35      53.025  77.523 104.205  1.00  0.00           O
ATOM    691  N   ALA A  36      53.194  76.964 102.045  1.00  0.00           N
ATOM    693  CA  ALA A  36      54.555  76.552 102.175  1.00  0.00           C
ATOM    695  CB  ALA A  36      54.595  75.023 102.295  1.00  0.00           C
ATOM    699  C   ALA A  36      55.364  77.053 101.005  1.00  0.00           C
ATOM    700  O   ALA A  36      55.024  76.824  99.845  1.00  0.00           O
ATOM    701  N   HIS A  37      56.474  77.754 101.285  1.00  0.00           N
ATOM    703  CA  HIS A  37      57.324  78.303 100.245  1.00  0.00           C
ATOM    705  CB  HIS A  37      57.815  79.714 100.655  1.00  0.00           C
ATOM    708  ND1 HIS A  37      58.334  80.993  98.555  1.00  0.00           N
ATOM    710  CG  HIS A  37      58.764  80.364  99.695  1.00  0.00           C
ATOM    711  CE1 HIS A  37      59.424  81.543  97.975  1.00  0.00           C
ATOM    713  NE2 HIS A  37      60.525  81.314  98.685  1.00  0.00           N
ATOM    714  CD2 HIS A  37      60.094  80.604  99.785  1.00  0.00           C
ATOM    716  C   HIS A  37      58.514  77.383 100.045  1.00  0.00           C
ATOM    717  O   HIS A  37      59.384  77.302 100.905  1.00  0.00           O
ATOM    718  N   ILE A  38      58.555  76.622  98.925  1.00  0.00           N
ATOM    720  CA  ILE A  38      59.514  75.544  98.725  1.00  0.00           C
ATOM    722  CB  ILE A  38      58.844  74.213  98.405  1.00  0.00           C
ATOM    724  CG2 ILE A  38      57.973  74.294  97.135  1.00  0.00           C
ATOM    728  CG1 ILE A  38      59.894  73.063  98.425  1.00  0.00           C
ATOM    731  CD  ILE A  38      59.293  71.654  98.435  1.00  0.00           C
ATOM    735  C   ILE A  38      60.574  75.873  97.675  1.00  0.00           C
ATOM    736  O   ILE A  38      60.294  76.074  96.485  1.00  0.00           O
ATOM    737  N   VAL A  39      61.854  75.943  98.095  1.00  0.00           N
ATOM    739  CA  VAL A  39      62.964  76.052  97.145  1.00  0.00           C
ATOM    741  CB  VAL A  39      64.024  77.074  97.555  1.00  0.00           C
ATOM    743  CG1 VAL A  39      64.834  76.604  98.775  1.00  0.00           C
ATOM    747  CG2 VAL A  39      64.954  77.363  96.355  1.00  0.00           C
ATOM    751  C   VAL A  39      63.584  74.693  96.875  1.00  0.00           C
ATOM    752  O   VAL A  39      63.875  73.912  97.795  1.00  0.00           O
ATOM    753  N   LEU A  40      63.805  74.363  95.595  1.00  0.00           N
ATOM    755  CA  LEU A  40      64.334  73.074  95.175  1.00  0.00           C
ATOM    757  CB  LEU A  40      63.424  72.523  94.055  1.00  0.00           C
ATOM    760  CG  LEU A  40      63.794  71.144  93.495  1.00  0.00           C
ATOM    762  CD1 LEU A  40      63.584  70.034  94.545  1.00  0.00           C
ATOM    766  CD2 LEU A  40      63.083  70.864  92.165  1.00  0.00           C
ATOM    770  C   LEU A  40      65.764  73.243  94.675  1.00  0.00           C
ATOM    771  O   LEU A  40      66.023  74.114  93.845  1.00  0.00           O
ATOM    772  N   THR A  41      66.723  72.443  95.175  1.00  0.00           N
ATOM    774  CA  THR A  41      68.154  72.592  94.865  1.00  0.00           C
ATOM    776  CB  THR A  41      68.954  73.313  95.965  1.00  0.00           C
ATOM    778  OG1 THR A  41      68.954  72.653  97.225  1.00  0.00           O
ATOM    780  CG2 THR A  41      68.345  74.693  96.225  1.00  0.00           C
ATOM    784  C   THR A  41      68.794  71.224  94.645  1.00  0.00           C
ATOM    785  O   THR A  41      68.345  70.232  95.195  1.00  0.00           O
ATOM    786  N   ASN A  42      69.834  71.113  93.795  1.00  0.00           N
ATOM    788  CA  ASN A  42      70.654  69.903  93.665  1.00  0.00           C
ATOM    790  CB  ASN A  42      71.534  69.523  94.885  1.00  0.00           C
ATOM    793  CG  ASN A  42      70.785  69.174  96.175  1.00  0.00           C
ATOM    794  OD1 ASN A  42      70.824  69.953  97.125  1.00  0.00           O
ATOM    795  ND2 ASN A  42      70.174  67.963  96.225  1.00  0.00           N
ATOM    798  C   ASN A  42      69.985  68.724  92.945  1.00  0.00           C
ATOM    799  O   ASN A  42      70.114  67.563  93.315  1.00  0.00           O
ATOM    800  N   LEU A  43      69.234  69.044  91.885  1.00  0.00           N
ATOM    802  CA  LEU A  43      68.594  68.133  90.945  1.00  0.00           C
ATOM    804  CB  LEU A  43      67.704  68.864  89.905  1.00  0.00           C
ATOM    807  CG  LEU A  43      66.554  69.723  90.475  1.00  0.00           C
ATOM    809  CD1 LEU A  43      67.004  71.042  91.115  1.00  0.00           C
ATOM    813  CD2 LEU A  43      65.514  70.092  89.405  1.00  0.00           C
ATOM    817  C   LEU A  43      69.564  67.223  90.195  1.00  0.00           C
ATOM    818  O   LEU A  43      70.304  67.662  89.305  1.00  0.00           O
ATOM    819  N   THR A  44      69.514  65.934  90.545  1.00  0.00           N
ATOM    821  CA  THR A  44      70.274  64.854  89.905  1.00  0.00           C
ATOM    823  CB  THR A  44      71.144  64.073  90.865  1.00  0.00           C
ATOM    825  OG1 THR A  44      72.133  64.924  91.425  1.00  0.00           O
ATOM    827  CG2 THR A  44      71.915  62.943  90.165  1.00  0.00           C
ATOM    831  C   THR A  44      69.324  63.864  89.275  1.00  0.00           C
ATOM    832  O   THR A  44      68.354  63.423  89.905  1.00  0.00           O
ATOM    833  N   SER A  45      69.574  63.474  88.015  1.00  0.00           N
ATOM    835  CA  SER A  45      68.695  62.682  87.165  1.00  0.00           C
ATOM    837  CB  SER A  45      68.514  63.153  85.685  1.00  0.00           C
ATOM    840  OG  SER A  45      68.084  64.514  85.575  1.00  0.00           O
ATOM    842  C   SER A  45      69.254  61.294  87.035  1.00  0.00           C
ATOM    843  O   SER A  45      70.464  61.084  87.005  1.00  0.00           O
ATOM    844  N   GLN A  46      68.345  60.332  86.915  1.00  0.00           N
ATOM    846  CA  GLN A  46      68.644  58.964  86.575  1.00  0.00           C
ATOM    848  CB  GLN A  46      68.334  58.104  87.825  1.00  0.00           C
ATOM    851  CG  GLN A  46      69.275  58.394  89.025  1.00  0.00           C
ATOM    854  CD  GLN A  46      70.714  57.962  88.735  1.00  0.00           C
ATOM    855  OE1 GLN A  46      70.993  56.773  88.615  1.00  0.00           O
ATOM    856  NE2 GLN A  46      71.654  58.932  88.695  1.00  0.00           N
ATOM    859  C   GLN A  46      67.754  58.544  85.415  1.00  0.00           C
ATOM    860  O   GLN A  46      66.534  58.443  85.565  1.00  0.00           O
ATOM    861  N   ILE A  47      68.324  58.313  84.215  1.00  0.00           N
ATOM    863  CA  ILE A  47      67.534  58.233  82.985  1.00  0.00           C
ATOM    865  CB  ILE A  47      68.264  58.813  81.765  1.00  0.00           C
ATOM    867  CG2 ILE A  47      67.434  58.682  80.465  1.00  0.00           C
ATOM    871  CG1 ILE A  47      68.754  60.262  81.985  1.00  0.00           C
ATOM    874  CD  ILE A  47      67.714  61.383  81.985  1.00  0.00           C
ATOM    878  C   ILE A  47      67.114  56.823  82.605  1.00  0.00           C
ATOM    879  O   ILE A  47      67.964  55.964  82.355  1.00  0.00           O
ATOM    880  N   GLY A  48      65.794  56.544  82.535  1.00  0.00           N
ATOM    882  CA  GLY A  48      65.234  55.354  81.885  1.00  0.00           C
ATOM    885  C   GLY A  48      65.493  54.044  82.575  1.00  0.00           C
ATOM    886  O   GLY A  48      65.394  52.973  81.965  1.00  0.00           O
ATOM    887  N   ARG A  49      65.834  54.082  83.875  1.00  0.00           N
ATOM    889  CA  ARG A  49      66.324  52.933  84.605  1.00  0.00           C
ATOM    891  CB  ARG A  49      67.354  53.404  85.665  1.00  0.00           C
ATOM    894  CG  ARG A  49      68.644  54.023  85.095  1.00  0.00           C
ATOM    897  CD  ARG A  49      69.564  54.603  86.175  1.00  0.00           C
ATOM    900  NE  ARG A  49      70.665  55.354  85.485  1.00  0.00           N
ATOM    902  CZ  ARG A  49      71.874  54.883  85.225  1.00  0.00           C
ATOM    903  NH1 ARG A  49      72.364  53.773  85.725  1.00  0.00           N
ATOM    906  NH2 ARG A  49      72.674  55.523  84.415  1.00  0.00           N
ATOM    909  C   ARG A  49      65.274  52.134  85.375  1.00  0.00           C
ATOM    910  O   ARG A  49      65.544  50.993  85.765  1.00  0.00           O
ATOM    911  N   GLU A  50      64.083  52.703  85.645  1.00  0.00           N
ATOM    913  CA  GLU A  50      63.034  52.033  86.405  1.00  0.00           C
ATOM    915  CB  GLU A  50      62.804  52.604  87.855  1.00  0.00           C
ATOM    918  CG  GLU A  50      62.183  54.012  88.055  1.00  0.00           C
ATOM    921  CD  GLU A  50      62.084  54.412  89.535  1.00  0.00           C
ATOM    922  OE1 GLU A  50      61.194  53.932  90.295  1.00  0.00           O
ATOM    923  OE2 GLU A  50      62.994  55.174  89.995  1.00  0.00           O
ATOM    924  C   GLU A  50      61.744  51.983  85.605  1.00  0.00           C
ATOM    925  O   GLU A  50      61.024  50.993  85.655  1.00  0.00           O
ATOM    926  N   GLU A  51      61.493  52.973  84.745  1.00  0.00           N
ATOM    928  CA  GLU A  51      60.604  52.822  83.615  1.00  0.00           C
ATOM    930  CB  GLU A  51      59.415  53.813  83.725  1.00  0.00           C
ATOM    933  CG  GLU A  51      58.534  53.643  84.985  1.00  0.00           C
ATOM    936  CD  GLU A  51      58.894  54.574  86.145  1.00  0.00           C
ATOM    937  OE1 GLU A  51      59.514  55.653  85.915  1.00  0.00           O
ATOM    938  OE2 GLU A  51      58.424  54.284  87.275  1.00  0.00           O
ATOM    939  C   GLU A  51      61.394  53.194  82.365  1.00  0.00           C
ATOM    940  O   GLU A  51      62.014  54.253  82.405  1.00  0.00           O
ATOM    941  N   PRO A  52      61.424  52.464  81.235  1.00  0.00           N
ATOM    942  CD  PRO A  52      61.074  51.044  81.215  1.00  0.00           C
ATOM    945  CA  PRO A  52      62.243  52.822  80.075  1.00  0.00           C
ATOM    947  CB  PRO A  52      62.074  51.623  79.125  1.00  0.00           C
ATOM    950  CG  PRO A  52      61.884  50.443  80.075  1.00  0.00           C
ATOM    953  C   PRO A  52      61.785  54.082  79.375  1.00  0.00           C
ATOM    954  O   PRO A  52      62.434  54.524  78.445  1.00  0.00           O
ATOM    955  N   ASN A  53      60.634  54.662  79.785  1.00  0.00           N
ATOM    957  CA  ASN A  53      60.094  55.842  79.155  1.00  0.00           C
ATOM    959  CB  ASN A  53      58.614  55.613  78.775  1.00  0.00           C
ATOM    962  CG  ASN A  53      58.493  54.374  77.895  1.00  0.00           C
ATOM    963  OD1 ASN A  53      58.285  53.243  78.355  1.00  0.00           O
ATOM    964  ND2 ASN A  53      58.555  54.592  76.575  1.00  0.00           N
ATOM    967  C   ASN A  53      60.154  57.053  80.065  1.00  0.00           C
ATOM    968  O   ASN A  53      59.743  58.143  79.665  1.00  0.00           O
ATOM    969  N   LYS A  54      60.653  56.924  81.305  1.00  0.00           N
ATOM    971  CA  LYS A  54      60.574  58.003  82.275  1.00  0.00           C
ATOM    973  CB  LYS A  54      59.444  57.813  83.335  1.00  0.00           C
ATOM    976  CG  LYS A  54      58.035  58.174  82.825  1.00  0.00           C
ATOM    979  CD  LYS A  54      56.973  58.003  83.925  1.00  0.00           C
ATOM    982  CE  LYS A  54      55.604  58.662  83.655  1.00  0.00           C
ATOM    985  NZ  LYS A  54      55.684  60.133  83.735  1.00  0.00           N
ATOM    989  C   LYS A  54      61.903  58.303  82.945  1.00  0.00           C
ATOM    990  O   LYS A  54      62.845  57.502  82.955  1.00  0.00           O
ATOM    991  N   VAL A  55      62.004  59.514  83.505  1.00  0.00           N
ATOM    993  CA  VAL A  55      63.214  59.982  84.135  1.00  0.00           C
ATOM    995  CB  VAL A  55      63.824  61.182  83.445  1.00  0.00           C
ATOM    997  CG1 VAL A  55      64.894  61.903  84.305  1.00  0.00           C
ATOM   1001  CG2 VAL A  55      64.453  60.653  82.155  1.00  0.00           C
ATOM   1005  C   VAL A  55      62.924  60.262  85.575  1.00  0.00           C
ATOM   1006  O   VAL A  55      61.915  60.853  85.935  1.00  0.00           O
ATOM   1007  N   THR A  56      63.844  59.802  86.435  1.00  0.00           N
ATOM   1009  CA  THR A  56      63.714  59.912  87.865  1.00  0.00           C
ATOM   1011  CB  THR A  56      64.125  58.633  88.555  1.00  0.00           C
ATOM   1013  OG1 THR A  56      63.555  57.474  87.975  1.00  0.00           O
ATOM   1015  CG2 THR A  56      63.704  58.662  90.025  1.00  0.00           C
ATOM   1019  C   THR A  56      64.684  60.982  88.305  1.00  0.00           C
ATOM   1020  O   THR A  56      65.814  61.034  87.835  1.00  0.00           O
ATOM   1021  N   LEU A  57      64.284  61.874  89.215  1.00  0.00           N
ATOM   1023  CA  LEU A  57      65.094  62.983  89.655  1.00  0.00           C
ATOM   1025  CB  LEU A  57      64.383  64.294  89.265  1.00  0.00           C
ATOM   1028  CG  LEU A  57      65.264  65.544  89.155  1.00  0.00           C
ATOM   1030  CD1 LEU A  57      66.294  65.404  88.035  1.00  0.00           C
ATOM   1034  CD2 LEU A  57      64.374  66.743  88.825  1.00  0.00           C
ATOM   1038  C   LEU A  57      65.204  62.873  91.155  1.00  0.00           C
ATOM   1039  O   LEU A  57      64.364  62.263  91.805  1.00  0.00           O
ATOM   1040  N   THR A  58      66.254  63.433  91.775  1.00  0.00           N
ATOM   1042  CA  THR A  58      66.344  63.503  93.225  1.00  0.00           C
ATOM   1044  CB  THR A  58      67.195  62.424  93.885  1.00  0.00           C
ATOM   1046  OG1 THR A  58      67.064  62.424  95.305  1.00  0.00           O
ATOM   1048  CG2 THR A  58      68.684  62.574  93.525  1.00  0.00           C
ATOM   1052  C   THR A  58      66.844  64.872  93.585  1.00  0.00           C
ATOM   1053  O   THR A  58      67.583  65.512  92.835  1.00  0.00           O
ATOM   1054  N   GLY A  59      66.404  65.394  94.745  1.00  0.00           N
ATOM   1056  CA  GLY A  59      66.644  66.762  95.125  1.00  0.00           C
ATOM   1059  C   GLY A  59      66.514  67.004  96.585  1.00  0.00           C
ATOM   1060  O   GLY A  59      65.703  66.333  97.235  1.00  0.00           O
ATOM   1061  N   ASP A  60      67.243  68.004  97.125  1.00  0.00           N
ATOM   1063  CA  ASP A  60      67.035  68.513  98.465  1.00  0.00           C
ATOM   1065  CB  ASP A  60      68.345  68.872  99.225  1.00  0.00           C
ATOM   1068  CG  ASP A  60      69.284  67.723  99.575  1.00  0.00           C
ATOM   1069  OD1 ASP A  60      69.094  66.563  99.155  1.00  0.00           O
ATOM   1070  OD2 ASP A  60      70.284  68.034 100.285  1.00  0.00           O
ATOM   1071  C   ASP A  60      66.204  69.784  98.335  1.00  0.00           C
ATOM   1072  O   ASP A  60      66.235  70.482  97.315  1.00  0.00           O
ATOM   1073  N   ALA A  61      65.414  70.114  99.365  1.00  0.00           N
ATOM   1075  CA  ALA A  61      64.574  71.284  99.325  1.00  0.00           C
ATOM   1077  CB  ALA A  61      63.153  70.954  98.795  1.00  0.00           C
ATOM   1081  C   ALA A  61      64.514  71.912 100.705  1.00  0.00           C
ATOM   1082  O   ALA A  61      64.464  71.232 101.735  1.00  0.00           O
ATOM   1083  N   ASN A  62      64.504  73.262 100.745  1.00  0.00           N
ATOM   1085  CA  ASN A  62      64.243  74.004 101.965  1.00  0.00           C
ATOM   1087  CB  ASN A  62      65.204  75.203 102.225  1.00  0.00           C
ATOM   1090  CG  ASN A  62      66.654  74.732 102.335  1.00  0.00           C
ATOM   1091  OD1 ASN A  62      66.974  73.714 102.945  1.00  0.00           O
ATOM   1092  ND2 ASN A  62      67.583  75.534 101.745  1.00  0.00           N
ATOM   1095  C   ASN A  62      62.824  74.523 101.885  1.00  0.00           C
ATOM   1096  O   ASN A  62      62.364  74.993 100.845  1.00  0.00           O
ATOM   1097  N   LEU A  63      62.084  74.383 102.985  1.00  0.00           N
ATOM   1099  CA  LEU A  63      60.684  74.714 103.045  1.00  0.00           C
ATOM   1101  CB  LEU A  63      59.854  73.424 103.125  1.00  0.00           C
ATOM   1104  CG  LEU A  63      58.324  73.622 103.125  1.00  0.00           C
ATOM   1106  CD1 LEU A  63      57.945  74.122 101.745  1.00  0.00           C
ATOM   1110  CD2 LEU A  63      57.574  72.324 103.405  1.00  0.00           C
ATOM   1114  C   LEU A  63      60.403  75.563 104.265  1.00  0.00           C
ATOM   1115  O   LEU A  63      60.604  75.133 105.405  1.00  0.00           O
ATOM   1116  N   ASP A  64      59.864  76.773 104.045  1.00  0.00           N
ATOM   1118  CA  ASP A  64      59.304  77.574 105.105  1.00  0.00           C
ATOM   1120  CB  ASP A  64      59.644  79.073 104.915  1.00  0.00           C
ATOM   1123  CG  ASP A  64      61.133  79.372 104.975  1.00  0.00           C
ATOM   1124  OD1 ASP A  64      61.845  78.854 105.875  1.00  0.00           O
ATOM   1125  OD2 ASP A  64      61.544  80.284 104.205  1.00  0.00           O
ATOM   1126  C   ASP A  64      57.784  77.383 105.105  1.00  0.00           C
ATOM   1127  O   ASP A  64      57.074  77.773 104.175  1.00  0.00           O
ATOM   1128  N   MET A  65      57.253  76.732 106.165  1.00  0.00           N
ATOM   1130  CA  MET A  65      55.834  76.504 106.325  1.00  0.00           C
ATOM   1132  CB  MET A  65      55.543  75.153 107.005  1.00  0.00           C
ATOM   1135  CG  MET A  65      55.645  73.982 106.015  1.00  0.00           C
ATOM   1138  SD  MET A  65      54.093  73.464 105.225  1.00  0.00           S
ATOM   1139  CE  MET A  65      52.734  73.542 106.435  1.00  0.00           C
ATOM   1143  C   MET A  65      55.174  77.604 107.095  1.00  0.00           C
ATOM   1144  O   MET A  65      55.735  78.122 108.055  1.00  0.00           O
ATOM   1145  N   ASN A  66      53.974  78.012 106.665  1.00  0.00           N
ATOM   1147  CA  ASN A  66      53.223  79.063 107.275  1.00  0.00           C
ATOM   1149  CB  ASN A  66      53.054  80.254 106.325  1.00  0.00           C
ATOM   1152  CG  ASN A  66      54.395  80.564 105.675  1.00  0.00           C
ATOM   1153  OD1 ASN A  66      54.485  80.482 104.455  1.00  0.00           O
ATOM   1154  ND2 ASN A  66      55.424  80.902 106.475  1.00  0.00           N
ATOM   1157  C   ASN A  66      51.845  78.563 107.615  1.00  0.00           C
ATOM   1158  O   ASN A  66      51.224  77.794 106.885  1.00  0.00           O
ATOM   1159  N   SER A  67      51.324  79.012 108.745  1.00  0.00           N
ATOM   1161  CA  SER A  67      49.993  78.693 109.165  1.00  0.00           C
ATOM   1163  CB  SER A  67      49.904  77.292 109.805  1.00  0.00           C
ATOM   1166  OG  SER A  67      48.614  76.953 110.305  1.00  0.00           O
ATOM   1168  C   SER A  67      49.674  79.784 110.145  1.00  0.00           C
ATOM   1169  O   SER A  67      50.535  80.574 110.525  1.00  0.00           O
ATOM   1170  N   LEU A  68      48.404  79.872 110.565  1.00  0.00           N
ATOM   1172  CA  LEU A  68      47.924  80.774 111.585  1.00  0.00           C
ATOM   1174  CB  LEU A  68      46.383  80.564 111.695  1.00  0.00           C
ATOM   1177  CG  LEU A  68      45.604  81.563 112.595  1.00  0.00           C
ATOM   1179  CD1 LEU A  68      45.614  81.184 114.087  1.00  0.00           C
ATOM   1183  CD2 LEU A  68      46.104  82.984 112.365  1.00  0.00           C
ATOM   1187  C   LEU A  68      48.644  80.592 112.915  1.00  0.00           C
ATOM   1188  O   LEU A  68      48.953  81.552 113.605  1.00  0.00           O
ATOM   1189  N   PHE A  69      48.993  79.332 113.265  1.00  0.00           N
ATOM   1191  CA  PHE A  69      49.704  78.993 114.487  1.00  0.00           C
ATOM   1193  CB  PHE A  69      49.743  77.464 114.747  1.00  0.00           C
ATOM   1196  CG  PHE A  69      48.363  76.902 114.847  1.00  0.00           C
ATOM   1197  CD1 PHE A  69      47.764  76.723 116.097  1.00  0.00           C
ATOM   1199  CE1 PHE A  69      46.493  76.133 116.187  1.00  0.00           C
ATOM   1201  CZ  PHE A  69      45.834  75.722 115.027  1.00  0.00           C
ATOM   1203  CD2 PHE A  69      47.695  76.493 113.685  1.00  0.00           C
ATOM   1205  CE2 PHE A  69      46.424  75.924 113.765  1.00  0.00           C
ATOM   1207  C   PHE A  69      51.154  79.402 114.517  1.00  0.00           C
ATOM   1208  O   PHE A  69      51.775  79.402 115.577  1.00  0.00           O
ATOM   1209  N   GLY A  70      51.775  79.732 113.365  1.00  0.00           N
ATOM   1211  CA  GLY A  70      53.174  80.084 113.285  1.00  0.00           C
ATOM   1214  C   GLY A  70      53.824  79.523 112.065  1.00  0.00           C
ATOM   1215  O   GLY A  70      53.174  79.082 111.125  1.00  0.00           O
ATOM   1216  N   SER A  71      55.164  79.563 112.055  1.00  0.00           N
ATOM   1218  CA  SER A  71      55.954  79.052 110.955  1.00  0.00           C
ATOM   1220  CB  SER A  71      56.404  80.144 109.915  1.00  0.00           C
ATOM   1223  OG  SER A  71      56.814  81.394 110.485  1.00  0.00           O
ATOM   1225  C   SER A  71      57.134  78.243 111.435  1.00  0.00           C
ATOM   1226  O   SER A  71      57.644  78.412 112.545  1.00  0.00           O
ATOM   1227  N   GLN A  72      57.614  77.324 110.585  1.00  0.00           N
ATOM   1229  CA  GLN A  72      58.754  76.482 110.905  1.00  0.00           C
ATOM   1231  CB  GLN A  72      58.264  75.092 111.415  1.00  0.00           C
ATOM   1234  CG  GLN A  72      59.293  74.192 112.135  1.00  0.00           C
ATOM   1237  CD  GLN A  72      59.944  74.912 113.315  1.00  0.00           C
ATOM   1238  OE1 GLN A  72      60.764  75.824 113.135  1.00  0.00           O
ATOM   1239  NE2 GLN A  72      59.604  74.483 114.557  1.00  0.00           N
ATOM   1242  C   GLN A  72      59.595  76.284 109.655  1.00  0.00           C
ATOM   1243  O   GLN A  72      59.104  76.224 108.535  1.00  0.00           O
ATOM   1244  N   LYS A  73      60.933  76.144 109.825  1.00  0.00           N
ATOM   1246  CA  LYS A  73      61.804  75.662 108.765  1.00  0.00           C
ATOM   1248  CB  LYS A  73      63.275  76.162 108.965  1.00  0.00           C
ATOM   1251  CG  LYS A  73      64.304  75.523 108.025  1.00  0.00           C
ATOM   1254  CD  LYS A  73      65.703  76.193 108.025  1.00  0.00           C
ATOM   1257  CE  LYS A  73      66.684  75.563 107.005  1.00  0.00           C
ATOM   1260  NZ  LYS A  73      67.984  76.243 106.835  1.00  0.00           N
ATOM   1264  C   LYS A  73      61.775  74.144 108.655  1.00  0.00           C
ATOM   1265  O   LYS A  73      61.954  73.434 109.645  1.00  0.00           O
ATOM   1266  N   ALA A  74      61.565  73.604 107.435  1.00  0.00           N
ATOM   1268  CA  ALA A  74      61.695  72.193 107.135  1.00  0.00           C
ATOM   1270  CB  ALA A  74      60.374  71.552 106.645  1.00  0.00           C
ATOM   1274  C   ALA A  74      62.724  72.004 106.045  1.00  0.00           C
ATOM   1275  O   ALA A  74      62.903  72.864 105.185  1.00  0.00           O
ATOM   1276  N   THR A  75      63.454  70.873 106.065  1.00  0.00           N
ATOM   1278  CA  THR A  75      64.223  70.413 104.905  1.00  0.00           C
ATOM   1280  CB  THR A  75      65.754  70.284 105.055  1.00  0.00           C
ATOM   1282  OG1 THR A  75      66.404  69.872 103.865  1.00  0.00           O
ATOM   1284  CG2 THR A  75      66.204  69.332 106.165  1.00  0.00           C
ATOM   1288  C   THR A  75      63.594  69.082 104.605  1.00  0.00           C
ATOM   1289  O   THR A  75      62.924  68.504 105.465  1.00  0.00           O
ATOM   1290  N   MET A  76      63.745  68.622 103.375  1.00  0.00           N
ATOM   1292  CA  MET A  76      63.235  67.354 102.925  1.00  0.00           C
ATOM   1294  CB  MET A  76      61.833  67.474 102.295  1.00  0.00           C
ATOM   1297  CG  MET A  76      61.674  68.604 101.275  1.00  0.00           C
ATOM   1300  SD  MET A  76      60.074  68.574 100.395  1.00  0.00           S
ATOM   1301  CE  MET A  76      59.014  69.034 101.785  1.00  0.00           C
ATOM   1305  C   MET A  76      64.223  66.723 101.985  1.00  0.00           C
ATOM   1306  O   MET A  76      65.174  67.372 101.545  1.00  0.00           O
ATOM   1307  N   LYS A  77      64.044  65.434 101.685  1.00  0.00           N
ATOM   1309  CA  LYS A  77      64.584  64.842 100.475  1.00  0.00           C
ATOM   1311  CB  LYS A  77      65.554  63.682 100.765  1.00  0.00           C
ATOM   1314  CG  LYS A  77      66.915  64.154 101.285  1.00  0.00           C
ATOM   1317  CD  LYS A  77      67.734  62.962 101.805  1.00  0.00           C
ATOM   1320  CE  LYS A  77      69.195  63.292 102.035  1.00  0.00           C
ATOM   1323  NZ  LYS A  77      69.854  62.173 102.715  1.00  0.00           N
ATOM   1327  C   LYS A  77      63.454  64.363  99.585  1.00  0.00           C
ATOM   1328  O   LYS A  77      62.574  63.622 100.025  1.00  0.00           O
ATOM   1329  N   LEU A  78      63.493  64.754  98.305  1.00  0.00           N
ATOM   1331  CA  LEU A  78      62.474  64.412  97.335  1.00  0.00           C
ATOM   1333  CB  LEU A  78      61.934  65.644  96.565  1.00  0.00           C
ATOM   1336  CG  LEU A  78      61.084  66.644  97.375  1.00  0.00           C
ATOM   1338  CD1 LEU A  78      60.604  67.773  96.445  1.00  0.00           C
ATOM   1342  CD2 LEU A  78      59.894  65.954  98.035  1.00  0.00           C
ATOM   1346  C   LEU A  78      63.064  63.482  96.295  1.00  0.00           C
ATOM   1347  O   LEU A  78      64.144  63.724  95.755  1.00  0.00           O
ATOM   1348  N   LYS A  79      62.344  62.383  95.965  1.00  0.00           N
ATOM   1350  CA  LYS A  79      62.583  61.633  94.745  1.00  0.00           C
ATOM   1352  CB  LYS A  79      62.724  60.114  95.005  1.00  0.00           C
ATOM   1355  CG  LYS A  79      62.815  59.203  93.765  1.00  0.00           C
ATOM   1358  CD  LYS A  79      62.945  57.703  94.145  1.00  0.00           C
ATOM   1361  CE  LYS A  79      62.934  56.814  92.895  1.00  0.00           C
ATOM   1364  NZ  LYS A  79      63.034  55.373  93.195  1.00  0.00           N
ATOM   1368  C   LYS A  79      61.414  61.863  93.825  1.00  0.00           C
ATOM   1369  O   LYS A  79      60.264  61.733  94.225  1.00  0.00           O
ATOM   1370  N   LEU A  80      61.674  62.243  92.575  1.00  0.00           N
ATOM   1372  CA  LEU A  80      60.684  62.784  91.685  1.00  0.00           C
ATOM   1374  CB  LEU A  80      60.944  64.284  91.375  1.00  0.00           C
ATOM   1377  CG  LEU A  80      61.154  65.254  92.565  1.00  0.00           C
ATOM   1379  CD1 LEU A  80      62.574  65.223  93.145  1.00  0.00           C
ATOM   1383  CD2 LEU A  80      60.924  66.713  92.155  1.00  0.00           C
ATOM   1387  C   LEU A  80      60.723  61.972  90.415  1.00  0.00           C
ATOM   1388  O   LEU A  80      61.715  61.313  90.095  1.00  0.00           O
ATOM   1389  N   LYS A  81      59.613  61.993  89.665  1.00  0.00           N
ATOM   1391  CA  LYS A  81      59.434  61.194  88.475  1.00  0.00           C
ATOM   1393  CB  LYS A  81      58.694  59.893  88.855  1.00  0.00           C
ATOM   1396  CG  LYS A  81      58.235  58.953  87.735  1.00  0.00           C
ATOM   1399  CD  LYS A  81      57.594  57.692  88.345  1.00  0.00           C
ATOM   1402  CE  LYS A  81      56.734  56.863  87.405  1.00  0.00           C
ATOM   1405  NZ  LYS A  81      55.434  57.523  87.165  1.00  0.00           N
ATOM   1409  C   LYS A  81      58.694  62.014  87.435  1.00  0.00           C
ATOM   1410  O   LYS A  81      57.815  62.813  87.755  1.00  0.00           O
ATOM   1411  N   ALA A  82      59.093  61.874  86.155  1.00  0.00           N
ATOM   1413  CA  ALA A  82      58.574  62.723  85.115  1.00  0.00           C
ATOM   1415  CB  ALA A  82      59.384  64.012  85.045  1.00  0.00           C
ATOM   1419  C   ALA A  82      58.664  62.014  83.775  1.00  0.00           C
ATOM   1420  O   ALA A  82      59.374  61.024  83.615  1.00  0.00           O
ATOM   1421  N   LEU A  83      57.913  62.502  82.775  1.00  0.00           N
ATOM   1423  CA  LEU A  83      57.994  62.033  81.405  1.00  0.00           C
ATOM   1425  CB  LEU A  83      56.554  61.903  80.815  1.00  0.00           C
ATOM   1428  CG  LEU A  83      56.375  60.894  79.655  1.00  0.00           C
ATOM   1430  CD1 LEU A  83      57.354  61.092  78.515  1.00  0.00           C
ATOM   1434  CD2 LEU A  83      56.435  59.412  80.065  1.00  0.00           C
ATOM   1438  C   LEU A  83      58.813  63.054  80.595  1.00  0.00           C
ATOM   1439  O   LEU A  83      58.345  64.163  80.385  1.00  0.00           O
ATOM   1440  N   PRO A  84      60.034  62.743  80.145  1.00  0.00           N
ATOM   1441  CD  PRO A  84      60.904  61.753  80.765  1.00  0.00           C
ATOM   1444  CA  PRO A  84      60.723  63.534  79.135  1.00  0.00           C
ATOM   1446  CB  PRO A  84      62.064  62.822  78.925  1.00  0.00           C
ATOM   1449  CG  PRO A  84      62.294  62.014  80.185  1.00  0.00           C
ATOM   1452  C   PRO A  84      59.974  63.654  77.825  1.00  0.00           C
ATOM   1453  O   PRO A  84      59.774  62.644  77.145  1.00  0.00           O
ATOM   1454  N   VAL A  85      59.604  64.864  77.415  1.00  0.00           N
ATOM   1456  CA  VAL A  85      58.924  65.063  76.155  1.00  0.00           C
ATOM   1458  CB  VAL A  85      57.563  65.703  76.295  1.00  0.00           C
ATOM   1460  CG1 VAL A  85      56.695  64.813  77.195  1.00  0.00           C
ATOM   1464  CG2 VAL A  85      57.625  67.133  76.855  1.00  0.00           C
ATOM   1468  C   VAL A  85      59.784  65.943  75.295  1.00  0.00           C
ATOM   1469  O   VAL A  85      60.465  66.842  75.775  1.00  0.00           O
ATOM   1470  N   PHE A  86      59.764  65.714  73.975  1.00  0.00           N
ATOM   1472  CA  PHE A  86      60.525  66.512  73.055  1.00  0.00           C
ATOM   1474  CB  PHE A  86      61.383  65.563  72.185  1.00  0.00           C
ATOM   1477  CG  PHE A  86      62.305  66.232  71.215  1.00  0.00           C
ATOM   1478  CD1 PHE A  86      63.684  66.364  71.435  1.00  0.00           C
ATOM   1480  CE1 PHE A  86      64.514  67.004  70.495  1.00  0.00           C
ATOM   1482  CZ  PHE A  86      63.924  67.633  69.395  1.00  0.00           C
ATOM   1484  CD2 PHE A  86      61.793  66.663  69.985  1.00  0.00           C
ATOM   1486  CE2 PHE A  86      62.583  67.403  69.095  1.00  0.00           C
ATOM   1488  C   PHE A  86      59.535  67.342  72.255  1.00  0.00           C
ATOM   1489  O   PHE A  86      58.743  66.803  71.465  1.00  0.00           O
ATOM   1490  N   ASP A  87      59.564  68.674  72.475  1.00  0.00           N
ATOM   1492  CA  ASP A  87      58.794  69.633  71.715  1.00  0.00           C
ATOM   1494  CB  ASP A  87      58.363  70.803  72.645  1.00  0.00           C
ATOM   1497  CG  ASP A  87      57.274  71.692  72.085  1.00  0.00           C
ATOM   1498  OD1 ASP A  87      57.294  71.912  70.855  1.00  0.00           O
ATOM   1499  OD2 ASP A  87      56.514  72.292  72.905  1.00  0.00           O
ATOM   1500  C   ASP A  87      59.674  70.052  70.535  1.00  0.00           C
ATOM   1501  O   ASP A  87      60.754  70.633  70.705  1.00  0.00           O
ATOM   1502  N   LYS A  88      59.244  69.684  69.315  1.00  0.00           N
ATOM   1504  CA  LYS A  88      59.974  69.903  68.075  1.00  0.00           C
ATOM   1506  CB  LYS A  88      59.275  69.184  66.885  1.00  0.00           C
ATOM   1509  CG  LYS A  88      59.543  67.674  66.705  1.00  0.00           C
ATOM   1512  CD  LYS A  88      58.993  66.723  67.795  1.00  0.00           C
ATOM   1515  CE  LYS A  88      57.485  66.464  67.735  1.00  0.00           C
ATOM   1518  NZ  LYS A  88      57.095  65.434  68.725  1.00  0.00           N
ATOM   1522  C   LYS A  88      60.174  71.372  67.755  1.00  0.00           C
ATOM   1523  O   LYS A  88      61.284  71.832  67.495  1.00  0.00           O
ATOM   1524  N   GLU A  89      59.083  72.152  67.895  1.00  0.00           N
ATOM   1526  CA  GLU A  89      58.993  73.584  67.725  1.00  0.00           C
ATOM   1528  CB  GLU A  89      57.524  74.034  68.005  1.00  0.00           C
ATOM   1531  CG  GLU A  89      56.493  73.604  66.915  1.00  0.00           C
ATOM   1534  CD  GLU A  89      55.604  72.394  67.255  1.00  0.00           C
ATOM   1535  OE1 GLU A  89      54.694  72.503  68.115  1.00  0.00           O
ATOM   1536  OE2 GLU A  89      55.793  71.364  66.565  1.00  0.00           O
ATOM   1537  C   GLU A  89      59.924  74.354  68.645  1.00  0.00           C
ATOM   1538  O   GLU A  89      60.434  75.424  68.335  1.00  0.00           O
ATOM   1539  N   LYS A  90      60.154  73.833  69.845  1.00  0.00           N
ATOM   1541  CA  LYS A  90      61.044  74.504  70.745  1.00  0.00           C
ATOM   1543  CB  LYS A  90      60.653  74.092  72.165  1.00  0.00           C
ATOM   1546  CG  LYS A  90      59.205  74.434  72.485  1.00  0.00           C
ATOM   1549  CD  LYS A  90      58.875  75.924  72.335  1.00  0.00           C
ATOM   1552  CE  LYS A  90      57.414  76.214  72.645  1.00  0.00           C
ATOM   1555  NZ  LYS A  90      57.165  75.733  74.005  1.00  0.00           N
ATOM   1559  C   LYS A  90      62.474  74.114  70.545  1.00  0.00           C
ATOM   1560  O   LYS A  90      63.384  74.912  70.735  1.00  0.00           O
ATOM   1561  N   GLY A  91      62.714  72.842  70.185  1.00  0.00           N
ATOM   1563  CA  GLY A  91      64.024  72.223  70.295  1.00  0.00           C
ATOM   1566  C   GLY A  91      64.525  72.104  71.715  1.00  0.00           C
ATOM   1567  O   GLY A  91      65.714  72.162  71.975  1.00  0.00           O
ATOM   1568  N   ALA A  92      63.605  71.902  72.695  1.00  0.00           N
ATOM   1570  CA  ALA A  92      63.955  71.592  74.055  1.00  0.00           C
ATOM   1572  CB  ALA A  92      63.605  72.773  74.955  1.00  0.00           C
ATOM   1576  C   ALA A  92      63.184  70.383  74.595  1.00  0.00           C
ATOM   1577  O   ALA A  92      62.095  70.074  74.095  1.00  0.00           O
ATOM   1578  N   ILE A  93      63.764  69.674  75.585  1.00  0.00           N
ATOM   1580  CA  ILE A  93      63.153  68.542  76.265  1.00  0.00           C
ATOM   1582  CB  ILE A  93      64.083  67.342  76.495  1.00  0.00           C
ATOM   1584  CG2 ILE A  93      63.363  66.193  77.245  1.00  0.00           C
ATOM   1588  CG1 ILE A  93      64.574  66.743  75.165  1.00  0.00           C
ATOM   1591  CD  ILE A  93      65.883  65.943  75.295  1.00  0.00           C
ATOM   1595  C   ILE A  93      62.664  69.023  77.605  1.00  0.00           C
ATOM   1596  O   ILE A  93      63.394  69.652  78.375  1.00  0.00           O
ATOM   1597  N   PHE A  94      61.394  68.703  77.945  1.00  0.00           N
ATOM   1599  CA  PHE A  94      60.775  69.073  79.205  1.00  0.00           C
ATOM   1601  CB  PHE A  94      59.444  69.863  79.015  1.00  0.00           C
ATOM   1604  CG  PHE A  94      59.595  71.042  78.095  1.00  0.00           C
ATOM   1605  CD1 PHE A  94      59.644  70.864  76.705  1.00  0.00           C
ATOM   1607  CE1 PHE A  94      59.665  71.964  75.845  1.00  0.00           C
ATOM   1609  CZ  PHE A  94      59.543  73.254  76.355  1.00  0.00           C
ATOM   1611  CD2 PHE A  94      59.525  72.354  78.605  1.00  0.00           C
ATOM   1613  CE2 PHE A  94      59.485  73.454  77.735  1.00  0.00           C
ATOM   1615  C   PHE A  94      60.424  67.823  79.975  1.00  0.00           C
ATOM   1616  O   PHE A  94      59.914  66.854  79.405  1.00  0.00           O
ATOM   1617  N   LEU A  95      60.674  67.813  81.295  1.00  0.00           N
ATOM   1619  CA  LEU A  95      60.304  66.762  82.205  1.00  0.00           C
ATOM   1621  CB  LEU A  95      61.313  66.663  83.375  1.00  0.00           C
ATOM   1624  CG  LEU A  95      62.764  66.284  82.995  1.00  0.00           C
ATOM   1626  CD1 LEU A  95      63.605  65.943  84.235  1.00  0.00           C
ATOM   1630  CD2 LEU A  95      62.815  65.092  82.025  1.00  0.00           C
ATOM   1634  C   LEU A  95      58.894  67.042  82.695  1.00  0.00           C
ATOM   1635  O   LEU A  95      58.644  67.574  83.765  1.00  0.00           O
ATOM   1636  N   LYS A  96      57.913  66.674  81.855  1.00  0.00           N
ATOM   1638  CA  LYS A  96      56.505  66.854  82.125  1.00  0.00           C
ATOM   1640  CB  LYS A  96      55.674  66.912  80.825  1.00  0.00           C
ATOM   1643  CG  LYS A  96      55.793  68.292  80.175  1.00  0.00           C
ATOM   1646  CD  LYS A  96      55.185  68.354  78.765  1.00  0.00           C
ATOM   1649  CE  LYS A  96      54.034  69.342  78.575  1.00  0.00           C
ATOM   1652  NZ  LYS A  96      53.945  69.714  77.145  1.00  0.00           N
ATOM   1656  C   LYS A  96      55.924  65.873  83.115  1.00  0.00           C
ATOM   1657  O   LYS A  96      56.484  64.813  83.395  1.00  0.00           O
ATOM   1658  N   GLU A  97      54.784  66.243  83.715  1.00  0.00           N
ATOM   1660  CA  GLU A  97      54.044  65.404  84.645  1.00  0.00           C
ATOM   1662  CB  GLU A  97      53.584  64.034  84.065  1.00  0.00           C
ATOM   1665  CG  GLU A  97      52.633  64.082  82.845  1.00  0.00           C
ATOM   1668  CD  GLU A  97      52.474  62.663  82.295  1.00  0.00           C
ATOM   1669  OE1 GLU A  97      51.575  61.924  82.765  1.00  0.00           O
ATOM   1670  OE2 GLU A  97      53.305  62.253  81.445  1.00  0.00           O
ATOM   1671  C   GLU A  97      54.794  65.192  85.945  1.00  0.00           C
ATOM   1672  O   GLU A  97      54.525  64.223  86.665  1.00  0.00           O
ATOM   1673  N   MET A  98      55.704  66.122  86.315  1.00  0.00           N
ATOM   1675  CA  MET A  98      56.464  66.104  87.555  1.00  0.00           C
ATOM   1677  CB  MET A  98      57.313  67.383  87.725  1.00  0.00           C
ATOM   1680  CG  MET A  98      58.714  67.313  87.075  1.00  0.00           C
ATOM   1683  SD  MET A  98      59.953  66.324  87.955  1.00  0.00           S
ATOM   1684  CE  MET A  98      61.274  66.902  86.875  1.00  0.00           C
ATOM   1688  C   MET A  98      55.653  65.833  88.815  1.00  0.00           C
ATOM   1689  O   MET A  98      54.875  66.663  89.285  1.00  0.00           O
ATOM   1690  N   GLU A  99      55.854  64.633  89.385  1.00  0.00           N
ATOM   1692  CA  GLU A  99      55.164  64.143  90.555  1.00  0.00           C
ATOM   1694  CB  GLU A  99      54.065  63.134  90.155  1.00  0.00           C
ATOM   1697  CG  GLU A  99      53.145  62.644  91.315  1.00  0.00           C
ATOM   1700  CD  GLU A  99      51.854  62.014  90.815  1.00  0.00           C
ATOM   1701  OE1 GLU A  99      51.884  61.324  89.765  1.00  0.00           O
ATOM   1702  OE2 GLU A  99      50.775  62.232  91.425  1.00  0.00           O
ATOM   1703  C   GLU A  99      56.194  63.493  91.445  1.00  0.00           C
ATOM   1704  O   GLU A  99      57.174  62.892  90.995  1.00  0.00           O
ATOM   1705  N   VAL A 100      56.034  63.633  92.775  1.00  0.00           N
ATOM   1707  CA  VAL A 100      56.973  63.083  93.725  1.00  0.00           C
ATOM   1709  CB  VAL A 100      56.973  63.883  95.015  1.00  0.00           C
ATOM   1711  CG1 VAL A 100      58.035  63.384  96.005  1.00  0.00           C
ATOM   1715  CG2 VAL A 100      57.194  65.383  94.725  1.00  0.00           C
ATOM   1719  C   VAL A 100      56.674  61.593  93.985  1.00  0.00           C
ATOM   1720  O   VAL A 100      55.535  61.154  94.065  1.00  0.00           O
ATOM   1721  N   VAL A 101      57.724  60.764  94.065  1.00  0.00           N
ATOM   1723  CA  VAL A 101      57.685  59.314  94.235  1.00  0.00           C
ATOM   1725  CB  VAL A 101      58.935  58.682  93.585  1.00  0.00           C
ATOM   1727  CG1 VAL A 101      58.953  57.144  93.695  1.00  0.00           C
ATOM   1731  CG2 VAL A 101      58.974  59.063  92.095  1.00  0.00           C
ATOM   1735  C   VAL A 101      57.674  58.983  95.715  1.00  0.00           C
ATOM   1736  O   VAL A 101      56.824  58.254  96.225  1.00  0.00           O
ATOM   1737  N   ASP A 102      58.633  59.574  96.435  1.00  0.00           N
ATOM   1739  CA  ASP A 102      58.935  59.342  97.825  1.00  0.00           C
ATOM   1741  CB  ASP A 102      60.063  58.274  97.985  1.00  0.00           C
ATOM   1744  CG  ASP A 102      59.625  56.823  98.175  1.00  0.00           C
ATOM   1745  OD1 ASP A 102      59.465  56.084  97.165  1.00  0.00           O
ATOM   1746  OD2 ASP A 102      59.465  56.413  99.365  1.00  0.00           O
ATOM   1747  C   ASP A 102      59.403  60.704  98.355  1.00  0.00           C
ATOM   1748  O   ASP A 102      60.203  61.394  97.705  1.00  0.00           O
ATOM   1749  N   ALA A 103      58.914  61.133  99.535  1.00  0.00           N
ATOM   1751  CA  ALA A 103      59.434  62.302 100.205  1.00  0.00           C
ATOM   1753  CB  ALA A 103      58.503  63.524 100.105  1.00  0.00           C
ATOM   1757  C   ALA A 103      59.634  61.963 101.655  1.00  0.00           C
ATOM   1758  O   ALA A 103      58.904  61.194 102.275  1.00  0.00           O
ATOM   1759  N   THR A 104      60.674  62.583 102.235  1.00  0.00           N
ATOM   1761  CA  THR A 104      60.974  62.574 103.655  1.00  0.00           C
ATOM   1763  CB  THR A 104      62.425  62.183 103.975  1.00  0.00           C
ATOM   1765  OG1 THR A 104      63.384  63.194 103.695  1.00  0.00           O
ATOM   1767  CG2 THR A 104      62.845  60.964 103.155  1.00  0.00           C
ATOM   1771  C   THR A 104      60.735  63.973 104.135  1.00  0.00           C
ATOM   1772  O   THR A 104      60.904  64.924 103.385  1.00  0.00           O
ATOM   1773  N   VAL A 105      60.325  64.163 105.405  1.00  0.00           N
ATOM   1775  CA  VAL A 105      60.214  65.504 105.955  1.00  0.00           C
ATOM   1777  CB  VAL A 105      58.794  66.042 105.985  1.00  0.00           C
ATOM   1779  CG1 VAL A 105      58.735  67.432 106.645  1.00  0.00           C
ATOM   1783  CG2 VAL A 105      58.324  66.174 104.535  1.00  0.00           C
ATOM   1787  C   VAL A 105      60.793  65.512 107.335  1.00  0.00           C
ATOM   1788  O   VAL A 105      60.385  64.763 108.225  1.00  0.00           O
ATOM   1789  N   GLN A 106      61.785  66.394 107.545  1.00  0.00           N
ATOM   1791  CA  GLN A 106      62.485  66.534 108.795  1.00  0.00           C
ATOM   1793  CB  GLN A 106      63.735  67.394 108.565  1.00  0.00           C
ATOM   1796  CG  GLN A 106      64.814  66.723 107.695  1.00  0.00           C
ATOM   1799  CD  GLN A 106      65.013  65.232 107.975  1.00  0.00           C
ATOM   1800  OE1 GLN A 106      65.304  64.842 109.105  1.00  0.00           O
ATOM   1801  NE2 GLN A 106      64.864  64.393 106.925  1.00  0.00           N
ATOM   1804  C   GLN A 106      61.734  66.993 110.045  1.00  0.00           C
ATOM   1805  O   GLN A 106      62.025  66.412 111.095  1.00  0.00           O
ATOM   1806  N   PRO A 107      60.834  67.973 110.085  1.00  0.00           N
ATOM   1807  CD  PRO A 107      60.924  69.174 109.255  1.00  0.00           C
ATOM   1810  CA  PRO A 107      59.974  68.184 111.245  1.00  0.00           C
ATOM   1812  CB  PRO A 107      59.424  69.623 111.095  1.00  0.00           C
ATOM   1815  CG  PRO A 107      59.735  70.034 109.655  1.00  0.00           C
ATOM   1818  C   PRO A 107      58.854  67.162 111.295  1.00  0.00           C
ATOM   1819  O   PRO A 107      58.114  66.993 110.335  1.00  0.00           O
ATOM   1820  N   GLU A 108      58.694  66.473 112.425  1.00  0.00           N
ATOM   1822  CA  GLU A 108      57.755  65.394 112.615  1.00  0.00           C
ATOM   1824  CB  GLU A 108      57.994  64.964 114.057  1.00  0.00           C
ATOM   1827  CG  GLU A 108      57.224  63.724 114.507  1.00  0.00           C
ATOM   1830  CD  GLU A 108      57.534  63.454 115.957  1.00  0.00           C
ATOM   1831  OE1 GLU A 108      58.314  64.192 116.617  1.00  0.00           O
ATOM   1832  OE2 GLU A 108      56.944  62.474 116.467  1.00  0.00           O
ATOM   1833  C   GLU A 108      56.264  65.693 112.435  1.00  0.00           C
ATOM   1834  O   GLU A 108      55.535  64.982 111.755  1.00  0.00           O
ATOM   1835  N   LYS A 109      55.743  66.813 112.985  1.00  0.00           N
ATOM   1837  CA  LYS A 109      54.374  67.254 112.705  1.00  0.00           C
ATOM   1839  CB  LYS A 109      53.945  68.493 113.545  1.00  0.00           C
ATOM   1842  CG  LYS A 109      53.614  68.162 115.007  1.00  0.00           C
ATOM   1845  CD  LYS A 109      52.394  67.223 115.127  1.00  0.00           C
ATOM   1848  CE  LYS A 109      52.113  66.842 116.577  1.00  0.00           C
ATOM   1851  NZ  LYS A 109      50.964  65.934 116.617  1.00  0.00           N
ATOM   1855  C   LYS A 109      54.093  67.523 111.255  1.00  0.00           C
ATOM   1856  O   LYS A 109      53.004  67.302 110.735  1.00  0.00           O
ATOM   1857  N   MET A 110      55.154  68.004 110.585  1.00  0.00           N
ATOM   1859  CA  MET A 110      55.094  68.454 109.225  1.00  0.00           C
ATOM   1861  CB  MET A 110      56.404  69.184 108.885  1.00  0.00           C
ATOM   1864  CG  MET A 110      56.243  70.133 107.695  1.00  0.00           C
ATOM   1867  SD  MET A 110      54.985  71.364 108.055  1.00  0.00           S
ATOM   1868  CE  MET A 110      55.824  72.214 109.415  1.00  0.00           C
ATOM   1872  C   MET A 110      54.914  67.324 108.255  1.00  0.00           C
ATOM   1873  O   MET A 110      54.345  67.493 107.185  1.00  0.00           O
ATOM   1874  N   GLN A 111      55.343  66.092 108.595  1.00  0.00           N
ATOM   1876  CA  GLN A 111      55.133  64.964 107.725  1.00  0.00           C
ATOM   1878  CB  GLN A 111      55.875  63.724 108.215  1.00  0.00           C
ATOM   1881  CG  GLN A 111      55.735  62.534 107.245  1.00  0.00           C
ATOM   1884  CD  GLN A 111      56.445  61.264 107.705  1.00  0.00           C
ATOM   1885  OE1 GLN A 111      55.875  60.182 107.605  1.00  0.00           O
ATOM   1886  NE2 GLN A 111      57.703  61.383 108.155  1.00  0.00           N
ATOM   1889  C   GLN A 111      53.674  64.633 107.465  1.00  0.00           C
ATOM   1890  O   GLN A 111      53.324  64.192 106.375  1.00  0.00           O
ATOM   1891  N   THR A 112      52.743  64.834 108.425  1.00  0.00           N
ATOM   1893  CA  THR A 112      51.324  64.584 108.155  1.00  0.00           C
ATOM   1895  CB  THR A 112      50.445  64.802 109.375  1.00  0.00           C
ATOM   1897  OG1 THR A 112      50.944  64.044 110.465  1.00  0.00           O
ATOM   1899  CG2 THR A 112      49.005  64.374 109.065  1.00  0.00           C
ATOM   1903  C   THR A 112      50.805  65.493 107.055  1.00  0.00           C
ATOM   1904  O   THR A 112      50.174  65.074 106.085  1.00  0.00           O
ATOM   1905  N   VAL A 113      51.154  66.784 107.175  1.00  0.00           N
ATOM   1907  CA  VAL A 113      50.684  67.842 106.325  1.00  0.00           C
ATOM   1909  CB  VAL A 113      50.684  69.163 107.075  1.00  0.00           C
ATOM   1911  CG1 VAL A 113      49.794  68.993 108.315  1.00  0.00           C
ATOM   1915  CG2 VAL A 113      52.095  69.553 107.525  1.00  0.00           C
ATOM   1919  C   VAL A 113      51.464  67.924 105.035  1.00  0.00           C
ATOM   1920  O   VAL A 113      50.954  68.333 104.015  1.00  0.00           O
ATOM   1921  N   MET A 114      52.714  67.412 104.985  1.00  0.00           N
ATOM   1923  CA  MET A 114      53.464  67.284 103.735  1.00  0.00           C
ATOM   1925  CB  MET A 114      54.883  66.703 103.985  1.00  0.00           C
ATOM   1928  CG  MET A 114      55.094  65.174 103.845  1.00  0.00           C
ATOM   1931  SD  MET A 114      55.424  64.603 102.155  1.00  0.00           S
ATOM   1932  CE  MET A 114      55.535  62.843 102.595  1.00  0.00           C
ATOM   1936  C   MET A 114      52.695  66.424 102.755  1.00  0.00           C
ATOM   1937  O   MET A 114      52.695  66.663 101.555  1.00  0.00           O
ATOM   1938  N   GLN A 115      51.985  65.394 103.255  1.00  0.00           N
ATOM   1940  CA  GLN A 115      51.074  64.592 102.485  1.00  0.00           C
ATOM   1942  CB  GLN A 115      50.535  63.433 103.335  1.00  0.00           C
ATOM   1945  CG  GLN A 115      50.004  62.253 102.515  1.00  0.00           C
ATOM   1948  CD  GLN A 115      51.154  61.683 101.705  1.00  0.00           C
ATOM   1949  OE1 GLN A 115      51.934  60.884 102.225  1.00  0.00           O
ATOM   1950  NE2 GLN A 115      51.313  62.113 100.435  1.00  0.00           N
ATOM   1953  C   GLN A 115      49.875  65.332 101.985  1.00  0.00           C
ATOM   1954  O   GLN A 115      49.485  65.162 100.835  1.00  0.00           O
ATOM   1955  N   THR A 116      49.234  66.162 102.835  1.00  0.00           N
ATOM   1957  CA  THR A 116      48.114  67.012 102.445  1.00  0.00           C
ATOM   1959  CB  THR A 116      47.383  67.674 103.625  1.00  0.00           C
ATOM   1961  OG1 THR A 116      48.064  68.773 104.225  1.00  0.00           O
ATOM   1963  CG2 THR A 116      47.134  66.633 104.735  1.00  0.00           C
ATOM   1967  C   THR A 116      48.544  68.012 101.375  1.00  0.00           C
ATOM   1968  O   THR A 116      47.833  68.214 100.385  1.00  0.00           O
ATOM   1969  N   LEU A 117      49.764  68.574 101.525  1.00  0.00           N
ATOM   1971  CA  LEU A 117      50.455  69.493 100.625  1.00  0.00           C
ATOM   1973  CB  LEU A 117      51.624  70.223 101.335  1.00  0.00           C
ATOM   1976  CG  LEU A 117      51.203  71.113 102.515  1.00  0.00           C
ATOM   1978  CD1 LEU A 117      52.305  72.123 102.835  1.00  0.00           C
ATOM   1982  CD2 LEU A 117      49.914  71.872 102.255  1.00  0.00           C
ATOM   1986  C   LEU A 117      51.055  68.883  99.385  1.00  0.00           C
ATOM   1987  O   LEU A 117      51.305  69.583  98.405  1.00  0.00           O
ATOM   1988  N   LEU A 118      51.284  67.563  99.375  1.00  0.00           N
ATOM   1990  CA  LEU A 118      51.884  66.854  98.265  1.00  0.00           C
ATOM   1992  CB  LEU A 118      52.134  65.354  98.595  1.00  0.00           C
ATOM   1995  CG  LEU A 118      52.724  64.563  97.415  1.00  0.00           C
ATOM   1997  CD1 LEU A 118      54.065  65.162  96.975  1.00  0.00           C
ATOM   2001  CD2 LEU A 118      52.833  63.054  97.695  1.00  0.00           C
ATOM   2005  C   LEU A 118      51.125  67.063  96.955  1.00  0.00           C
ATOM   2006  O   LEU A 118      51.744  67.334  95.925  1.00  0.00           O
ATOM   2007  N   PRO A 119      49.784  67.042  96.925  1.00  0.00           N
ATOM   2008  CD  PRO A 119      49.023  66.113  97.745  1.00  0.00           C
ATOM   2011  CA  PRO A 119      49.075  67.302  95.695  1.00  0.00           C
ATOM   2013  CB  PRO A 119      47.583  67.034  96.005  1.00  0.00           C
ATOM   2016  CG  PRO A 119      47.563  66.313  97.365  1.00  0.00           C
ATOM   2019  C   PRO A 119      49.275  68.703  95.195  1.00  0.00           C
ATOM   2020  O   PRO A 119      49.364  68.883  93.985  1.00  0.00           O
ATOM   2021  N   TYR A 120      49.324  69.704  96.085  1.00  0.00           N
ATOM   2023  CA  TYR A 120      49.704  71.084  95.775  1.00  0.00           C
ATOM   2025  CB  TYR A 120      49.535  72.004  97.025  1.00  0.00           C
ATOM   2028  CG  TYR A 120      48.095  71.993  97.515  1.00  0.00           C
ATOM   2029  CD1 TYR A 120      47.214  72.982  97.055  1.00  0.00           C
ATOM   2031  CE1 TYR A 120      45.863  72.982  97.445  1.00  0.00           C
ATOM   2033  CZ  TYR A 120      45.385  72.012  98.335  1.00  0.00           C
ATOM   2034  OH  TYR A 120      44.014  72.053  98.695  1.00  0.00           O
ATOM   2036  CD2 TYR A 120      47.614  71.063  98.455  1.00  0.00           C
ATOM   2038  CE2 TYR A 120      46.274  71.074  98.875  1.00  0.00           C
ATOM   2040  C   TYR A 120      51.133  71.182  95.225  1.00  0.00           C
ATOM   2041  O   TYR A 120      51.383  71.794  94.185  1.00  0.00           O
ATOM   2042  N   LEU A 121      52.104  70.504  95.875  1.00  0.00           N
ATOM   2044  CA  LEU A 121      53.485  70.424  95.435  1.00  0.00           C
ATOM   2046  CB  LEU A 121      54.324  69.604  96.455  1.00  0.00           C
ATOM   2049  CG  LEU A 121      55.834  69.534  96.165  1.00  0.00           C
ATOM   2051  CD1 LEU A 121      56.474  70.934  96.215  1.00  0.00           C
ATOM   2055  CD2 LEU A 121      56.575  68.613  97.135  1.00  0.00           C
ATOM   2059  C   LEU A 121      53.625  69.824  94.045  1.00  0.00           C
ATOM   2060  O   LEU A 121      54.223  70.413  93.145  1.00  0.00           O
ATOM   2061  N   ASN A 122      52.934  68.693  93.795  1.00  0.00           N
ATOM   2063  CA  ASN A 122      52.854  68.074  92.485  1.00  0.00           C
ATOM   2065  CB  ASN A 122      51.954  66.813  92.515  1.00  0.00           C
ATOM   2068  CG  ASN A 122      52.563  65.722  93.365  1.00  0.00           C
ATOM   2069  OD1 ASN A 122      53.764  65.644  93.605  1.00  0.00           O
ATOM   2070  ND2 ASN A 122      51.695  64.802  93.865  1.00  0.00           N
ATOM   2073  C   ASN A 122      52.313  68.993  91.405  1.00  0.00           C
ATOM   2074  O   ASN A 122      52.854  69.044  90.305  1.00  0.00           O
ATOM   2075  N   GLN A 123      51.243  69.784  91.695  1.00  0.00           N
ATOM   2077  CA  GLN A 123      50.793  70.813  90.775  1.00  0.00           C
ATOM   2079  CB  GLN A 123      49.444  71.482  91.205  1.00  0.00           C
ATOM   2082  CG  GLN A 123      48.993  72.622  90.245  1.00  0.00           C
ATOM   2085  CD  GLN A 123      47.644  73.292  90.535  1.00  0.00           C
ATOM   2086  OE1 GLN A 123      47.485  74.504  90.395  1.00  0.00           O
ATOM   2087  NE2 GLN A 123      46.614  72.482  90.855  1.00  0.00           N
ATOM   2090  C   GLN A 123      51.824  71.902  90.495  1.00  0.00           C
ATOM   2091  O   GLN A 123      52.084  72.243  89.345  1.00  0.00           O
ATOM   2092  N   ALA A 124      52.464  72.453  91.535  1.00  0.00           N
ATOM   2094  CA  ALA A 124      53.454  73.504  91.405  1.00  0.00           C
ATOM   2096  CB  ALA A 124      53.875  73.953  92.805  1.00  0.00           C
ATOM   2100  C   ALA A 124      54.694  73.104  90.605  1.00  0.00           C
ATOM   2101  O   ALA A 124      55.154  73.833  89.715  1.00  0.00           O
ATOM   2102  N   LEU A 125      55.224  71.902  90.905  1.00  0.00           N
ATOM   2104  CA  LEU A 125      56.294  71.243  90.185  1.00  0.00           C
ATOM   2106  CB  LEU A 125      56.635  69.883  90.835  1.00  0.00           C
ATOM   2109  CG  LEU A 125      57.714  69.932  91.935  1.00  0.00           C
ATOM   2111  CD1 LEU A 125      57.364  70.912  93.035  1.00  0.00           C
ATOM   2115  CD2 LEU A 125      57.874  68.542  92.545  1.00  0.00           C
ATOM   2119  C   LEU A 125      55.933  70.973  88.755  1.00  0.00           C
ATOM   2120  O   LEU A 125      56.653  71.333  87.825  1.00  0.00           O
ATOM   2121  N   ARG A 126      54.753  70.383  88.515  1.00  0.00           N
ATOM   2123  CA  ARG A 126      54.314  70.122  87.175  1.00  0.00           C
ATOM   2125  CB  ARG A 126      53.014  69.313  87.145  1.00  0.00           C
ATOM   2128  CG  ARG A 126      52.504  69.023  85.715  1.00  0.00           C
ATOM   2131  CD  ARG A 126      51.313  68.063  85.625  1.00  0.00           C
ATOM   2134  NE  ARG A 126      50.164  68.703  86.345  1.00  0.00           N
ATOM   2136  CZ  ARG A 126      49.864  68.523  87.625  1.00  0.00           C
ATOM   2137  NH1 ARG A 126      50.504  67.703  88.425  1.00  0.00           N
ATOM   2140  NH2 ARG A 126      48.833  69.174  88.115  1.00  0.00           N
ATOM   2143  C   ARG A 126      54.153  71.372  86.365  1.00  0.00           C
ATOM   2144  O   ARG A 126      54.654  71.464  85.255  1.00  0.00           O
ATOM   2145  N   ASN A 127      53.534  72.412  86.935  1.00  0.00           N
ATOM   2147  CA  ASN A 127      53.363  73.682  86.265  1.00  0.00           C
ATOM   2149  CB  ASN A 127      52.514  74.662  87.115  1.00  0.00           C
ATOM   2152  CG  ASN A 127      51.074  74.184  87.205  1.00  0.00           C
ATOM   2153  OD1 ASN A 127      50.653  73.193  86.605  1.00  0.00           O
ATOM   2154  ND2 ASN A 127      50.243  74.912  87.995  1.00  0.00           N
ATOM   2157  C   ASN A 127      54.694  74.313  85.905  1.00  0.00           C
ATOM   2158  O   ASN A 127      54.883  74.792  84.795  1.00  0.00           O
ATOM   2159  N   TYR A 128      55.694  74.284  86.825  1.00  0.00           N
ATOM   2161  CA  TYR A 128      57.014  74.792  86.515  1.00  0.00           C
ATOM   2163  CB  TYR A 128      57.934  74.903  87.755  1.00  0.00           C
ATOM   2166  CG  TYR A 128      59.275  75.574  87.465  1.00  0.00           C
ATOM   2167  CD1 TYR A 128      59.354  76.972  87.465  1.00  0.00           C
ATOM   2169  CE1 TYR A 128      60.554  77.633  87.235  1.00  0.00           C
ATOM   2171  CZ  TYR A 128      61.723  76.902  87.005  1.00  0.00           C
ATOM   2172  OH  TYR A 128      62.903  77.614  86.685  1.00  0.00           O
ATOM   2174  CD2 TYR A 128      60.465  74.842  87.285  1.00  0.00           C
ATOM   2176  CE2 TYR A 128      61.684  75.504  87.045  1.00  0.00           C
ATOM   2178  C   TYR A 128      57.773  74.034  85.445  1.00  0.00           C
ATOM   2179  O   TYR A 128      58.243  74.633  84.475  1.00  0.00           O
ATOM   2180  N   PHE A 129      57.885  72.703  85.585  1.00  0.00           N
ATOM   2182  CA  PHE A 129      58.694  71.854  84.725  1.00  0.00           C
ATOM   2184  CB  PHE A 129      59.034  70.523  85.435  1.00  0.00           C
ATOM   2187  CG  PHE A 129      60.133  70.714  86.455  1.00  0.00           C
ATOM   2188  CD1 PHE A 129      59.864  70.993  87.805  1.00  0.00           C
ATOM   2190  CE1 PHE A 129      60.884  71.122  88.745  1.00  0.00           C
ATOM   2192  CZ  PHE A 129      62.204  70.943  88.345  1.00  0.00           C
ATOM   2194  CD2 PHE A 129      61.474  70.473  86.095  1.00  0.00           C
ATOM   2196  CE2 PHE A 129      62.504  70.604  87.025  1.00  0.00           C
ATOM   2198  C   PHE A 129      58.025  71.563  83.395  1.00  0.00           C
ATOM   2199  O   PHE A 129      58.674  71.224  82.405  1.00  0.00           O
ATOM   2200  N   ASN A 130      56.705  71.754  83.305  1.00  0.00           N
ATOM   2202  CA  ASN A 130      55.985  71.894  82.065  1.00  0.00           C
ATOM   2204  CB  ASN A 130      54.473  71.842  82.425  1.00  0.00           C
ATOM   2207  CG  ASN A 130      53.474  71.824  81.295  1.00  0.00           C
ATOM   2208  OD1 ASN A 130      53.464  72.674  80.405  1.00  0.00           O
ATOM   2209  ND2 ASN A 130      52.563  70.813  81.325  1.00  0.00           N
ATOM   2212  C   ASN A 130      56.453  73.113  81.275  1.00  0.00           C
ATOM   2213  O   ASN A 130      56.754  73.023  80.095  1.00  0.00           O
ATOM   2214  N   GLN A 131      56.614  74.294  81.915  1.00  0.00           N
ATOM   2216  CA  GLN A 131      57.014  75.482  81.185  1.00  0.00           C
ATOM   2218  CB  GLN A 131      56.464  76.762  81.875  1.00  0.00           C
ATOM   2221  CG  GLN A 131      54.944  76.832  82.135  1.00  0.00           C
ATOM   2224  CD  GLN A 131      54.034  76.654  80.935  1.00  0.00           C
ATOM   2225  OE1 GLN A 131      52.815  76.493  81.095  1.00  0.00           O
ATOM   2226  NE2 GLN A 131      54.574  76.723  79.705  1.00  0.00           N
ATOM   2229  C   GLN A 131      58.514  75.703  81.105  1.00  0.00           C
ATOM   2230  O   GLN A 131      58.993  76.433  80.255  1.00  0.00           O
ATOM   2231  N   GLN A 132      59.314  75.114  82.005  1.00  0.00           N
ATOM   2233  CA  GLN A 132      60.735  75.364  82.025  1.00  0.00           C
ATOM   2235  CB  GLN A 132      61.284  75.473  83.475  1.00  0.00           C
ATOM   2238  CG  GLN A 132      62.804  75.762  83.545  1.00  0.00           C
ATOM   2241  CD  GLN A 132      63.114  77.012  82.715  1.00  0.00           C
ATOM   2242  OE1 GLN A 132      62.504  78.074  82.895  1.00  0.00           O
ATOM   2243  NE2 GLN A 132      64.044  76.883  81.745  1.00  0.00           N
ATOM   2246  C   GLN A 132      61.453  74.232  81.315  1.00  0.00           C
ATOM   2247  O   GLN A 132      61.435  73.133  81.865  1.00  0.00           O
ATOM   2248  N   PRO A 133      62.113  74.394  80.185  1.00  0.00           N
ATOM   2249  CD  PRO A 133      62.014  75.582  79.355  1.00  0.00           C
ATOM   2252  CA  PRO A 133      62.934  73.342  79.585  1.00  0.00           C
ATOM   2254  CB  PRO A 133      63.275  73.854  78.185  1.00  0.00           C
ATOM   2257  CG  PRO A 133      62.854  75.332  78.115  1.00  0.00           C
ATOM   2260  C   PRO A 133      64.154  72.934  80.405  1.00  0.00           C
ATOM   2261  O   PRO A 133      64.954  73.793  80.795  1.00  0.00           O
ATOM   2262  N   ALA A 134      64.334  71.614  80.635  1.00  0.00           N
ATOM   2264  CA  ALA A 134      65.434  71.004  81.365  1.00  0.00           C
ATOM   2266  CB  ALA A 134      65.013  69.592  81.775  1.00  0.00           C
ATOM   2270  C   ALA A 134      66.674  70.792  80.525  1.00  0.00           C
ATOM   2271  O   ALA A 134      67.774  70.674  81.065  1.00  0.00           O
ATOM   2272  N   TYR A 135      66.504  70.754  79.185  1.00  0.00           N
ATOM   2274  CA  TYR A 135      67.604  70.864  78.245  1.00  0.00           C
ATOM   2276  CB  TYR A 135      68.145  69.483  77.805  1.00  0.00           C
ATOM   2279  CG  TYR A 135      69.493  69.644  77.145  1.00  0.00           C
ATOM   2280  CD1 TYR A 135      70.624  69.792  77.955  1.00  0.00           C
ATOM   2282  CE1 TYR A 135      71.883  70.052  77.395  1.00  0.00           C
ATOM   2284  CZ  TYR A 135      72.014  70.153  75.995  1.00  0.00           C
ATOM   2285  OH  TYR A 135      73.264  70.523  75.435  1.00  0.00           O
ATOM   2287  CD2 TYR A 135      69.644  69.684  75.745  1.00  0.00           C
ATOM   2289  CE2 TYR A 135      70.904  69.943  75.185  1.00  0.00           C
ATOM   2291  C   TYR A 135      67.044  71.592  77.045  1.00  0.00           C
ATOM   2292  O   TYR A 135      65.924  71.302  76.605  1.00  0.00           O
ATOM   2293  N   VAL A 136      67.784  72.552  76.465  1.00  0.00           N
ATOM   2295  CA  VAL A 136      67.404  73.174  75.215  1.00  0.00           C
ATOM   2297  CB  VAL A 136      67.004  74.652  75.355  1.00  0.00           C
ATOM   2299  CG1 VAL A 136      68.154  75.544  75.885  1.00  0.00           C
ATOM   2303  CG2 VAL A 136      66.464  75.203  74.025  1.00  0.00           C
ATOM   2307  C   VAL A 136      68.544  72.963  74.245  1.00  0.00           C
ATOM   2308  O   VAL A 136      69.714  73.193  74.575  1.00  0.00           O
ATOM   2309  N   LEU A 137      68.234  72.482  73.035  1.00  0.00           N
ATOM   2311  CA  LEU A 137      69.195  72.363  71.955  1.00  0.00           C
ATOM   2313  CB  LEU A 137      68.663  71.573  70.745  1.00  0.00           C
ATOM   2316  CG  LEU A 137      68.194  70.133  71.025  1.00  0.00           C
ATOM   2318  CD1 LEU A 137      67.474  69.583  69.785  1.00  0.00           C
ATOM   2322  CD2 LEU A 137      69.344  69.213  71.405  1.00  0.00           C
ATOM   2326  C   LEU A 137      69.704  73.693  71.435  1.00  0.00           C
ATOM   2327  O   LEU A 137      68.954  74.623  71.075  1.00  0.00           O
ATOM   2328  N   ARG A 138      71.023  73.802  71.345  1.00  0.00           N
ATOM   2330  CA  ARG A 138      71.734  74.932  70.795  1.00  0.00           C
ATOM   2332  CB  ARG A 138      72.964  75.214  71.675  1.00  0.00           C
ATOM   2335  CG  ARG A 138      72.574  75.703  73.085  1.00  0.00           C
ATOM   2338  CD  ARG A 138      73.774  76.253  73.835  1.00  0.00           C
ATOM   2341  NE  ARG A 138      73.294  77.123  74.955  1.00  0.00           N
ATOM   2343  CZ  ARG A 138      72.894  78.373  74.765  1.00  0.00           C
ATOM   2344  NH1 ARG A 138      72.904  78.993  73.595  1.00  0.00           N
ATOM   2347  NH2 ARG A 138      72.464  79.044  75.815  1.00  0.00           N
ATOM   2350  C   ARG A 138      72.184  74.802  69.355  1.00  0.00           C
ATOM   2351  O   ARG A 138      72.504  73.743  68.855  1.00  0.00           O
ATOM   2352  N   GLU A 139      72.284  75.943  68.635  1.00  0.00           N
ATOM   2354  CA  GLU A 139      73.014  75.982  67.365  1.00  0.00           C
ATOM   2356  CB  GLU A 139      72.314  76.953  66.385  1.00  0.00           C
ATOM   2359  CG  GLU A 139      71.023  76.372  65.785  1.00  0.00           C
ATOM   2362  CD  GLU A 139      70.055  77.443  65.325  1.00  0.00           C
ATOM   2363  OE1 GLU A 139      70.264  78.644  65.635  1.00  0.00           O
ATOM   2364  OE2 GLU A 139      69.024  77.053  64.715  1.00  0.00           O
ATOM   2365  C   GLU A 139      74.424  76.512  67.525  1.00  0.00           C
ATOM   2366  O   GLU A 139      75.224  76.453  66.595  1.00  0.00           O
ATOM   2367  N   ASP A 140      74.764  77.042  68.705  1.00  0.00           N
ATOM   2369  CA  ASP A 140      76.094  77.543  68.935  1.00  0.00           C
ATOM   2371  CB  ASP A 140      75.954  78.802  69.825  1.00  0.00           C
ATOM   2374  CG  ASP A 140      75.214  78.574  71.135  1.00  0.00           C
ATOM   2375  OD1 ASP A 140      73.974  78.354  71.105  1.00  0.00           O
ATOM   2376  OD2 ASP A 140      75.854  78.662  72.205  1.00  0.00           O
ATOM   2377  C   ASP A 140      76.983  76.493  69.595  1.00  0.00           C
ATOM   2378  O   ASP A 140      78.205  76.654  69.665  1.00  0.00           O
ATOM   2379  N   GLY A 141      76.384  75.372  70.055  1.00  0.00           N
ATOM   2381  CA  GLY A 141      77.064  74.284  70.735  1.00  0.00           C
ATOM   2384  C   GLY A 141      77.813  73.373  69.805  1.00  0.00           C
ATOM   2385  O   GLY A 141      78.454  73.802  68.845  1.00  0.00           O
ATOM   2386  N   SER A 142      77.805  72.053  70.055  1.00  0.00           N
ATOM   2388  CA  SER A 142      78.333  71.084  69.115  1.00  0.00           C
ATOM   2390  CB  SER A 142      78.534  69.693  69.765  1.00  0.00           C
ATOM   2393  OG  SER A 142      77.294  69.082  70.135  1.00  0.00           O
ATOM   2395  C   SER A 142      77.513  70.934  67.825  1.00  0.00           C
ATOM   2396  O   SER A 142      76.324  71.243  67.755  1.00  0.00           O
ATOM   2397  N   GLN A 143      78.135  70.453  66.725  1.00  0.00           N
ATOM   2399  CA  GLN A 143      77.434  70.223  65.465  1.00  0.00           C
ATOM   2401  CB  GLN A 143      78.384  69.792  64.335  1.00  0.00           C
ATOM   2404  CG  GLN A 143      79.154  70.982  63.765  1.00  0.00           C
ATOM   2407  CD  GLN A 143      78.275  71.934  62.935  1.00  0.00           C
ATOM   2408  OE1 GLN A 143      77.285  72.513  63.395  1.00  0.00           O
ATOM   2409  NE2 GLN A 143      78.655  72.123  61.655  1.00  0.00           N
ATOM   2412  C   GLN A 143      76.314  69.232  65.515  1.00  0.00           C
ATOM   2413  O   GLN A 143      75.243  69.443  64.965  1.00  0.00           O
ATOM   2414  N   GLY A 144      76.534  68.144  66.265  1.00  0.00           N
ATOM   2416  CA  GLY A 144      75.493  67.204  66.635  1.00  0.00           C
ATOM   2419  C   GLY A 144      74.313  67.872  67.285  1.00  0.00           C
ATOM   2420  O   GLY A 144      73.184  67.583  66.935  1.00  0.00           O
ATOM   2421  N   GLU A 145      74.525  68.802  68.215  1.00  0.00           N
ATOM   2423  CA  GLU A 145      73.434  69.574  68.755  1.00  0.00           C
ATOM   2425  CB  GLU A 145      73.934  70.354  69.985  1.00  0.00           C
ATOM   2428  CG  GLU A 145      72.764  70.864  70.835  1.00  0.00           C
ATOM   2431  CD  GLU A 145      73.194  71.412  72.185  1.00  0.00           C
ATOM   2432  OE1 GLU A 145      74.395  71.383  72.525  1.00  0.00           O
ATOM   2433  OE2 GLU A 145      72.284  71.872  72.915  1.00  0.00           O
ATOM   2434  C   GLU A 145      72.734  70.493  67.735  1.00  0.00           C
ATOM   2435  O   GLU A 145      71.514  70.563  67.655  1.00  0.00           O
ATOM   2436  N   ALA A 146      73.504  71.174  66.855  1.00  0.00           N
ATOM   2438  CA  ALA A 146      72.954  71.912  65.735  1.00  0.00           C
ATOM   2440  CB  ALA A 146      74.074  72.732  65.065  1.00  0.00           C
ATOM   2444  C   ALA A 146      72.184  71.063  64.705  1.00  0.00           C
ATOM   2445  O   ALA A 146      71.104  71.424  64.255  1.00  0.00           O
ATOM   2446  N   MET A 147      72.695  69.863  64.355  1.00  0.00           N
ATOM   2448  CA  MET A 147      72.004  68.802  63.635  1.00  0.00           C
ATOM   2450  CB  MET A 147      72.894  67.552  63.465  1.00  0.00           C
ATOM   2453  CG  MET A 147      74.064  67.662  62.475  1.00  0.00           C
ATOM   2456  SD  MET A 147      73.544  67.604  60.745  1.00  0.00           S
ATOM   2457  CE  MET A 147      75.264  67.383  60.235  1.00  0.00           C
ATOM   2461  C   MET A 147      70.743  68.354  64.345  1.00  0.00           C
ATOM   2462  O   MET A 147      69.684  68.222  63.735  1.00  0.00           O
ATOM   2463  N   ALA A 148      70.814  68.162  65.675  1.00  0.00           N
ATOM   2465  CA  ALA A 148      69.724  67.662  66.475  1.00  0.00           C
ATOM   2467  CB  ALA A 148      70.144  67.474  67.945  1.00  0.00           C
ATOM   2471  C   ALA A 148      68.485  68.513  66.385  1.00  0.00           C
ATOM   2472  O   ALA A 148      67.375  68.012  66.285  1.00  0.00           O
ATOM   2473  N   LYS A 149      68.625  69.842  66.345  1.00  0.00           N
ATOM   2475  CA  LYS A 149      67.485  70.722  66.135  1.00  0.00           C
ATOM   2477  CB  LYS A 149      67.973  72.184  66.195  1.00  0.00           C
ATOM   2480  CG  LYS A 149      68.474  72.523  67.605  1.00  0.00           C
ATOM   2483  CD  LYS A 149      69.014  73.942  67.745  1.00  0.00           C
ATOM   2486  CE  LYS A 149      67.934  75.013  67.565  1.00  0.00           C
ATOM   2489  NZ  LYS A 149      68.415  76.383  67.825  1.00  0.00           N
ATOM   2493  C   LYS A 149      66.704  70.504  64.835  1.00  0.00           C
ATOM   2494  O   LYS A 149      65.484  70.424  64.835  1.00  0.00           O
ATOM   2495  N   LYS A 150      67.413  70.364  63.705  1.00  0.00           N
ATOM   2497  CA  LYS A 150      66.764  70.434  62.415  1.00  0.00           C
ATOM   2499  CB  LYS A 150      67.724  71.144  61.405  1.00  0.00           C
ATOM   2502  CG  LYS A 150      68.394  72.443  61.895  1.00  0.00           C
ATOM   2505  CD  LYS A 150      67.413  73.604  62.145  1.00  0.00           C
ATOM   2508  CE  LYS A 150      67.954  74.813  62.945  1.00  0.00           C
ATOM   2511  NZ  LYS A 150      69.044  75.553  62.265  1.00  0.00           N
ATOM   2515  C   LYS A 150      66.445  69.044  61.885  1.00  0.00           C
ATOM   2516  O   LYS A 150      65.864  68.894  60.805  1.00  0.00           O
ATOM   2517  N   LEU A 151      66.854  67.982  62.605  1.00  0.00           N
ATOM   2519  CA  LEU A 151      66.644  66.592  62.205  1.00  0.00           C
ATOM   2521  CB  LEU A 151      68.004  65.864  61.965  1.00  0.00           C
ATOM   2524  CG  LEU A 151      68.875  66.182  60.725  1.00  0.00           C
ATOM   2526  CD1 LEU A 151      68.305  65.493  59.475  1.00  0.00           C
ATOM   2530  CD2 LEU A 151      69.135  67.674  60.475  1.00  0.00           C
ATOM   2534  C   LEU A 151      65.934  65.803  63.305  1.00  0.00           C
ATOM   2535  O   LEU A 151      65.845  64.574  63.245  1.00  0.00           O
ATOM   2536  N   ALA A 152      65.445  66.442  64.385  1.00  0.00           N
ATOM   2538  CA  ALA A 152      64.864  65.674  65.465  1.00  0.00           C
ATOM   2540  CB  ALA A 152      64.674  66.523  66.715  1.00  0.00           C
ATOM   2544  C   ALA A 152      63.534  64.982  65.205  1.00  0.00           C
ATOM   2545  O   ALA A 152      62.464  65.582  65.155  1.00  0.00           O
ATOM   2546  N   LYS A 153      63.564  63.643  65.205  1.00  0.00           N
ATOM   2548  CA  LYS A 153      62.404  62.794  65.035  1.00  0.00           C
ATOM   2550  CB  LYS A 153      62.824  61.502  64.315  1.00  0.00           C
ATOM   2553  CG  LYS A 153      62.724  61.712  62.815  1.00  0.00           C
ATOM   2556  CD  LYS A 153      62.875  60.392  62.065  1.00  0.00           C
ATOM   2559  CE  LYS A 153      62.684  60.573  60.565  1.00  0.00           C
ATOM   2562  NZ  LYS A 153      63.345  59.454  59.925  1.00  0.00           N
ATOM   2566  C   LYS A 153      61.705  62.464  66.325  1.00  0.00           C
ATOM   2567  O   LYS A 153      60.924  61.512  66.445  1.00  0.00           O
ATOM   2568  N   GLY A 154      61.973  63.264  67.365  1.00  0.00           N
ATOM   2570  CA  GLY A 154      61.593  62.994  68.725  1.00  0.00           C
ATOM   2573  C   GLY A 154      62.784  62.563  69.505  1.00  0.00           C
ATOM   2574  O   GLY A 154      63.924  62.883  69.195  1.00  0.00           O
ATOM   2575  N   ILE A 155      62.514  61.823  70.595  1.00  0.00           N
ATOM   2577  CA  ILE A 155      63.514  61.302  71.495  1.00  0.00           C
ATOM   2579  CB  ILE A 155      63.534  61.893  72.905  1.00  0.00           C
ATOM   2581  CG2 ILE A 155      63.993  63.353  72.775  1.00  0.00           C
ATOM   2585  CG1 ILE A 155      62.243  61.623  73.765  1.00  0.00           C
ATOM   2588  CD  ILE A 155      60.884  62.092  73.235  1.00  0.00           C
ATOM   2592  C   ILE A 155      63.235  59.864  71.665  1.00  0.00           C
ATOM   2593  O   ILE A 155      62.113  59.374  71.495  1.00  0.00           O
ATOM   2594  N   GLU A 156      64.284  59.174  72.065  1.00  0.00           N
ATOM   2596  CA  GLU A 156      64.275  57.813  72.455  1.00  0.00           C
ATOM   2598  CB  GLU A 156      65.055  57.103  71.345  1.00  0.00           C
ATOM   2601  CG  GLU A 156      65.104  55.583  71.475  1.00  0.00           C
ATOM   2604  CD  GLU A 156      65.375  54.924  70.125  1.00  0.00           C
ATOM   2605  OE1 GLU A 156      65.424  55.634  69.085  1.00  0.00           O
ATOM   2606  OE2 GLU A 156      65.484  53.674  70.145  1.00  0.00           O
ATOM   2607  C   GLU A 156      64.964  57.733  73.805  1.00  0.00           C
ATOM   2608  O   GLU A 156      66.144  58.043  73.935  1.00  0.00           O
ATOM   2609  N   VAL A 157      64.234  57.364  74.875  1.00  0.00           N
ATOM   2611  CA  VAL A 157      64.854  57.154  76.165  1.00  0.00           C
ATOM   2613  CB  VAL A 157      63.914  57.432  77.345  1.00  0.00           C
ATOM   2615  CG1 VAL A 157      64.595  57.092  78.685  1.00  0.00           C
ATOM   2619  CG2 VAL A 157      63.544  58.932  77.315  1.00  0.00           C
ATOM   2623  C   VAL A 157      65.454  55.754  76.205  1.00  0.00           C
ATOM   2624  O   VAL A 157      64.824  54.763  75.825  1.00  0.00           O
ATOM   2625  N   LYS A 158      66.723  55.662  76.615  1.00  0.00           N
ATOM   2627  CA  LYS A 158      67.383  54.393  76.795  1.00  0.00           C
ATOM   2629  CB  LYS A 158      68.285  54.053  75.565  1.00  0.00           C
ATOM   2632  CG  LYS A 158      69.334  55.104  75.165  1.00  0.00           C
ATOM   2635  CD  LYS A 158      70.333  54.662  74.065  1.00  0.00           C
ATOM   2638  CE  LYS A 158      71.544  53.843  74.545  1.00  0.00           C
ATOM   2641  NZ  LYS A 158      71.094  52.544  75.025  1.00  0.00           N
ATOM   2645  C   LYS A 158      68.124  54.472  78.125  1.00  0.00           C
ATOM   2646  O   LYS A 158      68.264  55.564  78.675  1.00  0.00           O
ATOM   2647  N   PRO A 159      68.584  53.404  78.755  1.00  0.00           N
ATOM   2648  CD  PRO A 159      68.485  52.033  78.265  1.00  0.00           C
ATOM   2651  CA  PRO A 159      69.223  53.464  80.075  1.00  0.00           C
ATOM   2653  CB  PRO A 159      69.493  51.993  80.425  1.00  0.00           C
ATOM   2656  CG  PRO A 159      68.534  51.203  79.525  1.00  0.00           C
ATOM   2659  C   PRO A 159      70.493  54.323  80.125  1.00  0.00           C
ATOM   2660  O   PRO A 159      71.464  53.983  79.445  1.00  0.00           O
ATOM   2661  N   GLY A 160      70.504  55.403  80.935  1.00  0.00           N
ATOM   2663  CA  GLY A 160      71.625  56.324  81.175  1.00  0.00           C
ATOM   2666  C   GLY A 160      71.564  57.614  80.385  1.00  0.00           C
ATOM   2667  O   GLY A 160      72.064  58.654  80.815  1.00  0.00           O
ATOM   2668  N   GLU A 161      70.924  57.593  79.215  1.00  0.00           N
ATOM   2670  CA  GLU A 161      71.014  58.703  78.285  1.00  0.00           C
ATOM   2672  CB  GLU A 161      72.273  58.573  77.385  1.00  0.00           C
ATOM   2675  CG  GLU A 161      72.314  57.294  76.505  1.00  0.00           C
ATOM   2678  CD  GLU A 161      73.663  57.063  75.825  1.00  0.00           C
ATOM   2679  OE1 GLU A 161      74.695  57.024  76.555  1.00  0.00           O
ATOM   2680  OE2 GLU A 161      73.684  56.912  74.585  1.00  0.00           O
ATOM   2681  C   GLU A 161      69.764  58.833  77.445  1.00  0.00           C
ATOM   2682  O   GLU A 161      69.054  57.883  77.135  1.00  0.00           O
ATOM   2683  N   ILE A 162      69.434  60.074  77.065  1.00  0.00           N
ATOM   2685  CA  ILE A 162      68.354  60.354  76.145  1.00  0.00           C
ATOM   2687  CB  ILE A 162      67.534  61.582  76.535  1.00  0.00           C
ATOM   2689  CG2 ILE A 162      66.434  61.842  75.485  1.00  0.00           C
ATOM   2693  CG1 ILE A 162      66.944  61.394  77.955  1.00  0.00           C
ATOM   2696  CD  ILE A 162      66.204  62.622  78.485  1.00  0.00           C
ATOM   2700  C   ILE A 162      68.984  60.534  74.795  1.00  0.00           C
ATOM   2701  O   ILE A 162      70.034  61.174  74.645  1.00  0.00           O
ATOM   2702  N   VAL A 163      68.383  59.953  73.745  1.00  0.00           N
ATOM   2704  CA  VAL A 163      68.914  60.063  72.415  1.00  0.00           C
ATOM   2706  CB  VAL A 163      69.254  58.703  71.875  1.00  0.00           C
ATOM   2708  CG1 VAL A 163      69.814  58.794  70.455  1.00  0.00           C
ATOM   2712  CG2 VAL A 163      70.324  58.083  72.785  1.00  0.00           C
ATOM   2716  C   VAL A 163      67.894  60.754  71.535  1.00  0.00           C
ATOM   2717  O   VAL A 163      66.695  60.494  71.615  1.00  0.00           O
ATOM   2718  N   ILE A 164      68.374  61.653  70.665  1.00  0.00           N
ATOM   2720  CA  ILE A 164      67.583  62.253  69.635  1.00  0.00           C
ATOM   2722  CB  ILE A 164      67.704  63.784  69.605  1.00  0.00           C
ATOM   2724  CG2 ILE A 164      66.824  64.383  68.485  1.00  0.00           C
ATOM   2728  CG1 ILE A 164      67.273  64.402  70.955  1.00  0.00           C
ATOM   2731  CD  ILE A 164      67.984  65.733  71.235  1.00  0.00           C
ATOM   2735  C   ILE A 164      68.114  61.633  68.355  1.00  0.00           C
ATOM   2736  O   ILE A 164      69.243  61.944  67.935  1.00  0.00           O
ATOM   2737  N   PRO A 165      67.424  60.713  67.685  1.00  0.00           N
ATOM   2738  CD  PRO A 165      66.274  59.974  68.225  1.00  0.00           C
ATOM   2741  CA  PRO A 165      67.743  60.343  66.325  1.00  0.00           C
ATOM   2743  CB  PRO A 165      66.775  59.203  65.965  1.00  0.00           C
ATOM   2746  CG  PRO A 165      65.665  59.253  67.025  1.00  0.00           C
ATOM   2749  C   PRO A 165      67.664  61.544  65.395  1.00  0.00           C
ATOM   2750  O   PRO A 165      66.654  62.243  65.405  1.00  0.00           O
ATOM   2751  N   PHE A 166      68.714  61.784  64.575  1.00  0.00           N
ATOM   2753  CA  PHE A 166      68.614  62.663  63.425  1.00  0.00           C
ATOM   2755  CB  PHE A 166      69.964  63.194  62.845  1.00  0.00           C
ATOM   2758  CG  PHE A 166      71.044  63.443  63.835  1.00  0.00           C
ATOM   2759  CD1 PHE A 166      71.133  64.673  64.485  1.00  0.00           C
ATOM   2761  CE1 PHE A 166      72.204  64.924  65.355  1.00  0.00           C
ATOM   2763  CZ  PHE A 166      73.234  64.003  65.505  1.00  0.00           C
ATOM   2765  CD2 PHE A 166      72.084  62.514  63.985  1.00  0.00           C
ATOM   2767  CE2 PHE A 166      73.194  62.803  64.795  1.00  0.00           C
ATOM   2769  C   PHE A 166      68.094  61.703  62.405  1.00  0.00           C
ATOM   2770  O   PHE A 166      68.833  60.774  62.085  1.00  0.00           O
ATOM   2771  N   THR A 167      66.794  61.773  61.995  1.00  0.00           N
ATOM   2773  CA  THR A 167      66.023  60.774  61.205  1.00  0.00           C
ATOM   2775  CB  THR A 167      66.544  59.444  60.485  1.00  0.00           C
ATOM   2777  OG1 THR A 167      67.794  59.654  59.825  1.00  0.00           O
ATOM   2779  CG2 THR A 167      66.614  58.143  61.355  1.00  0.00           C
ATOM   2783  C   THR A 167      65.854  61.683  59.925  1.00  0.00           C
ATOM   2784  OT1 THR A 167      65.195  62.743  60.085  1.00  0.00           O
ATOM   2785  OT2 THR A 167      66.235  61.324  58.775  1.00  0.00           O
ATOM   2786  NH3 POPEB 168      84.944  74.154  61.845  1.00  0.00           N
ATOM   2790  C12 POPEB 168      85.824  74.652  62.955  1.00  0.00           C
ATOM   2793  C11 POPEB 168      85.793  73.724  64.165  1.00  0.00           C
ATOM   2796  P   POPEB 168      88.123  73.443  65.295  1.00  0.00           P
ATOM   2797  O13 POPEB 168      89.145  74.372  65.825  1.00  0.00           O
ATOM   2798  O14 POPEB 168      87.875  72.214  66.085  1.00  0.00           O
ATOM   2799  O11 POPEB 168      88.433  73.034  63.805  1.00  0.00           O
ATOM   2800  O12 POPEB 168      86.733  74.184  65.125  1.00  0.00           O
ATOM   2801  C1  POPEB 168      89.643  73.402  63.165  1.00  0.00           C
ATOM   2804  C2  POPEB 168      89.574  73.082  61.645  1.00  0.00           C
ATOM   2806  O21 POPEB 168      89.333  74.313  60.925  1.00  0.00           O
ATOM   2807  C21 POPEB 168      88.363  74.354  60.035  1.00  0.00           C
ATOM   2808  O22 POPEB 168      87.183  74.114  60.245  1.00  0.00           O
ATOM   2809  C22 POPEB 168      88.985  74.652  58.665  1.00  0.00           C
ATOM   2812  C3  POPEB 168      88.684  71.854  61.275  1.00  0.00           C
ATOM   2815  O31 POPEB 168      88.664  71.644  59.855  1.00  0.00           O
ATOM   2816  C31 POPEB 168      89.354  70.652  59.335  1.00  0.00           C
ATOM   2817  O32 POPEB 168      89.944  69.784  59.945  1.00  0.00           O
ATOM   2818  C32 POPEB 168      89.354  70.842  57.805  1.00  0.00           C
ATOM   2821  C23 POPEB 168      87.964  74.574  57.505  1.00  0.00           C
ATOM   2824  C24 POPEB 168      87.404  75.943  57.135  1.00  0.00           C
ATOM   2827  C25 POPEB 168      88.324  76.674  56.135  1.00  0.00           C
ATOM   2830  C26 POPEB 168      88.064  78.174  56.115  1.00  0.00           C
ATOM   2833  C27 POPEB 168      88.883  78.933  55.055  1.00  0.00           C
ATOM   2836  C28 POPEB 168      88.314  78.824  53.635  1.00  0.00           C
ATOM   2839  C29 POPEB 168      88.845  79.894  52.715  1.00  0.00           C
ATOM   2841 0C21 POPEB 168      88.284  80.294  51.565  1.00  0.00           C
ATOM   2843 1C21 POPEB 168      87.064  79.704  50.885  1.00  0.00           C
ATOM   2846 2C21 POPEB 168      87.423  79.023  49.555  1.00  0.00           C
ATOM   2849 3C21 POPEB 168      88.004  79.982  48.505  1.00  0.00           C
ATOM   2852 4C21 POPEB 168      88.705  79.213  47.385  1.00  0.00           C
ATOM   2855 5C21 POPEB 168      89.664  80.063  46.545  1.00  0.00           C
ATOM   2858 6C21 POPEB 168      90.364  79.184  45.505  1.00  0.00           C
ATOM   2861 7C21 POPEB 168      91.645  79.784  44.935  1.00  0.00           C
ATOM   2864 8C21 POPEB 168      92.223  78.924  43.805  1.00  0.00           C
ATOM   2868  C33 POPEB 168      90.264  69.834  57.065  1.00  0.00           C
ATOM   2871  C34 POPEB 168      90.594  70.262  55.625  1.00  0.00           C
ATOM   2874  C35 POPEB 168      90.964  69.092  54.695  1.00  0.00           C
ATOM   2877  C36 POPEB 168      92.113  68.233  55.235  1.00  0.00           C
ATOM   2880  C37 POPEB 168      92.323  66.943  54.425  1.00  0.00           C
ATOM   2883  C38 POPEB 168      93.274  65.964  55.115  1.00  0.00           C
ATOM   2886  C39 POPEB 168      94.743  66.412  55.125  1.00  0.00           C
ATOM   2889 0C31 POPEB 168      95.653  65.434  55.865  1.00  0.00           C
ATOM   2892 1C31 POPEB 168      97.143  65.674  55.585  1.00  0.00           C
ATOM   2895 2C31 POPEB 168      98.044  64.584  56.185  1.00  0.00           C
ATOM   2898 3C31 POPEB 168      99.503  64.743  55.745  1.00  0.00           C
ATOM   2901 4C31 POPEB 168     100.513  63.953  56.585  1.00  0.00           C
ATOM   2904 5C31 POPEB 168     101.954  64.402  56.325  1.00  0.00           C
ATOM   2907 6C31 POPEB 168     102.964  63.752  57.265  1.00  0.00           C
ATOM   2911  NH3 POPEC 169     114.804  79.512  25.975  1.00  0.00           N
ATOM   2915  C12 POPEC 169     115.704  80.003  24.875  1.00  0.00           C
ATOM   2918  C11 POPEC 169     117.174  79.684  25.145  1.00  0.00           C
ATOM   2921  P   POPEC 169     119.134  81.033  23.945  1.00  0.00           P
ATOM   2922  O13 POPEC 169     120.464  80.373  24.095  1.00  0.00           O
ATOM   2923  O14 POPEC 169     118.944  81.944  22.795  1.00  0.00           O
ATOM   2924  O11 POPEC 169     118.934  81.813  25.295  1.00  0.00           O
ATOM   2925  O12 POPEC 169     117.954  80.003  23.985  1.00  0.00           O
ATOM   2926  C1  POPEC 169     118.773  83.224  25.315  1.00  0.00           C
ATOM   2929  C2  POPEC 169     118.894  83.763  26.755  1.00  0.00           C
ATOM   2931  O21 POPEC 169     120.273  83.632  27.225  1.00  0.00           O
ATOM   2932  C21 POPEC 169     120.583  84.584  28.125  1.00  0.00           C
ATOM   2933  O22 POPEC 169     119.804  85.414  28.555  1.00  0.00           O
ATOM   2934  C22 POPEC 169     122.013  84.413  28.645  1.00  0.00           C
ATOM   2937  C3  POPEC 169     117.904  82.963  27.655  1.00  0.00           C
ATOM   2940  O31 POPEC 169     117.884  83.434  29.015  1.00  0.00           O
ATOM   2941  C31 POPEC 169     117.174  84.553  29.175  1.00  0.00           C
ATOM   2942  O32 POPEC 169     116.434  85.064  28.355  1.00  0.00           O
ATOM   2943  C32 POPEC 169     117.374  85.022  30.605  1.00  0.00           C
ATOM   2946  C23 POPEC 169     122.504  85.624  29.485  1.00  0.00           C
ATOM   2949  C24 POPEC 169     122.973  85.253  30.905  1.00  0.00           C
ATOM   2952  C25 POPEC 169     121.873  85.064  31.955  1.00  0.00           C
ATOM   2955  C26 POPEC 169     122.463  84.673  33.325  1.00  0.00           C
ATOM   2958  C27 POPEC 169     121.444  84.693  34.475  1.00  0.00           C
ATOM   2961  C28 POPEC 169     122.074  84.424  35.865  1.00  0.00           C
ATOM   2964  C29 POPEC 169     122.074  82.972  36.285  1.00  0.00           C
ATOM   2966 0C21 POPEC 169     121.374  82.443  37.315  1.00  0.00           C
ATOM   2968 1C21 POPEC 169     120.443  83.163  38.265  1.00  0.00           C
ATOM   2971 2C21 POPEC 169     121.033  83.243  39.675  1.00  0.00           C
ATOM   2974 3C21 POPEC 169     120.194  84.073  40.655  1.00  0.00           C
ATOM   2977 4C21 POPEC 169     120.623  83.833  42.115  1.00  0.00           C
ATOM   2980 5C21 POPEC 169     120.163  84.902  43.095  1.00  0.00           C
ATOM   2983 6C21 POPEC 169     120.774  84.714  44.495  1.00  0.00           C
ATOM   2986 7C21 POPEC 169     120.684  85.983  45.355  1.00  0.00           C
ATOM   2989 8C21 POPEC 169     121.234  85.794  46.775  1.00  0.00           C
ATOM   2993  C33 POPEC 169     116.884  86.454  30.885  1.00  0.00           C
ATOM   2996  C34 POPEC 169     117.323  86.913  32.275  1.00  0.00           C
ATOM   2999  C35 POPEC 169     116.674  86.104  33.405  1.00  0.00           C
ATOM   3002  C36 POPEC 169     117.243  86.412  34.785  1.00  0.00           C
ATOM   3005  C37 POPEC 169     116.593  85.503  35.835  1.00  0.00           C
ATOM   3008  C38 POPEC 169     116.723  85.934  37.305  1.00  0.00           C
ATOM   3011  C39 POPEC 169     116.304  84.772  38.215  1.00  0.00           C
ATOM   3014 0C31 POPEC 169     116.044  85.134  39.675  1.00  0.00           C
ATOM   3017 1C31 POPEC 169     115.494  83.912  40.425  1.00  0.00           C
ATOM   3020 2C31 POPEC 169     115.133  84.152  41.905  1.00  0.00           C
ATOM   3023 3C31 POPEC 169     116.365  84.353  42.805  1.00  0.00           C
ATOM   3026 4C31 POPEC 169     116.003  84.203  44.295  1.00  0.00           C
ATOM   3029 5C31 POPEC 169     117.183  84.432  45.235  1.00  0.00           C
ATOM   3032 6C31 POPEC 169     116.854  84.144  46.705  1.00  0.00           C
ATOM   3036  NH3 POPED 170      61.804  19.114  16.445  1.00  0.00           N
ATOM   3040  C12 POPED 170      61.274  17.913  17.175  1.00  0.00           C
ATOM   3043  C11 POPED 170      60.445  16.994  16.275  1.00  0.00           C
ATOM   3046  P   POPED 170      60.894  14.534  17.135  1.00  0.00           P
ATOM   3047  O13 POPED 170      62.305  14.833  16.835  1.00  0.00           O
ATOM   3048  O14 POPED 170      60.255  13.354  16.505  1.00  0.00           O
ATOM   3049  O11 POPED 170      60.884  14.284  18.705  1.00  0.00           O
ATOM   3050  O12 POPED 170      60.004  15.854  17.015  1.00  0.00           O
ATOM   3051  C1  POPED 170      61.094  15.384  19.605  1.00  0.00           C
ATOM   3054  C2  POPED 170      61.114  14.914  21.095  1.00  0.00           C
ATOM   3056  O21 POPED 170      61.133  16.094  21.935  1.00  0.00           O
ATOM   3057  C21 POPED 170      60.214  16.094  22.895  1.00  0.00           C
ATOM   3058  O22 POPED 170      59.275  15.314  22.945  1.00  0.00           O
ATOM   3059  C22 POPED 170      60.484  17.124  23.985  1.00  0.00           C
ATOM   3062  C3  POPED 170      62.324  13.994  21.425  1.00  0.00           C
ATOM   3065  O31 POPED 170      62.544  13.854  22.855  1.00  0.00           O
ATOM   3066  C31 POPED 170      63.815  13.954  23.275  1.00  0.00           C
ATOM   3067  O32 POPED 170      64.784  14.174  22.575  1.00  0.00           O
ATOM   3068  C32 POPED 170      63.875  13.674  24.795  1.00  0.00           C
ATOM   3071  C23 POPED 170      59.473  17.054  25.165  1.00  0.00           C
ATOM   3074  C24 POPED 170      60.094  16.794  26.555  1.00  0.00           C
ATOM   3077  C25 POPED 170      60.985  15.554  26.735  1.00  0.00           C
ATOM   3080  C26 POPED 170      61.284  15.354  28.235  1.00  0.00           C
ATOM   3083  C27 POPED 170      62.224  14.214  28.645  1.00  0.00           C
ATOM   3086  C28 POPED 170      62.025  13.734  30.115  1.00  0.00           C
ATOM   3089  C29 POPED 170      60.723  13.014  30.435  1.00  0.00           C
ATOM   3091 0C21 POPED 170      60.583  11.734  30.855  1.00  0.00           C
ATOM   3093 1C21 POPED 170      61.723  10.793  31.165  1.00  0.00           C
ATOM   3096 2C21 POPED 170      62.334  11.164  32.525  1.00  0.00           C
ATOM   3099 3C21 POPED 170      63.735  10.584  32.745  1.00  0.00           C
ATOM   3102 4C21 POPED 170      64.383  11.174  33.995  1.00  0.00           C
ATOM   3105 5C21 POPED 170      63.894  10.554  35.305  1.00  0.00           C
ATOM   3108 6C21 POPED 170      64.024  11.524  36.485  1.00  0.00           C
ATOM   3111 7C21 POPED 170      63.714  10.864  37.835  1.00  0.00           C
ATOM   3114 8C21 POPED 170      63.574  11.874  38.975  1.00  0.00           C
ATOM   3118  C33 POPED 170      64.904  14.514  25.595  1.00  0.00           C
ATOM   3121  C34 POPED 170      65.563  13.724  26.735  1.00  0.00           C
ATOM   3124  C35 POPED 170      65.945  14.554  27.975  1.00  0.00           C
ATOM   3127  C36 POPED 170      66.174  13.694  29.245  1.00  0.00           C
ATOM   3130  C37 POPED 170      65.915  14.454  30.555  1.00  0.00           C
ATOM   3133  C38 POPED 170      66.125  13.594  31.825  1.00  0.00           C
ATOM   3136  C39 POPED 170      67.544  13.634  32.405  1.00  0.00           C
ATOM   3139 0C31 POPED 170      67.644  12.894  33.755  1.00  0.00           C
ATOM   3142 1C31 POPED 170      69.004  13.054  34.465  1.00  0.00           C
ATOM   3145 2C31 POPED 170      69.083  12.333  35.825  1.00  0.00           C
ATOM   3148 3C31 POPED 170      68.334  13.043  36.965  1.00  0.00           C
ATOM   3151 4C31 POPED 170      68.464  12.304  38.305  1.00  0.00           C
ATOM   3154 5C31 POPED 170      67.954  13.124  39.495  1.00  0.00           C
ATOM   3157 6C31 POPED 170      67.934  12.354  40.825  1.00  0.00           C
ATOM   3161  NH3 POPEE 171     100.744   4.964  20.185  1.00  0.00           N
ATOM   3165  C12 POPEE 171      99.303   4.494  20.315  1.00  0.00           C
ATOM   3168  C11 POPEE 171      98.263   5.554  19.925  1.00  0.00           C
ATOM   3171  P   POPEE 171      95.664   5.894  20.155  1.00  0.00           P
ATOM   3172  O13 POPEE 171      95.574   6.734  18.945  1.00  0.00           O
ATOM   3173  O14 POPEE 171      94.473   5.064  20.435  1.00  0.00           O
ATOM   3174  O11 POPEE 171      95.914   6.844  21.405  1.00  0.00           O
ATOM   3175  O12 POPEE 171      96.954   4.984  20.065  1.00  0.00           O
ATOM   3176  C1  POPEE 171      96.225   6.284  22.695  1.00  0.00           C
ATOM   3179  C2  POPEE 171      95.074   6.524  23.715  1.00  0.00           C
ATOM   3181  O21 POPEE 171      95.473   6.114  25.025  1.00  0.00           O
ATOM   3182  C21 POPEE 171      95.273   4.874  25.415  1.00  0.00           C
ATOM   3183  O22 POPEE 171      95.215   3.884  24.705  1.00  0.00           O
ATOM   3184  C22 POPEE 171      95.063   4.904  26.935  1.00  0.00           C
ATOM   3187  C3  POPEE 171      93.725   5.934  23.215  1.00  0.00           C
ATOM   3190  O31 POPEE 171      92.654   5.984  24.185  1.00  0.00           O
ATOM   3191  C31 POPEE 171      91.984   4.854  24.355  1.00  0.00           C
ATOM   3192  O32 POPEE 171      92.304   3.764  23.895  1.00  0.00           O
ATOM   3193  C32 POPEE 171      90.704   5.104  25.135  1.00  0.00           C
ATOM   3196  C23 POPEE 171      95.954   3.934  27.755  1.00  0.00           C
ATOM   3199  C24 POPEE 171      95.294   2.584  28.045  1.00  0.00           C
ATOM   3202  C25 POPEE 171      94.063   2.704  28.955  1.00  0.00           C
ATOM   3205  C26 POPEE 171      94.254   2.084  30.345  1.00  0.00           C
ATOM   3208  C27 POPEE 171      93.004   2.304  31.205  1.00  0.00           C
ATOM   3211  C28 POPEE 171      93.123   1.764  32.645  1.00  0.00           C
ATOM   3214  C29 POPEE 171      93.324   0.277  32.625  1.00  0.00           C
ATOM   3216 0C21 POPEE 171      94.174  -0.433  33.385  1.00  0.00           C
ATOM   3218 1C21 POPEE 171      95.063   0.087  34.485  1.00  0.00           C
ATOM   3221 2C21 POPEE 171      96.553   0.017  34.095  1.00  0.00           C
ATOM   3224 3C21 POPEE 171      97.083  -1.413  33.875  1.00  0.00           C
ATOM   3227 4C21 POPEE 171      98.614  -1.483  33.885  1.00  0.00           C
ATOM   3230 5C21 POPEE 171      99.294  -0.383  33.055  1.00  0.00           C
ATOM   3233 6C21 POPEE 171     100.824  -0.473  33.075  1.00  0.00           C
ATOM   3236 7C21 POPEE 171     101.465   0.747  32.405  1.00  0.00           C
ATOM   3239 8C21 POPEE 171     102.973   0.847  32.605  1.00  0.00           C
ATOM   3243  C33 POPEE 171      90.483   4.134  26.325  1.00  0.00           C
ATOM   3246  C34 POPEE 171      89.023   4.194  26.815  1.00  0.00           C
ATOM   3249  C35 POPEE 171      88.664   3.214  27.935  1.00  0.00           C
ATOM   3252  C36 POPEE 171      89.534   3.384  29.185  1.00  0.00           C
ATOM   3255  C37 POPEE 171      88.743   3.274  30.505  1.00  0.00           C
ATOM   3258  C38 POPEE 171      89.683   3.404  31.705  1.00  0.00           C
ATOM   3261  C39 POPEE 171      88.993   3.674  33.045  1.00  0.00           C
ATOM   3264 0C31 POPEE 171      88.934   2.434  33.955  1.00  0.00           C
ATOM   3267 1C31 POPEE 171      88.684   2.814  35.415  1.00  0.00           C
ATOM   3270 2C31 POPEE 171      88.654   1.597  36.335  1.00  0.00           C
ATOM   3273 3C31 POPEE 171      88.464   1.984  37.805  1.00  0.00           C
ATOM   3276 4C31 POPEE 171      88.153   0.777  38.695  1.00  0.00           C
ATOM   3279 5C31 POPEE 171      86.733   0.847  39.255  1.00  0.00           C
ATOM   3282 6C31 POPEE 171      86.394  -0.303  40.205  1.00  0.00           C
ATOM   3286  NH3 POPEF 172      99.543  33.124  16.895  1.00  0.00           N
ATOM   3290  C12 POPEF 172      98.794  32.014  17.555  1.00  0.00           C
ATOM   3293  C11 POPEF 172      97.344  32.063  17.095  1.00  0.00           C
ATOM   3296  P   POPEF 172      95.163  30.714  17.425  1.00  0.00           P
ATOM   3297  O13 POPEF 172      94.634  31.323  16.175  1.00  0.00           O
ATOM   3298  O14 POPEF 172      94.794  29.304  17.675  1.00  0.00           O
ATOM   3299  O11 POPEF 172      94.764  31.564  18.685  1.00  0.00           O
ATOM   3300  O12 POPEF 172      96.733  30.823  17.435  1.00  0.00           O
ATOM   3301  C1  POPEF 172      95.235  31.194  19.985  1.00  0.00           C
ATOM   3304  C2  POPEF 172      95.184  32.412  20.965  1.00  0.00           C
ATOM   3306  O21 POPEF 172      94.125  32.353  21.915  1.00  0.00           O
ATOM   3307  C21 POPEF 172      94.223  31.464  22.875  1.00  0.00           C
ATOM   3308  O22 POPEF 172      94.955  30.484  22.895  1.00  0.00           O
ATOM   3309  C22 POPEF 172      93.314  31.934  24.015  1.00  0.00           C
ATOM   3312  C3  POPEF 172      95.023  33.723  20.165  1.00  0.00           C
ATOM   3315  O31 POPEF 172      95.014  34.903  20.995  1.00  0.00           O
ATOM   3316  C31 POPEF 172      96.194  35.354  21.375  1.00  0.00           C
ATOM   3317  O32 POPEF 172      97.253  34.752  21.285  1.00  0.00           O
ATOM   3318  C32 POPEF 172      96.044  36.784  21.915  1.00  0.00           C
ATOM   3321  C23 POPEF 172      93.433  31.103  25.305  1.00  0.00           C
ATOM   3324  C24 POPEF 172      92.684  31.753  26.465  1.00  0.00           C
ATOM   3327  C25 POPEF 172      93.153  31.263  27.845  1.00  0.00           C
ATOM   3330  C26 POPEF 172      92.755  32.243  28.955  1.00  0.00           C
ATOM   3333  C27 POPEF 172      93.184  31.864  30.385  1.00  0.00           C
ATOM   3336  C28 POPEF 172      94.683  31.514  30.565  1.00  0.00           C
ATOM   3339  C29 POPEF 172      94.923  30.024  30.655  1.00  0.00           C
ATOM   3341 0C21 POPEF 172      95.454  29.353  31.695  1.00  0.00           C
ATOM   3343 1C21 POPEF 172      95.924  29.923  33.005  1.00  0.00           C
ATOM   3346 2C21 POPEF 172      95.933  28.894  34.155  1.00  0.00           C
ATOM   3349 3C21 POPEF 172      94.534  28.484  34.665  1.00  0.00           C
ATOM   3352 4C21 POPEF 172      94.574  27.333  35.685  1.00  0.00           C
ATOM   3355 5C21 POPEF 172      93.554  27.503  36.825  1.00  0.00           C
ATOM   3358 6C21 POPEF 172      93.503  26.313  37.805  1.00  0.00           C
ATOM   3361 7C21 POPEF 172      92.603  26.614  39.015  1.00  0.00           C
ATOM   3364 8C21 POPEF 172      92.544  25.513  40.085  1.00  0.00           C
ATOM   3368  C33 POPEF 172      96.024  36.854  23.455  1.00  0.00           C
ATOM   3371  C34 POPEF 172      94.594  36.823  24.045  1.00  0.00           C
ATOM   3374  C35 POPEF 172      94.534  37.043  25.565  1.00  0.00           C
ATOM   3377  C36 POPEF 172      95.235  35.953  26.375  1.00  0.00           C
ATOM   3380  C37 POPEF 172      95.243  36.253  27.875  1.00  0.00           C
ATOM   3383  C38 POPEF 172      95.874  35.124  28.705  1.00  0.00           C
ATOM   3386  C39 POPEF 172      95.454  35.133  30.175  1.00  0.00           C
ATOM   3389 0C31 POPEF 172      95.664  36.493  30.865  1.00  0.00           C
ATOM   3392 1C31 POPEF 172      95.294  36.463  32.355  1.00  0.00           C
ATOM   3395 2C31 POPEF 172      95.644  37.783  33.045  1.00  0.00           C
ATOM   3398 3C31 POPEF 172      95.384  37.793  34.555  1.00  0.00           C
ATOM   3401 4C31 POPEF 172      96.073  38.993  35.215  1.00  0.00           C
ATOM   3404 5C31 POPEF 172      95.513  39.333  36.595  1.00  0.00           C
ATOM   3407 6C31 POPEF 172      96.334  40.424  37.295  1.00  0.00           C
ATOM   3411  NH3 POPEG 173       3.764  85.764  23.615  1.00  0.00           N
ATOM   3415  C12 POPEG 173       2.934  86.512  22.605  1.00  0.00           C
ATOM   3418  C11 POPEG 173       1.524  86.804  23.135  1.00  0.00           C
ATOM   3421  P   POPEG 173      -0.726  87.832  22.375  1.00  0.00           P
ATOM   3422  O13 POPEG 173      -0.676  89.304  22.475  1.00  0.00           O
ATOM   3423  O14 POPEG 173      -1.716  87.303  21.415  1.00  0.00           O
ATOM   3424  O11 POPEG 173      -1.046  87.154  23.755  1.00  0.00           O
ATOM   3425  O12 POPEG 173       0.724  87.294  22.065  1.00  0.00           O
ATOM   3426  C1  POPEG 173      -1.506  87.832  24.915  1.00  0.00           C
ATOM   3429  C2  POPEG 173      -0.876  87.272  26.225  1.00  0.00           C
ATOM   3431  O21 POPEG 173       0.264  88.073  26.585  1.00  0.00           O
ATOM   3432  C21 POPEG 173       0.594  88.003  27.865  1.00  0.00           C
ATOM   3433  O22 POPEG 173       0.024  87.333  28.715  1.00  0.00           O
ATOM   3434  C22 POPEG 173       1.714  88.964  28.215  1.00  0.00           C
ATOM   3437  C3  POPEG 173      -0.506  85.752  26.115  1.00  0.00           C
ATOM   3440  O31 POPEG 173      -0.436  85.083  27.385  1.00  0.00           O
ATOM   3441  C31 POPEG 173      -1.606  84.902  28.005  1.00  0.00           C
ATOM   3442  O32 POPEG 173      -2.706  85.034  27.485  1.00  0.00           O
ATOM   3443  C32 POPEG 173      -1.356  84.493  29.455  1.00  0.00           C
ATOM   3446  C23 POPEG 173       1.134  90.162  29.015  1.00  0.00           C
ATOM   3449  C24 POPEG 173       1.984  90.612  30.205  1.00  0.00           C
ATOM   3452  C25 POPEG 173       2.124  89.593  31.355  1.00  0.00           C
ATOM   3455  C26 POPEG 173       2.224  90.354  32.685  1.00  0.00           C
ATOM   3458  C27 POPEG 173       2.744  89.553  33.885  1.00  0.00           C
ATOM   3461  C28 POPEG 173       2.934  90.484  35.105  1.00  0.00           C
ATOM   3464  C29 POPEG 173       3.584  89.864  36.315  1.00  0.00           C
ATOM   3466 0C21 POPEG 173       3.954  90.554  37.405  1.00  0.00           C
ATOM   3468 1C21 POPEG 173       3.804  92.044  37.595  1.00  0.00           C
ATOM   3471 2C21 POPEG 173       2.444  92.473  38.205  1.00  0.00           C
ATOM   3474 3C21 POPEG 173       2.324  92.283  39.725  1.00  0.00           C
ATOM   3477 4C21 POPEG 173       0.854  92.373  40.175  1.00  0.00           C
ATOM   3480 5C21 POPEG 173       0.614  92.382  41.695  1.00  0.00           C
ATOM   3483 6C21 POPEG 173      -0.866  92.122  42.005  1.00  0.00           C
ATOM   3486 7C21 POPEG 173      -1.326  92.452  43.435  1.00  0.00           C
ATOM   3489 8C21 POPEG 173      -2.836  92.233  43.625  1.00  0.00           C
ATOM   3493  C33 POPEG 173      -2.546  84.803  30.395  1.00  0.00           C
ATOM   3496  C34 POPEG 173      -2.246  84.614  31.885  1.00  0.00           C
ATOM   3499  C35 POPEG 173      -1.156  85.523  32.485  1.00  0.00           C
ATOM   3502  C36 POPEG 173      -0.886  85.174  33.945  1.00  0.00           C
ATOM   3505  C37 POPEG 173       0.374  85.814  34.545  1.00  0.00           C
ATOM   3508  C38 POPEG 173       0.594  85.373  36.005  1.00  0.00           C
ATOM   3511  C39 POPEG 173       0.134  86.403  37.055  1.00  0.00           C
ATOM   3514 0C31 POPEG 173       1.274  87.272  37.605  1.00  0.00           C
ATOM   3517 1C31 POPEG 173       1.154  87.522  39.115  1.00  0.00           C
ATOM   3520 2C31 POPEG 173       2.404  88.194  39.695  1.00  0.00           C
ATOM   3523 3C31 POPEG 173       2.554  88.063  41.225  1.00  0.00           C
ATOM   3526 4C31 POPEG 173       1.314  88.493  42.025  1.00  0.00           C
ATOM   3529 5C31 POPEG 173       1.594  88.544  43.535  1.00  0.00           C
ATOM   3532 6C31 POPEG 173       0.364  88.894  44.375  1.00  0.00           C
ATOM   3536  NH3 POPEH 174      84.384  82.053  19.485  1.00  0.00           N
ATOM   3540  C12 POPEH 174      85.513  82.564  20.355  1.00  0.00           C
ATOM   3543  C11 POPEH 174      85.634  84.113  20.325  1.00  0.00           C
ATOM   3546  P   POPEH 174      87.383  84.174  22.345  1.00  0.00           P
ATOM   3547  O13 POPEH 174      86.754  83.404  23.435  1.00  0.00           O
ATOM   3548  O14 POPEH 174      88.284  83.443  21.445  1.00  0.00           O
ATOM   3549  O11 POPEH 174      88.064  85.472  22.935  1.00  0.00           O
ATOM   3550  O12 POPEH 174      86.143  84.704  21.525  1.00  0.00           O
ATOM   3551  C1  POPEH 174      87.554  86.123  24.105  1.00  0.00           C
ATOM   3554  C2  POPEH 174      88.624  87.114  24.625  1.00  0.00           C
ATOM   3556  O21 POPEH 174      88.244  87.863  25.795  1.00  0.00           O
ATOM   3557  C21 POPEH 174      87.354  88.824  25.655  1.00  0.00           C
ATOM   3558  O22 POPEH 174      86.434  88.854  24.865  1.00  0.00           O
ATOM   3559  C22 POPEH 174      87.794  90.034  26.505  1.00  0.00           C
ATOM   3562  C3  POPEH 174      89.174  88.063  23.515  1.00  0.00           C
ATOM   3565  O31 POPEH 174      90.084  89.053  24.045  1.00  0.00           O
ATOM   3566  C31 POPEH 174      91.254  88.522  24.395  1.00  0.00           C
ATOM   3567  O32 POPEH 174      91.625  87.394  24.125  1.00  0.00           O
ATOM   3568  C32 POPEH 174      92.003  89.493  25.305  1.00  0.00           C
ATOM   3571  C23 POPEH 174      88.424  89.812  27.905  1.00  0.00           C
ATOM   3574  C24 POPEH 174      87.383  89.762  29.045  1.00  0.00           C
ATOM   3577  C25 POPEH 174      87.994  89.482  30.425  1.00  0.00           C
ATOM   3580  C26 POPEH 174      86.943  89.523  31.545  1.00  0.00           C
ATOM   3583  C27 POPEH 174      87.475  89.193  32.945  1.00  0.00           C
ATOM   3586  C28 POPEH 174      86.374  89.243  34.025  1.00  0.00           C
ATOM   3589  C29 POPEH 174      86.884  88.784  35.365  1.00  0.00           C
ATOM   3591 0C21 POPEH 174      86.824  89.432  36.535  1.00  0.00           C
ATOM   3593 1C21 POPEH 174      86.213  90.794  36.795  1.00  0.00           C
ATOM   3596 2C21 POPEH 174      87.003  91.563  37.875  1.00  0.00           C
ATOM   3599 3C21 POPEH 174      86.324  92.883  38.275  1.00  0.00           C
ATOM   3602 4C21 POPEH 174      87.143  93.714  39.265  1.00  0.00           C
ATOM   3605 5C21 POPEH 174      86.423  95.013  39.665  1.00  0.00           C
ATOM   3608 6C21 POPEH 174      87.204  95.853  40.685  1.00  0.00           C
ATOM   3611 7C21 POPEH 174      86.453  97.142  41.045  1.00  0.00           C
ATOM   3614 8C21 POPEH 174      87.153  97.963  42.125  1.00  0.00           C
ATOM   3618  C33 POPEH 174      93.204  88.884  26.065  1.00  0.00           C
ATOM   3621  C34 POPEH 174      93.244  89.323  27.535  1.00  0.00           C
ATOM   3624  C35 POPEH 174      94.464  88.824  28.315  1.00  0.00           C
ATOM   3627  C36 POPEH 174      94.403  89.164  29.825  1.00  0.00           C
ATOM   3630  C37 POPEH 174      94.923  90.563  30.185  1.00  0.00           C
ATOM   3633  C38 POPEH 174      94.743  90.882  31.675  1.00  0.00           C
ATOM   3636  C39 POPEH 174      95.723  91.924  32.235  1.00  0.00           C
ATOM   3639 0C31 POPEH 174      95.333  92.283  33.675  1.00  0.00           C
ATOM   3642 1C31 POPEH 174      96.413  92.953  34.545  1.00  0.00           C
ATOM   3645 2C31 POPEH 174      95.933  93.023  35.995  1.00  0.00           C
ATOM   3648 3C31 POPEH 174      96.844  93.802  36.945  1.00  0.00           C
ATOM   3651 4C31 POPEH 174      96.254  93.872  38.365  1.00  0.00           C
ATOM   3654 5C31 POPEH 174      97.253  94.383  39.405  1.00  0.00           C
ATOM   3657 6C31 POPEH 174      96.684  94.333  40.825  1.00  0.00           C
ATOM   3661  NH3 POPEI 175      -1.356  55.453  16.035  1.00  0.00           N
ATOM   3665  C12 POPEI 175      -0.306  56.214  16.785  1.00  0.00           C
ATOM   3668  C11 POPEI 175       0.414  55.303  17.785  1.00  0.00           C
ATOM   3671  P   POPEI 175       0.684  52.832  16.965  1.00  0.00           P
ATOM   3672  O13 POPEI 175      -0.656  52.903  16.305  1.00  0.00           O
ATOM   3673  O14 POPEI 175       1.734  51.963  16.405  1.00  0.00           O
ATOM   3674  O11 POPEI 175       0.454  52.474  18.475  1.00  0.00           O
ATOM   3675  O12 POPEI 175       1.194  54.323  17.095  1.00  0.00           O
ATOM   3676  C1  POPEI 175       1.504  52.733  19.395  1.00  0.00           C
ATOM   3679  C2  POPEI 175       1.094  52.334  20.835  1.00  0.00           C
ATOM   3681  O21 POPEI 175       1.754  53.153  21.815  1.00  0.00           O
ATOM   3682  C21 POPEI 175       3.084  53.143  21.775  1.00  0.00           C
ATOM   3683  O22 POPEI 175       3.784  52.502  21.005  1.00  0.00           O
ATOM   3684  C22 POPEI 175       3.644  54.023  22.865  1.00  0.00           C
ATOM   3687  C3  POPEI 175       1.284  50.813  21.135  1.00  0.00           C
ATOM   3690  O31 POPEI 175       0.724  50.534  22.425  1.00  0.00           O
ATOM   3691  C31 POPEI 175       1.524  49.974  23.325  1.00  0.00           C
ATOM   3692  O32 POPEI 175       2.624  49.514  23.115  1.00  0.00           O
ATOM   3693  C32 POPEI 175       0.794  49.953  24.655  1.00  0.00           C
ATOM   3696  C23 POPEI 175       4.704  53.222  23.655  1.00  0.00           C
ATOM   3699  C24 POPEI 175       5.464  54.072  24.655  1.00  0.00           C
ATOM   3702  C25 POPEI 175       4.654  54.323  25.925  1.00  0.00           C
ATOM   3705  C26 POPEI 175       5.444  55.104  26.985  1.00  0.00           C
ATOM   3708  C27 POPEI 175       6.624  54.304  27.555  1.00  0.00           C
ATOM   3711  C28 POPEI 175       6.664  54.253  29.095  1.00  0.00           C
ATOM   3714  C29 POPEI 175       5.934  53.064  29.645  1.00  0.00           C
ATOM   3716 0C21 POPEI 175       4.734  53.043  30.255  1.00  0.00           C
ATOM   3718 1C21 POPEI 175       3.814  54.223  30.445  1.00  0.00           C
ATOM   3721 2C21 POPEI 175       2.364  53.813  30.125  1.00  0.00           C
ATOM   3724 3C21 POPEI 175       1.494  55.034  29.795  1.00  0.00           C
ATOM   3727 4C21 POPEI 175       0.014  54.683  29.565  1.00  0.00           C
ATOM   3730 5C21 POPEI 175      -0.196  53.674  28.425  1.00  0.00           C
ATOM   3733 6C21 POPEI 175      -1.516  53.924  27.685  1.00  0.00           C
ATOM   3736 7C21 POPEI 175      -1.866  52.822  26.695  1.00  0.00           C
ATOM   3739 8C21 POPEI 175      -3.193  53.023  25.965  1.00  0.00           C
ATOM   3743  C33 POPEI 175       1.774  49.794  25.835  1.00  0.00           C
ATOM   3746  C34 POPEI 175       1.274  50.554  27.065  1.00  0.00           C
ATOM   3749  C35 POPEI 175       0.974  49.644  28.255  1.00  0.00           C
ATOM   3752  C36 POPEI 175       2.234  49.323  29.065  1.00  0.00           C
ATOM   3755  C37 POPEI 175       1.844  48.843  30.455  1.00  0.00           C
ATOM   3758  C38 POPEI 175       3.054  48.674  31.375  1.00  0.00           C
ATOM   3761  C39 POPEI 175       2.614  48.464  32.825  1.00  0.00           C
ATOM   3764 0C31 POPEI 175       3.784  48.513  33.795  1.00  0.00           C
ATOM   3767 1C31 POPEI 175       3.364  48.153  35.225  1.00  0.00           C
ATOM   3770 2C31 POPEI 175       2.254  49.044  35.815  1.00  0.00           C
ATOM   3773 3C31 POPEI 175       2.624  50.523  35.935  1.00  0.00           C
ATOM   3776 4C31 POPEI 175       3.764  50.764  36.915  1.00  0.00           C
ATOM   3779 5C31 POPEI 175       4.004  52.253  37.155  1.00  0.00           C
ATOM   3782 6C31 POPEI 175       5.154  52.534  38.115  1.00  0.00           C
ATOM   3786  NH3 POPEJ 176     100.973  65.883  64.495  1.00  0.00           N
ATOM   3790  C12 POPEJ 176     101.863  66.644  65.415  1.00  0.00           C
ATOM   3793  C11 POPEJ 176     103.064  67.193  64.635  1.00  0.00           C
ATOM   3796  P   POPEJ 176     103.813  69.402  65.975  1.00  0.00           P
ATOM   3797  O13 POPEJ 176     103.585  69.313  67.435  1.00  0.00           O
ATOM   3798  O14 POPEJ 176     104.944  70.192  65.445  1.00  0.00           O
ATOM   3799  O11 POPEJ 176     102.455  69.872  65.335  1.00  0.00           O
ATOM   3800  O12 POPEJ 176     103.953  67.924  65.465  1.00  0.00           O
ATOM   3801  C1  POPEJ 176     102.283  70.442  64.055  1.00  0.00           C
ATOM   3804  C2  POPEJ 176     100.833  70.162  63.615  1.00  0.00           C
ATOM   3806  O21 POPEJ 176     100.744  70.473  62.195  1.00  0.00           O
ATOM   3807  C21 POPEJ 176     100.804  69.383  61.415  1.00  0.00           C
ATOM   3808  O22 POPEJ 176     100.924  68.243  61.825  1.00  0.00           O
ATOM   3809  C22 POPEJ 176     100.504  69.773  59.965  1.00  0.00           C
ATOM   3812  C3  POPEJ 176      99.764  70.924  64.445  1.00  0.00           C
ATOM   3815  O31 POPEJ 176      98.445  70.463  64.095  1.00  0.00           O
ATOM   3816  C31 POPEJ 176      97.773  70.883  63.025  1.00  0.00           C
ATOM   3817  O32 POPEJ 176      96.954  70.183  62.435  1.00  0.00           O
ATOM   3818  C32 POPEJ 176      98.204  72.254  62.515  1.00  0.00           C
ATOM   3821  C23 POPEJ 176     101.304  68.993  58.905  1.00  0.00           C
ATOM   3824  C24 POPEJ 176     100.793  69.262  57.475  1.00  0.00           C
ATOM   3827  C25 POPEJ 176     101.593  68.552  56.375  1.00  0.00           C
ATOM   3830  C26 POPEJ 176     100.854  68.523  55.025  1.00  0.00           C
ATOM   3833  C27 POPEJ 176     101.604  67.732  53.925  1.00  0.00           C
ATOM   3836  C28 POPEJ 176     100.824  67.592  52.595  1.00  0.00           C
ATOM   3839  C29 POPEJ 176      99.613  66.684  52.705  1.00  0.00           C
ATOM   3841 0C21 POPEJ 176      99.244  65.693  51.875  1.00  0.00           C
ATOM   3843 1C21 POPEJ 176      99.955  65.203  50.635  1.00  0.00           C
ATOM   3846 2C21 POPEJ 176      99.794  63.682  50.405  1.00  0.00           C
ATOM   3849 3C21 POPEJ 176     100.375  62.832  51.545  1.00  0.00           C
ATOM   3852 4C21 POPEJ 176     100.903  61.453  51.115  1.00  0.00           C
ATOM   3855 5C21 POPEJ 176      99.864  60.483  50.545  1.00  0.00           C
ATOM   3858 6C21 POPEJ 176     100.395  59.044  50.495  1.00  0.00           C
ATOM   3861 7C21 POPEJ 176      99.403  58.043  49.875  1.00  0.00           C
ATOM   3864 8C21 POPEJ 176      99.534  56.633  50.445  1.00  0.00           C
ATOM   3868  C33 POPEJ 176      97.455  72.723  61.245  1.00  0.00           C
ATOM   3871  C34 POPEJ 176      98.445  73.254  60.205  1.00  0.00           C
ATOM   3874  C35 POPEJ 176      97.803  74.122  59.125  1.00  0.00           C
ATOM   3877  C36 POPEJ 176      98.794  74.493  58.015  1.00  0.00           C
ATOM   3880  C37 POPEJ 176      98.333  75.754  57.305  1.00  0.00           C
ATOM   3883  C38 POPEJ 176      99.285  76.293  56.225  1.00  0.00           C
ATOM   3886  C39 POPEJ 176      99.223  75.544  54.885  1.00  0.00           C
ATOM   3889 0C31 POPEJ 176      97.824  75.544  54.245  1.00  0.00           C
ATOM   3892 1C31 POPEJ 176      97.864  75.162  52.755  1.00  0.00           C
ATOM   3895 2C31 POPEJ 176      96.465  75.092  52.125  1.00  0.00           C
ATOM   3898 3C31 POPEJ 176      96.444  74.354  50.785  1.00  0.00           C
ATOM   3901 4C31 POPEJ 176      97.153  75.104  49.655  1.00  0.00           C
ATOM   3904 5C31 POPEJ 176      97.134  74.294  48.355  1.00  0.00           C
ATOM   3907 6C31 POPEJ 176      98.024  74.854  47.245  1.00  0.00           C
ATOM   3911  NH3 POPEK 177      -3.683  36.174  18.735  1.00  0.00           N
ATOM   3915  C12 POPEK 177      -4.173  36.924  17.535  1.00  0.00           C
ATOM   3918  C11 POPEK 177      -4.123  38.424  17.815  1.00  0.00           C
ATOM   3921  P   POPEK 177      -4.753  40.084  19.685  1.00  0.00           P
ATOM   3922  O13 POPEK 177      -5.983  40.694  20.225  1.00  0.00           O
ATOM   3923  O14 POPEK 177      -3.813  40.943  18.935  1.00  0.00           O
ATOM   3924  O11 POPEK 177      -3.983  39.393  20.875  1.00  0.00           O
ATOM   3925  O12 POPEK 177      -5.093  38.813  18.795  1.00  0.00           O
ATOM   3926  C1  POPEK 177      -3.673  40.203  22.015  1.00  0.00           C
ATOM   3929  C2  POPEK 177      -2.756  39.424  22.985  1.00  0.00           C
ATOM   3931  O21 POPEK 177      -3.173  39.752  24.315  1.00  0.00           O
ATOM   3932  C21 POPEK 177      -3.056  38.753  25.165  1.00  0.00           C
ATOM   3933  O22 POPEK 177      -2.896  37.583  24.865  1.00  0.00           O
ATOM   3934  C22 POPEK 177      -3.193  39.284  26.585  1.00  0.00           C
ATOM   3937  C3  POPEK 177      -1.246  39.743  22.745  1.00  0.00           C
ATOM   3940  O31 POPEK 177      -0.396  39.444  23.875  1.00  0.00           O
ATOM   3941  C31 POPEK 177       0.274  38.313  23.875  1.00  0.00           C
ATOM   3942  O32 POPEK 177       0.124  37.394  23.085  1.00  0.00           O
ATOM   3943  C32 POPEK 177       1.374  38.453  24.925  1.00  0.00           C
ATOM   3946  C23 POPEK 177      -2.366  38.484  27.625  1.00  0.00           C
ATOM   3949  C24 POPEK 177      -2.376  39.224  28.965  1.00  0.00           C
ATOM   3952  C25 POPEK 177      -1.416  38.662  30.035  1.00  0.00           C
ATOM   3955  C26 POPEK 177       0.064  38.983  29.755  1.00  0.00           C
ATOM   3958  C27 POPEK 177       0.884  39.023  31.045  1.00  0.00           C
ATOM   3961  C28 POPEK 177       2.204  39.833  30.925  1.00  0.00           C
ATOM   3964  C29 POPEK 177       2.294  40.924  31.965  1.00  0.00           C
ATOM   3966 0C21 POPEK 177       2.844  40.823  33.195  1.00  0.00           C
ATOM   3968 1C21 POPEK 177       3.504  39.604  33.785  1.00  0.00           C
ATOM   3971 2C21 POPEK 177       4.694  39.933  34.705  1.00  0.00           C
ATOM   3974 3C21 POPEK 177       5.064  38.784  35.665  1.00  0.00           C
ATOM   3977 4C21 POPEK 177       6.244  39.174  36.565  1.00  0.00           C
ATOM   3980 5C21 POPEK 177       6.544  38.204  37.715  1.00  0.00           C
ATOM   3983 6C21 POPEK 177       8.004  38.373  38.175  1.00  0.00           C
ATOM   3986 7C21 POPEK 177       8.404  37.503  39.375  1.00  0.00           C
ATOM   3989 8C21 POPEK 177       9.824  37.764  39.885  1.00  0.00           C
ATOM   3993  C33 POPEK 177       1.834  37.133  25.565  1.00  0.00           C
ATOM   3996  C34 POPEK 177       3.334  36.864  25.345  1.00  0.00           C
ATOM   3999  C35 POPEK 177       3.834  35.704  26.205  1.00  0.00           C
ATOM   4002  C36 POPEK 177       4.134  36.114  27.655  1.00  0.00           C
ATOM   4005  C37 POPEK 177       4.024  34.933  28.625  1.00  0.00           C
ATOM   4008  C38 POPEK 177       4.774  35.143  29.955  1.00  0.00           C
ATOM   4011  C39 POPEK 177       4.104  36.134  30.925  1.00  0.00           C
ATOM   4014 0C31 POPEK 177       3.064  35.493  31.855  1.00  0.00           C
ATOM   4017 1C31 POPEK 177       2.884  36.302  33.145  1.00  0.00           C
ATOM   4020 2C31 POPEK 177       2.034  35.643  34.235  1.00  0.00           C
ATOM   4023 3C31 POPEK 177       2.284  36.293  35.595  1.00  0.00           C
ATOM   4026 4C31 POPEK 177       1.274  35.904  36.675  1.00  0.00           C
ATOM   4029 5C31 POPEK 177       1.864  36.064  38.085  1.00  0.00           C
ATOM   4032 6C31 POPEK 177       0.844  36.403  39.175  1.00  0.00           C
ATOM   4036  NH3 POPEL 178     107.554  34.563  18.625  1.00  0.00           N
ATOM   4040  C12 POPEL 178     106.353  34.234  17.775  1.00  0.00           C
ATOM   4043  C11 POPEL 178     105.154  35.194  17.995  1.00  0.00           C
ATOM   4046  P   POPEL 178     103.274  33.404  17.735  1.00  0.00           P
ATOM   4047  O13 POPEL 178     101.833  33.624  17.935  1.00  0.00           O
ATOM   4048  O14 POPEL 178     103.705  32.563  16.605  1.00  0.00           O
ATOM   4049  O11 POPEL 178     103.993  32.974  19.065  1.00  0.00           O
ATOM   4050  O12 POPEL 178     103.934  34.794  17.385  1.00  0.00           O
ATOM   4051  C1  POPEL 178     103.263  32.583  20.235  1.00  0.00           C
ATOM   4054  C2  POPEL 178     103.493  33.592  21.385  1.00  0.00           C
ATOM   4056  O21 POPEL 178     103.314  33.003  22.695  1.00  0.00           O
ATOM   4057  C21 POPEL 178     104.373  32.353  23.115  1.00  0.00           C
ATOM   4058  O22 POPEL 178     105.324  32.024  22.415  1.00  0.00           O
ATOM   4059  C22 POPEL 178     104.254  31.954  24.595  1.00  0.00           C
ATOM   4062  C3  POPEL 178     102.554  34.822  21.315  1.00  0.00           C
ATOM   4065  O31 POPEL 178     103.113  35.964  22.015  1.00  0.00           O
ATOM   4066  C31 POPEL 178     103.324  35.764  23.315  1.00  0.00           C
ATOM   4067  O32 POPEL 178     104.384  35.453  23.835  1.00  0.00           O
ATOM   4068  C32 POPEL 178     102.083  36.134  24.105  1.00  0.00           C
ATOM   4071  C23 POPEL 178     105.084  32.833  25.565  1.00  0.00           C
ATOM   4074  C24 POPEL 178     105.115  32.284  26.995  1.00  0.00           C
ATOM   4077  C25 POPEL 178     104.333  33.143  28.005  1.00  0.00           C
ATOM   4080  C26 POPEL 178     105.144  34.343  28.535  1.00  0.00           C
ATOM   4083  C27 POPEL 178     104.294  35.354  29.315  1.00  0.00           C
ATOM   4086  C28 POPEL 178     105.115  36.323  30.205  1.00  0.00           C
ATOM   4089  C29 POPEL 178     105.623  35.694  31.475  1.00  0.00           C
ATOM   4091 0C21 POPEL 178     105.594  36.232  32.715  1.00  0.00           C
ATOM   4093 1C21 POPEL 178     105.044  37.583  33.125  1.00  0.00           C
ATOM   4096 2C21 POPEL 178     104.294  37.563  34.475  1.00  0.00           C
ATOM   4099 3C21 POPEL 178     105.194  37.374  35.695  1.00  0.00           C
ATOM   4102 4C21 POPEL 178     104.414  37.342  37.025  1.00  0.00           C
ATOM   4105 5C21 POPEL 178     105.333  37.203  38.245  1.00  0.00           C
ATOM   4108 6C21 POPEL 178     104.564  36.954  39.555  1.00  0.00           C
ATOM   4111 7C21 POPEL 178     105.473  36.964  40.785  1.00  0.00           C
ATOM   4114 8C21 POPEL 178     104.743  36.662  42.095  1.00  0.00           C
ATOM   4118  C33 POPEL 178     101.785  35.093  25.195  1.00  0.00           C
ATOM   4121  C34 POPEL 178     100.583  35.554  26.025  1.00  0.00           C
ATOM   4124  C35 POPEL 178      99.233  35.223  25.385  1.00  0.00           C
ATOM   4127  C36 POPEL 178      98.845  33.774  25.645  1.00  0.00           C
ATOM   4130  C37 POPEL 178      97.785  33.233  24.675  1.00  0.00           C
ATOM   4133  C38 POPEL 178      97.715  31.694  24.705  1.00  0.00           C
ATOM   4136  C39 POPEL 178      97.304  31.093  26.065  1.00  0.00           C
ATOM   4139 0C31 POPEL 178      97.003  29.592  25.945  1.00  0.00           C
ATOM   4142 1C31 POPEL 178      96.523  28.932  27.245  1.00  0.00           C
ATOM   4145 2C31 POPEL 178      96.383  27.413  27.085  1.00  0.00           C
ATOM   4148 3C31 POPEL 178      95.973  26.683  28.365  1.00  0.00           C
ATOM   4151 4C31 POPEL 178      94.464  26.743  28.655  1.00  0.00           C
ATOM   4154 5C31 POPEL 178      94.104  26.044  29.975  1.00  0.00           C
ATOM   4157 6C31 POPEL 178      92.663  26.313  30.445  1.00  0.00           C
ATOM   4161  NH3 POPEM 179      29.374  -0.243  20.205  1.00  0.00           N
ATOM   4165  C12 POPEM 179      30.514   0.707  20.545  1.00  0.00           C
ATOM   4168  C11 POPEM 179      31.555   0.867  19.415  1.00  0.00           C
ATOM   4171  P   POPEM 179      32.834   2.994  18.475  1.00  0.00           P
ATOM   4172  O13 POPEM 179      32.084   2.704  17.235  1.00  0.00           O
ATOM   4173  O14 POPEM 179      34.314   3.054  18.435  1.00  0.00           O
ATOM   4174  O11 POPEM 179      32.354   4.414  18.945  1.00  0.00           O
ATOM   4175  O12 POPEM 179      32.324   2.054  19.655  1.00  0.00           O
ATOM   4176  C1  POPEM 179      31.364   4.644  19.955  1.00  0.00           C
ATOM   4179  C2  POPEM 179      32.004   5.044  21.325  1.00  0.00           C
ATOM   4181  O21 POPEM 179      31.444   6.304  21.715  1.00  0.00           O
ATOM   4182  C21 POPEM 179      31.134   6.474  22.985  1.00  0.00           C
ATOM   4183  O22 POPEM 179      31.014   5.594  23.825  1.00  0.00           O
ATOM   4184  C22 POPEM 179      30.974   7.974  23.195  1.00  0.00           C
ATOM   4187  C3  POPEM 179      33.544   5.234  21.185  1.00  0.00           C
ATOM   4190  O31 POPEM 179      34.164   5.614  22.425  1.00  0.00           O
ATOM   4191  C31 POPEM 179      34.504   4.594  23.205  1.00  0.00           C
ATOM   4192  O32 POPEM 179      34.384   3.414  22.935  1.00  0.00           O
ATOM   4193  C32 POPEM 179      35.024   5.154  24.515  1.00  0.00           C
ATOM   4196  C23 POPEM 179      30.434   8.374  24.585  1.00  0.00           C
ATOM   4199  C24 POPEM 179      30.244   9.894  24.675  1.00  0.00           C
ATOM   4202  C25 POPEM 179      29.854  10.404  26.065  1.00  0.00           C
ATOM   4205  C26 POPEM 179      29.243  11.814  25.965  1.00  0.00           C
ATOM   4208  C27 POPEM 179      28.954  12.464  27.325  1.00  0.00           C
ATOM   4211  C28 POPEM 179      28.184  13.784  27.195  1.00  0.00           C
ATOM   4214  C29 POPEM 179      26.743  13.484  26.845  1.00  0.00           C
ATOM   4216 0C21 POPEM 179      25.684  13.583  27.655  1.00  0.00           C
ATOM   4218 1C21 POPEM 179      25.664  14.044  29.095  1.00  0.00           C
ATOM   4221 2C21 POPEM 179      25.114  15.474  29.255  1.00  0.00           C
ATOM   4224 3C21 POPEM 179      25.204  15.964  30.705  1.00  0.00           C
ATOM   4227 4C21 POPEM 179      24.573  17.343  30.935  1.00  0.00           C
ATOM   4230 5C21 POPEM 179      24.875  17.913  32.335  1.00  0.00           C
ATOM   4233 6C21 POPEM 179      24.294  17.073  33.485  1.00  0.00           C
ATOM   4236 7C21 POPEM 179      24.604  17.663  34.865  1.00  0.00           C
ATOM   4239 8C21 POPEM 179      24.004  16.844  36.005  1.00  0.00           C
ATOM   4243  C33 POPEM 179      33.964   5.134  25.635  1.00  0.00           C
ATOM   4246  C34 POPEM 179      34.084   6.364  26.545  1.00  0.00           C
ATOM   4249  C35 POPEM 179      33.204   6.244  27.785  1.00  0.00           C
ATOM   4252  C36 POPEM 179      33.404   7.424  28.745  1.00  0.00           C
ATOM   4255  C37 POPEM 179      32.875   7.124  30.155  1.00  0.00           C
ATOM   4258  C38 POPEM 179      33.095   8.274  31.145  1.00  0.00           C
ATOM   4261  C39 POPEM 179      32.314   9.554  30.805  1.00  0.00           C
ATOM   4264 0C31 POPEM 179      30.793   9.364  30.735  1.00  0.00           C
ATOM   4267 1C31 POPEM 179      30.074  10.704  30.575  1.00  0.00           C
ATOM   4270 2C31 POPEM 179      28.583  10.624  30.915  1.00  0.00           C
ATOM   4273 3C31 POPEM 179      27.924  12.003  31.065  1.00  0.00           C
ATOM   4276 4C31 POPEM 179      28.354  12.744  32.345  1.00  0.00           C
ATOM   4279 5C31 POPEM 179      27.574  14.054  32.535  1.00  0.00           C
ATOM   4282 6C31 POPEM 179      27.894  14.804  33.825  1.00  0.00           C
ATOM   4286  NH3 POPEN 180       4.554   9.484  61.945  1.00  0.00           N
ATOM   4290  C12 POPEN 180       5.934   9.554  62.535  1.00  0.00           C
ATOM   4293  C11 POPEN 180       6.694   8.304  62.115  1.00  0.00           C
ATOM   4296  P   POPEN 180       6.964   5.974  63.215  1.00  0.00           P
ATOM   4297  O13 POPEN 180       6.104   4.864  63.705  1.00  0.00           O
ATOM   4298  O14 POPEN 180       7.924   6.574  64.175  1.00  0.00           O
ATOM   4299  O11 POPEN 180       7.684   5.544  61.875  1.00  0.00           O
ATOM   4300  O12 POPEN 180       6.044   7.154  62.665  1.00  0.00           O
ATOM   4301  C1  POPEN 180       7.564   4.234  61.295  1.00  0.00           C
ATOM   4304  C2  POPEN 180       6.464   4.154  60.175  1.00  0.00           C
ATOM   4306  O21 POPEN 180       6.974   3.324  59.095  1.00  0.00           O
ATOM   4307  C21 POPEN 180       6.974   3.764  57.845  1.00  0.00           C
ATOM   4308  O22 POPEN 180       6.184   3.414  56.985  1.00  0.00           O
ATOM   4309  C22 POPEN 180       8.214   4.614  57.595  1.00  0.00           C
ATOM   4312  C3  POPEN 180       5.924   5.574  59.815  1.00  0.00           C
ATOM   4315  O31 POPEN 180       4.974   5.634  58.715  1.00  0.00           O
ATOM   4316  C31 POPEN 180       5.174   6.644  57.865  1.00  0.00           C
ATOM   4317  O32 POPEN 180       6.164   7.354  57.835  1.00  0.00           O
ATOM   4318  C32 POPEN 180       3.944   6.854  56.995  1.00  0.00           C
ATOM   4321  C23 POPEN 180       8.394   5.014  56.115  1.00  0.00           C
ATOM   4324  C24 POPEN 180       9.584   5.974  55.975  1.00  0.00           C
ATOM   4327  C25 POPEN 180       9.784   6.574  54.575  1.00  0.00           C
ATOM   4330  C26 POPEN 180      10.554   5.654  53.605  1.00  0.00           C
ATOM   4333  C27 POPEN 180      10.834   6.354  52.265  1.00  0.00           C
ATOM   4336  C28 POPEN 180      11.534   5.444  51.235  1.00  0.00           C
ATOM   4339  C29 POPEN 180      11.454   5.974  49.815  1.00  0.00           C
ATOM   4341 0C21 POPEN 180      10.484   5.674  48.925  1.00  0.00           C
ATOM   4343 1C21 POPEN 180       9.304   4.774  49.195  1.00  0.00           C
ATOM   4346 2C21 POPEN 180       9.414   3.364  48.595  1.00  0.00           C
ATOM   4349 3C21 POPEN 180       9.054   3.274  47.105  1.00  0.00           C
ATOM   4352 4C21 POPEN 180       8.934   1.814  46.645  1.00  0.00           C
ATOM   4355 5C21 POPEN 180       8.134   1.657  45.345  1.00  0.00           C
ATOM   4358 6C21 POPEN 180       6.614   1.764  45.545  1.00  0.00           C
ATOM   4361 7C21 POPEN 180       5.864   1.784  44.205  1.00  0.00           C
ATOM   4364 8C21 POPEN 180       4.334   1.854  44.335  1.00  0.00           C
ATOM   4368  C33 POPEN 180       4.124   6.394  55.535  1.00  0.00           C
ATOM   4371  C34 POPEN 180       3.714   4.924  55.365  1.00  0.00           C
ATOM   4374  C35 POPEN 180       4.334   4.294  54.125  1.00  0.00           C
ATOM   4377  C36 POPEN 180       3.734   4.814  52.815  1.00  0.00           C
ATOM   4380  C37 POPEN 180       4.764   4.744  51.685  1.00  0.00           C
ATOM   4383  C38 POPEN 180       4.224   5.214  50.345  1.00  0.00           C
ATOM   4386  C39 POPEN 180       5.314   5.284  49.285  1.00  0.00           C
ATOM   4389 0C31 POPEN 180       4.744   5.724  47.945  1.00  0.00           C
ATOM   4392 1C31 POPEN 180       5.814   5.974  46.875  1.00  0.00           C
ATOM   4395 2C31 POPEN 180       5.224   5.774  45.485  1.00  0.00           C
ATOM   4398 3C31 POPEN 180       6.124   6.284  44.355  1.00  0.00           C
ATOM   4401 4C31 POPEN 180       5.284   6.614  43.125  1.00  0.00           C
ATOM   4404 5C31 POPEN 180       6.094   7.154  41.945  1.00  0.00           C
ATOM   4407 6C31 POPEN 180       5.214   7.454  40.735  1.00  0.00           C
ATOM   4411  NH3 POPEO 181      89.263  36.403  60.255  1.00  0.00           N
ATOM   4415  C12 POPEO 181      89.063  37.224  61.505  1.00  0.00           C
ATOM   4418  C11 POPEO 181      88.274  36.432  62.555  1.00  0.00           C
ATOM   4421  P   POPEO 181      85.684  36.653  62.545  1.00  0.00           P
ATOM   4422  O13 POPEO 181      85.235  35.944  63.765  1.00  0.00           O
ATOM   4423  O14 POPEO 181      85.884  38.114  62.665  1.00  0.00           O
ATOM   4424  O11 POPEO 181      84.664  36.343  61.385  1.00  0.00           O
ATOM   4425  O12 POPEO 181      87.024  36.002  62.025  1.00  0.00           O
ATOM   4426  C1  POPEO 181      84.513  34.973  60.935  1.00  0.00           C
ATOM   4429  C2  POPEO 181      84.574  34.874  59.385  1.00  0.00           C
ATOM   4431  O21 POPEO 181      85.884  34.403  58.965  1.00  0.00           O
ATOM   4432  C21 POPEO 181      85.914  33.163  58.495  1.00  0.00           C
ATOM   4433  O22 POPEO 181      85.044  32.322  58.575  1.00  0.00           O
ATOM   4434  C22 POPEO 181      87.164  33.003  57.605  1.00  0.00           C
ATOM   4437  C3  POPEO 181      84.294  36.264  58.725  1.00  0.00           C
ATOM   4440  O31 POPEO 181      84.613  36.204  57.325  1.00  0.00           O
ATOM   4441  C31 POPEO 181      85.215  37.273  56.855  1.00  0.00           C
ATOM   4442  O32 POPEO 181      85.044  38.424  57.245  1.00  0.00           O
ATOM   4443  C32 POPEO 181      86.254  36.794  55.855  1.00  0.00           C
ATOM   4446  C23 POPEO 181      86.873  32.043  56.415  1.00  0.00           C
ATOM   4449  C24 POPEO 181      87.854  32.194  55.235  1.00  0.00           C
ATOM   4452  C25 POPEO 181      87.364  33.184  54.175  1.00  0.00           C
ATOM   4455  C26 POPEO 181      88.374  33.354  53.025  1.00  0.00           C
ATOM   4458  C27 POPEO 181      87.875  34.144  51.805  1.00  0.00           C
ATOM   4461  C28 POPEO 181      89.035  34.694  50.945  1.00  0.00           C
ATOM   4464  C29 POPEO 181      88.654  35.063  49.525  1.00  0.00           C
ATOM   4466 0C21 POPEO 181      89.503  35.264  48.485  1.00  0.00           C
ATOM   4468 1C21 POPEO 181      91.014  35.223  48.515  1.00  0.00           C
ATOM   4471 2C21 POPEO 181      91.714  36.124  47.465  1.00  0.00           C
ATOM   4474 3C21 POPEO 181      92.673  35.373  46.515  1.00  0.00           C
ATOM   4477 4C21 POPEO 181      91.964  34.534  45.455  1.00  0.00           C
ATOM   4480 5C21 POPEO 181      92.934  33.592  44.715  1.00  0.00           C
ATOM   4483 6C21 POPEO 181      93.725  34.284  43.585  1.00  0.00           C
ATOM   4486 7C21 POPEO 181      94.753  33.342  42.945  1.00  0.00           C
ATOM   4489 8C21 POPEO 181      95.294  33.793  41.585  1.00  0.00           C
ATOM   4493  C33 POPEO 181      87.374  37.813  55.665  1.00  0.00           C
ATOM   4496  C34 POPEO 181      88.493  37.284  54.765  1.00  0.00           C
ATOM   4499  C35 POPEO 181      89.373  38.432  54.255  1.00  0.00           C
ATOM   4502  C36 POPEO 181      90.644  37.924  53.575  1.00  0.00           C
ATOM   4505  C37 POPEO 181      91.143  38.883  52.485  1.00  0.00           C
ATOM   4508  C38 POPEO 181      91.884  38.133  51.375  1.00  0.00           C
ATOM   4511  C39 POPEO 181      92.074  38.993  50.115  1.00  0.00           C
ATOM   4514 0C31 POPEO 181      93.473  39.574  49.965  1.00  0.00           C
ATOM   4517 1C31 POPEO 181      93.834  39.874  48.495  1.00  0.00           C
ATOM   4520 2C31 POPEO 181      95.273  40.394  48.305  1.00  0.00           C
ATOM   4523 3C31 POPEO 181      96.353  39.333  48.555  1.00  0.00           C
ATOM   4526 4C31 POPEO 181      96.553  38.363  47.375  1.00  0.00           C
ATOM   4529 5C31 POPEO 181      97.003  36.973  47.835  1.00  0.00           C
ATOM   4532 6C31 POPEO 181      97.533  36.092  46.695  1.00  0.00           C
ATOM   4536  NH3 POPEP 182      48.424  56.933  16.225  1.00  0.00           N
ATOM   4540  C12 POPEP 182      49.813  56.502  15.855  1.00  0.00           C
ATOM   4543  C11 POPEP 182      50.805  57.653  16.085  1.00  0.00           C
ATOM   4546  P   POPEP 182      53.235  56.593  16.285  1.00  0.00           P
ATOM   4547  O13 POPEP 182      53.153  55.144  16.025  1.00  0.00           O
ATOM   4548  O14 POPEP 182      54.514  57.294  16.145  1.00  0.00           O
ATOM   4549  O11 POPEP 182      52.755  56.814  17.785  1.00  0.00           O
ATOM   4550  O12 POPEP 182      52.084  57.354  15.525  1.00  0.00           O
ATOM   4551  C1  POPEP 182      53.654  57.154  18.835  1.00  0.00           C
ATOM   4554  C2  POPEP 182      54.114  55.884  19.575  1.00  0.00           C
ATOM   4556  O21 POPEP 182      54.124  55.993  21.015  1.00  0.00           O
ATOM   4557  C21 POPEP 182      54.704  57.024  21.595  1.00  0.00           C
ATOM   4558  O22 POPEP 182      55.094  58.043  21.065  1.00  0.00           O
ATOM   4559  C22 POPEP 182      54.864  56.712  23.085  1.00  0.00           C
ATOM   4562  C3  POPEP 182      55.434  55.262  19.055  1.00  0.00           C
ATOM   4565  O31 POPEP 182      55.424  53.894  19.485  1.00  0.00           O
ATOM   4566  C31 POPEP 182      56.583  53.384  19.835  1.00  0.00           C
ATOM   4567  O32 POPEP 182      57.674  53.802  19.515  1.00  0.00           O
ATOM   4568  C32 POPEP 182      56.294  52.232  20.775  1.00  0.00           C
ATOM   4571  C23 POPEP 182      56.313  56.884  23.565  1.00  0.00           C
ATOM   4574  C24 POPEP 182      56.674  55.933  24.715  1.00  0.00           C
ATOM   4577  C25 POPEP 182      58.153  56.024  25.085  1.00  0.00           C
ATOM   4580  C26 POPEP 182      58.794  54.714  25.575  1.00  0.00           C
ATOM   4583  C27 POPEP 182      60.255  54.953  25.975  1.00  0.00           C
ATOM   4586  C28 POPEP 182      60.875  53.743  26.695  1.00  0.00           C
ATOM   4589  C29 POPEP 182      61.333  52.674  25.755  1.00  0.00           C
ATOM   4591 0C21 POPEP 182      61.954  51.553  26.165  1.00  0.00           C
ATOM   4593 1C21 POPEP 182      62.194  51.194  27.605  1.00  0.00           C
ATOM   4596 2C21 POPEP 182      62.014  49.693  27.875  1.00  0.00           C
ATOM   4599 3C21 POPEP 182      62.294  49.374  29.355  1.00  0.00           C
ATOM   4602 4C21 POPEP 182      62.014  47.903  29.695  1.00  0.00           C
ATOM   4605 5C21 POPEP 182      62.324  47.534  31.155  1.00  0.00           C
ATOM   4608 6C21 POPEP 182      61.394  48.233  32.165  1.00  0.00           C
ATOM   4611 7C21 POPEP 182      61.614  47.723  33.595  1.00  0.00           C
ATOM   4614 8C21 POPEP 182      60.624  48.313  34.605  1.00  0.00           C
ATOM   4618  C33 POPEP 182      55.645  52.773  22.075  1.00  0.00           C
ATOM   4621  C34 POPEP 182      54.854  51.683  22.785  1.00  0.00           C
ATOM   4624  C35 POPEP 182      54.395  52.092  24.185  1.00  0.00           C
ATOM   4627  C36 POPEP 182      55.434  51.723  25.245  1.00  0.00           C
ATOM   4630  C37 POPEP 182      54.824  51.653  26.655  1.00  0.00           C
ATOM   4633  C38 POPEP 182      54.384  53.013  27.215  1.00  0.00           C
ATOM   4636  C39 POPEP 182      55.554  53.864  27.735  1.00  0.00           C
ATOM   4639 0C31 POPEP 182      56.174  53.283  29.015  1.00  0.00           C
ATOM   4642 1C31 POPEP 182      57.474  53.973  29.445  1.00  0.00           C
ATOM   4645 2C31 POPEP 182      58.074  53.292  30.675  1.00  0.00           C
ATOM   4648 3C31 POPEP 182      59.493  53.743  31.025  1.00  0.00           C
ATOM   4651 4C31 POPEP 182      60.014  52.933  32.215  1.00  0.00           C
ATOM   4654 5C31 POPEP 182      61.394  53.353  32.725  1.00  0.00           C
ATOM   4657 6C31 POPEP 182      61.793  52.563  33.965  1.00  0.00           C
ATOM   4661  NH3 POPEQ 183     122.283  93.413  67.635  1.00  0.00           N
ATOM   4665  C12 POPEQ 183     122.824  92.014  67.485  1.00  0.00           C
ATOM   4668  C11 POPEQ 183     122.434  91.104  68.675  1.00  0.00           C
ATOM   4671  P   POPEQ 183     123.503  88.732  67.955  1.00  0.00           P
ATOM   4672  O13 POPEQ 183     124.944  88.382  67.975  1.00  0.00           O
ATOM   4673  O14 POPEQ 183     122.504  87.714  68.325  1.00  0.00           O
ATOM   4674  O11 POPEQ 183     123.174  89.273  66.505  1.00  0.00           O
ATOM   4675  O12 POPEQ 183     123.324  90.004  68.855  1.00  0.00           O
ATOM   4676  C1  POPEQ 183     123.565  88.583  65.305  1.00  0.00           C
ATOM   4679  C2  POPEQ 183     123.953  89.622  64.205  1.00  0.00           C
ATOM   4681  O21 POPEQ 183     123.304  89.292  62.955  1.00  0.00           O
ATOM   4682  C21 POPEQ 183     122.803  90.284  62.255  1.00  0.00           C
ATOM   4683  O22 POPEQ 183     122.735  91.454  62.605  1.00  0.00           O
ATOM   4684  C22 POPEQ 183     122.335  89.754  60.885  1.00  0.00           C
ATOM   4687  C3  POPEQ 183     125.504  89.754  64.035  1.00  0.00           C
ATOM   4690  O31 POPEQ 183     126.040  88.814  63.075  1.00  0.00           O
ATOM   4691  C31 POPEQ 183     126.132  89.284  61.825  1.00  0.00           C
ATOM   4692  O32 POPEQ 183     126.080  90.463  61.515  1.00  0.00           O
ATOM   4693  C32 POPEQ 183     126.180  88.133  60.825  1.00  0.00           C
ATOM   4696  C23 POPEQ 183     122.134  90.892  59.855  1.00  0.00           C
ATOM   4699  C24 POPEQ 183     121.934  90.402  58.415  1.00  0.00           C
ATOM   4702  C25 POPEQ 183     121.645  91.563  57.455  1.00  0.00           C
ATOM   4705  C26 POPEQ 183     121.313  91.074  56.035  1.00  0.00           C
ATOM   4708  C27 POPEQ 183     121.085  92.173  54.995  1.00  0.00           C
ATOM   4711  C28 POPEQ 183     121.535  91.743  53.585  1.00  0.00           C
ATOM   4714  C29 POPEQ 183     123.035  91.883  53.445  1.00  0.00           C
ATOM   4716 0C21 POPEQ 183     123.694  92.592  52.525  1.00  0.00           C
ATOM   4718 1C21 POPEQ 183     123.083  93.372  51.385  1.00  0.00           C
ATOM   4721 2C21 POPEQ 183     123.725  93.054  50.025  1.00  0.00           C
ATOM   4724 3C21 POPEQ 183     125.173  93.553  49.885  1.00  0.00           C
ATOM   4727 4C21 POPEQ 183     125.553  93.732  48.405  1.00  0.00           C
ATOM   4730 5C21 POPEQ 183     127.041  94.063  48.225  1.00  0.00           C
ATOM   4733 6C21 POPEQ 183     127.341  94.704  46.865  1.00  0.00           C
ATOM   4736 7C21 POPEQ 183     126.891  96.162  46.795  1.00  0.00           C
ATOM   4739 8C21 POPEQ 183     127.330  96.833  45.495  1.00  0.00           C
ATOM   4743  C33 POPEQ 183     126.511  88.644  59.405  1.00  0.00           C
ATOM   4746  C34 POPEQ 183     126.222  87.644  58.265  1.00  0.00           C
ATOM   4749  C35 POPEQ 183     126.870  86.254  58.445  1.00  0.00           C
ATOM   4752  C36 POPEQ 183     125.840  85.144  58.665  1.00  0.00           C
ATOM   4755  C37 POPEQ 183     126.381  83.894  59.385  1.00  0.00           C
ATOM   4758  C38 POPEQ 183     126.931  82.793  58.465  1.00  0.00           C
ATOM   4761  C39 POPEQ 183     128.052  83.224  57.505  1.00  0.00           C
ATOM   4764 0C31 POPEQ 183     129.000  82.072  57.155  1.00  0.00           C
ATOM   4767 1C31 POPEQ 183     130.070  82.504  56.155  1.00  0.00           C
ATOM   4770 2C31 POPEQ 183     131.331  81.623  56.175  1.00  0.00           C
ATOM   4773 3C31 POPEQ 183     131.132  80.192  55.655  1.00  0.00           C
ATOM   4776 4C31 POPEQ 183     130.791  80.133  54.155  1.00  0.00           C
ATOM   4779 5C31 POPEQ 183     130.171  78.813  53.715  1.00  0.00           C
ATOM   4782 6C31 POPEQ 183     129.991  78.724  52.195  1.00  0.00           C
ATOM   4786  NH3 POPER 184      15.274 121.173  65.265  1.00  0.00           N
ATOM   4790  C12 POPER 184      15.354 119.772  65.825  1.00  0.00           C
ATOM   4793  C11 POPER 184      14.144 118.912  65.415  1.00  0.00           C
ATOM   4796  P   POPER 184      13.394 116.433  65.335  1.00  0.00           P
ATOM   4797  O13 POPER 184      12.064 116.953  64.945  1.00  0.00           O
ATOM   4798  O14 POPER 184      13.424 115.214  66.155  1.00  0.00           O
ATOM   4799  O11 POPER 184      14.164 115.983  64.045  1.00  0.00           O
ATOM   4800  O12 POPER 184      14.354 117.574  65.855  1.00  0.00           O
ATOM   4801  C1  POPER 184      13.534 115.923  62.775  1.00  0.00           C
ATOM   4804  C2  POPER 184      14.424 116.534  61.665  1.00  0.00           C
ATOM   4806  O21 POPER 184      14.084 116.053  60.365  1.00  0.00           O
ATOM   4807  C21 POPER 184      12.824 115.934  59.995  1.00  0.00           C
ATOM   4808  O22 POPER 184      11.824 116.012  60.695  1.00  0.00           O
ATOM   4809  C22 POPER 184      12.784 115.803  58.495  1.00  0.00           C
ATOM   4812  C3  POPER 184      15.984 116.534  61.945  1.00  0.00           C
ATOM   4815  O31 POPER 184      16.824 115.803  61.015  1.00  0.00           O
ATOM   4816  C31 POPER 184      17.294 116.512  59.985  1.00  0.00           C
ATOM   4817  O32 POPER 184      16.804 117.534  59.555  1.00  0.00           O
ATOM   4818  C32 POPER 184      18.544 115.803  59.445  1.00  0.00           C
ATOM   4821  C23 POPER 184      11.504 115.104  57.985  1.00  0.00           C
ATOM   4824  C24 POPER 184      11.304 115.383  56.495  1.00  0.00           C
ATOM   4827  C25 POPER 184       9.994 114.803  55.965  1.00  0.00           C
ATOM   4830  C26 POPER 184       9.834 115.022  54.465  1.00  0.00           C
ATOM   4833  C27 POPER 184       8.584 114.292  53.945  1.00  0.00           C
ATOM   4836  C28 POPER 184       8.574 114.123  52.415  1.00  0.00           C
ATOM   4839  C29 POPER 184       9.764 113.322  51.965  1.00  0.00           C
ATOM   4841 0C21 POPER 184      10.194 113.224  50.695  1.00  0.00           C
ATOM   4843 1C21 POPER 184       9.484 113.784  49.495  1.00  0.00           C
ATOM   4846 2C21 POPER 184       9.834 112.943  48.255  1.00  0.00           C
ATOM   4849 3C21 POPER 184      11.164 113.382  47.625  1.00  0.00           C
ATOM   4852 4C21 POPER 184      11.784 112.294  46.745  1.00  0.00           C
ATOM   4855 5C21 POPER 184      12.894 112.854  45.845  1.00  0.00           C
ATOM   4858 6C21 POPER 184      14.014 111.833  45.655  1.00  0.00           C
ATOM   4861 7C21 POPER 184      15.214 112.402  44.885  1.00  0.00           C
ATOM   4864 8C21 POPER 184      16.454 111.543  45.115  1.00  0.00           C
ATOM   4868  C33 POPER 184      19.394 116.693  58.505  1.00  0.00           C
ATOM   4871  C34 POPER 184      20.264 115.913  57.495  1.00  0.00           C
ATOM   4874  C35 POPER 184      19.445 115.354  56.325  1.00  0.00           C
ATOM   4877  C36 POPER 184      20.214 115.122  55.005  1.00  0.00           C
ATOM   4880  C37 POPER 184      19.304 114.663  53.855  1.00  0.00           C
ATOM   4883  C38 POPER 184      20.104 114.203  52.625  1.00  0.00           C
ATOM   4886  C39 POPER 184      20.874 115.332  51.915  1.00  0.00           C
ATOM   4889 0C31 POPER 184      20.044 116.092  50.865  1.00  0.00           C
ATOM   4892 1C31 POPER 184      20.764 117.364  50.385  1.00  0.00           C
ATOM   4895 2C31 POPER 184      20.124 118.042  49.175  1.00  0.00           C
ATOM   4898 3C31 POPER 184      20.304 117.233  47.885  1.00  0.00           C
ATOM   4901 4C31 POPER 184      20.264 118.092  46.615  1.00  0.00           C
ATOM   4904 5C31 POPER 184      20.474 117.254  45.355  1.00  0.00           C
ATOM   4907 6C31 POPER 184      20.884 118.103  44.145  1.00  0.00           C
ATOM   4911  NH3 POPES 185     119.145 118.042  20.475  1.00  0.00           N
ATOM   4915  C12 POPES 185     117.913 117.204  20.595  1.00  0.00           C
ATOM   4918  C11 POPES 185     117.904 116.184  19.455  1.00  0.00           C
ATOM   4921  P   POPES 185     116.663 114.193  20.545  1.00  0.00           P
ATOM   4922  O13 POPES 185     115.594 113.264  20.105  1.00  0.00           O
ATOM   4923  O14 POPES 185     118.004 113.623  20.785  1.00  0.00           O
ATOM   4924  O11 POPES 185     116.184 115.034  21.805  1.00  0.00           O
ATOM   4925  O12 POPES 185     116.744 115.363  19.515  1.00  0.00           O
ATOM   4926  C1  POPES 185     116.133 114.474  23.115  1.00  0.00           C
ATOM   4929  C2  POPES 185     116.024 115.603  24.205  1.00  0.00           C
ATOM   4931  O21 POPES 185     115.243 115.183  25.335  1.00  0.00           O
ATOM   4932  C21 POPES 185     113.985 114.842  25.115  1.00  0.00           C
ATOM   4933  O22 POPES 185     113.414 114.854  24.035  1.00  0.00           O
ATOM   4934  C22 POPES 185     113.304 114.353  26.395  1.00  0.00           C
ATOM   4937  C3  POPES 185     115.564 117.002  23.645  1.00  0.00           C
ATOM   4940  O31 POPES 185     115.375 118.034  24.655  1.00  0.00           O
ATOM   4941  C31 POPES 185     116.264 119.012  24.815  1.00  0.00           C
ATOM   4942  O32 POPES 185     115.993 120.192  24.925  1.00  0.00           O
ATOM   4943  C32 POPES 185     117.684 118.483  25.045  1.00  0.00           C
ATOM   4946  C23 POPES 185     114.263 113.903  27.525  1.00  0.00           C
ATOM   4949  C24 POPES 185     113.554 113.863  28.885  1.00  0.00           C
ATOM   4952  C25 POPES 185     113.614 115.192  29.645  1.00  0.00           C
ATOM   4955  C26 POPES 185     112.785 115.162  30.935  1.00  0.00           C
ATOM   4958  C27 POPES 185     112.954 116.442  31.765  1.00  0.00           C
ATOM   4961  C28 POPES 185     111.984 116.534  32.955  1.00  0.00           C
ATOM   4964  C29 POPES 185     112.195 117.813  33.725  1.00  0.00           C
ATOM   4966 0C21 POPES 185     111.824 118.103  34.985  1.00  0.00           C
ATOM   4968 1C21 POPES 185     111.104 117.184  35.935  1.00  0.00           C
ATOM   4971 2C21 POPES 185     111.964 116.874  37.175  1.00  0.00           C
ATOM   4974 3C21 POPES 185     111.444 115.633  37.915  1.00  0.00           C
ATOM   4977 4C21 POPES 185     112.523 114.964  38.785  1.00  0.00           C
ATOM   4980 5C21 POPES 185     112.143 113.544  39.245  1.00  0.00           C
ATOM   4983 6C21 POPES 185     111.943 112.564  38.075  1.00  0.00           C
ATOM   4986 7C21 POPES 185     111.514 111.152  38.525  1.00  0.00           C
ATOM   4989 8C21 POPES 185     111.324 110.232  37.325  1.00  0.00           C
ATOM   4993  C33 POPES 185     117.813 117.813  26.435  1.00  0.00           C
ATOM   4996  C34 POPES 185     119.154 117.084  26.625  1.00  0.00           C
ATOM   4999  C35 POPES 185     119.223 116.263  27.925  1.00  0.00           C
ATOM   5002  C36 POPES 185     119.823 117.064  29.095  1.00  0.00           C
ATOM   5005  C37 POPES 185     119.704 116.372  30.465  1.00  0.00           C
ATOM   5008  C38 POPES 185     120.255 117.303  31.565  1.00  0.00           C
ATOM   5011  C39 POPES 185     119.883 116.953  33.005  1.00  0.00           C
ATOM   5014 0C31 POPES 185     120.235 118.133  33.925  1.00  0.00           C
ATOM   5017 1C31 POPES 185     119.904 117.902  35.395  1.00  0.00           C
ATOM   5020 2C31 POPES 185     120.285 119.123  36.265  1.00  0.00           C
ATOM   5023 3C31 POPES 185     119.893 118.933  37.735  1.00  0.00           C
ATOM   5026 4C31 POPES 185     119.963 120.243  38.535  1.00  0.00           C
ATOM   5029 5C31 POPES 185     119.543 120.022  39.995  1.00  0.00           C
ATOM   5032 6C31 POPES 185     119.583 121.302  40.835  1.00  0.00           C
ATOM   5036  NH3 POPET 186      91.205  44.314  61.715  1.00  0.00           N
ATOM   5040  C12 POPET 186      91.523  42.854  61.535  1.00  0.00           C
ATOM   5043  C11 POPET 186      90.544  42.193  60.545  1.00  0.00           C
ATOM   5046  P   POPET 186      90.115  40.203  59.055  1.00  0.00           P
ATOM   5047  O13 POPET 186      90.235  38.723  59.115  1.00  0.00           O
ATOM   5048  O14 POPET 186      88.754  40.784  59.005  1.00  0.00           O
ATOM   5049  O11 POPET 186      90.824  40.732  57.765  1.00  0.00           O
ATOM   5050  O12 POPET 186      90.973  40.863  60.215  1.00  0.00           O
ATOM   5051  C1  POPET 186      91.863  40.002  57.135  1.00  0.00           C
ATOM   5054  C2  POPET 186      92.574  40.954  56.165  1.00  0.00           C
ATOM   5056  O21 POPET 186      93.293  40.212  55.175  1.00  0.00           O
ATOM   5057  C21 POPET 186      94.324  39.493  55.565  1.00  0.00           C
ATOM   5058  O22 POPET 186      94.835  39.473  56.675  1.00  0.00           O
ATOM   5059  C22 POPET 186      94.753  38.662  54.355  1.00  0.00           C
ATOM   5062  C3  POPET 186      93.424  42.042  56.905  1.00  0.00           C
ATOM   5065  O31 POPET 186      93.144  43.384  56.435  1.00  0.00           O
ATOM   5066  C31 POPET 186      93.573  43.633  55.195  1.00  0.00           C
ATOM   5067  O32 POPET 186      94.104  42.822  54.445  1.00  0.00           O
ATOM   5068  C32 POPET 186      93.374  45.114  54.895  1.00  0.00           C
ATOM   5071  C23 POPET 186      95.434  37.322  54.715  1.00  0.00           C
ATOM   5074  C24 POPET 186      95.483  36.444  53.455  1.00  0.00           C
ATOM   5077  C25 POPET 186      96.465  35.273  53.555  1.00  0.00           C
ATOM   5080  C26 POPET 186      97.904  35.733  53.355  1.00  0.00           C
ATOM   5083  C27 POPET 186      98.894  34.574  53.405  1.00  0.00           C
ATOM   5086  C28 POPET 186     100.333  35.063  53.255  1.00  0.00           C
ATOM   5089  C29 POPET 186     101.313  33.913  53.355  1.00  0.00           C
ATOM   5091 0C21 POPET 186     102.323  33.662  52.505  1.00  0.00           C
ATOM   5093 1C21 POPET 186     102.735  34.434  51.285  1.00  0.00           C
ATOM   5096 2C21 POPET 186     102.544  33.592  50.015  1.00  0.00           C
ATOM   5099 3C21 POPET 186     101.073  33.223  49.695  1.00  0.00           C
ATOM   5102 4C21 POPET 186     100.964  32.264  48.505  1.00  0.00           C
ATOM   5105 5C21 POPET 186     101.474  32.863  47.195  1.00  0.00           C
ATOM   5108 6C21 POPET 186     101.453  31.853  46.035  1.00  0.00           C
ATOM   5111 7C21 POPET 186     101.614  32.543  44.675  1.00  0.00           C
ATOM   5114 8C21 POPET 186     101.514  31.564  43.515  1.00  0.00           C
ATOM   5118  C33 POPET 186      93.853  45.494  53.475  1.00  0.00           C
ATOM   5121  C34 POPET 186      93.354  46.884  53.085  1.00  0.00           C
ATOM   5124  C35 POPET 186      94.214  47.563  52.015  1.00  0.00           C
ATOM   5127  C36 POPET 186      94.285  46.854  50.655  1.00  0.00           C
ATOM   5130  C37 POPET 186      95.324  47.544  49.745  1.00  0.00           C
ATOM   5133  C38 POPET 186      95.163  47.274  48.245  1.00  0.00           C
ATOM   5136  C39 POPET 186      94.643  48.482  47.445  1.00  0.00           C
ATOM   5139 0C31 POPET 186      93.424  48.174  46.565  1.00  0.00           C
ATOM   5142 1C31 POPET 186      92.153  47.962  47.395  1.00  0.00           C
ATOM   5145 2C31 POPET 186      90.933  47.523  46.575  1.00  0.00           C
ATOM   5148 3C31 POPET 186      89.815  47.024  47.495  1.00  0.00           C
ATOM   5151 4C31 POPET 186      88.503  46.744  46.765  1.00  0.00           C
ATOM   5154 5C31 POPET 186      87.484  46.044  47.685  1.00  0.00           C
ATOM   5157 6C31 POPET 186      86.073  45.993  47.085  1.00  0.00           C
ATOM   5161  NH3 POPEU 187      48.534  67.714  16.555  1.00  0.00           N
ATOM   5165  C12 POPEU 187      49.824  67.123  16.055  1.00  0.00           C
ATOM   5168  C11 POPEU 187      51.055  67.403  16.965  1.00  0.00           C
ATOM   5171  P   POPEU 187      50.793  69.943  17.495  1.00  0.00           P
ATOM   5172  O13 POPEU 187      49.415  70.203  17.035  1.00  0.00           O
ATOM   5173  O14 POPEU 187      51.864  70.174  16.515  1.00  0.00           O
ATOM   5174  O11 POPEU 187      51.084  70.792  18.765  1.00  0.00           O
ATOM   5175  O12 POPEU 187      50.863  68.434  17.945  1.00  0.00           O
ATOM   5176  C1  POPEU 187      52.264  70.622  19.555  1.00  0.00           C
ATOM   5179  C2  POPEU 187      52.095  71.364  20.905  1.00  0.00           C
ATOM   5181  O21 POPEU 187      51.583  70.504  21.925  1.00  0.00           O
ATOM   5182  C21 POPEU 187      50.333  70.083  21.895  1.00  0.00           C
ATOM   5183  O22 POPEU 187      49.535  70.153  20.975  1.00  0.00           O
ATOM   5184  C22 POPEU 187      50.083  69.512  23.285  1.00  0.00           C
ATOM   5187  C3  POPEU 187      51.284  72.683  20.735  1.00  0.00           C
ATOM   5190  O31 POPEU 187      51.484  73.613  21.835  1.00  0.00           O
ATOM   5191  C31 POPEU 187      50.583  73.534  22.795  1.00  0.00           C
ATOM   5192  O32 POPEU 187      49.683  72.723  22.875  1.00  0.00           O
ATOM   5193  C32 POPEU 187      50.785  74.723  23.735  1.00  0.00           C
ATOM   5196  C23 POPEU 187      48.784  68.703  23.445  1.00  0.00           C
ATOM   5199  C24 POPEU 187      48.784  67.963  24.785  1.00  0.00           C
ATOM   5202  C25 POPEU 187      48.314  68.813  25.985  1.00  0.00           C
ATOM   5205  C26 POPEU 187      48.275  67.953  27.265  1.00  0.00           C
ATOM   5208  C27 POPEU 187      47.695  68.662  28.495  1.00  0.00           C
ATOM   5211  C28 POPEU 187      47.773  67.762  29.735  1.00  0.00           C
ATOM   5214  C29 POPEU 187      47.154  68.383  30.965  1.00  0.00           C
ATOM   5216 0C21 POPEU 187      46.164  67.864  31.705  1.00  0.00           C
ATOM   5218 1C21 POPEU 187      45.465  66.552  31.485  1.00  0.00           C
ATOM   5221 2C21 POPEU 187      44.724  66.084  32.765  1.00  0.00           C
ATOM   5224 3C21 POPEU 187      45.653  65.534  33.865  1.00  0.00           C
ATOM   5227 4C21 POPEU 187      46.114  64.104  33.575  1.00  0.00           C
ATOM   5230 5C21 POPEU 187      47.144  63.614  34.595  1.00  0.00           C
ATOM   5233 6C21 POPEU 187      47.654  62.204  34.245  1.00  0.00           C
ATOM   5236 7C21 POPEU 187      48.854  61.753  35.085  1.00  0.00           C
ATOM   5239 8C21 POPEU 187      49.613  60.573  34.485  1.00  0.00           C
ATOM   5243  C33 POPEU 187      50.834  74.294  25.215  1.00  0.00           C
ATOM   5246  C34 POPEU 187      51.723  73.074  25.475  1.00  0.00           C
ATOM   5249  C35 POPEU 187      52.174  72.953  26.935  1.00  0.00           C
ATOM   5252  C36 POPEU 187      51.063  73.214  27.965  1.00  0.00           C
ATOM   5255  C37 POPEU 187      51.435  72.614  29.335  1.00  0.00           C
ATOM   5258  C38 POPEU 187      50.604  73.122  30.515  1.00  0.00           C
ATOM   5261  C39 POPEU 187      50.974  72.354  31.785  1.00  0.00           C
ATOM   5264 0C31 POPEU 187      50.374  72.934  33.065  1.00  0.00           C
ATOM   5267 1C31 POPEU 187      50.915  72.184  34.285  1.00  0.00           C
ATOM   5270 2C31 POPEU 187      50.494  72.794  35.635  1.00  0.00           C
ATOM   5273 3C31 POPEU 187      48.984  72.754  35.885  1.00  0.00           C
ATOM   5276 4C31 POPEU 187      48.625  73.313  37.255  1.00  0.00           C
ATOM   5279 5C31 POPEU 187      47.125  73.273  37.545  1.00  0.00           C
ATOM   5282 6C31 POPEU 187      46.793  73.682  38.985  1.00  0.00           C
ATOM   5286  NH3 POPEV 188     116.693  27.703  61.825  1.00  0.00           N
ATOM   5290  C12 POPEV 188     116.033  27.304  63.115  1.00  0.00           C
ATOM   5293  C11 POPEV 188     116.894  27.663  64.355  1.00  0.00           C
ATOM   5296  P   POPEV 188     118.393  29.804  64.885  1.00  0.00           P
ATOM   5297  O13 POPEV 188     117.455  30.904  64.575  1.00  0.00           O
ATOM   5298  O14 POPEV 188     118.684  29.444  66.295  1.00  0.00           O
ATOM   5299  O11 POPEV 188     119.764  30.043  64.135  1.00  0.00           O
ATOM   5300  O12 POPEV 188     117.973  28.534  64.035  1.00  0.00           O
ATOM   5301  C1  POPEV 188     120.095  31.194  63.365  1.00  0.00           C
ATOM   5304  C2  POPEV 188     120.513  30.904  61.895  1.00  0.00           C
ATOM   5306  O21 POPEV 188     119.414  31.163  60.995  1.00  0.00           O
ATOM   5307  C21 POPEV 188     119.734  31.794  59.865  1.00  0.00           C
ATOM   5308  O22 POPEV 188     120.854  32.133  59.525  1.00  0.00           O
ATOM   5309  C22 POPEV 188     118.464  32.104  59.065  1.00  0.00           C
ATOM   5312  C3  POPEV 188     121.065  29.464  61.745  1.00  0.00           C
ATOM   5315  O31 POPEV 188     121.814  29.304  60.515  1.00  0.00           O
ATOM   5316  C31 POPEV 188     121.273  28.593  59.565  1.00  0.00           C
ATOM   5317  O32 POPEV 188     120.173  28.063  59.605  1.00  0.00           O
ATOM   5318  C32 POPEV 188     122.223  28.534  58.375  1.00  0.00           C
ATOM   5321  C23 POPEV 188     118.673  32.394  57.555  1.00  0.00           C
ATOM   5324  C24 POPEV 188     118.234  31.233  56.645  1.00  0.00           C
ATOM   5327  C25 POPEV 188     116.984  31.534  55.805  1.00  0.00           C
ATOM   5330  C26 POPEV 188     117.124  32.674  54.775  1.00  0.00           C
ATOM   5333  C27 POPEV 188     116.024  32.614  53.705  1.00  0.00           C
ATOM   5336  C28 POPEV 188     116.485  33.063  52.295  1.00  0.00           C
ATOM   5339  C29 POPEV 188     116.465  34.553  52.105  1.00  0.00           C
ATOM   5341 0C21 POPEV 188     115.984  35.223  51.035  1.00  0.00           C
ATOM   5343 1C21 POPEV 188     115.364  34.633  49.785  1.00  0.00           C
ATOM   5346 2C21 POPEV 188     114.214  35.503  49.255  1.00  0.00           C
ATOM   5349 3C21 POPEV 188     113.524  34.912  48.015  1.00  0.00           C
ATOM   5352 4C21 POPEV 188     112.463  35.863  47.415  1.00  0.00           C
ATOM   5355 5C21 POPEV 188     111.763  35.283  46.175  1.00  0.00           C
ATOM   5358 6C21 POPEV 188     110.763  36.274  45.555  1.00  0.00           C
ATOM   5361 7C21 POPEV 188     110.154  35.764  44.235  1.00  0.00           C
ATOM   5364 8C21 POPEV 188     109.145  36.734  43.615  1.00  0.00           C
ATOM   5368  C33 POPEV 188     121.505  28.223  57.035  1.00  0.00           C
ATOM   5371  C34 POPEV 188     122.533  28.063  55.905  1.00  0.00           C
ATOM   5374  C35 POPEV 188     121.914  27.784  54.535  1.00  0.00           C
ATOM   5377  C36 POPEV 188     122.994  27.604  53.465  1.00  0.00           C
ATOM   5380  C37 POPEV 188     122.414  27.464  52.045  1.00  0.00           C
ATOM   5383  C38 POPEV 188     123.524  27.413  50.975  1.00  0.00           C
ATOM   5386  C39 POPEV 188     123.013  27.653  49.545  1.00  0.00           C
ATOM   5389 0C31 POPEV 188     122.504  29.083  49.335  1.00  0.00           C
ATOM   5392 1C31 POPEV 188     121.814  29.323  47.985  1.00  0.00           C
ATOM   5395 2C31 POPEV 188     120.884  30.544  48.065  1.00  0.00           C
ATOM   5398 3C31 POPEV 188     120.243  30.914  46.725  1.00  0.00           C
ATOM   5401 4C31 POPEV 188     119.333  32.144  46.835  1.00  0.00           C
ATOM   5404 5C31 POPEV 188     118.985  32.714  45.465  1.00  0.00           C
ATOM   5407 6C31 POPEV 188     118.083  33.953  45.515  1.00  0.00           C
ATOM   5411  NH3 POPEW 189      46.854  98.434  64.875  1.00  0.00           N
ATOM   5415  C12 POPEW 189      45.403  98.143  64.565  1.00  0.00           C
ATOM   5418  C11 POPEW 189      45.083  98.252  63.045  1.00  0.00           C
ATOM   5421  P   POPEW 189      43.235 100.052  63.275  1.00  0.00           P
ATOM   5422  O13 POPEW 189      42.453  99.824  64.515  1.00  0.00           O
ATOM   5423  O14 POPEW 189      44.434 100.904  63.455  1.00  0.00           O
ATOM   5424  O11 POPEW 189      42.324 100.694  62.155  1.00  0.00           O
ATOM   5425  O12 POPEW 189      43.724  98.632  62.765  1.00  0.00           O
ATOM   5426  C1  POPEW 189      42.394 100.383  60.765  1.00  0.00           C
ATOM   5429  C2  POPEW 189      43.074 101.473  59.875  1.00  0.00           C
ATOM   5431  O21 POPEW 189      43.694 100.794  58.765  1.00  0.00           O
ATOM   5432  C21 POPEW 189      42.903 100.573  57.725  1.00  0.00           C
ATOM   5433  O22 POPEW 189      41.723 100.864  57.645  1.00  0.00           O
ATOM   5434  C22 POPEW 189      43.805 100.083  56.605  1.00  0.00           C
ATOM   5437  C3  POPEW 189      44.184 102.324  60.555  1.00  0.00           C
ATOM   5440  O31 POPEW 189      44.944 103.083  59.585  1.00  0.00           O
ATOM   5441  C31 POPEW 189      44.493 104.304  59.305  1.00  0.00           C
ATOM   5442  O32 POPEW 189      43.544 104.854  59.845  1.00  0.00           O
ATOM   5443  C32 POPEW 189      45.315 104.882  58.155  1.00  0.00           C
ATOM   5446  C23 POPEW 189      43.083  99.263  55.525  1.00  0.00           C
ATOM   5449  C24 POPEW 189      43.844  99.342  54.195  1.00  0.00           C
ATOM   5452  C25 POPEW 189      43.293  98.382  53.135  1.00  0.00           C
ATOM   5455  C26 POPEW 189      44.054  98.474  51.805  1.00  0.00           C
ATOM   5458  C27 POPEW 189      43.694  97.312  50.875  1.00  0.00           C
ATOM   5461  C28 POPEW 189      44.223  97.434  49.435  1.00  0.00           C
ATOM   5464  C29 POPEW 189      45.735  97.513  49.375  1.00  0.00           C
ATOM   5466 0C21 POPEW 189      46.575  96.604  48.855  1.00  0.00           C
ATOM   5468 1C21 POPEW 189      46.194  95.284  48.255  1.00  0.00           C
ATOM   5471 2C21 POPEW 189      47.243  94.642  47.325  1.00  0.00           C
ATOM   5474 3C21 POPEW 189      47.434  95.402  46.005  1.00  0.00           C
ATOM   5477 4C21 POPEW 189      47.833  94.493  44.835  1.00  0.00           C
ATOM   5480 5C21 POPEW 189      46.684  93.652  44.255  1.00  0.00           C
ATOM   5483 6C21 POPEW 189      45.595  94.533  43.625  1.00  0.00           C
ATOM   5486 7C21 POPEW 189      44.625  93.754  42.735  1.00  0.00           C
ATOM   5489 8C21 POPEW 189      43.544  94.673  42.165  1.00  0.00           C
ATOM   5493  C33 POPEW 189      45.185 103.964  56.925  1.00  0.00           C
ATOM   5496  C34 POPEW 189      45.735 104.544  55.615  1.00  0.00           C
ATOM   5499  C35 POPEW 189      47.174 105.052  55.685  1.00  0.00           C
ATOM   5502  C36 POPEW 189      47.644 105.612  54.335  1.00  0.00           C
ATOM   5505  C37 POPEW 189      49.114 105.303  54.095  1.00  0.00           C
ATOM   5508  C38 POPEW 189      49.794 106.173  53.025  1.00  0.00           C
ATOM   5511  C39 POPEW 189      51.305 106.004  53.135  1.00  0.00           C
ATOM   5514 0C31 POPEW 189      52.095 106.853  52.145  1.00  0.00           C
ATOM   5517 1C31 POPEW 189      53.594 106.543  52.175  1.00  0.00           C
ATOM   5520 2C31 POPEW 189      54.364 107.423  51.185  1.00  0.00           C
ATOM   5523 3C31 POPEW 189      55.723 106.862  50.755  1.00  0.00           C
ATOM   5526 4C31 POPEW 189      55.604 105.752  49.695  1.00  0.00           C
ATOM   5529 5C31 POPEW 189      56.884 105.573  48.875  1.00  0.00           C
ATOM   5532 6C31 POPEW 189      56.635 105.004  47.475  1.00  0.00           C
ATOM   5536  NH3 POPEX 190     111.014   2.644  62.275  1.00  0.00           N
ATOM   5540  C12 POPEX 190     111.824   3.604  63.135  1.00  0.00           C
ATOM   5543  C11 POPEX 190     113.123   2.964  63.655  1.00  0.00           C
ATOM   5546  P   POPEX 190     114.695   5.034  63.935  1.00  0.00           P
ATOM   5547  O13 POPEX 190     113.725   6.074  63.585  1.00  0.00           O
ATOM   5548  O14 POPEX 190     114.864   4.784  65.385  1.00  0.00           O
ATOM   5549  O11 POPEX 190     116.104   5.344  63.285  1.00  0.00           O
ATOM   5550  O12 POPEX 190     114.274   3.684  63.205  1.00  0.00           O
ATOM   5551  C1  POPEX 190     116.184   6.304  62.225  1.00  0.00           C
ATOM   5554  C2  POPEX 190     117.113   5.734  61.135  1.00  0.00           C
ATOM   5556  O21 POPEX 190     117.304   6.544  59.965  1.00  0.00           O
ATOM   5557  C21 POPEX 190     117.034   7.814  59.875  1.00  0.00           C
ATOM   5558  O22 POPEX 190     116.334   8.514  60.575  1.00  0.00           O
ATOM   5559  C22 POPEX 190     117.843   8.354  58.685  1.00  0.00           C
ATOM   5562  C3  POPEX 190     116.654   4.304  60.705  1.00  0.00           C
ATOM   5565  O31 POPEX 190     117.554   3.764  59.715  1.00  0.00           O
ATOM   5566  C31 POPEX 190     117.024   3.004  58.785  1.00  0.00           C
ATOM   5567  O32 POPEX 190     115.844   2.714  58.665  1.00  0.00           O
ATOM   5568  C32 POPEX 190     118.113   2.534  57.845  1.00  0.00           C
ATOM   5571  C23 POPEX 190     117.043   8.274  57.365  1.00  0.00           C
ATOM   5574  C24 POPEX 190     116.863   9.624  56.675  1.00  0.00           C
ATOM   5577  C25 POPEX 190     117.094   9.564  55.165  1.00  0.00           C
ATOM   5580  C26 POPEX 190     116.824  10.934  54.525  1.00  0.00           C
ATOM   5583  C27 POPEX 190     117.013  10.944  53.015  1.00  0.00           C
ATOM   5586  C28 POPEX 190     116.744  12.344  52.455  1.00  0.00           C
ATOM   5589  C29 POPEX 190     117.113  12.504  50.995  1.00  0.00           C
ATOM   5591 0C21 POPEX 190     116.264  12.804  50.005  1.00  0.00           C
ATOM   5593 1C21 POPEX 190     114.774  13.014  50.165  1.00  0.00           C
ATOM   5596 2C21 POPEX 190     114.053  13.424  48.865  1.00  0.00           C
ATOM   5599 3C21 POPEX 190     114.254  14.903  48.495  1.00  0.00           C
ATOM   5602 4C21 POPEX 190     113.284  15.394  47.415  1.00  0.00           C
ATOM   5605 5C21 POPEX 190     113.524  14.753  46.045  1.00  0.00           C
ATOM   5608 6C21 POPEX 190     112.934  15.584  44.895  1.00  0.00           C
ATOM   5611 7C21 POPEX 190     113.473  15.163  43.525  1.00  0.00           C
ATOM   5614 8C21 POPEX 190     112.954  16.034  42.385  1.00  0.00           C
ATOM   5618  C33 POPEX 190     117.554   2.304  56.425  1.00  0.00           C
ATOM   5621  C34 POPEX 190     118.643   2.454  55.365  1.00  0.00           C
ATOM   5624  C35 POPEX 190     118.123   2.124  53.965  1.00  0.00           C
ATOM   5627  C36 POPEX 190     119.005   2.744  52.885  1.00  0.00           C
ATOM   5630  C37 POPEX 190     118.694   2.224  51.475  1.00  0.00           C
ATOM   5633  C38 POPEX 190     119.503   2.984  50.425  1.00  0.00           C
ATOM   5636  C39 POPEX 190     119.443   2.304  49.055  1.00  0.00           C
ATOM   5639 0C31 POPEX 190     120.184   3.104  47.985  1.00  0.00           C
ATOM   5642 1C31 POPEX 190     119.944   2.524  46.595  1.00  0.00           C
ATOM   5645 2C31 POPEX 190     120.203   3.554  45.495  1.00  0.00           C
ATOM   5648 3C31 POPEX 190     119.704   3.094  44.125  1.00  0.00           C
ATOM   5651 4C31 POPEX 190     119.074   4.254  43.355  1.00  0.00           C
ATOM   5654 5C31 POPEX 190     118.344   3.794  42.085  1.00  0.00           C
ATOM   5657 6C31 POPEX 190     117.584   4.914  41.385  1.00  0.00           C
ATOM   5661  NH3 POPEY 191      18.323  76.684  18.565  1.00  0.00           N
ATOM   5665  C12 POPEY 191      19.714  76.162  18.365  1.00  0.00           C
ATOM   5668  C11 POPEY 191      20.753  76.943  19.205  1.00  0.00           C
ATOM   5671  P   POPEY 191      20.614  79.542  18.855  1.00  0.00           P
ATOM   5672  O13 POPEY 191      21.324  80.564  18.075  1.00  0.00           O
ATOM   5673  O14 POPEY 191      19.154  79.464  18.625  1.00  0.00           O
ATOM   5674  O11 POPEY 191      20.914  79.763  20.395  1.00  0.00           O
ATOM   5675  O12 POPEY 191      21.214  78.122  18.555  1.00  0.00           O
ATOM   5676  C1  POPEY 191      20.984  81.114  20.885  1.00  0.00           C
ATOM   5679  C2  POPEY 191      22.434  81.633  21.145  1.00  0.00           C
ATOM   5681  O21 POPEY 191      23.323  80.674  21.735  1.00  0.00           O
ATOM   5682  C21 POPEY 191      22.934  79.974  22.795  1.00  0.00           C
ATOM   5683  O22 POPEY 191      21.824  79.964  23.315  1.00  0.00           O
ATOM   5684  C22 POPEY 191      24.234  79.464  23.415  1.00  0.00           C
ATOM   5687  C3  POPEY 191      22.484  82.993  21.915  1.00  0.00           C
ATOM   5690  O31 POPEY 191      22.274  82.854  23.345  1.00  0.00           O
ATOM   5691  C31 POPEY 191      23.414  82.832  24.055  1.00  0.00           C
ATOM   5692  O32 POPEY 191      24.524  82.963  23.565  1.00  0.00           O
ATOM   5693  C32 POPEY 191      23.153  82.604  25.545  1.00  0.00           C
ATOM   5696  C23 POPEY 191      24.034  78.703  24.735  1.00  0.00           C
ATOM   5699  C24 POPEY 191      25.354  78.613  25.515  1.00  0.00           C
ATOM   5702  C25 POPEY 191      25.274  77.674  26.725  1.00  0.00           C
ATOM   5705  C26 POPEY 191      24.215  78.074  27.765  1.00  0.00           C
ATOM   5708  C27 POPEY 191      24.394  77.284  29.075  1.00  0.00           C
ATOM   5711  C28 POPEY 191      23.174  77.424  30.005  1.00  0.00           C
ATOM   5714  C29 POPEY 191      23.314  77.074  31.475  1.00  0.00           C
ATOM   5716 0C21 POPEY 191      24.154  76.243  32.135  1.00  0.00           C
ATOM   5718 1C21 POPEY 191      25.254  75.342  31.615  1.00  0.00           C
ATOM   5721 2C21 POPEY 191      26.594  75.482  32.355  1.00  0.00           C
ATOM   5724 3C21 POPEY 191      26.504  75.203  33.865  1.00  0.00           C
ATOM   5727 4C21 POPEY 191      27.784  74.633  34.475  1.00  0.00           C
ATOM   5730 5C21 POPEY 191      27.784  74.813  36.005  1.00  0.00           C
ATOM   5733 6C21 POPEY 191      28.954  74.122  36.725  1.00  0.00           C
ATOM   5736 7C21 POPEY 191      29.004  74.534  38.205  1.00  0.00           C
ATOM   5739 8C21 POPEY 191      29.724  73.542  39.125  1.00  0.00           C
ATOM   5743  C33 POPEY 191      24.464  82.813  26.345  1.00  0.00           C
ATOM   5746  C34 POPEY 191      24.403  82.402  27.825  1.00  0.00           C
ATOM   5749  C35 POPEY 191      23.824  83.493  28.755  1.00  0.00           C
ATOM   5752  C36 POPEY 191      24.194  83.224  30.225  1.00  0.00           C
ATOM   5755  C37 POPEY 191      23.555  84.213  31.215  1.00  0.00           C
ATOM   5758  C38 POPEY 191      24.314  85.542  31.375  1.00  0.00           C
ATOM   5761  C39 POPEY 191      25.424  85.503  32.445  1.00  0.00           C
ATOM   5764 0C31 POPEY 191      24.894  85.503  33.895  1.00  0.00           C
ATOM   5767 1C31 POPEY 191      26.014  85.293  34.935  1.00  0.00           C
ATOM   5770 2C31 POPEY 191      25.524  84.733  36.285  1.00  0.00           C
ATOM   5773 3C31 POPEY 191      25.114  85.794  37.315  1.00  0.00           C
ATOM   5776 4C31 POPEY 191      24.543  85.153  38.585  1.00  0.00           C
ATOM   5779 5C31 POPEY 191      24.204  86.162  39.685  1.00  0.00           C
ATOM   5782 6C31 POPEY 191      23.364  85.583  40.825  1.00  0.00           C
ATOM   5786  NH3 POPEZ 192     125.374  98.303  22.625  1.00  0.00           N
ATOM   5790  C12 POPEZ 192     125.664  96.874  22.985  1.00  0.00           C
ATOM   5793  C11 POPEZ 192     126.151  96.862  24.425  1.00  0.00           C
ATOM   5796  P   POPEZ 192     128.681  97.592  24.575  1.00  0.00           P
ATOM   5797  O13 POPEZ 192     128.921  96.144  24.505  1.00  0.00           O
ATOM   5798  O14 POPEZ 192     129.251  98.443  23.505  1.00  0.00           O
ATOM   5799  O11 POPEZ 192     129.131  98.154  25.995  1.00  0.00           O
ATOM   5800  O12 POPEZ 192     127.141  97.873  24.645  1.00  0.00           O
ATOM   5801  C1  POPEZ 192     128.930  99.533  26.315  1.00  0.00           C
ATOM   5804  C2  POPEZ 192     130.251 100.214  26.775  1.00  0.00           C
ATOM   5806  O21 POPEZ 192     130.831  99.733  28.015  1.00  0.00           O
ATOM   5807  C21 POPEZ 192     130.121  99.444  29.085  1.00  0.00           C
ATOM   5808  O22 POPEZ 192     128.921  99.493  29.225  1.00  0.00           O
ATOM   5809  C22 POPEZ 192     131.091  99.043  30.205  1.00  0.00           C
ATOM   5812  C3  POPEZ 192     130.151 101.784  26.735  1.00  0.00           C
ATOM   5815  O31 POPEZ 192     130.790 102.434  27.845  1.00  0.00           O
ATOM   5816  C31 POPEZ 192     130.121 102.963  28.885  1.00  0.00           C
ATOM   5817  O32 POPEZ 192     130.650 103.614  29.765  1.00  0.00           O
ATOM   5818  C32 POPEZ 192     128.600 102.692  28.895  1.00  0.00           C
ATOM   5821  C23 POPEZ 192     131.321 100.134  31.285  1.00  0.00           C
ATOM   5824  C24 POPEZ 192     131.221  99.572  32.715  1.00  0.00           C
ATOM   5827  C25 POPEZ 192     129.821  99.673  33.325  1.00  0.00           C
ATOM   5830  C26 POPEZ 192     129.480 101.083  33.855  1.00  0.00           C
ATOM   5833  C27 POPEZ 192     128.071 101.152  34.455  1.00  0.00           C
ATOM   5836  C28 POPEZ 192     127.821 102.423  35.295  1.00  0.00           C
ATOM   5839  C29 POPEZ 192     126.471 102.434  35.965  1.00  0.00           C
ATOM   5841 0C21 POPEZ 192     126.101 101.693  37.025  1.00  0.00           C
ATOM   5843 1C21 POPEZ 192     126.961 100.682  37.765  1.00  0.00           C
ATOM   5846 2C21 POPEZ 192     126.981 100.872  39.295  1.00  0.00           C
ATOM   5849 3C21 POPEZ 192     128.031 101.883  39.775  1.00  0.00           C
ATOM   5852 4C21 POPEZ 192     127.961 102.142  41.285  1.00  0.00           C
ATOM   5855 5C21 POPEZ 192     129.041 103.143  41.735  1.00  0.00           C
ATOM   5858 6C21 POPEZ 192     128.901 103.632  43.185  1.00  0.00           C
ATOM   5861 7C21 POPEZ 192     129.971 104.684  43.525  1.00  0.00           C
ATOM   5864 8C21 POPEZ 192     130.001 105.092  44.995  1.00  0.00           C
ATOM   5868  C33 POPEZ 192     127.911 102.863  30.285  1.00  0.00           C
ATOM   5871  C34 POPEZ 192     126.781 103.912  30.295  1.00  0.00           C
ATOM   5874  C35 POPEZ 192     127.351 105.323  30.075  1.00  0.00           C
ATOM   5877  C36 POPEZ 192     126.421 106.524  30.355  1.00  0.00           C
ATOM   5880  C37 POPEZ 192     127.040 107.873  29.915  1.00  0.00           C
ATOM   5883  C38 POPEZ 192     126.391 109.144  30.485  1.00  0.00           C
ATOM   5886  C39 POPEZ 192     126.661 109.353  31.985  1.00  0.00           C
ATOM   5889 0C31 POPEZ 192     126.291 110.773  32.435  1.00  0.00           C
ATOM   5892 1C31 POPEZ 192     126.311 110.964  33.965  1.00  0.00           C
ATOM   5895 2C31 POPEZ 192     126.071 112.423  34.375  1.00  0.00           C
ATOM   5898 3C31 POPEZ 192     127.300 113.322  34.135  1.00  0.00           C
ATOM   5901 4C31 POPEZ 192     128.230 113.334  35.345  1.00  0.00           C
ATOM   5904 5C31 POPEZ 192     129.461 114.222  35.165  1.00  0.00           C
ATOM   5907 6C31 POPEZ 192     130.411 114.113  36.355  1.00  0.00           C
ATOM   5911  NH3 POPEa 193      12.954  66.224  65.225  1.00  0.00           N
ATOM   5915  C12 POPEa 193      13.094  65.674  66.605  1.00  0.00           C
ATOM   5918  C11 POPEa 193      12.784  64.174  66.635  1.00  0.00           C
ATOM   5921  P   POPEa 193      13.564  62.813  64.445  1.00  0.00           P
ATOM   5922  O13 POPEa 193      14.644  61.833  64.165  1.00  0.00           O
ATOM   5923  O14 POPEa 193      12.184  62.354  64.215  1.00  0.00           O
ATOM   5924  O11 POPEa 193      13.834  64.133  63.595  1.00  0.00           O
ATOM   5925  O12 POPEa 193      13.714  63.404  65.895  1.00  0.00           O
ATOM   5926  C1  POPEa 193      13.104  64.463  62.415  1.00  0.00           C
ATOM   5929  C2  POPEa 193      13.474  63.524  61.235  1.00  0.00           C
ATOM   5931  O21 POPEa 193      14.064  64.243  60.125  1.00  0.00           O
ATOM   5932  C21 POPEa 193      15.224  64.834  60.465  1.00  0.00           C
ATOM   5933  O22 POPEa 193      15.804  64.654  61.515  1.00  0.00           O
ATOM   5934  C22 POPEa 193      15.714  65.773  59.375  1.00  0.00           C
ATOM   5937  C3  POPEa 193      12.254  62.682  60.795  1.00  0.00           C
ATOM   5940  O31 POPEa 193      12.614  61.302  60.735  1.00  0.00           O
ATOM   5941  C31 POPEa 193      13.274  60.774  59.695  1.00  0.00           C
ATOM   5942  O32 POPEa 193      13.904  59.732  59.815  1.00  0.00           O
ATOM   5943  C32 POPEa 193      13.194  61.544  58.385  1.00  0.00           C
ATOM   5946  C23 POPEa 193      16.434  65.074  58.205  1.00  0.00           C
ATOM   5949  C24 POPEa 193      17.224  66.074  57.345  1.00  0.00           C
ATOM   5952  C25 POPEa 193      18.144  65.413  56.305  1.00  0.00           C
ATOM   5955  C26 POPEa 193      17.404  64.662  55.195  1.00  0.00           C
ATOM   5958  C27 POPEa 193      18.384  64.044  54.185  1.00  0.00           C
ATOM   5961  C28 POPEa 193      17.674  63.243  53.075  1.00  0.00           C
ATOM   5964  C29 POPEa 193      18.484  62.042  52.615  1.00  0.00           C
ATOM   5966 0C21 POPEa 193      18.904  61.784  51.375  1.00  0.00           C
ATOM   5968 1C21 POPEa 193      18.694  62.614  50.135  1.00  0.00           C
ATOM   5971 2C21 POPEa 193      17.454  62.134  49.355  1.00  0.00           C
ATOM   5974 3C21 POPEa 193      17.354  62.773  47.965  1.00  0.00           C
ATOM   5977 4C21 POPEa 193      16.104  62.372  47.165  1.00  0.00           C
ATOM   5980 5C21 POPEa 193      16.084  60.912  46.685  1.00  0.00           C
ATOM   5983 6C21 POPEa 193      15.124  60.023  47.505  1.00  0.00           C
ATOM   5986 7C21 POPEa 193      15.014  58.592  46.945  1.00  0.00           C
ATOM   5989 8C21 POPEa 193      14.184  57.663  47.835  1.00  0.00           C
ATOM   5993  C33 POPEa 193      13.424  60.592  57.195  1.00  0.00           C
ATOM   5996  C34 POPEa 193      12.994  61.174  55.845  1.00  0.00           C
ATOM   5999  C35 POPEa 193      14.074  61.122  54.755  1.00  0.00           C
ATOM   6002  C36 POPEa 193      13.444  61.394  53.385  1.00  0.00           C
ATOM   6005  C37 POPEa 193      14.374  61.933  52.285  1.00  0.00           C
ATOM   6008  C38 POPEa 193      13.784  61.723  50.875  1.00  0.00           C
ATOM   6011  C39 POPEa 193      12.294  62.092  50.745  1.00  0.00           C
ATOM   6014 0C31 POPEa 193      11.724  61.763  49.355  1.00  0.00           C
ATOM   6017 1C31 POPEa 193      10.364  62.424  49.115  1.00  0.00           C
ATOM   6020 2C31 POPEa 193       9.744  62.084  47.765  1.00  0.00           C
ATOM   6023 3C31 POPEa 193       8.974  60.754  47.735  1.00  0.00           C
ATOM   6026 4C31 POPEa 193       8.204  60.583  46.415  1.00  0.00           C
ATOM   6029 5C31 POPEa 193       7.404  59.284  46.335  1.00  0.00           C
ATOM   6032 6C31 POPEa 193       6.574  59.183  45.055  1.00  0.00           C
ATOM   6036  NH3 POPEb 194      14.744  24.014  60.915  1.00  0.00           N
ATOM   6040  C12 POPEb 194      14.344  22.913  59.955  1.00  0.00           C
ATOM   6043  C11 POPEb 194      13.834  21.634  60.665  1.00  0.00           C
ATOM   6046  P   POPEb 194      15.964  20.264  61.135  1.00  0.00           P
ATOM   6047  O13 POPEb 194      16.994  21.024  60.385  1.00  0.00           O
ATOM   6048  O14 POPEb 194      15.724  20.634  62.545  1.00  0.00           O
ATOM   6049  O11 POPEb 194      16.224  18.694  61.055  1.00  0.00           O
ATOM   6050  O12 POPEb 194      14.604  20.454  60.345  1.00  0.00           O
ATOM   6051  C1  POPEb 194      17.094  18.083  60.115  1.00  0.00           C
ATOM   6054  C2  POPEb 194      16.564  16.663  59.805  1.00  0.00           C
ATOM   6056  O21 POPEb 194      17.514  15.894  59.045  1.00  0.00           O
ATOM   6057  C21 POPEb 194      17.574  16.074  57.765  1.00  0.00           C
ATOM   6058  O22 POPEb 194      17.584  17.134  57.165  1.00  0.00           O
ATOM   6059  C22 POPEb 194      17.704  14.704  57.095  1.00  0.00           C
ATOM   6062  C3  POPEb 194      15.144  16.724  59.155  1.00  0.00           C
ATOM   6065  O31 POPEb 194      14.824  15.664  58.215  1.00  0.00           O
ATOM   6066  C31 POPEb 194      13.754  14.914  58.475  1.00  0.00           C
ATOM   6067  O32 POPEb 194      13.244  14.764  59.575  1.00  0.00           O
ATOM   6068  C32 POPEb 194      13.244  14.243  57.185  1.00  0.00           C
ATOM   6071  C23 POPEb 194      16.964  14.644  55.745  1.00  0.00           C
ATOM   6074  C24 POPEb 194      17.134  13.304  55.025  1.00  0.00           C
ATOM   6077  C25 POPEb 194      16.554  13.404  53.615  1.00  0.00           C
ATOM   6080  C26 POPEb 194      16.945  12.264  52.665  1.00  0.00           C
ATOM   6083  C27 POPEb 194      16.494  12.614  51.245  1.00  0.00           C
ATOM   6086  C28 POPEb 194      16.914  11.593  50.175  1.00  0.00           C
ATOM   6089  C29 POPEb 194      16.444  12.164  48.855  1.00  0.00           C
ATOM   6091 0C21 POPEb 194      15.434  11.724  48.095  1.00  0.00           C
ATOM   6093 1C21 POPEb 194      14.534  10.534  48.325  1.00  0.00           C
ATOM   6096 2C21 POPEb 194      14.764   9.424  47.285  1.00  0.00           C
ATOM   6099 3C21 POPEb 194      14.484   9.844  45.825  1.00  0.00           C
ATOM   6102 4C21 POPEb 194      15.714  10.394  45.075  1.00  0.00           C
ATOM   6105 5C21 POPEb 194      15.454  10.694  43.595  1.00  0.00           C
ATOM   6108 6C21 POPEb 194      14.274  11.644  43.385  1.00  0.00           C
ATOM   6111 7C21 POPEb 194      14.194  12.234  41.975  1.00  0.00           C
ATOM   6114 8C21 POPEb 194      13.084  13.274  41.855  1.00  0.00           C
ATOM   6118  C33 POPEb 194      11.944  14.874  56.635  1.00  0.00           C
ATOM   6121  C34 POPEb 194      11.984  15.144  55.125  1.00  0.00           C
ATOM   6124  C35 POPEb 194      10.854  16.074  54.655  1.00  0.00           C
ATOM   6127  C36 POPEb 194      10.884  16.444  53.175  1.00  0.00           C
ATOM   6130  C37 POPEb 194       9.744  17.394  52.785  1.00  0.00           C
ATOM   6133  C38 POPEb 194       9.614  17.583  51.265  1.00  0.00           C
ATOM   6136  C39 POPEb 194      10.864  18.143  50.565  1.00  0.00           C
ATOM   6139 0C31 POPEb 194      10.944  17.734  49.085  1.00  0.00           C
ATOM   6142 1C31 POPEb 194       9.854  18.384  48.225  1.00  0.00           C
ATOM   6145 2C31 POPEb 194       9.864  17.804  46.805  1.00  0.00           C
ATOM   6148 3C31 POPEb 194       8.794  18.424  45.895  1.00  0.00           C
ATOM   6151 4C31 POPEb 194       7.364  18.284  46.435  1.00  0.00           C
ATOM   6154 5C31 POPEb 194       6.304  18.784  45.445  1.00  0.00           C
ATOM   6157 6C31 POPEb 194       5.014  19.234  46.135  1.00  0.00           C
ATOM   6161  NH3 POPEc 195      88.253 105.443  21.255  1.00  0.00           N
ATOM   6165  C12 POPEc 195      88.134 105.542  19.765  1.00  0.00           C
ATOM   6168  C11 POPEc 195      86.723 105.113  19.295  1.00  0.00           C
ATOM   6171  P   POPEc 195      85.063 103.693  20.775  1.00  0.00           P
ATOM   6172  O13 POPEc 195      83.965 104.603  20.435  1.00  0.00           O
ATOM   6173  O14 POPEc 195      84.723 102.262  20.875  1.00  0.00           O
ATOM   6174  O11 POPEc 195      85.753 104.123  22.125  1.00  0.00           O
ATOM   6175  O12 POPEc 195      86.324 103.854  19.835  1.00  0.00           O
ATOM   6176  C1  POPEc 195      85.023 104.323  23.335  1.00  0.00           C
ATOM   6179  C2  POPEc 195      85.623 103.493  24.475  1.00  0.00           C
ATOM   6181  O21 POPEc 195      85.395 104.213  25.695  1.00  0.00           O
ATOM   6182  C21 POPEc 195      85.473 103.413  26.735  1.00  0.00           C
ATOM   6183  O22 POPEc 195      85.454 102.193  26.685  1.00  0.00           O
ATOM   6184  C22 POPEc 195      85.583 104.222  28.035  1.00  0.00           C
ATOM   6187  C3  POPEc 195      87.143 103.163  24.255  1.00  0.00           C
ATOM   6190  O31 POPEc 195      88.044 103.583  25.305  1.00  0.00           O
ATOM   6191  C31 POPEc 195      88.734 104.693  25.035  1.00  0.00           C
ATOM   6192  O32 POPEc 195      88.544 105.433  24.085  1.00  0.00           O
ATOM   6193  C32 POPEc 195      89.804 104.894  26.095  1.00  0.00           C
ATOM   6196  C23 POPEc 195      86.423 103.454  29.095  1.00  0.00           C
ATOM   6199  C24 POPEc 195      86.914 104.374  30.225  1.00  0.00           C
ATOM   6202  C25 POPEc 195      87.964 103.743  31.145  1.00  0.00           C
ATOM   6205  C26 POPEc 195      87.354 103.042  32.365  1.00  0.00           C
ATOM   6208  C27 POPEc 195      88.424 102.504  33.335  1.00  0.00           C
ATOM   6211  C28 POPEc 195      87.854 101.703  34.525  1.00  0.00           C
ATOM   6214  C29 POPEc 195      86.994 102.534  35.445  1.00  0.00           C
ATOM   6216 0C21 POPEc 195      87.315 102.972  36.675  1.00  0.00           C
ATOM   6218 1C21 POPEc 195      88.624 102.762  37.395  1.00  0.00           C
ATOM   6221 2C21 POPEc 195      88.585 101.652  38.475  1.00  0.00           C
ATOM   6224 3C21 POPEc 195      88.064 102.103  39.855  1.00  0.00           C
ATOM   6227 4C21 POPEc 195      86.593 102.543  39.875  1.00  0.00           C
ATOM   6230 5C21 POPEc 195      86.024 102.714  41.285  1.00  0.00           C
ATOM   6233 6C21 POPEc 195      84.524 103.042  41.225  1.00  0.00           C
ATOM   6236 7C21 POPEc 195      83.853 103.092  42.605  1.00  0.00           C
ATOM   6239 8C21 POPEc 195      82.374 103.464  42.525  1.00  0.00           C
ATOM   6243  C33 POPEc 195      89.214 105.624  27.305  1.00  0.00           C
ATOM   6246  C34 POPEc 195      90.294 106.123  28.275  1.00  0.00           C
ATOM   6249  C35 POPEc 195      89.704 107.084  29.315  1.00  0.00           C
ATOM   6252  C36 POPEc 195      90.664 107.412  30.455  1.00  0.00           C
ATOM   6255  C37 POPEc 195      89.934 108.112  31.605  1.00  0.00           C
ATOM   6258  C38 POPEc 195      90.784 108.232  32.885  1.00  0.00           C
ATOM   6261  C39 POPEc 195      91.014 106.874  33.555  1.00  0.00           C
ATOM   6264 0C31 POPEc 195      91.663 106.963  34.945  1.00  0.00           C
ATOM   6267 1C31 POPEc 195      90.653 107.354  36.035  1.00  0.00           C
ATOM   6270 2C31 POPEc 195      91.104 106.982  37.445  1.00  0.00           C
ATOM   6273 3C31 POPEc 195      92.113 107.953  38.075  1.00  0.00           C
ATOM   6276 4C31 POPEc 195      92.484 107.452  39.475  1.00  0.00           C
ATOM   6279 5C31 POPEc 195      93.604 108.203  40.195  1.00  0.00           C
ATOM   6282 6C31 POPEc 195      94.134 107.402  41.395  1.00  0.00           C
ATOM   6286  NH3 POPEd 196      39.824  49.673  15.435  1.00  0.00           N
ATOM   6290  C12 POPEd 196      39.485  48.292  14.935  1.00  0.00           C
ATOM   6293  C11 POPEd 196      37.984  48.034  14.665  1.00  0.00           C
ATOM   6296  P   POPEd 196      38.354  45.392  14.635  1.00  0.00           P
ATOM   6297  O13 POPEd 196      37.633  44.183  14.175  1.00  0.00           O
ATOM   6298  O14 POPEd 196      39.824  45.433  14.505  1.00  0.00           O
ATOM   6299  O11 POPEd 196      38.095  45.592  16.185  1.00  0.00           O
ATOM   6300  O12 POPEd 196      37.723  46.744  14.095  1.00  0.00           O
ATOM   6301  C1  POPEd 196      37.504  44.574  16.975  1.00  0.00           C
ATOM   6304  C2  POPEd 196      37.464  45.044  18.455  1.00  0.00           C
ATOM   6306  O21 POPEd 196      36.403  44.444  19.225  1.00  0.00           O
ATOM   6307  C21 POPEd 196      35.133  44.504  18.935  1.00  0.00           C
ATOM   6308  O22 POPEd 196      34.604  44.964  17.945  1.00  0.00           O
ATOM   6309  C22 POPEd 196      34.345  43.802  20.075  1.00  0.00           C
ATOM   6312  C3  POPEd 196      37.474  46.593  18.585  1.00  0.00           C
ATOM   6315  O31 POPEd 196      37.254  47.053  19.935  1.00  0.00           O
ATOM   6316  C31 POPEd 196      37.974  48.092  20.375  1.00  0.00           C
ATOM   6317  O32 POPEd 196      39.005  48.493  19.885  1.00  0.00           O
ATOM   6318  C32 POPEd 196      37.165  48.824  21.475  1.00  0.00           C
ATOM   6321  C23 POPEd 196      32.965  44.444  20.465  1.00  0.00           C
ATOM   6324  C24 POPEd 196      32.714  44.993  21.895  1.00  0.00           C
ATOM   6327  C25 POPEd 196      33.134  44.133  23.095  1.00  0.00           C
ATOM   6330  C26 POPEd 196      32.824  44.823  24.435  1.00  0.00           C
ATOM   6333  C27 POPEd 196      33.243  43.973  25.645  1.00  0.00           C
ATOM   6336  C28 POPEd 196      32.614  44.412  26.975  1.00  0.00           C
ATOM   6339  C29 POPEd 196      32.993  45.813  27.405  1.00  0.00           C
ATOM   6341 0C21 POPEd 196      32.984  46.264  28.675  1.00  0.00           C
ATOM   6343 1C21 POPEd 196      32.563  45.473  29.895  1.00  0.00           C
ATOM   6346 2C21 POPEd 196      33.774  44.842  30.615  1.00  0.00           C
ATOM   6349 3C21 POPEd 196      34.773  45.873  31.165  1.00  0.00           C
ATOM   6352 4C21 POPEd 196      36.004  45.214  31.795  1.00  0.00           C
ATOM   6355 5C21 POPEd 196      37.043  46.214  32.305  1.00  0.00           C
ATOM   6358 6C21 POPEd 196      38.363  45.543  32.695  1.00  0.00           C
ATOM   6361 7C21 POPEd 196      39.444  46.553  33.075  1.00  0.00           C
ATOM   6364 8C21 POPEd 196      40.793  45.912  33.415  1.00  0.00           C
ATOM   6368  C33 POPEd 196      37.104  48.194  22.895  1.00  0.00           C
ATOM   6371  C34 POPEd 196      36.234  49.072  23.825  1.00  0.00           C
ATOM   6374  C35 POPEd 196      35.944  48.513  25.235  1.00  0.00           C
ATOM   6377  C36 POPEd 196      37.194  48.292  26.095  1.00  0.00           C
ATOM   6380  C37 POPEd 196      36.894  48.222  27.605  1.00  0.00           C
ATOM   6383  C38 POPEd 196      38.025  47.563  28.395  1.00  0.00           C
ATOM   6386  C39 POPEd 196      37.914  46.034  28.355  1.00  0.00           C
ATOM   6389 0C31 POPEd 196      39.205  45.322  28.765  1.00  0.00           C
ATOM   6392 1C31 POPEd 196      39.075  43.802  28.615  1.00  0.00           C
ATOM   6395 2C31 POPEd 196      40.424  43.073  28.685  1.00  0.00           C
ATOM   6398 3C31 POPEd 196      41.044  43.043  30.095  1.00  0.00           C
ATOM   6401 4C31 POPEd 196      40.234  42.154  31.055  1.00  0.00           C
ATOM   6404 5C31 POPEd 196      41.084  41.553  32.185  1.00  0.00           C
ATOM   6407 6C31 POPEd 196      40.484  40.254  32.735  1.00  0.00           C
ATOM   6411  NH3 POPEe 197       4.854  47.743  19.465  1.00  0.00           N
ATOM   6415  C12 POPEe 197       4.934  46.693  18.385  1.00  0.00           C
ATOM   6418  C11 POPEe 197       3.774  45.683  18.465  1.00  0.00           C
ATOM   6421  P   POPEe 197       4.714  43.353  17.585  1.00  0.00           P
ATOM   6422  O13 POPEe 197       3.804  42.294  18.085  1.00  0.00           O
ATOM   6423  O14 POPEe 197       5.524  43.073  16.385  1.00  0.00           O
ATOM   6424  O11 POPEe 197       5.694  43.794  18.745  1.00  0.00           O
ATOM   6425  O12 POPEe 197       3.904  44.704  17.435  1.00  0.00           O
ATOM   6426  C1  POPEe 197       6.194  42.784  19.605  1.00  0.00           C
ATOM   6429  C2  POPEe 197       7.024  43.443  20.745  1.00  0.00           C
ATOM   6431  O21 POPEe 197       7.244  42.502  21.815  1.00  0.00           O
ATOM   6432  C21 POPEe 197       6.184  42.084  22.485  1.00  0.00           C
ATOM   6433  O22 POPEe 197       5.054  42.514  22.405  1.00  0.00           O
ATOM   6434  C22 POPEe 197       6.604  40.872  23.345  1.00  0.00           C
ATOM   6437  C3  POPEe 197       6.424  44.813  21.175  1.00  0.00           C
ATOM   6440  O31 POPEe 197       6.744  45.153  22.545  1.00  0.00           O
ATOM   6441  C31 POPEe 197       6.154  46.273  22.945  1.00  0.00           C
ATOM   6442  O32 POPEe 197       5.624  47.103  22.215  1.00  0.00           O
ATOM   6443  C32 POPEe 197       6.134  46.243  24.485  1.00  0.00           C
ATOM   6446  C23 POPEe 197       5.434  40.124  24.045  1.00  0.00           C
ATOM   6449  C24 POPEe 197       5.334  40.364  25.565  1.00  0.00           C
ATOM   6452  C25 POPEe 197       6.454  39.714  26.385  1.00  0.00           C
ATOM   6455  C26 POPEe 197       6.154  39.724  27.885  1.00  0.00           C
ATOM   6458  C27 POPEe 197       7.424  39.814  28.755  1.00  0.00           C
ATOM   6461  C28 POPEe 197       7.114  39.703  30.255  1.00  0.00           C
ATOM   6464  C29 POPEe 197       8.364  39.714  31.095  1.00  0.00           C
ATOM   6466 0C21 POPEe 197       8.794  38.732  31.905  1.00  0.00           C
ATOM   6468 1C21 POPEe 197       8.074  37.433  32.165  1.00  0.00           C
ATOM   6471 2C21 POPEe 197       8.254  36.913  33.605  1.00  0.00           C
ATOM   6474 3C21 POPEe 197       7.494  35.593  33.785  1.00  0.00           C
ATOM   6477 4C21 POPEe 197       7.284  35.203  35.255  1.00  0.00           C
ATOM   6480 5C21 POPEe 197       6.694  33.802  35.415  1.00  0.00           C
ATOM   6483 6C21 POPEe 197       5.284  33.644  34.835  1.00  0.00           C
ATOM   6486 7C21 POPEe 197       4.924  32.182  34.565  1.00  0.00           C
ATOM   6489 8C21 POPEe 197       3.564  31.964  33.885  1.00  0.00           C
ATOM   6493  C33 POPEe 197       5.904  47.583  25.215  1.00  0.00           C
ATOM   6496  C34 POPEe 197       6.244  47.404  26.695  1.00  0.00           C
ATOM   6499  C35 POPEe 197       6.284  48.674  27.555  1.00  0.00           C
ATOM   6502  C36 POPEe 197       6.924  48.334  28.905  1.00  0.00           C
ATOM   6505  C37 POPEe 197       7.094  49.493  29.895  1.00  0.00           C
ATOM   6508  C38 POPEe 197       7.594  48.964  31.255  1.00  0.00           C
ATOM   6511  C39 POPEe 197       7.944  50.034  32.295  1.00  0.00           C
ATOM   6514 0C31 POPEe 197       6.824  51.034  32.595  1.00  0.00           C
ATOM   6517 1C31 POPEe 197       7.034  51.793  33.905  1.00  0.00           C
ATOM   6520 2C31 POPEe 197       6.044  52.953  34.105  1.00  0.00           C
ATOM   6523 3C31 POPEe 197       6.404  54.233  33.335  1.00  0.00           C
ATOM   6526 4C31 POPEe 197       7.414  55.133  34.065  1.00  0.00           C
ATOM   6529 5C31 POPEe 197       7.574  56.502  33.385  1.00  0.00           C
ATOM   6532 6C31 POPEe 197       8.624  57.404  34.035  1.00  0.00           C
ATOM   6536  NH3 POPEf 198      92.264  64.114  21.975  1.00  0.00           N
ATOM   6540  C12 POPEf 198      91.934  62.743  21.465  1.00  0.00           C
ATOM   6543  C11 POPEf 198      90.684  62.803  20.575  1.00  0.00           C
ATOM   6546  P   POPEf 198      88.993  64.724  20.105  1.00  0.00           P
ATOM   6547  O13 POPEf 198      88.263  63.773  19.225  1.00  0.00           O
ATOM   6548  O14 POPEf 198      89.923  65.662  19.455  1.00  0.00           O
ATOM   6549  O11 POPEf 198      88.024  65.413  21.155  1.00  0.00           O
ATOM   6550  O12 POPEf 198      89.854  63.843  21.065  1.00  0.00           O
ATOM   6551  C1  POPEf 198      87.595  64.654  22.305  1.00  0.00           C
ATOM   6554  C2  POPEf 198      88.234  65.153  23.635  1.00  0.00           C
ATOM   6556  O21 POPEf 198      88.284  64.034  24.555  1.00  0.00           O
ATOM   6557  C21 POPEf 198      89.454  63.433  24.655  1.00  0.00           C
ATOM   6558  O22 POPEf 198      90.513  63.802  24.185  1.00  0.00           O
ATOM   6559  C22 POPEf 198      89.274  62.154  25.495  1.00  0.00           C
ATOM   6562  C3  POPEf 198      87.423  66.333  24.255  1.00  0.00           C
ATOM   6565  O31 POPEf 198      87.554  66.424  25.695  1.00  0.00           O
ATOM   6566  C31 POPEf 198      86.733  67.334  26.235  1.00  0.00           C
ATOM   6567  O32 POPEf 198      86.014  68.082  25.615  1.00  0.00           O
ATOM   6568  C32 POPEf 198      86.844  67.313  27.755  1.00  0.00           C
ATOM   6571  C23 POPEf 198      89.254  62.432  27.015  1.00  0.00           C
ATOM   6574  C24 POPEf 198      88.053  61.804  27.745  1.00  0.00           C
ATOM   6577  C25 POPEf 198      87.943  62.243  29.205  1.00  0.00           C
ATOM   6580  C26 POPEf 198      89.145  61.874  30.085  1.00  0.00           C
ATOM   6583  C27 POPEf 198      89.184  60.392  30.485  1.00  0.00           C
ATOM   6586  C28 POPEf 198      89.454  60.182  31.985  1.00  0.00           C
ATOM   6589  C29 POPEf 198      88.293  60.683  32.815  1.00  0.00           C
ATOM   6591 0C21 POPEf 198      87.715  60.074  33.855  1.00  0.00           C
ATOM   6593 1C21 POPEf 198      88.144  58.764  34.485  1.00  0.00           C
ATOM   6596 2C21 POPEf 198      88.083  58.813  36.025  1.00  0.00           C
ATOM   6599 3C21 POPEf 198      86.663  59.072  36.525  1.00  0.00           C
ATOM   6602 4C21 POPEf 198      86.465  58.864  38.025  1.00  0.00           C
ATOM   6605 5C21 POPEf 198      86.283  57.404  38.425  1.00  0.00           C
ATOM   6608 6C21 POPEf 198      85.613  57.284  39.795  1.00  0.00           C
ATOM   6611 7C21 POPEf 198      85.285  55.842  40.195  1.00  0.00           C
ATOM   6614 8C21 POPEf 198      84.574  55.764  41.545  1.00  0.00           C
ATOM   6618  C33 POPEf 198      85.914  66.273  28.415  1.00  0.00           C
ATOM   6621  C34 POPEf 198      85.644  66.604  29.895  1.00  0.00           C
ATOM   6624  C35 POPEf 198      86.914  66.784  30.745  1.00  0.00           C
ATOM   6627  C36 POPEf 198      86.583  67.152  32.195  1.00  0.00           C
ATOM   6630  C37 POPEf 198      87.764  67.053  33.165  1.00  0.00           C
ATOM   6633  C38 POPEf 198      88.585  68.354  33.235  1.00  0.00           C
ATOM   6636  C39 POPEf 198      89.653  68.373  34.345  1.00  0.00           C
ATOM   6639 0C31 POPEf 198      89.154  67.973  35.745  1.00  0.00           C
ATOM   6642 1C31 POPEf 198      87.994  68.824  36.285  1.00  0.00           C
ATOM   6645 2C31 POPEf 198      87.374  68.262  37.575  1.00  0.00           C
ATOM   6648 3C31 POPEf 198      88.374  68.092  38.725  1.00  0.00           C
ATOM   6651 4C31 POPEf 198      87.684  67.894  40.075  1.00  0.00           C
ATOM   6654 5C31 POPEf 198      88.673  67.674  41.225  1.00  0.00           C
ATOM   6657 6C31 POPEf 198      87.994  67.464  42.585  1.00  0.00           C
ATOM   6661  NH3 POPEg 199      63.993  99.762  63.735  1.00  0.00           N
ATOM   6665  C12 POPEg 199      63.784  98.574  64.645  1.00  0.00           C
ATOM   6668  C11 POPEg 199      64.374  97.262  64.075  1.00  0.00           C
ATOM   6671  P   POPEg 199      66.684  98.073  63.005  1.00  0.00           P
ATOM   6672  O13 POPEg 199      67.165  99.253  63.745  1.00  0.00           O
ATOM   6673  O14 POPEg 199      67.695  97.173  62.405  1.00  0.00           O
ATOM   6674  O11 POPEg 199      65.633  98.553  61.905  1.00  0.00           O
ATOM   6675  O12 POPEg 199      65.805  97.254  63.995  1.00  0.00           O
ATOM   6676  C1  POPEg 199      65.364  97.683  60.815  1.00  0.00           C
ATOM   6679  C2  POPEg 199      63.924  97.873  60.315  1.00  0.00           C
ATOM   6681  O21 POPEg 199      63.704  96.853  59.325  1.00  0.00           O
ATOM   6682  C21 POPEg 199      62.474  96.792  58.885  1.00  0.00           C
ATOM   6683  O22 POPEg 199      61.523  97.423  59.325  1.00  0.00           O
ATOM   6684  C22 POPEg 199      62.425  95.794  57.715  1.00  0.00           C
ATOM   6687  C3  POPEg 199      63.675  99.323  59.795  1.00  0.00           C
ATOM   6690  O31 POPEg 199      63.745  99.393  58.355  1.00  0.00           O
ATOM   6691  C31 POPEg 199      64.044 100.592  57.885  1.00  0.00           C
ATOM   6692  O32 POPEg 199      64.214 101.594  58.565  1.00  0.00           O
ATOM   6693  C32 POPEg 199      64.054 100.554  56.365  1.00  0.00           C
ATOM   6696  C23 POPEg 199      61.453  96.263  56.625  1.00  0.00           C
ATOM   6699  C24 POPEg 199      61.583  95.513  55.285  1.00  0.00           C
ATOM   6702  C25 POPEg 199      60.894  94.133  55.275  1.00  0.00           C
ATOM   6705  C26 POPEg 199      60.684  93.632  53.835  1.00  0.00           C
ATOM   6708  C27 POPEg 199      59.953  92.294  53.725  1.00  0.00           C
ATOM   6711  C28 POPEg 199      59.694  91.893  52.265  1.00  0.00           C
ATOM   6714  C29 POPEg 199      59.124  90.513  52.115  1.00  0.00           C
ATOM   6716 0C21 POPEg 199      58.945  89.842  50.965  1.00  0.00           C
ATOM   6718 1C21 POPEg 199      59.244  90.344  49.565  1.00  0.00           C
ATOM   6721 2C21 POPEg 199      60.554  89.783  48.995  1.00  0.00           C
ATOM   6724 3C21 POPEg 199      60.645  89.894  47.465  1.00  0.00           C
ATOM   6727 4C21 POPEg 199      62.043  89.514  46.965  1.00  0.00           C
ATOM   6730 5C21 POPEg 199      62.144  89.313  45.445  1.00  0.00           C
ATOM   6733 6C21 POPEg 199      63.564  88.863  45.045  1.00  0.00           C
ATOM   6736 7C21 POPEg 199      63.644  88.413  43.575  1.00  0.00           C
ATOM   6739 8C21 POPEg 199      65.064  88.023  43.145  1.00  0.00           C
ATOM   6743  C33 POPEg 199      65.264 101.284  55.735  1.00  0.00           C
ATOM   6746  C34 POPEg 199      64.945 101.862  54.355  1.00  0.00           C
ATOM   6749  C35 POPEg 199      66.224 102.303  53.645  1.00  0.00           C
ATOM   6752  C36 POPEg 199      66.004 103.163  52.395  1.00  0.00           C
ATOM   6755  C37 POPEg 199      66.263 102.402  51.095  1.00  0.00           C
ATOM   6758  C38 POPEg 199      66.074 103.243  49.815  1.00  0.00           C
ATOM   6761  C39 POPEg 199      66.834 104.584  49.815  1.00  0.00           C
ATOM   6764 0C31 POPEg 199      66.714 105.354  48.485  1.00  0.00           C
ATOM   6767 1C31 POPEg 199      67.464 106.693  48.505  1.00  0.00           C
ATOM   6770 2C31 POPEg 199      67.474 107.412  47.145  1.00  0.00           C
ATOM   6773 3C31 POPEg 199      66.154 108.103  46.775  1.00  0.00           C
ATOM   6776 4C31 POPEg 199      65.864 109.374  47.595  1.00  0.00           C
ATOM   6779 5C31 POPEg 199      64.535 110.034  47.205  1.00  0.00           C
ATOM   6782 6C31 POPEg 199      64.174 111.232  48.075  1.00  0.00           C
ATOM   6786  NH3 POPEh 200      13.114  78.254  63.285  1.00  0.00           N
ATOM   6790  C12 POPEh 200      12.714  77.152  64.215  1.00  0.00           C
ATOM   6793  C11 POPEh 200      12.854  77.644  65.675  1.00  0.00           C
ATOM   6796  P   POPEh 200      12.834  80.052  66.735  1.00  0.00           P
ATOM   6797  O13 POPEh 200      12.364  79.883  68.125  1.00  0.00           O
ATOM   6798  O14 POPEh 200      14.294  80.084  66.525  1.00  0.00           O
ATOM   6799  O11 POPEh 200      12.244  81.363  66.085  1.00  0.00           O
ATOM   6800  O12 POPEh 200      12.194  78.903  65.825  1.00  0.00           O
ATOM   6801  C1  POPEh 200      11.104  81.394  65.235  1.00  0.00           C
ATOM   6804  C2  POPEh 200      11.324  82.394  64.085  1.00  0.00           C
ATOM   6806  O21 POPEh 200      10.394  82.154  62.995  1.00  0.00           O
ATOM   6807  C21 POPEh 200      10.674  81.162  62.155  1.00  0.00           C
ATOM   6808  O22 POPEh 200      11.484  80.273  62.315  1.00  0.00           O
ATOM   6809  C22 POPEh 200       9.774  81.232  60.935  1.00  0.00           C
ATOM   6812  C3  POPEh 200      12.824  82.473  63.645  1.00  0.00           C
ATOM   6815  O31 POPEh 200      12.954  83.182  62.395  1.00  0.00           O
ATOM   6816  C31 POPEh 200      12.874  84.502  62.495  1.00  0.00           C
ATOM   6817  O32 POPEh 200      12.944  85.162  63.515  1.00  0.00           O
ATOM   6818  C32 POPEh 200      12.544  85.064  61.105  1.00  0.00           C
ATOM   6821  C23 POPEh 200      10.634  81.314  59.665  1.00  0.00           C
ATOM   6824  C24 POPEh 200       9.824  81.123  58.375  1.00  0.00           C
ATOM   6827  C25 POPEh 200       9.304  79.704  58.115  1.00  0.00           C
ATOM   6830  C26 POPEh 200      10.424  78.693  57.855  1.00  0.00           C
ATOM   6833  C27 POPEh 200      10.434  78.133  56.425  1.00  0.00           C
ATOM   6836  C28 POPEh 200      11.744  77.383  56.165  1.00  0.00           C
ATOM   6839  C29 POPEh 200      11.814  76.794  54.785  1.00  0.00           C
ATOM   6841 0C21 POPEh 200      12.594  75.754  54.435  1.00  0.00           C
ATOM   6843 1C21 POPEh 200      13.514  74.982  55.355  1.00  0.00           C
ATOM   6846 2C21 POPEh 200      13.534  73.493  54.995  1.00  0.00           C
ATOM   6849 3C21 POPEh 200      14.274  73.214  53.675  1.00  0.00           C
ATOM   6852 4C21 POPEh 200      13.834  71.912  52.985  1.00  0.00           C
ATOM   6855 5C21 POPEh 200      14.184  71.883  51.485  1.00  0.00           C
ATOM   6858 6C21 POPEh 200      13.174  72.644  50.615  1.00  0.00           C
ATOM   6861 7C21 POPEh 200      13.474  72.513  49.115  1.00  0.00           C
ATOM   6864 8C21 POPEh 200      12.474  73.262  48.225  1.00  0.00           C
ATOM   6868  C33 POPEh 200      11.614  86.302  61.175  1.00  0.00           C
ATOM   6871  C34 POPEh 200      10.644  86.412  59.985  1.00  0.00           C
ATOM   6874  C35 POPEh 200      11.304  86.703  58.625  1.00  0.00           C
ATOM   6877  C36 POPEh 200      10.304  87.262  57.595  1.00  0.00           C
ATOM   6880  C37 POPEh 200      10.914  87.674  56.255  1.00  0.00           C
ATOM   6883  C38 POPEh 200       9.914  88.364  55.315  1.00  0.00           C
ATOM   6886  C39 POPEh 200       8.954  87.402  54.605  1.00  0.00           C
ATOM   6889 0C31 POPEh 200       7.774  88.143  53.965  1.00  0.00           C
ATOM   6892 1C31 POPEh 200       6.814  87.214  53.195  1.00  0.00           C
ATOM   6895 2C31 POPEh 200       5.394  87.784  53.085  1.00  0.00           C
ATOM   6898 3C31 POPEh 200       5.244  88.954  52.105  1.00  0.00           C
ATOM   6901 4C31 POPEh 200       5.164  88.464  50.665  1.00  0.00           C
ATOM   6904 5C31 POPEh 200       4.974  89.622  49.695  1.00  0.00           C
ATOM   6907 6C31 POPEh 200       5.114  89.193  48.245  1.00  0.00           C
ATOM   6911  NH3 POPEi 201      21.564  53.633  16.465  1.00  0.00           N
ATOM   6915  C12 POPEi 201      21.114  54.974  15.985  1.00  0.00           C
ATOM   6918  C11 POPEi 201      20.044  55.543  16.925  1.00  0.00           C
ATOM   6921  P   POPEi 201      19.164  57.843  17.765  1.00  0.00           P
ATOM   6922  O13 POPEi 201      19.144  59.212  17.175  1.00  0.00           O
ATOM   6923  O14 POPEi 201      17.865  57.173  17.965  1.00  0.00           O
ATOM   6924  O11 POPEi 201      19.964  57.864  19.125  1.00  0.00           O
ATOM   6925  O12 POPEi 201      20.024  56.954  16.775  1.00  0.00           O
ATOM   6926  C1  POPEi 201      19.954  56.804  20.095  1.00  0.00           C
ATOM   6929  C2  POPEi 201      19.884  57.364  21.555  1.00  0.00           C
ATOM   6931  O21 POPEi 201      20.324  56.333  22.465  1.00  0.00           O
ATOM   6932  C21 POPEi 201      20.634  56.653  23.715  1.00  0.00           C
ATOM   6933  O22 POPEi 201      20.774  57.784  24.145  1.00  0.00           O
ATOM   6934  C22 POPEi 201      20.764  55.373  24.565  1.00  0.00           C
ATOM   6937  C3  POPEi 201      18.404  57.832  21.795  1.00  0.00           C
ATOM   6940  O31 POPEi 201      18.223  58.714  22.925  1.00  0.00           O
ATOM   6941  C31 POPEi 201      17.884  58.134  24.065  1.00  0.00           C
ATOM   6942  O32 POPEi 201      17.554  56.963  24.205  1.00  0.00           O
ATOM   6943  C32 POPEi 201      18.064  59.133  25.205  1.00  0.00           C
ATOM   6946  C23 POPEi 201      20.264  55.473  26.025  1.00  0.00           C
ATOM   6949  C24 POPEi 201      19.573  54.183  26.535  1.00  0.00           C
ATOM   6952  C25 POPEi 201      19.824  53.913  28.035  1.00  0.00           C
ATOM   6955  C26 POPEi 201      20.634  52.633  28.275  1.00  0.00           C
ATOM   6958  C27 POPEi 201      21.204  52.523  29.705  1.00  0.00           C
ATOM   6961  C28 POPEi 201      21.554  51.063  30.075  1.00  0.00           C
ATOM   6964  C29 POPEi 201      22.375  50.912  31.335  1.00  0.00           C
ATOM   6966 0C21 POPEi 201      21.903  50.884  32.595  1.00  0.00           C
ATOM   6968 1C21 POPEi 201      20.454  51.052  33.015  1.00  0.00           C
ATOM   6971 2C21 POPEi 201      20.174  52.482  33.505  1.00  0.00           C
ATOM   6974 3C21 POPEi 201      20.674  52.762  34.935  1.00  0.00           C
ATOM   6977 4C21 POPEi 201      19.543  52.953  35.965  1.00  0.00           C
ATOM   6980 5C21 POPEi 201      19.664  52.024  37.185  1.00  0.00           C
ATOM   6983 6C21 POPEi 201      18.564  52.302  38.215  1.00  0.00           C
ATOM   6986 7C21 POPEi 201      18.564  51.333  39.395  1.00  0.00           C
ATOM   6989 8C21 POPEi 201      17.634  51.784  40.515  1.00  0.00           C
ATOM   6993  C33 POPEi 201      17.544  58.552  26.535  1.00  0.00           C
ATOM   6996  C34 POPEi 201      17.874  59.454  27.735  1.00  0.00           C
ATOM   6999  C35 POPEi 201      17.375  58.864  29.065  1.00  0.00           C
ATOM   7002  C36 POPEi 201      15.854  58.654  29.095  1.00  0.00           C
ATOM   7005  C37 POPEi 201      15.374  57.953  30.365  1.00  0.00           C
ATOM   7008  C38 POPEi 201      13.864  57.663  30.295  1.00  0.00           C
ATOM   7011  C39 POPEi 201      13.404  56.712  31.405  1.00  0.00           C
ATOM   7014 0C31 POPEi 201      13.474  57.313  32.805  1.00  0.00           C
ATOM   7017 1C31 POPEi 201      13.164  56.243  33.865  1.00  0.00           C
ATOM   7020 2C31 POPEi 201      13.474  56.703  35.295  1.00  0.00           C
ATOM   7023 3C31 POPEi 201      13.184  55.643  36.355  1.00  0.00           C
ATOM   7026 4C31 POPEi 201      13.884  54.293  36.105  1.00  0.00           C
ATOM   7029 5C31 POPEi 201      13.564  53.254  37.195  1.00  0.00           C
ATOM   7032 6C31 POPEi 201      14.164  51.874  36.895  1.00  0.00           C
ATOM   7036  NH3 POPEj 202      20.354  23.874  19.455  1.00  0.00           N
ATOM   7040  C12 POPEj 202      20.274  22.624  18.645  1.00  0.00           C
ATOM   7043  C11 POPEj 202      18.994  22.563  17.835  1.00  0.00           C
ATOM   7046  P   POPEj 202      17.493  20.583  17.035  1.00  0.00           P
ATOM   7047  O13 POPEj 202      16.984  21.323  15.865  1.00  0.00           O
ATOM   7048  O14 POPEj 202      17.734  19.124  16.895  1.00  0.00           O
ATOM   7049  O11 POPEj 202      16.554  20.823  18.265  1.00  0.00           O
ATOM   7050  O12 POPEj 202      18.844  21.214  17.455  1.00  0.00           O
ATOM   7051  C1  POPEj 202      15.624  21.903  18.365  1.00  0.00           C
ATOM   7054  C2  POPEj 202      15.244  22.124  19.855  1.00  0.00           C
ATOM   7056  O21 POPEj 202      14.754  23.463  20.045  1.00  0.00           O
ATOM   7057  C21 POPEj 202      15.554  24.454  20.375  1.00  0.00           C
ATOM   7058  O22 POPEj 202      16.774  24.444  20.335  1.00  0.00           O
ATOM   7059  C22 POPEj 202      14.704  25.633  20.845  1.00  0.00           C
ATOM   7062  C3  POPEj 202      16.384  21.653  20.825  1.00  0.00           C
ATOM   7065  O31 POPEj 202      16.354  22.304  22.115  1.00  0.00           O
ATOM   7066  C31 POPEj 202      17.574  22.444  22.645  1.00  0.00           C
ATOM   7067  O32 POPEj 202      18.564  21.813  22.325  1.00  0.00           O
ATOM   7068  C32 POPEj 202      17.574  23.653  23.585  1.00  0.00           C
ATOM   7071  C23 POPEj 202      15.454  26.634  21.745  1.00  0.00           C
ATOM   7074  C24 POPEj 202      14.514  27.464  22.645  1.00  0.00           C
ATOM   7077  C25 POPEj 202      15.344  28.323  23.605  1.00  0.00           C
ATOM   7080  C26 POPEj 202      14.544  28.974  24.745  1.00  0.00           C
ATOM   7083  C27 POPEj 202      15.444  29.353  25.935  1.00  0.00           C
ATOM   7086  C28 POPEj 202      14.714  29.664  27.255  1.00  0.00           C
ATOM   7089  C29 POPEj 202      13.974  28.454  27.805  1.00  0.00           C
ATOM   7091 0C21 POPEj 202      13.534  28.284  29.055  1.00  0.00           C
ATOM   7093 1C21 POPEj 202      13.664  29.274  30.185  1.00  0.00           C
ATOM   7096 2C21 POPEj 202      14.274  28.663  31.465  1.00  0.00           C
ATOM   7099 3C21 POPEj 202      13.364  27.614  32.125  1.00  0.00           C
ATOM   7102 4C21 POPEj 202      13.824  27.213  33.535  1.00  0.00           C
ATOM   7105 5C21 POPEj 202      12.704  26.523  34.345  1.00  0.00           C
ATOM   7108 6C21 POPEj 202      12.334  25.144  33.795  1.00  0.00           C
ATOM   7111 7C21 POPEj 202      11.074  24.554  34.445  1.00  0.00           C
ATOM   7114 8C21 POPEj 202      10.594  23.284  33.745  1.00  0.00           C
ATOM   7118  C33 POPEj 202      18.844  23.694  24.445  1.00  0.00           C
ATOM   7121  C34 POPEj 202      18.824  22.633  25.545  1.00  0.00           C
ATOM   7124  C35 POPEj 202      19.514  23.094  26.845  1.00  0.00           C
ATOM   7127  C36 POPEj 202      18.564  23.913  27.735  1.00  0.00           C
ATOM   7130  C37 POPEj 202      19.224  24.413  29.025  1.00  0.00           C
ATOM   7133  C38 POPEj 202      18.304  25.343  29.825  1.00  0.00           C
ATOM   7136  C39 POPEj 202      18.934  25.774  31.155  1.00  0.00           C
ATOM   7139 0C31 POPEj 202      17.984  26.553  32.065  1.00  0.00           C
ATOM   7142 1C31 POPEj 202      18.704  27.024  33.345  1.00  0.00           C
ATOM   7145 2C31 POPEj 202      17.754  27.264  34.525  1.00  0.00           C
ATOM   7148 3C31 POPEj 202      18.534  27.674  35.785  1.00  0.00           C
ATOM   7151 4C31 POPEj 202      17.784  27.394  37.095  1.00  0.00           C
ATOM   7154 5C31 POPEj 202      18.583  27.864  38.325  1.00  0.00           C
ATOM   7157 6C31 POPEj 202      18.504  26.892  39.505  1.00  0.00           C
ATOM   7161  NH3 POPEk 203      38.215  66.324  60.155  1.00  0.00           N
ATOM   7165  C12 POPEk 203      39.454  67.193  60.105  1.00  0.00           C
ATOM   7168  C11 POPEk 203      40.775  66.424  60.395  1.00  0.00           C
ATOM   7171  P   POPEk 203      40.583  64.542  58.605  1.00  0.00           P
ATOM   7172  O13 POPEk 203      41.593  63.563  58.165  1.00  0.00           O
ATOM   7173  O14 POPEk 203      39.493  64.122  59.525  1.00  0.00           O
ATOM   7174  O11 POPEk 203      39.934  65.223  57.335  1.00  0.00           O
ATOM   7175  O12 POPEk 203      41.324  65.784  59.245  1.00  0.00           O
ATOM   7176  C1  POPEk 203      40.723  66.063  56.495  1.00  0.00           C
ATOM   7179  C2  POPEk 203      39.864  66.644  55.345  1.00  0.00           C
ATOM   7181  O21 POPEk 203      40.653  67.574  54.575  1.00  0.00           O
ATOM   7182  C21 POPEk 203      41.274  67.023  53.525  1.00  0.00           C
ATOM   7183  O22 POPEk 203      41.094  65.894  53.115  1.00  0.00           O
ATOM   7184  C22 POPEk 203      42.284  68.023  52.955  1.00  0.00           C
ATOM   7187  C3  POPEk 203      38.614  67.354  55.945  1.00  0.00           C
ATOM   7190  O31 POPEk 203      38.184  68.513  55.215  1.00  0.00           O
ATOM   7191  C31 POPEk 203      37.544  68.473  54.045  1.00  0.00           C
ATOM   7192  O32 POPEk 203      37.104  69.483  53.515  1.00  0.00           O
ATOM   7193  C32 POPEk 203      37.354  67.083  53.435  1.00  0.00           C
ATOM   7196  C23 POPEk 203      42.674  67.854  51.465  1.00  0.00           C
ATOM   7199  C24 POPEk 203      43.864  68.773  51.095  1.00  0.00           C
ATOM   7202  C25 POPEk 203      44.163  68.864  49.585  1.00  0.00           C
ATOM   7205  C26 POPEk 203      44.444  70.284  49.075  1.00  0.00           C
ATOM   7208  C27 POPEk 203      45.645  71.004  49.725  1.00  0.00           C
ATOM   7211  C28 POPEk 203      45.735  72.503  49.375  1.00  0.00           C
ATOM   7214  C29 POPEk 203      46.254  72.802  47.995  1.00  0.00           C
ATOM   7216 0C21 POPEk 203      45.554  73.214  46.925  1.00  0.00           C
ATOM   7218 1C21 POPEk 203      44.054  73.424  46.845  1.00  0.00           C
ATOM   7221 2C21 POPEk 203      43.424  72.363  45.925  1.00  0.00           C
ATOM   7224 3C21 POPEk 203      41.934  72.614  45.695  1.00  0.00           C
ATOM   7227 4C21 POPEk 203      41.305  71.512  44.845  1.00  0.00           C
ATOM   7230 5C21 POPEk 203      39.844  71.824  44.515  1.00  0.00           C
ATOM   7233 6C21 POPEk 203      39.234  70.854  43.515  1.00  0.00           C
ATOM   7236 7C21 POPEk 203      37.764  71.174  43.255  1.00  0.00           C
ATOM   7239 8C21 POPEk 203      37.203  70.434  42.045  1.00  0.00           C
ATOM   7243  C33 POPEk 203      36.364  67.152  52.245  1.00  0.00           C
ATOM   7246  C34 POPEk 203      36.023  65.784  51.655  1.00  0.00           C
ATOM   7249  C35 POPEk 203      37.133  65.223  50.755  1.00  0.00           C
ATOM   7252  C36 POPEk 203      36.664  63.973  50.015  1.00  0.00           C
ATOM   7255  C37 POPEk 203      37.664  63.493  48.955  1.00  0.00           C
ATOM   7258  C38 POPEk 203      37.004  62.604  47.895  1.00  0.00           C
ATOM   7261  C39 POPEk 203      37.965  62.183  46.775  1.00  0.00           C
ATOM   7264 0C31 POPEk 203      39.174  61.383  47.285  1.00  0.00           C
ATOM   7267 1C31 POPEk 203      40.094  60.954  46.145  1.00  0.00           C
ATOM   7270 2C31 POPEk 203      41.264  60.083  46.625  1.00  0.00           C
ATOM   7273 3C31 POPEk 203      42.134  59.574  45.475  1.00  0.00           C
ATOM   7276 4C31 POPEk 203      41.575  58.283  44.855  1.00  0.00           C
ATOM   7279 5C31 POPEk 203      42.235  57.924  43.525  1.00  0.00           C
ATOM   7282 6C31 POPEk 203      41.845  56.523  43.025  1.00  0.00           C
ATOM   7286  NH3 POPEl 204      95.483  70.803  24.605  1.00  0.00           N
ATOM   7290  C12 POPEl 204      96.453  71.243  25.665  1.00  0.00           C
ATOM   7293  C11 POPEl 204      96.674  72.762  25.775  1.00  0.00           C
ATOM   7296  P   POPEl 204      98.293  74.262  27.185  1.00  0.00           P
ATOM   7297  O13 POPEl 204      99.643  74.674  26.715  1.00  0.00           O
ATOM   7298  O14 POPEl 204      97.174  75.214  27.065  1.00  0.00           O
ATOM   7299  O11 POPEl 204      98.354  73.773  28.695  1.00  0.00           O
ATOM   7300  O12 POPEl 204      97.895  72.934  26.475  1.00  0.00           O
ATOM   7301  C1  POPEl 204      98.184  74.773  29.695  1.00  0.00           C
ATOM   7304  C2  POPEl 204      98.274  74.144  31.105  1.00  0.00           C
ATOM   7306  O21 POPEl 204      97.715  75.003  32.115  1.00  0.00           O
ATOM   7307  C21 POPEl 204      98.333  76.162  32.295  1.00  0.00           C
ATOM   7308  O22 POPEl 204      99.263  76.592  31.655  1.00  0.00           O
ATOM   7309  C22 POPEl 204      97.684  76.883  33.475  1.00  0.00           C
ATOM   7312  C3  POPEl 204      99.734  73.662  31.415  1.00  0.00           C
ATOM   7315  O31 POPEl 204      99.774  72.714  32.495  1.00  0.00           O
ATOM   7316  C31 POPEl 204      99.914  73.214  33.725  1.00  0.00           C
ATOM   7317  O32 POPEl 204     100.023  74.394  34.005  1.00  0.00           O
ATOM   7318  C32 POPEl 204      99.934  72.042  34.695  1.00  0.00           C
ATOM   7321  C23 POPEl 204      98.773  77.633  34.265  1.00  0.00           C
ATOM   7324  C24 POPEl 204      98.284  78.122  35.635  1.00  0.00           C
ATOM   7327  C25 POPEl 204      97.994  76.972  36.595  1.00  0.00           C
ATOM   7330  C26 POPEl 204      97.864  77.412  38.055  1.00  0.00           C
ATOM   7333  C27 POPEl 204      97.954  76.224  39.005  1.00  0.00           C
ATOM   7336  C28 POPEl 204      97.833  76.614  40.485  1.00  0.00           C
ATOM   7339  C29 POPEl 204      97.934  75.372  41.335  1.00  0.00           C
ATOM   7341 0C21 POPEl 204      96.914  74.592  41.715  1.00  0.00           C
ATOM   7343 1C21 POPEl 204      95.443  74.802  41.405  1.00  0.00           C
ATOM   7346 2C21 POPEl 204      94.594  75.013  42.685  1.00  0.00           C
ATOM   7349 3C21 POPEl 204      94.794  73.894  43.715  1.00  0.00           C
ATOM   7352 4C21 POPEl 204      93.845  73.942  44.925  1.00  0.00           C
ATOM   7355 5C21 POPEl 204      94.263  72.904  45.965  1.00  0.00           C
ATOM   7358 6C21 POPEl 204      93.374  72.883  47.215  1.00  0.00           C
ATOM   7361 7C21 POPEl 204      93.934  71.964  48.315  1.00  0.00           C
ATOM   7364 8C21 POPEl 204      93.004  71.842  49.515  1.00  0.00           C
ATOM   7368  C33 POPEl 204     100.095  72.403  36.195  1.00  0.00           C
ATOM   7371  C34 POPEl 204      98.845  73.053  36.795  1.00  0.00           C
ATOM   7374  C35 POPEl 204      97.843  72.074  37.425  1.00  0.00           C
ATOM   7377  C36 POPEl 204      98.223  71.622  38.835  1.00  0.00           C
ATOM   7380  C37 POPEl 204      97.064  70.964  39.605  1.00  0.00           C
ATOM   7383  C38 POPEl 204      97.504  70.512  41.005  1.00  0.00           C
ATOM   7386  C39 POPEl 204      96.423  70.684  42.095  1.00  0.00           C
ATOM   7389 0C31 POPEl 204      95.413  69.534  42.175  1.00  0.00           C
ATOM   7392 1C31 POPEl 204      94.333  69.813  43.225  1.00  0.00           C
ATOM   7395 2C31 POPEl 204      93.354  68.644  43.415  1.00  0.00           C
ATOM   7398 3C31 POPEl 204      92.364  68.872  44.575  1.00  0.00           C
ATOM   7401 4C31 POPEl 204      91.574  70.183  44.455  1.00  0.00           C
ATOM   7404 5C31 POPEl 204      90.434  70.273  45.485  1.00  0.00           C
ATOM   7407 6C31 POPEl 204      89.764  71.644  45.525  1.00  0.00           C
ATOM   7411  NH3 POPEm 205     110.594  45.192  60.385  1.00  0.00           N
ATOM   7415  C12 POPEm 205     109.984  46.104  61.405  1.00  0.00           C
ATOM   7418  C11 POPEm 205     110.933  47.224  61.835  1.00  0.00           C
ATOM   7421  P   POPEm 205     110.644  49.333  60.415  1.00  0.00           P
ATOM   7422  O13 POPEm 205     109.254  49.072  59.955  1.00  0.00           O
ATOM   7423  O14 POPEm 205     110.774  50.144  61.645  1.00  0.00           O
ATOM   7424  O11 POPEm 205     111.434  50.052  59.245  1.00  0.00           O
ATOM   7425  O12 POPEm 205     111.383  47.962  60.695  1.00  0.00           O
ATOM   7426  C1  POPEm 205     112.864  50.133  59.145  1.00  0.00           C
ATOM   7429  C2  POPEm 205     113.314  51.483  58.475  1.00  0.00           C
ATOM   7431  O21 POPEm 205     112.735  51.593  57.165  1.00  0.00           O
ATOM   7432  C21 POPEm 205     112.164  52.743  56.885  1.00  0.00           C
ATOM   7433  O22 POPEm 205     111.884  53.643  57.665  1.00  0.00           O
ATOM   7434  C22 POPEm 205     112.064  52.892  55.375  1.00  0.00           C
ATOM   7437  C3  POPEm 205     114.864  51.642  58.345  1.00  0.00           C
ATOM   7440  O31 POPEm 205     115.243  52.973  57.935  1.00  0.00           O
ATOM   7441  C31 POPEm 205     115.664  53.324  56.685  1.00  0.00           C
ATOM   7442  O32 POPEm 205     115.945  54.483  56.405  1.00  0.00           O
ATOM   7443  C32 POPEm 205     115.674  52.214  55.635  1.00  0.00           C
ATOM   7446  C23 POPEm 205     111.465  54.244  54.915  1.00  0.00           C
ATOM   7449  C24 POPEm 205     112.083  54.724  53.595  1.00  0.00           C
ATOM   7452  C25 POPEm 205     111.964  53.674  52.495  1.00  0.00           C
ATOM   7455  C26 POPEm 205     112.755  54.023  51.235  1.00  0.00           C
ATOM   7458  C27 POPEm 205     112.484  52.962  50.165  1.00  0.00           C
ATOM   7461  C28 POPEm 205     113.193  53.243  48.835  1.00  0.00           C
ATOM   7464  C29 POPEm 205     112.523  52.453  47.745  1.00  0.00           C
ATOM   7466 0C21 POPEm 205     112.214  52.943  46.535  1.00  0.00           C
ATOM   7468 1C21 POPEm 205     112.574  54.314  46.045  1.00  0.00           C
ATOM   7471 2C21 POPEm 205     112.374  54.483  44.525  1.00  0.00           C
ATOM   7474 3C21 POPEm 205     113.044  53.353  43.725  1.00  0.00           C
ATOM   7477 4C21 POPEm 205     113.624  53.802  42.375  1.00  0.00           C
ATOM   7480 5C21 POPEm 205     114.174  52.622  41.555  1.00  0.00           C
ATOM   7483 6C21 POPEm 205     115.173  51.733  42.305  1.00  0.00           C
ATOM   7486 7C21 POPEm 205     115.594  50.494  41.495  1.00  0.00           C
ATOM   7489 8C21 POPEm 205     116.593  49.592  42.215  1.00  0.00           C
ATOM   7493  C33 POPEm 205     115.804  52.832  54.225  1.00  0.00           C
ATOM   7496  C34 POPEm 205     115.753  51.814  53.075  1.00  0.00           C
ATOM   7499  C35 POPEm 205     117.094  51.104  52.855  1.00  0.00           C
ATOM   7502  C36 POPEm 205     117.134  50.294  51.555  1.00  0.00           C
ATOM   7505  C37 POPEm 205     118.484  49.603  51.345  1.00  0.00           C
ATOM   7508  C38 POPEm 205     118.533  48.813  50.035  1.00  0.00           C
ATOM   7511  C39 POPEm 205     119.864  48.092  49.815  1.00  0.00           C
ATOM   7514 0C31 POPEm 205     119.774  47.074  48.665  1.00  0.00           C
ATOM   7517 1C31 POPEm 205     120.774  45.904  48.785  1.00  0.00           C
ATOM   7520 2C31 POPEm 205     120.863  45.063  47.495  1.00  0.00           C
ATOM   7523 3C31 POPEm 205     119.513  44.483  47.025  1.00  0.00           C
ATOM   7526 4C31 POPEm 205     119.534  44.023  45.555  1.00  0.00           C
ATOM   7529 5C31 POPEm 205     118.184  44.183  44.845  1.00  0.00           C
ATOM   7532 6C31 POPEm 205     118.314  44.374  43.335  1.00  0.00           C
ATOM   7536  NH3 POPEn 206      40.133  11.314  16.865  1.00  0.00           N
ATOM   7540  C12 POPEn 206      39.333  11.884  15.725  1.00  0.00           C
ATOM   7543  C11 POPEn 206      38.633  13.184  16.115  1.00  0.00           C
ATOM   7546  P   POPEn 206      39.774  15.474  15.655  1.00  0.00           P
ATOM   7547  O13 POPEn 206      39.415  16.644  14.825  1.00  0.00           O
ATOM   7548  O14 POPEn 206      39.525  15.654  17.105  1.00  0.00           O
ATOM   7549  O11 POPEn 206      41.254  15.004  15.385  1.00  0.00           O
ATOM   7550  O12 POPEn 206      38.974  14.214  15.185  1.00  0.00           O
ATOM   7551  C1  POPEn 206      42.354  15.684  15.985  1.00  0.00           C
ATOM   7554  C2  POPEn 206      42.724  15.104  17.375  1.00  0.00           C
ATOM   7556  O21 POPEn 206      42.025  15.823  18.415  1.00  0.00           O
ATOM   7557  C21 POPEn 206      41.305  15.083  19.245  1.00  0.00           C
ATOM   7558  O22 POPEn 206      41.324  13.864  19.315  1.00  0.00           O
ATOM   7559  C22 POPEn 206      40.395  15.944  20.125  1.00  0.00           C
ATOM   7562  C3  POPEn 206      44.275  15.174  17.595  1.00  0.00           C
ATOM   7565  O31 POPEn 206      44.644  15.234  18.985  1.00  0.00           O
ATOM   7566  C31 POPEn 206      44.485  14.104  19.635  1.00  0.00           C
ATOM   7567  O32 POPEn 206      44.223  13.024  19.135  1.00  0.00           O
ATOM   7568  C32 POPEn 206      44.564  14.384  21.145  1.00  0.00           C
ATOM   7571  C23 POPEn 206      41.104  16.914  21.095  1.00  0.00           C
ATOM   7574  C24 POPEn 206      40.154  17.624  22.085  1.00  0.00           C
ATOM   7577  C25 POPEn 206      39.714  16.644  23.165  1.00  0.00           C
ATOM   7580  C26 POPEn 206      38.875  17.124  24.355  1.00  0.00           C
ATOM   7583  C27 POPEn 206      38.433  15.873  25.155  1.00  0.00           C
ATOM   7586  C28 POPEn 206      37.534  16.174  26.355  1.00  0.00           C
ATOM   7589  C29 POPEn 206      37.493  15.034  27.345  1.00  0.00           C
ATOM   7591 0C21 POPEn 206      38.363  14.854  28.355  1.00  0.00           C
ATOM   7593 1C21 POPEn 206      39.584  15.694  28.665  1.00  0.00           C
ATOM   7596 2C21 POPEn 206      40.863  14.833  28.635  1.00  0.00           C
ATOM   7599 3C21 POPEn 206      41.074  14.034  29.925  1.00  0.00           C
ATOM   7602 4C21 POPEn 206      42.324  13.154  29.855  1.00  0.00           C
ATOM   7605 5C21 POPEn 206      42.014  11.764  29.305  1.00  0.00           C
ATOM   7608 6C21 POPEn 206      43.285  11.103  28.785  1.00  0.00           C
ATOM   7611 7C21 POPEn 206      43.095   9.654  28.375  1.00  0.00           C
ATOM   7614 8C21 POPEn 206      44.384   9.074  27.795  1.00  0.00           C
ATOM   7618  C33 POPEn 206      43.464  13.684  21.985  1.00  0.00           C
ATOM   7621  C34 POPEn 206      43.684  13.884  23.495  1.00  0.00           C
ATOM   7624  C35 POPEn 206      44.784  12.984  24.045  1.00  0.00           C
ATOM   7627  C36 POPEn 206      45.243  13.414  25.445  1.00  0.00           C
ATOM   7630  C37 POPEn 206      46.224  12.384  25.995  1.00  0.00           C
ATOM   7633  C38 POPEn 206      47.095  12.824  27.185  1.00  0.00           C
ATOM   7636  C39 POPEn 206      46.453  12.554  28.545  1.00  0.00           C
ATOM   7639 0C31 POPEn 206      47.394  12.884  29.715  1.00  0.00           C
ATOM   7642 1C31 POPEn 206      46.804  12.504  31.075  1.00  0.00           C
ATOM   7645 2C31 POPEn 206      46.383  13.714  31.915  1.00  0.00           C
ATOM   7648 3C31 POPEn 206      45.785  13.304  33.275  1.00  0.00           C
ATOM   7651 4C31 POPEn 206      45.543  14.474  34.245  1.00  0.00           C
ATOM   7654 5C31 POPEn 206      46.274  14.304  35.585  1.00  0.00           C
ATOM   7657 6C31 POPEn 206      45.754  15.244  36.685  1.00  0.00           C
ATOM   7661  NH3 POPEo 207      60.944  67.424  20.475  1.00  0.00           N
ATOM   7665  C12 POPEo 207      60.014  66.563  19.675  1.00  0.00           C
ATOM   7668  C11 POPEo 207      60.764  65.604  18.735  1.00  0.00           C
ATOM   7671  P   POPEo 207      58.864  63.854  18.175  1.00  0.00           P
ATOM   7672  O13 POPEo 207      58.474  63.092  16.975  1.00  0.00           O
ATOM   7673  O14 POPEo 207      57.743  64.493  18.905  1.00  0.00           O
ATOM   7674  O11 POPEo 207      59.704  62.924  19.165  1.00  0.00           O
ATOM   7675  O12 POPEo 207      59.894  65.013  17.765  1.00  0.00           O
ATOM   7676  C1  POPEo 207      58.945  62.253  20.175  1.00  0.00           C
ATOM   7679  C2  POPEo 207      59.813  61.903  21.415  1.00  0.00           C
ATOM   7681  O21 POPEo 207      58.974  61.264  22.385  1.00  0.00           O
ATOM   7682  C21 POPEo 207      58.223  62.042  23.145  1.00  0.00           C
ATOM   7683  O22 POPEo 207      57.773  63.143  22.855  1.00  0.00           O
ATOM   7684  C22 POPEo 207      58.153  61.394  24.515  1.00  0.00           C
ATOM   7687  C3  POPEo 207      60.604  63.134  21.965  1.00  0.00           C
ATOM   7690  O31 POPEo 207      60.743  63.174  23.405  1.00  0.00           O
ATOM   7691  C31 POPEo 207      61.884  62.773  23.945  1.00  0.00           C
ATOM   7692  O32 POPEo 207      62.764  62.134  23.395  1.00  0.00           O
ATOM   7693  C32 POPEo 207      61.944  63.254  25.415  1.00  0.00           C
ATOM   7696  C23 POPEo 207      57.514  62.302  25.585  1.00  0.00           C
ATOM   7699  C24 POPEo 207      57.794  61.823  27.015  1.00  0.00           C
ATOM   7702  C25 POPEo 207      57.493  60.332  27.195  1.00  0.00           C
ATOM   7705  C26 POPEo 207      57.424  59.904  28.655  1.00  0.00           C
ATOM   7708  C27 POPEo 207      57.984  58.493  28.865  1.00  0.00           C
ATOM   7711  C28 POPEo 207      57.493  57.784  30.135  1.00  0.00           C
ATOM   7714  C29 POPEo 207      57.434  58.622  31.385  1.00  0.00           C
ATOM   7716 0C21 POPEo 207      57.014  58.153  32.575  1.00  0.00           C
ATOM   7718 1C21 POPEo 207      56.635  56.723  32.845  1.00  0.00           C
ATOM   7721 2C21 POPEo 207      57.174  56.214  34.195  1.00  0.00           C
ATOM   7724 3C21 POPEo 207      58.684  56.442  34.405  1.00  0.00           C
ATOM   7727 4C21 POPEo 207      59.223  55.613  35.575  1.00  0.00           C
ATOM   7730 5C21 POPEo 207      60.684  55.933  35.925  1.00  0.00           C
ATOM   7733 6C21 POPEo 207      60.814  57.204  36.785  1.00  0.00           C
ATOM   7736 7C21 POPEo 207      62.235  57.404  37.335  1.00  0.00           C
ATOM   7739 8C21 POPEo 207      62.305  57.284  38.855  1.00  0.00           C
ATOM   7743  C33 POPEo 207      61.895  62.084  26.425  1.00  0.00           C
ATOM   7746  C34 POPEo 207      61.744  62.514  27.905  1.00  0.00           C
ATOM   7749  C35 POPEo 207      63.034  63.054  28.525  1.00  0.00           C
ATOM   7752  C36 POPEo 207      63.043  63.092  30.055  1.00  0.00           C
ATOM   7755  C37 POPEo 207      64.464  63.324  30.615  1.00  0.00           C
ATOM   7758  C38 POPEo 207      64.493  63.544  32.135  1.00  0.00           C
ATOM   7761  C39 POPEo 207      63.875  64.883  32.535  1.00  0.00           C
ATOM   7764 0C31 POPEo 207      63.815  65.083  34.055  1.00  0.00           C
ATOM   7767 1C31 POPEo 207      63.134  66.424  34.395  1.00  0.00           C
ATOM   7770 2C31 POPEo 207      62.894  66.633  35.895  1.00  0.00           C
ATOM   7773 3C31 POPEo 207      64.164  66.504  36.745  1.00  0.00           C
ATOM   7776 4C31 POPEo 207      63.904  66.863  38.215  1.00  0.00           C
ATOM   7779 5C31 POPEo 207      65.104  66.552  39.115  1.00  0.00           C
ATOM   7782 6C31 POPEo 207      64.864  66.924  40.585  1.00  0.00           C
ATOM   7786  NH3 POPEp 208      41.824  54.053  15.205  1.00  0.00           N
ATOM   7790  C12 POPEp 208      40.954  52.854  15.025  1.00  0.00           C
ATOM   7793  C11 POPEp 208      39.735  53.143  14.155  1.00  0.00           C
ATOM   7796  P   POPEp 208      37.273  52.214  14.205  1.00  0.00           P
ATOM   7797  O13 POPEp 208      36.915  52.323  12.785  1.00  0.00           O
ATOM   7798  O14 POPEp 208      36.724  51.104  15.005  1.00  0.00           O
ATOM   7799  O11 POPEp 208      36.944  53.584  14.915  1.00  0.00           O
ATOM   7800  O12 POPEp 208      38.844  52.053  14.335  1.00  0.00           O
ATOM   7801  C1  POPEp 208      37.133  53.654  16.325  1.00  0.00           C
ATOM   7804  C2  POPEp 208      35.825  53.983  17.085  1.00  0.00           C
ATOM   7806  O21 POPEp 208      35.895  53.183  18.275  1.00  0.00           O
ATOM   7807  C21 POPEp 208      35.624  53.794  19.375  1.00  0.00           C
ATOM   7808  O22 POPEp 208      35.223  54.932  19.505  1.00  0.00           O
ATOM   7809  C22 POPEp 208      35.914  52.843  20.525  1.00  0.00           C
ATOM   7812  C3  POPEp 208      34.464  53.743  16.375  1.00  0.00           C
ATOM   7815  O31 POPEp 208      33.364  54.012  17.275  1.00  0.00           O
ATOM   7816  C31 POPEp 208      32.894  55.262  17.355  1.00  0.00           C
ATOM   7817  O32 POPEp 208      33.124  56.162  16.565  1.00  0.00           O
ATOM   7818  C32 POPEp 208      32.024  55.403  18.585  1.00  0.00           C
ATOM   7821  C23 POPEp 208      35.474  53.474  21.865  1.00  0.00           C
ATOM   7824  C24 POPEp 208      35.583  52.493  23.025  1.00  0.00           C
ATOM   7827  C25 POPEp 208      35.144  53.134  24.355  1.00  0.00           C
ATOM   7830  C26 POPEp 208      35.404  52.204  25.555  1.00  0.00           C
ATOM   7833  C27 POPEp 208      35.465  52.943  26.905  1.00  0.00           C
ATOM   7836  C28 POPEp 208      36.044  52.033  28.005  1.00  0.00           C
ATOM   7839  C29 POPEp 208      36.754  52.773  29.125  1.00  0.00           C
ATOM   7841 0C21 POPEp 208      36.604  52.583  30.445  1.00  0.00           C
ATOM   7843 1C21 POPEp 208      35.684  51.604  31.145  1.00  0.00           C
ATOM   7846 2C21 POPEp 208      36.434  50.662  32.105  1.00  0.00           C
ATOM   7849 3C21 POPEp 208      37.014  51.372  33.345  1.00  0.00           C
ATOM   7852 4C21 POPEp 208      38.454  50.974  33.675  1.00  0.00           C
ATOM   7855 5C21 POPEp 208      39.465  51.403  32.595  1.00  0.00           C
ATOM   7858 6C21 POPEp 208      40.915  51.052  32.965  1.00  0.00           C
ATOM   7861 7C21 POPEp 208      41.854  51.214  31.775  1.00  0.00           C
ATOM   7864 8C21 POPEp 208      43.334  51.092  32.155  1.00  0.00           C
ATOM   7868  C33 POPEp 208      30.844  54.412  18.585  1.00  0.00           C
ATOM   7871  C34 POPEp 208      29.903  54.592  19.775  1.00  0.00           C
ATOM   7874  C35 POPEp 208      30.574  54.314  21.125  1.00  0.00           C
ATOM   7877  C36 POPEp 208      29.584  54.273  22.295  1.00  0.00           C
ATOM   7880  C37 POPEp 208      30.114  53.412  23.465  1.00  0.00           C
ATOM   7883  C38 POPEp 208      29.254  53.443  24.735  1.00  0.00           C
ATOM   7886  C39 POPEp 208      29.174  54.834  25.395  1.00  0.00           C
ATOM   7889 0C31 POPEp 208      28.904  54.724  26.895  1.00  0.00           C
ATOM   7892 1C31 POPEp 208      28.954  56.084  27.615  1.00  0.00           C
ATOM   7895 2C31 POPEp 208      28.844  55.974  29.145  1.00  0.00           C
ATOM   7898 3C31 POPEp 208      29.894  55.052  29.795  1.00  0.00           C
ATOM   7901 4C31 POPEp 208      31.334  55.403  29.395  1.00  0.00           C
ATOM   7904 5C31 POPEp 208      32.384  54.533  30.095  1.00  0.00           C
ATOM   7907 6C31 POPEp 208      33.813  54.982  29.805  1.00  0.00           C
ATOM   7911  NH3 POPEq 209      33.054  58.573  14.725  1.00  0.00           N
ATOM   7915  C12 POPEq 209      33.434  57.482  13.755  1.00  0.00           C
ATOM   7918  C11 POPEq 209      34.875  57.692  13.275  1.00  0.00           C
ATOM   7921  P   POPEq 209      36.304  59.193  14.875  1.00  0.00           P
ATOM   7922  O13 POPEq 209      37.563  59.463  14.175  1.00  0.00           O
ATOM   7923  O14 POPEq 209      35.223  60.182  14.695  1.00  0.00           O
ATOM   7924  O11 POPEq 209      36.555  58.854  16.395  1.00  0.00           O
ATOM   7925  O12 POPEq 209      35.774  57.813  14.375  1.00  0.00           O
ATOM   7926  C1  POPEq 209      37.074  59.864  17.255  1.00  0.00           C
ATOM   7929  C2  POPEq 209      37.714  59.253  18.545  1.00  0.00           C
ATOM   7931  O21 POPEq 209      36.824  58.394  19.275  1.00  0.00           O
ATOM   7932  C21 POPEq 209      35.684  58.903  19.715  1.00  0.00           C
ATOM   7933  O22 POPEq 209      35.305  60.044  19.595  1.00  0.00           O
ATOM   7934  C22 POPEq 209      34.903  57.762  20.365  1.00  0.00           C
ATOM   7937  C3  POPEq 209      38.493  60.233  19.465  1.00  0.00           C
ATOM   7940  O31 POPEq 209      39.465  59.472  20.215  1.00  0.00           O
ATOM   7941  C31 POPEq 209      39.034  59.002  21.375  1.00  0.00           C
ATOM   7942  O32 POPEq 209      38.014  59.354  21.955  1.00  0.00           O
ATOM   7943  C32 POPEq 209      39.944  57.883  21.855  1.00  0.00           C
ATOM   7946  C23 POPEq 209      33.934  58.222  21.465  1.00  0.00           C
ATOM   7949  C24 POPEq 209      34.243  57.563  22.815  1.00  0.00           C
ATOM   7952  C25 POPEq 209      33.264  58.054  23.875  1.00  0.00           C
ATOM   7955  C26 POPEq 209      33.334  57.274  25.185  1.00  0.00           C
ATOM   7958  C27 POPEq 209      32.264  57.733  26.185  1.00  0.00           C
ATOM   7961  C28 POPEq 209      32.434  59.203  26.625  1.00  0.00           C
ATOM   7964  C29 POPEq 209      31.324  59.634  27.535  1.00  0.00           C
ATOM   7966 0C21 POPEq 209      31.364  59.693  28.875  1.00  0.00           C
ATOM   7968 1C21 POPEq 209      32.514  59.263  29.745  1.00  0.00           C
ATOM   7971 2C21 POPEq 209      32.034  58.913  31.165  1.00  0.00           C
ATOM   7974 3C21 POPEq 209      33.165  58.342  32.035  1.00  0.00           C
ATOM   7977 4C21 POPEq 209      32.684  57.883  33.425  1.00  0.00           C
ATOM   7980 5C21 POPEq 209      33.664  56.912  34.095  1.00  0.00           C
ATOM   7983 6C21 POPEq 209      33.194  55.453  34.015  1.00  0.00           C
ATOM   7986 7C21 POPEq 209      34.125  54.454  34.715  1.00  0.00           C
ATOM   7989 8C21 POPEq 209      33.564  53.034  34.725  1.00  0.00           C
ATOM   7993  C33 POPEq 209      39.135  56.593  22.105  1.00  0.00           C
ATOM   7996  C34 POPEq 209      39.805  55.704  23.165  1.00  0.00           C
ATOM   7999  C35 POPEq 209      39.854  56.364  24.555  1.00  0.00           C
ATOM   8002  C36 POPEq 209      41.294  56.623  25.015  1.00  0.00           C
ATOM   8005  C37 POPEq 209      41.424  57.873  25.905  1.00  0.00           C
ATOM   8008  C38 POPEq 209      42.895  58.174  26.245  1.00  0.00           C
ATOM   8011  C39 POPEq 209      43.694  58.743  25.065  1.00  0.00           C
ATOM   8014 0C31 POPEq 209      43.735  60.284  25.085  1.00  0.00           C
ATOM   8017 1C31 POPEq 209      44.555  60.912  23.955  1.00  0.00           C
ATOM   8020 2C31 POPEq 209      45.203  62.243  24.345  1.00  0.00           C
ATOM   8023 3C31 POPEq 209      44.215  63.303  24.845  1.00  0.00           C
ATOM   8026 4C31 POPEq 209      44.883  64.354  25.725  1.00  0.00           C
ATOM   8029 5C31 POPEq 209      43.844  65.192  26.485  1.00  0.00           C
ATOM   8032 6C31 POPEq 209      44.434  66.372  27.265  1.00  0.00           C
ATOM   8036  NH3 POPEr 210     122.694 125.183  20.895  1.00  0.00           N
ATOM   8040  C12 POPEr 210     122.134 123.802  20.925  1.00  0.00           C
ATOM   8043  C11 POPEr 210     120.714 123.802  20.315  1.00  0.00           C
ATOM   8046  P   POPEr 210     119.774 121.664  21.365  1.00  0.00           P
ATOM   8047  O13 POPEr 210     118.853 120.563  20.995  1.00  0.00           O
ATOM   8048  O14 POPEr 210     120.984 121.293  22.125  1.00  0.00           O
ATOM   8049  O11 POPEr 210     118.965 122.784  22.105  1.00  0.00           O
ATOM   8050  O12 POPEr 210     120.235 122.473  20.095  1.00  0.00           O
ATOM   8051  C1  POPEr 210     118.454 122.634  23.415  1.00  0.00           C
ATOM   8054  C2  POPEr 210     119.543 123.013  24.445  1.00  0.00           C
ATOM   8056  O21 POPEr 210     119.434 122.224  25.625  1.00  0.00           O
ATOM   8057  C21 POPEr 210     118.414 122.464  26.415  1.00  0.00           C
ATOM   8058  O22 POPEr 210     117.523 123.273  26.255  1.00  0.00           O
ATOM   8059  C22 POPEr 210     118.585 121.594  27.655  1.00  0.00           C
ATOM   8062  C3  POPEr 210     119.653 124.553  24.705  1.00  0.00           C
ATOM   8065  O31 POPEr 210     120.464 124.902  25.845  1.00  0.00           O
ATOM   8066  C31 POPEr 210     121.754 124.584  25.825  1.00  0.00           C
ATOM   8067  O32 POPEr 210     122.335 124.003  24.925  1.00  0.00           O
ATOM   8068  C32 POPEr 210     122.393 125.122  27.105  1.00  0.00           C
ATOM   8071  C23 POPEr 210     117.423 121.763  28.655  1.00  0.00           C
ATOM   8074  C24 POPEr 210     117.843 121.214  30.025  1.00  0.00           C
ATOM   8077  C25 POPEr 210     116.733 121.223  31.075  1.00  0.00           C
ATOM   8080  C26 POPEr 210     117.283 120.713  32.415  1.00  0.00           C
ATOM   8083  C27 POPEr 210     116.294 120.794  33.575  1.00  0.00           C
ATOM   8086  C28 POPEr 210     116.984 120.363  34.875  1.00  0.00           C
ATOM   8089  C29 POPEr 210     116.104 120.513  36.095  1.00  0.00           C
ATOM   8091 0C21 POPEr 210     116.164 121.524  36.975  1.00  0.00           C
ATOM   8093 1C21 POPEr 210     117.104 122.704  36.905  1.00  0.00           C
ATOM   8096 2C21 POPEr 210     117.204 123.504  38.215  1.00  0.00           C
ATOM   8099 3C21 POPEr 210     115.874 124.164  38.605  1.00  0.00           C
ATOM   8102 4C21 POPEr 210     116.014 125.293  39.635  1.00  0.00           C
ATOM   8105 5C21 POPEr 210     116.645 124.894  40.975  1.00  0.00           C
ATOM   8108 6C21 POPEr 210     116.065 123.644  41.655  1.00  0.00           C
ATOM   8111 7C21 POPEr 210     116.583 123.504  43.095  1.00  0.00           C
ATOM   8114 8C21 POPEr 210     116.604 122.072  43.615  1.00  0.00           C
ATOM   8118  C33 POPEr 210     123.403 124.133  27.725  1.00  0.00           C
ATOM   8121  C34 POPEr 210     122.743 122.972  28.485  1.00  0.00           C
ATOM   8124  C35 POPEr 210     122.003 123.382  29.775  1.00  0.00           C
ATOM   8127  C36 POPEr 210     122.603 122.803  31.065  1.00  0.00           C
ATOM   8130  C37 POPEr 210     121.663 122.873  32.285  1.00  0.00           C
ATOM   8133  C38 POPEr 210     122.153 122.064  33.505  1.00  0.00           C
ATOM   8136  C39 POPEr 210     123.524 122.522  34.045  1.00  0.00           C
ATOM   8139 0C31 POPEr 210     123.764 122.122  35.515  1.00  0.00           C
ATOM   8142 1C31 POPEr 210     124.874 122.963  36.185  1.00  0.00           C
ATOM   8145 2C31 POPEr 210     125.063 122.644  37.675  1.00  0.00           C
ATOM   8148 3C31 POPEr 210     125.972 123.652  38.385  1.00  0.00           C
ATOM   8151 4C31 POPEr 210     126.141 123.372  39.895  1.00  0.00           C
ATOM   8154 5C31 POPEr 210     127.031 124.413  40.595  1.00  0.00           C
ATOM   8157 6C31 POPEr 210     127.082 124.234  42.105  1.00  0.00           C
ATOM   8161  NH3 POPEs 211      76.064 119.273  62.275  1.00  0.00           N
ATOM   8165  C12 POPEs 211      76.114 119.424  63.775  1.00  0.00           C
ATOM   8168  C11 POPEs 211      76.445 118.092  64.505  1.00  0.00           C
ATOM   8171  P   POPEs 211      78.644 117.452  63.265  1.00  0.00           P
ATOM   8172  O13 POPEs 211      78.565 118.522  62.245  1.00  0.00           O
ATOM   8173  O14 POPEs 211      79.404 117.714  64.495  1.00  0.00           O
ATOM   8174  O11 POPEs 211      78.993 116.074  62.545  1.00  0.00           O
ATOM   8175  O12 POPEs 211      77.174 117.154  63.705  1.00  0.00           O
ATOM   8176  C1  POPEs 211      78.504 115.853  61.195  1.00  0.00           C
ATOM   8179  C2  POPEs 211      79.564 116.232  60.125  1.00  0.00           C
ATOM   8181  O21 POPEs 211      79.373 115.484  58.905  1.00  0.00           O
ATOM   8182  C21 POPEs 211      78.464 115.954  58.055  1.00  0.00           C
ATOM   8183  O22 POPEs 211      77.734 116.904  58.245  1.00  0.00           O
ATOM   8184  C22 POPEs 211      78.534 115.113  56.765  1.00  0.00           C
ATOM   8187  C3  POPEs 211      80.984 115.923  60.695  1.00  0.00           C
ATOM   8190  O31 POPEs 211      81.994 115.954  59.675  1.00  0.00           O
ATOM   8191  C31 POPEs 211      83.234 116.184  60.055  1.00  0.00           C
ATOM   8192  O32 POPEs 211      83.604 116.674  61.115  1.00  0.00           O
ATOM   8193  C32 POPEs 211      84.174 115.583  59.005  1.00  0.00           C
ATOM   8196  C23 POPEs 211      77.614 115.554  55.595  1.00  0.00           C
ATOM   8199  C24 POPEs 211      77.574 114.453  54.515  1.00  0.00           C
ATOM   8202  C25 POPEs 211      76.594 114.673  53.355  1.00  0.00           C
ATOM   8205  C26 POPEs 211      77.145 115.484  52.175  1.00  0.00           C
ATOM   8208  C27 POPEs 211      76.094 115.612  51.055  1.00  0.00           C
ATOM   8211  C28 POPEs 211      76.625 116.324  49.805  1.00  0.00           C
ATOM   8214  C29 POPEs 211      75.504 116.693  48.845  1.00  0.00           C
ATOM   8216 0C21 POPEs 211      75.044 115.943  47.825  1.00  0.00           C
ATOM   8218 1C21 POPEs 211      75.504 114.553  47.465  1.00  0.00           C
ATOM   8221 2C21 POPEs 211      76.864 114.474  46.735  1.00  0.00           C
ATOM   8224 3C21 POPEs 211      76.844 114.993  45.285  1.00  0.00           C
ATOM   8227 4C21 POPEs 211      78.164 114.724  44.545  1.00  0.00           C
ATOM   8230 5C21 POPEs 211      79.373 115.513  45.105  1.00  0.00           C
ATOM   8233 6C21 POPEs 211      80.464 114.593  45.685  1.00  0.00           C
ATOM   8236 7C21 POPEs 211      81.774 115.354  45.985  1.00  0.00           C
ATOM   8239 8C21 POPEs 211      82.854 114.463  46.625  1.00  0.00           C
ATOM   8243  C33 POPEs 211      83.673 115.554  57.535  1.00  0.00           C
ATOM   8246  C34 POPEs 211      84.053 114.263  56.795  1.00  0.00           C
ATOM   8249  C35 POPEs 211      83.554 114.243  55.345  1.00  0.00           C
ATOM   8252  C36 POPEs 211      84.014 115.443  54.495  1.00  0.00           C
ATOM   8255  C37 POPEs 211      83.565 115.373  53.035  1.00  0.00           C
ATOM   8258  C38 POPEs 211      84.063 116.573  52.225  1.00  0.00           C
ATOM   8261  C39 POPEs 211      83.813 116.403  50.725  1.00  0.00           C
ATOM   8264 0C31 POPEs 211      84.534 117.464  49.885  1.00  0.00           C
ATOM   8267 1C31 POPEs 211      84.223 117.312  48.395  1.00  0.00           C
ATOM   8270 2C31 POPEs 211      84.524 118.583  47.575  1.00  0.00           C
ATOM   8273 3C31 POPEs 211      83.725 118.583  46.265  1.00  0.00           C
ATOM   8276 4C31 POPEs 211      83.393 119.993  45.765  1.00  0.00           C
ATOM   8279 5C31 POPEs 211      82.143 120.004  44.885  1.00  0.00           C
ATOM   8282 6C31 POPEs 211      81.604 121.412  44.625  1.00  0.00           C
ATOM   8286  NH3 POPEt 212      26.954  68.493  16.425  1.00  0.00           N
ATOM   8290  C12 POPEt 212      26.174  69.704  16.855  1.00  0.00           C
ATOM   8293  C11 POPEt 212      26.354  70.043  18.345  1.00  0.00           C
ATOM   8296  P   POPEt 212      25.365  72.394  19.015  1.00  0.00           P
ATOM   8297  O13 POPEt 212      26.774  72.802  18.925  1.00  0.00           O
ATOM   8298  O14 POPEt 212      24.424  73.152  18.155  1.00  0.00           O
ATOM   8299  O11 POPEt 212      24.934  72.464  20.525  1.00  0.00           O
ATOM   8300  O12 POPEt 212      25.233  70.842  18.715  1.00  0.00           O
ATOM   8301  C1  POPEt 212      23.734  73.034  21.025  1.00  0.00           C
ATOM   8304  C2  POPEt 212      24.044  74.154  22.045  1.00  0.00           C
ATOM   8306  O21 POPEt 212      24.875  73.584  23.075  1.00  0.00           O
ATOM   8307  C21 POPEt 212      25.894  74.313  23.455  1.00  0.00           C
ATOM   8308  O22 POPEt 212      26.224  75.404  23.015  1.00  0.00           O
ATOM   8309  C22 POPEt 212      26.664  73.513  24.505  1.00  0.00           C
ATOM   8312  C3  POPEt 212      22.733  74.714  22.675  1.00  0.00           C
ATOM   8315  O31 POPEt 212      23.014  75.523  23.825  1.00  0.00           O
ATOM   8316  C31 POPEt 212      22.503  75.214  25.015  1.00  0.00           C
ATOM   8317  O32 POPEt 212      22.104  76.023  25.835  1.00  0.00           O
ATOM   8318  C32 POPEt 212      22.535  73.714  25.305  1.00  0.00           C
ATOM   8321  C23 POPEt 212      27.234  74.342  25.665  1.00  0.00           C
ATOM   8324  C24 POPEt 212      28.064  73.464  26.605  1.00  0.00           C
ATOM   8327  C25 POPEt 212      28.674  74.243  27.775  1.00  0.00           C
ATOM   8330  C26 POPEt 212      29.254  73.342  28.875  1.00  0.00           C
ATOM   8333  C27 POPEt 212      29.864  74.203  29.995  1.00  0.00           C
ATOM   8336  C28 POPEt 212      30.404  73.412  31.195  1.00  0.00           C
ATOM   8339  C29 POPEt 212      31.674  72.653  30.875  1.00  0.00           C
ATOM   8341 0C21 POPEt 212      32.894  72.883  31.395  1.00  0.00           C
ATOM   8343 1C21 POPEt 212      33.235  73.942  32.405  1.00  0.00           C
ATOM   8346 2C21 POPEt 212      34.514  73.653  33.215  1.00  0.00           C
ATOM   8349 3C21 POPEt 212      34.354  72.513  34.225  1.00  0.00           C
ATOM   8352 4C21 POPEt 212      35.453  72.493  35.305  1.00  0.00           C
ATOM   8355 5C21 POPEt 212      35.375  73.662  36.305  1.00  0.00           C
ATOM   8358 6C21 POPEt 212      35.254  73.193  37.775  1.00  0.00           C
ATOM   8361 7C21 POPEt 212      35.293  74.332  38.805  1.00  0.00           C
ATOM   8364 8C21 POPEt 212      34.543  73.982  40.095  1.00  0.00           C
ATOM   8368  C33 POPEt 212      22.884  73.412  26.775  1.00  0.00           C
ATOM   8371  C34 POPEt 212      22.904  71.902  26.985  1.00  0.00           C
ATOM   8374  C35 POPEt 212      22.684  71.464  28.425  1.00  0.00           C
ATOM   8377  C36 POPEt 212      23.854  71.743  29.375  1.00  0.00           C
ATOM   8380  C37 POPEt 212      23.864  70.703  30.495  1.00  0.00           C
ATOM   8383  C38 POPEt 212      24.794  71.034  31.665  1.00  0.00           C
ATOM   8386  C39 POPEt 212      24.614  70.013  32.795  1.00  0.00           C
ATOM   8389 0C31 POPEt 212      25.653  70.133  33.905  1.00  0.00           C
ATOM   8392 1C31 POPEt 212      25.414  69.092  35.005  1.00  0.00           C
ATOM   8395 2C31 POPEt 212      26.514  69.052  36.075  1.00  0.00           C
ATOM   8398 3C31 POPEt 212      26.174  69.872  37.325  1.00  0.00           C
ATOM   8401 4C31 POPEt 212      27.264  69.784  38.395  1.00  0.00           C
ATOM   8404 5C31 POPEt 212      26.924  70.574  39.665  1.00  0.00           C
ATOM   8407 6C31 POPEt 212      27.924  70.354  40.795  1.00  0.00           C
ATOM   8411  NH3 POPEu 213      72.993  82.924  22.585  1.00  0.00           N
ATOM   8415  C12 POPEu 213      74.154  83.454  23.395  1.00  0.00           C
ATOM   8418  C11 POPEu 213      73.744  84.614  24.335  1.00  0.00           C
ATOM   8421  P   POPEu 213      71.434  85.764  23.905  1.00  0.00           P
ATOM   8422  O13 POPEu 213      70.934  86.982  23.255  1.00  0.00           O
ATOM   8423  O14 POPEu 213      70.764  84.514  23.495  1.00  0.00           O
ATOM   8424  O11 POPEu 213      71.375  85.913  25.465  1.00  0.00           O
ATOM   8425  O12 POPEu 213      72.984  85.603  23.635  1.00  0.00           O
ATOM   8426  C1  POPEu 213      70.805  84.882  26.275  1.00  0.00           C
ATOM   8429  C2  POPEu 213      70.243  85.463  27.595  1.00  0.00           C
ATOM   8431  O21 POPEu 213      69.564  84.362  28.235  1.00  0.00           O
ATOM   8432  C21 POPEu 213      69.094  84.474  29.465  1.00  0.00           C
ATOM   8433  O22 POPEu 213      68.044  83.973  29.845  1.00  0.00           O
ATOM   8434  C22 POPEu 213      70.074  85.162  30.405  1.00  0.00           C
ATOM   8437  C3  POPEu 213      69.284  86.633  27.265  1.00  0.00           C
ATOM   8440  O31 POPEu 213      69.024  87.522  28.365  1.00  0.00           O
ATOM   8441  C31 POPEu 213      69.354  88.814  28.185  1.00  0.00           C
ATOM   8442  O32 POPEu 213      70.074  89.243  27.295  1.00  0.00           O
ATOM   8443  C32 POPEu 213      68.625  89.663  29.215  1.00  0.00           C
ATOM   8446  C23 POPEu 213      69.724  84.894  31.885  1.00  0.00           C
ATOM   8449  C24 POPEu 213      70.514  85.814  32.825  1.00  0.00           C
ATOM   8452  C25 POPEu 213      72.025  85.523  32.865  1.00  0.00           C
ATOM   8455  C26 POPEu 213      72.784  86.613  33.615  1.00  0.00           C
ATOM   8458  C27 POPEu 213      73.663  86.092  34.755  1.00  0.00           C
ATOM   8461  C28 POPEu 213      74.254  87.272  35.565  1.00  0.00           C
ATOM   8464  C29 POPEu 213      75.184  86.813  36.655  1.00  0.00           C
ATOM   8466 0C21 POPEu 213      76.514  86.982  36.685  1.00  0.00           C
ATOM   8468 1C21 POPEu 213      77.344  87.662  35.625  1.00  0.00           C
ATOM   8471 2C21 POPEu 213      78.614  88.322  36.195  1.00  0.00           C
ATOM   8474 3C21 POPEu 213      78.324  89.502  37.145  1.00  0.00           C
ATOM   8477 4C21 POPEu 213      79.604  90.144  37.695  1.00  0.00           C
ATOM   8480 5C21 POPEu 213      80.494  89.152  38.465  1.00  0.00           C
ATOM   8483 6C21 POPEu 213      81.205  89.794  39.665  1.00  0.00           C
ATOM   8486 7C21 POPEu 213      82.143  88.833  40.405  1.00  0.00           C
ATOM   8489 8C21 POPEu 213      83.374  88.404  39.595  1.00  0.00           C
ATOM   8493  C33 POPEu 213      68.714  89.073  30.635  1.00  0.00           C
ATOM   8496  C34 POPEu 213      67.894  89.873  31.655  1.00  0.00           C
ATOM   8499  C35 POPEu 213      68.063  89.342  33.085  1.00  0.00           C
ATOM   8502  C36 POPEu 213      67.195  88.124  33.385  1.00  0.00           C
ATOM   8505  C37 POPEu 213      67.534  87.464  34.735  1.00  0.00           C
ATOM   8508  C38 POPEu 213      66.915  86.062  34.855  1.00  0.00           C
ATOM   8511  C39 POPEu 213      67.124  85.394  36.225  1.00  0.00           C
ATOM   8514 0C31 POPEu 213      68.534  84.812  36.435  1.00  0.00           C
ATOM   8517 1C31 POPEu 213      68.735  84.164  37.815  1.00  0.00           C
ATOM   8520 2C31 POPEu 213      67.695  83.073  38.155  1.00  0.00           C
ATOM   8523 3C31 POPEu 213      67.934  82.423  39.525  1.00  0.00           C
ATOM   8526 4C31 POPEu 213      66.834  81.412  39.885  1.00  0.00           C
ATOM   8529 5C31 POPEu 213      67.195  80.553  41.105  1.00  0.00           C
ATOM   8532 6C31 POPEu 213      66.114  79.534  41.475  1.00  0.00           C
ATOM   8536  NH3 POPEv 214      83.743   1.097  63.595  1.00  0.00           N
ATOM   8540  C12 POPEv 214      85.044   1.794  63.835  1.00  0.00           C
ATOM   8543  C11 POPEv 214      85.993   0.987  64.755  1.00  0.00           C
ATOM   8546  P   POPEv 214      87.833   2.884  64.725  1.00  0.00           P
ATOM   8547  O13 POPEv 214      86.934   3.954  64.255  1.00  0.00           O
ATOM   8548  O14 POPEv 214      88.944   3.274  65.635  1.00  0.00           O
ATOM   8549  O11 POPEv 214      88.374   2.074  63.495  1.00  0.00           O
ATOM   8550  O12 POPEv 214      86.924   1.804  65.475  1.00  0.00           O
ATOM   8551  C1  POPEv 214      89.363   1.037  63.515  1.00  0.00           C
ATOM   8554  C2  POPEv 214      90.203   1.147  62.215  1.00  0.00           C
ATOM   8556  O21 POPEv 214      89.294   1.267  61.115  1.00  0.00           O
ATOM   8557  C21 POPEv 214      89.454   2.364  60.425  1.00  0.00           C
ATOM   8558  O22 POPEv 214      90.133   3.344  60.745  1.00  0.00           O
ATOM   8559  C22 POPEv 214      88.705   2.234  59.125  1.00  0.00           C
ATOM   8562  C3  POPEv 214      91.264   0.077  61.815  1.00  0.00           C
ATOM   8565  O31 POPEv 214      91.803   0.497  60.545  1.00  0.00           O
ATOM   8566  C31 POPEv 214      92.904  -0.073  60.105  1.00  0.00           C
ATOM   8567  O32 POPEv 214      93.393  -1.113  60.525  1.00  0.00           O
ATOM   8568  C32 POPEv 214      93.524   0.757  58.975  1.00  0.00           C
ATOM   8571  C23 POPEv 214      89.053   3.334  58.115  1.00  0.00           C
ATOM   8574  C24 POPEv 214      88.953   2.814  56.685  1.00  0.00           C
ATOM   8577  C25 POPEv 214      89.163   3.914  55.655  1.00  0.00           C
ATOM   8580  C26 POPEv 214      89.083   3.374  54.235  1.00  0.00           C
ATOM   8583  C27 POPEv 214      89.184   4.504  53.205  1.00  0.00           C
ATOM   8586  C28 POPEv 214      89.023   4.004  51.765  1.00  0.00           C
ATOM   8589  C29 POPEv 214      87.584   3.944  51.315  1.00  0.00           C
ATOM   8591 0C21 POPEv 214      87.013   4.834  50.485  1.00  0.00           C
ATOM   8593 1C21 POPEv 214      87.703   6.044  49.915  1.00  0.00           C
ATOM   8596 2C21 POPEv 214      88.604   5.694  48.715  1.00  0.00           C
ATOM   8599 3C21 POPEv 214      87.803   5.304  47.475  1.00  0.00           C
ATOM   8602 4C21 POPEv 214      88.604   4.344  46.595  1.00  0.00           C
ATOM   8605 5C21 POPEv 214      87.964   4.124  45.235  1.00  0.00           C
ATOM   8608 6C21 POPEv 214      88.824   3.214  44.375  1.00  0.00           C
ATOM   8611 7C21 POPEv 214      88.244   3.014  42.975  1.00  0.00           C
ATOM   8614 8C21 POPEv 214      89.163   2.224  42.045  1.00  0.00           C
ATOM   8618  C33 POPEv 214      93.424   0.107  57.575  1.00  0.00           C
ATOM   8621  C34 POPEv 214      92.024   0.237  56.975  1.00  0.00           C
ATOM   8624  C35 POPEv 214      91.873  -0.363  55.565  1.00  0.00           C
ATOM   8627  C36 POPEv 214      92.134   0.637  54.425  1.00  0.00           C
ATOM   8630  C37 POPEv 214      92.943   0.037  53.255  1.00  0.00           C
ATOM   8633  C38 POPEv 214      93.164   0.987  52.075  1.00  0.00           C
ATOM   8636  C39 POPEv 214      91.934   1.207  51.185  1.00  0.00           C
ATOM   8639 0C31 POPEv 214      92.315   1.704  49.775  1.00  0.00           C
ATOM   8642 1C31 POPEv 214      91.143   1.794  48.775  1.00  0.00           C
ATOM   8645 2C31 POPEv 214      91.563   1.397  47.345  1.00  0.00           C
ATOM   8648 3C31 POPEv 214      92.715   2.234  46.765  1.00  0.00           C
ATOM   8651 4C31 POPEv 214      93.204   1.694  45.405  1.00  0.00           C
ATOM   8654 5C31 POPEv 214      94.454   2.424  44.895  1.00  0.00           C
ATOM   8657 6C31 POPEv 214      94.804   2.094  43.445  1.00  0.00           C
ATOM   8661  NH3 POPEw 215      60.944 112.674  65.425  1.00  0.00           N
ATOM   8665  C12 POPEw 215      62.214 113.003  66.145  1.00  0.00           C
ATOM   8668  C11 POPEw 215      62.875 111.734  66.715  1.00  0.00           C
ATOM   8671  P   POPEw 215      64.154 109.593  66.115  1.00  0.00           P
ATOM   8672  O13 POPEw 215      65.504 109.824  66.695  1.00  0.00           O
ATOM   8673  O14 POPEw 215      63.214 108.894  67.005  1.00  0.00           O
ATOM   8674  O11 POPEw 215      64.383 108.824  64.725  1.00  0.00           O
ATOM   8675  O12 POPEw 215      63.524 110.993  65.685  1.00  0.00           O
ATOM   8676  C1  POPEw 215      64.334 109.622  63.525  1.00  0.00           C
ATOM   8679  C2  POPEw 215      64.764 108.793  62.265  1.00  0.00           C
ATOM   8681  O21 POPEw 215      65.184 109.502  61.085  1.00  0.00           O
ATOM   8682  C21 POPEw 215      64.794 110.724  60.785  1.00  0.00           C
ATOM   8683  O22 POPEw 215      64.195 111.512  61.485  1.00  0.00           O
ATOM   8684  C22 POPEw 215      65.344 111.053  59.395  1.00  0.00           C
ATOM   8687  C3  POPEw 215      63.704 107.743  61.825  1.00  0.00           C
ATOM   8690  O31 POPEw 215      64.264 106.833  60.835  1.00  0.00           O
ATOM   8691  C31 POPEw 215      63.633 106.784  59.655  1.00  0.00           C
ATOM   8692  O32 POPEw 215      62.743 107.543  59.315  1.00  0.00           O
ATOM   8693  C32 POPEw 215      64.214 105.654  58.815  1.00  0.00           C
ATOM   8696  C23 POPEw 215      64.535 110.373  58.265  1.00  0.00           C
ATOM   8699  C24 POPEw 215      64.784 111.062  56.915  1.00  0.00           C
ATOM   8702  C25 POPEw 215      63.564 110.974  55.985  1.00  0.00           C
ATOM   8705  C26 POPEw 215      63.833 111.683  54.655  1.00  0.00           C
ATOM   8708  C27 POPEw 215      62.594 111.784  53.765  1.00  0.00           C
ATOM   8711  C28 POPEw 215      62.955 112.382  52.395  1.00  0.00           C
ATOM   8714  C29 POPEw 215      61.793 112.423  51.445  1.00  0.00           C
ATOM   8716 0C21 POPEw 215      61.514 113.423  50.595  1.00  0.00           C
ATOM   8718 1C21 POPEw 215      62.364 114.663  50.385  1.00  0.00           C
ATOM   8721 2C21 POPEw 215      62.404 115.113  48.905  1.00  0.00           C
ATOM   8724 3C21 POPEw 215      61.104 115.773  48.425  1.00  0.00           C
ATOM   8727 4C21 POPEw 215      61.063 115.904  46.885  1.00  0.00           C
ATOM   8730 5C21 POPEw 215      60.535 117.243  46.375  1.00  0.00           C
ATOM   8733 6C21 POPEw 215      61.583 118.372  46.465  1.00  0.00           C
ATOM   8736 7C21 POPEw 215      61.264 119.544  45.535  1.00  0.00           C
ATOM   8739 8C21 POPEw 215      62.404 120.573  45.445  1.00  0.00           C
ATOM   8743  C33 POPEw 215      63.134 104.842  58.055  1.00  0.00           C
ATOM   8746  C34 POPEw 215      62.833 105.293  56.615  1.00  0.00           C
ATOM   8749  C35 POPEw 215      62.174 106.674  56.465  1.00  0.00           C
ATOM   8752  C36 POPEw 215      61.505 106.813  55.105  1.00  0.00           C
ATOM   8755  C37 POPEw 215      60.535 108.003  54.975  1.00  0.00           C
ATOM   8758  C38 POPEw 215      60.133 108.143  53.505  1.00  0.00           C
ATOM   8761  C39 POPEw 215      59.014 109.144  53.175  1.00  0.00           C
ATOM   8764 0C31 POPEw 215      58.883 109.193  51.645  1.00  0.00           C
ATOM   8767 1C31 POPEw 215      57.794 110.122  51.085  1.00  0.00           C
ATOM   8770 2C31 POPEw 215      57.695 110.004  49.555  1.00  0.00           C
ATOM   8773 3C31 POPEw 215      58.864 110.663  48.805  1.00  0.00           C
ATOM   8776 4C31 POPEw 215      59.104 110.092  47.405  1.00  0.00           C
ATOM   8779 5C31 POPEw 215      60.395 110.654  46.795  1.00  0.00           C
ATOM   8782 6C31 POPEw 215      60.723 110.104  45.405  1.00  0.00           C
ATOM   8786  NH3 POPEx 216      67.174 107.704  65.275  1.00  0.00           N
ATOM   8790  C12 POPEx 216      66.674 106.302  65.545  1.00  0.00           C
ATOM   8793  C11 POPEx 216      66.534 105.503  64.235  1.00  0.00           C
ATOM   8796  P   POPEx 216      65.743 103.264  63.195  1.00  0.00           P
ATOM   8797  O13 POPEx 216      65.834 101.842  63.625  1.00  0.00           O
ATOM   8798  O14 POPEx 216      64.514 103.702  62.525  1.00  0.00           O
ATOM   8799  O11 POPEx 216      66.984 103.574  62.235  1.00  0.00           O
ATOM   8800  O12 POPEx 216      65.985 104.203  64.475  1.00  0.00           O
ATOM   8801  C1  POPEx 216      66.834 103.464  60.805  1.00  0.00           C
ATOM   8804  C2  POPEx 216      67.914 102.513  60.195  1.00  0.00           C
ATOM   8806  O21 POPEx 216      68.864 103.232  59.395  1.00  0.00           O
ATOM   8807  C21 POPEx 216      68.714 103.322  58.085  1.00  0.00           C
ATOM   8808  O22 POPEx 216      67.695 103.174  57.455  1.00  0.00           O
ATOM   8809  C22 POPEx 216      70.104 103.474  57.455  1.00  0.00           C
ATOM   8812  C3  POPEx 216      67.354 101.232  59.505  1.00  0.00           C
ATOM   8815  O31 POPEx 216      68.404 100.554  58.775  1.00  0.00           O
ATOM   8816  C31 POPEx 216      67.964  99.564  58.005  1.00  0.00           C
ATOM   8817  O32 POPEx 216      66.844  99.082  58.055  1.00  0.00           O
ATOM   8818  C32 POPEx 216      69.054  99.133  57.035  1.00  0.00           C
ATOM   8821  C23 POPEx 216      70.114 103.103  55.945  1.00  0.00           C
ATOM   8824  C24 POPEx 216      71.534 102.823  55.435  1.00  0.00           C
ATOM   8827  C25 POPEx 216      71.583 102.493  53.935  1.00  0.00           C
ATOM   8830  C26 POPEx 216      73.014 102.604  53.385  1.00  0.00           C
ATOM   8833  C27 POPEx 216      73.114 102.504  51.855  1.00  0.00           C
ATOM   8836  C28 POPEx 216      74.555 102.714  51.335  1.00  0.00           C
ATOM   8839  C29 POPEx 216      75.114 104.073  51.665  1.00  0.00           C
ATOM   8841 0C21 POPEx 216      76.333 104.353  52.165  1.00  0.00           C
ATOM   8843 1C21 POPEx 216      77.413 103.372  52.535  1.00  0.00           C
ATOM   8846 2C21 POPEx 216      78.515 103.182  51.465  1.00  0.00           C
ATOM   8849 3C21 POPEx 216      77.973 102.674  50.115  1.00  0.00           C
ATOM   8852 4C21 POPEx 216      79.075 102.184  49.155  1.00  0.00           C
ATOM   8855 5C21 POPEx 216      79.644 100.803  49.555  1.00  0.00           C
ATOM   8858 6C21 POPEx 216      80.714 100.303  48.575  1.00  0.00           C
ATOM   8861 7C21 POPEx 216      81.254  98.924  48.955  1.00  0.00           C
ATOM   8864 8C21 POPEx 216      82.374  98.454  48.025  1.00  0.00           C
ATOM   8868  C33 POPEx 216      68.454  98.522  55.755  1.00  0.00           C
ATOM   8871  C34 POPEx 216      69.493  98.314  54.665  1.00  0.00           C
ATOM   8874  C35 POPEx 216      68.894  97.762  53.355  1.00  0.00           C
ATOM   8877  C36 POPEx 216      67.814  98.662  52.725  1.00  0.00           C
ATOM   8880  C37 POPEx 216      67.305  98.133  51.365  1.00  0.00           C
ATOM   8883  C38 POPEx 216      65.794  98.334  51.175  1.00  0.00           C
ATOM   8886  C39 POPEx 216      65.404  98.854  49.785  1.00  0.00           C
ATOM   8889 0C31 POPEx 216      65.604  97.873  48.615  1.00  0.00           C
ATOM   8892 1C31 POPEx 216      65.114  98.553  47.325  1.00  0.00           C
ATOM   8895 2C31 POPEx 216      65.385  97.832  45.995  1.00  0.00           C
ATOM   8898 3C31 POPEx 216      66.874  97.714  45.635  1.00  0.00           C
ATOM   8901 4C31 POPEx 216      67.064  97.552  44.125  1.00  0.00           C
ATOM   8904 5C31 POPEx 216      68.514  97.233  43.725  1.00  0.00           C
ATOM   8907 6C31 POPEx 216      68.695  97.122  42.205  1.00  0.00           C
ATOM   8911  NH3 POPEy 217      55.484 114.973  64.975  1.00  0.00           N
ATOM   8915  C12 POPEy 217      55.704 113.483  65.125  1.00  0.00           C
ATOM   8918  C11 POPEy 217      56.583 113.133  66.345  1.00  0.00           C
ATOM   8921  P   POPEy 217      56.094 110.513  66.055  1.00  0.00           P
ATOM   8922  O13 POPEy 217      56.394 109.374  66.945  1.00  0.00           O
ATOM   8923  O14 POPEy 217      54.743 110.603  65.455  1.00  0.00           O
ATOM   8924  O11 POPEy 217      57.204 110.633  64.925  1.00  0.00           O
ATOM   8925  O12 POPEy 217      56.305 111.853  66.885  1.00  0.00           O
ATOM   8926  C1  POPEy 217      58.415 109.854  64.955  1.00  0.00           C
ATOM   8929  C2  POPEy 217      58.764 109.193  63.575  1.00  0.00           C
ATOM   8931  O21 POPEy 217      58.813 110.104  62.465  1.00  0.00           O
ATOM   8932  C21 POPEy 217      59.883 110.853  62.335  1.00  0.00           C
ATOM   8933  O22 POPEy 217      60.684 111.132  63.215  1.00  0.00           O
ATOM   8934  C22 POPEy 217      60.014 111.243  60.855  1.00  0.00           C
ATOM   8937  C3  POPEy 217      57.743 108.063  63.265  1.00  0.00           C
ATOM   8940  O31 POPEy 217      57.804 107.564  61.925  1.00  0.00           O
ATOM   8941  C31 POPEy 217      58.875 106.893  61.545  1.00  0.00           C
ATOM   8942  O32 POPEy 217      59.914 106.773  62.165  1.00  0.00           O
ATOM   8943  C32 POPEy 217      58.604 106.384  60.125  1.00  0.00           C
ATOM   8946  C23 POPEy 217      60.924 112.452  60.595  1.00  0.00           C
ATOM   8949  C24 POPEy 217      60.993 112.784  59.095  1.00  0.00           C
ATOM   8952  C25 POPEy 217      62.214 113.623  58.725  1.00  0.00           C
ATOM   8955  C26 POPEy 217      62.055 114.374  57.395  1.00  0.00           C
ATOM   8958  C27 POPEy 217      63.243 115.303  57.115  1.00  0.00           C
ATOM   8961  C28 POPEy 217      63.165 115.974  55.745  1.00  0.00           C
ATOM   8964  C29 POPEy 217      64.424 116.743  55.435  1.00  0.00           C
ATOM   8966 0C21 POPEy 217      65.174 116.623  54.325  1.00  0.00           C
ATOM   8968 1C21 POPEy 217      64.875 115.724  53.145  1.00  0.00           C
ATOM   8971 2C21 POPEy 217      65.665 116.104  51.885  1.00  0.00           C
ATOM   8974 3C21 POPEy 217      65.204 117.402  51.205  1.00  0.00           C
ATOM   8977 4C21 POPEy 217      66.184 117.832  50.115  1.00  0.00           C
ATOM   8980 5C21 POPEy 217      65.864 119.193  49.485  1.00  0.00           C
ATOM   8983 6C21 POPEy 217      67.055 119.743  48.685  1.00  0.00           C
ATOM   8986 7C21 POPEy 217      66.895 121.232  48.345  1.00  0.00           C
ATOM   8989 8C21 POPEy 217      68.104 121.804  47.605  1.00  0.00           C
ATOM   8993  C33 POPEy 217      59.724 105.453  59.635  1.00  0.00           C
ATOM   8996  C34 POPEy 217      59.264 104.453  58.575  1.00  0.00           C
ATOM   8999  C35 POPEy 217      58.794 105.104  57.265  1.00  0.00           C
ATOM   9002  C36 POPEy 217      58.264 104.063  56.285  1.00  0.00           C
ATOM   9005  C37 POPEy 217      57.864 104.642  54.925  1.00  0.00           C
ATOM   9008  C38 POPEy 217      57.485 103.562  53.895  1.00  0.00           C
ATOM   9011  C39 POPEy 217      58.654 102.592  53.625  1.00  0.00           C
ATOM   9014 0C31 POPEy 217      58.404 101.582  52.495  1.00  0.00           C
ATOM   9017 1C31 POPEy 217      59.654 100.713  52.305  1.00  0.00           C
ATOM   9020 2C31 POPEy 217      59.504  99.632  51.235  1.00  0.00           C
ATOM   9023 3C31 POPEy 217      60.764  98.784  51.085  1.00  0.00           C
ATOM   9026 4C31 POPEy 217      60.595  97.704  50.015  1.00  0.00           C
ATOM   9029 5C31 POPEy 217      61.793  96.763  49.905  1.00  0.00           C
ATOM   9032 6C31 POPEy 217      61.583  95.663  48.865  1.00  0.00           C
ATOM   9036  NH3 POPEz 218      43.124  75.813  59.835  1.00  0.00           N
ATOM   9040  C12 POPEz 218      44.054  74.854  60.505  1.00  0.00           C
ATOM   9043  C11 POPEz 218      44.465  73.842  59.435  1.00  0.00           C
ATOM   9046  P   POPEz 218      46.055  74.052  57.405  1.00  0.00           P
ATOM   9047  O13 POPEz 218      46.243  74.894  56.195  1.00  0.00           O
ATOM   9048  O14 POPEz 218      47.214  73.964  58.315  1.00  0.00           O
ATOM   9049  O11 POPEz 218      45.595  72.614  56.935  1.00  0.00           O
ATOM   9050  O12 POPEz 218      44.844  74.574  58.255  1.00  0.00           O
ATOM   9051  C1  POPEz 218      46.583  71.614  56.655  1.00  0.00           C
ATOM   9054  C2  POPEz 218      47.214  71.803  55.255  1.00  0.00           C
ATOM   9056  O21 POPEz 218      47.214  70.544  54.575  1.00  0.00           O
ATOM   9057  C21 POPEz 218      48.134  69.644  54.845  1.00  0.00           C
ATOM   9058  O22 POPEz 218      49.093  69.773  55.575  1.00  0.00           O
ATOM   9059  C22 POPEz 218      47.755  68.333  54.135  1.00  0.00           C
ATOM   9062  C3  POPEz 218      48.574  72.592  55.265  1.00  0.00           C
ATOM   9065  O31 POPEz 218      49.514  72.223  54.245  1.00  0.00           O
ATOM   9066  C31 POPEz 218      49.145  72.424  52.995  1.00  0.00           C
ATOM   9067  O32 POPEz 218      48.095  72.924  52.635  1.00  0.00           O
ATOM   9068  C32 POPEz 218      50.234  71.832  52.095  1.00  0.00           C
ATOM   9071  C23 POPEz 218      48.964  67.633  53.475  1.00  0.00           C
ATOM   9074  C24 POPEz 218      48.544  66.482  52.545  1.00  0.00           C
ATOM   9077  C25 POPEz 218      49.764  65.964  51.765  1.00  0.00           C
ATOM   9080  C26 POPEz 218      49.444  65.023  50.605  1.00  0.00           C
ATOM   9083  C27 POPEz 218      50.583  64.003  50.395  1.00  0.00           C
ATOM   9086  C28 POPEz 218      50.525  63.292  49.035  1.00  0.00           C
ATOM   9089  C29 POPEz 218      51.094  64.154  47.925  1.00  0.00           C
ATOM   9091 0C21 POPEz 218      51.845  63.724  46.895  1.00  0.00           C
ATOM   9093 1C21 POPEz 218      52.204  62.284  46.605  1.00  0.00           C
ATOM   9096 2C21 POPEz 218      53.604  61.893  47.105  1.00  0.00           C
ATOM   9099 3C21 POPEz 218      54.743  62.604  46.355  1.00  0.00           C
ATOM   9102 4C21 POPEz 218      56.164  62.162  46.755  1.00  0.00           C
ATOM   9105 5C21 POPEz 218      56.453  60.694  46.405  1.00  0.00           C
ATOM   9108 6C21 POPEz 218      57.924  60.303  46.595  1.00  0.00           C
ATOM   9111 7C21 POPEz 218      58.215  58.903  46.015  1.00  0.00           C
ATOM   9114 8C21 POPEz 218      59.694  58.534  46.005  1.00  0.00           C
ATOM   9118  C33 POPEz 218      49.844  71.614  50.615  1.00  0.00           C
ATOM   9121  C34 POPEz 218      50.694  70.473  50.025  1.00  0.00           C
ATOM   9124  C35 POPEz 218      50.413  70.192  48.545  1.00  0.00           C
ATOM   9127  C36 POPEz 218      50.074  68.724  48.215  1.00  0.00           C
ATOM   9130  C37 POPEz 218      48.633  68.534  47.735  1.00  0.00           C
ATOM   9133  C38 POPEz 218      48.314  67.144  47.175  1.00  0.00           C
ATOM   9136  C39 POPEz 218      48.305  67.114  45.635  1.00  0.00           C
ATOM   9139 0C31 POPEz 218      49.694  66.983  44.985  1.00  0.00           C
ATOM   9142 1C31 POPEz 218      49.864  67.913  43.785  1.00  0.00           C
ATOM   9145 2C31 POPEz 218      51.274  67.894  43.175  1.00  0.00           C
ATOM   9148 3C31 POPEz 218      51.723  66.534  42.625  1.00  0.00           C
ATOM   9151 4C31 POPEz 218      50.775  66.004  41.535  1.00  0.00           C
ATOM   9154 5C31 POPEz 218      51.264  64.704  40.895  1.00  0.00           C
ATOM   9157 6C31 POPEz 218      50.395  64.304  39.705  1.00  0.00           C
ATOM   9161  NH3 POPE0 219       7.484  80.583  23.405  1.00  0.00           N
ATOM   9165  C12 POPE0 219       7.404  79.854  22.085  1.00  0.00           C
ATOM   9168  C11 POPE0 219       8.724  79.192  21.655  1.00  0.00           C
ATOM   9171  P   POPE0 219       9.104  76.934  20.365  1.00  0.00           P
ATOM   9172  O13 POPE0 219       8.524  76.232  19.215  1.00  0.00           O
ATOM   9173  O14 POPE0 219      10.574  76.943  20.475  1.00  0.00           O
ATOM   9174  O11 POPE0 219       8.534  76.293  21.675  1.00  0.00           O
ATOM   9175  O12 POPE0 219       8.514  78.402  20.485  1.00  0.00           O
ATOM   9176  C1  POPE0 219       9.114  75.162  22.325  1.00  0.00           C
ATOM   9179  C2  POPE0 219       9.354  75.453  23.825  1.00  0.00           C
ATOM   9181  O21 POPE0 219       9.314  74.184  24.495  1.00  0.00           O
ATOM   9182  C21 POPE0 219       9.884  74.104  25.675  1.00  0.00           C
ATOM   9183  O22 POPE0 219      10.594  74.943  26.205  1.00  0.00           O
ATOM   9184  C22 POPE0 219       9.554  72.743  26.275  1.00  0.00           C
ATOM   9187  C3  POPE0 219       8.274  76.412  24.405  1.00  0.00           C
ATOM   9190  O31 POPE0 219       8.794  77.144  25.545  1.00  0.00           O
ATOM   9191  C31 POPE0 219       8.294  76.803  26.725  1.00  0.00           C
ATOM   9192  O32 POPE0 219       7.364  76.042  26.915  1.00  0.00           O
ATOM   9193  C32 POPE0 219       9.084  77.513  27.805  1.00  0.00           C
ATOM   9196  C23 POPE0 219       8.134  72.732  26.875  1.00  0.00           C
ATOM   9199  C24 POPE0 219       7.904  71.523  27.785  1.00  0.00           C
ATOM   9202  C25 POPE0 219       6.584  71.622  28.555  1.00  0.00           C
ATOM   9205  C26 POPE0 219       6.494  70.504  29.595  1.00  0.00           C
ATOM   9208  C27 POPE0 219       5.324  70.622  30.575  1.00  0.00           C
ATOM   9211  C28 POPE0 219       5.624  69.974  31.935  1.00  0.00           C
ATOM   9214  C29 POPE0 219       6.254  68.604  31.805  1.00  0.00           C
ATOM   9216 0C21 POPE0 219       5.604  67.432  31.705  1.00  0.00           C
ATOM   9218 1C21 POPE0 219       4.104  67.232  31.705  1.00  0.00           C
ATOM   9221 2C21 POPE0 219       3.574  66.894  30.295  1.00  0.00           C
ATOM   9224 3C21 POPE0 219       2.064  66.633  30.285  1.00  0.00           C
ATOM   9227 4C21 POPE0 219       1.534  66.293  28.895  1.00  0.00           C
ATOM   9230 5C21 POPE0 219       0.014  66.113  28.825  1.00  0.00           C
ATOM   9233 6C21 POPE0 219      -0.566  64.974  29.685  1.00  0.00           C
ATOM   9236 7C21 POPE0 219      -1.976  64.614  29.205  1.00  0.00           C
ATOM   9239 8C21 POPE0 219      -2.516  63.303  29.795  1.00  0.00           C
ATOM   9243  C33 POPE0 219       8.834  76.924  29.215  1.00  0.00           C
ATOM   9246  C34 POPE0 219       9.854  77.482  30.215  1.00  0.00           C
ATOM   9249  C35 POPE0 219       9.884  76.743  31.555  1.00  0.00           C
ATOM   9252  C36 POPE0 219       8.954  77.354  32.605  1.00  0.00           C
ATOM   9255  C37 POPE0 219       9.134  76.684  33.975  1.00  0.00           C
ATOM   9258  C38 POPE0 219       8.304  77.354  35.075  1.00  0.00           C
ATOM   9261  C39 POPE0 219       8.434  76.622  36.415  1.00  0.00           C
ATOM   9264 0C31 POPE0 219       7.554  77.243  37.505  1.00  0.00           C
ATOM   9267 1C31 POPE0 219       7.534  76.453  38.815  1.00  0.00           C
ATOM   9270 2C31 POPE0 219       6.464  76.972  39.785  1.00  0.00           C
ATOM   9273 3C31 POPE0 219       6.424  76.232  41.135  1.00  0.00           C
ATOM   9276 4C31 POPE0 219       7.654  76.512  42.015  1.00  0.00           C
ATOM   9279 5C31 POPE0 219       7.604  75.773  43.355  1.00  0.00           C
ATOM   9282 6C31 POPE0 219       8.794  76.092  44.255  1.00  0.00           C
ATOM   9286  NH3 POPE1 220      20.914  97.543  20.235  1.00  0.00           N
ATOM   9290  C12 POPE1 220      20.884  96.062  20.565  1.00  0.00           C
ATOM   9293  C11 POPE1 220      20.994  95.144  19.345  1.00  0.00           C
ATOM   9296  P   POPE1 220      21.574  92.634  19.925  1.00  0.00           P
ATOM   9297  O13 POPE1 220      21.104  91.473  19.125  1.00  0.00           O
ATOM   9298  O14 POPE1 220      22.944  93.103  19.675  1.00  0.00           O
ATOM   9299  O11 POPE1 220      21.434  92.254  21.465  1.00  0.00           O
ATOM   9300  O12 POPE1 220      20.564  93.833  19.685  1.00  0.00           O
ATOM   9301  C1  POPE1 220      21.584  93.322  22.405  1.00  0.00           C
ATOM   9304  C2  POPE1 220      21.654  92.823  23.895  1.00  0.00           C
ATOM   9306  O21 POPE1 220      21.694  93.833  24.935  1.00  0.00           O
ATOM   9307  C21 POPE1 220      21.644  95.134  24.725  1.00  0.00           C
ATOM   9308  O22 POPE1 220      21.514  95.713  23.675  1.00  0.00           O
ATOM   9309  C22 POPE1 220      21.715  95.872  26.055  1.00  0.00           C
ATOM   9312  C3  POPE1 220      22.834  91.842  24.135  1.00  0.00           C
ATOM   9315  O31 POPE1 220      22.724  91.263  25.465  1.00  0.00           O
ATOM   9316  C31 POPE1 220      23.724  91.412  26.315  1.00  0.00           C
ATOM   9317  O32 POPE1 220      24.854  91.784  26.045  1.00  0.00           O
ATOM   9318  C32 POPE1 220      23.274  91.104  27.745  1.00  0.00           C
ATOM   9321  C23 POPE1 220      22.714  95.274  27.055  1.00  0.00           C
ATOM   9324  C24 POPE1 220      22.514  95.872  28.445  1.00  0.00           C
ATOM   9327  C25 POPE1 220      23.434  95.232  29.485  1.00  0.00           C
ATOM   9330  C26 POPE1 220      23.664  96.152  30.685  1.00  0.00           C
ATOM   9333  C27 POPE1 220      24.805  95.654  31.565  1.00  0.00           C
ATOM   9336  C28 POPE1 220      25.014  96.442  32.875  1.00  0.00           C
ATOM   9339  C29 POPE1 220      25.544  97.832  32.625  1.00  0.00           C
ATOM   9341 0C21 POPE1 220      26.764  98.303  32.975  1.00  0.00           C
ATOM   9343 1C21 POPE1 220      27.844  97.552  33.695  1.00  0.00           C
ATOM   9346 2C21 POPE1 220      28.913  98.493  34.285  1.00  0.00           C
ATOM   9349 3C21 POPE1 220      30.044  97.692  34.945  1.00  0.00           C
ATOM   9352 4C21 POPE1 220      31.383  98.434  35.095  1.00  0.00           C
ATOM   9355 5C21 POPE1 220      31.604  99.213  36.395  1.00  0.00           C
ATOM   9358 6C21 POPE1 220      33.064  99.673  36.495  1.00  0.00           C
ATOM   9361 7C21 POPE1 220      33.434 100.332  37.835  1.00  0.00           C
ATOM   9364 8C21 POPE1 220      34.833 100.954  37.815  1.00  0.00           C
ATOM   9368  C33 POPE1 220      21.743  91.144  27.965  1.00  0.00           C
ATOM   9371  C34 POPE1 220      21.313  90.624  29.335  1.00  0.00           C
ATOM   9374  C35 POPE1 220      21.554  91.573  30.515  1.00  0.00           C
ATOM   9377  C36 POPE1 220      22.794  91.202  31.325  1.00  0.00           C
ATOM   9380  C37 POPE1 220      22.954  92.014  32.605  1.00  0.00           C
ATOM   9383  C38 POPE1 220      24.254  91.613  33.335  1.00  0.00           C
ATOM   9386  C39 POPE1 220      24.254  91.953  34.825  1.00  0.00           C
ATOM   9389 0C31 POPE1 220      24.304  90.663  35.655  1.00  0.00           C
ATOM   9392 1C31 POPE1 220      24.224  90.913  37.155  1.00  0.00           C
ATOM   9395 2C31 POPE1 220      24.324  89.603  37.935  1.00  0.00           C
ATOM   9398 3C31 POPE1 220      24.014  89.794  39.415  1.00  0.00           C
ATOM   9401 4C31 POPE1 220      22.503  89.754  39.655  1.00  0.00           C
ATOM   9404 5C31 POPE1 220      22.124  89.964  41.115  1.00  0.00           C
ATOM   9407 6C31 POPE1 220      20.634  89.754  41.345  1.00  0.00           C
ATOM   9411  NH3 POPE2 221      39.504   8.764  62.645  1.00  0.00           N
ATOM   9415  C12 POPE2 221      38.184   8.044  62.555  1.00  0.00           C
ATOM   9418  C11 POPE2 221      38.285   6.794  61.675  1.00  0.00           C
ATOM   9421  P   POPE2 221      36.824   4.934  60.665  1.00  0.00           P
ATOM   9422  O13 POPE2 221      37.834   4.014  61.245  1.00  0.00           O
ATOM   9423  O14 POPE2 221      35.424   4.484  60.705  1.00  0.00           O
ATOM   9424  O11 POPE2 221      37.165   5.374  59.185  1.00  0.00           O
ATOM   9425  O12 POPE2 221      36.954   6.324  61.435  1.00  0.00           O
ATOM   9426  C1  POPE2 221      38.074   4.604  58.415  1.00  0.00           C
ATOM   9429  C2  POPE2 221      37.895   4.844  56.895  1.00  0.00           C
ATOM   9431  O21 POPE2 221      39.104   4.334  56.325  1.00  0.00           O
ATOM   9432  C21 POPE2 221      39.345   3.994  55.075  1.00  0.00           C
ATOM   9433  O22 POPE2 221      40.473   3.724  54.675  1.00  0.00           O
ATOM   9434  C22 POPE2 221      38.145   3.914  54.145  1.00  0.00           C
ATOM   9437  C3  POPE2 221      37.714   6.354  56.545  1.00  0.00           C
ATOM   9440  O31 POPE2 221      36.993   6.574  55.315  1.00  0.00           O
ATOM   9441  C31 POPE2 221      35.684   6.814  55.425  1.00  0.00           C
ATOM   9442  O32 POPE2 221      35.024   6.684  56.435  1.00  0.00           O
ATOM   9443  C32 POPE2 221      35.153   7.384  54.105  1.00  0.00           C
ATOM   9446  C23 POPE2 221      38.464   3.034  52.905  1.00  0.00           C
ATOM   9449  C24 POPE2 221      37.414   3.184  51.805  1.00  0.00           C
ATOM   9452  C25 POPE2 221      37.485   2.084  50.725  1.00  0.00           C
ATOM   9455  C26 POPE2 221      38.625   2.264  49.715  1.00  0.00           C
ATOM   9458  C27 POPE2 221      38.524   1.237  48.565  1.00  0.00           C
ATOM   9461  C28 POPE2 221      39.584   1.427  47.455  1.00  0.00           C
ATOM   9464  C29 POPE2 221      40.964   1.087  47.955  1.00  0.00           C
ATOM   9466 0C21 POPE2 221      41.874   0.277  47.385  1.00  0.00           C
ATOM   9468 1C21 POPE2 221      41.734  -0.453  46.075  1.00  0.00           C
ATOM   9471 2C21 POPE2 221      41.404  -1.943  46.285  1.00  0.00           C
ATOM   9474 3C21 POPE2 221      42.583  -2.793  46.795  1.00  0.00           C
ATOM   9477 4C21 POPE2 221      42.154  -4.253  47.005  1.00  0.00           C
ATOM   9480 5C21 POPE2 221      43.305  -5.233  47.245  1.00  0.00           C
ATOM   9483 6C21 POPE2 221      42.784  -6.643  47.545  1.00  0.00           C
ATOM   9486 7C21 POPE2 221      43.883  -7.693  47.735  1.00  0.00           C
ATOM   9489 8C21 POPE2 221      43.354  -9.003  48.315  1.00  0.00           C
ATOM   9493  C33 POPE2 221      33.993   6.564  53.485  1.00  0.00           C
ATOM   9496  C34 POPE2 221      34.434   5.244  52.855  1.00  0.00           C
ATOM   9499  C35 POPE2 221      33.313   4.184  52.885  1.00  0.00           C
ATOM   9502  C36 POPE2 221      33.484   3.074  51.835  1.00  0.00           C
ATOM   9505  C37 POPE2 221      33.035   3.474  50.435  1.00  0.00           C
ATOM   9508  C38 POPE2 221      33.544   2.484  49.385  1.00  0.00           C
ATOM   9511  C39 POPE2 221      32.764   2.514  48.065  1.00  0.00           C
ATOM   9514 0C31 POPE2 221      33.305   3.534  47.055  1.00  0.00           C
ATOM   9517 1C31 POPE2 221      32.793   3.224  45.635  1.00  0.00           C
ATOM   9520 2C31 POPE2 221      33.555   3.984  44.535  1.00  0.00           C
ATOM   9523 3C31 POPE2 221      33.165   5.454  44.435  1.00  0.00           C
ATOM   9526 4C31 POPE2 221      33.804   6.134  43.225  1.00  0.00           C
ATOM   9529 5C31 POPE2 221      33.064   7.404  42.785  1.00  0.00           C
ATOM   9532 6C31 POPE2 221      33.674   8.014  41.535  1.00  0.00           C
ATOM   9536  NH3 POPE3 222      85.513  79.034  64.965  1.00  0.00           N
ATOM   9540  C12 POPE3 222      86.114  77.743  65.415  1.00  0.00           C
ATOM   9543  C11 POPE3 222      87.654  77.802  65.415  1.00  0.00           C
ATOM   9546  P   POPE3 222      89.564  79.354  64.565  1.00  0.00           P
ATOM   9547  O13 POPE3 222      89.543  80.052  65.865  1.00  0.00           O
ATOM   9548  O14 POPE3 222      90.644  78.383  64.315  1.00  0.00           O
ATOM   9549  O11 POPE3 222      89.503  80.413  63.405  1.00  0.00           O
ATOM   9550  O12 POPE3 222      88.184  78.592  64.335  1.00  0.00           O
ATOM   9551  C1  POPE3 222      90.235  80.233  62.185  1.00  0.00           C
ATOM   9554  C2  POPE3 222      89.414  79.493  61.085  1.00  0.00           C
ATOM   9556  O21 POPE3 222      90.243  78.813  60.125  1.00  0.00           O
ATOM   9557  C21 POPE3 222      91.194  79.512  59.505  1.00  0.00           C
ATOM   9558  O22 POPE3 222      91.423  80.693  59.655  1.00  0.00           O
ATOM   9559  C22 POPE3 222      92.064  78.542  58.685  1.00  0.00           C
ATOM   9562  C3  POPE3 222      88.384  80.462  60.435  1.00  0.00           C
ATOM   9565  O31 POPE3 222      87.283  79.763  59.795  1.00  0.00           O
ATOM   9566  C31 POPE3 222      86.824  80.342  58.675  1.00  0.00           C
ATOM   9567  O32 POPE3 222      87.444  81.073  57.945  1.00  0.00           O
ATOM   9568  C32 POPE3 222      85.384  79.894  58.435  1.00  0.00           C
ATOM   9571  C23 POPE3 222      91.654  78.523  57.195  1.00  0.00           C
ATOM   9574  C24 POPE3 222      92.064  77.263  56.395  1.00  0.00           C
ATOM   9577  C25 POPE3 222      93.445  77.292  55.715  1.00  0.00           C
ATOM   9580  C26 POPE3 222      93.573  78.342  54.595  1.00  0.00           C
ATOM   9583  C27 POPE3 222      94.975  78.292  53.955  1.00  0.00           C
ATOM   9586  C28 POPE3 222      95.313  79.472  53.015  1.00  0.00           C
ATOM   9589  C29 POPE3 222      96.763  79.383  52.595  1.00  0.00           C
ATOM   9591 0C21 POPE3 222      97.243  79.332  51.335  1.00  0.00           C
ATOM   9593 1C21 POPE3 222      96.423  79.412  50.075  1.00  0.00           C
ATOM   9596 2C21 POPE3 222      97.294  79.693  48.835  1.00  0.00           C
ATOM   9599 3C21 POPE3 222      98.035  78.443  48.325  1.00  0.00           C
ATOM   9602 4C21 POPE3 222      99.053  78.732  47.215  1.00  0.00           C
ATOM   9605 5C21 POPE3 222      98.503  79.553  46.035  1.00  0.00           C
ATOM   9608 6C21 POPE3 222      99.484  79.633  44.865  1.00  0.00           C
ATOM   9611 7C21 POPE3 222      98.934  80.443  43.685  1.00  0.00           C
ATOM   9614 8C21 POPE3 222      99.815  80.354  42.435  1.00  0.00           C
ATOM   9618  C33 POPE3 222      84.704  80.824  57.405  1.00  0.00           C
ATOM   9621  C34 POPE3 222      83.263  80.404  57.075  1.00  0.00           C
ATOM   9624  C35 POPE3 222      83.064  79.553  55.795  1.00  0.00           C
ATOM   9627  C36 POPE3 222      84.233  78.662  55.345  1.00  0.00           C
ATOM   9630  C37 POPE3 222      83.904  77.802  54.115  1.00  0.00           C
ATOM   9633  C38 POPE3 222      85.124  76.983  53.655  1.00  0.00           C
ATOM   9636  C39 POPE3 222      84.794  75.784  52.745  1.00  0.00           C
ATOM   9639 0C31 POPE3 222      85.723  74.604  53.025  1.00  0.00           C
ATOM   9642 1C31 POPE3 222      85.133  73.233  52.665  1.00  0.00           C
ATOM   9645 2C31 POPE3 222      85.674  72.104  53.555  1.00  0.00           C
ATOM   9648 3C31 POPE3 222      87.043  71.573  53.125  1.00  0.00           C
ATOM   9651 4C31 POPE3 222      86.954  70.652  51.905  1.00  0.00           C
ATOM   9654 5C31 POPE3 222      88.314  70.364  51.265  1.00  0.00           C
ATOM   9657 6C31 POPE3 222      88.184  69.504  50.005  1.00  0.00           C
ATOM   9661  NH3 POPE4 223     123.773  46.842  62.335  1.00  0.00           N
ATOM   9665  C12 POPE4 223     124.664  45.634  62.355  1.00  0.00           C
ATOM   9668  C11 POPE4 223     123.993  44.374  61.815  1.00  0.00           C
ATOM   9671  P   POPE4 223     124.714  41.793  61.845  1.00  0.00           P
ATOM   9672  O13 POPE4 223     126.040  41.203  61.515  1.00  0.00           O
ATOM   9673  O14 POPE4 223     124.145  41.333  63.135  1.00  0.00           O
ATOM   9674  O11 POPE4 223     123.684  41.593  60.645  1.00  0.00           O
ATOM   9675  O12 POPE4 223     124.955  43.342  61.945  1.00  0.00           O
ATOM   9676  C1  POPE4 223     123.985  40.484  59.765  1.00  0.00           C
ATOM   9679  C2  POPE4 223     122.954  40.313  58.615  1.00  0.00           C
ATOM   9681  O21 POPE4 223     123.253  41.254  57.555  1.00  0.00           O
ATOM   9682  C21 POPE4 223     122.954  40.793  56.345  1.00  0.00           C
ATOM   9683  O22 POPE4 223     122.875  39.613  56.035  1.00  0.00           O
ATOM   9684  C22 POPE4 223     122.703  41.983  55.415  1.00  0.00           C
ATOM   9687  C3  POPE4 223     121.474  40.473  59.105  1.00  0.00           C
ATOM   9690  O31 POPE4 223     120.594  41.104  58.135  1.00  0.00           O
ATOM   9691  C31 POPE4 223     119.494  40.493  57.705  1.00  0.00           C
ATOM   9692  O32 POPE4 223     118.433  41.054  57.525  1.00  0.00           O
ATOM   9693  C32 POPE4 223     119.734  39.033  57.285  1.00  0.00           C
ATOM   9696  C23 POPE4 223     122.504  41.604  53.935  1.00  0.00           C
ATOM   9699  C24 POPE4 223     121.453  42.474  53.205  1.00  0.00           C
ATOM   9702  C25 POPE4 223     121.614  43.993  53.335  1.00  0.00           C
ATOM   9705  C26 POPE4 223     122.924  44.574  52.775  1.00  0.00           C
ATOM   9708  C27 POPE4 223     122.884  46.114  52.785  1.00  0.00           C
ATOM   9711  C28 POPE4 223     124.214  46.804  52.435  1.00  0.00           C
ATOM   9714  C29 POPE4 223     125.264  46.593  53.505  1.00  0.00           C
ATOM   9716 0C21 POPE4 223     126.010  47.544  54.085  1.00  0.00           C
ATOM   9718 1C21 POPE4 223     125.992  49.012  53.745  1.00  0.00           C
ATOM   9721 2C21 POPE4 223     127.150  49.753  54.425  1.00  0.00           C
ATOM   9724 3C21 POPE4 223     126.991  49.864  55.955  1.00  0.00           C
ATOM   9727 4C21 POPE4 223     128.340  50.122  56.645  1.00  0.00           C
ATOM   9730 5C21 POPE4 223     129.120  48.824  56.875  1.00  0.00           C
ATOM   9733 6C21 POPE4 223     130.620  49.034  57.105  1.00  0.00           C
ATOM   9736 7C21 POPE4 223     131.451  48.773  55.845  1.00  0.00           C
ATOM   9739 8C21 POPE4 223     132.941  48.942  56.095  1.00  0.00           C
ATOM   9743  C33 POPE4 223     118.934  38.723  56.005  1.00  0.00           C
ATOM   9746  C34 POPE4 223     119.513  37.563  55.185  1.00  0.00           C
ATOM   9749  C35 POPE4 223     119.044  37.653  53.725  1.00  0.00           C
ATOM   9752  C36 POPE4 223     119.734  36.653  52.805  1.00  0.00           C
ATOM   9755  C37 POPE4 223     119.594  37.053  51.325  1.00  0.00           C
ATOM   9758  C38 POPE4 223     120.313  36.083  50.395  1.00  0.00           C
ATOM   9761  C39 POPE4 223     120.814  36.773  49.125  1.00  0.00           C
ATOM   9764 0C31 POPE4 223     121.523  35.803  48.185  1.00  0.00           C
ATOM   9767 1C31 POPE4 223     122.294  36.543  47.085  1.00  0.00           C
ATOM   9770 2C31 POPE4 223     122.864  35.604  46.025  1.00  0.00           C
ATOM   9773 3C31 POPE4 223     123.624  36.364  44.925  1.00  0.00           C
ATOM   9776 4C31 POPE4 223     124.883  37.063  45.435  1.00  0.00           C
ATOM   9779 5C31 POPE4 223     125.870  37.384  44.315  1.00  0.00           C
ATOM   9782 6C31 POPE4 223     127.061  38.243  44.755  1.00  0.00           C
ATOM   9786  NH3 POPE5 224     115.933 111.053  63.435  1.00  0.00           N
ATOM   9790  C12 POPE5 224     116.654 112.122  64.215  1.00  0.00           C
ATOM   9793  C11 POPE5 224     116.014 113.522  64.225  1.00  0.00           C
ATOM   9796  P   POPE5 224     116.313 115.814  65.505  1.00  0.00           P
ATOM   9797  O13 POPE5 224     114.854 115.964  65.675  1.00  0.00           O
ATOM   9798  O14 POPE5 224     117.195 116.293  66.605  1.00  0.00           O
ATOM   9799  O11 POPE5 224     116.714 116.482  64.125  1.00  0.00           O
ATOM   9800  O12 POPE5 224     116.625 114.263  65.285  1.00  0.00           O
ATOM   9801  C1  POPE5 224     116.124 117.723  63.675  1.00  0.00           C
ATOM   9804  C2  POPE5 224     115.933 117.714  62.125  1.00  0.00           C
ATOM   9806  O21 POPE5 224     115.375 118.982  61.675  1.00  0.00           O
ATOM   9807  C21 POPE5 224     115.535 119.213  60.365  1.00  0.00           C
ATOM   9808  O22 POPE5 224     116.254 118.583  59.615  1.00  0.00           O
ATOM   9809  C22 POPE5 224     114.743 120.443  59.895  1.00  0.00           C
ATOM   9812  C3  POPE5 224     115.033 116.512  61.705  1.00  0.00           C
ATOM   9815  O31 POPE5 224     115.173 116.202  60.295  1.00  0.00           O
ATOM   9816  C31 POPE5 224     115.375 114.943  59.955  1.00  0.00           C
ATOM   9817  O32 POPE5 224     115.384 113.982  60.715  1.00  0.00           O
ATOM   9818  C32 POPE5 224     115.574 114.873  58.445  1.00  0.00           C
ATOM   9821  C23 POPE5 224     113.883 120.153  58.635  1.00  0.00           C
ATOM   9824  C24 POPE5 224     113.314 121.403  57.935  1.00  0.00           C
ATOM   9827  C25 POPE5 224     114.324 122.373  57.265  1.00  0.00           C
ATOM   9830  C26 POPE5 224     115.054 121.842  56.025  1.00  0.00           C
ATOM   9833  C27 POPE5 224     115.644 122.933  55.115  1.00  0.00           C
ATOM   9836  C28 POPE5 224     116.334 122.412  53.835  1.00  0.00           C
ATOM   9839  C29 POPE5 224     115.354 121.773  52.885  1.00  0.00           C
ATOM   9841 0C21 POPE5 224     115.054 122.173  51.635  1.00  0.00           C
ATOM   9843 1C21 POPE5 224     115.674 123.314  50.875  1.00  0.00           C
ATOM   9846 2C21 POPE5 224     115.384 123.232  49.355  1.00  0.00           C
ATOM   9849 3C21 POPE5 224     113.944 123.592  48.945  1.00  0.00           C
ATOM   9852 4C21 POPE5 224     113.604 125.083  49.135  1.00  0.00           C
ATOM   9855 5C21 POPE5 224     112.624 125.633  48.085  1.00  0.00           C
ATOM   9858 6C21 POPE5 224     112.344 127.122  48.305  1.00  0.00           C
ATOM   9861 7C21 POPE5 224     111.684 127.823  47.115  1.00  0.00           C
ATOM   9864 8C21 POPE5 224     111.313 129.284  47.405  1.00  0.00           C
ATOM   9868  C33 POPE5 224     114.263 114.544  57.715  1.00  0.00           C
ATOM   9871  C34 POPE5 224     114.503 114.144  56.255  1.00  0.00           C
ATOM   9874  C35 POPE5 224     114.854 115.332  55.345  1.00  0.00           C
ATOM   9877  C36 POPE5 224     114.893 114.923  53.865  1.00  0.00           C
ATOM   9880  C37 POPE5 224     115.163 116.114  52.925  1.00  0.00           C
ATOM   9883  C38 POPE5 224     115.224 115.743  51.445  1.00  0.00           C
ATOM   9886  C39 POPE5 224     115.343 116.982  50.545  1.00  0.00           C
ATOM   9889 0C31 POPE5 224     116.785 117.473  50.335  1.00  0.00           C
ATOM   9892 1C31 POPE5 224     116.824 118.924  49.825  1.00  0.00           C
ATOM   9895 2C31 POPE5 224     118.153 119.304  49.165  1.00  0.00           C
ATOM   9898 3C31 POPE5 224     118.244 118.824  47.705  1.00  0.00           C
ATOM   9901 4C31 POPE5 224     119.604 119.113  47.075  1.00  0.00           C
ATOM   9904 5C31 POPE5 224     119.674 118.623  45.625  1.00  0.00           C
ATOM   9907 6C31 POPE5 224     121.033 118.863  44.965  1.00  0.00           C
ATOM   9911  NH3 POPE6 225      10.604  90.493  25.015  1.00  0.00           N
ATOM   9915  C12 POPE6 225       9.584  89.463  25.405  1.00  0.00           C
ATOM   9918  C11 POPE6 225       9.504  88.382  24.315  1.00  0.00           C
ATOM   9921  P   POPE6 225       8.634  86.012  25.125  1.00  0.00           P
ATOM   9922  O13 POPE6 225       7.844  85.803  26.345  1.00  0.00           O
ATOM   9923  O14 POPE6 225       8.364  85.092  23.995  1.00  0.00           O
ATOM   9924  O11 POPE6 225      10.174  85.923  25.445  1.00  0.00           O
ATOM   9925  O12 POPE6 225       8.454  87.493  24.635  1.00  0.00           O
ATOM   9926  C1  POPE6 225      10.674  85.523  26.715  1.00  0.00           C
ATOM   9929  C2  POPE6 225      12.204  85.764  26.745  1.00  0.00           C
ATOM   9931  O21 POPE6 225      12.764  85.463  28.035  1.00  0.00           O
ATOM   9932  C21 POPE6 225      12.614  86.372  28.985  1.00  0.00           C
ATOM   9933  O22 POPE6 225      11.824  87.294  28.985  1.00  0.00           O
ATOM   9934  C22 POPE6 225      13.584  86.044  30.105  1.00  0.00           C
ATOM   9937  C3  POPE6 225      12.484  87.204  26.225  1.00  0.00           C
ATOM   9940  O31 POPE6 225      13.794  87.723  26.565  1.00  0.00           O
ATOM   9941  C31 POPE6 225      13.874  88.973  26.095  1.00  0.00           C
ATOM   9942  O32 POPE6 225      13.064  89.453  25.305  1.00  0.00           O
ATOM   9943  C32 POPE6 225      15.034  89.733  26.715  1.00  0.00           C
ATOM   9946  C23 POPE6 225      14.404  87.272  30.565  1.00  0.00           C
ATOM   9949  C24 POPE6 225      15.414  86.932  31.675  1.00  0.00           C
ATOM   9952  C25 POPE6 225      14.744  86.354  32.925  1.00  0.00           C
ATOM   9955  C26 POPE6 225      15.704  85.643  33.885  1.00  0.00           C
ATOM   9958  C27 POPE6 225      14.904  84.783  34.875  1.00  0.00           C
ATOM   9961  C28 POPE6 225      15.764  84.003  35.885  1.00  0.00           C
ATOM   9964  C29 POPE6 225      14.894  83.034  36.645  1.00  0.00           C
ATOM   9966 0C21 POPE6 225      14.494  83.112  37.925  1.00  0.00           C
ATOM   9968 1C21 POPE6 225      14.854  84.174  38.935  1.00  0.00           C
ATOM   9971 2C21 POPE6 225      13.614  84.864  39.545  1.00  0.00           C
ATOM   9974 3C21 POPE6 225      12.874  83.993  40.575  1.00  0.00           C
ATOM   9977 4C21 POPE6 225      11.674  84.704  41.235  1.00  0.00           C
ATOM   9980 5C21 POPE6 225      12.044  85.934  42.085  1.00  0.00           C
ATOM   9983 6C21 POPE6 225      10.814  86.693  42.595  1.00  0.00           C
ATOM   9986 7C21 POPE6 225      11.174  87.823  43.575  1.00  0.00           C
ATOM   9989 8C21 POPE6 225       9.994  88.714  43.935  1.00  0.00           C
ATOM   9993  C33 POPE6 225      14.584  91.184  26.995  1.00  0.00           C
ATOM   9996  C34 POPE6 225      15.674  92.184  27.385  1.00  0.00           C
ATOM   9999  C35 POPE6 225      16.504  91.813  28.605  1.00  0.00           C
ATOM  10002  C36 POPE6 225      15.744  91.633  29.915  1.00  0.00           C
ATOM  10005  C37 POPE6 225      16.764  91.254  30.985  1.00  0.00           C
ATOM  10008  C38 POPE6 225      16.243  91.394  32.415  1.00  0.00           C
ATOM  10011  C39 POPE6 225      17.413  91.493  33.395  1.00  0.00           C
ATOM  10014 0C31 POPE6 225      16.934  91.753  34.815  1.00  0.00           C
ATOM  10017 1C31 POPE6 225      18.035  92.312  35.705  1.00  0.00           C
ATOM  10020 2C31 POPE6 225      17.524  92.543  37.125  1.00  0.00           C
ATOM  10023 3C31 POPE6 225      18.564  93.203  38.015  1.00  0.00           C
ATOM  10026 4C31 POPE6 225      18.035  93.413  39.435  1.00  0.00           C
ATOM  10029 5C31 POPE6 225      19.134  93.754  40.435  1.00  0.00           C
ATOM  10032 6C31 POPE6 225      18.634  93.652  41.865  1.00  0.00           C
ATOM  10036  NH3 POPE7 226      28.083  28.614  56.935  1.00  0.00           N
ATOM  10040  C12 POPE7 226      27.284  27.814  57.905  1.00  0.00           C
ATOM  10043  C11 POPE7 226      25.844  27.663  57.385  1.00  0.00           C
ATOM  10046  P   POPE7 226      23.794  29.153  56.835  1.00  0.00           P
ATOM  10047  O13 POPE7 226      23.214  28.753  58.135  1.00  0.00           O
ATOM  10048  O14 POPE7 226      23.583  30.554  56.405  1.00  0.00           O
ATOM  10049  O11 POPE7 226      23.404  28.163  55.675  1.00  0.00           O
ATOM  10050  O12 POPE7 226      25.354  28.944  56.935  1.00  0.00           O
ATOM  10051  C1  POPE7 226      24.084  28.194  54.415  1.00  0.00           C
ATOM  10054  C2  POPE7 226      23.035  28.304  53.295  1.00  0.00           C
ATOM  10056  O21 POPE7 226      23.664  28.564  52.025  1.00  0.00           O
ATOM  10057  C21 POPE7 226      24.034  29.794  51.715  1.00  0.00           C
ATOM  10058  O22 POPE7 226      24.094  30.743  52.485  1.00  0.00           O
ATOM  10059  C22 POPE7 226      24.403  29.804  50.235  1.00  0.00           C
ATOM  10062  C3  POPE7 226      21.874  29.284  53.655  1.00  0.00           C
ATOM  10065  O31 POPE7 226      20.955  29.413  52.555  1.00  0.00           O
ATOM  10066  C31 POPE7 226      20.084  30.394  52.725  1.00  0.00           C
ATOM  10067  O32 POPE7 226      20.054  31.153  53.685  1.00  0.00           O
ATOM  10068  C32 POPE7 226      19.104  30.403  51.565  1.00  0.00           C
ATOM  10071  C23 POPE7 226      24.254  31.184  49.575  1.00  0.00           C
ATOM  10074  C24 POPE7 226      24.314  31.044  48.045  1.00  0.00           C
ATOM  10077  C25 POPE7 226      24.374  32.394  47.325  1.00  0.00           C
ATOM  10080  C26 POPE7 226      24.875  32.264  45.885  1.00  0.00           C
ATOM  10083  C27 POPE7 226      24.914  33.604  45.145  1.00  0.00           C
ATOM  10086  C28 POPE7 226      25.535  33.523  43.745  1.00  0.00           C
ATOM  10089  C29 POPE7 226      25.344  34.833  43.015  1.00  0.00           C
ATOM  10091 0C21 POPE7 226      26.285  35.563  42.385  1.00  0.00           C
ATOM  10093 1C21 POPE7 226      27.744  35.203  42.215  1.00  0.00           C
ATOM  10096 2C21 POPE7 226      28.344  35.873  40.955  1.00  0.00           C
ATOM  10099 3C21 POPE7 226      29.764  35.373  40.655  1.00  0.00           C
ATOM  10102 4C21 POPE7 226      30.384  35.993  39.385  1.00  0.00           C
ATOM  10105 5C21 POPE7 226      29.705  35.544  38.075  1.00  0.00           C
ATOM  10108 6C21 POPE7 226      30.305  36.232  36.835  1.00  0.00           C
ATOM  10111 7C21 POPE7 226      29.694  35.743  35.515  1.00  0.00           C
ATOM  10114 8C21 POPE7 226      29.614  36.833  34.435  1.00  0.00           C
ATOM  10118  C33 POPE7 226      19.794  30.464  50.185  1.00  0.00           C
ATOM  10121  C34 POPE7 226      18.743  30.642  49.095  1.00  0.00           C
ATOM  10124  C35 POPE7 226      19.285  30.633  47.655  1.00  0.00           C
ATOM  10127  C36 POPE7 226      19.824  31.993  47.175  1.00  0.00           C
ATOM  10130  C37 POPE7 226      19.954  31.983  45.645  1.00  0.00           C
ATOM  10133  C38 POPE7 226      20.753  33.143  45.035  1.00  0.00           C
ATOM  10136  C39 POPE7 226      20.124  34.543  45.205  1.00  0.00           C
ATOM  10139 0C31 POPE7 226      18.714  34.694  44.615  1.00  0.00           C
ATOM  10142 1C31 POPE7 226      18.434  36.144  44.185  1.00  0.00           C
ATOM  10145 2C31 POPE7 226      16.984  36.483  43.815  1.00  0.00           C
ATOM  10148 3C31 POPE7 226      16.314  35.513  42.825  1.00  0.00           C
ATOM  10151 4C31 POPE7 226      15.164  36.183  42.055  1.00  0.00           C
ATOM  10154 5C31 POPE7 226      14.354  35.213  41.185  1.00  0.00           C
ATOM  10157 6C31 POPE7 226      13.414  35.924  40.205  1.00  0.00           C
ATOM  10161  NH3 POPE8 227      35.344  89.273  18.695  1.00  0.00           N
ATOM  10165  C12 POPE8 227      36.814  89.593  18.725  1.00  0.00           C
ATOM  10168  C11 POPE8 227      37.594  88.454  18.075  1.00  0.00           C
ATOM  10171  P   POPE8 227      39.974  87.613  17.565  1.00  0.00           P
ATOM  10172  O13 POPE8 227      39.215  86.683  16.705  1.00  0.00           O
ATOM  10173  O14 POPE8 227      41.235  88.213  17.045  1.00  0.00           O
ATOM  10174  O11 POPE8 227      40.395  86.853  18.855  1.00  0.00           O
ATOM  10175  O12 POPE8 227      38.993  88.714  18.155  1.00  0.00           O
ATOM  10176  C1  POPE8 227      39.473  86.162  19.695  1.00  0.00           C
ATOM  10179  C2  POPE8 227      39.124  87.002  20.945  1.00  0.00           C
ATOM  10181  O21 POPE8 227      40.343  87.583  21.465  1.00  0.00           O
ATOM  10182  C21 POPE8 227      40.234  88.814  21.905  1.00  0.00           C
ATOM  10183  O22 POPE8 227      39.285  89.553  21.795  1.00  0.00           O
ATOM  10184  C22 POPE8 227      41.474  89.164  22.725  1.00  0.00           C
ATOM  10187  C3  POPE8 227      38.433  86.144  22.045  1.00  0.00           C
ATOM  10190  O31 POPE8 227      38.415  86.853  23.295  1.00  0.00           O
ATOM  10191  C31 POPE8 227      37.674  86.324  24.255  1.00  0.00           C
ATOM  10192  O32 POPE8 227      36.954  85.354  24.155  1.00  0.00           O
ATOM  10193  C32 POPE8 227      37.934  87.114  25.535  1.00  0.00           C
ATOM  10196  C23 POPE8 227      41.243  88.784  24.205  1.00  0.00           C
ATOM  10199  C24 POPE8 227      42.214  89.482  25.155  1.00  0.00           C
ATOM  10202  C25 POPE8 227      42.064  89.063  26.625  1.00  0.00           C
ATOM  10205  C26 POPE8 227      40.645  89.234  27.195  1.00  0.00           C
ATOM  10208  C27 POPE8 227      40.645  89.783  28.635  1.00  0.00           C
ATOM  10211  C28 POPE8 227      39.244  90.153  29.135  1.00  0.00           C
ATOM  10214  C29 POPE8 227      39.254  90.743  30.525  1.00  0.00           C
ATOM  10216 0C21 POPE8 227      38.415  90.443  31.525  1.00  0.00           C
ATOM  10218 1C21 POPE8 227      37.244  89.502  31.415  1.00  0.00           C
ATOM  10221 2C21 POPE8 227      36.424  89.393  32.715  1.00  0.00           C
ATOM  10224 3C21 POPE8 227      37.074  88.504  33.775  1.00  0.00           C
ATOM  10227 4C21 POPE8 227      36.064  87.714  34.625  1.00  0.00           C
ATOM  10230 5C21 POPE8 227      35.674  88.372  35.955  1.00  0.00           C
ATOM  10233 6C21 POPE8 227      34.563  89.424  35.885  1.00  0.00           C
ATOM  10236 7C21 POPE8 227      34.125  89.794  37.305  1.00  0.00           C
ATOM  10239 8C21 POPE8 227      33.274  91.062  37.425  1.00  0.00           C
ATOM  10243  C33 POPE8 227      37.394  86.424  26.805  1.00  0.00           C
ATOM  10246  C34 POPE8 227      36.104  87.064  27.335  1.00  0.00           C
ATOM  10249  C35 POPE8 227      34.903  86.092  27.395  1.00  0.00           C
ATOM  10252  C36 POPE8 227      35.083  84.943  28.395  1.00  0.00           C
ATOM  10255  C37 POPE8 227      35.214  85.433  29.845  1.00  0.00           C
ATOM  10258  C38 POPE8 227      34.974  84.353  30.895  1.00  0.00           C
ATOM  10261  C39 POPE8 227      34.864  84.952  32.315  1.00  0.00           C
ATOM  10264 0C31 POPE8 227      34.304  83.964  33.345  1.00  0.00           C
ATOM  10267 1C31 POPE8 227      34.304  84.514  34.775  1.00  0.00           C
ATOM  10270 2C31 POPE8 227      33.414  83.714  35.745  1.00  0.00           C
ATOM  10273 3C31 POPE8 227      33.894  82.283  36.005  1.00  0.00           C
ATOM  10276 4C31 POPE8 227      34.954  82.193  37.105  1.00  0.00           C
ATOM  10279 5C31 POPE8 227      35.484  80.762  37.285  1.00  0.00           C
ATOM  10282 6C31 POPE8 227      36.473  80.613  38.435  1.00  0.00           C
ATOM  10286  NH3 POPE9 228      34.864  50.443  57.485  1.00  0.00           N
ATOM  10290  C12 POPE9 228      35.694  51.693  57.555  1.00  0.00           C
ATOM  10293  C11 POPE9 228      37.194  51.383  57.705  1.00  0.00           C
ATOM  10296  P   POPE9 228      38.864  52.924  59.035  1.00  0.00           P
ATOM  10297  O13 POPE9 228      38.035  53.342  60.185  1.00  0.00           O
ATOM  10298  O14 POPE9 228      39.864  51.874  59.295  1.00  0.00           O
ATOM  10299  O11 POPE9 228      39.574  54.253  58.505  1.00  0.00           O
ATOM  10300  O12 POPE9 228      37.924  52.593  57.815  1.00  0.00           O
ATOM  10301  C1  POPE9 228      39.883  54.524  57.125  1.00  0.00           C
ATOM  10304  C2  POPE9 228      41.424  54.504  56.855  1.00  0.00           C
ATOM  10306  O21 POPE9 228      41.804  55.332  55.725  1.00  0.00           O
ATOM  10307  C21 POPE9 228      41.493  54.904  54.505  1.00  0.00           C
ATOM  10308  O22 POPE9 228      40.904  53.883  54.225  1.00  0.00           O
ATOM  10309  C22 POPE9 228      41.874  56.013  53.505  1.00  0.00           C
ATOM  10312  C3  POPE9 228      41.973  53.043  56.805  1.00  0.00           C
ATOM  10315  O31 POPE9 228      43.264  52.913  56.195  1.00  0.00           O
ATOM  10316  C31 POPE9 228      44.304  53.454  56.785  1.00  0.00           C
ATOM  10317  O32 POPE9 228      44.304  54.053  57.855  1.00  0.00           O
ATOM  10318  C32 POPE9 228      45.473  53.353  55.795  1.00  0.00           C
ATOM  10321  C23 POPE9 228      41.924  55.604  52.015  1.00  0.00           C
ATOM  10324  C24 POPE9 228      42.165  56.823  51.115  1.00  0.00           C
ATOM  10327  C25 POPE9 228      42.194  56.572  49.605  1.00  0.00           C
ATOM  10330  C26 POPE9 228      43.534  56.052  49.065  1.00  0.00           C
ATOM  10333  C27 POPE9 228      43.654  56.162  47.535  1.00  0.00           C
ATOM  10336  C28 POPE9 228      45.024  55.694  47.005  1.00  0.00           C
ATOM  10339  C29 POPE9 228      45.144  55.774  45.505  1.00  0.00           C
ATOM  10341 0C21 POPE9 228      45.104  54.704  44.685  1.00  0.00           C
ATOM  10343 1C21 POPE9 228      45.203  54.714  43.175  1.00  0.00           C
ATOM  10346 2C21 POPE9 228      45.694  56.003  42.475  1.00  0.00           C
ATOM  10349 3C21 POPE9 228      47.224  56.114  42.395  1.00  0.00           C
ATOM  10352 4C21 POPE9 228      47.685  57.534  42.055  1.00  0.00           C
ATOM  10355 5C21 POPE9 228      49.135  57.614  41.565  1.00  0.00           C
ATOM  10358 6C21 POPE9 228      49.604  59.063  41.405  1.00  0.00           C
ATOM  10361 7C21 POPE9 228      51.014  59.193  40.825  1.00  0.00           C
ATOM  10364 8C21 POPE9 228      51.493  60.653  40.735  1.00  0.00           C
ATOM  10368  C33 POPE9 228      46.404  52.144  56.045  1.00  0.00           C
ATOM  10371  C34 POPE9 228      47.555  52.033  55.025  1.00  0.00           C
ATOM  10374  C35 POPE9 228      47.183  51.582  53.595  1.00  0.00           C
ATOM  10377  C36 POPE9 228      48.415  51.544  52.665  1.00  0.00           C
ATOM  10380  C37 POPE9 228      48.194  50.904  51.285  1.00  0.00           C
ATOM  10383  C38 POPE9 228      49.485  50.894  50.445  1.00  0.00           C
ATOM  10386  C39 POPE9 228      50.074  49.493  50.175  1.00  0.00           C
ATOM  10389 0C31 POPE9 228      49.364  48.752  49.025  1.00  0.00           C
ATOM  10392 1C31 POPE9 228      50.114  47.514  48.555  1.00  0.00           C
ATOM  10395 2C31 POPE9 228      49.223  46.534  47.765  1.00  0.00           C
ATOM  10398 3C31 POPE9 228      49.985  45.252  47.395  1.00  0.00           C
ATOM  10401 4C31 POPE9 228      49.083  44.082  46.965  1.00  0.00           C
ATOM  10404 5C31 POPE9 228      48.514  44.233  45.555  1.00  0.00           C
ATOM  10407 6C31 POPE9 228      47.955  42.913  45.015  1.00  0.00           C
ATOM  10411  NH3 POPE  229      49.514  73.802  59.435  1.00  0.00           N
ATOM  10415  C12 POPE  229      50.595  73.953  58.415  1.00  0.00           C
ATOM  10418  C11 POPE  229      51.864  74.402  59.115  1.00  0.00           C
ATOM  10421  P   POPE  229      54.354  73.854  58.895  1.00  0.00           P
ATOM  10422  O13 POPE  229      54.864  75.043  59.625  1.00  0.00           O
ATOM  10423  O14 POPE  229      54.314  72.563  59.605  1.00  0.00           O
ATOM  10424  O11 POPE  229      55.264  73.674  57.625  1.00  0.00           O
ATOM  10425  O12 POPE  229      52.965  74.203  58.235  1.00  0.00           O
ATOM  10426  C1  POPE  229      55.805  74.842  56.985  1.00  0.00           C
ATOM  10429  C2  POPE  229      55.653  74.813  55.455  1.00  0.00           C
ATOM  10431  O21 POPE  229      55.875  76.182  55.075  1.00  0.00           O
ATOM  10432  C21 POPE  229      55.034  76.902  54.375  1.00  0.00           C
ATOM  10433  O22 POPE  229      54.163  76.563  53.605  1.00  0.00           O
ATOM  10434  C22 POPE  229      55.164  78.342  54.925  1.00  0.00           C
ATOM  10437  C3  POPE  229      54.333  74.114  54.985  1.00  0.00           C
ATOM  10440  O31 POPE  229      54.543  73.552  53.675  1.00  0.00           O
ATOM  10441  C31 POPE  229      53.584  73.732  52.765  1.00  0.00           C
ATOM  10442  O32 POPE  229      52.485  74.192  52.965  1.00  0.00           O
ATOM  10443  C32 POPE  229      54.075  73.113  51.445  1.00  0.00           C
ATOM  10446  C23 POPE  229      54.993  79.434  53.855  1.00  0.00           C
ATOM  10449  C24 POPE  229      54.904  80.824  54.505  1.00  0.00           C
ATOM  10452  C25 POPE  229      54.604  81.953  53.505  1.00  0.00           C
ATOM  10455  C26 POPE  229      55.694  82.114  52.435  1.00  0.00           C
ATOM  10458  C27 POPE  229      55.374  83.243  51.445  1.00  0.00           C
ATOM  10461  C28 POPE  229      56.375  83.252  50.275  1.00  0.00           C
ATOM  10464  C29 POPE  229      55.805  83.732  48.965  1.00  0.00           C
ATOM  10466 0C21 POPE  229      56.184  83.294  47.745  1.00  0.00           C
ATOM  10468 1C21 POPE  229      57.274  82.303  47.425  1.00  0.00           C
ATOM  10471 2C21 POPE  229      58.454  82.914  46.645  1.00  0.00           C
ATOM  10474 3C21 POPE  229      58.134  83.224  45.165  1.00  0.00           C
ATOM  10477 4C21 POPE  229      59.324  83.833  44.425  1.00  0.00           C
ATOM  10480 5C21 POPE  229      59.145  83.933  42.905  1.00  0.00           C
ATOM  10483 6C21 POPE  229      58.004  84.864  42.455  1.00  0.00           C
ATOM  10486 7C21 POPE  229      58.025  85.104  40.935  1.00  0.00           C
ATOM  10489 8C21 POPE  229      56.814  85.882  40.425  1.00  0.00           C
ATOM  10493  C33 POPE  229      53.654  73.912  50.185  1.00  0.00           C
ATOM  10496  C34 POPE  229      54.354  73.482  48.885  1.00  0.00           C
ATOM  10499  C35 POPE  229      55.884  73.574  49.005  1.00  0.00           C
ATOM  10502  C36 POPE  229      56.705  73.424  47.715  1.00  0.00           C
ATOM  10505  C37 POPE  229      58.165  73.813  48.015  1.00  0.00           C
ATOM  10508  C38 POPE  229      59.184  73.364  46.965  1.00  0.00           C
ATOM  10511  C39 POPE  229      59.395  71.842  46.925  1.00  0.00           C
ATOM  10514 0C31 POPE  229      60.484  71.412  45.935  1.00  0.00           C
ATOM  10517 1C31 POPE  229      60.653  69.894  45.895  1.00  0.00           C
ATOM  10520 2C31 POPE  229      61.453  69.372  44.685  1.00  0.00           C
ATOM  10523 3C31 POPE  229      62.885  69.932  44.575  1.00  0.00           C
ATOM  10526 4C31 POPE  229      63.794  68.993  43.785  1.00  0.00           C
ATOM  10529 5C31 POPE  229      65.104  69.623  43.285  1.00  0.00           C
ATOM  10532 6C31 POPE  229      64.913  70.633  42.155  1.00  0.00           C
ATOM  10536  NH3 POPE  230      87.773  18.183  19.065  1.00  0.00           N
ATOM  10540  C12 POPE  230      88.614  16.944  19.155  1.00  0.00           C
ATOM  10543  C11 POPE  230      88.734  16.434  20.605  1.00  0.00           C
ATOM  10546  P   POPE  230      89.534  14.014  21.345  1.00  0.00           P
ATOM  10547  O13 POPE  230      88.874  12.684  21.405  1.00  0.00           O
ATOM  10548  O14 POPE  230      90.833  14.054  20.645  1.00  0.00           O
ATOM  10549  O11 POPE  230      89.683  14.564  22.815  1.00  0.00           O
ATOM  10550  O12 POPE  230      88.573  15.024  20.635  1.00  0.00           O
ATOM  10551  C1  POPE  230      90.933  14.704  23.495  1.00  0.00           C
ATOM  10554  C2  POPE  230      91.334  13.414  24.275  1.00  0.00           C
ATOM  10556  O21 POPE  230      92.383  13.583  25.245  1.00  0.00           O
ATOM  10557  C21 POPE  230      92.514  14.734  25.865  1.00  0.00           C
ATOM  10558  O22 POPE  230      92.875  15.784  25.375  1.00  0.00           O
ATOM  10559  C22 POPE  230      92.113  14.544  27.325  1.00  0.00           C
ATOM  10562  C3  POPE  230      91.704  12.224  23.345  1.00  0.00           C
ATOM  10565  O31 POPE  230      92.434  11.153  23.975  1.00  0.00           O
ATOM  10566  C31 POPE  230      91.785  10.464  24.905  1.00  0.00           C
ATOM  10567  O32 POPE  230      90.693  10.734  25.375  1.00  0.00           O
ATOM  10568  C32 POPE  230      92.595   9.214  25.195  1.00  0.00           C
ATOM  10571  C23 POPE  230      90.924  15.444  27.715  1.00  0.00           C
ATOM  10574  C24 POPE  230      90.524  15.214  29.165  1.00  0.00           C
ATOM  10577  C25 POPE  230      89.154  15.794  29.525  1.00  0.00           C
ATOM  10580  C26 POPE  230      88.594  15.224  30.835  1.00  0.00           C
ATOM  10583  C27 POPE  230      89.534  15.413  32.045  1.00  0.00           C
ATOM  10586  C28 POPE  230      89.044  14.683  33.305  1.00  0.00           C
ATOM  10589  C29 POPE  230      89.163  13.184  33.175  1.00  0.00           C
ATOM  10591 0C21 POPE  230      89.893  12.374  33.975  1.00  0.00           C
ATOM  10593 1C21 POPE  230      90.704  12.844  35.155  1.00  0.00           C
ATOM  10596 2C21 POPE  230      89.823  13.004  36.395  1.00  0.00           C
ATOM  10599 3C21 POPE  230      90.604  13.544  37.605  1.00  0.00           C
ATOM  10602 4C21 POPE  230      89.714  14.014  38.765  1.00  0.00           C
ATOM  10605 5C21 POPE  230      88.673  12.974  39.225  1.00  0.00           C
ATOM  10608 6C21 POPE  230      88.013  13.373  40.555  1.00  0.00           C
ATOM  10611 7C21 POPE  230      86.704  12.634  40.835  1.00  0.00           C
ATOM  10614 8C21 POPE  230      86.073  12.974  42.185  1.00  0.00           C
ATOM  10618  C33 POPE  230      92.064   8.334  26.345  1.00  0.00           C
ATOM  10621  C34 POPE  230      92.523   8.734  27.755  1.00  0.00           C
ATOM  10624  C35 POPE  230      92.143   7.644  28.775  1.00  0.00           C
ATOM  10627  C36 POPE  230      92.724   7.864  30.175  1.00  0.00           C
ATOM  10630  C37 POPE  230      92.064   6.934  31.205  1.00  0.00           C
ATOM  10633  C38 POPE  230      92.663   6.984  32.625  1.00  0.00           C
ATOM  10636  C39 POPE  230      92.374   8.304  33.355  1.00  0.00           C
ATOM  10639 0C31 POPE  230      92.523   8.204  34.885  1.00  0.00           C
ATOM  10642 1C31 POPE  230      92.043   9.484  35.595  1.00  0.00           C
ATOM  10645 2C31 POPE  230      91.785   9.304  37.095  1.00  0.00           C
ATOM  10648 3C31 POPE  230      93.035   8.984  37.915  1.00  0.00           C
ATOM  10651 4C31 POPE  230      92.684   8.594  39.355  1.00  0.00           C
ATOM  10654 5C31 POPE  230      93.824   7.854  40.065  1.00  0.00           C
ATOM  10657 6C31 POPE  230      93.433   7.454  41.485  1.00  0.00           C
ATOM  10661  NH3 POPE  231       2.684   3.344  19.355  1.00  0.00           N
ATOM  10665  C12 POPE  231       2.364   3.244  17.885  1.00  0.00           C
ATOM  10668  C11 POPE  231       3.624   3.194  16.995  1.00  0.00           C
ATOM  10671  P   POPE  231       5.404   5.104  17.115  1.00  0.00           P
ATOM  10672  O13 POPE  231       4.274   5.984  16.765  1.00  0.00           O
ATOM  10673  O14 POPE  231       6.364   4.814  16.025  1.00  0.00           O
ATOM  10674  O11 POPE  231       6.144   5.624  18.425  1.00  0.00           O
ATOM  10675  O12 POPE  231       4.784   3.734  17.645  1.00  0.00           O
ATOM  10676  C1  POPE  231       7.184   4.894  19.105  1.00  0.00           C
ATOM  10679  C2  POPE  231       6.684   4.094  20.345  1.00  0.00           C
ATOM  10681  O21 POPE  231       7.324   4.494  21.575  1.00  0.00           O
ATOM  10682  C21 POPE  231       8.514   3.994  21.845  1.00  0.00           C
ATOM  10683  O22 POPE  231       9.434   3.834  21.065  1.00  0.00           O
ATOM  10684  C22 POPE  231       8.454   3.464  23.295  1.00  0.00           C
ATOM  10687  C3  POPE  231       6.754   2.544  20.115  1.00  0.00           C
ATOM  10690  O31 POPE  231       6.584   1.754  21.315  1.00  0.00           O
ATOM  10691  C31 POPE  231       5.324   1.637  21.725  1.00  0.00           C
ATOM  10692  O32 POPE  231       4.374   2.204  21.195  1.00  0.00           O
ATOM  10693  C32 POPE  231       5.214   0.667  22.905  1.00  0.00           C
ATOM  10696  C23 POPE  231       9.784   2.914  23.845  1.00  0.00           C
ATOM  10699  C24 POPE  231       9.604   1.724  24.805  1.00  0.00           C
ATOM  10702  C25 POPE  231       8.764   2.014  26.055  1.00  0.00           C
ATOM  10705  C26 POPE  231       9.224   1.177  27.255  1.00  0.00           C
ATOM  10708  C27 POPE  231       8.384   1.407  28.515  1.00  0.00           C
ATOM  10711  C28 POPE  231       8.934   0.657  29.745  1.00  0.00           C
ATOM  10714  C29 POPE  231       8.754  -0.833  29.615  1.00  0.00           C
ATOM  10716 0C21 POPE  231       7.834  -1.583  30.225  1.00  0.00           C
ATOM  10718 1C21 POPE  231       6.754  -1.103  31.165  1.00  0.00           C
ATOM  10721 2C21 POPE  231       7.064  -1.363  32.655  1.00  0.00           C
ATOM  10724 3C21 POPE  231       5.934  -0.823  33.535  1.00  0.00           C
ATOM  10727 4C21 POPE  231       6.114  -1.103  35.035  1.00  0.00           C
ATOM  10730 5C21 POPE  231       5.004  -0.443  35.865  1.00  0.00           C
ATOM  10733 6C21 POPE  231       5.074  -0.763  37.365  1.00  0.00           C
ATOM  10736 7C21 POPE  231       3.964  -0.023  38.125  1.00  0.00           C
ATOM  10739 8C21 POPE  231       3.874  -0.333  39.625  1.00  0.00           C
ATOM  10743  C33 POPE  231       4.954   1.337  24.285  1.00  0.00           C
ATOM  10746  C34 POPE  231       3.464   1.567  24.615  1.00  0.00           C
ATOM  10749  C35 POPE  231       3.184   2.174  26.005  1.00  0.00           C
ATOM  10752  C36 POPE  231       3.874   1.457  27.165  1.00  0.00           C
ATOM  10755  C37 POPE  231       3.354   1.824  28.575  1.00  0.00           C
ATOM  10758  C38 POPE  231       4.084   1.017  29.665  1.00  0.00           C
ATOM  10761  C39 POPE  231       3.914   1.507  31.115  1.00  0.00           C
ATOM  10764 0C31 POPE  231       2.524   1.317  31.745  1.00  0.00           C
ATOM  10767 1C31 POPE  231       2.544   1.617  33.255  1.00  0.00           C
ATOM  10770 2C31 POPE  231       1.214   2.174  33.775  1.00  0.00           C
ATOM  10773 3C31 POPE  231       1.244   2.624  35.255  1.00  0.00           C
ATOM  10776 4C31 POPE  231       1.054   1.447  36.215  1.00  0.00           C
ATOM  10779 5C31 POPE  231       0.814   1.874  37.665  1.00  0.00           C
ATOM  10782 6C31 POPE  231       0.114   0.797  38.505  1.00  0.00           C
ATOM  10786  NH3 POPE  232     124.954  73.753  63.435  1.00  0.00           N
ATOM  10790  C12 POPE  232     126.271  74.313  63.875  1.00  0.00           C
ATOM  10793  C11 POPE  232     126.141  75.842  64.085  1.00  0.00           C
ATOM  10796  P   POPE  232     127.590  77.973  64.555  1.00  0.00           P
ATOM  10797  O13 POPE  232     126.351  78.693  64.195  1.00  0.00           O
ATOM  10798  O14 POPE  232     128.241  78.354  65.835  1.00  0.00           O
ATOM  10799  O11 POPE  232     128.701  78.174  63.455  1.00  0.00           O
ATOM  10800  O12 POPE  232     127.401  76.394  64.475  1.00  0.00           O
ATOM  10801  C1  POPE  232     128.351  78.493  62.105  1.00  0.00           C
ATOM  10804  C2  POPE  232     128.861  77.412  61.115  1.00  0.00           C
ATOM  10806  O21 POPE  232     129.081  77.894  59.775  1.00  0.00           O
ATOM  10807  C21 POPE  232     128.010  78.383  59.155  1.00  0.00           C
ATOM  10808  O22 POPE  232     127.021  78.854  59.675  1.00  0.00           O
ATOM  10809  C22 POPE  232     128.150  78.203  57.655  1.00  0.00           C
ATOM  10812  C3  POPE  232     127.971  76.144  61.125  1.00  0.00           C
ATOM  10815  O31 POPE  232     128.641  75.023  60.525  1.00  0.00           O
ATOM  10816  C31 POPE  232     128.081  74.464  59.455  1.00  0.00           C
ATOM  10817  O32 POPE  232     127.141  74.924  58.825  1.00  0.00           O
ATOM  10818  C32 POPE  232     128.811  73.144  59.185  1.00  0.00           C
ATOM  10821  C23 POPE  232     126.751  77.973  57.055  1.00  0.00           C
ATOM  10824  C24 POPE  232     126.801  77.383  55.645  1.00  0.00           C
ATOM  10827  C25 POPE  232     125.494  76.684  55.295  1.00  0.00           C
ATOM  10830  C26 POPE  232     125.523  76.063  53.895  1.00  0.00           C
ATOM  10833  C27 POPE  232     124.304  75.183  53.625  1.00  0.00           C
ATOM  10836  C28 POPE  232     124.364  74.453  52.275  1.00  0.00           C
ATOM  10839  C29 POPE  232     124.054  75.383  51.125  1.00  0.00           C
ATOM  10841 0C21 POPE  232     123.174  75.162  50.135  1.00  0.00           C
ATOM  10843 1C21 POPE  232     122.334  73.924  49.935  1.00  0.00           C
ATOM  10846 2C21 POPE  232     122.934  73.063  48.815  1.00  0.00           C
ATOM  10849 3C21 POPE  232     122.243  71.692  48.715  1.00  0.00           C
ATOM  10852 4C21 POPE  232     122.974  70.762  47.735  1.00  0.00           C
ATOM  10855 5C21 POPE  232     124.124  70.003  48.405  1.00  0.00           C
ATOM  10858 6C21 POPE  232     124.974  69.232  47.395  1.00  0.00           C
ATOM  10861 7C21 POPE  232     126.050  68.402  48.085  1.00  0.00           C
ATOM  10864 8C21 POPE  232     126.871  67.543  47.125  1.00  0.00           C
ATOM  10868  C33 POPE  232     130.271  73.144  59.725  1.00  0.00           C
ATOM  10871  C34 POPE  232     131.041  71.863  59.425  1.00  0.00           C
ATOM  10874  C35 POPE  232     132.521  72.162  59.155  1.00  0.00           C
ATOM  10877  C36 POPE  232     132.831  72.543  57.705  1.00  0.00           C
ATOM  10880  C37 POPE  232     133.650  71.473  56.975  1.00  0.00           C
ATOM  10883  C38 POPE  232     133.071  71.084  55.615  1.00  0.00           C
ATOM  10886  C39 POPE  232     134.051  70.254  54.775  1.00  0.00           C
ATOM  10889 0C31 POPE  232     134.421  68.894  55.385  1.00  0.00           C
ATOM  10892 1C31 POPE  232     133.271  67.894  55.265  1.00  0.00           C
ATOM  10895 2C31 POPE  232     133.491  66.614  56.075  1.00  0.00           C
ATOM  10898 3C31 POPE  232     132.341  65.613  55.925  1.00  0.00           C
ATOM  10901 4C31 POPE  232     131.100  66.052  56.715  1.00  0.00           C
ATOM  10904 5C31 POPE  232     129.961  65.083  56.455  1.00  0.00           C
ATOM  10907 6C31 POPE  232     128.661  65.364  57.215  1.00  0.00           C
ATOM  10911  NH3 POPE  233      58.174  55.284  59.495  1.00  0.00           N
ATOM  10915  C12 POPE  233      56.695  55.473  59.645  1.00  0.00           C
ATOM  10918  C11 POPE  233      55.933  54.623  58.615  1.00  0.00           C
ATOM  10921  P   POPE  233      54.724  52.393  59.265  1.00  0.00           P
ATOM  10922  O13 POPE  233      55.125  51.013  59.615  1.00  0.00           O
ATOM  10923  O14 POPE  233      53.824  53.143  60.165  1.00  0.00           O
ATOM  10924  O11 POPE  233      54.034  52.364  57.835  1.00  0.00           O
ATOM  10925  O12 POPE  233      56.024  53.233  58.935  1.00  0.00           O
ATOM  10926  C1  POPE  233      54.005  51.252  56.935  1.00  0.00           C
ATOM  10929  C2  POPE  233      55.174  51.243  55.895  1.00  0.00           C
ATOM  10931  O21 POPE  233      54.824  50.583  54.665  1.00  0.00           O
ATOM  10932  C21 POPE  233      54.434  49.323  54.705  1.00  0.00           C
ATOM  10933  O22 POPE  233      54.184  48.682  55.705  1.00  0.00           O
ATOM  10934  C22 POPE  233      54.444  48.784  53.275  1.00  0.00           C
ATOM  10937  C3  POPE  233      56.514  50.704  56.495  1.00  0.00           C
ATOM  10940  O31 POPE  233      57.594  50.613  55.545  1.00  0.00           O
ATOM  10941  C31 POPE  233      57.825  49.403  55.015  1.00  0.00           C
ATOM  10942  O32 POPE  233      57.134  48.412  55.195  1.00  0.00           O
ATOM  10943  C32 POPE  233      58.953  49.524  53.985  1.00  0.00           C
ATOM  10946  C23 POPE  233      53.104  48.174  52.815  1.00  0.00           C
ATOM  10949  C24 POPE  233      53.264  47.232  51.615  1.00  0.00           C
ATOM  10952  C25 POPE  233      54.093  47.794  50.455  1.00  0.00           C
ATOM  10955  C26 POPE  233      54.075  46.884  49.215  1.00  0.00           C
ATOM  10958  C27 POPE  233      54.985  47.404  48.085  1.00  0.00           C
ATOM  10961  C28 POPE  233      54.794  46.663  46.745  1.00  0.00           C
ATOM  10964  C29 POPE  233      55.174  45.203  46.735  1.00  0.00           C
ATOM  10966 0C21 POPE  233      56.114  44.654  45.955  1.00  0.00           C
ATOM  10968 1C21 POPE  233      56.993  45.403  44.985  1.00  0.00           C
ATOM  10971 2C21 POPE  233      58.104  44.553  44.325  1.00  0.00           C
ATOM  10974 3C21 POPE  233      57.604  43.313  43.575  1.00  0.00           C
ATOM  10977 4C21 POPE  233      58.223  43.194  42.175  1.00  0.00           C
ATOM  10980 5C21 POPE  233      58.264  41.763  41.615  1.00  0.00           C
ATOM  10983 6C21 POPE  233      58.664  41.733  40.145  1.00  0.00           C
ATOM  10986 7C21 POPE  233      58.833  40.324  39.575  1.00  0.00           C
ATOM  10989 8C21 POPE  233      58.844  40.313  38.045  1.00  0.00           C
ATOM  10993  C33 POPE  233      58.534  50.252  52.695  1.00  0.00           C
ATOM  10996  C34 POPE  233      58.594  51.784  52.845  1.00  0.00           C
ATOM  10999  C35 POPE  233      59.644  52.424  51.935  1.00  0.00           C
ATOM  11002  C36 POPE  233      59.234  52.444  50.465  1.00  0.00           C
ATOM  11005  C37 POPE  233      60.315  53.124  49.615  1.00  0.00           C
ATOM  11008  C38 POPE  233      60.034  53.183  48.115  1.00  0.00           C
ATOM  11011  C39 POPE  233      61.184  53.894  47.395  1.00  0.00           C
ATOM  11014 0C31 POPE  233      61.034  53.942  45.875  1.00  0.00           C
ATOM  11017 1C31 POPE  233      62.165  54.763  45.215  1.00  0.00           C
ATOM  11020 2C31 POPE  233      62.125  54.743  43.675  1.00  0.00           C
ATOM  11023 3C31 POPE  233      60.924  55.483  43.075  1.00  0.00           C
ATOM  11026 4C31 POPE  233      60.564  54.944  41.675  1.00  0.00           C
ATOM  11029 5C31 POPE  233      59.345  55.643  41.075  1.00  0.00           C
ATOM  11032 6C31 POPE  233      58.875  55.014  39.755  1.00  0.00           C
ATOM  11036  NH3 POPE  234      56.824 114.973  21.995  1.00  0.00           N
ATOM  11040  C12 POPE  234      57.134 116.123  21.065  1.00  0.00           C
ATOM  11043  C11 POPE  234      56.024 117.184  20.995  1.00  0.00           C
ATOM  11046  P   POPE  234      57.344 119.333  20.275  1.00  0.00           P
ATOM  11047  O13 POPE  234      58.404 118.903  21.205  1.00  0.00           O
ATOM  11048  O14 POPE  234      57.804 119.943  19.005  1.00  0.00           O
ATOM  11049  O11 POPE  234      56.383 120.323  21.015  1.00  0.00           O
ATOM  11050  O12 POPE  234      56.333 118.143  19.975  1.00  0.00           O
ATOM  11051  C1  POPE  234      55.974 121.573  20.465  1.00  0.00           C
ATOM  11054  C2  POPE  234      56.294 122.813  21.355  1.00  0.00           C
ATOM  11056  O21 POPE  234      56.754 122.434  22.665  1.00  0.00           O
ATOM  11057  C21 POPE  234      58.014 122.044  22.775  1.00  0.00           C
ATOM  11058  O22 POPE  234      58.824 121.963  21.855  1.00  0.00           O
ATOM  11059  C22 POPE  234      58.254 121.664  24.245  1.00  0.00           C
ATOM  11062  C3  POPE  234      55.014 123.693  21.475  1.00  0.00           C
ATOM  11065  O31 POPE  234      55.094 124.564  22.615  1.00  0.00           O
ATOM  11066  C31 POPE  234      54.485 124.094  23.695  1.00  0.00           C
ATOM  11067  O32 POPE  234      53.534 123.334  23.715  1.00  0.00           O
ATOM  11068  C32 POPE  234      55.195 124.642  24.915  1.00  0.00           C
ATOM  11071  C23 POPE  234      59.345 122.522  24.925  1.00  0.00           C
ATOM  11074  C24 POPE  234      59.364 122.394  26.455  1.00  0.00           C
ATOM  11077  C25 POPE  234      60.535 123.174  27.085  1.00  0.00           C
ATOM  11080  C26 POPE  234      60.224 124.622  27.475  1.00  0.00           C
ATOM  11083  C27 POPE  234      61.484 125.344  27.985  1.00  0.00           C
ATOM  11086  C28 POPE  234      61.324 126.853  28.275  1.00  0.00           C
ATOM  11089  C29 POPE  234      60.354 127.114  29.395  1.00  0.00           C
ATOM  11091 0C21 POPE  234      60.653 127.482  30.655  1.00  0.00           C
ATOM  11093 1C21 POPE  234      62.043 127.683  31.215  1.00  0.00           C
ATOM  11096 2C21 POPE  234      62.565 129.113  31.035  1.00  0.00           C
ATOM  11099 3C21 POPE  234      63.984 129.303  31.585  1.00  0.00           C
ATOM  11102 4C21 POPE  234      64.584 130.661  31.185  1.00  0.00           C
ATOM  11105 5C21 POPE  234      66.044 130.829  31.615  1.00  0.00           C
ATOM  11108 6C21 POPE  234      66.195 131.359  33.055  1.00  0.00           C
ATOM  11111 7C21 POPE  234      67.664 131.561  33.455  1.00  0.00           C
ATOM  11114 8C21 POPE  234      67.833 132.180  34.845  1.00  0.00           C
ATOM  11118  C33 POPE  234      54.543 124.144  26.205  1.00  0.00           C
ATOM  11121  C34 POPE  234      55.403 124.514  27.405  1.00  0.00           C
ATOM  11124  C35 POPE  234      54.665 124.333  28.735  1.00  0.00           C
ATOM  11127  C36 POPE  234      55.595 124.482  29.945  1.00  0.00           C
ATOM  11130  C37 POPE  234      56.445 125.773  29.875  1.00  0.00           C
ATOM  11133  C38 POPE  234      57.344 125.983  31.095  1.00  0.00           C
ATOM  11136  C39 POPE  234      56.565 126.022  32.395  1.00  0.00           C
ATOM  11139 0C31 POPE  234      57.394 126.473  33.595  1.00  0.00           C
ATOM  11142 1C31 POPE  234      56.474 126.543  34.815  1.00  0.00           C
ATOM  11145 2C31 POPE  234      57.183 126.833  36.125  1.00  0.00           C
ATOM  11148 3C31 POPE  234      56.243 126.524  37.305  1.00  0.00           C
ATOM  11151 4C31 POPE  234      57.025 126.473  38.625  1.00  0.00           C
ATOM  11154 5C31 POPE  234      56.264 125.934  39.835  1.00  0.00           C
ATOM  11157 6C31 POPE  234      57.104 125.872  41.115  1.00  0.00           C
ATOM  11161  NH3 POPE  235      64.743   2.564  63.325  1.00  0.00           N
ATOM  11165  C12 POPE  235      63.664   2.934  64.295  1.00  0.00           C
ATOM  11168  C11 POPE  235      62.344   2.184  64.035  1.00  0.00           C
ATOM  11171  P   POPE  235      60.944   3.684  65.645  1.00  0.00           P
ATOM  11172  O13 POPE  235      59.674   3.494  66.375  1.00  0.00           O
ATOM  11173  O14 POPE  235      62.043   4.384  66.325  1.00  0.00           O
ATOM  11174  O11 POPE  235      60.543   4.364  64.285  1.00  0.00           O
ATOM  11175  O12 POPE  235      61.445   2.274  65.135  1.00  0.00           O
ATOM  11176  C1  POPE  235      61.034   5.614  63.815  1.00  0.00           C
ATOM  11179  C2  POPE  235      61.344   5.524  62.305  1.00  0.00           C
ATOM  11181  O21 POPE  235      61.144   6.834  61.755  1.00  0.00           O
ATOM  11182  C21 POPE  235      61.944   7.064  60.725  1.00  0.00           C
ATOM  11183  O22 POPE  235      62.885   6.364  60.375  1.00  0.00           O
ATOM  11184  C22 POPE  235      61.424   8.253  59.945  1.00  0.00           C
ATOM  11187  C3  POPE  235      60.424   4.524  61.525  1.00  0.00           C
ATOM  11190  O31 POPE  235      60.785   4.394  60.135  1.00  0.00           O
ATOM  11191  C31 POPE  235      61.715   3.474  59.865  1.00  0.00           C
ATOM  11192  O32 POPE  235      62.165   2.694  60.695  1.00  0.00           O
ATOM  11193  C32 POPE  235      62.064   3.484  58.385  1.00  0.00           C
ATOM  11196  C23 POPE  235      62.025   8.244  58.525  1.00  0.00           C
ATOM  11199  C24 POPE  235      61.593   9.464  57.715  1.00  0.00           C
ATOM  11202  C25 POPE  235      60.424   9.194  56.755  1.00  0.00           C
ATOM  11205  C26 POPE  235      60.924   8.604  55.435  1.00  0.00           C
ATOM  11208  C27 POPE  235      59.834   8.464  54.355  1.00  0.00           C
ATOM  11211  C28 POPE  235      60.403   8.324  52.925  1.00  0.00           C
ATOM  11214  C29 POPE  235      59.514   9.024  51.935  1.00  0.00           C
ATOM  11216 0C21 POPE  235      59.005   8.554  50.775  1.00  0.00           C
ATOM  11218 1C21 POPE  235      59.195   7.184  50.165  1.00  0.00           C
ATOM  11221 2C21 POPE  235      57.854   6.624  49.675  1.00  0.00           C
ATOM  11224 3C21 POPE  235      57.994   5.324  48.855  1.00  0.00           C
ATOM  11227 4C21 POPE  235      56.653   4.754  48.395  1.00  0.00           C
ATOM  11230 5C21 POPE  235      56.453   4.804  46.875  1.00  0.00           C
ATOM  11233 6C21 POPE  235      55.164   4.104  46.415  1.00  0.00           C
ATOM  11236 7C21 POPE  235      54.854   4.404  44.945  1.00  0.00           C
ATOM  11239 8C21 POPE  235      53.555   3.764  44.445  1.00  0.00           C
ATOM  11243  C33 POPE  235      62.565   2.104  57.915  1.00  0.00           C
ATOM  11246  C34 POPE  235      63.025   2.014  56.445  1.00  0.00           C
ATOM  11249  C35 POPE  235      61.915   2.214  55.405  1.00  0.00           C
ATOM  11252  C36 POPE  235      61.864   3.654  54.915  1.00  0.00           C
ATOM  11255  C37 POPE  235      60.595   4.024  54.145  1.00  0.00           C
ATOM  11258  C38 POPE  235      60.634   3.664  52.645  1.00  0.00           C
ATOM  11261  C39 POPE  235      60.063   2.274  52.325  1.00  0.00           C
ATOM  11264 0C31 POPE  235      58.984   2.374  51.235  1.00  0.00           C
ATOM  11267 1C31 POPE  235      58.285   1.057  50.855  1.00  0.00           C
ATOM  11270 2C31 POPE  235      57.214   1.327  49.785  1.00  0.00           C
ATOM  11273 3C31 POPE  235      56.445   0.107  49.275  1.00  0.00           C
ATOM  11276 4C31 POPE  235      55.465  -0.453  50.305  1.00  0.00           C
ATOM  11279 5C31 POPE  235      54.674  -1.663  49.805  1.00  0.00           C
ATOM  11282 6C31 POPE  235      53.724  -2.243  50.845  1.00  0.00           C
ATOM  11286  NH3 POPE  236      14.384 113.252  64.215  1.00  0.00           N
ATOM  11290  C12 POPE  236      15.474 113.023  65.235  1.00  0.00           C
ATOM  11293  C11 POPE  236      15.284 111.703  65.975  1.00  0.00           C
ATOM  11296  P   POPE  236      16.254 109.292  65.915  1.00  0.00           P
ATOM  11297  O13 POPE  236      17.614 108.714  65.825  1.00  0.00           O
ATOM  11298  O14 POPE  236      15.544 109.082  67.195  1.00  0.00           O
ATOM  11299  O11 POPE  236      15.394 108.884  64.665  1.00  0.00           O
ATOM  11300  O12 POPE  236      16.354 110.834  65.625  1.00  0.00           O
ATOM  11301  C1  POPE  236      15.694 109.424  63.355  1.00  0.00           C
ATOM  11304  C2  POPE  236      15.604 108.294  62.305  1.00  0.00           C
ATOM  11306  O21 POPE  236      15.674 108.824  60.965  1.00  0.00           O
ATOM  11307  C21 POPE  236      16.364 108.054  60.105  1.00  0.00           C
ATOM  11308  O22 POPE  236      17.264 107.283  60.405  1.00  0.00           O
ATOM  11309  C22 POPE  236      15.844 108.264  58.685  1.00  0.00           C
ATOM  11312  C3  POPE  236      14.254 107.574  62.475  1.00  0.00           C
ATOM  11315  O31 POPE  236      14.184 106.424  61.615  1.00  0.00           O
ATOM  11316  C31 POPE  236      13.404 105.472  62.085  1.00  0.00           C
ATOM  11317  O32 POPE  236      12.684 105.563  63.065  1.00  0.00           O
ATOM  11318  C32 POPE  236      13.554 104.263  61.205  1.00  0.00           C
ATOM  11321  C23 POPE  236      16.344 107.214  57.645  1.00  0.00           C
ATOM  11324  C24 POPE  236      17.524 107.692  56.785  1.00  0.00           C
ATOM  11327  C25 POPE  236      17.214 108.933  55.935  1.00  0.00           C
ATOM  11330  C26 POPE  236      18.253 109.193  54.835  1.00  0.00           C
ATOM  11333  C27 POPE  236      18.014 110.523  54.095  1.00  0.00           C
ATOM  11336  C28 POPE  236      18.394 110.472  52.615  1.00  0.00           C
ATOM  11339  C29 POPE  236      17.474 109.572  51.825  1.00  0.00           C
ATOM  11341 0C21 POPE  236      17.784 108.924  50.695  1.00  0.00           C
ATOM  11343 1C21 POPE  236      19.084 109.034  49.955  1.00  0.00           C
ATOM  11346 2C21 POPE  236      18.904 109.393  48.465  1.00  0.00           C
ATOM  11349 3C21 POPE  236      18.444 108.194  47.635  1.00  0.00           C
ATOM  11352 4C21 POPE  236      18.344 108.522  46.145  1.00  0.00           C
ATOM  11355 5C21 POPE  236      17.814 107.354  45.315  1.00  0.00           C
ATOM  11358 6C21 POPE  236      18.664 106.083  45.375  1.00  0.00           C
ATOM  11361 7C21 POPE  236      18.334 105.122  44.235  1.00  0.00           C
ATOM  11364 8C21 POPE  236      18.924 103.732  44.435  1.00  0.00           C
ATOM  11368  C33 POPE  236      14.514 103.224  61.815  1.00  0.00           C
ATOM  11371  C34 POPE  236      15.154 102.294  60.765  1.00  0.00           C
ATOM  11374  C35 POPE  236      15.914 103.103  59.715  1.00  0.00           C
ATOM  11377  C36 POPE  236      16.734 102.262  58.745  1.00  0.00           C
ATOM  11380  C37 POPE  236      17.274 103.143  57.605  1.00  0.00           C
ATOM  11383  C38 POPE  236      18.253 102.394  56.705  1.00  0.00           C
ATOM  11386  C39 POPE  236      17.624 101.254  55.895  1.00  0.00           C
ATOM  11389 0C31 POPE  236      18.524 100.013  55.925  1.00  0.00           C
ATOM  11392 1C31 POPE  236      17.834  98.772  55.355  1.00  0.00           C
ATOM  11395 2C31 POPE  236      18.644  97.504  55.665  1.00  0.00           C
ATOM  11398 3C31 POPE  236      20.014  97.443  54.975  1.00  0.00           C
ATOM  11401 4C31 POPE  236      19.884  97.243  53.455  1.00  0.00           C
ATOM  11404 5C31 POPE  236      21.243  97.122  52.765  1.00  0.00           C
ATOM  11407 6C31 POPE  236      21.153  96.543  51.355  1.00  0.00           C
ATOM  11411  NH3 POPE  237      45.954  96.114  21.155  1.00  0.00           N
ATOM  11415  C12 POPE  237      46.184  96.944  22.385  1.00  0.00           C
ATOM  11418  C11 POPE  237      45.814  98.434  22.225  1.00  0.00           C
ATOM  11421  P   POPE  237      46.614 100.773  21.365  1.00  0.00           P
ATOM  11422  O13 POPE  237      47.043 101.083  19.985  1.00  0.00           O
ATOM  11423  O14 POPE  237      45.214 101.173  21.625  1.00  0.00           O
ATOM  11424  O11 POPE  237      47.493 101.512  22.455  1.00  0.00           O
ATOM  11425  O12 POPE  237      46.804  99.203  21.565  1.00  0.00           O
ATOM  11426  C1  POPE  237      48.145 100.764  23.505  1.00  0.00           C
ATOM  11429  C2  POPE  237      48.864 101.674  24.565  1.00  0.00           C
ATOM  11431  O21 POPE  237      49.985 101.092  25.255  1.00  0.00           O
ATOM  11432  C21 POPE  237      49.985  99.842  25.665  1.00  0.00           C
ATOM  11433  O22 POPE  237      49.135  98.993  25.465  1.00  0.00           O
ATOM  11434  C22 POPE  237      51.194  99.632  26.565  1.00  0.00           C
ATOM  11437  C3  POPE  237      47.955 102.312  25.645  1.00  0.00           C
ATOM  11440  O31 POPE  237      48.604 103.493  26.195  1.00  0.00           O
ATOM  11441  C31 POPE  237      48.215 104.632  25.625  1.00  0.00           C
ATOM  11442  O32 POPE  237      47.364 104.714  24.755  1.00  0.00           O
ATOM  11443  C32 POPE  237      48.984 105.822  26.185  1.00  0.00           C
ATOM  11446  C23 POPE  237      50.954 100.174  27.995  1.00  0.00           C
ATOM  11449  C24 POPE  237      52.104  99.812  28.935  1.00  0.00           C
ATOM  11452  C25 POPE  237      51.903 100.303  30.365  1.00  0.00           C
ATOM  11455  C26 POPE  237      53.035  99.812  31.285  1.00  0.00           C
ATOM  11458  C27 POPE  237      52.984 100.332  32.725  1.00  0.00           C
ATOM  11461  C28 POPE  237      54.054  99.642  33.585  1.00  0.00           C
ATOM  11464  C29 POPE  237      54.163 100.162  34.995  1.00  0.00           C
ATOM  11466 0C21 POPE  237      55.294 100.643  35.575  1.00  0.00           C
ATOM  11468 1C21 POPE  237      56.645 100.724  34.915  1.00  0.00           C
ATOM  11471 2C21 POPE  237      57.815 100.834  35.915  1.00  0.00           C
ATOM  11474 3C21 POPE  237      58.145  99.523  36.645  1.00  0.00           C
ATOM  11477 4C21 POPE  237      59.384  99.642  37.545  1.00  0.00           C
ATOM  11480 5C21 POPE  237      59.163 100.463  38.825  1.00  0.00           C
ATOM  11483 6C21 POPE  237      58.625  99.654  40.005  1.00  0.00           C
ATOM  11486 7C21 POPE  237      58.334 100.534  41.225  1.00  0.00           C
ATOM  11489 8C21 POPE  237      57.784  99.772  42.435  1.00  0.00           C
ATOM  11493  C33 POPE  237      48.563 106.214  27.615  1.00  0.00           C
ATOM  11496  C34 POPE  237      49.054 105.274  28.725  1.00  0.00           C
ATOM  11499  C35 POPE  237      48.694 105.843  30.115  1.00  0.00           C
ATOM  11502  C36 POPE  237      48.774 104.824  31.265  1.00  0.00           C
ATOM  11505  C37 POPE  237      50.203 104.413  31.615  1.00  0.00           C
ATOM  11508  C38 POPE  237      50.374 103.553  32.895  1.00  0.00           C
ATOM  11511  C39 POPE  237      49.644 104.082  34.145  1.00  0.00           C
ATOM  11514 0C31 POPE  237      48.264 103.454  34.425  1.00  0.00           C
ATOM  11517 1C31 POPE  237      47.724 103.894  35.795  1.00  0.00           C
ATOM  11520 2C31 POPE  237      46.264 103.493  36.095  1.00  0.00           C
ATOM  11523 3C31 POPE  237      45.974 101.993  36.165  1.00  0.00           C
ATOM  11526 4C31 POPE  237      44.595 101.722  36.785  1.00  0.00           C
ATOM  11529 5C31 POPE  237      44.023 100.332  36.445  1.00  0.00           C
ATOM  11532 6C31 POPE  237      42.674 100.043  37.105  1.00  0.00           C
ATOM  11536  NH3 POPE  238      62.794 112.543  23.145  1.00  0.00           N
ATOM  11540  C12 POPE  238      62.344 111.104  23.195  1.00  0.00           C
ATOM  11543  C11 POPE  238      61.734 110.682  24.555  1.00  0.00           C
ATOM  11546  P   POPE  238      59.374 109.474  24.645  1.00  0.00           P
ATOM  11547  O13 POPE  238      58.043 109.873  25.155  1.00  0.00           O
ATOM  11548  O14 POPE  238      59.424 108.743  23.365  1.00  0.00           O
ATOM  11549  O11 POPE  238      60.133 108.614  25.715  1.00  0.00           O
ATOM  11550  O12 POPE  238      60.304 110.752  24.545  1.00  0.00           O
ATOM  11551  C1  POPE  238      59.595 108.443  27.025  1.00  0.00           C
ATOM  11554  C2  POPE  238      60.754 108.314  28.035  1.00  0.00           C
ATOM  11556  O21 POPE  238      60.195 108.264  29.365  1.00  0.00           O
ATOM  11557  C21 POPE  238      61.014 107.674  30.205  1.00  0.00           C
ATOM  11558  O22 POPE  238      62.055 107.103  29.915  1.00  0.00           O
ATOM  11559  C22 POPE  238      60.514 107.823  31.645  1.00  0.00           C
ATOM  11562  C3  POPE  238      61.715 109.533  27.855  1.00  0.00           C
ATOM  11565  O31 POPE  238      62.394 109.964  29.065  1.00  0.00           O
ATOM  11566  C31 POPE  238      62.973 111.144  28.875  1.00  0.00           C
ATOM  11567  O32 POPE  238      63.184 111.652  27.785  1.00  0.00           O
ATOM  11568  C32 POPE  238      63.184 111.862  30.205  1.00  0.00           C
ATOM  11571  C23 POPE  238      60.845 109.213  32.235  1.00  0.00           C
ATOM  11574  C24 POPE  238      60.933 109.253  33.765  1.00  0.00           C
ATOM  11577  C25 POPE  238      61.344 110.643  34.265  1.00  0.00           C
ATOM  11580  C26 POPE  238      61.715 110.743  35.755  1.00  0.00           C
ATOM  11583  C27 POPE  238      62.183 112.163  36.115  1.00  0.00           C
ATOM  11586  C28 POPE  238      62.664 112.382  37.565  1.00  0.00           C
ATOM  11589  C29 POPE  238      63.964 111.683  37.885  1.00  0.00           C
ATOM  11591 0C21 POPE  238      65.204 112.204  37.815  1.00  0.00           C
ATOM  11593 1C21 POPE  238      65.604 113.583  37.375  1.00  0.00           C
ATOM  11596 2C21 POPE  238      66.534 114.323  38.365  1.00  0.00           C
ATOM  11599 3C21 POPE  238      65.874 114.693  39.705  1.00  0.00           C
ATOM  11602 4C21 POPE  238      66.434 115.993  40.325  1.00  0.00           C
ATOM  11605 5C21 POPE  238      67.924 115.954  40.715  1.00  0.00           C
ATOM  11608 6C21 POPE  238      68.165 115.583  42.185  1.00  0.00           C
ATOM  11611 7C21 POPE  238      69.644 115.732  42.585  1.00  0.00           C
ATOM  11614 8C21 POPE  238      69.913 115.453  44.065  1.00  0.00           C
ATOM  11618  C33 POPE  238      62.784 113.343  30.025  1.00  0.00           C
ATOM  11621  C34 POPE  238      62.894 114.213  31.285  1.00  0.00           C
ATOM  11624  C35 POPE  238      62.253 113.614  32.535  1.00  0.00           C
ATOM  11627  C36 POPE  238      61.824 114.693  33.545  1.00  0.00           C
ATOM  11630  C37 POPE  238      60.325 115.013  33.465  1.00  0.00           C
ATOM  11633  C38 POPE  238      59.844 115.974  34.565  1.00  0.00           C
ATOM  11636  C39 POPE  238      59.753 115.363  35.975  1.00  0.00           C
ATOM  11639 0C31 POPE  238      58.754 114.203  36.085  1.00  0.00           C
ATOM  11642 1C31 POPE  238      58.493 113.784  37.535  1.00  0.00           C
ATOM  11645 2C31 POPE  238      57.504 112.604  37.635  1.00  0.00           C
ATOM  11648 3C31 POPE  238      57.625 111.792  38.925  1.00  0.00           C
ATOM  11651 4C31 POPE  238      58.964 111.033  39.035  1.00  0.00           C
ATOM  11654 5C31 POPE  238      59.014 110.034  40.195  1.00  0.00           C
ATOM  11657 6C31 POPE  238      60.385 109.374  40.355  1.00  0.00           C
ATOM  11661  NH3 POPE  239      83.585  55.583  20.705  1.00  0.00           N
ATOM  11665  C12 POPE  239      83.473  55.564  22.205  1.00  0.00           C
ATOM  11668  C11 POPE  239      82.455  54.504  22.685  1.00  0.00           C
ATOM  11671  P   POPE  239      80.203  54.872  21.335  1.00  0.00           P
ATOM  11672  O13 POPE  239      80.144  53.433  21.015  1.00  0.00           O
ATOM  11673  O14 POPE  239      80.793  55.792  20.335  1.00  0.00           O
ATOM  11674  O11 POPE  239      78.824  55.443  21.855  1.00  0.00           O
ATOM  11675  O12 POPE  239      81.104  54.982  22.605  1.00  0.00           O
ATOM  11676  C1  POPE  239      77.824  54.563  22.395  1.00  0.00           C
ATOM  11679  C2  POPE  239      78.154  54.023  23.805  1.00  0.00           C
ATOM  11681  O21 POPE  239      77.114  53.073  24.115  1.00  0.00           O
ATOM  11682  C21 POPE  239      77.504  51.874  24.455  1.00  0.00           C
ATOM  11683  O22 POPE  239      78.664  51.483  24.525  1.00  0.00           O
ATOM  11684  C22 POPE  239      76.294  50.964  24.605  1.00  0.00           C
ATOM  11687  C3  POPE  239      78.193  55.114  24.915  1.00  0.00           C
ATOM  11690  O31 POPE  239      78.473  54.524  26.205  1.00  0.00           O
ATOM  11691  C31 POPE  239      78.634  55.373  27.245  1.00  0.00           C
ATOM  11692  O32 POPE  239      78.574  56.582  27.155  1.00  0.00           O
ATOM  11693  C32 POPE  239      79.084  54.542  28.465  1.00  0.00           C
ATOM  11696  C23 POPE  239      76.284  50.214  25.955  1.00  0.00           C
ATOM  11699  C24 POPE  239      75.924  51.133  27.115  1.00  0.00           C
ATOM  11702  C25 POPE  239      75.224  50.403  28.265  1.00  0.00           C
ATOM  11705  C26 POPE  239      76.034  49.304  28.965  1.00  0.00           C
ATOM  11708  C27 POPE  239      75.154  48.544  29.985  1.00  0.00           C
ATOM  11711  C28 POPE  239      75.864  48.194  31.305  1.00  0.00           C
ATOM  11714  C29 POPE  239      76.964  47.193  31.115  1.00  0.00           C
ATOM  11716 0C21 POPE  239      77.064  45.964  31.665  1.00  0.00           C
ATOM  11718 1C21 POPE  239      76.104  45.313  32.625  1.00  0.00           C
ATOM  11721 2C21 POPE  239      76.684  45.332  34.045  1.00  0.00           C
ATOM  11724 3C21 POPE  239      75.714  44.784  35.105  1.00  0.00           C
ATOM  11727 4C21 POPE  239      76.195  45.133  36.515  1.00  0.00           C
ATOM  11730 5C21 POPE  239      75.204  44.753  37.615  1.00  0.00           C
ATOM  11733 6C21 POPE  239      75.645  45.273  38.995  1.00  0.00           C
ATOM  11736 7C21 POPE  239      74.514  45.294  40.025  1.00  0.00           C
ATOM  11739 8C21 POPE  239      74.894  44.673  41.375  1.00  0.00           C
ATOM  11743  C33 POPE  239      78.524  54.774  29.905  1.00  0.00           C
ATOM  11746  C34 POPE  239      78.585  53.433  30.685  1.00  0.00           C
ATOM  11749  C35 POPE  239      79.075  53.482  32.145  1.00  0.00           C
ATOM  11752  C36 POPE  239      78.275  54.444  33.025  1.00  0.00           C
ATOM  11755  C37 POPE  239      78.784  54.472  34.475  1.00  0.00           C
ATOM  11758  C38 POPE  239      77.805  55.192  35.415  1.00  0.00           C
ATOM  11761  C39 POPE  239      78.504  55.834  36.625  1.00  0.00           C
ATOM  11764 0C31 POPE  239      79.194  54.834  37.545  1.00  0.00           C
ATOM  11767 1C31 POPE  239      80.395  55.453  38.275  1.00  0.00           C
ATOM  11770 2C31 POPE  239      80.903  54.592  39.445  1.00  0.00           C
ATOM  11773 3C31 POPE  239      80.054  54.813  40.695  1.00  0.00           C
ATOM  11776 4C31 POPE  239      80.404  53.872  41.855  1.00  0.00           C
ATOM  11779 5C31 POPE  239      79.595  54.253  43.095  1.00  0.00           C
ATOM  11782 6C31 POPE  239      79.864  53.394  44.325  1.00  0.00           C
ATOM  11786  NH3 POPE  240      91.873 133.840  19.895  1.00  0.00           N
ATOM  11790  C12 POPE  240      92.094 132.719  18.905  1.00  0.00           C
ATOM  11793  C11 POPE  240      90.874 131.829  18.715  1.00  0.00           C
ATOM  11796  P   POPE  240      90.535 129.643  17.265  1.00  0.00           P
ATOM  11797  O13 POPE  240      90.194 130.374  16.035  1.00  0.00           O
ATOM  11798  O14 POPE  240      91.324 128.393  17.135  1.00  0.00           O
ATOM  11799  O11 POPE  240      89.204 129.303  18.045  1.00  0.00           O
ATOM  11800  O12 POPE  240      91.345 130.563  18.255  1.00  0.00           O
ATOM  11801  C1  POPE  240      89.184 128.592  19.285  1.00  0.00           C
ATOM  11804  C2  POPE  240      88.883 129.523  20.515  1.00  0.00           C
ATOM  11806  O21 POPE  240      90.063 129.932  21.235  1.00  0.00           O
ATOM  11807  C21 POPE  240      90.693 129.003  21.905  1.00  0.00           C
ATOM  11808  O22 POPE  240      90.535 127.803  21.795  1.00  0.00           O
ATOM  11809  C22 POPE  240      91.654 129.614  22.915  1.00  0.00           C
ATOM  11812  C3  POPE  240      87.764 128.943  21.455  1.00  0.00           C
ATOM  11815  O31 POPE  240      87.673 129.572  22.755  1.00  0.00           O
ATOM  11816  C31 POPE  240      87.484 128.753  23.805  1.00  0.00           C
ATOM  11817  O32 POPE  240      87.715 127.552  23.825  1.00  0.00           O
ATOM  11818  C32 POPE  240      86.903 129.553  24.965  1.00  0.00           C
ATOM  11821  C23 POPE  240      91.143 129.322  24.355  1.00  0.00           C
ATOM  11824  C24 POPE  240      92.234 129.372  25.425  1.00  0.00           C
ATOM  11827  C25 POPE  240      91.704 129.033  26.835  1.00  0.00           C
ATOM  11830  C26 POPE  240      92.463 127.883  27.525  1.00  0.00           C
ATOM  11833  C27 POPE  240      92.074 127.674  28.995  1.00  0.00           C
ATOM  11836  C28 POPE  240      93.104 126.862  29.815  1.00  0.00           C
ATOM  11839  C29 POPE  240      93.464 125.513  29.245  1.00  0.00           C
ATOM  11841 0C21 POPE  240      93.493 124.333  29.895  1.00  0.00           C
ATOM  11843 1C21 POPE  240      93.113 124.113  31.335  1.00  0.00           C
ATOM  11846 2C21 POPE  240      92.475 122.723  31.565  1.00  0.00           C
ATOM  11849 3C21 POPE  240      91.984 122.583  33.005  1.00  0.00           C
ATOM  11852 4C21 POPE  240      91.553 121.162  33.405  1.00  0.00           C
ATOM  11855 5C21 POPE  240      90.714 121.144  34.695  1.00  0.00           C
ATOM  11858 6C21 POPE  240      91.324 121.913  35.875  1.00  0.00           C
ATOM  11861 7C21 POPE  240      90.333 122.114  37.025  1.00  0.00           C
ATOM  11864 8C21 POPE  240      90.874 123.013  38.135  1.00  0.00           C
ATOM  11868  C33 POPE  240      87.083 128.883  26.345  1.00  0.00           C
ATOM  11871  C34 POPE  240      86.133 129.462  27.405  1.00  0.00           C
ATOM  11874  C35 POPE  240      86.324 128.863  28.815  1.00  0.00           C
ATOM  11877  C36 POPE  240      85.133 129.182  29.725  1.00  0.00           C
ATOM  11880  C37 POPE  240      85.033 128.314  30.985  1.00  0.00           C
ATOM  11883  C38 POPE  240      83.604 128.333  31.565  1.00  0.00           C
ATOM  11886  C39 POPE  240      83.384 127.373  32.745  1.00  0.00           C
ATOM  11889 0C31 POPE  240      84.263 127.732  33.945  1.00  0.00           C
ATOM  11892 1C31 POPE  240      83.705 127.243  35.275  1.00  0.00           C
ATOM  11895 2C31 POPE  240      84.333 127.984  36.455  1.00  0.00           C
ATOM  11898 3C31 POPE  240      83.594 127.753  37.785  1.00  0.00           C
ATOM  11901 4C31 POPE  240      83.773 126.342  38.365  1.00  0.00           C
ATOM  11904 5C31 POPE  240      82.884 126.132  39.605  1.00  0.00           C
ATOM  11907 6C31 POPE  240      82.964 124.733  40.205  1.00  0.00           C
ATOM  11911  NH3 POPE  241     110.933  26.483  21.055  1.00  0.00           N
ATOM  11915  C12 POPE  241     109.503  26.964  21.035  1.00  0.00           C
ATOM  11918  C11 POPE  241     109.303  28.083  20.005  1.00  0.00           C
ATOM  11921  P   POPE  241     110.235  30.444  19.355  1.00  0.00           P
ATOM  11922  O13 POPE  241     110.574  30.364  17.925  1.00  0.00           O
ATOM  11923  O14 POPE  241     108.913  31.024  19.675  1.00  0.00           O
ATOM  11924  O11 POPE  241     111.324  31.313  20.095  1.00  0.00           O
ATOM  11925  O12 POPE  241     110.404  29.004  20.035  1.00  0.00           O
ATOM  11926  C1  POPE  241     112.253  30.823  21.055  1.00  0.00           C
ATOM  11929  C2  POPE  241     111.863  31.333  22.465  1.00  0.00           C
ATOM  11931  O21 POPE  241     113.013  31.724  23.235  1.00  0.00           O
ATOM  11932  C21 POPE  241     113.865  30.784  23.575  1.00  0.00           C
ATOM  11933  O22 POPE  241     113.794  29.592  23.295  1.00  0.00           O
ATOM  11934  C22 POPE  241     114.993  31.444  24.355  1.00  0.00           C
ATOM  11937  C3  POPE  241     110.893  30.384  23.235  1.00  0.00           C
ATOM  11940  O31 POPE  241     110.044  31.124  24.115  1.00  0.00           O
ATOM  11941  C31 POPE  241     110.454  31.403  25.315  1.00  0.00           C
ATOM  11942  O32 POPE  241     111.523  31.093  25.835  1.00  0.00           O
ATOM  11943  C32 POPE  241     109.333  32.174  26.025  1.00  0.00           C
ATOM  11946  C23 POPE  241     115.854  30.424  25.135  1.00  0.00           C
ATOM  11949  C24 POPE  241     115.115  29.823  26.335  1.00  0.00           C
ATOM  11952  C25 POPE  241     115.993  28.823  27.075  1.00  0.00           C
ATOM  11955  C26 POPE  241     115.264  28.142  28.235  1.00  0.00           C
ATOM  11958  C27 POPE  241     116.154  27.143  28.955  1.00  0.00           C
ATOM  11961  C28 POPE  241     115.404  26.432  30.085  1.00  0.00           C
ATOM  11964  C29 POPE  241     116.085  25.153  30.485  1.00  0.00           C
ATOM  11966 0C21 POPE  241     115.964  24.524  31.665  1.00  0.00           C
ATOM  11968 1C21 POPE  241     115.103  24.973  32.805  1.00  0.00           C
ATOM  11971 2C21 POPE  241     115.903  25.544  33.985  1.00  0.00           C
ATOM  11974 3C21 POPE  241     116.844  24.524  34.645  1.00  0.00           C
ATOM  11977 4C21 POPE  241     117.504  25.083  35.905  1.00  0.00           C
ATOM  11980 5C21 POPE  241     116.553  25.194  37.115  1.00  0.00           C
ATOM  11983 6C21 POPE  241     116.984  26.313  38.075  1.00  0.00           C
ATOM  11986 7C21 POPE  241     116.033  26.464  39.265  1.00  0.00           C
ATOM  11989 8C21 POPE  241     116.444  27.604  40.215  1.00  0.00           C
ATOM  11993  C33 POPE  241     109.743  32.743  27.405  1.00  0.00           C
ATOM  11996  C34 POPE  241     108.624  33.583  28.025  1.00  0.00           C
ATOM  11999  C35 POPE  241     109.093  34.633  29.045  1.00  0.00           C
ATOM  12002  C36 POPE  241     109.484  34.023  30.405  1.00  0.00           C
ATOM  12005  C37 POPE  241     109.823  35.083  31.465  1.00  0.00           C
ATOM  12008  C38 POPE  241     110.285  34.454  32.785  1.00  0.00           C
ATOM  12011  C39 POPE  241     110.644  35.474  33.865  1.00  0.00           C
ATOM  12014 0C31 POPE  241     109.473  35.904  34.765  1.00  0.00           C
ATOM  12017 1C31 POPE  241     109.934  36.903  35.835  1.00  0.00           C
ATOM  12020 2C31 POPE  241     108.845  37.243  36.865  1.00  0.00           C
ATOM  12023 3C31 POPE  241     109.223  38.363  37.845  1.00  0.00           C
ATOM  12026 4C31 POPE  241     110.483  38.063  38.675  1.00  0.00           C
ATOM  12029 5C31 POPE  241     110.814  39.193  39.665  1.00  0.00           C
ATOM  12032 6C31 POPE  241     111.994  38.854  40.585  1.00  0.00           C
ATOM  12036  NH3 POPE  242       1.424  80.074  65.775  1.00  0.00           N
ATOM  12040  C12 POPE  242       2.514  79.623  64.825  1.00  0.00           C
ATOM  12043  C11 POPE  242       3.764  78.982  65.475  1.00  0.00           C
ATOM  12046  P   POPE  242       5.844  77.453  65.035  1.00  0.00           P
ATOM  12047  O13 POPE  242       5.714  76.052  64.565  1.00  0.00           O
ATOM  12048  O14 POPE  242       5.984  77.662  66.495  1.00  0.00           O
ATOM  12049  O11 POPE  242       6.954  78.174  64.205  1.00  0.00           O
ATOM  12050  O12 POPE  242       4.524  78.214  64.505  1.00  0.00           O
ATOM  12051  C1  POPE  242       7.804  77.534  63.255  1.00  0.00           C
ATOM  12054  C2  POPE  242       7.234  77.703  61.825  1.00  0.00           C
ATOM  12056  O21 POPE  242       8.234  77.513  60.815  1.00  0.00           O
ATOM  12057  C21 POPE  242       8.794  76.313  60.745  1.00  0.00           C
ATOM  12058  O22 POPE  242       9.844  75.993  61.275  1.00  0.00           O
ATOM  12059  C22 POPE  242       7.964  75.404  59.825  1.00  0.00           C
ATOM  12062  C3  POPE  242       6.624  79.122  61.645  1.00  0.00           C
ATOM  12065  O31 POPE  242       6.394  79.443  60.265  1.00  0.00           O
ATOM  12066  C31 POPE  242       5.364  78.824  59.705  1.00  0.00           C
ATOM  12067  O32 POPE  242       4.484  78.222  60.325  1.00  0.00           O
ATOM  12068  C32 POPE  242       5.424  79.052  58.175  1.00  0.00           C
ATOM  12071  C23 POPE  242       8.604  75.273  58.425  1.00  0.00           C
ATOM  12074  C24 POPE  242       7.834  74.354  57.475  1.00  0.00           C
ATOM  12077  C25 POPE  242       8.544  74.232  56.115  1.00  0.00           C
ATOM  12080  C26 POPE  242       7.854  73.273  55.135  1.00  0.00           C
ATOM  12083  C27 POPE  242       8.634  73.162  53.805  1.00  0.00           C
ATOM  12086  C28 POPE  242       8.094  72.083  52.835  1.00  0.00           C
ATOM  12089  C29 POPE  242       8.374  70.684  53.335  1.00  0.00           C
ATOM  12091 0C21 POPE  242       8.874  69.644  52.635  1.00  0.00           C
ATOM  12093 1C21 POPE  242       9.244  69.633  51.175  1.00  0.00           C
ATOM  12096 2C21 POPE  242       8.664  68.402  50.445  1.00  0.00           C
ATOM  12099 3C21 POPE  242       9.214  68.292  49.015  1.00  0.00           C
ATOM  12102 4C21 POPE  242       8.694  67.053  48.285  1.00  0.00           C
ATOM  12105 5C21 POPE  242       9.074  67.053  46.795  1.00  0.00           C
ATOM  12108 6C21 POPE  242       8.214  66.074  45.995  1.00  0.00           C
ATOM  12111 7C21 POPE  242       8.454  66.144  44.485  1.00  0.00           C
ATOM  12114 8C21 POPE  242       7.244  65.633  43.695  1.00  0.00           C
ATOM  12118  C33 POPE  242       5.224  77.823  57.255  1.00  0.00           C
ATOM  12121  C34 POPE  242       5.924  77.993  55.895  1.00  0.00           C
ATOM  12124  C35 POPE  242       5.834  76.803  54.915  1.00  0.00           C
ATOM  12127  C36 POPE  242       4.924  77.063  53.705  1.00  0.00           C
ATOM  12130  C37 POPE  242       4.714  75.813  52.835  1.00  0.00           C
ATOM  12133  C38 POPE  242       4.144  76.113  51.445  1.00  0.00           C
ATOM  12136  C39 POPE  242       3.734  74.854  50.655  1.00  0.00           C
ATOM  12139 0C31 POPE  242       4.894  73.894  50.375  1.00  0.00           C
ATOM  12142 1C31 POPE  242       4.484  72.592  49.665  1.00  0.00           C
ATOM  12145 2C31 POPE  242       5.714  71.703  49.395  1.00  0.00           C
ATOM  12148 3C31 POPE  242       5.394  70.323  48.815  1.00  0.00           C
ATOM  12151 4C31 POPE  242       4.734  69.363  49.815  1.00  0.00           C
ATOM  12154 5C31 POPE  242       4.664  67.924  49.285  1.00  0.00           C
ATOM  12157 6C31 POPE  242       3.924  66.972  50.235  1.00  0.00           C
ATOM  12161  NH3 POPE  243      71.504  43.423  60.685  1.00  0.00           N
ATOM  12165  C12 POPE  243      72.184  42.154  61.105  1.00  0.00           C
ATOM  12168  C11 POPE  243      72.934  41.514  59.935  1.00  0.00           C
ATOM  12171  P   POPE  243      74.064  39.343  60.905  1.00  0.00           P
ATOM  12172  O13 POPE  243      75.114  40.273  61.385  1.00  0.00           O
ATOM  12173  O14 POPE  243      73.404  38.474  61.905  1.00  0.00           O
ATOM  12174  O11 POPE  243      74.684  38.404  59.805  1.00  0.00           O
ATOM  12175  O12 POPE  243      72.964  40.104  60.085  1.00  0.00           O
ATOM  12176  C1  POPE  243      75.924  38.743  59.165  1.00  0.00           C
ATOM  12179  C2  POPE  243      75.734  39.734  57.995  1.00  0.00           C
ATOM  12181  O21 POPE  243      75.604  38.983  56.785  1.00  0.00           O
ATOM  12182  C21 POPE  243      74.395  38.544  56.545  1.00  0.00           C
ATOM  12183  O22 POPE  243      73.383  38.793  57.175  1.00  0.00           O
ATOM  12184  C22 POPE  243      74.444  37.682  55.295  1.00  0.00           C
ATOM  12187  C3  POPE  243      76.915  40.704  57.785  1.00  0.00           C
ATOM  12190  O31 POPE  243      76.544  41.763  56.885  1.00  0.00           O
ATOM  12191  C31 POPE  243      76.594  41.563  55.585  1.00  0.00           C
ATOM  12192  O32 POPE  243      77.075  40.624  54.985  1.00  0.00           O
ATOM  12193  C32 POPE  243      75.915  42.762  54.935  1.00  0.00           C
ATOM  12196  C23 POPE  243      73.044  37.154  54.915  1.00  0.00           C
ATOM  12199  C24 POPE  243      72.984  36.674  53.465  1.00  0.00           C
ATOM  12202  C25 POPE  243      73.784  35.424  53.175  1.00  0.00           C
ATOM  12205  C26 POPE  243      73.604  35.063  51.705  1.00  0.00           C
ATOM  12208  C27 POPE  243      74.484  33.874  51.295  1.00  0.00           C
ATOM  12211  C28 POPE  243      74.805  33.932  49.795  1.00  0.00           C
ATOM  12214  C29 POPE  243      73.674  33.354  48.995  1.00  0.00           C
ATOM  12216 0C21 POPE  243      73.704  32.154  48.405  1.00  0.00           C
ATOM  12218 1C21 POPE  243      74.924  31.263  48.405  1.00  0.00           C
[truncated: 1,737,143 more chars]
